# Supplementary material for: Devising Bone Molecular Models at the Nanoscale: From Usual Mineralized Collagen Fibrils to the First Bone Fibers Including Hydroxyapatite in the Extra-Fibrillar Volume
Source: Materials (Basel). 2022 Mar 19;15(6):2274. doi: 10.3390/ma15062274 (PMC8955169; doi:10.3390/ma15062274)
Supplement: Supplementary file 1 [file materials-15-02274-s001.zip › Supplementary_Materials/3-Bone_Fiber/8_Equilibration_NAMD_Lovelace/Fiber55_dyn4/Fiber55_dyn4.log]

Charm++: standalone mode (not using charmrun)
Charm++> Running in Multicore mode: 64 threads (PEs)
Charm++> Using recursive bisection (scheme 3) for topology aware partitions
Converse/Charm++ Commit ID: v6.10.2-0-g7bf00fa-namd-charm-6.10.2-build-2020-Aug-05-556
Warning> Randomization of virtual memory (ASLR) is turned on in the kernel, thread migration may not work! Run 'echo 0 > /proc/sys/kernel/randomize_va_space' as root to disable it, or try running with '+isomalloc_sync'.
CharmLB> Load balancer assumes all CPUs are same.
Charm++> Running on 1 hosts (2 sockets x 64 cores x 2 PUs = 256-way SMP)
Charm++> cpu topology info is gathered in 0.028 seconds.
Info: Built with CUDA version 11040
Did not find +devices i,j,k,... argument, using all
Pe 24 physical rank 24 will use CUDA device of pe 16
Pe 17 physical rank 17 will use CUDA device of pe 16
Pe 23 physical rank 23 will use CUDA device of pe 16
Pe 61 physical rank 61 will use CUDA device of pe 32
Pe 11 physical rank 11 will use CUDA device of pe 16
Pe 0 physical rank 0 will use CUDA device of pe 16
Pe 2 physical rank 2 will use CUDA device of pe 16
Pe 14 physical rank 14 will use CUDA device of pe 16
Pe 30 physical rank 30 will use CUDA device of pe 16
Pe 49 physical rank 49 will use CUDA device of pe 32
Pe 22 physical rank 22 will use CUDA device of pe 16
Pe 27 physical rank 27 will use CUDA device of pe 16
Pe 8 physical rank 8 will use CUDA device of pe 16
Pe 18 physical rank 18 will use CUDA device of pe 16
Pe 36 physical rank 36 will use CUDA device of pe 32
Pe 51 physical rank 51 will use CUDA device of pe 32
Pe 10 physical rank 10 will use CUDA device of pe 16
Pe 54 physical rank 54 will use CUDA device of pe 32
Pe 5 physical rank 5 will use CUDA device of pe 16
Pe 6 physical rank 6 will use CUDA device of pe 16
Pe 25 physical rank 25 will use CUDA device of pe 16
Pe 28 physical rank 28 will use CUDA device of pe 16
Pe 62 physical rank 62 will use CUDA device of pe 32
Pe 57 physical rank 57 will use CUDA device of pe 32
Pe 33 physical rank 33 will use CUDA device of pe 32
Pe 9 physical rank 9 will use CUDA device of pe 16
Pe 39 physical rank 39 will use CUDA device of pe 32
Pe 38 physical rank 38 will use CUDA device of pe 32
Pe 52 physical rank 52 will use CUDA device of pe 32
Pe 34 physical rank 34 will use CUDA device of pe 32
Pe 41 physical rank 41 will use CUDA device of pe 32
Pe 37 physical rank 37 will use CUDA device of pe 32
Pe 3 physical rank 3 will use CUDA device of pe 16
Pe 50 physical rank 50 will use CUDA device of pe 32
Pe 7 physical rank 7 will use CUDA device of pe 16
Pe 4 physical rank 4 will use CUDA device of pe 16
Pe 58 physical rank 58 will use CUDA device of pe 32
Pe 48 physical rank 48 will use CUDA device of pe 32
Pe 43 physical rank 43 will use CUDA device of pe 32
Pe 40 physical rank 40 will use CUDA device of pe 32
Pe 19 physical rank 19 will use CUDA device of pe 16
Pe 20 physical rank 20 will use CUDA device of pe 16
Pe 12 physical rank 12 will use CUDA device of pe 16
Pe 46 physical rank 46 will use CUDA device of pe 32
Pe 45 physical rank 45 will use CUDA device of pe 32
Pe 26 physical rank 26 will use CUDA device of pe 16
Pe 13 physical rank 13 will use CUDA device of pe 16
Pe 29 physical rank 29 will use CUDA device of pe 16
Pe 35 physical rank 35 will use CUDA device of pe 32
Pe 31 physical rank 31 will use CUDA device of pe 16
Pe 60 physical rank 60 will use CUDA device of pe 32
Pe 56 physical rank 56 will use CUDA device of pe 32
Pe 55 physical rank 55 will use CUDA device of pe 32
Pe 21 physical rank 21 will use CUDA device of pe 16
Pe 63 physical rank 63 will use CUDA device of pe 32
Pe 59 physical rank 59 will use CUDA device of pe 32
Pe 47 physical rank 47 will use CUDA device of pe 32
Pe 42 physical rank 42 will use CUDA device of pe 32
Pe 44 physical rank 44 will use CUDA device of pe 32
Pe 15 physical rank 15 will use CUDA device of pe 16
Pe 53 physical rank 53 will use CUDA device of pe 32
Pe 1 physical rank 1 will use CUDA device of pe 16
Pe 16 physical rank 16 binding to CUDA device 0 on adagp02: 'NVIDIA A100-PCIE-40GB'  Mem: 40536MB  Rev: 8.0  PCI: 0:21:0
Pe 32 physical rank 32 binding to CUDA device 1 on adagp02: 'NVIDIA A100-PCIE-40GB'  Mem: 40536MB  Rev: 8.0  PCI: 0:81:0
Info: NAMD 2.14 for Linux-x86_64-multicore-CUDA
Info: 
Info: Please visit http://www.ks.uiuc.edu/Research/namd/
Info: for updates, documentation, and support information.
Info: 
Info: Please cite Phillips et al., J. Chem. Phys. 153:044130 (2020) doi:10.1063/5.0014475
Info: in all publications reporting results obtained with NAMD.
Info: 
Info: Based on Charm++/Converse 61002 for multicore-linux-x86_64-iccstatic
Info: Built Fri Sep 10 15:10:23 -03 2021 by root on headnode.ada.cenapad.unicamp.br
Info: 1 NAMD  2.14  Linux-x86_64-multicore-CUDA  64    adagp02  amadeus
Info: Running on 64 processors, 1 nodes, 1 physical nodes.
Info: CPU topology information available.
Info: Charm++/Converse parallel runtime startup completed at 1.29979 s
CkLoopLib is used in SMP with simple dynamic scheduling (converse-level notification)
Info: 384.887 MB of memory in use based on /proc/self/stat
Info: Configuration file is Fiber55_dyn4/Fiber55_dyn4.namd
Info: Changed directory to Fiber55_dyn4
TCL: Suspending until startup complete.
Warning: The following variables were set in the
Warning: configuration file but will be ignored:
Warning:    fixedAtomsForces (fixedatoms)
Warning:    fixedAtomsFile (fixedatoms)
Warning:    fixedAtomsCol (fixedatoms)
Warning:    consexp (constraints)
Warning:    consref (constraints)
Warning:    conskfile (constraints)
Warning:    conskcol (constraints)
Warning:    extraBondsFile (extraBonds)
Info: EXTENDED SYSTEM FILE   ../Fiber55_dyn3/Fiber55_dyn3.xsc
Info: SIMULATION PARAMETERS:
Info: TIMESTEP               2
Info: NUMBER OF STEPS        0
Info: STEPS PER CYCLE        10
Info: PERIODIC CELL BASIS 1  61.305 0 0
Info: PERIODIC CELL BASIS 2  0 98.2417 0
Info: PERIODIC CELL BASIS 3  0 0 542.608
Info: PERIODIC CELL CENTER   -0.08 -0.07 -0.01
Info: WRAPPING ALL CLUSTERS AROUND PERIODIC BOUNDARIES ON OUTPUT.
Info: LOAD BALANCER  Centralized
Info: LOAD BALANCING STRATEGY  New Load Balancers -- DEFAULT
Info: LDB PERIOD             2000 steps
Info: FIRST LDB TIMESTEP     50
Info: LAST LDB TIMESTEP     -1
Info: LDB BACKGROUND SCALING 1
Info: HOM BACKGROUND SCALING 1
Info: PME BACKGROUND SCALING 1
Info: MIN ATOMS PER PATCH    40
Info: VELOCITY FILE          ../Fiber55_dyn3/Fiber55_dyn3.vel
Info: CENTER OF MASS MOVING INITIALLY? NO
Info: DIELECTRIC             1
Info: EXCLUDE                SCALED ONE-FOUR
Info: 1-4 ELECTROSTATICS SCALED BY 1
Info: MODIFIED 1-4 VDW PARAMETERS WILL BE USED
Info: DCD FILENAME           Fiber55_dyn4.dcd
Info: DCD FREQUENCY          10000
Info: DCD FIRST STEP         10000
Info: DCD FILE WILL CONTAIN UNIT CELL DATA
Info: NO EXTENDED SYSTEM TRAJECTORY OUTPUT
Info: NO VELOCITY DCD OUTPUT
Info: NO FORCE DCD OUTPUT
Info: OUTPUT FILENAME        Fiber55_dyn4
Info: BINARY OUTPUT FILES WILL BE USED
Info: RESTART FILENAME       Fiber55_dyn4
Info: RESTART FREQUENCY      10000
Info: BINARY RESTART FILES WILL BE USED
Info: SWITCHING ACTIVE
Info: SWITCHING ON           10
Info: SWITCHING OFF          12
Info: PAIRLIST DISTANCE      14
Info: PAIRLIST SHRINK RATE   0.01
Info: PAIRLIST GROW RATE     0.01
Info: PAIRLIST TRIGGER       0.3
Info: PAIRLISTS PER CYCLE    2
Info: PAIRLISTS ENABLED
Info: MARGIN                 0.99
Info: HYDROGEN GROUP CUTOFF  2.5
Info: PATCH DIMENSION        17.49
Info: ENERGY OUTPUT STEPS    10000
Info: CROSSTERM ENERGY INCLUDED IN DIHEDRAL
Info: TIMING OUTPUT STEPS    10000
Info: PRESSURE OUTPUT STEPS  10000
Info: LANGEVIN DYNAMICS ACTIVE
Info: LANGEVIN TEMPERATURE   310
Info: LANGEVIN USING BBK INTEGRATOR
Info: LANGEVIN DAMPING COEFFICIENT IS 1 INVERSE PS
Info: LANGEVIN DYNAMICS NOT APPLIED TO HYDROGENS
Info: LANGEVIN PISTON PRESSURE CONTROL ACTIVE
Info:        TARGET PRESSURE IS 1.01325 BAR
Info:     OSCILLATION PERIOD IS 200 FS
Info:             DECAY TIME IS 100 FS
Info:     PISTON TEMPERATURE IS 310 K
Info:       PRESSURE CONTROL IS GROUP-BASED
Info:    INITIAL STRAIN RATE IS -2.43284e-05 1.5127e-05 -2.64792e-06
Info:       CELL FLUCTUATION IS ANISOTROPIC
Info: PARTICLE MESH EWALD (PME) ACTIVE
Info: PME TOLERANCE               1e-06
Info: PME EWALD COEFFICIENT       0.257952
Info: PME INTERPOLATION ORDER     4
Info: PME GRID DIMENSIONS         64 108 560
Info: PME MAXIMUM GRID SPACING    1
Info: Attempting to read FFTW data from system
Info: Attempting to read FFTW data from FFTW_NAMD_2.14_Linux-x86_64-multicore-CUDA_FFTW3.txt
Info: Optimizing 6 FFT steps.  1... 2... 3... 4... 5... 6...   Done.
Info: FULL ELECTROSTATIC EVALUATION FREQUENCY      2
Info: USING VERLET I (r-RESPA) MTS SCHEME.
Info: C1 SPLITTING OF LONG RANGE ELECTROSTATICS
Info: PLACING ATOMS IN PATCHES BY HYDROGEN GROUPS
Info: RIGID BONDS TO HYDROGEN : ALL
Info:         ERROR TOLERANCE : 1e-08
Info:          MAX ITERATIONS : 100
Info: RIGID WATER USING SETTLE ALGORITHM
Info: RANDOM NUMBER SEED     1638858916
Info: USE HYDROGEN BONDS?    NO
Info: COORDINATE PDB         ../../7_Fiber_PDB_PSF/Fiber55.pdb
Info: STRUCTURE FILE         ../../7_Fiber_PDB_PSF/Fiber55.psf
Info: PARAMETER file: CHARMM format! 
Info: PARAMETERS             ../../FF/par_all36m_prot.prm
Info: PARAMETERS             ../../FF/par_all36_lipid.prm
Info: PARAMETERS             ../../FF/par_all36_carb.prm
Info: PARAMETERS             ../../FF/par_all36_na.prm
Info: PARAMETERS             ../../FF/par_all36_cgenff.prm
Info: PARAMETERS             ../../FF/toppar_all36_prot_modify_res.str
Info: PARAMETERS             ../../FF/toppar_water_ions_namd.str
Info: PARAMETERS             ../../FF/par_HA.prm
Info: USING ARITHMETIC MEAN TO COMBINE L-J SIGMA PARAMETERS
Info: BINARY COORDINATES     ../Fiber55_dyn3/Fiber55_dyn3.coor
Info: SKIPPING rtf SECTION IN STREAM FILE
Info: SKIPPING rtf SECTION IN STREAM FILE
Info: SUMMARY OF PARAMETERS:
Info: 951 BONDS
Info: 2806 ANGLES
Info: 6953 DIHEDRAL
Info: 193 IMPROPER
Info: 8 CROSSTERM
Info: 359 VDW
Info: 7 VDW_PAIRS
Info: 0 NBTHOLE_PAIRS
Warning: Ignored 19384 bonds with zero force constants.
Warning: Will get H-H distance in rigid H2O from H-O-H angle.
Info: TIME FOR READING PSF FILE: 34.1228
Info: Reading pdb file ../../7_Fiber_PDB_PSF/Fiber55.pdb
Info: TIME FOR READING PDB FILE: 1.2891
Info: 
Info: ****************************
Info: STRUCTURE SUMMARY:
Info: 299136 ATOMS
Info: 248220 BONDS
Info: 380632 ANGLES
Info: 434480 DIHEDRALS
Info: 30572 IMPROPERS
Info: 12592 CROSSTERMS
Info: 0 EXCLUSIONS
Info: 137820 RIGID BONDS
Info: 759588 DEGREES OF FREEDOM
Info: 180700 HYDROGEN GROUPS
Info: 4 ATOMS IN LARGEST HYDROGEN GROUP
Info: 180700 MIGRATION GROUPS
Info: 4 ATOMS IN LARGEST MIGRATION GROUP
Info: TOTAL MASS = 3.42156e+06 amu
Info: TOTAL CHARGE = -0.000460714 e
Info: MASS DENSITY = 1.73862 g/cm^3
Info: ATOM DENSITY = 0.0915358 atoms/A^3
Info: *****************************
Info: Reading from binary file ../Fiber55_dyn3/Fiber55_dyn3.coor
Info: 
Info: Entering startup at 37.8377 s, 501.93 MB of memory in use
Info: Startup phase 0 took 0.000841785 s, 501.941 MB of memory in use
Info: ADDED 1048632 IMPLICIT EXCLUSIONS
Info: Startup phase 1 took 0.161992 s, 589.82 MB of memory in use
Info: NONBONDED TABLE R-SQUARED SPACING: 0.0625
Info: NONBONDED TABLE SIZE: 769 POINTS
Info: INCONSISTENCY IN FAST TABLE ENERGY VS FORCE: 0.000325096 AT 11.9556
Info: INCONSISTENCY IN SCOR TABLE ENERGY VS FORCE: 0.000324844 AT 11.9556
Info: INCONSISTENCY IN VDWA TABLE ENERGY VS FORCE: 0.0040507 AT 0.251946
Info: INCONSISTENCY IN VDWB TABLE ENERGY VS FORCE: 0.00150189 AT 0.251946
Info: Startup phase 2 took 0.00318549 s, 589.82 MB of memory in use
Info: Startup phase 3 took 0.000235621 s, 589.82 MB of memory in use
Info: Startup phase 4 took 0.0117864 s, 719.68 MB of memory in use
Info: Startup phase 5 took 0.000408344 s, 719.68 MB of memory in use
Info: PATCH GRID IS 3 (PERIODIC) BY 5 (PERIODIC) BY 31 (PERIODIC)
Info: PATCH GRID IS 1-AWAY BY 1-AWAY BY 1-AWAY
Info: Reading from binary file ../Fiber55_dyn3/Fiber55_dyn3.vel
Info: REMOVING COM VELOCITY -0.00766148 0.00718052 -0.00292554
Info: LARGEST PATCH (304) HAS 788 ATOMS
Info: TORUS A SIZE 1 USING 0
Info: TORUS B SIZE 1 USING 0
Info: TORUS C SIZE 1 USING 0
Info: TORUS MINIMAL MESH SIZE IS 1 BY 1 BY 1
Info: Placed 100% of base nodes on same physical node as patch
Info: Startup phase 6 took 9.33716 s, 780.621 MB of memory in use
Info: PME using 1 x 1 x 1 pencil grid for FFT and reciprocal sum.
Info: Startup phase 7 took 0.00389719 s, 781.164 MB of memory in use
Info: Updated CUDA force table with 4096 elements.
Info: Updated CUDA LJ table with 359 x 359 elements.
Info: Updated CUDA force table with 4096 elements.
Info: Updated CUDA LJ table with 359 x 359 elements.
Info: Startup phase 8 took 0.0506742 s, 781.262 MB of memory in use
Info: Startup phase 9 took 0.000199142 s, 781.262 MB of memory in use
Info: Startup phase 10 took 0.000339876 s, 781.262 MB of memory in use
Info: Startup phase 11 took 0.0100592 s, 783.586 MB of memory in use
LDB: Central LB being created...
Info: Startup phase 12 took 3.69602 s, 828.668 MB of memory in use
Info: CREATING 10277 COMPUTE OBJECTS
Info: Found 362 unique exclusion lists needing 1260 bytes
Info: Found 362 unique exclusion lists needing 1260 bytes
Info: useSync: 0 useProxySync: 0
Info: Startup phase 13 took 0.131627 s, 840.688 MB of memory in use
Info: Startup phase 14 took 0.000196417 s, 840.688 MB of memory in use
Info: Startup phase 15 took 0.00154711 s, 840.77 MB of memory in use
Info: Finished startup at 51.2479 s, 840.77 MB of memory in use

TCL: Running for 15750000 steps
PRESSURE: 0 35.1631 -43.5282 64.7825 -43.5281 302.329 -218.864 64.7816 -218.864 206.614
GPRESSURE: 0 50.0779 -42.7829 80.3178 -75.6585 278.054 -190.569 69.7246 -192.648 234.733
ETITLE:      TS           BOND          ANGLE          DIHED          IMPRP               ELECT            VDW       BOUNDARY           MISC        KINETIC               TOTAL           TEMP      POTENTIAL         TOTAL3        TEMPAVG            PRESSURE      GPRESSURE         VOLUME       PRESSAVG      GPRESSAVG

ENERGY:       0     66923.4876    146504.3899    103725.6575      6587.8601       -9303011.3929    337715.8474         0.0000         0.0000    233774.1000       -8407780.0505       309.7481  -8641554.1505  -8405887.0954       309.7481            181.3685       187.6216   3267965.5180       181.3685       187.6216

LDB: ============= START OF LOAD BALANCING ============== 51.6897
LDB: ============== END OF LOAD BALANCING =============== 51.6908
Info: useSync: 0 useProxySync: 0
LDB: =============== DONE WITH MIGRATION ================ 51.6915
LDB: ============= START OF LOAD BALANCING ============== 52.3141
LDB: Partitioning computes with target load 0.000000
LDB: Increased migratable compute count from 0 to 0
LDB: Largest unpartitionable compute is 0.000000
LDB: ============== END OF LOAD BALANCING =============== 52.3165
Info: useSync: 0 useProxySync: 0
LDB: =============== DONE WITH MIGRATION ================ 52.3195
Info: Initial time: 64 CPUs 0.0160789 s/step 0.0930489 days/ns 1306.75 MB memory
LDB: ============= START OF LOAD BALANCING ============== 52.4778
LDB: ============== END OF LOAD BALANCING =============== 52.4781
Info: useSync: 0 useProxySync: 0
LDB: =============== DONE WITH MIGRATION ================ 52.4794
LDB: ============= START OF LOAD BALANCING ============== 53.1139
LDB: TIME 53.1151 LOAD: AVG 0.174755 MAX 0.323294  PROXIES: TOTAL 1623 MAXPE 31 MAXPATCH 7 None MEM: 1309.46 MB
LDB: TIME 53.1153 LOAD: AVG 0.174755 MAX 0.323294  PROXIES: TOTAL 1623 MAXPE 31 MAXPATCH 7 TorusLB MEM: 1309.46 MB
LDB: ============== END OF LOAD BALANCING =============== 53.1159
Info: useSync: 0 useProxySync: 0
LDB: =============== DONE WITH MIGRATION ================ 53.1186
Info: Initial time: 64 CPUs 0.0157939 s/step 0.0913999 days/ns 1309.77 MB memory
LDB: ============= START OF LOAD BALANCING ============== 53.9421
LDB: TIME 53.9433 LOAD: AVG 0.219606 MAX 0.40664  PROXIES: TOTAL 1623 MAXPE 31 MAXPATCH 7 None MEM: 1313.54 MB
LDB: TIME 53.9434 LOAD: AVG 0.219606 MAX 0.40664  PROXIES: TOTAL 1623 MAXPE 31 MAXPATCH 7 RefineTorusLB MEM: 1313.54 MB
LDB: TIME 53.9434 LOAD: AVG 0.219606 MAX 0.40664  PROXIES: TOTAL 1623 MAXPE 31 MAXPATCH 7 RefineTorusLB MEM: 1313.54 MB
LDB: Reverting to original mapping
LDB: ============== END OF LOAD BALANCING =============== 53.944
Info: useSync: 0 useProxySync: 0
LDB: =============== DONE WITH MIGRATION ================ 53.947
Info: Initial time: 64 CPUs 0.016559 s/step 0.0958274 days/ns 1313.54 MB memory
LDB: ============= START OF LOAD BALANCING ============== 54.7159
LDB: TIME 54.7167 LOAD: AVG 0.219985 MAX 0.412397  PROXIES: TOTAL 1623 MAXPE 31 MAXPATCH 7 None MEM: 1314.28 MB
LDB: TIME 54.7168 LOAD: AVG 0.219985 MAX 0.412397  PROXIES: TOTAL 1623 MAXPE 31 MAXPATCH 7 RefineTorusLB MEM: 1314.28 MB
LDB: TIME 54.7169 LOAD: AVG 0.219985 MAX 0.412397  PROXIES: TOTAL 1623 MAXPE 31 MAXPATCH 7 RefineTorusLB MEM: 1314.28 MB
LDB: Reverting to original mapping
LDB: ============== END OF LOAD BALANCING =============== 54.7173
Info: useSync: 0 useProxySync: 0
LDB: =============== DONE WITH MIGRATION ================ 54.7197
Info: Benchmark time: 64 CPUs 0.0152263 s/step 0.088115 days/ns 1314.28 MB memory
Info: Benchmark time: 64 CPUs 0.0159648 s/step 0.0923892 days/ns 1315.12 MB memory
Info: Benchmark time: 64 CPUs 0.0160413 s/step 0.0928315 days/ns 1316.3 MB memory
Info: Benchmark time: 64 CPUs 0.0159395 s/step 0.0922425 days/ns 1316.48 MB memory
Info: Benchmark time: 64 CPUs 0.0164425 s/step 0.0951531 days/ns 1316.81 MB memory
Info: Benchmark time: 64 CPUs 0.0159369 s/step 0.0922272 days/ns 1317.49 MB memory
LDB: ============= START OF LOAD BALANCING ============== 85.7282
LDB: ============== END OF LOAD BALANCING =============== 85.7288
Info: useSync: 0 useProxySync: 0
LDB: =============== DONE WITH MIGRATION ================ 85.7297
LDB: ============= START OF LOAD BALANCING ============== 86.5277
LDB: TIME 86.5294 LOAD: AVG 0.214308 MAX 0.386868  PROXIES: TOTAL 1623 MAXPE 31 MAXPATCH 7 None MEM: 1324.74 MB
LDB: TIME 86.5295 LOAD: AVG 0.214308 MAX 0.386868  PROXIES: TOTAL 1623 MAXPE 31 MAXPATCH 7 RefineTorusLB MEM: 1324.74 MB
LDB: TIME 86.5295 LOAD: AVG 0.214308 MAX 0.386868  PROXIES: TOTAL 1623 MAXPE 31 MAXPATCH 7 RefineTorusLB MEM: 1324.74 MB
LDB: ============== END OF LOAD BALANCING =============== 86.5302
Info: useSync: 0 useProxySync: 0
LDB: =============== DONE WITH MIGRATION ================ 86.5323
LDB: ============= START OF LOAD BALANCING ============== 116.943
LDB: ============== END OF LOAD BALANCING =============== 116.944
Info: useSync: 0 useProxySync: 0
LDB: =============== DONE WITH MIGRATION ================ 116.944
LDB: ============= START OF LOAD BALANCING ============== 117.701
LDB: TIME 117.702 LOAD: AVG 0.2079 MAX 0.37466  PROXIES: TOTAL 1623 MAXPE 31 MAXPATCH 7 None MEM: 1325.39 MB
LDB: TIME 117.702 LOAD: AVG 0.2079 MAX 0.37466  PROXIES: TOTAL 1623 MAXPE 31 MAXPATCH 7 RefineTorusLB MEM: 1325.39 MB
LDB: TIME 117.702 LOAD: AVG 0.2079 MAX 0.37466  PROXIES: TOTAL 1623 MAXPE 31 MAXPATCH 7 RefineTorusLB MEM: 1325.39 MB
LDB: ============== END OF LOAD BALANCING =============== 117.702
Info: useSync: 0 useProxySync: 0
LDB: =============== DONE WITH MIGRATION ================ 117.705
LDB: ============= START OF LOAD BALANCING ============== 147.961
LDB: ============== END OF LOAD BALANCING =============== 147.962
Info: useSync: 0 useProxySync: 0
LDB: =============== DONE WITH MIGRATION ================ 147.963
LDB: ============= START OF LOAD BALANCING ============== 148.737
LDB: TIME 148.739 LOAD: AVG 0.210775 MAX 0.400861  PROXIES: TOTAL 1623 MAXPE 31 MAXPATCH 7 None MEM: 1326.69 MB
LDB: TIME 148.739 LOAD: AVG 0.210775 MAX 0.400861  PROXIES: TOTAL 1623 MAXPE 31 MAXPATCH 7 RefineTorusLB MEM: 1326.69 MB
LDB: TIME 148.739 LOAD: AVG 0.210775 MAX 0.400861  PROXIES: TOTAL 1623 MAXPE 31 MAXPATCH 7 RefineTorusLB MEM: 1326.69 MB
LDB: Reverting to original mapping
LDB: ============== END OF LOAD BALANCING =============== 148.739
Info: useSync: 0 useProxySync: 0
LDB: =============== DONE WITH MIGRATION ================ 148.741
LDB: ============= START OF LOAD BALANCING ============== 178.54
LDB: ============== END OF LOAD BALANCING =============== 178.541
Info: useSync: 0 useProxySync: 0
LDB: =============== DONE WITH MIGRATION ================ 178.542
LDB: ============= START OF LOAD BALANCING ============== 179.313
LDB: TIME 179.315 LOAD: AVG 0.198087 MAX 0.372447  PROXIES: TOTAL 1623 MAXPE 31 MAXPATCH 7 None MEM: 1326.96 MB
LDB: TIME 179.315 LOAD: AVG 0.198087 MAX 0.372447  PROXIES: TOTAL 1623 MAXPE 31 MAXPATCH 7 RefineTorusLB MEM: 1326.96 MB
LDB: TIME 179.315 LOAD: AVG 0.198087 MAX 0.372447  PROXIES: TOTAL 1623 MAXPE 31 MAXPATCH 7 RefineTorusLB MEM: 1326.96 MB
LDB: ============== END OF LOAD BALANCING =============== 179.316
Info: useSync: 0 useProxySync: 0
LDB: =============== DONE WITH MIGRATION ================ 179.317
PRESSURE: 10000 -42.4047 -46.0795 -0.285991 -46.0798 -198.175 -66.8904 -0.285312 -66.8893 -151.963
GPRESSURE: 10000 -42.761 -102.967 -2.0308 -70.9202 -207.878 -76.4271 -9.8223 -51.6291 -126.223
PRESSAVG: 10000 0.503171 -1.79713 47.9416 -1.79714 1.3383 27.2382 47.9416 27.2382 0.534775
GPRESSAVG: 10000 0.511911 -1.80509 47.9062 -1.81254 1.33304 27.2199 47.9518 27.27 0.524897
TIMING: 10000  CPU: 152.807, 0.0152519/step  Wall: 155.108, 0.0154663/step, 67.6219 hours remaining, 1382.578125 MB of memory in use.
ENERGY:   10000     66564.3336    145921.9278    103616.3388      6646.4121       -9300689.3080    336568.5258         0.0000         0.0000    233409.9027       -8407961.8671       309.2656  -8641371.7698  -8406062.3911       309.6288           -130.8474      -125.6206   3270405.3932         0.7921         0.7899

WRITING EXTENDED SYSTEM TO RESTART FILE AT STEP 10000
OPENING COORDINATE DCD FILE
WRITING COORDINATES TO DCD FILE Fiber55_dyn4.dcd AT STEP 10000
WRITING COORDINATES TO RESTART FILE AT STEP 10000
FINISHED WRITING RESTART COORDINATES
The last position output (seq=10000) takes 2.112 seconds, 1382.578 MB of memory in use
WRITING VELOCITIES TO RESTART FILE AT STEP 10000
FINISHED WRITING RESTART VELOCITIES
The last velocity output (seq=10000) takes 0.109 seconds, 1392.777 MB of memory in use
LDB: ============= START OF LOAD BALANCING ============== 210.625
LDB: ============== END OF LOAD BALANCING =============== 210.625
Info: useSync: 0 useProxySync: 0
LDB: =============== DONE WITH MIGRATION ================ 210.626
LDB: ============= START OF LOAD BALANCING ============== 211.377
LDB: TIME 211.378 LOAD: AVG 0.196982 MAX 0.311577  PROXIES: TOTAL 1623 MAXPE 31 MAXPATCH 7 None MEM: 1396.27 MB
LDB: TIME 211.378 LOAD: AVG 0.196982 MAX 0.311577  PROXIES: TOTAL 1623 MAXPE 31 MAXPATCH 7 RefineTorusLB MEM: 1396.27 MB
LDB: TIME 211.378 LOAD: AVG 0.196982 MAX 0.311577  PROXIES: TOTAL 1623 MAXPE 31 MAXPATCH 7 RefineTorusLB MEM: 1396.27 MB
LDB: ============== END OF LOAD BALANCING =============== 211.379
Info: useSync: 0 useProxySync: 0
LDB: =============== DONE WITH MIGRATION ================ 211.38
LDB: ============= START OF LOAD BALANCING ============== 240.089
LDB: ============== END OF LOAD BALANCING =============== 240.089
Info: useSync: 0 useProxySync: 0
LDB: =============== DONE WITH MIGRATION ================ 240.09
LDB: ============= START OF LOAD BALANCING ============== 240.837
LDB: TIME 240.838 LOAD: AVG 0.19077 MAX 0.350999  PROXIES: TOTAL 1623 MAXPE 31 MAXPATCH 7 None MEM: 1400.58 MB
LDB: TIME 240.839 LOAD: AVG 0.19077 MAX 0.350999  PROXIES: TOTAL 1623 MAXPE 31 MAXPATCH 7 RefineTorusLB MEM: 1400.58 MB
LDB: TIME 240.839 LOAD: AVG 0.19077 MAX 0.350999  PROXIES: TOTAL 1623 MAXPE 31 MAXPATCH 7 RefineTorusLB MEM: 1400.58 MB
LDB: Reverting to original mapping
LDB: ============== END OF LOAD BALANCING =============== 240.839
Info: useSync: 0 useProxySync: 0
LDB: =============== DONE WITH MIGRATION ================ 240.841
LDB: ============= START OF LOAD BALANCING ============== 269.606
LDB: ============== END OF LOAD BALANCING =============== 269.606
Info: useSync: 0 useProxySync: 0
LDB: =============== DONE WITH MIGRATION ================ 269.607
LDB: ============= START OF LOAD BALANCING ============== 270.381
LDB: TIME 270.382 LOAD: AVG 0.19041 MAX 0.441292  PROXIES: TOTAL 1623 MAXPE 31 MAXPATCH 7 None MEM: 1400.61 MB
LDB: TIME 270.383 LOAD: AVG 0.19041 MAX 0.441292  PROXIES: TOTAL 1623 MAXPE 31 MAXPATCH 7 RefineTorusLB MEM: 1400.61 MB
LDB: TIME 270.383 LOAD: AVG 0.19041 MAX 0.441292  PROXIES: TOTAL 1623 MAXPE 31 MAXPATCH 7 RefineTorusLB MEM: 1400.61 MB
LDB: Reverting to original mapping
LDB: ============== END OF LOAD BALANCING =============== 270.383
Info: useSync: 0 useProxySync: 0
LDB: =============== DONE WITH MIGRATION ================ 270.385
LDB: ============= START OF LOAD BALANCING ============== 298.93
LDB: ============== END OF LOAD BALANCING =============== 298.931
Info: useSync: 0 useProxySync: 0
LDB: =============== DONE WITH MIGRATION ================ 298.931
LDB: ============= START OF LOAD BALANCING ============== 299.67
LDB: TIME 299.671 LOAD: AVG 0.186357 MAX 0.32626  PROXIES: TOTAL 1623 MAXPE 31 MAXPATCH 7 None MEM: 1400.7 MB
LDB: TIME 299.671 LOAD: AVG 0.186357 MAX 0.32626  PROXIES: TOTAL 1623 MAXPE 31 MAXPATCH 7 RefineTorusLB MEM: 1400.7 MB
LDB: TIME 299.671 LOAD: AVG 0.186357 MAX 0.32626  PROXIES: TOTAL 1623 MAXPE 31 MAXPATCH 7 RefineTorusLB MEM: 1400.7 MB
LDB: Reverting to original mapping
LDB: ============== END OF LOAD BALANCING =============== 299.671
Info: useSync: 0 useProxySync: 0
LDB: =============== DONE WITH MIGRATION ================ 299.673
LDB: ============= START OF LOAD BALANCING ============== 327.952
LDB: ============== END OF LOAD BALANCING =============== 327.952
Info: useSync: 0 useProxySync: 0
LDB: =============== DONE WITH MIGRATION ================ 327.953
LDB: ============= START OF LOAD BALANCING ============== 328.682
LDB: TIME 328.682 LOAD: AVG 0.189018 MAX 0.327217  PROXIES: TOTAL 1623 MAXPE 31 MAXPATCH 7 None MEM: 1400.71 MB
LDB: TIME 328.683 LOAD: AVG 0.189018 MAX 0.327217  PROXIES: TOTAL 1623 MAXPE 31 MAXPATCH 7 RefineTorusLB MEM: 1400.71 MB
LDB: TIME 328.683 LOAD: AVG 0.189018 MAX 0.327217  PROXIES: TOTAL 1623 MAXPE 31 MAXPATCH 7 RefineTorusLB MEM: 1400.71 MB
LDB: ============== END OF LOAD BALANCING =============== 328.683
Info: useSync: 0 useProxySync: 0
LDB: =============== DONE WITH MIGRATION ================ 328.685
PRESSURE: 20000 40.3192 -11.2668 -35.843 -11.2667 -26.7216 -3.21614 -35.8442 -3.21604 74.4076
GPRESSURE: 20000 66.3466 16.7118 -6.16832 3.9989 -28.1242 13.1323 16.0733 29.6591 74.3668
PRESSAVG: 20000 1.72254 -6.33112 44.8078 -6.33113 1.36694 23.4315 44.8078 23.4315 0.588964
GPRESSAVG: 20000 1.71119 -6.34665 44.8068 -6.33093 1.38365 23.4017 44.8093 23.4322 0.597955
TIMING: 20000  CPU: 297.902, 0.0145094/step  Wall: 303.894, 0.0148786/step, 65.011 hours remaining, 1401.511719 MB of memory in use.
ENERGY:   20000     66751.5229    146837.1377    103638.8159      6653.1874       -9301508.6723    336679.4937         0.0000         0.0000    233389.2208       -8407559.2939       309.2382  -8640948.5147  -8405674.6759       309.5118             29.3351        37.5297   3268845.4364         1.2261         1.2309

WRITING EXTENDED SYSTEM TO RESTART FILE AT STEP 20000
WRITING COORDINATES TO DCD FILE Fiber55_dyn4.dcd AT STEP 20000
WRITING COORDINATES TO RESTART FILE AT STEP 20000
FINISHED WRITING RESTART COORDINATES
The last position output (seq=20000) takes 0.077 seconds, 1401.512 MB of memory in use
WRITING VELOCITIES TO RESTART FILE AT STEP 20000
FINISHED WRITING RESTART VELOCITIES
The last velocity output (seq=20000) takes 0.068 seconds, 1401.512 MB of memory in use
LDB: ============= START OF LOAD BALANCING ============== 357.571
LDB: ============== END OF LOAD BALANCING =============== 357.571
Info: useSync: 0 useProxySync: 0
LDB: =============== DONE WITH MIGRATION ================ 357.572
LDB: ============= START OF LOAD BALANCING ============== 358.322
LDB: TIME 358.323 LOAD: AVG 0.184175 MAX 0.335301  PROXIES: TOTAL 1623 MAXPE 31 MAXPATCH 7 None MEM: 1402.1 MB
LDB: TIME 358.323 LOAD: AVG 0.184175 MAX 0.335301  PROXIES: TOTAL 1623 MAXPE 31 MAXPATCH 7 RefineTorusLB MEM: 1402.1 MB
LDB: TIME 358.323 LOAD: AVG 0.184175 MAX 0.335301  PROXIES: TOTAL 1623 MAXPE 31 MAXPATCH 7 RefineTorusLB MEM: 1402.1 MB
LDB: Reverting to original mapping
LDB: ============== END OF LOAD BALANCING =============== 358.324
Info: useSync: 0 useProxySync: 0
LDB: =============== DONE WITH MIGRATION ================ 358.325
LDB: ============= START OF LOAD BALANCING ============== 386.79
LDB: ============== END OF LOAD BALANCING =============== 386.791
Info: useSync: 0 useProxySync: 0
LDB: =============== DONE WITH MIGRATION ================ 386.791
LDB: ============= START OF LOAD BALANCING ============== 387.496
LDB: TIME 387.497 LOAD: AVG 0.189292 MAX 0.33353  PROXIES: TOTAL 1623 MAXPE 31 MAXPATCH 7 None MEM: 1402.15 MB
LDB: TIME 387.497 LOAD: AVG 0.189292 MAX 0.33353  PROXIES: TOTAL 1623 MAXPE 31 MAXPATCH 7 RefineTorusLB MEM: 1402.15 MB
LDB: TIME 387.497 LOAD: AVG 0.189292 MAX 0.33353  PROXIES: TOTAL 1623 MAXPE 31 MAXPATCH 7 RefineTorusLB MEM: 1402.15 MB
LDB: ============== END OF LOAD BALANCING =============== 387.497
Info: useSync: 0 useProxySync: 0
LDB: =============== DONE WITH MIGRATION ================ 387.499
LDB: ============= START OF LOAD BALANCING ============== 415.547
LDB: ============== END OF LOAD BALANCING =============== 415.548
Info: useSync: 0 useProxySync: 0
LDB: =============== DONE WITH MIGRATION ================ 415.548
LDB: ============= START OF LOAD BALANCING ============== 416.261
LDB: TIME 416.262 LOAD: AVG 0.187968 MAX 0.331816  PROXIES: TOTAL 1623 MAXPE 31 MAXPATCH 7 None MEM: 1402.19 MB
LDB: TIME 416.262 LOAD: AVG 0.187968 MAX 0.331816  PROXIES: TOTAL 1623 MAXPE 31 MAXPATCH 7 RefineTorusLB MEM: 1402.19 MB
LDB: TIME 416.262 LOAD: AVG 0.187968 MAX 0.331816  PROXIES: TOTAL 1623 MAXPE 31 MAXPATCH 7 RefineTorusLB MEM: 1402.19 MB
LDB: Reverting to original mapping
LDB: ============== END OF LOAD BALANCING =============== 416.262
Info: useSync: 0 useProxySync: 0
LDB: =============== DONE WITH MIGRATION ================ 416.264
LDB: ============= START OF LOAD BALANCING ============== 444.563
LDB: ============== END OF LOAD BALANCING =============== 444.563
Info: useSync: 0 useProxySync: 0
LDB: =============== DONE WITH MIGRATION ================ 444.564
LDB: ============= START OF LOAD BALANCING ============== 445.291
LDB: TIME 445.292 LOAD: AVG 0.189423 MAX 0.332588  PROXIES: TOTAL 1623 MAXPE 31 MAXPATCH 7 None MEM: 1402.2 MB
LDB: TIME 445.292 LOAD: AVG 0.189423 MAX 0.332588  PROXIES: TOTAL 1623 MAXPE 31 MAXPATCH 7 RefineTorusLB MEM: 1402.2 MB
LDB: TIME 445.292 LOAD: AVG 0.189423 MAX 0.332588  PROXIES: TOTAL 1623 MAXPE 31 MAXPATCH 7 RefineTorusLB MEM: 1402.2 MB
LDB: Reverting to original mapping
LDB: ============== END OF LOAD BALANCING =============== 445.292
Info: useSync: 0 useProxySync: 0
LDB: =============== DONE WITH MIGRATION ================ 445.294
LDB: ============= START OF LOAD BALANCING ============== 473.494
LDB: ============== END OF LOAD BALANCING =============== 473.495
Info: useSync: 0 useProxySync: 0
LDB: =============== DONE WITH MIGRATION ================ 473.495
LDB: ============= START OF LOAD BALANCING ============== 474.228
LDB: TIME 474.229 LOAD: AVG 0.190017 MAX 0.384203  PROXIES: TOTAL 1623 MAXPE 31 MAXPATCH 7 None MEM: 1402.25 MB
LDB: TIME 474.229 LOAD: AVG 0.190017 MAX 0.384203  PROXIES: TOTAL 1623 MAXPE 31 MAXPATCH 7 RefineTorusLB MEM: 1402.25 MB
LDB: TIME 474.229 LOAD: AVG 0.190017 MAX 0.384203  PROXIES: TOTAL 1623 MAXPE 31 MAXPATCH 7 RefineTorusLB MEM: 1402.25 MB
LDB: ============== END OF LOAD BALANCING =============== 474.229
Info: useSync: 0 useProxySync: 0
LDB: =============== DONE WITH MIGRATION ================ 474.231
PRESSURE: 30000 -244.913 -52.7375 -113.671 -52.737 -62.4882 -53.7849 -113.671 -53.7852 -118.82
GPRESSURE: 30000 -219.246 -94.4296 -109.185 -58.3306 -33.5012 -48.3146 -121.613 -73.1986 -159.574
PRESSAVG: 30000 -0.826354 -3.99703 25.247 -3.99705 2.19596 29.2712 25.247 29.2713 1.62456
GPRESSAVG: 30000 -0.831364 -4.00252 25.2459 -4.00942 2.18854 29.2745 25.2616 29.2636 1.62181
TIMING: 30000  CPU: 441.508, 0.0143607/step  Wall: 449.314, 0.014542/step, 63.5002 hours remaining, 1402.945312 MB of memory in use.
ENERGY:   30000     66648.6319    146216.0888    103877.0434      6692.6793       -9300096.0603    335337.1466         0.0000         0.0000    233530.6402       -8407793.8302       309.4255  -8641324.4704  -8405912.6678       309.4200           -142.0739      -137.4404   3268857.1234         0.9981         0.9930

WRITING EXTENDED SYSTEM TO RESTART FILE AT STEP 30000
WRITING COORDINATES TO DCD FILE Fiber55_dyn4.dcd AT STEP 30000
WRITING COORDINATES TO RESTART FILE AT STEP 30000
FINISHED WRITING RESTART COORDINATES
The last position output (seq=30000) takes 42.228 seconds, 1403.082 MB of memory in use
WRITING VELOCITIES TO RESTART FILE AT STEP 30000
FINISHED WRITING RESTART VELOCITIES
The last velocity output (seq=30000) takes 6.616 seconds, 1403.082 MB of memory in use
LDB: ============= START OF LOAD BALANCING ============== 644.743
LDB: ============== END OF LOAD BALANCING =============== 644.743
Info: useSync: 0 useProxySync: 0
LDB: =============== DONE WITH MIGRATION ================ 644.744
LDB: ============= START OF LOAD BALANCING ============== 645.467
LDB: TIME 645.468 LOAD: AVG 0.187021 MAX 0.321931  PROXIES: TOTAL 1623 MAXPE 31 MAXPATCH 7 None MEM: 1403.25 MB
LDB: TIME 645.469 LOAD: AVG 0.187021 MAX 0.321931  PROXIES: TOTAL 1623 MAXPE 31 MAXPATCH 7 RefineTorusLB MEM: 1403.25 MB
LDB: TIME 645.469 LOAD: AVG 0.187021 MAX 0.321931  PROXIES: TOTAL 1623 MAXPE 31 MAXPATCH 7 RefineTorusLB MEM: 1403.25 MB
LDB: ============== END OF LOAD BALANCING =============== 645.469
Info: useSync: 0 useProxySync: 0
LDB: =============== DONE WITH MIGRATION ================ 645.471
LDB: ============= START OF LOAD BALANCING ============== 673.684
LDB: ============== END OF LOAD BALANCING =============== 673.685
Info: useSync: 0 useProxySync: 0
LDB: =============== DONE WITH MIGRATION ================ 673.685
LDB: ============= START OF LOAD BALANCING ============== 674.416
LDB: TIME 674.417 LOAD: AVG 0.185966 MAX 0.327884  PROXIES: TOTAL 1623 MAXPE 31 MAXPATCH 7 None MEM: 1403.25 MB
LDB: TIME 674.417 LOAD: AVG 0.185966 MAX 0.327884  PROXIES: TOTAL 1623 MAXPE 31 MAXPATCH 7 RefineTorusLB MEM: 1403.25 MB
LDB: TIME 674.417 LOAD: AVG 0.185966 MAX 0.327884  PROXIES: TOTAL 1623 MAXPE 31 MAXPATCH 7 RefineTorusLB MEM: 1403.25 MB
LDB: Reverting to original mapping
LDB: ============== END OF LOAD BALANCING =============== 674.418
Info: useSync: 0 useProxySync: 0
LDB: =============== DONE WITH MIGRATION ================ 674.419
LDB: ============= START OF LOAD BALANCING ============== 702.516
LDB: ============== END OF LOAD BALANCING =============== 702.516
Info: useSync: 0 useProxySync: 0
LDB: =============== DONE WITH MIGRATION ================ 702.517
LDB: ============= START OF LOAD BALANCING ============== 703.245
LDB: TIME 703.246 LOAD: AVG 0.189761 MAX 0.337794  PROXIES: TOTAL 1623 MAXPE 31 MAXPATCH 7 None MEM: 1403.25 MB
LDB: TIME 703.246 LOAD: AVG 0.189761 MAX 0.337794  PROXIES: TOTAL 1623 MAXPE 31 MAXPATCH 7 RefineTorusLB MEM: 1403.25 MB
LDB: TIME 703.246 LOAD: AVG 0.189761 MAX 0.337794  PROXIES: TOTAL 1623 MAXPE 31 MAXPATCH 7 RefineTorusLB MEM: 1403.25 MB
LDB: ============== END OF LOAD BALANCING =============== 703.246
Info: useSync: 0 useProxySync: 0
LDB: =============== DONE WITH MIGRATION ================ 703.248
LDB: ============= START OF LOAD BALANCING ============== 731.476
LDB: ============== END OF LOAD BALANCING =============== 731.477
Info: useSync: 0 useProxySync: 0
LDB: =============== DONE WITH MIGRATION ================ 731.477
LDB: ============= START OF LOAD BALANCING ============== 732.214
LDB: TIME 732.215 LOAD: AVG 0.187045 MAX 0.327289  PROXIES: TOTAL 1623 MAXPE 31 MAXPATCH 7 None MEM: 1403.25 MB
LDB: TIME 732.215 LOAD: AVG 0.187045 MAX 0.327289  PROXIES: TOTAL 1623 MAXPE 31 MAXPATCH 7 RefineTorusLB MEM: 1403.25 MB
LDB: TIME 732.215 LOAD: AVG 0.187045 MAX 0.327289  PROXIES: TOTAL 1623 MAXPE 31 MAXPATCH 7 RefineTorusLB MEM: 1403.25 MB
LDB: Reverting to original mapping
LDB: ============== END OF LOAD BALANCING =============== 732.216
Info: useSync: 0 useProxySync: 0
LDB: =============== DONE WITH MIGRATION ================ 732.217
LDB: ============= START OF LOAD BALANCING ============== 760.455
LDB: ============== END OF LOAD BALANCING =============== 760.455
Info: useSync: 0 useProxySync: 0
LDB: =============== DONE WITH MIGRATION ================ 760.455
LDB: ============= START OF LOAD BALANCING ============== 761.147
LDB: TIME 761.148 LOAD: AVG 0.192024 MAX 0.336395  PROXIES: TOTAL 1623 MAXPE 31 MAXPATCH 7 None MEM: 1403.25 MB
LDB: TIME 761.148 LOAD: AVG 0.192024 MAX 0.336395  PROXIES: TOTAL 1623 MAXPE 31 MAXPATCH 7 RefineTorusLB MEM: 1403.25 MB
LDB: TIME 761.148 LOAD: AVG 0.192024 MAX 0.336395  PROXIES: TOTAL 1623 MAXPE 31 MAXPATCH 7 RefineTorusLB MEM: 1403.25 MB
LDB: ============== END OF LOAD BALANCING =============== 761.149
Info: useSync: 0 useProxySync: 0
LDB: =============== DONE WITH MIGRATION ================ 761.151
PRESSURE: 40000 105.438 26.0019 -100.328 26.0022 -189.655 189.177 -100.329 189.177 -278.474
GPRESSURE: 40000 82.3561 51.0461 -83.5863 30.8124 -173.858 205.819 -159.996 186.327 -256.213
PRESSAVG: 40000 1.48334 8.63822 23.5557 8.63821 3.3739 23.572 23.5557 23.572 0.352732
GPRESSAVG: 40000 1.47946 8.63937 23.5687 8.64858 3.37545 23.583 23.5601 23.5549 0.360665
TIMING: 40000  CPU: 584.466, 0.0142958/step  Wall: 735.823, 0.0286509/step, 125.029 hours remaining, 1403.890625 MB of memory in use.
ENERGY:   40000     66874.1320    146428.1503    103723.3500      6627.5111       -9300088.4848    335365.1863         0.0000         0.0000    233827.0221       -8407243.1330       309.8182  -8641070.1551  -8405340.9109       309.5220           -120.8968      -115.9049   3271346.7880         1.7367         1.7385

WRITING EXTENDED SYSTEM TO RESTART FILE AT STEP 40000
WRITING COORDINATES TO DCD FILE Fiber55_dyn4.dcd AT STEP 40000
WRITING COORDINATES TO RESTART FILE AT STEP 40000
FINISHED WRITING RESTART COORDINATES
The last position output (seq=40000) takes 1.710 seconds, 1403.891 MB of memory in use
WRITING VELOCITIES TO RESTART FILE AT STEP 40000
FINISHED WRITING RESTART VELOCITIES
The last velocity output (seq=40000) takes 2.443 seconds, 1403.891 MB of memory in use
LDB: ============= START OF LOAD BALANCING ============== 797.656
LDB: ============== END OF LOAD BALANCING =============== 797.657
Info: useSync: 0 useProxySync: 0
LDB: =============== DONE WITH MIGRATION ================ 797.657
LDB: ============= START OF LOAD BALANCING ============== 798.385
LDB: TIME 798.386 LOAD: AVG 0.190016 MAX 0.341955  PROXIES: TOTAL 1623 MAXPE 31 MAXPATCH 7 None MEM: 1403.89 MB
LDB: TIME 798.386 LOAD: AVG 0.190016 MAX 0.341955  PROXIES: TOTAL 1623 MAXPE 31 MAXPATCH 7 RefineTorusLB MEM: 1403.89 MB
LDB: TIME 798.386 LOAD: AVG 0.190016 MAX 0.341955  PROXIES: TOTAL 1623 MAXPE 31 MAXPATCH 7 RefineTorusLB MEM: 1403.89 MB
LDB: Reverting to original mapping
LDB: ============== END OF LOAD BALANCING =============== 798.387
Info: useSync: 0 useProxySync: 0
LDB: =============== DONE WITH MIGRATION ================ 798.389
LDB: ============= START OF LOAD BALANCING ============== 826.589
LDB: ============== END OF LOAD BALANCING =============== 826.59
Info: useSync: 0 useProxySync: 0
LDB: =============== DONE WITH MIGRATION ================ 826.59
LDB: ============= START OF LOAD BALANCING ============== 827.313
LDB: TIME 827.314 LOAD: AVG 0.190221 MAX 0.309741  PROXIES: TOTAL 1623 MAXPE 31 MAXPATCH 7 None MEM: 1404.24 MB
LDB: TIME 827.314 LOAD: AVG 0.190221 MAX 0.309741  PROXIES: TOTAL 1623 MAXPE 31 MAXPATCH 7 RefineTorusLB MEM: 1404.24 MB
LDB: TIME 827.314 LOAD: AVG 0.190221 MAX 0.309741  PROXIES: TOTAL 1623 MAXPE 31 MAXPATCH 7 RefineTorusLB MEM: 1404.24 MB
LDB: Reverting to original mapping
LDB: ============== END OF LOAD BALANCING =============== 827.314
Info: useSync: 0 useProxySync: 0
LDB: =============== DONE WITH MIGRATION ================ 827.316
LDB: ============= START OF LOAD BALANCING ============== 856.013
LDB: ============== END OF LOAD BALANCING =============== 856.013
Info: useSync: 0 useProxySync: 0
LDB: =============== DONE WITH MIGRATION ================ 856.013
LDB: ============= START OF LOAD BALANCING ============== 856.731
LDB: TIME 856.732 LOAD: AVG 0.193297 MAX 0.301595  PROXIES: TOTAL 1623 MAXPE 31 MAXPATCH 7 None MEM: 1404.26 MB
LDB: TIME 856.732 LOAD: AVG 0.193297 MAX 0.301595  PROXIES: TOTAL 1623 MAXPE 31 MAXPATCH 7 RefineTorusLB MEM: 1404.26 MB
LDB: TIME 856.733 LOAD: AVG 0.193297 MAX 0.301595  PROXIES: TOTAL 1623 MAXPE 31 MAXPATCH 7 RefineTorusLB MEM: 1404.26 MB
LDB: Reverting to original mapping
LDB: ============== END OF LOAD BALANCING =============== 856.733
Info: useSync: 0 useProxySync: 0
LDB: =============== DONE WITH MIGRATION ================ 856.735
LDB: ============= START OF LOAD BALANCING ============== 885.105
LDB: ============== END OF LOAD BALANCING =============== 885.105
Info: useSync: 0 useProxySync: 0
LDB: =============== DONE WITH MIGRATION ================ 885.106
LDB: ============= START OF LOAD BALANCING ============== 885.837
LDB: TIME 885.838 LOAD: AVG 0.190587 MAX 0.297913  PROXIES: TOTAL 1623 MAXPE 31 MAXPATCH 7 None MEM: 1404.39 MB
LDB: TIME 885.838 LOAD: AVG 0.190587 MAX 0.297913  PROXIES: TOTAL 1623 MAXPE 31 MAXPATCH 7 RefineTorusLB MEM: 1404.39 MB
LDB: TIME 885.838 LOAD: AVG 0.190587 MAX 0.297913  PROXIES: TOTAL 1623 MAXPE 31 MAXPATCH 7 RefineTorusLB MEM: 1404.39 MB
LDB: ============== END OF LOAD BALANCING =============== 885.839
Info: useSync: 0 useProxySync: 0
LDB: =============== DONE WITH MIGRATION ================ 885.84
LDB: ============= START OF LOAD BALANCING ============== 914.078
LDB: ============== END OF LOAD BALANCING =============== 914.078
Info: useSync: 0 useProxySync: 0
LDB: =============== DONE WITH MIGRATION ================ 914.079
LDB: ============= START OF LOAD BALANCING ============== 914.807
LDB: TIME 914.808 LOAD: AVG 0.193501 MAX 0.295703  PROXIES: TOTAL 1623 MAXPE 31 MAXPATCH 7 None MEM: 1404.43 MB
LDB: TIME 914.808 LOAD: AVG 0.193501 MAX 0.295703  PROXIES: TOTAL 1623 MAXPE 31 MAXPATCH 7 RefineTorusLB MEM: 1404.43 MB
LDB: TIME 914.808 LOAD: AVG 0.193501 MAX 0.295703  PROXIES: TOTAL 1623 MAXPE 31 MAXPATCH 7 RefineTorusLB MEM: 1404.43 MB
LDB: Reverting to original mapping
LDB: ============== END OF LOAD BALANCING =============== 914.809
Info: useSync: 0 useProxySync: 0
LDB: =============== DONE WITH MIGRATION ================ 914.81
PRESSURE: 50000 -81.7904 -65.6007 -24.7951 -65.6005 62.4594 24.1672 -24.7959 24.1671 -181.241
GPRESSURE: 50000 -84.9744 -72.7716 -69.1282 -48.2835 81.9182 36.8683 -13.1732 3.09014 -174.337
PRESSAVG: 50000 2.73913 12.2936 19.2899 12.2936 2.48405 21.3446 19.2899 21.3446 -0.609313
GPRESSAVG: 50000 2.74204 12.2976 19.2858 12.3095 2.497 21.3417 19.282 21.3488 -0.61242
TIMING: 50000  CPU: 728.483, 0.0144017/step  Wall: 889.885, 0.0154062/step, 67.1882 hours remaining, 1404.527344 MB of memory in use.
ENERGY:   50000     66713.4236    146367.2754    103786.1729      6577.9967       -9300299.1046    335492.0153         0.0000         0.0000    233733.9690       -8407628.2516       309.6949  -8641362.2206  -8405709.8116       309.5649            -66.8572       -59.1310   3271607.3026         1.5380         1.5422

WRITING EXTENDED SYSTEM TO RESTART FILE AT STEP 50000
WRITING COORDINATES TO DCD FILE Fiber55_dyn4.dcd AT STEP 50000
WRITING COORDINATES TO RESTART FILE AT STEP 50000
FINISHED WRITING RESTART COORDINATES
The last position output (seq=50000) takes 0.078 seconds, 1404.527 MB of memory in use
WRITING VELOCITIES TO RESTART FILE AT STEP 50000
FINISHED WRITING RESTART VELOCITIES
The last velocity output (seq=50000) takes 0.101 seconds, 1404.527 MB of memory in use
LDB: ============= START OF LOAD BALANCING ============== 943.344
LDB: ============== END OF LOAD BALANCING =============== 943.345
Info: useSync: 0 useProxySync: 0
LDB: =============== DONE WITH MIGRATION ================ 943.345
LDB: ============= START OF LOAD BALANCING ============== 944.067
LDB: TIME 944.068 LOAD: AVG 0.190371 MAX 0.352494  PROXIES: TOTAL 1623 MAXPE 31 MAXPATCH 7 None MEM: 1404.53 MB
LDB: TIME 944.068 LOAD: AVG 0.190371 MAX 0.352494  PROXIES: TOTAL 1623 MAXPE 31 MAXPATCH 7 RefineTorusLB MEM: 1404.53 MB
LDB: TIME 944.068 LOAD: AVG 0.190371 MAX 0.352494  PROXIES: TOTAL 1623 MAXPE 31 MAXPATCH 7 RefineTorusLB MEM: 1404.53 MB
LDB: ============== END OF LOAD BALANCING =============== 944.069
Info: useSync: 0 useProxySync: 0
LDB: =============== DONE WITH MIGRATION ================ 944.07
LDB: ============= START OF LOAD BALANCING ============== 972.372
LDB: ============== END OF LOAD BALANCING =============== 972.372
Info: useSync: 0 useProxySync: 0
LDB: =============== DONE WITH MIGRATION ================ 972.373
LDB: ============= START OF LOAD BALANCING ============== 973.111
LDB: TIME 973.112 LOAD: AVG 0.189058 MAX 0.328996  PROXIES: TOTAL 1623 MAXPE 31 MAXPATCH 7 None MEM: 1404.86 MB
LDB: TIME 973.112 LOAD: AVG 0.189058 MAX 0.328996  PROXIES: TOTAL 1623 MAXPE 31 MAXPATCH 7 RefineTorusLB MEM: 1404.86 MB
LDB: TIME 973.112 LOAD: AVG 0.189058 MAX 0.328996  PROXIES: TOTAL 1623 MAXPE 31 MAXPATCH 7 RefineTorusLB MEM: 1404.86 MB
LDB: Reverting to original mapping
LDB: ============== END OF LOAD BALANCING =============== 973.113
Info: useSync: 0 useProxySync: 0
LDB: =============== DONE WITH MIGRATION ================ 973.114
LDB: ============= START OF LOAD BALANCING ============== 1001.46
LDB: ============== END OF LOAD BALANCING =============== 1001.46
Info: useSync: 0 useProxySync: 0
LDB: =============== DONE WITH MIGRATION ================ 1001.46
LDB: ============= START OF LOAD BALANCING ============== 1002.19
LDB: TIME 1002.19 LOAD: AVG 0.19267 MAX 0.350455  PROXIES: TOTAL 1623 MAXPE 31 MAXPATCH 7 None MEM: 1404.86 MB
LDB: TIME 1002.19 LOAD: AVG 0.19267 MAX 0.350455  PROXIES: TOTAL 1623 MAXPE 31 MAXPATCH 7 RefineTorusLB MEM: 1404.86 MB
LDB: TIME 1002.19 LOAD: AVG 0.19267 MAX 0.350455  PROXIES: TOTAL 1623 MAXPE 31 MAXPATCH 7 RefineTorusLB MEM: 1404.86 MB
LDB: Reverting to original mapping
LDB: ============== END OF LOAD BALANCING =============== 1002.19
Info: useSync: 0 useProxySync: 0
LDB: =============== DONE WITH MIGRATION ================ 1002.19
LDB: ============= START OF LOAD BALANCING ============== 1030.47
LDB: ============== END OF LOAD BALANCING =============== 1030.47
Info: useSync: 0 useProxySync: 0
LDB: =============== DONE WITH MIGRATION ================ 1030.47
LDB: ============= START OF LOAD BALANCING ============== 1031.19
LDB: TIME 1031.19 LOAD: AVG 0.193676 MAX 0.336772  PROXIES: TOTAL 1623 MAXPE 31 MAXPATCH 7 None MEM: 1404.86 MB
LDB: TIME 1031.19 LOAD: AVG 0.193676 MAX 0.336772  PROXIES: TOTAL 1623 MAXPE 31 MAXPATCH 7 RefineTorusLB MEM: 1404.86 MB
LDB: TIME 1031.19 LOAD: AVG 0.193676 MAX 0.336772  PROXIES: TOTAL 1623 MAXPE 31 MAXPATCH 7 RefineTorusLB MEM: 1404.86 MB
LDB: Reverting to original mapping
LDB: ============== END OF LOAD BALANCING =============== 1031.19
Info: useSync: 0 useProxySync: 0
LDB: =============== DONE WITH MIGRATION ================ 1031.2
LDB: ============= START OF LOAD BALANCING ============== 1059.8
LDB: ============== END OF LOAD BALANCING =============== 1059.8
Info: useSync: 0 useProxySync: 0
LDB: =============== DONE WITH MIGRATION ================ 1059.8
LDB: ============= START OF LOAD BALANCING ============== 1060.55
LDB: TIME 1060.55 LOAD: AVG 0.190381 MAX 0.330971  PROXIES: TOTAL 1623 MAXPE 31 MAXPATCH 7 None MEM: 1404.86 MB
LDB: TIME 1060.55 LOAD: AVG 0.190381 MAX 0.330971  PROXIES: TOTAL 1623 MAXPE 31 MAXPATCH 7 RefineTorusLB MEM: 1404.86 MB
LDB: TIME 1060.55 LOAD: AVG 0.190381 MAX 0.330971  PROXIES: TOTAL 1623 MAXPE 31 MAXPATCH 7 RefineTorusLB MEM: 1404.86 MB
LDB: ============== END OF LOAD BALANCING =============== 1060.55
Info: useSync: 0 useProxySync: 0
LDB: =============== DONE WITH MIGRATION ================ 1060.55
PRESSURE: 60000 -341.214 -95.7258 25.6603 -95.7253 -96.9662 70.2748 25.6606 70.275 -344.534
GPRESSURE: 60000 -339.194 -84.0655 5.65731 -95.2832 -82.3441 43.4246 15.5447 136.739 -345.591
PRESSAVG: 60000 -0.73585 -5.07691 13.2291 -5.07692 1.57506 35.7427 13.2291 35.7427 -0.367916
GPRESSAVG: 60000 -0.747248 -5.08439 13.2329 -5.07591 1.58875 35.7443 13.2146 35.7531 -0.354089
TIMING: 60000  CPU: 872.584, 0.0144101/step  Wall: 1035.63, 0.0145742/step, 63.5191 hours remaining, 1404.949219 MB of memory in use.
ENERGY:   60000     66882.4285    146161.6525    104034.6973      6596.4662       -9300638.8062    336134.4408         0.0000         0.0000    233764.9148       -8407064.2061       309.7360  -8640829.1209  -8405140.3717       309.4762           -260.9047      -255.7096   3269816.8661         0.1571         0.1625

WRITING EXTENDED SYSTEM TO RESTART FILE AT STEP 60000
WRITING COORDINATES TO DCD FILE Fiber55_dyn4.dcd AT STEP 60000
WRITING COORDINATES TO RESTART FILE AT STEP 60000
FINISHED WRITING RESTART COORDINATES
The last position output (seq=60000) takes 0.059 seconds, 1404.949 MB of memory in use
WRITING VELOCITIES TO RESTART FILE AT STEP 60000
FINISHED WRITING RESTART VELOCITIES
LDB: ============= START OF LOAD BALANCING ============== 1089.01
LDB: ============== END OF LOAD BALANCING =============== 1089.01
Info: useSync: 0 useProxySync: 0
LDB: =============== DONE WITH MIGRATION ================ 1089.01
LDB: ============= START OF LOAD BALANCING ============== 1089.73
LDB: TIME 1089.73 LOAD: AVG 0.191353 MAX 0.331408  PROXIES: TOTAL 1623 MAXPE 31 MAXPATCH 7 None MEM: 1405.09 MB
LDB: TIME 1089.73 LOAD: AVG 0.191353 MAX 0.331408  PROXIES: TOTAL 1623 MAXPE 31 MAXPATCH 7 RefineTorusLB MEM: 1405.09 MB
LDB: TIME 1089.73 LOAD: AVG 0.191353 MAX 0.331408  PROXIES: TOTAL 1623 MAXPE 31 MAXPATCH 7 RefineTorusLB MEM: 1405.09 MB
LDB: ============== END OF LOAD BALANCING =============== 1089.73
Info: useSync: 0 useProxySync: 0
LDB: =============== DONE WITH MIGRATION ================ 1089.73
LDB: ============= START OF LOAD BALANCING ============== 1117.91
LDB: ============== END OF LOAD BALANCING =============== 1117.91
Info: useSync: 0 useProxySync: 0
LDB: =============== DONE WITH MIGRATION ================ 1117.91
LDB: ============= START OF LOAD BALANCING ============== 1118.62
LDB: TIME 1118.62 LOAD: AVG 0.188617 MAX 0.3254  PROXIES: TOTAL 1623 MAXPE 31 MAXPATCH 7 None MEM: 1405.09 MB
LDB: TIME 1118.62 LOAD: AVG 0.188617 MAX 0.3254  PROXIES: TOTAL 1623 MAXPE 31 MAXPATCH 7 RefineTorusLB MEM: 1405.09 MB
LDB: TIME 1118.62 LOAD: AVG 0.188617 MAX 0.3254  PROXIES: TOTAL 1623 MAXPE 31 MAXPATCH 7 RefineTorusLB MEM: 1405.09 MB
LDB: Reverting to original mapping
LDB: ============== END OF LOAD BALANCING =============== 1118.62
Info: useSync: 0 useProxySync: 0
LDB: =============== DONE WITH MIGRATION ================ 1118.63
LDB: ============= START OF LOAD BALANCING ============== 1146.96
LDB: ============== END OF LOAD BALANCING =============== 1146.96
Info: useSync: 0 useProxySync: 0
LDB: =============== DONE WITH MIGRATION ================ 1146.96
LDB: ============= START OF LOAD BALANCING ============== 1147.68
LDB: TIME 1147.68 LOAD: AVG 0.188697 MAX 0.339656  PROXIES: TOTAL 1623 MAXPE 31 MAXPATCH 7 None MEM: 1405.09 MB
LDB: TIME 1147.68 LOAD: AVG 0.188697 MAX 0.339655  PROXIES: TOTAL 1623 MAXPE 31 MAXPATCH 7 RefineTorusLB MEM: 1405.09 MB
LDB: TIME 1147.68 LOAD: AVG 0.188697 MAX 0.339655  PROXIES: TOTAL 1623 MAXPE 31 MAXPATCH 7 RefineTorusLB MEM: 1405.09 MB
LDB: ============== END OF LOAD BALANCING =============== 1147.68
Info: useSync: 0 useProxySync: 0
LDB: =============== DONE WITH MIGRATION ================ 1147.68
LDB: ============= START OF LOAD BALANCING ============== 1175.89
LDB: ============== END OF LOAD BALANCING =============== 1175.89
Info: useSync: 0 useProxySync: 0
LDB: =============== DONE WITH MIGRATION ================ 1175.89
LDB: ============= START OF LOAD BALANCING ============== 1176.62
LDB: TIME 1176.62 LOAD: AVG 0.190773 MAX 0.330725  PROXIES: TOTAL 1623 MAXPE 31 MAXPATCH 7 None MEM: 1405.32 MB
LDB: TIME 1176.62 LOAD: AVG 0.190773 MAX 0.330725  PROXIES: TOTAL 1623 MAXPE 31 MAXPATCH 7 RefineTorusLB MEM: 1405.32 MB
LDB: TIME 1176.62 LOAD: AVG 0.190773 MAX 0.330725  PROXIES: TOTAL 1623 MAXPE 31 MAXPATCH 7 RefineTorusLB MEM: 1405.32 MB
LDB: Reverting to original mapping
LDB: ============== END OF LOAD BALANCING =============== 1176.62
Info: useSync: 0 useProxySync: 0
LDB: =============== DONE WITH MIGRATION ================ 1176.62
LDB: ============= START OF LOAD BALANCING ============== 1205.02
LDB: ============== END OF LOAD BALANCING =============== 1205.02
Info: useSync: 0 useProxySync: 0
LDB: =============== DONE WITH MIGRATION ================ 1205.02
LDB: ============= START OF LOAD BALANCING ============== 1205.76
LDB: TIME 1205.76 LOAD: AVG 0.188865 MAX 0.328016  PROXIES: TOTAL 1623 MAXPE 31 MAXPATCH 7 None MEM: 1405.33 MB
LDB: TIME 1205.76 LOAD: AVG 0.188865 MAX 0.328016  PROXIES: TOTAL 1623 MAXPE 31 MAXPATCH 7 RefineTorusLB MEM: 1405.33 MB
LDB: TIME 1205.76 LOAD: AVG 0.188865 MAX 0.328016  PROXIES: TOTAL 1623 MAXPE 31 MAXPATCH 7 RefineTorusLB MEM: 1405.33 MB
LDB: ============== END OF LOAD BALANCING =============== 1205.76
Info: useSync: 0 useProxySync: 0
LDB: =============== DONE WITH MIGRATION ================ 1205.76
PRESSURE: 70000 -2.31818 -71.6424 1.74091 -71.6431 -114.38 9.91664 1.74196 9.91577 -223.085
GPRESSURE: 70000 46.146 -53.708 -48.4578 -72.4301 -107.264 -2.48188 -5.0894 -3.57281 -259.783
PRESSAVG: 70000 0.501274 -8.23305 34.0512 -8.23307 1.57308 14.5346 34.0512 14.5346 0.0420378
GPRESSAVG: 70000 0.495744 -8.24959 34.0336 -8.24795 1.56216 14.5254 34.0679 14.537 0.048637
TIMING: 70000  CPU: 1016.1, 0.0143521/step  Wall: 1180.72, 0.0145096/step, 63.1972 hours remaining, 1405.460938 MB of memory in use.
ENERGY:   70000     66584.5533    146595.1365    103861.0168      6608.6751       -9301751.8826    336793.9338         0.0000         0.0000    233090.0429       -8408218.5243       308.8418  -8641308.5671  -8406326.6226       309.5563           -113.2613      -106.9668   3271073.0490         0.7055         0.7022

WRITING EXTENDED SYSTEM TO RESTART FILE AT STEP 70000
WRITING COORDINATES TO DCD FILE Fiber55_dyn4.dcd AT STEP 70000
WRITING COORDINATES TO RESTART FILE AT STEP 70000
FINISHED WRITING RESTART COORDINATES
The last position output (seq=70000) takes 14.221 seconds, 1405.461 MB of memory in use
WRITING VELOCITIES TO RESTART FILE AT STEP 70000
FINISHED WRITING RESTART VELOCITIES
LDB: ============= START OF LOAD BALANCING ============== 1262.51
LDB: ============== END OF LOAD BALANCING =============== 1262.51
Info: useSync: 0 useProxySync: 0
LDB: =============== DONE WITH MIGRATION ================ 1262.51
LDB: ============= START OF LOAD BALANCING ============== 1263.24
LDB: TIME 1263.24 LOAD: AVG 0.191128 MAX 0.344953  PROXIES: TOTAL 1623 MAXPE 31 MAXPATCH 7 None MEM: 1405.46 MB
LDB: TIME 1263.25 LOAD: AVG 0.191128 MAX 0.344953  PROXIES: TOTAL 1623 MAXPE 31 MAXPATCH 7 RefineTorusLB MEM: 1405.46 MB
LDB: TIME 1263.25 LOAD: AVG 0.191128 MAX 0.344953  PROXIES: TOTAL 1623 MAXPE 31 MAXPATCH 7 RefineTorusLB MEM: 1405.46 MB
LDB: ============== END OF LOAD BALANCING =============== 1263.25
Info: useSync: 0 useProxySync: 0
LDB: =============== DONE WITH MIGRATION ================ 1263.25
LDB: ============= START OF LOAD BALANCING ============== 1291.81
LDB: ============== END OF LOAD BALANCING =============== 1291.81
Info: useSync: 0 useProxySync: 0
LDB: =============== DONE WITH MIGRATION ================ 1291.81
LDB: ============= START OF LOAD BALANCING ============== 1292.55
LDB: TIME 1292.55 LOAD: AVG 0.192248 MAX 0.328486  PROXIES: TOTAL 1623 MAXPE 31 MAXPATCH 7 None MEM: 1405.46 MB
LDB: TIME 1292.55 LOAD: AVG 0.192248 MAX 0.328486  PROXIES: TOTAL 1623 MAXPE 31 MAXPATCH 7 RefineTorusLB MEM: 1405.46 MB
LDB: TIME 1292.55 LOAD: AVG 0.192248 MAX 0.328486  PROXIES: TOTAL 1623 MAXPE 31 MAXPATCH 7 RefineTorusLB MEM: 1405.46 MB
LDB: ============== END OF LOAD BALANCING =============== 1292.55
Info: useSync: 0 useProxySync: 0
LDB: =============== DONE WITH MIGRATION ================ 1292.55
LDB: ============= START OF LOAD BALANCING ============== 1321.01
LDB: ============== END OF LOAD BALANCING =============== 1321.01
Info: useSync: 0 useProxySync: 0
LDB: =============== DONE WITH MIGRATION ================ 1321.01
LDB: ============= START OF LOAD BALANCING ============== 1321.73
LDB: TIME 1321.73 LOAD: AVG 0.192888 MAX 0.325697  PROXIES: TOTAL 1623 MAXPE 31 MAXPATCH 7 None MEM: 1405.54 MB
LDB: TIME 1321.73 LOAD: AVG 0.192888 MAX 0.325697  PROXIES: TOTAL 1623 MAXPE 31 MAXPATCH 7 RefineTorusLB MEM: 1405.54 MB
LDB: TIME 1321.73 LOAD: AVG 0.192888 MAX 0.325697  PROXIES: TOTAL 1623 MAXPE 31 MAXPATCH 7 RefineTorusLB MEM: 1405.54 MB
LDB: Reverting to original mapping
LDB: ============== END OF LOAD BALANCING =============== 1321.73
Info: useSync: 0 useProxySync: 0
LDB: =============== DONE WITH MIGRATION ================ 1321.73
LDB: ============= START OF LOAD BALANCING ============== 1350.25
LDB: ============== END OF LOAD BALANCING =============== 1350.25
Info: useSync: 0 useProxySync: 0
LDB: =============== DONE WITH MIGRATION ================ 1350.25
LDB: ============= START OF LOAD BALANCING ============== 1350.98
LDB: TIME 1350.98 LOAD: AVG 0.187838 MAX 0.326526  PROXIES: TOTAL 1623 MAXPE 31 MAXPATCH 7 None MEM: 1405.54 MB
LDB: TIME 1350.98 LOAD: AVG 0.187838 MAX 0.326526  PROXIES: TOTAL 1623 MAXPE 31 MAXPATCH 7 RefineTorusLB MEM: 1405.54 MB
LDB: TIME 1350.98 LOAD: AVG 0.187838 MAX 0.326526  PROXIES: TOTAL 1623 MAXPE 31 MAXPATCH 7 RefineTorusLB MEM: 1405.54 MB
LDB: ============== END OF LOAD BALANCING =============== 1350.98
Info: useSync: 0 useProxySync: 0
LDB: =============== DONE WITH MIGRATION ================ 1350.99
LDB: ============= START OF LOAD BALANCING ============== 1379.33
LDB: ============== END OF LOAD BALANCING =============== 1379.33
Info: useSync: 0 useProxySync: 0
LDB: =============== DONE WITH MIGRATION ================ 1379.33
LDB: ============= START OF LOAD BALANCING ============== 1380.07
LDB: TIME 1380.07 LOAD: AVG 0.189091 MAX 0.337394  PROXIES: TOTAL 1623 MAXPE 31 MAXPATCH 7 None MEM: 1405.54 MB
LDB: TIME 1380.07 LOAD: AVG 0.189091 MAX 0.337394  PROXIES: TOTAL 1623 MAXPE 31 MAXPATCH 7 RefineTorusLB MEM: 1405.54 MB
LDB: TIME 1380.07 LOAD: AVG 0.189091 MAX 0.337394  PROXIES: TOTAL 1623 MAXPE 31 MAXPATCH 7 RefineTorusLB MEM: 1405.54 MB
LDB: ============== END OF LOAD BALANCING =============== 1380.07
Info: useSync: 0 useProxySync: 0
LDB: =============== DONE WITH MIGRATION ================ 1380.08
PRESSURE: 80000 -246.527 166.312 -30.3536 166.312 40.7852 102.403 -30.3545 102.403 -139.895
GPRESSURE: 80000 -231.771 169.082 -34.8287 137.043 31.4872 115.999 -5.25551 106.564 -126.42
PRESSAVG: 80000 -0.0115368 -9.93475 27.2361 -9.93476 1.08237 14.0656 27.2361 14.0656 1.28415
GPRESSAVG: 80000 0.000808543 -9.93796 27.2482 -9.94485 1.08898 14.0585 27.2237 14.0595 1.2708
TIMING: 80000  CPU: 1160.63, 0.0144524/step  Wall: 1355.21, 0.017449/step, 75.9516 hours remaining, 1405.578125 MB of memory in use.
ENERGY:   80000     66852.9439    146487.8443    103574.1481      6605.7122       -9301327.5041    336377.8282         0.0000         0.0000    233248.2993       -8408180.7280       309.0514  -8641429.0273  -8406292.7598       309.7120           -115.2123      -108.9012   3269982.1666         0.7850         0.7869

WRITING EXTENDED SYSTEM TO RESTART FILE AT STEP 80000
WRITING COORDINATES TO DCD FILE Fiber55_dyn4.dcd AT STEP 80000
WRITING COORDINATES TO RESTART FILE AT STEP 80000
FINISHED WRITING RESTART COORDINATES
The last position output (seq=80000) takes 0.116 seconds, 1405.582 MB of memory in use
WRITING VELOCITIES TO RESTART FILE AT STEP 80000
FINISHED WRITING RESTART VELOCITIES
LDB: ============= START OF LOAD BALANCING ============== 1471.92
LDB: ============== END OF LOAD BALANCING =============== 1471.92
Info: useSync: 0 useProxySync: 0
LDB: =============== DONE WITH MIGRATION ================ 1471.92
LDB: ============= START OF LOAD BALANCING ============== 1472.56
LDB: TIME 1472.56 LOAD: AVG 0.18803 MAX 0.339386  PROXIES: TOTAL 1623 MAXPE 31 MAXPATCH 7 None MEM: 1405.63 MB
LDB: TIME 1472.56 LOAD: AVG 0.18803 MAX 0.339386  PROXIES: TOTAL 1623 MAXPE 31 MAXPATCH 7 RefineTorusLB MEM: 1405.63 MB
LDB: TIME 1472.56 LOAD: AVG 0.18803 MAX 0.339386  PROXIES: TOTAL 1623 MAXPE 31 MAXPATCH 7 RefineTorusLB MEM: 1405.63 MB
LDB: Reverting to original mapping
LDB: ============== END OF LOAD BALANCING =============== 1472.56
Info: useSync: 0 useProxySync: 0
LDB: =============== DONE WITH MIGRATION ================ 1472.57
LDB: ============= START OF LOAD BALANCING ============== 1500.92
LDB: ============== END OF LOAD BALANCING =============== 1500.92
Info: useSync: 0 useProxySync: 0
LDB: =============== DONE WITH MIGRATION ================ 1500.93
LDB: ============= START OF LOAD BALANCING ============== 1501.72
LDB: TIME 1501.72 LOAD: AVG 0.186334 MAX 0.341043  PROXIES: TOTAL 1623 MAXPE 31 MAXPATCH 7 None MEM: 1405.64 MB
LDB: TIME 1501.72 LOAD: AVG 0.186334 MAX 0.341043  PROXIES: TOTAL 1623 MAXPE 31 MAXPATCH 7 RefineTorusLB MEM: 1405.64 MB
LDB: TIME 1501.72 LOAD: AVG 0.186334 MAX 0.341043  PROXIES: TOTAL 1623 MAXPE 31 MAXPATCH 7 RefineTorusLB MEM: 1405.64 MB
LDB: ============== END OF LOAD BALANCING =============== 1501.72
Info: useSync: 0 useProxySync: 0
LDB: =============== DONE WITH MIGRATION ================ 1501.72
LDB: ============= START OF LOAD BALANCING ============== 1530.32
LDB: ============== END OF LOAD BALANCING =============== 1530.32
Info: useSync: 0 useProxySync: 0
LDB: =============== DONE WITH MIGRATION ================ 1530.32
LDB: ============= START OF LOAD BALANCING ============== 1531.04
LDB: TIME 1531.04 LOAD: AVG 0.187194 MAX 0.321649  PROXIES: TOTAL 1623 MAXPE 31 MAXPATCH 7 None MEM: 1405.83 MB
LDB: TIME 1531.04 LOAD: AVG 0.187194 MAX 0.321649  PROXIES: TOTAL 1623 MAXPE 31 MAXPATCH 7 RefineTorusLB MEM: 1405.83 MB
LDB: TIME 1531.04 LOAD: AVG 0.187194 MAX 0.321649  PROXIES: TOTAL 1623 MAXPE 31 MAXPATCH 7 RefineTorusLB MEM: 1405.83 MB
LDB: Reverting to original mapping
LDB: ============== END OF LOAD BALANCING =============== 1531.04
Info: useSync: 0 useProxySync: 0
LDB: =============== DONE WITH MIGRATION ================ 1531.04
LDB: ============= START OF LOAD BALANCING ============== 1559.71
LDB: ============== END OF LOAD BALANCING =============== 1559.72
Info: useSync: 0 useProxySync: 0
LDB: =============== DONE WITH MIGRATION ================ 1559.72
LDB: ============= START OF LOAD BALANCING ============== 1560.43
LDB: TIME 1560.43 LOAD: AVG 0.188789 MAX 0.326771  PROXIES: TOTAL 1623 MAXPE 31 MAXPATCH 7 None MEM: 1405.83 MB
LDB: TIME 1560.43 LOAD: AVG 0.188789 MAX 0.326771  PROXIES: TOTAL 1623 MAXPE 31 MAXPATCH 7 RefineTorusLB MEM: 1405.83 MB
LDB: TIME 1560.43 LOAD: AVG 0.188789 MAX 0.326771  PROXIES: TOTAL 1623 MAXPE 31 MAXPATCH 7 RefineTorusLB MEM: 1405.83 MB
LDB: Reverting to original mapping
LDB: ============== END OF LOAD BALANCING =============== 1560.43
Info: useSync: 0 useProxySync: 0
LDB: =============== DONE WITH MIGRATION ================ 1560.43
LDB: ============= START OF LOAD BALANCING ============== 1588.98
LDB: ============== END OF LOAD BALANCING =============== 1588.98
Info: useSync: 0 useProxySync: 0
LDB: =============== DONE WITH MIGRATION ================ 1588.98
LDB: ============= START OF LOAD BALANCING ============== 1589.71
LDB: TIME 1589.71 LOAD: AVG 0.193483 MAX 0.324133  PROXIES: TOTAL 1623 MAXPE 31 MAXPATCH 7 None MEM: 1405.83 MB
LDB: TIME 1589.71 LOAD: AVG 0.193483 MAX 0.324133  PROXIES: TOTAL 1623 MAXPE 31 MAXPATCH 7 RefineTorusLB MEM: 1405.83 MB
LDB: TIME 1589.71 LOAD: AVG 0.193483 MAX 0.324133  PROXIES: TOTAL 1623 MAXPE 31 MAXPATCH 7 RefineTorusLB MEM: 1405.83 MB
LDB: ============== END OF LOAD BALANCING =============== 1589.71
Info: useSync: 0 useProxySync: 0
LDB: =============== DONE WITH MIGRATION ================ 1589.71
PRESSURE: 90000 91.2677 -185.17 46.4447 -185.171 122.402 8.92029 46.4447 8.92114 108.734
GPRESSURE: 90000 93.7512 -192.52 49.2012 -154.321 108.22 32.1659 79.9117 44.1812 140.232
PRESSAVG: 90000 1.93377 -16.9146 9.32133 -16.9146 0.398103 25.5842 9.32132 25.5842 -0.832353
GPRESSAVG: 90000 1.92599 -16.9153 9.3086 -16.9234 0.39266 25.5892 9.31979 25.5774 -0.814518
TIMING: 90000  CPU: 1305.08, 0.0144453/step  Wall: 1564.95, 0.0209733/step, 91.2339 hours remaining, 1405.878906 MB of memory in use.
ENERGY:   90000     66670.6105    146213.1809    103916.4617      6705.3266       -9301960.0789    337157.1598         0.0000         0.0000    232999.8387       -8408297.5007       308.7222  -8641297.3394  -8406407.3546       309.3710            107.4680       114.0675   3268454.9696         0.4998         0.5014

WRITING EXTENDED SYSTEM TO RESTART FILE AT STEP 90000
WRITING COORDINATES TO DCD FILE Fiber55_dyn4.dcd AT STEP 90000
WRITING COORDINATES TO RESTART FILE AT STEP 90000
FINISHED WRITING RESTART COORDINATES
The last position output (seq=90000) takes 2.417 seconds, 1405.879 MB of memory in use
WRITING VELOCITIES TO RESTART FILE AT STEP 90000
FINISHED WRITING RESTART VELOCITIES
LDB: ============= START OF LOAD BALANCING ============== 1654.4
LDB: ============== END OF LOAD BALANCING =============== 1654.4
Info: useSync: 0 useProxySync: 0
LDB: =============== DONE WITH MIGRATION ================ 1654.4
LDB: ============= START OF LOAD BALANCING ============== 1655.13
LDB: TIME 1655.13 LOAD: AVG 0.190655 MAX 0.326177  PROXIES: TOTAL 1623 MAXPE 31 MAXPATCH 7 None MEM: 1405.88 MB
LDB: TIME 1655.13 LOAD: AVG 0.190655 MAX 0.326177  PROXIES: TOTAL 1623 MAXPE 31 MAXPATCH 7 RefineTorusLB MEM: 1405.88 MB
LDB: TIME 1655.13 LOAD: AVG 0.190655 MAX 0.326177  PROXIES: TOTAL 1623 MAXPE 31 MAXPATCH 7 RefineTorusLB MEM: 1405.88 MB
LDB: Reverting to original mapping
LDB: ============== END OF LOAD BALANCING =============== 1655.13
Info: useSync: 0 useProxySync: 0
LDB: =============== DONE WITH MIGRATION ================ 1655.13
LDB: ============= START OF LOAD BALANCING ============== 1683.5
LDB: ============== END OF LOAD BALANCING =============== 1683.5
Info: useSync: 0 useProxySync: 0
LDB: =============== DONE WITH MIGRATION ================ 1683.5
LDB: ============= START OF LOAD BALANCING ============== 1684.22
LDB: TIME 1684.22 LOAD: AVG 0.187188 MAX 0.343526  PROXIES: TOTAL 1623 MAXPE 31 MAXPATCH 7 None MEM: 1405.88 MB
LDB: TIME 1684.22 LOAD: AVG 0.187188 MAX 0.343526  PROXIES: TOTAL 1623 MAXPE 31 MAXPATCH 7 RefineTorusLB MEM: 1405.88 MB
LDB: TIME 1684.22 LOAD: AVG 0.187188 MAX 0.343526  PROXIES: TOTAL 1623 MAXPE 31 MAXPATCH 7 RefineTorusLB MEM: 1405.88 MB
LDB: Reverting to original mapping
LDB: ============== END OF LOAD BALANCING =============== 1684.22
Info: useSync: 0 useProxySync: 0
LDB: =============== DONE WITH MIGRATION ================ 1684.22
LDB: ============= START OF LOAD BALANCING ============== 1712.64
LDB: ============== END OF LOAD BALANCING =============== 1712.64
Info: useSync: 0 useProxySync: 0
LDB: =============== DONE WITH MIGRATION ================ 1712.64
LDB: ============= START OF LOAD BALANCING ============== 1713.38
LDB: TIME 1713.38 LOAD: AVG 0.183605 MAX 0.332051  PROXIES: TOTAL 1623 MAXPE 31 MAXPATCH 7 None MEM: 1405.89 MB
LDB: TIME 1713.38 LOAD: AVG 0.183605 MAX 0.332051  PROXIES: TOTAL 1623 MAXPE 31 MAXPATCH 7 RefineTorusLB MEM: 1405.89 MB
LDB: TIME 1713.38 LOAD: AVG 0.183605 MAX 0.332051  PROXIES: TOTAL 1623 MAXPE 31 MAXPATCH 7 RefineTorusLB MEM: 1405.89 MB
LDB: Reverting to original mapping
LDB: ============== END OF LOAD BALANCING =============== 1713.38
Info: useSync: 0 useProxySync: 0
LDB: =============== DONE WITH MIGRATION ================ 1713.38
LDB: ============= START OF LOAD BALANCING ============== 1740.75
LDB: ============== END OF LOAD BALANCING =============== 1740.75
Info: useSync: 0 useProxySync: 0
LDB: =============== DONE WITH MIGRATION ================ 1740.75
LDB: ============= START OF LOAD BALANCING ============== 1741.38
LDB: TIME 1741.38 LOAD: AVG 0.184812 MAX 0.34678  PROXIES: TOTAL 1623 MAXPE 31 MAXPATCH 7 None MEM: 1405.89 MB
LDB: TIME 1741.38 LOAD: AVG 0.184812 MAX 0.34678  PROXIES: TOTAL 1623 MAXPE 31 MAXPATCH 7 RefineTorusLB MEM: 1405.89 MB
LDB: TIME 1741.38 LOAD: AVG 0.184812 MAX 0.34678  PROXIES: TOTAL 1623 MAXPE 31 MAXPATCH 7 RefineTorusLB MEM: 1405.89 MB
LDB: ============== END OF LOAD BALANCING =============== 1741.38
Info: useSync: 0 useProxySync: 0
LDB: =============== DONE WITH MIGRATION ================ 1741.39
LDB: ============= START OF LOAD BALANCING ============== 1769.98
LDB: ============== END OF LOAD BALANCING =============== 1769.98
Info: useSync: 0 useProxySync: 0
LDB: =============== DONE WITH MIGRATION ================ 1769.98
LDB: ============= START OF LOAD BALANCING ============== 1770.74
LDB: TIME 1770.74 LOAD: AVG 0.192567 MAX 0.347151  PROXIES: TOTAL 1623 MAXPE 31 MAXPATCH 7 None MEM: 1405.89 MB
LDB: TIME 1770.74 LOAD: AVG 0.192567 MAX 0.347151  PROXIES: TOTAL 1623 MAXPE 31 MAXPATCH 7 RefineTorusLB MEM: 1405.89 MB
LDB: TIME 1770.74 LOAD: AVG 0.192567 MAX 0.347151  PROXIES: TOTAL 1623 MAXPE 31 MAXPATCH 7 RefineTorusLB MEM: 1405.89 MB
LDB: ============== END OF LOAD BALANCING =============== 1770.74
Info: useSync: 0 useProxySync: 0
LDB: =============== DONE WITH MIGRATION ================ 1770.74
PRESSURE: 100000 35.9544 -7.0082 -14.7291 -7.00756 117.611 -1.16843 -14.7297 -1.16839 351.245
GPRESSURE: 100000 60.4529 -0.612332 -4.65719 -35.3265 126.187 -1.33757 -39.7643 12.7025 328.024
PRESSAVG: 100000 1.04106 -14.8774 20.373 -14.8774 1.42119 30.1977 20.373 30.1976 3.08605
GPRESSAVG: 100000 1.0335 -14.8889 20.3793 -14.8795 1.41714 30.205 20.3755 30.1793 3.07795
TIMING: 100000  CPU: 1448.78, 0.0143703/step  Wall: 1746.42, 0.0181476/step, 78.8916 hours remaining, 1405.925781 MB of memory in use.
ETITLE:      TS           BOND          ANGLE          DIHED          IMPRP               ELECT            VDW       BOUNDARY           MISC        KINETIC               TOTAL           TEMP      POTENTIAL         TOTAL3        TEMPAVG            PRESSURE      GPRESSURE         VOLUME       PRESSAVG      GPRESSAVG

ENERGY:  100000     66847.5913    146613.3694    103612.1524      6594.8766       -9301270.2291    336595.2934         0.0000         0.0000    233708.8299       -8407298.1161       309.6616  -8641006.9460  -8405409.3787       309.5218            168.2702       171.5549   3269322.3437         1.8494         1.8429

WRITING EXTENDED SYSTEM TO RESTART FILE AT STEP 100000
WRITING COORDINATES TO DCD FILE Fiber55_dyn4.dcd AT STEP 100000
WRITING COORDINATES TO RESTART FILE AT STEP 100000
FINISHED WRITING RESTART COORDINATES
The last position output (seq=100000) takes 0.069 seconds, 1405.926 MB of memory in use
WRITING VELOCITIES TO RESTART FILE AT STEP 100000
FINISHED WRITING RESTART VELOCITIES
LDB: ============= START OF LOAD BALANCING ============== 1800.08
LDB: ============== END OF LOAD BALANCING =============== 1800.08
Info: useSync: 0 useProxySync: 0
LDB: =============== DONE WITH MIGRATION ================ 1800.09
LDB: ============= START OF LOAD BALANCING ============== 1800.81
LDB: TIME 1800.81 LOAD: AVG 0.191998 MAX 0.30418  PROXIES: TOTAL 1623 MAXPE 31 MAXPATCH 7 None MEM: 1405.93 MB
LDB: TIME 1800.81 LOAD: AVG 0.191998 MAX 0.30418  PROXIES: TOTAL 1623 MAXPE 31 MAXPATCH 7 RefineTorusLB MEM: 1405.93 MB
LDB: TIME 1800.81 LOAD: AVG 0.191998 MAX 0.30418  PROXIES: TOTAL 1623 MAXPE 31 MAXPATCH 7 RefineTorusLB MEM: 1405.93 MB
LDB: ============== END OF LOAD BALANCING =============== 1800.81
Info: useSync: 0 useProxySync: 0
LDB: =============== DONE WITH MIGRATION ================ 1800.81
LDB: ============= START OF LOAD BALANCING ============== 1829.15
LDB: ============== END OF LOAD BALANCING =============== 1829.15
Info: useSync: 0 useProxySync: 0
LDB: =============== DONE WITH MIGRATION ================ 1829.15
LDB: ============= START OF LOAD BALANCING ============== 1829.87
LDB: TIME 1829.87 LOAD: AVG 0.1913 MAX 0.320602  PROXIES: TOTAL 1623 MAXPE 31 MAXPATCH 7 None MEM: 1405.94 MB
LDB: TIME 1829.87 LOAD: AVG 0.1913 MAX 0.320602  PROXIES: TOTAL 1623 MAXPE 31 MAXPATCH 7 RefineTorusLB MEM: 1405.94 MB
LDB: TIME 1829.87 LOAD: AVG 0.1913 MAX 0.320602  PROXIES: TOTAL 1623 MAXPE 31 MAXPATCH 7 RefineTorusLB MEM: 1405.94 MB
LDB: ============== END OF LOAD BALANCING =============== 1829.87
Info: useSync: 0 useProxySync: 0
LDB: =============== DONE WITH MIGRATION ================ 1829.87
LDB: ============= START OF LOAD BALANCING ============== 1857.95
LDB: ============== END OF LOAD BALANCING =============== 1857.96
Info: useSync: 0 useProxySync: 0
LDB: =============== DONE WITH MIGRATION ================ 1857.96
LDB: ============= START OF LOAD BALANCING ============== 1858.68
LDB: TIME 1858.68 LOAD: AVG 0.192358 MAX 0.30791  PROXIES: TOTAL 1623 MAXPE 31 MAXPATCH 7 None MEM: 1405.94 MB
LDB: TIME 1858.68 LOAD: AVG 0.192358 MAX 0.30791  PROXIES: TOTAL 1623 MAXPE 31 MAXPATCH 7 RefineTorusLB MEM: 1405.94 MB
LDB: TIME 1858.68 LOAD: AVG 0.192358 MAX 0.30791  PROXIES: TOTAL 1623 MAXPE 31 MAXPATCH 7 RefineTorusLB MEM: 1405.94 MB
LDB: ============== END OF LOAD BALANCING =============== 1858.68
Info: useSync: 0 useProxySync: 0
LDB: =============== DONE WITH MIGRATION ================ 1858.68
LDB: ============= START OF LOAD BALANCING ============== 1887.23
LDB: ============== END OF LOAD BALANCING =============== 1887.23
Info: useSync: 0 useProxySync: 0
LDB: =============== DONE WITH MIGRATION ================ 1887.23
LDB: ============= START OF LOAD BALANCING ============== 1887.97
LDB: TIME 1887.97 LOAD: AVG 0.190886 MAX 0.308678  PROXIES: TOTAL 1623 MAXPE 31 MAXPATCH 7 None MEM: 1405.94 MB
LDB: TIME 1887.97 LOAD: AVG 0.190886 MAX 0.308678  PROXIES: TOTAL 1623 MAXPE 31 MAXPATCH 7 RefineTorusLB MEM: 1405.94 MB
LDB: TIME 1887.97 LOAD: AVG 0.190886 MAX 0.308678  PROXIES: TOTAL 1623 MAXPE 31 MAXPATCH 7 RefineTorusLB MEM: 1405.94 MB
LDB: Reverting to original mapping
LDB: ============== END OF LOAD BALANCING =============== 1887.97
Info: useSync: 0 useProxySync: 0
LDB: =============== DONE WITH MIGRATION ================ 1887.98
LDB: ============= START OF LOAD BALANCING ============== 1916.25
LDB: ============== END OF LOAD BALANCING =============== 1916.25
Info: useSync: 0 useProxySync: 0
LDB: =============== DONE WITH MIGRATION ================ 1916.25
LDB: ============= START OF LOAD BALANCING ============== 1916.97
LDB: TIME 1916.97 LOAD: AVG 0.191815 MAX 0.335309  PROXIES: TOTAL 1623 MAXPE 31 MAXPATCH 7 None MEM: 1405.96 MB
LDB: TIME 1916.97 LOAD: AVG 0.191815 MAX 0.335309  PROXIES: TOTAL 1623 MAXPE 31 MAXPATCH 7 RefineTorusLB MEM: 1405.96 MB
LDB: TIME 1916.97 LOAD: AVG 0.191815 MAX 0.335309  PROXIES: TOTAL 1623 MAXPE 31 MAXPATCH 7 RefineTorusLB MEM: 1405.96 MB
LDB: Reverting to original mapping
LDB: ============== END OF LOAD BALANCING =============== 1916.97
Info: useSync: 0 useProxySync: 0
LDB: =============== DONE WITH MIGRATION ================ 1916.97
PRESSURE: 110000 226.783 -102.914 -85.4346 -102.913 15.8635 -115.466 -85.4354 -115.466 179.764
GPRESSURE: 110000 181.445 -133.116 -90.8602 -97.1839 57.605 -78.7576 -98.5084 -160.693 191.986
PRESSAVG: 110000 1.64238 -3.80874 21.4193 -3.80876 1.70431 29.2888 21.4193 29.2888 1.20747
GPRESSAVG: 110000 1.61703 -3.78942 21.4278 -3.81871 1.6917 29.2996 21.4186 29.294 1.20694
TIMING: 110000  CPU: 1592.58, 0.0143799/step  Wall: 1892.08, 0.0145663/step, 63.2825 hours remaining, 1406.089844 MB of memory in use.
ENERGY:  110000     66831.3927    146398.9277    103612.0016      6688.4481       -9300433.3478    336159.8439         0.0000         0.0000    233667.6180       -8407075.1159       309.6070  -8640742.7339  -8405169.8297       309.3325            140.8035       143.6786   3270049.4629         1.5181         1.5052

WRITING EXTENDED SYSTEM TO RESTART FILE AT STEP 110000
WRITING COORDINATES TO DCD FILE Fiber55_dyn4.dcd AT STEP 110000
WRITING COORDINATES TO RESTART FILE AT STEP 110000
FINISHED WRITING RESTART COORDINATES
WRITING VELOCITIES TO RESTART FILE AT STEP 110000
FINISHED WRITING RESTART VELOCITIES
LDB: ============= START OF LOAD BALANCING ============== 1951.38
LDB: ============== END OF LOAD BALANCING =============== 1951.38
Info: useSync: 0 useProxySync: 0
LDB: =============== DONE WITH MIGRATION ================ 1951.38
LDB: ============= START OF LOAD BALANCING ============== 1952.11
LDB: TIME 1952.11 LOAD: AVG 0.192608 MAX 0.335281  PROXIES: TOTAL 1623 MAXPE 31 MAXPATCH 7 None MEM: 1406.16 MB
LDB: TIME 1952.11 LOAD: AVG 0.192608 MAX 0.335281  PROXIES: TOTAL 1623 MAXPE 31 MAXPATCH 7 RefineTorusLB MEM: 1406.16 MB
LDB: TIME 1952.11 LOAD: AVG 0.192608 MAX 0.335281  PROXIES: TOTAL 1623 MAXPE 31 MAXPATCH 7 RefineTorusLB MEM: 1406.16 MB
LDB: Reverting to original mapping
LDB: ============== END OF LOAD BALANCING =============== 1952.11
Info: useSync: 0 useProxySync: 0
LDB: =============== DONE WITH MIGRATION ================ 1952.11
LDB: ============= START OF LOAD BALANCING ============== 1980.8
LDB: ============== END OF LOAD BALANCING =============== 1980.8
Info: useSync: 0 useProxySync: 0
LDB: =============== DONE WITH MIGRATION ================ 1980.8
LDB: ============= START OF LOAD BALANCING ============== 1981.52
LDB: TIME 1981.52 LOAD: AVG 0.189037 MAX 0.339459  PROXIES: TOTAL 1623 MAXPE 31 MAXPATCH 7 None MEM: 1406.16 MB
LDB: TIME 1981.52 LOAD: AVG 0.189037 MAX 0.339459  PROXIES: TOTAL 1623 MAXPE 31 MAXPATCH 7 RefineTorusLB MEM: 1406.16 MB
LDB: TIME 1981.52 LOAD: AVG 0.189037 MAX 0.339459  PROXIES: TOTAL 1623 MAXPE 31 MAXPATCH 7 RefineTorusLB MEM: 1406.16 MB
LDB: ============== END OF LOAD BALANCING =============== 1981.52
Info: useSync: 0 useProxySync: 0
LDB: =============== DONE WITH MIGRATION ================ 1981.52
LDB: ============= START OF LOAD BALANCING ============== 2010.02
LDB: ============== END OF LOAD BALANCING =============== 2010.02
Info: useSync: 0 useProxySync: 0
LDB: =============== DONE WITH MIGRATION ================ 2010.02
LDB: ============= START OF LOAD BALANCING ============== 2010.77
LDB: TIME 2010.77 LOAD: AVG 0.188085 MAX 0.377983  PROXIES: TOTAL 1623 MAXPE 31 MAXPATCH 7 None MEM: 1406.16 MB
LDB: TIME 2010.77 LOAD: AVG 0.188085 MAX 0.377983  PROXIES: TOTAL 1623 MAXPE 31 MAXPATCH 7 RefineTorusLB MEM: 1406.16 MB
LDB: TIME 2010.77 LOAD: AVG 0.188085 MAX 0.377983  PROXIES: TOTAL 1623 MAXPE 31 MAXPATCH 7 RefineTorusLB MEM: 1406.16 MB
LDB: ============== END OF LOAD BALANCING =============== 2010.77
Info: useSync: 0 useProxySync: 0
LDB: =============== DONE WITH MIGRATION ================ 2010.77
LDB: ============= START OF LOAD BALANCING ============== 2039.21
LDB: ============== END OF LOAD BALANCING =============== 2039.21
Info: useSync: 0 useProxySync: 0
LDB: =============== DONE WITH MIGRATION ================ 2039.21
LDB: ============= START OF LOAD BALANCING ============== 2039.95
LDB: TIME 2039.95 LOAD: AVG 0.188624 MAX 0.325685  PROXIES: TOTAL 1623 MAXPE 31 MAXPATCH 7 None MEM: 1406.16 MB
LDB: TIME 2039.95 LOAD: AVG 0.188624 MAX 0.325685  PROXIES: TOTAL 1623 MAXPE 31 MAXPATCH 7 RefineTorusLB MEM: 1406.16 MB
LDB: TIME 2039.95 LOAD: AVG 0.188624 MAX 0.325685  PROXIES: TOTAL 1623 MAXPE 31 MAXPATCH 7 RefineTorusLB MEM: 1406.16 MB
LDB: ============== END OF LOAD BALANCING =============== 2039.95
Info: useSync: 0 useProxySync: 0
LDB: =============== DONE WITH MIGRATION ================ 2039.95
LDB: ============= START OF LOAD BALANCING ============== 2068.34
LDB: ============== END OF LOAD BALANCING =============== 2068.34
Info: useSync: 0 useProxySync: 0
LDB: =============== DONE WITH MIGRATION ================ 2068.34
LDB: ============= START OF LOAD BALANCING ============== 2069.12
LDB: TIME 2069.12 LOAD: AVG 0.19002 MAX 0.366762  PROXIES: TOTAL 1623 MAXPE 31 MAXPATCH 7 None MEM: 1406.18 MB
LDB: TIME 2069.12 LOAD: AVG 0.19002 MAX 0.366762  PROXIES: TOTAL 1623 MAXPE 31 MAXPATCH 7 RefineTorusLB MEM: 1406.18 MB
LDB: TIME 2069.12 LOAD: AVG 0.19002 MAX 0.366762  PROXIES: TOTAL 1623 MAXPE 31 MAXPATCH 7 RefineTorusLB MEM: 1406.18 MB
LDB: Reverting to original mapping
LDB: ============== END OF LOAD BALANCING =============== 2069.12
Info: useSync: 0 useProxySync: 0
LDB: =============== DONE WITH MIGRATION ================ 2069.13
PRESSURE: 120000 -108.313 -233.665 105.541 -233.665 153.433 100.494 105.541 100.493 -16.0419
GPRESSURE: 120000 -119.867 -211.53 65.7229 -202.274 126.01 104.408 110.999 140.099 35.7934
PRESSAVG: 120000 0.288242 -9.94538 17.8167 -9.94539 -0.275735 15.6698 17.8167 15.6698 2.33121
GPRESSAVG: 120000 0.287309 -9.93741 17.8148 -9.96262 -0.300954 15.6573 17.7966 15.6684 2.34008
TIMING: 120000  CPU: 1737.45, 0.0144867/step  Wall: 2044.46, 0.0152376/step, 66.1568 hours remaining, 1406.183594 MB of memory in use.
ENERGY:  120000     66861.2049    146726.1747    103730.3235      6624.0486       -9301266.5775    336968.1187         0.0000         0.0000    233831.5654       -8406525.1417       309.8243  -8640356.7070  -8404627.1166       309.6389              9.6928        13.9788   3268848.7346         0.7812         0.7755

WRITING EXTENDED SYSTEM TO RESTART FILE AT STEP 120000
WRITING COORDINATES TO DCD FILE Fiber55_dyn4.dcd AT STEP 120000
WRITING COORDINATES TO RESTART FILE AT STEP 120000
FINISHED WRITING RESTART COORDINATES
WRITING VELOCITIES TO RESTART FILE AT STEP 120000
FINISHED WRITING RESTART VELOCITIES
LDB: ============= START OF LOAD BALANCING ============== 2130.05
LDB: ============== END OF LOAD BALANCING =============== 2130.05
Info: useSync: 0 useProxySync: 0
LDB: =============== DONE WITH MIGRATION ================ 2130.05
LDB: ============= START OF LOAD BALANCING ============== 2130.88
LDB: TIME 2130.88 LOAD: AVG 0.193265 MAX 0.391454  PROXIES: TOTAL 1623 MAXPE 31 MAXPATCH 7 None MEM: 1406.18 MB
LDB: TIME 2130.88 LOAD: AVG 0.193265 MAX 0.391454  PROXIES: TOTAL 1623 MAXPE 31 MAXPATCH 7 RefineTorusLB MEM: 1406.18 MB
LDB: TIME 2130.88 LOAD: AVG 0.193265 MAX 0.391454  PROXIES: TOTAL 1623 MAXPE 31 MAXPATCH 7 RefineTorusLB MEM: 1406.18 MB
LDB: ============== END OF LOAD BALANCING =============== 2130.88
Info: useSync: 0 useProxySync: 0
LDB: =============== DONE WITH MIGRATION ================ 2130.89
LDB: ============= START OF LOAD BALANCING ============== 2160.04
LDB: ============== END OF LOAD BALANCING =============== 2160.04
Info: useSync: 0 useProxySync: 0
LDB: =============== DONE WITH MIGRATION ================ 2160.04
LDB: ============= START OF LOAD BALANCING ============== 2160.77
LDB: TIME 2160.77 LOAD: AVG 0.189824 MAX 0.336128  PROXIES: TOTAL 1623 MAXPE 31 MAXPATCH 7 None MEM: 1406.18 MB
LDB: TIME 2160.77 LOAD: AVG 0.189824 MAX 0.336128  PROXIES: TOTAL 1623 MAXPE 31 MAXPATCH 7 RefineTorusLB MEM: 1406.18 MB
LDB: TIME 2160.77 LOAD: AVG 0.189824 MAX 0.336128  PROXIES: TOTAL 1623 MAXPE 31 MAXPATCH 7 RefineTorusLB MEM: 1406.18 MB
LDB: ============== END OF LOAD BALANCING =============== 2160.77
Info: useSync: 0 useProxySync: 0
LDB: =============== DONE WITH MIGRATION ================ 2160.77
LDB: ============= START OF LOAD BALANCING ============== 2189.03
LDB: ============== END OF LOAD BALANCING =============== 2189.03
Info: useSync: 0 useProxySync: 0
LDB: =============== DONE WITH MIGRATION ================ 2189.03
LDB: ============= START OF LOAD BALANCING ============== 2189.75
LDB: TIME 2189.75 LOAD: AVG 0.190897 MAX 0.336199  PROXIES: TOTAL 1623 MAXPE 31 MAXPATCH 7 None MEM: 1406.34 MB
LDB: TIME 2189.75 LOAD: AVG 0.190897 MAX 0.336199  PROXIES: TOTAL 1623 MAXPE 31 MAXPATCH 7 RefineTorusLB MEM: 1406.34 MB
LDB: TIME 2189.75 LOAD: AVG 0.190897 MAX 0.336199  PROXIES: TOTAL 1623 MAXPE 31 MAXPATCH 7 RefineTorusLB MEM: 1406.34 MB
LDB: ============== END OF LOAD BALANCING =============== 2189.75
Info: useSync: 0 useProxySync: 0
LDB: =============== DONE WITH MIGRATION ================ 2189.76
LDB: ============= START OF LOAD BALANCING ============== 2218.33
LDB: ============== END OF LOAD BALANCING =============== 2218.33
Info: useSync: 0 useProxySync: 0
LDB: =============== DONE WITH MIGRATION ================ 2218.33
LDB: ============= START OF LOAD BALANCING ============== 2219.05
LDB: TIME 2219.05 LOAD: AVG 0.192899 MAX 0.342067  PROXIES: TOTAL 1623 MAXPE 31 MAXPATCH 7 None MEM: 1406.34 MB
LDB: TIME 2219.05 LOAD: AVG 0.192899 MAX 0.342067  PROXIES: TOTAL 1623 MAXPE 31 MAXPATCH 7 RefineTorusLB MEM: 1406.34 MB
LDB: TIME 2219.05 LOAD: AVG 0.192899 MAX 0.342067  PROXIES: TOTAL 1623 MAXPE 31 MAXPATCH 7 RefineTorusLB MEM: 1406.34 MB
LDB: ============== END OF LOAD BALANCING =============== 2219.05
Info: useSync: 0 useProxySync: 0
LDB: =============== DONE WITH MIGRATION ================ 2219.06
LDB: ============= START OF LOAD BALANCING ============== 2247.73
LDB: ============== END OF LOAD BALANCING =============== 2247.73
Info: useSync: 0 useProxySync: 0
LDB: =============== DONE WITH MIGRATION ================ 2247.73
LDB: ============= START OF LOAD BALANCING ============== 2248.46
LDB: TIME 2248.46 LOAD: AVG 0.190187 MAX 0.326167  PROXIES: TOTAL 1623 MAXPE 31 MAXPATCH 7 None MEM: 1406.34 MB
LDB: TIME 2248.46 LOAD: AVG 0.190187 MAX 0.326167  PROXIES: TOTAL 1623 MAXPE 31 MAXPATCH 7 RefineTorusLB MEM: 1406.34 MB
LDB: TIME 2248.46 LOAD: AVG 0.190187 MAX 0.326167  PROXIES: TOTAL 1623 MAXPE 31 MAXPATCH 7 RefineTorusLB MEM: 1406.34 MB
LDB: ============== END OF LOAD BALANCING =============== 2248.46
Info: useSync: 0 useProxySync: 0
LDB: =============== DONE WITH MIGRATION ================ 2248.47
PRESSURE: 130000 -22.726 -117.352 -40.9272 -117.352 95.6611 -51.2661 -40.9269 -51.2657 -115.41
GPRESSURE: 130000 -15.7868 -74.9294 -54.4228 -114.759 79.7044 -48.4477 -54.5822 -88.219 -91.1704
PRESSAVG: 130000 -1.87807 0.365548 21.584 0.365552 -0.438471 5.7764 21.584 5.77639 0.294952
GPRESSAVG: 130000 -1.86396 0.390596 21.5709 0.362538 -0.424826 5.79464 21.6125 5.75017 0.277177
TIMING: 130000  CPU: 1882.93, 0.014548/step  Wall: 2223.51, 0.0179051/step, 77.6883 hours remaining, 1406.335938 MB of memory in use.
ENERGY:  130000     67406.4050    146708.0545    103637.3733      6636.3097       -9300788.7398    335601.4016         0.0000         0.0000    233634.1744       -8407165.0213       309.5627  -8640799.1956  -8405267.2181       309.7643            -14.1584        -9.0843   3270717.7649        -0.6739        -0.6705

WRITING EXTENDED SYSTEM TO RESTART FILE AT STEP 130000
WRITING COORDINATES TO DCD FILE Fiber55_dyn4.dcd AT STEP 130000
WRITING COORDINATES TO RESTART FILE AT STEP 130000
FINISHED WRITING RESTART COORDINATES
WRITING VELOCITIES TO RESTART FILE AT STEP 130000
FINISHED WRITING RESTART VELOCITIES
LDB: ============= START OF LOAD BALANCING ============== 2319.89
LDB: ============== END OF LOAD BALANCING =============== 2319.89
Info: useSync: 0 useProxySync: 0
LDB: =============== DONE WITH MIGRATION ================ 2319.89
LDB: ============= START OF LOAD BALANCING ============== 2320.62
LDB: TIME 2320.62 LOAD: AVG 0.190341 MAX 0.341345  PROXIES: TOTAL 1623 MAXPE 31 MAXPATCH 7 None MEM: 1406.4 MB
LDB: TIME 2320.62 LOAD: AVG 0.190341 MAX 0.341345  PROXIES: TOTAL 1623 MAXPE 31 MAXPATCH 7 RefineTorusLB MEM: 1406.4 MB
LDB: TIME 2320.62 LOAD: AVG 0.190341 MAX 0.341345  PROXIES: TOTAL 1623 MAXPE 31 MAXPATCH 7 RefineTorusLB MEM: 1406.4 MB
LDB: Reverting to original mapping
LDB: ============== END OF LOAD BALANCING =============== 2320.62
Info: useSync: 0 useProxySync: 0
LDB: =============== DONE WITH MIGRATION ================ 2320.63
LDB: ============= START OF LOAD BALANCING ============== 2349.03
LDB: ============== END OF LOAD BALANCING =============== 2349.03
Info: useSync: 0 useProxySync: 0
LDB: =============== DONE WITH MIGRATION ================ 2349.03
LDB: ============= START OF LOAD BALANCING ============== 2349.76
LDB: TIME 2349.76 LOAD: AVG 0.185738 MAX 0.327198  PROXIES: TOTAL 1623 MAXPE 31 MAXPATCH 7 None MEM: 1406.41 MB
LDB: TIME 2349.76 LOAD: AVG 0.185738 MAX 0.327198  PROXIES: TOTAL 1623 MAXPE 31 MAXPATCH 7 RefineTorusLB MEM: 1406.41 MB
LDB: TIME 2349.76 LOAD: AVG 0.185738 MAX 0.327198  PROXIES: TOTAL 1623 MAXPE 31 MAXPATCH 7 RefineTorusLB MEM: 1406.41 MB
LDB: ============== END OF LOAD BALANCING =============== 2349.76
Info: useSync: 0 useProxySync: 0
LDB: =============== DONE WITH MIGRATION ================ 2349.76
LDB: ============= START OF LOAD BALANCING ============== 2377.99
LDB: ============== END OF LOAD BALANCING =============== 2377.99
Info: useSync: 0 useProxySync: 0
LDB: =============== DONE WITH MIGRATION ================ 2377.99
LDB: ============= START OF LOAD BALANCING ============== 2378.75
LDB: TIME 2378.76 LOAD: AVG 0.184001 MAX 0.319288  PROXIES: TOTAL 1623 MAXPE 31 MAXPATCH 7 None MEM: 1406.41 MB
LDB: TIME 2378.76 LOAD: AVG 0.184001 MAX 0.319288  PROXIES: TOTAL 1623 MAXPE 31 MAXPATCH 7 RefineTorusLB MEM: 1406.41 MB
LDB: TIME 2378.76 LOAD: AVG 0.184001 MAX 0.319288  PROXIES: TOTAL 1623 MAXPE 31 MAXPATCH 7 RefineTorusLB MEM: 1406.41 MB
LDB: Reverting to original mapping
LDB: ============== END OF LOAD BALANCING =============== 2378.76
Info: useSync: 0 useProxySync: 0
LDB: =============== DONE WITH MIGRATION ================ 2378.76
LDB: ============= START OF LOAD BALANCING ============== 2406.86
LDB: ============== END OF LOAD BALANCING =============== 2406.86
Info: useSync: 0 useProxySync: 0
LDB: =============== DONE WITH MIGRATION ================ 2406.86
LDB: ============= START OF LOAD BALANCING ============== 2407.53
LDB: TIME 2407.53 LOAD: AVG 0.186547 MAX 0.330634  PROXIES: TOTAL 1623 MAXPE 31 MAXPATCH 7 None MEM: 1406.41 MB
LDB: TIME 2407.53 LOAD: AVG 0.186547 MAX 0.330634  PROXIES: TOTAL 1623 MAXPE 31 MAXPATCH 7 RefineTorusLB MEM: 1406.41 MB
LDB: TIME 2407.53 LOAD: AVG 0.186547 MAX 0.330634  PROXIES: TOTAL 1623 MAXPE 31 MAXPATCH 7 RefineTorusLB MEM: 1406.41 MB
LDB: ============== END OF LOAD BALANCING =============== 2407.53
Info: useSync: 0 useProxySync: 0
LDB: =============== DONE WITH MIGRATION ================ 2407.53
LDB: ============= START OF LOAD BALANCING ============== 2435.74
LDB: ============== END OF LOAD BALANCING =============== 2435.74
Info: useSync: 0 useProxySync: 0
LDB: =============== DONE WITH MIGRATION ================ 2435.74
LDB: ============= START OF LOAD BALANCING ============== 2436.49
LDB: TIME 2436.49 LOAD: AVG 0.184137 MAX 0.323836  PROXIES: TOTAL 1623 MAXPE 31 MAXPATCH 7 None MEM: 1406.41 MB
LDB: TIME 2436.49 LOAD: AVG 0.184137 MAX 0.323836  PROXIES: TOTAL 1623 MAXPE 31 MAXPATCH 7 RefineTorusLB MEM: 1406.41 MB
LDB: TIME 2436.49 LOAD: AVG 0.184137 MAX 0.323836  PROXIES: TOTAL 1623 MAXPE 31 MAXPATCH 7 RefineTorusLB MEM: 1406.41 MB
LDB: ============== END OF LOAD BALANCING =============== 2436.49
Info: useSync: 0 useProxySync: 0
LDB: =============== DONE WITH MIGRATION ================ 2436.49
PRESSURE: 140000 -228.322 -29.5662 60.7592 -29.5661 -248.133 166.677 60.7587 166.676 -366.548
GPRESSURE: 140000 -251.668 -16.1458 95.0594 -67.3562 -241.214 151.677 4.82882 156.514 -329.114
PRESSAVG: 140000 0.307697 -13.6377 36.3794 -13.6377 0.0316501 18.8589 36.3794 18.8589 1.10282
GPRESSAVG: 140000 0.29913 -13.6436 36.3679 -13.6147 0.0111393 18.8714 36.387 18.8708 1.10074
TIMING: 140000  CPU: 2026.49, 0.014356/step  Wall: 2411.67, 0.0188153/step, 81.5853 hours remaining, 1406.476562 MB of memory in use.
ENERGY:  140000     66852.3763    146814.9840    103662.6572      6693.9459       -9298908.7675    334497.3689         0.0000         0.0000    233477.5360       -8406909.8991       309.3552  -8640387.4352  -8405014.3551       309.5765           -281.0012      -273.9985   3272847.1710         0.4807         0.4703

WRITING EXTENDED SYSTEM TO RESTART FILE AT STEP 140000
WRITING COORDINATES TO DCD FILE Fiber55_dyn4.dcd AT STEP 140000
WRITING COORDINATES TO RESTART FILE AT STEP 140000
FINISHED WRITING RESTART COORDINATES
WRITING VELOCITIES TO RESTART FILE AT STEP 140000
FINISHED WRITING RESTART VELOCITIES
LDB: ============= START OF LOAD BALANCING ============== 2595.81
LDB: ============== END OF LOAD BALANCING =============== 2595.81
Info: useSync: 0 useProxySync: 0
LDB: =============== DONE WITH MIGRATION ================ 2595.81
LDB: ============= START OF LOAD BALANCING ============== 2596.55
LDB: TIME 2596.55 LOAD: AVG 0.182997 MAX 0.317437  PROXIES: TOTAL 1623 MAXPE 31 MAXPATCH 7 None MEM: 1406.62 MB
LDB: TIME 2596.55 LOAD: AVG 0.182997 MAX 0.317437  PROXIES: TOTAL 1623 MAXPE 31 MAXPATCH 7 RefineTorusLB MEM: 1406.62 MB
LDB: TIME 2596.55 LOAD: AVG 0.182997 MAX 0.317437  PROXIES: TOTAL 1623 MAXPE 31 MAXPATCH 7 RefineTorusLB MEM: 1406.62 MB
LDB: ============== END OF LOAD BALANCING =============== 2596.56
Info: useSync: 0 useProxySync: 0
LDB: =============== DONE WITH MIGRATION ================ 2596.56
LDB: ============= START OF LOAD BALANCING ============== 2624.79
LDB: ============== END OF LOAD BALANCING =============== 2624.79
Info: useSync: 0 useProxySync: 0
LDB: =============== DONE WITH MIGRATION ================ 2624.79
LDB: ============= START OF LOAD BALANCING ============== 2625.53
LDB: TIME 2625.53 LOAD: AVG 0.18287 MAX 0.323283  PROXIES: TOTAL 1623 MAXPE 31 MAXPATCH 7 None MEM: 1406.62 MB
LDB: TIME 2625.53 LOAD: AVG 0.18287 MAX 0.323283  PROXIES: TOTAL 1623 MAXPE 31 MAXPATCH 7 RefineTorusLB MEM: 1406.62 MB
LDB: TIME 2625.53 LOAD: AVG 0.18287 MAX 0.323283  PROXIES: TOTAL 1623 MAXPE 31 MAXPATCH 7 RefineTorusLB MEM: 1406.62 MB
LDB: Reverting to original mapping
LDB: ============== END OF LOAD BALANCING =============== 2625.53
Info: useSync: 0 useProxySync: 0
LDB: =============== DONE WITH MIGRATION ================ 2625.53
LDB: ============= START OF LOAD BALANCING ============== 2653.09
LDB: ============== END OF LOAD BALANCING =============== 2653.09
Info: useSync: 0 useProxySync: 0
LDB: =============== DONE WITH MIGRATION ================ 2653.09
LDB: ============= START OF LOAD BALANCING ============== 2653.71
LDB: TIME 2653.71 LOAD: AVG 0.183471 MAX 0.344834  PROXIES: TOTAL 1623 MAXPE 31 MAXPATCH 7 None MEM: 1406.62 MB
LDB: TIME 2653.71 LOAD: AVG 0.183471 MAX 0.344834  PROXIES: TOTAL 1623 MAXPE 31 MAXPATCH 7 RefineTorusLB MEM: 1406.62 MB
LDB: TIME 2653.71 LOAD: AVG 0.183471 MAX 0.344834  PROXIES: TOTAL 1623 MAXPE 31 MAXPATCH 7 RefineTorusLB MEM: 1406.62 MB
LDB: ============== END OF LOAD BALANCING =============== 2653.71
Info: useSync: 0 useProxySync: 0
LDB: =============== DONE WITH MIGRATION ================ 2653.71
LDB: ============= START OF LOAD BALANCING ============== 2682.51
LDB: ============== END OF LOAD BALANCING =============== 2682.51
Info: useSync: 0 useProxySync: 0
LDB: =============== DONE WITH MIGRATION ================ 2682.51
LDB: ============= START OF LOAD BALANCING ============== 2683.26
LDB: TIME 2683.26 LOAD: AVG 0.188312 MAX 0.32367  PROXIES: TOTAL 1623 MAXPE 31 MAXPATCH 7 None MEM: 1406.62 MB
LDB: TIME 2683.26 LOAD: AVG 0.188312 MAX 0.32367  PROXIES: TOTAL 1623 MAXPE 31 MAXPATCH 7 RefineTorusLB MEM: 1406.62 MB
LDB: TIME 2683.26 LOAD: AVG 0.188312 MAX 0.32367  PROXIES: TOTAL 1623 MAXPE 31 MAXPATCH 7 RefineTorusLB MEM: 1406.62 MB
LDB: Reverting to original mapping
LDB: ============== END OF LOAD BALANCING =============== 2683.26
Info: useSync: 0 useProxySync: 0
LDB: =============== DONE WITH MIGRATION ================ 2683.26
LDB: ============= START OF LOAD BALANCING ============== 2711.93
LDB: ============== END OF LOAD BALANCING =============== 2711.93
Info: useSync: 0 useProxySync: 0
LDB: =============== DONE WITH MIGRATION ================ 2711.93
LDB: ============= START OF LOAD BALANCING ============== 2712.69
LDB: TIME 2712.69 LOAD: AVG 0.188843 MAX 0.330972  PROXIES: TOTAL 1623 MAXPE 31 MAXPATCH 7 None MEM: 1406.64 MB
LDB: TIME 2712.69 LOAD: AVG 0.188843 MAX 0.330972  PROXIES: TOTAL 1623 MAXPE 31 MAXPATCH 7 RefineTorusLB MEM: 1406.64 MB
LDB: TIME 2712.69 LOAD: AVG 0.188843 MAX 0.330972  PROXIES: TOTAL 1623 MAXPE 31 MAXPATCH 7 RefineTorusLB MEM: 1406.64 MB
LDB: ============== END OF LOAD BALANCING =============== 2712.69
Info: useSync: 0 useProxySync: 0
LDB: =============== DONE WITH MIGRATION ================ 2712.7
PRESSURE: 150000 -25.1589 -112.605 150.326 -112.604 49.7102 -94.0316 150.326 -94.0317 -186.316
GPRESSURE: 150000 -18.5756 -100.441 191.242 -139.462 35.5913 -101.642 127.325 -92.8913 -167.239
PRESSAVG: 150000 0.508383 -17.8588 8.42487 -17.8588 1.42627 25.3113 8.42485 25.3113 2.70351
GPRESSAVG: 150000 0.516706 -17.852 8.40848 -17.8671 1.3945 25.3187 8.42914 25.3009 2.70063
TIMING: 150000  CPU: 2170.43, 0.0143935/step  Wall: 2687.96, 0.02763/step, 119.73 hours remaining, 1406.640625 MB of memory in use.
ENERGY:  150000     66754.6708    146006.3367    103902.5855      6646.6577       -9300996.1321    336548.7067         0.0000         0.0000    233744.3498       -8407392.8251       309.7087  -8641137.1748  -8405508.0580       309.8458            -53.9214       -50.0745   3271259.4967         1.5461         1.5373

WRITING EXTENDED SYSTEM TO RESTART FILE AT STEP 150000
WRITING COORDINATES TO DCD FILE Fiber55_dyn4.dcd AT STEP 150000
WRITING COORDINATES TO RESTART FILE AT STEP 150000
FINISHED WRITING RESTART COORDINATES
WRITING VELOCITIES TO RESTART FILE AT STEP 150000
FINISHED WRITING RESTART VELOCITIES
LDB: ============= START OF LOAD BALANCING ============== 2789.67
LDB: ============== END OF LOAD BALANCING =============== 2789.67
Info: useSync: 0 useProxySync: 0
LDB: =============== DONE WITH MIGRATION ================ 2789.67
LDB: ============= START OF LOAD BALANCING ============== 2790.39
LDB: TIME 2790.4 LOAD: AVG 0.189237 MAX 0.330727  PROXIES: TOTAL 1623 MAXPE 31 MAXPATCH 7 None MEM: 1406.64 MB
LDB: TIME 2790.4 LOAD: AVG 0.189237 MAX 0.330727  PROXIES: TOTAL 1623 MAXPE 31 MAXPATCH 7 RefineTorusLB MEM: 1406.64 MB
LDB: TIME 2790.4 LOAD: AVG 0.189237 MAX 0.330727  PROXIES: TOTAL 1623 MAXPE 31 MAXPATCH 7 RefineTorusLB MEM: 1406.64 MB
LDB: ============== END OF LOAD BALANCING =============== 2790.4
Info: useSync: 0 useProxySync: 0
LDB: =============== DONE WITH MIGRATION ================ 2790.4
LDB: ============= START OF LOAD BALANCING ============== 2818.87
LDB: ============== END OF LOAD BALANCING =============== 2818.87
Info: useSync: 0 useProxySync: 0
LDB: =============== DONE WITH MIGRATION ================ 2818.87
LDB: ============= START OF LOAD BALANCING ============== 2819.57
LDB: TIME 2819.57 LOAD: AVG 0.191689 MAX 0.330636  PROXIES: TOTAL 1623 MAXPE 31 MAXPATCH 7 None MEM: 1406.64 MB
LDB: TIME 2819.57 LOAD: AVG 0.191689 MAX 0.330636  PROXIES: TOTAL 1623 MAXPE 31 MAXPATCH 7 RefineTorusLB MEM: 1406.64 MB
LDB: TIME 2819.57 LOAD: AVG 0.191689 MAX 0.330636  PROXIES: TOTAL 1623 MAXPE 31 MAXPATCH 7 RefineTorusLB MEM: 1406.64 MB
LDB: ============== END OF LOAD BALANCING =============== 2819.57
Info: useSync: 0 useProxySync: 0
LDB: =============== DONE WITH MIGRATION ================ 2819.57
LDB: ============= START OF LOAD BALANCING ============== 2848.2
LDB: ============== END OF LOAD BALANCING =============== 2848.2
Info: useSync: 0 useProxySync: 0
LDB: =============== DONE WITH MIGRATION ================ 2848.2
LDB: ============= START OF LOAD BALANCING ============== 2848.93
LDB: TIME 2848.93 LOAD: AVG 0.191321 MAX 0.337398  PROXIES: TOTAL 1623 MAXPE 31 MAXPATCH 7 None MEM: 1406.77 MB
LDB: TIME 2848.93 LOAD: AVG 0.191321 MAX 0.337398  PROXIES: TOTAL 1623 MAXPE 31 MAXPATCH 7 RefineTorusLB MEM: 1406.77 MB
LDB: TIME 2848.93 LOAD: AVG 0.191321 MAX 0.337398  PROXIES: TOTAL 1623 MAXPE 31 MAXPATCH 7 RefineTorusLB MEM: 1406.77 MB
LDB: Reverting to original mapping
LDB: ============== END OF LOAD BALANCING =============== 2848.93
Info: useSync: 0 useProxySync: 0
LDB: =============== DONE WITH MIGRATION ================ 2848.93
LDB: ============= START OF LOAD BALANCING ============== 2877.5
LDB: ============== END OF LOAD BALANCING =============== 2877.5
Info: useSync: 0 useProxySync: 0
LDB: =============== DONE WITH MIGRATION ================ 2877.5
LDB: ============= START OF LOAD BALANCING ============== 2878.24
LDB: TIME 2878.24 LOAD: AVG 0.189347 MAX 0.327506  PROXIES: TOTAL 1623 MAXPE 31 MAXPATCH 7 None MEM: 1406.77 MB
LDB: TIME 2878.24 LOAD: AVG 0.189347 MAX 0.327506  PROXIES: TOTAL 1623 MAXPE 31 MAXPATCH 7 RefineTorusLB MEM: 1406.77 MB
LDB: TIME 2878.24 LOAD: AVG 0.189347 MAX 0.327506  PROXIES: TOTAL 1623 MAXPE 31 MAXPATCH 7 RefineTorusLB MEM: 1406.77 MB
LDB: ============== END OF LOAD BALANCING =============== 2878.24
Info: useSync: 0 useProxySync: 0
LDB: =============== DONE WITH MIGRATION ================ 2878.25
LDB: ============= START OF LOAD BALANCING ============== 2906.71
LDB: ============== END OF LOAD BALANCING =============== 2906.71
Info: useSync: 0 useProxySync: 0
LDB: =============== DONE WITH MIGRATION ================ 2906.71
LDB: ============= START OF LOAD BALANCING ============== 2907.43
LDB: TIME 2907.43 LOAD: AVG 0.189972 MAX 0.335304  PROXIES: TOTAL 1623 MAXPE 31 MAXPATCH 7 None MEM: 1406.77 MB
LDB: TIME 2907.43 LOAD: AVG 0.189972 MAX 0.335304  PROXIES: TOTAL 1623 MAXPE 31 MAXPATCH 7 RefineTorusLB MEM: 1406.77 MB
LDB: TIME 2907.43 LOAD: AVG 0.189972 MAX 0.335304  PROXIES: TOTAL 1623 MAXPE 31 MAXPATCH 7 RefineTorusLB MEM: 1406.77 MB
LDB: Reverting to original mapping
LDB: ============== END OF LOAD BALANCING =============== 2907.43
Info: useSync: 0 useProxySync: 0
LDB: =============== DONE WITH MIGRATION ================ 2907.43
PRESSURE: 160000 -132.187 68.8648 -53.1091 68.8653 -118.705 12.3593 -53.1087 12.3605 -106.015
GPRESSURE: 160000 -139.52 74.3034 -71.1823 31.4235 -115.835 54.9177 -78.6919 32.5444 -84.2523
PRESSAVG: 160000 1.36287 -23.4083 35.7531 -23.4083 0.639114 12.7417 35.7531 12.7417 -0.049575
GPRESSAVG: 160000 1.34016 -23.4327 35.7402 -23.4277 0.656057 12.7516 35.7618 12.77 -0.0221437
TIMING: 160000  CPU: 2314.99, 0.0144561/step  Wall: 2882.38, 0.0194417/step, 84.1935 hours remaining, 1406.804688 MB of memory in use.
ENERGY:  160000     66492.0607    146574.0524    103708.2609      6665.4721       -9301451.4488    336952.4012         0.0000         0.0000    233854.0333       -8407205.1682       309.8540  -8641059.2015  -8405295.9197       309.5015           -118.9690      -113.2025   3271359.6557         0.6508         0.6580

WRITING EXTENDED SYSTEM TO RESTART FILE AT STEP 160000
WRITING COORDINATES TO DCD FILE Fiber55_dyn4.dcd AT STEP 160000
WRITING COORDINATES TO RESTART FILE AT STEP 160000
FINISHED WRITING RESTART COORDINATES
WRITING VELOCITIES TO RESTART FILE AT STEP 160000
FINISHED WRITING RESTART VELOCITIES
LDB: ============= START OF LOAD BALANCING ============== 3048.73
LDB: ============== END OF LOAD BALANCING =============== 3048.73
Info: useSync: 0 useProxySync: 0
LDB: =============== DONE WITH MIGRATION ================ 3048.73
LDB: ============= START OF LOAD BALANCING ============== 3049.46
LDB: TIME 3049.46 LOAD: AVG 0.187189 MAX 0.33137  PROXIES: TOTAL 1623 MAXPE 31 MAXPATCH 7 None MEM: 1406.86 MB
LDB: TIME 3049.46 LOAD: AVG 0.187189 MAX 0.33137  PROXIES: TOTAL 1623 MAXPE 31 MAXPATCH 7 RefineTorusLB MEM: 1406.86 MB
LDB: TIME 3049.46 LOAD: AVG 0.187189 MAX 0.33137  PROXIES: TOTAL 1623 MAXPE 31 MAXPATCH 7 RefineTorusLB MEM: 1406.86 MB
LDB: Reverting to original mapping
LDB: ============== END OF LOAD BALANCING =============== 3049.46
Info: useSync: 0 useProxySync: 0
LDB: =============== DONE WITH MIGRATION ================ 3049.46
LDB: ============= START OF LOAD BALANCING ============== 3077.6
LDB: ============== END OF LOAD BALANCING =============== 3077.6
Info: useSync: 0 useProxySync: 0
LDB: =============== DONE WITH MIGRATION ================ 3077.6
LDB: ============= START OF LOAD BALANCING ============== 3078.34
LDB: TIME 3078.34 LOAD: AVG 0.190681 MAX 0.33074  PROXIES: TOTAL 1623 MAXPE 31 MAXPATCH 7 None MEM: 1406.86 MB
LDB: TIME 3078.35 LOAD: AVG 0.190681 MAX 0.33074  PROXIES: TOTAL 1623 MAXPE 31 MAXPATCH 7 RefineTorusLB MEM: 1406.86 MB
LDB: TIME 3078.35 LOAD: AVG 0.190681 MAX 0.33074  PROXIES: TOTAL 1623 MAXPE 31 MAXPATCH 7 RefineTorusLB MEM: 1406.86 MB
LDB: Reverting to original mapping
LDB: ============== END OF LOAD BALANCING =============== 3078.35
Info: useSync: 0 useProxySync: 0
LDB: =============== DONE WITH MIGRATION ================ 3078.35
LDB: ============= START OF LOAD BALANCING ============== 3106.58
LDB: ============== END OF LOAD BALANCING =============== 3106.58
Info: useSync: 0 useProxySync: 0
LDB: =============== DONE WITH MIGRATION ================ 3106.58
LDB: ============= START OF LOAD BALANCING ============== 3107.32
LDB: TIME 3107.32 LOAD: AVG 0.180057 MAX 0.315499  PROXIES: TOTAL 1623 MAXPE 31 MAXPATCH 7 None MEM: 1406.86 MB
LDB: TIME 3107.32 LOAD: AVG 0.180057 MAX 0.315499  PROXIES: TOTAL 1623 MAXPE 31 MAXPATCH 7 RefineTorusLB MEM: 1406.86 MB
LDB: TIME 3107.32 LOAD: AVG 0.180057 MAX 0.315499  PROXIES: TOTAL 1623 MAXPE 31 MAXPATCH 7 RefineTorusLB MEM: 1406.86 MB
LDB: ============== END OF LOAD BALANCING =============== 3107.32
Info: useSync: 0 useProxySync: 0
LDB: =============== DONE WITH MIGRATION ================ 3107.33
LDB: ============= START OF LOAD BALANCING ============== 3135.5
LDB: ============== END OF LOAD BALANCING =============== 3135.5
Info: useSync: 0 useProxySync: 0
LDB: =============== DONE WITH MIGRATION ================ 3135.51
LDB: ============= START OF LOAD BALANCING ============== 3136.22
LDB: TIME 3136.22 LOAD: AVG 0.185536 MAX 0.339579  PROXIES: TOTAL 1623 MAXPE 31 MAXPATCH 7 None MEM: 1406.86 MB
LDB: TIME 3136.22 LOAD: AVG 0.185536 MAX 0.339579  PROXIES: TOTAL 1623 MAXPE 31 MAXPATCH 7 RefineTorusLB MEM: 1406.86 MB
LDB: TIME 3136.22 LOAD: AVG 0.185536 MAX 0.339579  PROXIES: TOTAL 1623 MAXPE 31 MAXPATCH 7 RefineTorusLB MEM: 1406.86 MB
LDB: ============== END OF LOAD BALANCING =============== 3136.22
Info: useSync: 0 useProxySync: 0
LDB: =============== DONE WITH MIGRATION ================ 3136.22
LDB: ============= START OF LOAD BALANCING ============== 3164.47
LDB: ============== END OF LOAD BALANCING =============== 3164.47
Info: useSync: 0 useProxySync: 0
LDB: =============== DONE WITH MIGRATION ================ 3164.47
LDB: ============= START OF LOAD BALANCING ============== 3165.17
LDB: TIME 3165.17 LOAD: AVG 0.183977 MAX 0.328671  PROXIES: TOTAL 1623 MAXPE 31 MAXPATCH 7 None MEM: 1406.86 MB
LDB: TIME 3165.17 LOAD: AVG 0.183977 MAX 0.328671  PROXIES: TOTAL 1623 MAXPE 31 MAXPATCH 7 RefineTorusLB MEM: 1406.86 MB
LDB: TIME 3165.17 LOAD: AVG 0.183977 MAX 0.328671  PROXIES: TOTAL 1623 MAXPE 31 MAXPATCH 7 RefineTorusLB MEM: 1406.86 MB
LDB: ============== END OF LOAD BALANCING =============== 3165.17
Info: useSync: 0 useProxySync: 0
LDB: =============== DONE WITH MIGRATION ================ 3165.18
PRESSURE: 170000 163.205 -54.8882 28.7919 -54.8861 -142.544 32.0941 28.7908 32.0943 -114.098
GPRESSURE: 170000 178.259 -49.3714 14.1893 -103.692 -143.59 25.7861 40.4176 112.06 -112.752
PRESSAVG: 170000 -0.510388 -13.2515 27.1324 -13.2515 0.827773 47.5718 27.1324 47.5718 -1.30502
GPRESSAVG: 170000 -0.530115 -13.2424 27.1299 -13.2272 0.830367 47.5815 27.138 47.551 -1.29707
TIMING: 170000  CPU: 2458.35, 0.0143361/step  Wall: 3140.27, 0.0257892/step, 111.61 hours remaining, 1407.007812 MB of memory in use.
ENERGY:  170000     66709.7459    146782.1468    103683.4700      6625.9176       -9300949.3631    336456.5475         0.0000         0.0000    233610.2723       -8407081.2631       309.5311  -8640691.5354  -8405216.7296       309.5805            -31.1458       -26.0279   3270277.3306        -0.3292        -0.3323

WRITING EXTENDED SYSTEM TO RESTART FILE AT STEP 170000
WRITING COORDINATES TO DCD FILE Fiber55_dyn4.dcd AT STEP 170000
WRITING COORDINATES TO RESTART FILE AT STEP 170000
FINISHED WRITING RESTART COORDINATES
WRITING VELOCITIES TO RESTART FILE AT STEP 170000
FINISHED WRITING RESTART VELOCITIES
LDB: ============= START OF LOAD BALANCING ============== 3246.76
LDB: ============== END OF LOAD BALANCING =============== 3246.76
Info: useSync: 0 useProxySync: 0
LDB: =============== DONE WITH MIGRATION ================ 3246.76
LDB: ============= START OF LOAD BALANCING ============== 3247.5
LDB: TIME 3247.5 LOAD: AVG 0.186988 MAX 0.332163  PROXIES: TOTAL 1623 MAXPE 31 MAXPATCH 7 None MEM: 1407.01 MB
LDB: TIME 3247.5 LOAD: AVG 0.186988 MAX 0.332163  PROXIES: TOTAL 1623 MAXPE 31 MAXPATCH 7 RefineTorusLB MEM: 1407.01 MB
LDB: TIME 3247.5 LOAD: AVG 0.186988 MAX 0.332163  PROXIES: TOTAL 1623 MAXPE 31 MAXPATCH 7 RefineTorusLB MEM: 1407.01 MB
LDB: Reverting to original mapping
LDB: ============== END OF LOAD BALANCING =============== 3247.5
Info: useSync: 0 useProxySync: 0
LDB: =============== DONE WITH MIGRATION ================ 3247.5
LDB: ============= START OF LOAD BALANCING ============== 3275.79
LDB: ============== END OF LOAD BALANCING =============== 3275.79
Info: useSync: 0 useProxySync: 0
LDB: =============== DONE WITH MIGRATION ================ 3275.79
LDB: ============= START OF LOAD BALANCING ============== 3276.54
LDB: TIME 3276.54 LOAD: AVG 0.187093 MAX 0.322338  PROXIES: TOTAL 1623 MAXPE 31 MAXPATCH 7 None MEM: 1407.01 MB
LDB: TIME 3276.54 LOAD: AVG 0.187093 MAX 0.322338  PROXIES: TOTAL 1623 MAXPE 31 MAXPATCH 7 RefineTorusLB MEM: 1407.01 MB
LDB: TIME 3276.54 LOAD: AVG 0.187093 MAX 0.322338  PROXIES: TOTAL 1623 MAXPE 31 MAXPATCH 7 RefineTorusLB MEM: 1407.01 MB
LDB: ============== END OF LOAD BALANCING =============== 3276.54
Info: useSync: 0 useProxySync: 0
LDB: =============== DONE WITH MIGRATION ================ 3276.54
LDB: ============= START OF LOAD BALANCING ============== 3304.85
LDB: ============== END OF LOAD BALANCING =============== 3304.85
Info: useSync: 0 useProxySync: 0
LDB: =============== DONE WITH MIGRATION ================ 3304.85
LDB: ============= START OF LOAD BALANCING ============== 3305.6
LDB: TIME 3305.6 LOAD: AVG 0.18611 MAX 0.320557  PROXIES: TOTAL 1623 MAXPE 31 MAXPATCH 7 None MEM: 1407.14 MB
LDB: TIME 3305.6 LOAD: AVG 0.18611 MAX 0.320557  PROXIES: TOTAL 1623 MAXPE 31 MAXPATCH 7 RefineTorusLB MEM: 1407.14 MB
LDB: TIME 3305.6 LOAD: AVG 0.18611 MAX 0.320557  PROXIES: TOTAL 1623 MAXPE 31 MAXPATCH 7 RefineTorusLB MEM: 1407.14 MB
LDB: Reverting to original mapping
LDB: ============== END OF LOAD BALANCING =============== 3305.6
Info: useSync: 0 useProxySync: 0
LDB: =============== DONE WITH MIGRATION ================ 3305.6
LDB: ============= START OF LOAD BALANCING ============== 3333.69
LDB: ============== END OF LOAD BALANCING =============== 3333.69
Info: useSync: 0 useProxySync: 0
LDB: =============== DONE WITH MIGRATION ================ 3333.69
LDB: ============= START OF LOAD BALANCING ============== 3334.43
LDB: TIME 3334.43 LOAD: AVG 0.188023 MAX 0.322932  PROXIES: TOTAL 1623 MAXPE 31 MAXPATCH 7 None MEM: 1407.14 MB
LDB: TIME 3334.43 LOAD: AVG 0.188023 MAX 0.322932  PROXIES: TOTAL 1623 MAXPE 31 MAXPATCH 7 RefineTorusLB MEM: 1407.14 MB
LDB: TIME 3334.43 LOAD: AVG 0.188023 MAX 0.322932  PROXIES: TOTAL 1623 MAXPE 31 MAXPATCH 7 RefineTorusLB MEM: 1407.14 MB
LDB: ============== END OF LOAD BALANCING =============== 3334.43
Info: useSync: 0 useProxySync: 0
LDB: =============== DONE WITH MIGRATION ================ 3334.43
LDB: ============= START OF LOAD BALANCING ============== 3362.69
LDB: ============== END OF LOAD BALANCING =============== 3362.69
Info: useSync: 0 useProxySync: 0
LDB: =============== DONE WITH MIGRATION ================ 3362.69
LDB: ============= START OF LOAD BALANCING ============== 3363.41
LDB: TIME 3363.41 LOAD: AVG 0.189707 MAX 0.330521  PROXIES: TOTAL 1623 MAXPE 31 MAXPATCH 7 None MEM: 1407.14 MB
LDB: TIME 3363.41 LOAD: AVG 0.189707 MAX 0.330521  PROXIES: TOTAL 1623 MAXPE 31 MAXPATCH 7 RefineTorusLB MEM: 1407.14 MB
LDB: TIME 3363.41 LOAD: AVG 0.189707 MAX 0.330521  PROXIES: TOTAL 1623 MAXPE 31 MAXPATCH 7 RefineTorusLB MEM: 1407.14 MB
LDB: ============== END OF LOAD BALANCING =============== 3363.41
Info: useSync: 0 useProxySync: 0
LDB: =============== DONE WITH MIGRATION ================ 3363.41
PRESSURE: 180000 158.214 -35.362 81.127 -35.3621 -127.227 191.446 81.1264 191.447 -170.637
GPRESSURE: 180000 146.181 -12.3231 75.414 -70.5461 -118.276 190.919 117.45 166.975 -159.031
PRESSAVG: 180000 1.13053 -8.44828 19.9719 -8.44829 2.90946 33.3079 19.9719 33.3079 1.14707
GPRESSAVG: 180000 1.13452 -8.46627 19.9553 -8.42409 2.93171 33.3166 19.9721 33.3195 1.14824
TIMING: 180000  CPU: 2601.95, 0.01436/step  Wall: 3338.59, 0.0198319/step, 85.773 hours remaining, 1407.269531 MB of memory in use.
ENERGY:  180000     67019.0123    146765.0716    103846.2279      6665.7453       -9301090.8579    335866.3481         0.0000         0.0000    233895.7688       -8407032.6840       309.9093  -8640928.4528  -8405144.4920       309.7767            -46.5501       -43.7087   3268372.3480         1.7290         1.7382

WRITING EXTENDED SYSTEM TO RESTART FILE AT STEP 180000
WRITING COORDINATES TO DCD FILE Fiber55_dyn4.dcd AT STEP 180000
WRITING COORDINATES TO RESTART FILE AT STEP 180000
FINISHED WRITING RESTART COORDINATES
WRITING VELOCITIES TO RESTART FILE AT STEP 180000
FINISHED WRITING RESTART VELOCITIES
LDB: ============= START OF LOAD BALANCING ============== 3391.94
LDB: ============== END OF LOAD BALANCING =============== 3391.94
Info: useSync: 0 useProxySync: 0
LDB: =============== DONE WITH MIGRATION ================ 3391.94
LDB: ============= START OF LOAD BALANCING ============== 3392.65
LDB: TIME 3392.65 LOAD: AVG 0.188249 MAX 0.329459  PROXIES: TOTAL 1623 MAXPE 31 MAXPATCH 7 None MEM: 1407.27 MB
LDB: TIME 3392.65 LOAD: AVG 0.188249 MAX 0.329459  PROXIES: TOTAL 1623 MAXPE 31 MAXPATCH 7 RefineTorusLB MEM: 1407.27 MB
LDB: TIME 3392.65 LOAD: AVG 0.188249 MAX 0.329459  PROXIES: TOTAL 1623 MAXPE 31 MAXPATCH 7 RefineTorusLB MEM: 1407.27 MB
LDB: ============== END OF LOAD BALANCING =============== 3392.65
Info: useSync: 0 useProxySync: 0
LDB: =============== DONE WITH MIGRATION ================ 3392.66
LDB: ============= START OF LOAD BALANCING ============== 3421.01
LDB: ============== END OF LOAD BALANCING =============== 3421.01
Info: useSync: 0 useProxySync: 0
LDB: =============== DONE WITH MIGRATION ================ 3421.01
LDB: ============= START OF LOAD BALANCING ============== 3421.72
LDB: TIME 3421.72 LOAD: AVG 0.187529 MAX 0.320719  PROXIES: TOTAL 1623 MAXPE 31 MAXPATCH 7 None MEM: 1407.28 MB
LDB: TIME 3421.72 LOAD: AVG 0.187529 MAX 0.320719  PROXIES: TOTAL 1623 MAXPE 31 MAXPATCH 7 RefineTorusLB MEM: 1407.28 MB
LDB: TIME 3421.72 LOAD: AVG 0.187529 MAX 0.320719  PROXIES: TOTAL 1623 MAXPE 31 MAXPATCH 7 RefineTorusLB MEM: 1407.28 MB
LDB: Reverting to original mapping
LDB: ============== END OF LOAD BALANCING =============== 3421.72
Info: useSync: 0 useProxySync: 0
LDB: =============== DONE WITH MIGRATION ================ 3421.72
LDB: ============= START OF LOAD BALANCING ============== 3449.91
LDB: ============== END OF LOAD BALANCING =============== 3449.91
Info: useSync: 0 useProxySync: 0
LDB: =============== DONE WITH MIGRATION ================ 3449.91
LDB: ============= START OF LOAD BALANCING ============== 3450.53
LDB: TIME 3450.53 LOAD: AVG 0.191676 MAX 0.329738  PROXIES: TOTAL 1623 MAXPE 31 MAXPATCH 7 None MEM: 1407.28 MB
LDB: TIME 3450.53 LOAD: AVG 0.191676 MAX 0.329738  PROXIES: TOTAL 1623 MAXPE 31 MAXPATCH 7 RefineTorusLB MEM: 1407.28 MB
LDB: TIME 3450.53 LOAD: AVG 0.191676 MAX 0.329738  PROXIES: TOTAL 1623 MAXPE 31 MAXPATCH 7 RefineTorusLB MEM: 1407.28 MB
LDB: Reverting to original mapping
LDB: ============== END OF LOAD BALANCING =============== 3450.53
Info: useSync: 0 useProxySync: 0
LDB: =============== DONE WITH MIGRATION ================ 3450.53
LDB: ============= START OF LOAD BALANCING ============== 3479.18
LDB: ============== END OF LOAD BALANCING =============== 3479.18
Info: useSync: 0 useProxySync: 0
LDB: =============== DONE WITH MIGRATION ================ 3479.18
LDB: ============= START OF LOAD BALANCING ============== 3479.93
LDB: TIME 3479.93 LOAD: AVG 0.193077 MAX 0.346169  PROXIES: TOTAL 1623 MAXPE 31 MAXPATCH 7 None MEM: 1407.29 MB
LDB: TIME 3479.93 LOAD: AVG 0.193077 MAX 0.346169  PROXIES: TOTAL 1623 MAXPE 31 MAXPATCH 7 RefineTorusLB MEM: 1407.29 MB
LDB: TIME 3479.93 LOAD: AVG 0.193077 MAX 0.346169  PROXIES: TOTAL 1623 MAXPE 31 MAXPATCH 7 RefineTorusLB MEM: 1407.29 MB
LDB: ============== END OF LOAD BALANCING =============== 3479.93
Info: useSync: 0 useProxySync: 0
LDB: =============== DONE WITH MIGRATION ================ 3479.94
LDB: ============= START OF LOAD BALANCING ============== 3509.51
LDB: ============== END OF LOAD BALANCING =============== 3509.51
Info: useSync: 0 useProxySync: 0
LDB: =============== DONE WITH MIGRATION ================ 3509.51
LDB: ============= START OF LOAD BALANCING ============== 3510.28
LDB: TIME 3510.28 LOAD: AVG 0.194851 MAX 0.348567  PROXIES: TOTAL 1623 MAXPE 31 MAXPATCH 7 None MEM: 1407.29 MB
LDB: TIME 3510.28 LOAD: AVG 0.194851 MAX 0.348567  PROXIES: TOTAL 1623 MAXPE 31 MAXPATCH 7 RefineTorusLB MEM: 1407.29 MB
LDB: TIME 3510.28 LOAD: AVG 0.194851 MAX 0.348567  PROXIES: TOTAL 1623 MAXPE 31 MAXPATCH 7 RefineTorusLB MEM: 1407.29 MB
LDB: ============== END OF LOAD BALANCING =============== 3510.28
Info: useSync: 0 useProxySync: 0
LDB: =============== DONE WITH MIGRATION ================ 3510.28
PRESSURE: 190000 53.8535 -3.13231 -37.7866 -3.13363 18.3224 102.573 -37.7862 102.573 178.687
GPRESSURE: 190000 96.5817 -31.8457 -12.7146 -14.8401 25.0196 83.9627 -73.774 22.4097 146.405
PRESSAVG: 190000 2.3468 -21.0141 18.3276 -21.0141 0.475163 26.8929 18.3275 26.8929 1.11412
GPRESSAVG: 190000 2.36669 -21.0363 18.3355 -21.0258 0.483818 26.8737 18.3301 26.8497 1.1012
TIMING: 190000  CPU: 2748.14, 0.0146195/step  Wall: 3486.43, 0.0147836/step, 63.898 hours remaining, 1407.285156 MB of memory in use.
ENERGY:  190000     66754.8781    146868.5598    103957.9767      6643.4081       -9300792.4266    336110.4745         0.0000         0.0000    234312.6469       -8406144.4826       310.4617  -8640457.1295  -8404235.4535       309.8212             83.6208        89.3354   3269107.7477         1.3120         1.3172

WRITING EXTENDED SYSTEM TO RESTART FILE AT STEP 190000
WRITING COORDINATES TO DCD FILE Fiber55_dyn4.dcd AT STEP 190000
WRITING COORDINATES TO RESTART FILE AT STEP 190000
FINISHED WRITING RESTART COORDINATES
WRITING VELOCITIES TO RESTART FILE AT STEP 190000
FINISHED WRITING RESTART VELOCITIES
LDB: ============= START OF LOAD BALANCING ============== 3539.93
LDB: ============== END OF LOAD BALANCING =============== 3539.93
Info: useSync: 0 useProxySync: 0
LDB: =============== DONE WITH MIGRATION ================ 3539.93
LDB: ============= START OF LOAD BALANCING ============== 3540.69
LDB: TIME 3540.69 LOAD: AVG 0.193044 MAX 0.335209  PROXIES: TOTAL 1623 MAXPE 31 MAXPATCH 7 None MEM: 1407.29 MB
LDB: TIME 3540.69 LOAD: AVG 0.193044 MAX 0.335209  PROXIES: TOTAL 1623 MAXPE 31 MAXPATCH 7 RefineTorusLB MEM: 1407.29 MB
LDB: TIME 3540.69 LOAD: AVG 0.193044 MAX 0.335209  PROXIES: TOTAL 1623 MAXPE 31 MAXPATCH 7 RefineTorusLB MEM: 1407.29 MB
LDB: Reverting to original mapping
LDB: ============== END OF LOAD BALANCING =============== 3540.69
Info: useSync: 0 useProxySync: 0
LDB: =============== DONE WITH MIGRATION ================ 3540.7
LDB: ============= START OF LOAD BALANCING ============== 3569.1
LDB: ============== END OF LOAD BALANCING =============== 3569.1
Info: useSync: 0 useProxySync: 0
LDB: =============== DONE WITH MIGRATION ================ 3569.1
LDB: ============= START OF LOAD BALANCING ============== 3569.82
LDB: TIME 3569.82 LOAD: AVG 0.187587 MAX 0.326574  PROXIES: TOTAL 1623 MAXPE 31 MAXPATCH 7 None MEM: 1407.29 MB
LDB: TIME 3569.82 LOAD: AVG 0.187587 MAX 0.326574  PROXIES: TOTAL 1623 MAXPE 31 MAXPATCH 7 RefineTorusLB MEM: 1407.29 MB
LDB: TIME 3569.82 LOAD: AVG 0.187587 MAX 0.326574  PROXIES: TOTAL 1623 MAXPE 31 MAXPATCH 7 RefineTorusLB MEM: 1407.29 MB
LDB: Reverting to original mapping
LDB: ============== END OF LOAD BALANCING =============== 3569.82
Info: useSync: 0 useProxySync: 0
LDB: =============== DONE WITH MIGRATION ================ 3569.82
LDB: ============= START OF LOAD BALANCING ============== 3598.15
LDB: ============== END OF LOAD BALANCING =============== 3598.15
Info: useSync: 0 useProxySync: 0
LDB: =============== DONE WITH MIGRATION ================ 3598.15
LDB: ============= START OF LOAD BALANCING ============== 3598.88
LDB: TIME 3598.88 LOAD: AVG 0.18524 MAX 0.32209  PROXIES: TOTAL 1623 MAXPE 31 MAXPATCH 7 None MEM: 1407.29 MB
LDB: TIME 3598.88 LOAD: AVG 0.18524 MAX 0.32209  PROXIES: TOTAL 1623 MAXPE 31 MAXPATCH 7 RefineTorusLB MEM: 1407.29 MB
LDB: TIME 3598.88 LOAD: AVG 0.18524 MAX 0.32209  PROXIES: TOTAL 1623 MAXPE 31 MAXPATCH 7 RefineTorusLB MEM: 1407.29 MB
LDB: Reverting to original mapping
LDB: ============== END OF LOAD BALANCING =============== 3598.88
Info: useSync: 0 useProxySync: 0
LDB: =============== DONE WITH MIGRATION ================ 3598.89
LDB: ============= START OF LOAD BALANCING ============== 3627.1
LDB: ============== END OF LOAD BALANCING =============== 3627.1
Info: useSync: 0 useProxySync: 0
LDB: =============== DONE WITH MIGRATION ================ 3627.1
LDB: ============= START OF LOAD BALANCING ============== 3627.84
LDB: TIME 3627.84 LOAD: AVG 0.190245 MAX 0.319301  PROXIES: TOTAL 1623 MAXPE 31 MAXPATCH 7 None MEM: 1407.29 MB
LDB: TIME 3627.84 LOAD: AVG 0.190245 MAX 0.319301  PROXIES: TOTAL 1623 MAXPE 31 MAXPATCH 7 RefineTorusLB MEM: 1407.29 MB
LDB: TIME 3627.84 LOAD: AVG 0.190245 MAX 0.319301  PROXIES: TOTAL 1623 MAXPE 31 MAXPATCH 7 RefineTorusLB MEM: 1407.29 MB
LDB: ============== END OF LOAD BALANCING =============== 3627.84
Info: useSync: 0 useProxySync: 0
LDB: =============== DONE WITH MIGRATION ================ 3627.84
LDB: ============= START OF LOAD BALANCING ============== 3656.06
LDB: ============== END OF LOAD BALANCING =============== 3656.06
Info: useSync: 0 useProxySync: 0
LDB: =============== DONE WITH MIGRATION ================ 3656.06
LDB: ============= START OF LOAD BALANCING ============== 3656.81
LDB: TIME 3656.81 LOAD: AVG 0.188809 MAX 0.325229  PROXIES: TOTAL 1623 MAXPE 31 MAXPATCH 7 None MEM: 1407.3 MB
LDB: TIME 3656.81 LOAD: AVG 0.188809 MAX 0.325229  PROXIES: TOTAL 1623 MAXPE 31 MAXPATCH 7 RefineTorusLB MEM: 1407.3 MB
LDB: TIME 3656.81 LOAD: AVG 0.188809 MAX 0.325229  PROXIES: TOTAL 1623 MAXPE 31 MAXPATCH 7 RefineTorusLB MEM: 1407.3 MB
LDB: ============== END OF LOAD BALANCING =============== 3656.81
Info: useSync: 0 useProxySync: 0
LDB: =============== DONE WITH MIGRATION ================ 3656.82
PRESSURE: 200000 -29.0648 -88.4801 -31.6269 -88.4806 -241.922 161.671 -31.6269 161.671 4.66946
GPRESSURE: 200000 -6.50821 -158.11 -18.7861 -166.294 -234.314 192.567 -52.2223 177.489 -4.75894
PRESSAVG: 200000 2.76614 -26.9243 15.3011 -26.9243 0.0792084 32.6321 15.3011 32.6321 0.158531
GPRESSAVG: 200000 2.76838 -26.926 15.3158 -26.9345 0.0730013 32.653 15.309 32.632 0.174022
TIMING: 200000  CPU: 2892.05, 0.0143902/step  Wall: 3631.9, 0.014547/step, 62.8348 hours remaining, 1407.398438 MB of memory in use.
ETITLE:      TS           BOND          ANGLE          DIHED          IMPRP               ELECT            VDW       BOUNDARY           MISC        KINETIC               TOTAL           TEMP      POTENTIAL         TOTAL3        TEMPAVG            PRESSURE      GPRESSURE         VOLUME       PRESSAVG      GPRESSAVG

ENERGY:  200000     66878.2317    146986.6483    103853.7192      6688.5324       -9301848.6363    337027.8757         0.0000         0.0000    234242.9522       -8406170.6768       310.3693  -8640413.6291  -8404272.4654       309.6887            -88.7725       -81.8603   3270262.6401         1.0013         1.0051

WRITING EXTENDED SYSTEM TO RESTART FILE AT STEP 200000
WRITING COORDINATES TO DCD FILE Fiber55_dyn4.dcd AT STEP 200000
WRITING COORDINATES TO RESTART FILE AT STEP 200000
FINISHED WRITING RESTART COORDINATES
WRITING VELOCITIES TO RESTART FILE AT STEP 200000
FINISHED WRITING RESTART VELOCITIES
LDB: ============= START OF LOAD BALANCING ============== 3728.79
LDB: ============== END OF LOAD BALANCING =============== 3728.79
Info: useSync: 0 useProxySync: 0
LDB: =============== DONE WITH MIGRATION ================ 3728.79
LDB: ============= START OF LOAD BALANCING ============== 3729.52
LDB: TIME 3729.52 LOAD: AVG 0.186497 MAX 0.366879  PROXIES: TOTAL 1623 MAXPE 31 MAXPATCH 7 None MEM: 1407.42 MB
LDB: TIME 3729.52 LOAD: AVG 0.186497 MAX 0.366879  PROXIES: TOTAL 1623 MAXPE 31 MAXPATCH 7 RefineTorusLB MEM: 1407.42 MB
LDB: TIME 3729.52 LOAD: AVG 0.186497 MAX 0.366879  PROXIES: TOTAL 1623 MAXPE 31 MAXPATCH 7 RefineTorusLB MEM: 1407.42 MB
LDB: ============== END OF LOAD BALANCING =============== 3729.52
Info: useSync: 0 useProxySync: 0
LDB: =============== DONE WITH MIGRATION ================ 3729.53
LDB: ============= START OF LOAD BALANCING ============== 3757.26
LDB: ============== END OF LOAD BALANCING =============== 3757.26
Info: useSync: 0 useProxySync: 0
LDB: =============== DONE WITH MIGRATION ================ 3757.27
LDB: ============= START OF LOAD BALANCING ============== 3757.99
LDB: TIME 3757.99 LOAD: AVG 0.185115 MAX 0.315186  PROXIES: TOTAL 1623 MAXPE 31 MAXPATCH 7 None MEM: 1407.42 MB
LDB: TIME 3757.99 LOAD: AVG 0.185115 MAX 0.315186  PROXIES: TOTAL 1623 MAXPE 31 MAXPATCH 7 RefineTorusLB MEM: 1407.42 MB
LDB: TIME 3757.99 LOAD: AVG 0.185115 MAX 0.315186  PROXIES: TOTAL 1623 MAXPE 31 MAXPATCH 7 RefineTorusLB MEM: 1407.42 MB
LDB: Reverting to original mapping
LDB: ============== END OF LOAD BALANCING =============== 3757.99
Info: useSync: 0 useProxySync: 0
LDB: =============== DONE WITH MIGRATION ================ 3758
LDB: ============= START OF LOAD BALANCING ============== 3786.15
LDB: ============== END OF LOAD BALANCING =============== 3786.15
Info: useSync: 0 useProxySync: 0
LDB: =============== DONE WITH MIGRATION ================ 3786.15
LDB: ============= START OF LOAD BALANCING ============== 3786.88
LDB: TIME 3786.88 LOAD: AVG 0.184199 MAX 0.32001  PROXIES: TOTAL 1623 MAXPE 31 MAXPATCH 7 None MEM: 1407.42 MB
LDB: TIME 3786.88 LOAD: AVG 0.184199 MAX 0.32001  PROXIES: TOTAL 1623 MAXPE 31 MAXPATCH 7 RefineTorusLB MEM: 1407.42 MB
LDB: TIME 3786.88 LOAD: AVG 0.184199 MAX 0.32001  PROXIES: TOTAL 1623 MAXPE 31 MAXPATCH 7 RefineTorusLB MEM: 1407.42 MB
LDB: ============== END OF LOAD BALANCING =============== 3786.88
Info: useSync: 0 useProxySync: 0
LDB: =============== DONE WITH MIGRATION ================ 3786.89
LDB: ============= START OF LOAD BALANCING ============== 3815.07
LDB: ============== END OF LOAD BALANCING =============== 3815.07
Info: useSync: 0 useProxySync: 0
LDB: =============== DONE WITH MIGRATION ================ 3815.07
LDB: ============= START OF LOAD BALANCING ============== 3815.79
LDB: TIME 3815.79 LOAD: AVG 0.186587 MAX 0.320009  PROXIES: TOTAL 1623 MAXPE 31 MAXPATCH 7 None MEM: 1407.42 MB
LDB: TIME 3815.79 LOAD: AVG 0.186587 MAX 0.320009  PROXIES: TOTAL 1623 MAXPE 31 MAXPATCH 7 RefineTorusLB MEM: 1407.42 MB
LDB: TIME 3815.79 LOAD: AVG 0.186587 MAX 0.320009  PROXIES: TOTAL 1623 MAXPE 31 MAXPATCH 7 RefineTorusLB MEM: 1407.42 MB
LDB: Reverting to original mapping
LDB: ============== END OF LOAD BALANCING =============== 3815.79
Info: useSync: 0 useProxySync: 0
LDB: =============== DONE WITH MIGRATION ================ 3815.79
LDB: ============= START OF LOAD BALANCING ============== 3843.75
LDB: ============== END OF LOAD BALANCING =============== 3843.75
Info: useSync: 0 useProxySync: 0
LDB: =============== DONE WITH MIGRATION ================ 3843.75
LDB: ============= START OF LOAD BALANCING ============== 3844.47
LDB: TIME 3844.47 LOAD: AVG 0.1894 MAX 0.323685  PROXIES: TOTAL 1623 MAXPE 31 MAXPATCH 7 None MEM: 1407.44 MB
LDB: TIME 3844.47 LOAD: AVG 0.1894 MAX 0.323685  PROXIES: TOTAL 1623 MAXPE 31 MAXPATCH 7 RefineTorusLB MEM: 1407.44 MB
LDB: TIME 3844.47 LOAD: AVG 0.1894 MAX 0.323685  PROXIES: TOTAL 1623 MAXPE 31 MAXPATCH 7 RefineTorusLB MEM: 1407.44 MB
LDB: ============== END OF LOAD BALANCING =============== 3844.47
Info: useSync: 0 useProxySync: 0
LDB: =============== DONE WITH MIGRATION ================ 3844.47
PRESSURE: 210000 133.507 51.3539 -118.619 51.354 260.126 272.374 -118.621 272.374 63.1801
GPRESSURE: 210000 109.793 22.5937 -69.7394 76.1334 232.459 277.132 -128.002 275.912 132.278
PRESSAVG: 210000 1.0679 -4.81045 6.04611 -4.81047 -0.471296 39.1511 6.0461 39.1511 0.210228
GPRESSAVG: 210000 1.09327 -4.79827 6.05565 -4.84273 -0.484282 39.1352 6.06941 39.1494 0.203236
TIMING: 210000  CPU: 3034.21, 0.0142161/step  Wall: 3819.18, 0.0187282/step, 80.8434 hours remaining, 1407.687500 MB of memory in use.
ENERGY:  210000     66695.2748    146336.7433    103850.4409      6642.6391       -9300896.6302    336661.1765         0.0000         0.0000    233521.1163       -8407189.2392       309.4129  -8640710.3556  -8405297.1350       309.6256            152.2711       158.1766   3268855.9660         0.2689         0.2707

WRITING EXTENDED SYSTEM TO RESTART FILE AT STEP 210000
WRITING COORDINATES TO DCD FILE Fiber55_dyn4.dcd AT STEP 210000
WRITING COORDINATES TO RESTART FILE AT STEP 210000
FINISHED WRITING RESTART COORDINATES
WRITING VELOCITIES TO RESTART FILE AT STEP 210000
FINISHED WRITING RESTART VELOCITIES
LDB: ============= START OF LOAD BALANCING ============== 3891.96
LDB: ============== END OF LOAD BALANCING =============== 3891.96
Info: useSync: 0 useProxySync: 0
LDB: =============== DONE WITH MIGRATION ================ 3891.96
LDB: ============= START OF LOAD BALANCING ============== 3892.69
LDB: TIME 3892.69 LOAD: AVG 0.187959 MAX 0.33946  PROXIES: TOTAL 1623 MAXPE 31 MAXPATCH 7 None MEM: 1407.69 MB
LDB: TIME 3892.69 LOAD: AVG 0.187959 MAX 0.33946  PROXIES: TOTAL 1623 MAXPE 31 MAXPATCH 7 RefineTorusLB MEM: 1407.69 MB
LDB: TIME 3892.69 LOAD: AVG 0.187959 MAX 0.33946  PROXIES: TOTAL 1623 MAXPE 31 MAXPATCH 7 RefineTorusLB MEM: 1407.69 MB
LDB: Reverting to original mapping
LDB: ============== END OF LOAD BALANCING =============== 3892.69
Info: useSync: 0 useProxySync: 0
LDB: =============== DONE WITH MIGRATION ================ 3892.69
LDB: ============= START OF LOAD BALANCING ============== 3920.73
LDB: ============== END OF LOAD BALANCING =============== 3920.73
Info: useSync: 0 useProxySync: 0
LDB: =============== DONE WITH MIGRATION ================ 3920.73
LDB: ============= START OF LOAD BALANCING ============== 3921.47
LDB: TIME 3921.47 LOAD: AVG 0.187957 MAX 0.324535  PROXIES: TOTAL 1623 MAXPE 31 MAXPATCH 7 None MEM: 1407.69 MB
LDB: TIME 3921.47 LOAD: AVG 0.187957 MAX 0.324535  PROXIES: TOTAL 1623 MAXPE 31 MAXPATCH 7 RefineTorusLB MEM: 1407.69 MB
LDB: TIME 3921.47 LOAD: AVG 0.187957 MAX 0.324535  PROXIES: TOTAL 1623 MAXPE 31 MAXPATCH 7 RefineTorusLB MEM: 1407.69 MB
LDB: ============== END OF LOAD BALANCING =============== 3921.47
Info: useSync: 0 useProxySync: 0
LDB: =============== DONE WITH MIGRATION ================ 3921.47
LDB: ============= START OF LOAD BALANCING ============== 3949.8
LDB: ============== END OF LOAD BALANCING =============== 3949.8
Info: useSync: 0 useProxySync: 0
LDB: =============== DONE WITH MIGRATION ================ 3949.8
LDB: ============= START OF LOAD BALANCING ============== 3950.51
LDB: TIME 3950.51 LOAD: AVG 0.189314 MAX 0.329711  PROXIES: TOTAL 1623 MAXPE 31 MAXPATCH 7 None MEM: 1407.88 MB
LDB: TIME 3950.51 LOAD: AVG 0.189314 MAX 0.329711  PROXIES: TOTAL 1623 MAXPE 31 MAXPATCH 7 RefineTorusLB MEM: 1407.88 MB
LDB: TIME 3950.51 LOAD: AVG 0.189314 MAX 0.329711  PROXIES: TOTAL 1623 MAXPE 31 MAXPATCH 7 RefineTorusLB MEM: 1407.88 MB
LDB: Reverting to original mapping
LDB: ============== END OF LOAD BALANCING =============== 3950.51
Info: useSync: 0 useProxySync: 0
LDB: =============== DONE WITH MIGRATION ================ 3950.52
LDB: ============= START OF LOAD BALANCING ============== 3978.78
LDB: ============== END OF LOAD BALANCING =============== 3978.78
Info: useSync: 0 useProxySync: 0
LDB: =============== DONE WITH MIGRATION ================ 3978.78
LDB: ============= START OF LOAD BALANCING ============== 3979.49
LDB: TIME 3979.49 LOAD: AVG 0.186923 MAX 0.326883  PROXIES: TOTAL 1623 MAXPE 31 MAXPATCH 7 None MEM: 1407.88 MB
LDB: TIME 3979.49 LOAD: AVG 0.186923 MAX 0.326883  PROXIES: TOTAL 1623 MAXPE 31 MAXPATCH 7 RefineTorusLB MEM: 1407.88 MB
LDB: TIME 3979.49 LOAD: AVG 0.186923 MAX 0.326883  PROXIES: TOTAL 1623 MAXPE 31 MAXPATCH 7 RefineTorusLB MEM: 1407.88 MB
LDB: Reverting to original mapping
LDB: ============== END OF LOAD BALANCING =============== 3979.5
Info: useSync: 0 useProxySync: 0
LDB: =============== DONE WITH MIGRATION ================ 3979.5
LDB: ============= START OF LOAD BALANCING ============== 4007.87
LDB: ============== END OF LOAD BALANCING =============== 4007.87
Info: useSync: 0 useProxySync: 0
LDB: =============== DONE WITH MIGRATION ================ 4007.87
LDB: ============= START OF LOAD BALANCING ============== 4008.62
LDB: TIME 4008.62 LOAD: AVG 0.187168 MAX 0.32714  PROXIES: TOTAL 1623 MAXPE 31 MAXPATCH 7 None MEM: 1407.88 MB
LDB: TIME 4008.62 LOAD: AVG 0.187168 MAX 0.32714  PROXIES: TOTAL 1623 MAXPE 31 MAXPATCH 7 RefineTorusLB MEM: 1407.88 MB
LDB: TIME 4008.62 LOAD: AVG 0.187168 MAX 0.32714  PROXIES: TOTAL 1623 MAXPE 31 MAXPATCH 7 RefineTorusLB MEM: 1407.88 MB
LDB: ============== END OF LOAD BALANCING =============== 4008.62
Info: useSync: 0 useProxySync: 0
LDB: =============== DONE WITH MIGRATION ================ 4008.63
PRESSURE: 220000 -15.1159 -106.22 9.78706 -106.219 -22.787 -37.3681 9.78637 -37.3689 301.68
GPRESSURE: 220000 -56.9744 -121.595 2.36321 -89.7832 13.5671 -21.2307 22.9975 -34.3394 328.553
PRESSAVG: 220000 2.60968 -8.43425 -9.14102 -8.43424 0.486604 39.1637 -9.14102 39.1637 1.38
GPRESSAVG: 220000 2.61552 -8.45037 -9.16151 -8.42852 0.50896 39.178 -9.12531 39.1659 1.36984
TIMING: 220000  CPU: 3177.82, 0.0143612/step  Wall: 3983.78, 0.0164597/step, 71.0053 hours remaining, 1407.902344 MB of memory in use.
ENERGY:  220000     66634.5213    146291.8497    103784.0009      6605.5014       -9300892.8045    336735.6997         0.0000         0.0000    233730.9675       -8407110.2640       309.6910  -8640841.2315  -8405185.9370       309.7646             87.9257        95.0486   3270555.8422         1.4921         1.4981

WRITING EXTENDED SYSTEM TO RESTART FILE AT STEP 220000
WRITING COORDINATES TO DCD FILE Fiber55_dyn4.dcd AT STEP 220000
WRITING COORDINATES TO RESTART FILE AT STEP 220000
FINISHED WRITING RESTART COORDINATES
WRITING VELOCITIES TO RESTART FILE AT STEP 220000
FINISHED WRITING RESTART VELOCITIES
LDB: ============= START OF LOAD BALANCING ============== 4043.17
LDB: ============== END OF LOAD BALANCING =============== 4043.17
Info: useSync: 0 useProxySync: 0
LDB: =============== DONE WITH MIGRATION ================ 4043.17
LDB: ============= START OF LOAD BALANCING ============== 4043.89
LDB: TIME 4043.89 LOAD: AVG 0.1873 MAX 0.329138  PROXIES: TOTAL 1623 MAXPE 31 MAXPATCH 7 None MEM: 1407.9 MB
LDB: TIME 4043.89 LOAD: AVG 0.1873 MAX 0.329138  PROXIES: TOTAL 1623 MAXPE 31 MAXPATCH 7 RefineTorusLB MEM: 1407.9 MB
LDB: TIME 4043.89 LOAD: AVG 0.1873 MAX 0.329138  PROXIES: TOTAL 1623 MAXPE 31 MAXPATCH 7 RefineTorusLB MEM: 1407.9 MB
LDB: ============== END OF LOAD BALANCING =============== 4043.9
Info: useSync: 0 useProxySync: 0
LDB: =============== DONE WITH MIGRATION ================ 4043.9
LDB: ============= START OF LOAD BALANCING ============== 4072.24
LDB: ============== END OF LOAD BALANCING =============== 4072.24
Info: useSync: 0 useProxySync: 0
LDB: =============== DONE WITH MIGRATION ================ 4072.24
LDB: ============= START OF LOAD BALANCING ============== 4072.98
LDB: TIME 4072.98 LOAD: AVG 0.184967 MAX 0.316178  PROXIES: TOTAL 1623 MAXPE 31 MAXPATCH 7 None MEM: 1407.9 MB
LDB: TIME 4072.98 LOAD: AVG 0.184967 MAX 0.316178  PROXIES: TOTAL 1623 MAXPE 31 MAXPATCH 7 RefineTorusLB MEM: 1407.9 MB
LDB: TIME 4072.98 LOAD: AVG 0.184967 MAX 0.316178  PROXIES: TOTAL 1623 MAXPE 31 MAXPATCH 7 RefineTorusLB MEM: 1407.9 MB
LDB: Reverting to original mapping
LDB: ============== END OF LOAD BALANCING =============== 4072.98
Info: useSync: 0 useProxySync: 0
LDB: =============== DONE WITH MIGRATION ================ 4072.98
LDB: ============= START OF LOAD BALANCING ============== 4101.31
LDB: ============== END OF LOAD BALANCING =============== 4101.31
Info: useSync: 0 useProxySync: 0
LDB: =============== DONE WITH MIGRATION ================ 4101.31
LDB: ============= START OF LOAD BALANCING ============== 4102.06
LDB: TIME 4102.06 LOAD: AVG 0.186711 MAX 0.327902  PROXIES: TOTAL 1623 MAXPE 31 MAXPATCH 7 None MEM: 1407.9 MB
LDB: TIME 4102.06 LOAD: AVG 0.186711 MAX 0.327902  PROXIES: TOTAL 1623 MAXPE 31 MAXPATCH 7 RefineTorusLB MEM: 1407.9 MB
LDB: TIME 4102.06 LOAD: AVG 0.186711 MAX 0.327902  PROXIES: TOTAL 1623 MAXPE 31 MAXPATCH 7 RefineTorusLB MEM: 1407.9 MB
LDB: ============== END OF LOAD BALANCING =============== 4102.06
Info: useSync: 0 useProxySync: 0
LDB: =============== DONE WITH MIGRATION ================ 4102.06
LDB: ============= START OF LOAD BALANCING ============== 4130.48
LDB: ============== END OF LOAD BALANCING =============== 4130.48
Info: useSync: 0 useProxySync: 0
LDB: =============== DONE WITH MIGRATION ================ 4130.48
LDB: ============= START OF LOAD BALANCING ============== 4131.2
LDB: TIME 4131.2 LOAD: AVG 0.183931 MAX 0.331287  PROXIES: TOTAL 1623 MAXPE 31 MAXPATCH 7 None MEM: 1407.93 MB
LDB: TIME 4131.2 LOAD: AVG 0.183931 MAX 0.331287  PROXIES: TOTAL 1623 MAXPE 31 MAXPATCH 7 RefineTorusLB MEM: 1407.93 MB
LDB: TIME 4131.2 LOAD: AVG 0.183931 MAX 0.331287  PROXIES: TOTAL 1623 MAXPE 31 MAXPATCH 7 RefineTorusLB MEM: 1407.93 MB
LDB: Reverting to original mapping
LDB: ============== END OF LOAD BALANCING =============== 4131.2
Info: useSync: 0 useProxySync: 0
LDB: =============== DONE WITH MIGRATION ================ 4131.21
LDB: ============= START OF LOAD BALANCING ============== 4159.48
LDB: ============== END OF LOAD BALANCING =============== 4159.48
Info: useSync: 0 useProxySync: 0
LDB: =============== DONE WITH MIGRATION ================ 4159.48
LDB: ============= START OF LOAD BALANCING ============== 4160.2
LDB: TIME 4160.2 LOAD: AVG 0.183121 MAX 0.326177  PROXIES: TOTAL 1623 MAXPE 31 MAXPATCH 7 None MEM: 1407.93 MB
LDB: TIME 4160.2 LOAD: AVG 0.183121 MAX 0.326177  PROXIES: TOTAL 1623 MAXPE 31 MAXPATCH 7 RefineTorusLB MEM: 1407.93 MB
LDB: TIME 4160.2 LOAD: AVG 0.183121 MAX 0.326177  PROXIES: TOTAL 1623 MAXPE 31 MAXPATCH 7 RefineTorusLB MEM: 1407.93 MB
LDB: Reverting to original mapping
LDB: ============== END OF LOAD BALANCING =============== 4160.2
Info: useSync: 0 useProxySync: 0
LDB: =============== DONE WITH MIGRATION ================ 4160.21
PRESSURE: 230000 51.1002 0.057682 -10.9578 0.0576752 -33.4299 57.1498 -10.9582 57.1494 -242.897
GPRESSURE: 230000 43.1128 24.9789 -51.8889 -29.1595 4.25381 42.7269 -36.8332 33.481 -249.957
PRESSAVG: 230000 0.507214 -27.7725 9.38241 -27.7725 0.680347 36.9307 9.38241 36.9307 0.116724
GPRESSAVG: 230000 0.526065 -27.8051 9.38412 -27.7805 0.671963 36.9406 9.38531 36.9382 0.134628
TIMING: 230000  CPU: 3321.67, 0.0143854/step  Wall: 4135.27, 0.0151488/step, 65.3083 hours remaining, 1407.929688 MB of memory in use.
ENERGY:  230000     67266.4177    146535.4235    103710.9403      6581.4438       -9301025.8997    336311.5769         0.0000         0.0000    234107.3834       -8406512.7142       310.1897  -8640620.0975  -8404585.2952       309.6492            -75.0755       -67.5300   3271679.0727         0.4348         0.4442

WRITING EXTENDED SYSTEM TO RESTART FILE AT STEP 230000
WRITING COORDINATES TO DCD FILE Fiber55_dyn4.dcd AT STEP 230000
WRITING COORDINATES TO RESTART FILE AT STEP 230000
FINISHED WRITING RESTART COORDINATES
WRITING VELOCITIES TO RESTART FILE AT STEP 230000
FINISHED WRITING RESTART VELOCITIES
LDB: ============= START OF LOAD BALANCING ============== 4188.77
LDB: ============== END OF LOAD BALANCING =============== 4188.77
Info: useSync: 0 useProxySync: 0
LDB: =============== DONE WITH MIGRATION ================ 4188.77
LDB: ============= START OF LOAD BALANCING ============== 4189.51
LDB: TIME 4189.51 LOAD: AVG 0.183872 MAX 0.318865  PROXIES: TOTAL 1623 MAXPE 31 MAXPATCH 7 None MEM: 1407.93 MB
LDB: TIME 4189.51 LOAD: AVG 0.183872 MAX 0.318865  PROXIES: TOTAL 1623 MAXPE 31 MAXPATCH 7 RefineTorusLB MEM: 1407.93 MB
LDB: TIME 4189.51 LOAD: AVG 0.183872 MAX 0.318865  PROXIES: TOTAL 1623 MAXPE 31 MAXPATCH 7 RefineTorusLB MEM: 1407.93 MB
LDB: Reverting to original mapping
LDB: ============== END OF LOAD BALANCING =============== 4189.51
Info: useSync: 0 useProxySync: 0
LDB: =============== DONE WITH MIGRATION ================ 4189.51
LDB: ============= START OF LOAD BALANCING ============== 4217.88
LDB: ============== END OF LOAD BALANCING =============== 4217.88
Info: useSync: 0 useProxySync: 0
LDB: =============== DONE WITH MIGRATION ================ 4217.88
LDB: ============= START OF LOAD BALANCING ============== 4218.58
LDB: TIME 4218.58 LOAD: AVG 0.184827 MAX 0.323804  PROXIES: TOTAL 1623 MAXPE 31 MAXPATCH 7 None MEM: 1407.93 MB
LDB: TIME 4218.58 LOAD: AVG 0.184827 MAX 0.323804  PROXIES: TOTAL 1623 MAXPE 31 MAXPATCH 7 RefineTorusLB MEM: 1407.93 MB
LDB: TIME 4218.58 LOAD: AVG 0.184827 MAX 0.323804  PROXIES: TOTAL 1623 MAXPE 31 MAXPATCH 7 RefineTorusLB MEM: 1407.93 MB
LDB: Reverting to original mapping
LDB: ============== END OF LOAD BALANCING =============== 4218.58
Info: useSync: 0 useProxySync: 0
LDB: =============== DONE WITH MIGRATION ================ 4218.58
LDB: ============= START OF LOAD BALANCING ============== 4246.96
LDB: ============== END OF LOAD BALANCING =============== 4246.96
Info: useSync: 0 useProxySync: 0
LDB: =============== DONE WITH MIGRATION ================ 4246.97
LDB: ============= START OF LOAD BALANCING ============== 4247.72
LDB: TIME 4247.72 LOAD: AVG 0.183295 MAX 0.333584  PROXIES: TOTAL 1623 MAXPE 31 MAXPATCH 7 None MEM: 1407.93 MB
LDB: TIME 4247.72 LOAD: AVG 0.183295 MAX 0.333584  PROXIES: TOTAL 1623 MAXPE 31 MAXPATCH 7 RefineTorusLB MEM: 1407.93 MB
LDB: TIME 4247.72 LOAD: AVG 0.183295 MAX 0.333584  PROXIES: TOTAL 1623 MAXPE 31 MAXPATCH 7 RefineTorusLB MEM: 1407.93 MB
LDB: ============== END OF LOAD BALANCING =============== 4247.73
Info: useSync: 0 useProxySync: 0
LDB: =============== DONE WITH MIGRATION ================ 4247.73
LDB: ============= START OF LOAD BALANCING ============== 4276.12
LDB: ============== END OF LOAD BALANCING =============== 4276.12
Info: useSync: 0 useProxySync: 0
LDB: =============== DONE WITH MIGRATION ================ 4276.12
LDB: ============= START OF LOAD BALANCING ============== 4276.87
LDB: TIME 4276.87 LOAD: AVG 0.183928 MAX 0.326667  PROXIES: TOTAL 1623 MAXPE 31 MAXPATCH 7 None MEM: 1407.93 MB
LDB: TIME 4276.87 LOAD: AVG 0.183928 MAX 0.326667  PROXIES: TOTAL 1623 MAXPE 31 MAXPATCH 7 RefineTorusLB MEM: 1407.93 MB
LDB: TIME 4276.87 LOAD: AVG 0.183928 MAX 0.326667  PROXIES: TOTAL 1623 MAXPE 31 MAXPATCH 7 RefineTorusLB MEM: 1407.93 MB
LDB: ============== END OF LOAD BALANCING =============== 4276.87
Info: useSync: 0 useProxySync: 0
LDB: =============== DONE WITH MIGRATION ================ 4276.87
LDB: ============= START OF LOAD BALANCING ============== 4305.26
LDB: ============== END OF LOAD BALANCING =============== 4305.26
Info: useSync: 0 useProxySync: 0
LDB: =============== DONE WITH MIGRATION ================ 4305.26
LDB: ============= START OF LOAD BALANCING ============== 4306.02
LDB: TIME 4306.02 LOAD: AVG 0.184996 MAX 0.314477  PROXIES: TOTAL 1623 MAXPE 31 MAXPATCH 7 None MEM: 1407.95 MB
LDB: TIME 4306.02 LOAD: AVG 0.184996 MAX 0.314477  PROXIES: TOTAL 1623 MAXPE 31 MAXPATCH 7 RefineTorusLB MEM: 1407.95 MB
LDB: TIME 4306.02 LOAD: AVG 0.184996 MAX 0.314477  PROXIES: TOTAL 1623 MAXPE 31 MAXPATCH 7 RefineTorusLB MEM: 1407.95 MB
LDB: ============== END OF LOAD BALANCING =============== 4306.02
Info: useSync: 0 useProxySync: 0
LDB: =============== DONE WITH MIGRATION ================ 4306.02
PRESSURE: 240000 -77.5566 10.6008 78.4424 10.6013 176.513 -25.2014 78.4422 -25.2013 62.0552
GPRESSURE: 240000 -56.9706 -17.2928 120.684 -17.1873 142.798 -11.4908 75.9931 -37.9878 93.6693
PRESSAVG: 240000 -2.17864 -20.2616 8.93265 -20.2617 0.499482 28.9429 8.93267 28.9429 -0.989312
GPRESSAVG: 240000 -2.17047 -20.2368 8.92531 -20.2597 0.502518 28.9563 8.94844 28.8944 -1.00871
TIMING: 240000  CPU: 3465.84, 0.014417/step  Wall: 4281.16, 0.0145897/step, 62.8572 hours remaining, 1407.957031 MB of memory in use.
ENERGY:  240000     66822.8671    146560.3920    103670.4188      6717.2347       -9302210.6760    337311.1918         0.0000         0.0000    233742.0161       -8407386.5555       309.7056  -8641128.5716  -8405507.1317       309.5359             53.6705        59.8323   3270384.3116        -0.8895        -0.8922

WRITING EXTENDED SYSTEM TO RESTART FILE AT STEP 240000
WRITING COORDINATES TO DCD FILE Fiber55_dyn4.dcd AT STEP 240000
WRITING COORDINATES TO RESTART FILE AT STEP 240000
FINISHED WRITING RESTART COORDINATES
WRITING VELOCITIES TO RESTART FILE AT STEP 240000
FINISHED WRITING RESTART VELOCITIES
LDB: ============= START OF LOAD BALANCING ============== 4451.29
LDB: ============== END OF LOAD BALANCING =============== 4451.29
Info: useSync: 0 useProxySync: 0
LDB: =============== DONE WITH MIGRATION ================ 4451.29
LDB: ============= START OF LOAD BALANCING ============== 4451.93
LDB: TIME 4451.93 LOAD: AVG 0.182802 MAX 0.337892  PROXIES: TOTAL 1623 MAXPE 31 MAXPATCH 7 None MEM: 1408.84 MB
LDB: TIME 4451.93 LOAD: AVG 0.182802 MAX 0.337892  PROXIES: TOTAL 1623 MAXPE 31 MAXPATCH 7 RefineTorusLB MEM: 1408.84 MB
LDB: TIME 4451.93 LOAD: AVG 0.182802 MAX 0.337892  PROXIES: TOTAL 1623 MAXPE 31 MAXPATCH 7 RefineTorusLB MEM: 1408.84 MB
LDB: ============== END OF LOAD BALANCING =============== 4451.93
Info: useSync: 0 useProxySync: 0
LDB: =============== DONE WITH MIGRATION ================ 4451.94
LDB: ============= START OF LOAD BALANCING ============== 4476.35
LDB: ============== END OF LOAD BALANCING =============== 4476.35
Info: useSync: 0 useProxySync: 0
LDB: =============== DONE WITH MIGRATION ================ 4476.35
LDB: ============= START OF LOAD BALANCING ============== 4476.97
LDB: TIME 4476.97 LOAD: AVG 0.194898 MAX 0.340401  PROXIES: TOTAL 1623 MAXPE 31 MAXPATCH 7 None MEM: 1408.84 MB
LDB: TIME 4476.97 LOAD: AVG 0.194898 MAX 0.340401  PROXIES: TOTAL 1623 MAXPE 31 MAXPATCH 7 RefineTorusLB MEM: 1408.84 MB
LDB: TIME 4476.97 LOAD: AVG 0.194898 MAX 0.340401  PROXIES: TOTAL 1623 MAXPE 31 MAXPATCH 7 RefineTorusLB MEM: 1408.84 MB
LDB: ============== END OF LOAD BALANCING =============== 4476.97
Info: useSync: 0 useProxySync: 0
LDB: =============== DONE WITH MIGRATION ================ 4476.97
LDB: ============= START OF LOAD BALANCING ============== 4501.45
LDB: ============== END OF LOAD BALANCING =============== 4501.45
Info: useSync: 0 useProxySync: 0
LDB: =============== DONE WITH MIGRATION ================ 4501.45
LDB: ============= START OF LOAD BALANCING ============== 4502.08
LDB: TIME 4502.08 LOAD: AVG 0.194901 MAX 0.330255  PROXIES: TOTAL 1623 MAXPE 31 MAXPATCH 7 None MEM: 1408.85 MB
LDB: TIME 4502.08 LOAD: AVG 0.194901 MAX 0.330255  PROXIES: TOTAL 1623 MAXPE 31 MAXPATCH 7 RefineTorusLB MEM: 1408.85 MB
LDB: TIME 4502.08 LOAD: AVG 0.194901 MAX 0.330255  PROXIES: TOTAL 1623 MAXPE 31 MAXPATCH 7 RefineTorusLB MEM: 1408.85 MB
LDB: Reverting to original mapping
LDB: ============== END OF LOAD BALANCING =============== 4502.08
Info: useSync: 0 useProxySync: 0
LDB: =============== DONE WITH MIGRATION ================ 4502.09
LDB: ============= START OF LOAD BALANCING ============== 4531.09
LDB: ============== END OF LOAD BALANCING =============== 4531.09
Info: useSync: 0 useProxySync: 0
LDB: =============== DONE WITH MIGRATION ================ 4531.09
LDB: ============= START OF LOAD BALANCING ============== 4531.91
LDB: TIME 4531.91 LOAD: AVG 0.20041 MAX 0.338532  PROXIES: TOTAL 1623 MAXPE 31 MAXPATCH 7 None MEM: 1408.85 MB
LDB: TIME 4531.91 LOAD: AVG 0.20041 MAX 0.338532  PROXIES: TOTAL 1623 MAXPE 31 MAXPATCH 7 RefineTorusLB MEM: 1408.85 MB
LDB: TIME 4531.91 LOAD: AVG 0.20041 MAX 0.338532  PROXIES: TOTAL 1623 MAXPE 31 MAXPATCH 7 RefineTorusLB MEM: 1408.85 MB
LDB: Reverting to original mapping
LDB: ============== END OF LOAD BALANCING =============== 4531.91
Info: useSync: 0 useProxySync: 0
LDB: =============== DONE WITH MIGRATION ================ 4531.91
LDB: ============= START OF LOAD BALANCING ============== 4563.46
LDB: ============== END OF LOAD BALANCING =============== 4563.47
Info: useSync: 0 useProxySync: 0
LDB: =============== DONE WITH MIGRATION ================ 4563.47
LDB: ============= START OF LOAD BALANCING ============== 4564.29
LDB: TIME 4564.29 LOAD: AVG 0.200121 MAX 0.332333  PROXIES: TOTAL 1623 MAXPE 31 MAXPATCH 7 None MEM: 1408.85 MB
LDB: TIME 4564.29 LOAD: AVG 0.200121 MAX 0.332333  PROXIES: TOTAL 1623 MAXPE 31 MAXPATCH 7 RefineTorusLB MEM: 1408.85 MB
LDB: TIME 4564.29 LOAD: AVG 0.200121 MAX 0.332333  PROXIES: TOTAL 1623 MAXPE 31 MAXPATCH 7 RefineTorusLB MEM: 1408.85 MB
LDB: ============== END OF LOAD BALANCING =============== 4564.29
Info: useSync: 0 useProxySync: 0
LDB: =============== DONE WITH MIGRATION ================ 4564.29
PRESSURE: 250000 -81.0963 -97.5329 -37.4133 -97.533 -80.8506 65.7192 -37.4118 65.7186 -381.321
GPRESSURE: 250000 -38.0271 -122.322 -7.85903 -149.242 -85.9783 40.5807 -19.1594 98.7977 -397.749
PRESSAVG: 250000 2.66468 -5.8685 17.4159 -5.86851 2.01465 37.7459 17.4158 37.7459 0.0582552
GPRESSAVG: 250000 2.67908 -5.83976 17.3984 -5.88352 2.00936 37.7409 17.4115 37.7506 0.05967
TIMING: 250000  CPU: 3607.34, 0.0141492/step  Wall: 4541.96, 0.0260794/step, 112.286 hours remaining, 1408.871094 MB of memory in use.
ENERGY:  250000     67200.6083    146238.9850    103769.0121      6611.0673       -9300582.1780    335945.5109         0.0000         0.0000    233044.9885       -8407772.0060       308.7821  -8640816.9944  -8405877.6206       309.4932           -181.0893      -173.9183   3270657.2141         1.5792         1.5827

WRITING EXTENDED SYSTEM TO RESTART FILE AT STEP 250000
WRITING COORDINATES TO DCD FILE Fiber55_dyn4.dcd AT STEP 250000
WRITING COORDINATES TO RESTART FILE AT STEP 250000
FINISHED WRITING RESTART COORDINATES
WRITING VELOCITIES TO RESTART FILE AT STEP 250000
FINISHED WRITING RESTART VELOCITIES
LDB: ============= START OF LOAD BALANCING ============== 4595.61
LDB: ============== END OF LOAD BALANCING =============== 4595.61
Info: useSync: 0 useProxySync: 0
LDB: =============== DONE WITH MIGRATION ================ 4595.61
LDB: ============= START OF LOAD BALANCING ============== 4596.4
LDB: TIME 4596.4 LOAD: AVG 0.199118 MAX 0.350786  PROXIES: TOTAL 1623 MAXPE 31 MAXPATCH 7 None MEM: 1408.87 MB
LDB: TIME 4596.4 LOAD: AVG 0.199118 MAX 0.350786  PROXIES: TOTAL 1623 MAXPE 31 MAXPATCH 7 RefineTorusLB MEM: 1408.87 MB
LDB: TIME 4596.4 LOAD: AVG 0.199118 MAX 0.350786  PROXIES: TOTAL 1623 MAXPE 31 MAXPATCH 7 RefineTorusLB MEM: 1408.87 MB
LDB: Reverting to original mapping
LDB: ============== END OF LOAD BALANCING =============== 4596.4
Info: useSync: 0 useProxySync: 0
LDB: =============== DONE WITH MIGRATION ================ 4596.4
LDB: ============= START OF LOAD BALANCING ============== 4627.41
LDB: ============== END OF LOAD BALANCING =============== 4627.41
Info: useSync: 0 useProxySync: 0
LDB: =============== DONE WITH MIGRATION ================ 4627.41
LDB: ============= START OF LOAD BALANCING ============== 4628.2
LDB: TIME 4628.2 LOAD: AVG 0.196354 MAX 0.351849  PROXIES: TOTAL 1623 MAXPE 31 MAXPATCH 7 None MEM: 1408.93 MB
LDB: TIME 4628.2 LOAD: AVG 0.196354 MAX 0.351849  PROXIES: TOTAL 1623 MAXPE 31 MAXPATCH 7 RefineTorusLB MEM: 1408.93 MB
LDB: TIME 4628.2 LOAD: AVG 0.196354 MAX 0.351849  PROXIES: TOTAL 1623 MAXPE 31 MAXPATCH 7 RefineTorusLB MEM: 1408.93 MB
LDB: Reverting to original mapping
LDB: ============== END OF LOAD BALANCING =============== 4628.2
Info: useSync: 0 useProxySync: 0
LDB: =============== DONE WITH MIGRATION ================ 4628.2
LDB: ============= START OF LOAD BALANCING ============== 4656.91
LDB: ============== END OF LOAD BALANCING =============== 4656.91
Info: useSync: 0 useProxySync: 0
LDB: =============== DONE WITH MIGRATION ================ 4656.91
LDB: ============= START OF LOAD BALANCING ============== 4657.65
LDB: TIME 4657.65 LOAD: AVG 0.197038 MAX 0.293583  PROXIES: TOTAL 1623 MAXPE 31 MAXPATCH 7 None MEM: 1408.93 MB
LDB: TIME 4657.65 LOAD: AVG 0.197038 MAX 0.293583  PROXIES: TOTAL 1623 MAXPE 31 MAXPATCH 7 RefineTorusLB MEM: 1408.93 MB
LDB: TIME 4657.65 LOAD: AVG 0.197038 MAX 0.293583  PROXIES: TOTAL 1623 MAXPE 31 MAXPATCH 7 RefineTorusLB MEM: 1408.93 MB
LDB: Reverting to original mapping
LDB: ============== END OF LOAD BALANCING =============== 4657.65
Info: useSync: 0 useProxySync: 0
LDB: =============== DONE WITH MIGRATION ================ 4657.65
LDB: ============= START OF LOAD BALANCING ============== 4685.78
LDB: ============== END OF LOAD BALANCING =============== 4685.79
Info: useSync: 0 useProxySync: 0
LDB: =============== DONE WITH MIGRATION ================ 4685.79
LDB: ============= START OF LOAD BALANCING ============== 4686.51
LDB: TIME 4686.51 LOAD: AVG 0.192961 MAX 0.29499  PROXIES: TOTAL 1623 MAXPE 31 MAXPATCH 7 None MEM: 1408.93 MB
LDB: TIME 4686.51 LOAD: AVG 0.192961 MAX 0.29499  PROXIES: TOTAL 1623 MAXPE 31 MAXPATCH 7 RefineTorusLB MEM: 1408.93 MB
LDB: TIME 4686.51 LOAD: AVG 0.192961 MAX 0.29499  PROXIES: TOTAL 1623 MAXPE 31 MAXPATCH 7 RefineTorusLB MEM: 1408.93 MB
LDB: ============== END OF LOAD BALANCING =============== 4686.51
Info: useSync: 0 useProxySync: 0
LDB: =============== DONE WITH MIGRATION ================ 4686.51
LDB: ============= START OF LOAD BALANCING ============== 4714.65
LDB: ============== END OF LOAD BALANCING =============== 4714.65
Info: useSync: 0 useProxySync: 0
LDB: =============== DONE WITH MIGRATION ================ 4714.65
LDB: ============= START OF LOAD BALANCING ============== 4715.38
LDB: TIME 4715.38 LOAD: AVG 0.193908 MAX 0.297368  PROXIES: TOTAL 1623 MAXPE 31 MAXPATCH 7 None MEM: 1408.93 MB
LDB: TIME 4715.38 LOAD: AVG 0.193908 MAX 0.297368  PROXIES: TOTAL 1623 MAXPE 31 MAXPATCH 7 RefineTorusLB MEM: 1408.93 MB
LDB: TIME 4715.38 LOAD: AVG 0.193908 MAX 0.297368  PROXIES: TOTAL 1623 MAXPE 31 MAXPATCH 7 RefineTorusLB MEM: 1408.93 MB
LDB: ============== END OF LOAD BALANCING =============== 4715.38
Info: useSync: 0 useProxySync: 0
LDB: =============== DONE WITH MIGRATION ================ 4715.38
PRESSURE: 260000 180.195 30.4125 -57.2557 30.4128 -342.156 34.1554 -57.2559 34.1565 27.1893
GPRESSURE: 260000 180.453 26.435 -24.1474 64.9219 -348.315 44.1298 -61.2012 -31.9366 52.5457
PRESSAVG: 260000 0.656528 -2.64637 15.0649 -2.64637 1.7386 24.7995 15.0649 24.7995 1.06655
GPRESSAVG: 260000 0.658497 -2.61918 15.0678 -2.63821 1.71693 24.8048 15.0478 24.7861 1.05148
TIMING: 260000  CPU: 3754.01, 0.0146671/step  Wall: 4690.49, 0.0148531/step, 63.9094 hours remaining, 1409.773438 MB of memory in use.
ENERGY:  260000     66859.9576    146426.0905    103654.8956      6672.7824       -9301051.7810    336327.1506         0.0000         0.0000    234147.4527       -8406963.4514       310.2428  -8641110.9042  -8405103.5703       309.5047            -44.9239       -38.4388   3270390.6795         1.1539         1.1423

WRITING EXTENDED SYSTEM TO RESTART FILE AT STEP 260000
WRITING COORDINATES TO DCD FILE Fiber55_dyn4.dcd AT STEP 260000
WRITING COORDINATES TO RESTART FILE AT STEP 260000
FINISHED WRITING RESTART COORDINATES
WRITING VELOCITIES TO RESTART FILE AT STEP 260000
FINISHED WRITING RESTART VELOCITIES
LDB: ============= START OF LOAD BALANCING ============== 4802.07
LDB: ============== END OF LOAD BALANCING =============== 4802.07
Info: useSync: 0 useProxySync: 0
LDB: =============== DONE WITH MIGRATION ================ 4802.07
LDB: ============= START OF LOAD BALANCING ============== 4802.79
LDB: TIME 4802.79 LOAD: AVG 0.19278 MAX 0.31374  PROXIES: TOTAL 1623 MAXPE 31 MAXPATCH 7 None MEM: 1411.35 MB
LDB: TIME 4802.79 LOAD: AVG 0.19278 MAX 0.31374  PROXIES: TOTAL 1623 MAXPE 31 MAXPATCH 7 RefineTorusLB MEM: 1411.35 MB
LDB: TIME 4802.79 LOAD: AVG 0.19278 MAX 0.31374  PROXIES: TOTAL 1623 MAXPE 31 MAXPATCH 7 RefineTorusLB MEM: 1411.35 MB
LDB: Reverting to original mapping
LDB: ============== END OF LOAD BALANCING =============== 4802.79
Info: useSync: 0 useProxySync: 0
LDB: =============== DONE WITH MIGRATION ================ 4802.8
LDB: ============= START OF LOAD BALANCING ============== 4831.3
LDB: ============== END OF LOAD BALANCING =============== 4831.3
Info: useSync: 0 useProxySync: 0
LDB: =============== DONE WITH MIGRATION ================ 4831.3
LDB: ============= START OF LOAD BALANCING ============== 4832.02
LDB: TIME 4832.02 LOAD: AVG 0.191834 MAX 0.324202  PROXIES: TOTAL 1623 MAXPE 31 MAXPATCH 7 None MEM: 1411.35 MB
LDB: TIME 4832.02 LOAD: AVG 0.191834 MAX 0.324202  PROXIES: TOTAL 1623 MAXPE 31 MAXPATCH 7 RefineTorusLB MEM: 1411.35 MB
LDB: TIME 4832.02 LOAD: AVG 0.191834 MAX 0.324202  PROXIES: TOTAL 1623 MAXPE 31 MAXPATCH 7 RefineTorusLB MEM: 1411.35 MB
LDB: Reverting to original mapping
LDB: ============== END OF LOAD BALANCING =============== 4832.02
Info: useSync: 0 useProxySync: 0
LDB: =============== DONE WITH MIGRATION ================ 4832.02
LDB: ============= START OF LOAD BALANCING ============== 4860.04
LDB: ============== END OF LOAD BALANCING =============== 4860.04
Info: useSync: 0 useProxySync: 0
LDB: =============== DONE WITH MIGRATION ================ 4860.04
LDB: ============= START OF LOAD BALANCING ============== 4860.69
LDB: TIME 4860.69 LOAD: AVG 0.188275 MAX 0.337554  PROXIES: TOTAL 1623 MAXPE 31 MAXPATCH 7 None MEM: 1411.35 MB
LDB: TIME 4860.69 LOAD: AVG 0.188275 MAX 0.337554  PROXIES: TOTAL 1623 MAXPE 31 MAXPATCH 7 RefineTorusLB MEM: 1411.35 MB
LDB: TIME 4860.69 LOAD: AVG 0.188275 MAX 0.337554  PROXIES: TOTAL 1623 MAXPE 31 MAXPATCH 7 RefineTorusLB MEM: 1411.35 MB
LDB: Reverting to original mapping
LDB: ============== END OF LOAD BALANCING =============== 4860.69
Info: useSync: 0 useProxySync: 0
LDB: =============== DONE WITH MIGRATION ================ 4860.69
LDB: ============= START OF LOAD BALANCING ============== 4890.6
LDB: ============== END OF LOAD BALANCING =============== 4890.6
Info: useSync: 0 useProxySync: 0
LDB: =============== DONE WITH MIGRATION ================ 4890.6
LDB: ============= START OF LOAD BALANCING ============== 4891.37
LDB: TIME 4891.37 LOAD: AVG 0.192264 MAX 0.339201  PROXIES: TOTAL 1623 MAXPE 31 MAXPATCH 7 None MEM: 1411.35 MB
LDB: TIME 4891.37 LOAD: AVG 0.192264 MAX 0.339201  PROXIES: TOTAL 1623 MAXPE 31 MAXPATCH 7 RefineTorusLB MEM: 1411.35 MB
LDB: TIME 4891.37 LOAD: AVG 0.192264 MAX 0.339201  PROXIES: TOTAL 1623 MAXPE 31 MAXPATCH 7 RefineTorusLB MEM: 1411.35 MB
LDB: Reverting to original mapping
LDB: ============== END OF LOAD BALANCING =============== 4891.37
Info: useSync: 0 useProxySync: 0
LDB: =============== DONE WITH MIGRATION ================ 4891.38
LDB: ============= START OF LOAD BALANCING ============== 4921.88
LDB: ============== END OF LOAD BALANCING =============== 4921.88
Info: useSync: 0 useProxySync: 0
LDB: =============== DONE WITH MIGRATION ================ 4921.88
LDB: ============= START OF LOAD BALANCING ============== 4922.63
LDB: TIME 4922.63 LOAD: AVG 0.191999 MAX 0.316587  PROXIES: TOTAL 1623 MAXPE 31 MAXPATCH 7 None MEM: 1411.35 MB
LDB: TIME 4922.63 LOAD: AVG 0.191999 MAX 0.316588  PROXIES: TOTAL 1623 MAXPE 31 MAXPATCH 7 RefineTorusLB MEM: 1411.35 MB
LDB: TIME 4922.63 LOAD: AVG 0.191999 MAX 0.316588  PROXIES: TOTAL 1623 MAXPE 31 MAXPATCH 7 RefineTorusLB MEM: 1411.35 MB
LDB: Reverting to original mapping
LDB: ============== END OF LOAD BALANCING =============== 4922.63
Info: useSync: 0 useProxySync: 0
LDB: =============== DONE WITH MIGRATION ================ 4922.63
PRESSURE: 270000 -80.9192 -27.6844 105.097 -27.6842 56.8893 125.139 105.097 125.14 -272.46
GPRESSURE: 270000 -56.9935 -63.897 109.835 -63.9445 40.0461 159.703 96.3685 99.7449 -257.426
PRESSAVG: 270000 2.79298 2.05772 13.4434 2.05773 1.66919 18.1456 13.4434 18.1456 1.10405
GPRESSAVG: 270000 2.78934 2.05849 13.4616 2.03805 1.63956 18.1417 13.4272 18.1442 1.12083
TIMING: 270000  CPU: 3901.57, 0.0147566/step  Wall: 4897.97, 0.0207484/step, 89.2183 hours remaining, 1411.355469 MB of memory in use.
ENERGY:  270000     66664.8701    146095.6818    103481.7333      6627.0563       -9300337.2441    335838.1833         0.0000         0.0000    234319.4733       -8407310.2458       310.4707  -8641629.7192  -8405391.8088       309.5462            -98.8299       -91.4577   3270453.1263         1.8554         1.8499

WRITING EXTENDED SYSTEM TO RESTART FILE AT STEP 270000
WRITING COORDINATES TO DCD FILE Fiber55_dyn4.dcd AT STEP 270000
WRITING COORDINATES TO RESTART FILE AT STEP 270000
FINISHED WRITING RESTART COORDINATES
WRITING VELOCITIES TO RESTART FILE AT STEP 270000
FINISHED WRITING RESTART VELOCITIES
LDB: ============= START OF LOAD BALANCING ============== 5003.16
LDB: ============== END OF LOAD BALANCING =============== 5003.16
Info: useSync: 0 useProxySync: 0
LDB: =============== DONE WITH MIGRATION ================ 5003.16
LDB: ============= START OF LOAD BALANCING ============== 5003.92
LDB: TIME 5003.92 LOAD: AVG 0.192588 MAX 0.317451  PROXIES: TOTAL 1623 MAXPE 31 MAXPATCH 7 None MEM: 1411.36 MB
LDB: TIME 5003.92 LOAD: AVG 0.192588 MAX 0.317451  PROXIES: TOTAL 1623 MAXPE 31 MAXPATCH 7 RefineTorusLB MEM: 1411.36 MB
LDB: TIME 5003.92 LOAD: AVG 0.192588 MAX 0.317451  PROXIES: TOTAL 1623 MAXPE 31 MAXPATCH 7 RefineTorusLB MEM: 1411.36 MB
LDB: Reverting to original mapping
LDB: ============== END OF LOAD BALANCING =============== 5003.93
Info: useSync: 0 useProxySync: 0
LDB: =============== DONE WITH MIGRATION ================ 5003.93
LDB: ============= START OF LOAD BALANCING ============== 5032.25
LDB: ============== END OF LOAD BALANCING =============== 5032.25
Info: useSync: 0 useProxySync: 0
LDB: =============== DONE WITH MIGRATION ================ 5032.25
LDB: ============= START OF LOAD BALANCING ============== 5032.98
LDB: TIME 5032.98 LOAD: AVG 0.192626 MAX 0.316376  PROXIES: TOTAL 1623 MAXPE 31 MAXPATCH 7 None MEM: 1411.36 MB
LDB: TIME 5032.98 LOAD: AVG 0.192626 MAX 0.316376  PROXIES: TOTAL 1623 MAXPE 31 MAXPATCH 7 RefineTorusLB MEM: 1411.36 MB
LDB: TIME 5032.98 LOAD: AVG 0.192626 MAX 0.316376  PROXIES: TOTAL 1623 MAXPE 31 MAXPATCH 7 RefineTorusLB MEM: 1411.36 MB
LDB: Reverting to original mapping
LDB: ============== END OF LOAD BALANCING =============== 5032.98
Info: useSync: 0 useProxySync: 0
LDB: =============== DONE WITH MIGRATION ================ 5032.98
LDB: ============= START OF LOAD BALANCING ============== 5061.13
LDB: ============== END OF LOAD BALANCING =============== 5061.13
Info: useSync: 0 useProxySync: 0
LDB: =============== DONE WITH MIGRATION ================ 5061.13
LDB: ============= START OF LOAD BALANCING ============== 5061.85
LDB: TIME 5061.85 LOAD: AVG 0.192646 MAX 0.32689  PROXIES: TOTAL 1623 MAXPE 31 MAXPATCH 7 None MEM: 1411.36 MB
LDB: TIME 5061.85 LOAD: AVG 0.192646 MAX 0.32689  PROXIES: TOTAL 1623 MAXPE 31 MAXPATCH 7 RefineTorusLB MEM: 1411.36 MB
LDB: TIME 5061.85 LOAD: AVG 0.192646 MAX 0.32689  PROXIES: TOTAL 1623 MAXPE 31 MAXPATCH 7 RefineTorusLB MEM: 1411.36 MB
LDB: ============== END OF LOAD BALANCING =============== 5061.85
Info: useSync: 0 useProxySync: 0
LDB: =============== DONE WITH MIGRATION ================ 5061.85
LDB: ============= START OF LOAD BALANCING ============== 5090.22
LDB: ============== END OF LOAD BALANCING =============== 5090.22
Info: useSync: 0 useProxySync: 0
LDB: =============== DONE WITH MIGRATION ================ 5090.22
LDB: ============= START OF LOAD BALANCING ============== 5090.94
LDB: TIME 5090.94 LOAD: AVG 0.188315 MAX 0.325838  PROXIES: TOTAL 1623 MAXPE 31 MAXPATCH 7 None MEM: 1411.36 MB
LDB: TIME 5090.94 LOAD: AVG 0.188315 MAX 0.325838  PROXIES: TOTAL 1623 MAXPE 31 MAXPATCH 7 RefineTorusLB MEM: 1411.36 MB
LDB: TIME 5090.94 LOAD: AVG 0.188315 MAX 0.325838  PROXIES: TOTAL 1623 MAXPE 31 MAXPATCH 7 RefineTorusLB MEM: 1411.36 MB
LDB: Reverting to original mapping
LDB: ============== END OF LOAD BALANCING =============== 5090.94
Info: useSync: 0 useProxySync: 0
LDB: =============== DONE WITH MIGRATION ================ 5090.94
LDB: ============= START OF LOAD BALANCING ============== 5119.35
LDB: ============== END OF LOAD BALANCING =============== 5119.35
Info: useSync: 0 useProxySync: 0
LDB: =============== DONE WITH MIGRATION ================ 5119.35
LDB: ============= START OF LOAD BALANCING ============== 5120.08
LDB: TIME 5120.08 LOAD: AVG 0.18445 MAX 0.322093  PROXIES: TOTAL 1623 MAXPE 31 MAXPATCH 7 None MEM: 1413.52 MB
LDB: TIME 5120.08 LOAD: AVG 0.18445 MAX 0.322093  PROXIES: TOTAL 1623 MAXPE 31 MAXPATCH 7 RefineTorusLB MEM: 1413.52 MB
LDB: TIME 5120.08 LOAD: AVG 0.18445 MAX 0.322093  PROXIES: TOTAL 1623 MAXPE 31 MAXPATCH 7 RefineTorusLB MEM: 1413.52 MB
LDB: Reverting to original mapping
LDB: ============== END OF LOAD BALANCING =============== 5120.08
Info: useSync: 0 useProxySync: 0
LDB: =============== DONE WITH MIGRATION ================ 5120.08
PRESSURE: 280000 156.325 -59.4395 72.9594 -59.4395 -46.7706 237.218 72.9591 237.218 -7.20365
GPRESSURE: 280000 120.746 -55.4658 88.6048 -71.7101 -61.1197 224.735 47.5272 191.751 64.2723
PRESSAVG: 280000 -2.17806 -14.7605 12.5673 -14.7605 2.84702 22.4178 12.5673 22.4178 1.31119
GPRESSAVG: 280000 -2.16923 -14.77 12.5616 -14.7633 2.83257 22.4166 12.5972 22.4385 1.31908
TIMING: 280000  CPU: 4045.53, 0.0143956/step  Wall: 5095.29, 0.0197323/step, 84.7941 hours remaining, 1413.578125 MB of memory in use.
ENERGY:  280000     66681.6756    146540.2375    103340.6325      6691.5283       -9301341.8387    336957.5721         0.0000         0.0000    233997.4884       -8407132.7043       310.0441  -8641130.1927  -8405248.3008       309.6013             34.1170        41.2994   3271862.2292         0.6600         0.6608

WRITING EXTENDED SYSTEM TO RESTART FILE AT STEP 280000
WRITING COORDINATES TO DCD FILE Fiber55_dyn4.dcd AT STEP 280000
WRITING COORDINATES TO RESTART FILE AT STEP 280000
FINISHED WRITING RESTART COORDINATES
WRITING VELOCITIES TO RESTART FILE AT STEP 280000
FINISHED WRITING RESTART VELOCITIES
LDB: ============= START OF LOAD BALANCING ============== 5148.81
LDB: ============== END OF LOAD BALANCING =============== 5148.81
Info: useSync: 0 useProxySync: 0
LDB: =============== DONE WITH MIGRATION ================ 5148.81
LDB: ============= START OF LOAD BALANCING ============== 5149.55
LDB: TIME 5149.56 LOAD: AVG 0.188864 MAX 0.322413  PROXIES: TOTAL 1623 MAXPE 31 MAXPATCH 7 None MEM: 1413.58 MB
LDB: TIME 5149.56 LOAD: AVG 0.188864 MAX 0.322413  PROXIES: TOTAL 1623 MAXPE 31 MAXPATCH 7 RefineTorusLB MEM: 1413.58 MB
LDB: TIME 5149.56 LOAD: AVG 0.188864 MAX 0.322413  PROXIES: TOTAL 1623 MAXPE 31 MAXPATCH 7 RefineTorusLB MEM: 1413.58 MB
LDB: Reverting to original mapping
LDB: ============== END OF LOAD BALANCING =============== 5149.56
Info: useSync: 0 useProxySync: 0
LDB: =============== DONE WITH MIGRATION ================ 5149.56
LDB: ============= START OF LOAD BALANCING ============== 5177.97
LDB: ============== END OF LOAD BALANCING =============== 5177.97
Info: useSync: 0 useProxySync: 0
LDB: =============== DONE WITH MIGRATION ================ 5177.97
LDB: ============= START OF LOAD BALANCING ============== 5178.72
LDB: TIME 5178.72 LOAD: AVG 0.189171 MAX 0.329335  PROXIES: TOTAL 1623 MAXPE 31 MAXPATCH 7 None MEM: 1413.58 MB
LDB: TIME 5178.72 LOAD: AVG 0.189171 MAX 0.329335  PROXIES: TOTAL 1623 MAXPE 31 MAXPATCH 7 RefineTorusLB MEM: 1413.58 MB
LDB: TIME 5178.72 LOAD: AVG 0.189171 MAX 0.329335  PROXIES: TOTAL 1623 MAXPE 31 MAXPATCH 7 RefineTorusLB MEM: 1413.58 MB
LDB: Reverting to original mapping
LDB: ============== END OF LOAD BALANCING =============== 5178.72
Info: useSync: 0 useProxySync: 0
LDB: =============== DONE WITH MIGRATION ================ 5178.72
LDB: ============= START OF LOAD BALANCING ============== 5207.13
LDB: ============== END OF LOAD BALANCING =============== 5207.13
Info: useSync: 0 useProxySync: 0
LDB: =============== DONE WITH MIGRATION ================ 5207.13
LDB: ============= START OF LOAD BALANCING ============== 5207.86
LDB: TIME 5207.87 LOAD: AVG 0.188229 MAX 0.327293  PROXIES: TOTAL 1623 MAXPE 31 MAXPATCH 7 None MEM: 1413.58 MB
LDB: TIME 5207.87 LOAD: AVG 0.188229 MAX 0.327293  PROXIES: TOTAL 1623 MAXPE 31 MAXPATCH 7 RefineTorusLB MEM: 1413.58 MB
LDB: TIME 5207.87 LOAD: AVG 0.188229 MAX 0.327293  PROXIES: TOTAL 1623 MAXPE 31 MAXPATCH 7 RefineTorusLB MEM: 1413.58 MB
LDB: Reverting to original mapping
LDB: ============== END OF LOAD BALANCING =============== 5207.87
Info: useSync: 0 useProxySync: 0
LDB: =============== DONE WITH MIGRATION ================ 5207.87
LDB: ============= START OF LOAD BALANCING ============== 5236.16
LDB: ============== END OF LOAD BALANCING =============== 5236.16
Info: useSync: 0 useProxySync: 0
LDB: =============== DONE WITH MIGRATION ================ 5236.16
LDB: ============= START OF LOAD BALANCING ============== 5236.88
LDB: TIME 5236.89 LOAD: AVG 0.18775 MAX 0.328492  PROXIES: TOTAL 1623 MAXPE 31 MAXPATCH 7 None MEM: 1413.58 MB
LDB: TIME 5236.89 LOAD: AVG 0.18775 MAX 0.328492  PROXIES: TOTAL 1623 MAXPE 31 MAXPATCH 7 RefineTorusLB MEM: 1413.58 MB
LDB: TIME 5236.89 LOAD: AVG 0.18775 MAX 0.328492  PROXIES: TOTAL 1623 MAXPE 31 MAXPATCH 7 RefineTorusLB MEM: 1413.58 MB
LDB: ============== END OF LOAD BALANCING =============== 5236.89
Info: useSync: 0 useProxySync: 0
LDB: =============== DONE WITH MIGRATION ================ 5236.89
LDB: ============= START OF LOAD BALANCING ============== 5265.17
LDB: ============== END OF LOAD BALANCING =============== 5265.17
Info: useSync: 0 useProxySync: 0
LDB: =============== DONE WITH MIGRATION ================ 5265.17
LDB: ============= START OF LOAD BALANCING ============== 5265.91
LDB: TIME 5265.91 LOAD: AVG 0.1879 MAX 0.321127  PROXIES: TOTAL 1623 MAXPE 31 MAXPATCH 7 None MEM: 1413.58 MB
LDB: TIME 5265.91 LOAD: AVG 0.1879 MAX 0.321127  PROXIES: TOTAL 1623 MAXPE 31 MAXPATCH 7 RefineTorusLB MEM: 1413.58 MB
LDB: TIME 5265.91 LOAD: AVG 0.1879 MAX 0.321127  PROXIES: TOTAL 1623 MAXPE 31 MAXPATCH 7 RefineTorusLB MEM: 1413.58 MB
LDB: ============== END OF LOAD BALANCING =============== 5265.92
Info: useSync: 0 useProxySync: 0
LDB: =============== DONE WITH MIGRATION ================ 5265.92
PRESSURE: 290000 11.8278 -29.0458 59.8382 -29.0452 37.2307 -52.3483 59.8386 -52.348 -3.13827
GPRESSURE: 290000 36.9914 -12.321 79.0551 -43.5385 58.9099 -52.2114 15.7584 -45.5937 -26.2702
PRESSAVG: 290000 2.80615 -14.1029 8.74976 -14.1029 1.69444 29.4801 8.74975 29.4801 0.311663
GPRESSAVG: 290000 2.82209 -14.12 8.72833 -14.1217 1.70198 29.4762 8.77157 29.5037 0.301867
TIMING: 290000  CPU: 4189.53, 0.0143997/step  Wall: 5241.01, 0.0145713/step, 62.5757 hours remaining, 1413.582031 MB of memory in use.
ENERGY:  290000     66826.0882    146371.3542    103580.9286      6575.6966       -9302208.6197    337207.0994         0.0000         0.0000    233260.7433       -8408386.7094       309.0679  -8641647.4527  -8406517.4817       309.5653             15.3068        23.2104   3269054.1303         1.6041         1.6086

WRITING EXTENDED SYSTEM TO RESTART FILE AT STEP 290000
WRITING COORDINATES TO DCD FILE Fiber55_dyn4.dcd AT STEP 290000
WRITING COORDINATES TO RESTART FILE AT STEP 290000
FINISHED WRITING RESTART COORDINATES
WRITING VELOCITIES TO RESTART FILE AT STEP 290000
FINISHED WRITING RESTART VELOCITIES
LDB: ============= START OF LOAD BALANCING ============== 5330.69
LDB: ============== END OF LOAD BALANCING =============== 5330.69
Info: useSync: 0 useProxySync: 0
LDB: =============== DONE WITH MIGRATION ================ 5330.69
LDB: ============= START OF LOAD BALANCING ============== 5331.44
LDB: TIME 5331.44 LOAD: AVG 0.185712 MAX 0.326716  PROXIES: TOTAL 1623 MAXPE 31 MAXPATCH 7 None MEM: 1413.58 MB
LDB: TIME 5331.44 LOAD: AVG 0.185712 MAX 0.326716  PROXIES: TOTAL 1623 MAXPE 31 MAXPATCH 7 RefineTorusLB MEM: 1413.58 MB
LDB: TIME 5331.44 LOAD: AVG 0.185712 MAX 0.326716  PROXIES: TOTAL 1623 MAXPE 31 MAXPATCH 7 RefineTorusLB MEM: 1413.58 MB
LDB: ============== END OF LOAD BALANCING =============== 5331.44
Info: useSync: 0 useProxySync: 0
LDB: =============== DONE WITH MIGRATION ================ 5331.45
LDB: ============= START OF LOAD BALANCING ============== 5359.72
LDB: ============== END OF LOAD BALANCING =============== 5359.72
Info: useSync: 0 useProxySync: 0
LDB: =============== DONE WITH MIGRATION ================ 5359.72
LDB: ============= START OF LOAD BALANCING ============== 5360.46
LDB: TIME 5360.46 LOAD: AVG 0.190827 MAX 0.3339  PROXIES: TOTAL 1623 MAXPE 31 MAXPATCH 7 None MEM: 1414.16 MB
LDB: TIME 5360.46 LOAD: AVG 0.190827 MAX 0.3339  PROXIES: TOTAL 1623 MAXPE 31 MAXPATCH 7 RefineTorusLB MEM: 1414.16 MB
LDB: TIME 5360.46 LOAD: AVG 0.190827 MAX 0.3339  PROXIES: TOTAL 1623 MAXPE 31 MAXPATCH 7 RefineTorusLB MEM: 1414.16 MB
LDB: ============== END OF LOAD BALANCING =============== 5360.46
Info: useSync: 0 useProxySync: 0
LDB: =============== DONE WITH MIGRATION ================ 5360.46
LDB: ============= START OF LOAD BALANCING ============== 5388.89
LDB: ============== END OF LOAD BALANCING =============== 5388.89
Info: useSync: 0 useProxySync: 0
LDB: =============== DONE WITH MIGRATION ================ 5388.9
LDB: ============= START OF LOAD BALANCING ============== 5389.61
LDB: TIME 5389.61 LOAD: AVG 0.191714 MAX 0.343547  PROXIES: TOTAL 1623 MAXPE 31 MAXPATCH 7 None MEM: 1414.16 MB
LDB: TIME 5389.61 LOAD: AVG 0.191714 MAX 0.343547  PROXIES: TOTAL 1623 MAXPE 31 MAXPATCH 7 RefineTorusLB MEM: 1414.16 MB
LDB: TIME 5389.61 LOAD: AVG 0.191714 MAX 0.343547  PROXIES: TOTAL 1623 MAXPE 31 MAXPATCH 7 RefineTorusLB MEM: 1414.16 MB
LDB: ============== END OF LOAD BALANCING =============== 5389.61
Info: useSync: 0 useProxySync: 0
LDB: =============== DONE WITH MIGRATION ================ 5389.61
LDB: ============= START OF LOAD BALANCING ============== 5417.96
LDB: ============== END OF LOAD BALANCING =============== 5417.96
Info: useSync: 0 useProxySync: 0
LDB: =============== DONE WITH MIGRATION ================ 5417.96
LDB: ============= START OF LOAD BALANCING ============== 5418.69
LDB: TIME 5418.69 LOAD: AVG 0.189652 MAX 0.326262  PROXIES: TOTAL 1623 MAXPE 31 MAXPATCH 7 None MEM: 1415.73 MB
LDB: TIME 5418.69 LOAD: AVG 0.189652 MAX 0.326262  PROXIES: TOTAL 1623 MAXPE 31 MAXPATCH 7 RefineTorusLB MEM: 1415.73 MB
LDB: TIME 5418.69 LOAD: AVG 0.189652 MAX 0.326262  PROXIES: TOTAL 1623 MAXPE 31 MAXPATCH 7 RefineTorusLB MEM: 1415.73 MB
LDB: Reverting to original mapping
LDB: ============== END OF LOAD BALANCING =============== 5418.69
Info: useSync: 0 useProxySync: 0
LDB: =============== DONE WITH MIGRATION ================ 5418.69
LDB: ============= START OF LOAD BALANCING ============== 5447.13
LDB: ============== END OF LOAD BALANCING =============== 5447.13
Info: useSync: 0 useProxySync: 0
LDB: =============== DONE WITH MIGRATION ================ 5447.13
LDB: ============= START OF LOAD BALANCING ============== 5447.84
LDB: TIME 5447.84 LOAD: AVG 0.191298 MAX 0.334055  PROXIES: TOTAL 1623 MAXPE 31 MAXPATCH 7 None MEM: 1415.73 MB
LDB: TIME 5447.84 LOAD: AVG 0.191298 MAX 0.334055  PROXIES: TOTAL 1623 MAXPE 31 MAXPATCH 7 RefineTorusLB MEM: 1415.73 MB
LDB: TIME 5447.84 LOAD: AVG 0.191298 MAX 0.334055  PROXIES: TOTAL 1623 MAXPE 31 MAXPATCH 7 RefineTorusLB MEM: 1415.73 MB
LDB: ============== END OF LOAD BALANCING =============== 5447.84
Info: useSync: 0 useProxySync: 0
LDB: =============== DONE WITH MIGRATION ================ 5447.85
PRESSURE: 300000 -90.3031 -55.356 201.436 -55.356 -194.583 67.0299 201.436 67.0307 -240.844
GPRESSURE: 300000 -109.372 -52.845 134.731 -84.5338 -153.279 79.7345 198.902 76.6878 -238.093
PRESSAVG: 300000 1.44666 -14.3071 21.8489 -14.3071 1.95212 14.122 21.8489 14.122 0.307745
GPRESSAVG: 300000 1.41682 -14.294 21.8514 -14.2996 1.97837 14.1455 21.8272 14.1305 0.329188
TIMING: 300000  CPU: 4333.62, 0.0144089/step  Wall: 5422.93, 0.0181925/step, 78.0763 hours remaining, 1415.746094 MB of memory in use.
ETITLE:      TS           BOND          ANGLE          DIHED          IMPRP               ELECT            VDW       BOUNDARY           MISC        KINETIC               TOTAL           TEMP      POTENTIAL         TOTAL3        TEMPAVG            PRESSURE      GPRESSURE         VOLUME       PRESSAVG      GPRESSAVG

ENERGY:  300000     66902.0524    146359.1028    103574.3598      6658.3199       -9301294.8580    336390.2459         0.0000         0.0000    233118.8110       -8408291.9662       308.8799  -8641410.7772  -8406370.5105       309.5485           -175.2433      -166.9146   3270555.6108         1.2355         1.2415

WRITING EXTENDED SYSTEM TO RESTART FILE AT STEP 300000
WRITING COORDINATES TO DCD FILE Fiber55_dyn4.dcd AT STEP 300000
WRITING COORDINATES TO RESTART FILE AT STEP 300000
FINISHED WRITING RESTART COORDINATES
WRITING VELOCITIES TO RESTART FILE AT STEP 300000
FINISHED WRITING RESTART VELOCITIES
LDB: ============= START OF LOAD BALANCING ============== 5520.68
LDB: ============== END OF LOAD BALANCING =============== 5520.68
Info: useSync: 0 useProxySync: 0
LDB: =============== DONE WITH MIGRATION ================ 5520.68
LDB: ============= START OF LOAD BALANCING ============== 5521.43
LDB: TIME 5521.43 LOAD: AVG 0.188774 MAX 0.336218  PROXIES: TOTAL 1623 MAXPE 31 MAXPATCH 7 None MEM: 1418.32 MB
LDB: TIME 5521.43 LOAD: AVG 0.188774 MAX 0.336218  PROXIES: TOTAL 1623 MAXPE 31 MAXPATCH 7 RefineTorusLB MEM: 1418.32 MB
LDB: TIME 5521.43 LOAD: AVG 0.188774 MAX 0.336218  PROXIES: TOTAL 1623 MAXPE 31 MAXPATCH 7 RefineTorusLB MEM: 1418.32 MB
LDB: ============== END OF LOAD BALANCING =============== 5521.43
Info: useSync: 0 useProxySync: 0
LDB: =============== DONE WITH MIGRATION ================ 5521.43
LDB: ============= START OF LOAD BALANCING ============== 5549.65
LDB: ============== END OF LOAD BALANCING =============== 5549.65
Info: useSync: 0 useProxySync: 0
LDB: =============== DONE WITH MIGRATION ================ 5549.65
LDB: ============= START OF LOAD BALANCING ============== 5550.38
LDB: TIME 5550.38 LOAD: AVG 0.188754 MAX 0.335115  PROXIES: TOTAL 1623 MAXPE 31 MAXPATCH 7 None MEM: 1418.32 MB
LDB: TIME 5550.38 LOAD: AVG 0.188754 MAX 0.335115  PROXIES: TOTAL 1623 MAXPE 31 MAXPATCH 7 RefineTorusLB MEM: 1418.32 MB
LDB: TIME 5550.38 LOAD: AVG 0.188754 MAX 0.335115  PROXIES: TOTAL 1623 MAXPE 31 MAXPATCH 7 RefineTorusLB MEM: 1418.32 MB
LDB: ============== END OF LOAD BALANCING =============== 5550.38
Info: useSync: 0 useProxySync: 0
LDB: =============== DONE WITH MIGRATION ================ 5550.38
LDB: ============= START OF LOAD BALANCING ============== 5578.8
LDB: ============== END OF LOAD BALANCING =============== 5578.8
Info: useSync: 0 useProxySync: 0
LDB: =============== DONE WITH MIGRATION ================ 5578.8
LDB: ============= START OF LOAD BALANCING ============== 5579.54
LDB: TIME 5579.54 LOAD: AVG 0.18413 MAX 0.318347  PROXIES: TOTAL 1623 MAXPE 31 MAXPATCH 7 None MEM: 1419.14 MB
LDB: TIME 5579.54 LOAD: AVG 0.18413 MAX 0.318347  PROXIES: TOTAL 1623 MAXPE 31 MAXPATCH 7 RefineTorusLB MEM: 1419.14 MB
LDB: TIME 5579.54 LOAD: AVG 0.18413 MAX 0.318347  PROXIES: TOTAL 1623 MAXPE 31 MAXPATCH 7 RefineTorusLB MEM: 1419.14 MB
LDB: ============== END OF LOAD BALANCING =============== 5579.54
Info: useSync: 0 useProxySync: 0
LDB: =============== DONE WITH MIGRATION ================ 5579.54
LDB: ============= START OF LOAD BALANCING ============== 5607.85
LDB: ============== END OF LOAD BALANCING =============== 5607.85
Info: useSync: 0 useProxySync: 0
LDB: =============== DONE WITH MIGRATION ================ 5607.85
LDB: ============= START OF LOAD BALANCING ============== 5608.58
LDB: TIME 5608.58 LOAD: AVG 0.18384 MAX 0.323664  PROXIES: TOTAL 1623 MAXPE 31 MAXPATCH 7 None MEM: 1419.14 MB
LDB: TIME 5608.58 LOAD: AVG 0.18384 MAX 0.323664  PROXIES: TOTAL 1623 MAXPE 31 MAXPATCH 7 RefineTorusLB MEM: 1419.14 MB
LDB: TIME 5608.59 LOAD: AVG 0.18384 MAX 0.323664  PROXIES: TOTAL 1623 MAXPE 31 MAXPATCH 7 RefineTorusLB MEM: 1419.14 MB
LDB: Reverting to original mapping
LDB: ============== END OF LOAD BALANCING =============== 5608.59
Info: useSync: 0 useProxySync: 0
LDB: =============== DONE WITH MIGRATION ================ 5608.59
LDB: ============= START OF LOAD BALANCING ============== 5637.07
LDB: ============== END OF LOAD BALANCING =============== 5637.07
Info: useSync: 0 useProxySync: 0
LDB: =============== DONE WITH MIGRATION ================ 5637.07
LDB: ============= START OF LOAD BALANCING ============== 5637.8
LDB: TIME 5637.8 LOAD: AVG 0.18403 MAX 0.326211  PROXIES: TOTAL 1623 MAXPE 31 MAXPATCH 7 None MEM: 1419.14 MB
LDB: TIME 5637.8 LOAD: AVG 0.18403 MAX 0.326211  PROXIES: TOTAL 1623 MAXPE 31 MAXPATCH 7 RefineTorusLB MEM: 1419.14 MB
LDB: TIME 5637.8 LOAD: AVG 0.18403 MAX 0.326211  PROXIES: TOTAL 1623 MAXPE 31 MAXPATCH 7 RefineTorusLB MEM: 1419.14 MB
LDB: ============== END OF LOAD BALANCING =============== 5637.8
Info: useSync: 0 useProxySync: 0
LDB: =============== DONE WITH MIGRATION ================ 5637.81
PRESSURE: 310000 5.04275 -52.2223 -11.8128 -52.2223 -174.782 191.429 -11.8123 191.429 60.4914
GPRESSURE: 310000 8.05322 -127.469 -14.8432 -39.9005 -133.414 150.588 22.4999 153.36 39.9939
PRESSAVG: 310000 0.305117 -6.74232 21.5013 -6.74232 -0.011377 24.9447 21.5013 24.9447 1.7723
GPRESSAVG: 310000 0.3045 -6.76318 21.5166 -6.76495 -0.00360994 24.9454 21.503 24.9486 1.76799
TIMING: 310000  CPU: 4477.62, 0.014401/step  Wall: 5612.91, 0.0189975/step, 81.4783 hours remaining, 1419.191406 MB of memory in use.
ENERGY:  310000     66421.4313    147096.3301    103816.5289      6732.7198       -9300375.3298    335583.2163         0.0000         0.0000    234085.5890       -8406639.5144       310.1608  -8640725.1034  -8404758.9647       309.4736            -36.4159       -28.4557   3270058.0431         0.6887         0.6896

WRITING EXTENDED SYSTEM TO RESTART FILE AT STEP 310000
WRITING COORDINATES TO DCD FILE Fiber55_dyn4.dcd AT STEP 310000
WRITING COORDINATES TO RESTART FILE AT STEP 310000
FINISHED WRITING RESTART COORDINATES
WRITING VELOCITIES TO RESTART FILE AT STEP 310000
FINISHED WRITING RESTART VELOCITIES
LDB: ============= START OF LOAD BALANCING ============== 5671.36
LDB: ============== END OF LOAD BALANCING =============== 5671.36
Info: useSync: 0 useProxySync: 0
LDB: =============== DONE WITH MIGRATION ================ 5671.36
LDB: ============= START OF LOAD BALANCING ============== 5672.09
LDB: TIME 5672.09 LOAD: AVG 0.18465 MAX 0.332127  PROXIES: TOTAL 1623 MAXPE 31 MAXPATCH 7 None MEM: 1419.19 MB
LDB: TIME 5672.09 LOAD: AVG 0.18465 MAX 0.332127  PROXIES: TOTAL 1623 MAXPE 31 MAXPATCH 7 RefineTorusLB MEM: 1419.19 MB
LDB: TIME 5672.09 LOAD: AVG 0.18465 MAX 0.332127  PROXIES: TOTAL 1623 MAXPE 31 MAXPATCH 7 RefineTorusLB MEM: 1419.19 MB
LDB: ============== END OF LOAD BALANCING =============== 5672.09
Info: useSync: 0 useProxySync: 0
LDB: =============== DONE WITH MIGRATION ================ 5672.09
LDB: ============= START OF LOAD BALANCING ============== 5700.47
LDB: ============== END OF LOAD BALANCING =============== 5700.47
Info: useSync: 0 useProxySync: 0
LDB: =============== DONE WITH MIGRATION ================ 5700.47
LDB: ============= START OF LOAD BALANCING ============== 5701.17
LDB: TIME 5701.17 LOAD: AVG 0.189987 MAX 0.337923  PROXIES: TOTAL 1623 MAXPE 31 MAXPATCH 7 None MEM: 1419.2 MB
LDB: TIME 5701.17 LOAD: AVG 0.189987 MAX 0.337923  PROXIES: TOTAL 1623 MAXPE 31 MAXPATCH 7 RefineTorusLB MEM: 1419.2 MB
LDB: TIME 5701.17 LOAD: AVG 0.189987 MAX 0.337923  PROXIES: TOTAL 1623 MAXPE 31 MAXPATCH 7 RefineTorusLB MEM: 1419.2 MB
LDB: ============== END OF LOAD BALANCING =============== 5701.17
Info: useSync: 0 useProxySync: 0
LDB: =============== DONE WITH MIGRATION ================ 5701.17
LDB: ============= START OF LOAD BALANCING ============== 5729.46
LDB: ============== END OF LOAD BALANCING =============== 5729.46
Info: useSync: 0 useProxySync: 0
LDB: =============== DONE WITH MIGRATION ================ 5729.46
LDB: ============= START OF LOAD BALANCING ============== 5730.18
LDB: TIME 5730.18 LOAD: AVG 0.188963 MAX 0.326644  PROXIES: TOTAL 1623 MAXPE 31 MAXPATCH 7 None MEM: 1421.91 MB
LDB: TIME 5730.18 LOAD: AVG 0.188963 MAX 0.326644  PROXIES: TOTAL 1623 MAXPE 31 MAXPATCH 7 RefineTorusLB MEM: 1421.91 MB
LDB: TIME 5730.18 LOAD: AVG 0.188963 MAX 0.326644  PROXIES: TOTAL 1623 MAXPE 31 MAXPATCH 7 RefineTorusLB MEM: 1421.91 MB
LDB: ============== END OF LOAD BALANCING =============== 5730.18
Info: useSync: 0 useProxySync: 0
LDB: =============== DONE WITH MIGRATION ================ 5730.18
LDB: ============= START OF LOAD BALANCING ============== 5758.69
LDB: ============== END OF LOAD BALANCING =============== 5758.69
Info: useSync: 0 useProxySync: 0
LDB: =============== DONE WITH MIGRATION ================ 5758.69
LDB: ============= START OF LOAD BALANCING ============== 5759.4
LDB: TIME 5759.4 LOAD: AVG 0.188272 MAX 0.324791  PROXIES: TOTAL 1623 MAXPE 31 MAXPATCH 7 None MEM: 1421.91 MB
LDB: TIME 5759.4 LOAD: AVG 0.188272 MAX 0.324791  PROXIES: TOTAL 1623 MAXPE 31 MAXPATCH 7 RefineTorusLB MEM: 1421.91 MB
LDB: TIME 5759.4 LOAD: AVG 0.188272 MAX 0.324791  PROXIES: TOTAL 1623 MAXPE 31 MAXPATCH 7 RefineTorusLB MEM: 1421.91 MB
LDB: ============== END OF LOAD BALANCING =============== 5759.41
Info: useSync: 0 useProxySync: 0
LDB: =============== DONE WITH MIGRATION ================ 5759.41
LDB: ============= START OF LOAD BALANCING ============== 5787.72
LDB: ============== END OF LOAD BALANCING =============== 5787.72
Info: useSync: 0 useProxySync: 0
LDB: =============== DONE WITH MIGRATION ================ 5787.72
LDB: ============= START OF LOAD BALANCING ============== 5788.45
LDB: TIME 5788.45 LOAD: AVG 0.188493 MAX 0.335977  PROXIES: TOTAL 1623 MAXPE 31 MAXPATCH 7 None MEM: 1421.91 MB
LDB: TIME 5788.45 LOAD: AVG 0.188493 MAX 0.335977  PROXIES: TOTAL 1623 MAXPE 31 MAXPATCH 7 RefineTorusLB MEM: 1421.91 MB
LDB: TIME 5788.45 LOAD: AVG 0.188493 MAX 0.335977  PROXIES: TOTAL 1623 MAXPE 31 MAXPATCH 7 RefineTorusLB MEM: 1421.91 MB
LDB: ============== END OF LOAD BALANCING =============== 5788.45
Info: useSync: 0 useProxySync: 0
LDB: =============== DONE WITH MIGRATION ================ 5788.45
PRESSURE: 320000 -156.651 70.7529 121.501 70.7522 -65.756 84.9588 121.5 84.9573 266.853
GPRESSURE: 320000 -115.581 49.068 148.168 78.2122 -83.6861 45.1858 127.74 88.1637 263.579
PRESSAVG: 320000 2.80955 -11.0288 22.9818 -11.0288 1.19792 19.3414 22.9818 19.3414 2.4672
GPRESSAVG: 320000 2.80709 -11.0249 22.9883 -11.029 1.17404 19.3167 22.9825 19.3472 2.45327
TIMING: 320000  CPU: 4621.6, 0.0143975/step  Wall: 5763.54, 0.0150632/step, 64.5626 hours remaining, 1421.914062 MB of memory in use.
ENERGY:  320000     66871.9223    146150.4815    103774.2489      6706.6090       -9301887.8228    337096.4388         0.0000         0.0000    233723.0125       -8407565.1098       309.6804  -8641288.1223  -8405666.8582       309.4910             14.8152        21.4370   3268976.7282         2.1582         2.1448

WRITING EXTENDED SYSTEM TO RESTART FILE AT STEP 320000
WRITING COORDINATES TO DCD FILE Fiber55_dyn4.dcd AT STEP 320000
WRITING COORDINATES TO RESTART FILE AT STEP 320000
FINISHED WRITING RESTART COORDINATES
WRITING VELOCITIES TO RESTART FILE AT STEP 320000
FINISHED WRITING RESTART VELOCITIES
LDB: ============= START OF LOAD BALANCING ============== 5822.59
LDB: ============== END OF LOAD BALANCING =============== 5822.59
Info: useSync: 0 useProxySync: 0
LDB: =============== DONE WITH MIGRATION ================ 5822.59
LDB: ============= START OF LOAD BALANCING ============== 5823.33
LDB: TIME 5823.33 LOAD: AVG 0.188067 MAX 0.323906  PROXIES: TOTAL 1623 MAXPE 31 MAXPATCH 7 None MEM: 1421.91 MB
LDB: TIME 5823.34 LOAD: AVG 0.188067 MAX 0.323906  PROXIES: TOTAL 1623 MAXPE 31 MAXPATCH 7 RefineTorusLB MEM: 1421.91 MB
LDB: TIME 5823.34 LOAD: AVG 0.188067 MAX 0.323906  PROXIES: TOTAL 1623 MAXPE 31 MAXPATCH 7 RefineTorusLB MEM: 1421.91 MB
LDB: ============== END OF LOAD BALANCING =============== 5823.34
Info: useSync: 0 useProxySync: 0
LDB: =============== DONE WITH MIGRATION ================ 5823.34
LDB: ============= START OF LOAD BALANCING ============== 5851.66
LDB: ============== END OF LOAD BALANCING =============== 5851.66
Info: useSync: 0 useProxySync: 0
LDB: =============== DONE WITH MIGRATION ================ 5851.66
LDB: ============= START OF LOAD BALANCING ============== 5852.4
LDB: TIME 5852.4 LOAD: AVG 0.188572 MAX 0.328541  PROXIES: TOTAL 1623 MAXPE 31 MAXPATCH 7 None MEM: 1421.91 MB
LDB: TIME 5852.4 LOAD: AVG 0.188572 MAX 0.328541  PROXIES: TOTAL 1623 MAXPE 31 MAXPATCH 7 RefineTorusLB MEM: 1421.91 MB
LDB: TIME 5852.4 LOAD: AVG 0.188572 MAX 0.328541  PROXIES: TOTAL 1623 MAXPE 31 MAXPATCH 7 RefineTorusLB MEM: 1421.91 MB
LDB: ============== END OF LOAD BALANCING =============== 5852.4
Info: useSync: 0 useProxySync: 0
LDB: =============== DONE WITH MIGRATION ================ 5852.4
LDB: ============= START OF LOAD BALANCING ============== 5880.81
LDB: ============== END OF LOAD BALANCING =============== 5880.81
Info: useSync: 0 useProxySync: 0
LDB: =============== DONE WITH MIGRATION ================ 5880.81
LDB: ============= START OF LOAD BALANCING ============== 5881.56
LDB: TIME 5881.56 LOAD: AVG 0.187707 MAX 0.379323  PROXIES: TOTAL 1623 MAXPE 31 MAXPATCH 7 None MEM: 1423.86 MB
LDB: TIME 5881.56 LOAD: AVG 0.187707 MAX 0.379323  PROXIES: TOTAL 1623 MAXPE 31 MAXPATCH 7 RefineTorusLB MEM: 1423.86 MB
LDB: TIME 5881.56 LOAD: AVG 0.187707 MAX 0.379323  PROXIES: TOTAL 1623 MAXPE 31 MAXPATCH 7 RefineTorusLB MEM: 1423.86 MB
LDB: Reverting to original mapping
LDB: ============== END OF LOAD BALANCING =============== 5881.56
Info: useSync: 0 useProxySync: 0
LDB: =============== DONE WITH MIGRATION ================ 5881.56
LDB: ============= START OF LOAD BALANCING ============== 5910.02
LDB: ============== END OF LOAD BALANCING =============== 5910.02
Info: useSync: 0 useProxySync: 0
LDB: =============== DONE WITH MIGRATION ================ 5910.02
LDB: ============= START OF LOAD BALANCING ============== 5910.75
LDB: TIME 5910.75 LOAD: AVG 0.18633 MAX 0.319374  PROXIES: TOTAL 1623 MAXPE 31 MAXPATCH 7 None MEM: 1423.86 MB
LDB: TIME 5910.75 LOAD: AVG 0.18633 MAX 0.319374  PROXIES: TOTAL 1623 MAXPE 31 MAXPATCH 7 RefineTorusLB MEM: 1423.86 MB
LDB: TIME 5910.75 LOAD: AVG 0.18633 MAX 0.319374  PROXIES: TOTAL 1623 MAXPE 31 MAXPATCH 7 RefineTorusLB MEM: 1423.86 MB
LDB: ============== END OF LOAD BALANCING =============== 5910.75
Info: useSync: 0 useProxySync: 0
LDB: =============== DONE WITH MIGRATION ================ 5910.76
LDB: ============= START OF LOAD BALANCING ============== 5939.13
LDB: ============== END OF LOAD BALANCING =============== 5939.13
Info: useSync: 0 useProxySync: 0
LDB: =============== DONE WITH MIGRATION ================ 5939.13
LDB: ============= START OF LOAD BALANCING ============== 5939.87
LDB: TIME 5939.87 LOAD: AVG 0.186043 MAX 0.324523  PROXIES: TOTAL 1623 MAXPE 31 MAXPATCH 7 None MEM: 1423.86 MB
LDB: TIME 5939.87 LOAD: AVG 0.186043 MAX 0.324523  PROXIES: TOTAL 1623 MAXPE 31 MAXPATCH 7 RefineTorusLB MEM: 1423.86 MB
LDB: TIME 5939.87 LOAD: AVG 0.186043 MAX 0.324523  PROXIES: TOTAL 1623 MAXPE 31 MAXPATCH 7 RefineTorusLB MEM: 1423.86 MB
LDB: ============== END OF LOAD BALANCING =============== 5939.87
Info: useSync: 0 useProxySync: 0
LDB: =============== DONE WITH MIGRATION ================ 5939.87
PRESSURE: 330000 -15.9234 -12.3136 126.005 -12.3131 18.2224 14.9268 126.005 14.9259 -69.503
GPRESSURE: 330000 21.5352 -5.74471 100.184 -14.888 0.320132 63.4121 132.577 -5.93462 -66.4242
PRESSAVG: 330000 1.56641 -8.77994 9.3294 -8.77993 1.65201 25.1168 9.3294 25.1169 0.0283197
GPRESSAVG: 330000 1.59723 -8.7517 9.30507 -8.75667 1.64101 25.1102 9.32144 25.126 0.0459147
TIMING: 330000  CPU: 4765.76, 0.0144161/step  Wall: 5914.98, 0.0151444/step, 64.8685 hours remaining, 1423.863281 MB of memory in use.
ENERGY:  330000     67246.6757    146675.9966    103411.5534      6597.1270       -9301092.5536    336031.4344         0.0000         0.0000    233444.9055       -8407684.8610       309.3119  -8641129.7665  -8405782.9379       309.4502            -22.4013       -14.8563   3270859.1241         1.0822         1.0947

WRITING EXTENDED SYSTEM TO RESTART FILE AT STEP 330000
WRITING COORDINATES TO DCD FILE Fiber55_dyn4.dcd AT STEP 330000
WRITING COORDINATES TO RESTART FILE AT STEP 330000
FINISHED WRITING RESTART COORDINATES
WRITING VELOCITIES TO RESTART FILE AT STEP 330000
FINISHED WRITING RESTART VELOCITIES
LDB: ============= START OF LOAD BALANCING ============== 5970.02
LDB: ============== END OF LOAD BALANCING =============== 5970.02
Info: useSync: 0 useProxySync: 0
LDB: =============== DONE WITH MIGRATION ================ 5970.02
LDB: ============= START OF LOAD BALANCING ============== 5970.74
LDB: TIME 5970.75 LOAD: AVG 0.187532 MAX 0.323443  PROXIES: TOTAL 1623 MAXPE 31 MAXPATCH 7 None MEM: 1423.86 MB
LDB: TIME 5970.75 LOAD: AVG 0.187532 MAX 0.323443  PROXIES: TOTAL 1623 MAXPE 31 MAXPATCH 7 RefineTorusLB MEM: 1423.86 MB
LDB: TIME 5970.75 LOAD: AVG 0.187532 MAX 0.323443  PROXIES: TOTAL 1623 MAXPE 31 MAXPATCH 7 RefineTorusLB MEM: 1423.86 MB
LDB: Reverting to original mapping
LDB: ============== END OF LOAD BALANCING =============== 5970.75
Info: useSync: 0 useProxySync: 0
LDB: =============== DONE WITH MIGRATION ================ 5970.75
LDB: ============= START OF LOAD BALANCING ============== 5999.17
LDB: ============== END OF LOAD BALANCING =============== 5999.17
Info: useSync: 0 useProxySync: 0
LDB: =============== DONE WITH MIGRATION ================ 5999.17
LDB: ============= START OF LOAD BALANCING ============== 5999.91
LDB: TIME 5999.91 LOAD: AVG 0.187779 MAX 0.320169  PROXIES: TOTAL 1623 MAXPE 31 MAXPATCH 7 None MEM: 1423.86 MB
LDB: TIME 5999.91 LOAD: AVG 0.187779 MAX 0.320169  PROXIES: TOTAL 1623 MAXPE 31 MAXPATCH 7 RefineTorusLB MEM: 1423.86 MB
LDB: TIME 5999.91 LOAD: AVG 0.187779 MAX 0.320169  PROXIES: TOTAL 1623 MAXPE 31 MAXPATCH 7 RefineTorusLB MEM: 1423.86 MB
LDB: Reverting to original mapping
LDB: ============== END OF LOAD BALANCING =============== 5999.91
Info: useSync: 0 useProxySync: 0
LDB: =============== DONE WITH MIGRATION ================ 5999.91
LDB: ============= START OF LOAD BALANCING ============== 6028.22
LDB: ============== END OF LOAD BALANCING =============== 6028.22
Info: useSync: 0 useProxySync: 0
LDB: =============== DONE WITH MIGRATION ================ 6028.22
LDB: ============= START OF LOAD BALANCING ============== 6028.95
LDB: TIME 6028.95 LOAD: AVG 0.188607 MAX 0.327612  PROXIES: TOTAL 1623 MAXPE 31 MAXPATCH 7 None MEM: 1423.86 MB
LDB: TIME 6028.95 LOAD: AVG 0.188607 MAX 0.327612  PROXIES: TOTAL 1623 MAXPE 31 MAXPATCH 7 RefineTorusLB MEM: 1423.86 MB
LDB: TIME 6028.95 LOAD: AVG 0.188607 MAX 0.327612  PROXIES: TOTAL 1623 MAXPE 31 MAXPATCH 7 RefineTorusLB MEM: 1423.86 MB
LDB: Reverting to original mapping
LDB: ============== END OF LOAD BALANCING =============== 6028.95
Info: useSync: 0 useProxySync: 0
LDB: =============== DONE WITH MIGRATION ================ 6028.95
LDB: ============= START OF LOAD BALANCING ============== 6057.25
LDB: ============== END OF LOAD BALANCING =============== 6057.25
Info: useSync: 0 useProxySync: 0
LDB: =============== DONE WITH MIGRATION ================ 6057.25
LDB: ============= START OF LOAD BALANCING ============== 6057.98
LDB: TIME 6057.99 LOAD: AVG 0.188764 MAX 0.326754  PROXIES: TOTAL 1623 MAXPE 31 MAXPATCH 7 None MEM: 1423.87 MB
LDB: TIME 6057.99 LOAD: AVG 0.188764 MAX 0.326754  PROXIES: TOTAL 1623 MAXPE 31 MAXPATCH 7 RefineTorusLB MEM: 1423.87 MB
LDB: TIME 6057.99 LOAD: AVG 0.188764 MAX 0.326754  PROXIES: TOTAL 1623 MAXPE 31 MAXPATCH 7 RefineTorusLB MEM: 1423.87 MB
LDB: Reverting to original mapping
LDB: ============== END OF LOAD BALANCING =============== 6057.99
Info: useSync: 0 useProxySync: 0
LDB: =============== DONE WITH MIGRATION ================ 6057.99
LDB: ============= START OF LOAD BALANCING ============== 6086.5
LDB: ============== END OF LOAD BALANCING =============== 6086.5
Info: useSync: 0 useProxySync: 0
LDB: =============== DONE WITH MIGRATION ================ 6086.5
LDB: ============= START OF LOAD BALANCING ============== 6087.25
LDB: TIME 6087.25 LOAD: AVG 0.184626 MAX 0.325473  PROXIES: TOTAL 1623 MAXPE 31 MAXPATCH 7 None MEM: 1423.87 MB
LDB: TIME 6087.25 LOAD: AVG 0.184626 MAX 0.325473  PROXIES: TOTAL 1623 MAXPE 31 MAXPATCH 7 RefineTorusLB MEM: 1423.87 MB
LDB: TIME 6087.25 LOAD: AVG 0.184626 MAX 0.325473  PROXIES: TOTAL 1623 MAXPE 31 MAXPATCH 7 RefineTorusLB MEM: 1423.87 MB
LDB: ============== END OF LOAD BALANCING =============== 6087.25
Info: useSync: 0 useProxySync: 0
LDB: =============== DONE WITH MIGRATION ================ 6087.25
PRESSURE: 340000 -201.576 -95.5274 -87.6839 -95.5277 14.3956 95.3617 -87.6843 95.363 -56.2314
GPRESSURE: 340000 -213.366 -94.5874 -83.6166 -76.2742 -19.4689 62.4769 -32.6482 86.5515 7.98954
PRESSAVG: 340000 0.318556 -3.36407 18.6632 -3.36408 0.981425 2.25394 18.6632 2.25394 0.47778
GPRESSAVG: 340000 0.301006 -3.36763 18.673 -3.36761 0.994073 2.26586 18.6508 2.26607 0.479416
TIMING: 340000  CPU: 4909.82, 0.0144058/step  Wall: 6062.29, 0.0147304/step, 63.0543 hours remaining, 1423.871094 MB of memory in use.
ENERGY:  340000     67014.6252    146146.5607    103655.6396      6640.6593       -9301728.2826    336399.3138         0.0000         0.0000    233572.0364       -8408299.4477       309.4804  -8641871.4841  -8406402.2190       309.6520            -81.1373       -74.9485   3268346.3451         0.5926         0.5915

WRITING EXTENDED SYSTEM TO RESTART FILE AT STEP 340000
WRITING COORDINATES TO DCD FILE Fiber55_dyn4.dcd AT STEP 340000
WRITING COORDINATES TO RESTART FILE AT STEP 340000
FINISHED WRITING RESTART COORDINATES
WRITING VELOCITIES TO RESTART FILE AT STEP 340000
FINISHED WRITING RESTART VELOCITIES
LDB: ============= START OF LOAD BALANCING ============== 6115.63
LDB: ============== END OF LOAD BALANCING =============== 6115.63
Info: useSync: 0 useProxySync: 0
LDB: =============== DONE WITH MIGRATION ================ 6115.64
LDB: ============= START OF LOAD BALANCING ============== 6116.38
LDB: TIME 6116.38 LOAD: AVG 0.185176 MAX 0.322543  PROXIES: TOTAL 1623 MAXPE 31 MAXPATCH 7 None MEM: 1423.87 MB
LDB: TIME 6116.38 LOAD: AVG 0.185176 MAX 0.322543  PROXIES: TOTAL 1623 MAXPE 31 MAXPATCH 7 RefineTorusLB MEM: 1423.87 MB
LDB: TIME 6116.38 LOAD: AVG 0.185176 MAX 0.322543  PROXIES: TOTAL 1623 MAXPE 31 MAXPATCH 7 RefineTorusLB MEM: 1423.87 MB
LDB: Reverting to original mapping
LDB: ============== END OF LOAD BALANCING =============== 6116.38
Info: useSync: 0 useProxySync: 0
LDB: =============== DONE WITH MIGRATION ================ 6116.38
LDB: ============= START OF LOAD BALANCING ============== 6144.7
LDB: ============== END OF LOAD BALANCING =============== 6144.7
Info: useSync: 0 useProxySync: 0
LDB: =============== DONE WITH MIGRATION ================ 6144.7
LDB: ============= START OF LOAD BALANCING ============== 6145.42
LDB: TIME 6145.42 LOAD: AVG 0.188787 MAX 0.327994  PROXIES: TOTAL 1623 MAXPE 31 MAXPATCH 7 None MEM: 1423.87 MB
LDB: TIME 6145.42 LOAD: AVG 0.188787 MAX 0.327994  PROXIES: TOTAL 1623 MAXPE 31 MAXPATCH 7 RefineTorusLB MEM: 1423.87 MB
LDB: TIME 6145.42 LOAD: AVG 0.188787 MAX 0.327994  PROXIES: TOTAL 1623 MAXPE 31 MAXPATCH 7 RefineTorusLB MEM: 1423.87 MB
LDB: ============== END OF LOAD BALANCING =============== 6145.42
Info: useSync: 0 useProxySync: 0
LDB: =============== DONE WITH MIGRATION ================ 6145.42
LDB: ============= START OF LOAD BALANCING ============== 6173.76
LDB: ============== END OF LOAD BALANCING =============== 6173.76
Info: useSync: 0 useProxySync: 0
LDB: =============== DONE WITH MIGRATION ================ 6173.76
LDB: ============= START OF LOAD BALANCING ============== 6174.48
LDB: TIME 6174.48 LOAD: AVG 0.188195 MAX 0.330422  PROXIES: TOTAL 1623 MAXPE 31 MAXPATCH 7 None MEM: 1423.87 MB
LDB: TIME 6174.49 LOAD: AVG 0.188195 MAX 0.330422  PROXIES: TOTAL 1623 MAXPE 31 MAXPATCH 7 RefineTorusLB MEM: 1423.87 MB
LDB: TIME 6174.49 LOAD: AVG 0.188195 MAX 0.330422  PROXIES: TOTAL 1623 MAXPE 31 MAXPATCH 7 RefineTorusLB MEM: 1423.87 MB
LDB: Reverting to original mapping
LDB: ============== END OF LOAD BALANCING =============== 6174.49
Info: useSync: 0 useProxySync: 0
LDB: =============== DONE WITH MIGRATION ================ 6174.49
LDB: ============= START OF LOAD BALANCING ============== 6202.89
LDB: ============== END OF LOAD BALANCING =============== 6202.89
Info: useSync: 0 useProxySync: 0
LDB: =============== DONE WITH MIGRATION ================ 6202.89
LDB: ============= START OF LOAD BALANCING ============== 6203.61
LDB: TIME 6203.61 LOAD: AVG 0.187273 MAX 0.327095  PROXIES: TOTAL 1623 MAXPE 31 MAXPATCH 7 None MEM: 1423.87 MB
LDB: TIME 6203.61 LOAD: AVG 0.187273 MAX 0.327095  PROXIES: TOTAL 1623 MAXPE 31 MAXPATCH 7 RefineTorusLB MEM: 1423.87 MB
LDB: TIME 6203.61 LOAD: AVG 0.187273 MAX 0.327095  PROXIES: TOTAL 1623 MAXPE 31 MAXPATCH 7 RefineTorusLB MEM: 1423.87 MB
LDB: Reverting to original mapping
LDB: ============== END OF LOAD BALANCING =============== 6203.61
Info: useSync: 0 useProxySync: 0
LDB: =============== DONE WITH MIGRATION ================ 6203.61
LDB: ============= START OF LOAD BALANCING ============== 6232.05
LDB: ============== END OF LOAD BALANCING =============== 6232.05
Info: useSync: 0 useProxySync: 0
LDB: =============== DONE WITH MIGRATION ================ 6232.05
LDB: ============= START OF LOAD BALANCING ============== 6232.77
LDB: TIME 6232.77 LOAD: AVG 0.187001 MAX 0.327341  PROXIES: TOTAL 1623 MAXPE 31 MAXPATCH 7 None MEM: 1423.88 MB
LDB: TIME 6232.77 LOAD: AVG 0.187001 MAX 0.327341  PROXIES: TOTAL 1623 MAXPE 31 MAXPATCH 7 RefineTorusLB MEM: 1423.88 MB
LDB: TIME 6232.77 LOAD: AVG 0.187001 MAX 0.327341  PROXIES: TOTAL 1623 MAXPE 31 MAXPATCH 7 RefineTorusLB MEM: 1423.88 MB
LDB: ============== END OF LOAD BALANCING =============== 6232.77
Info: useSync: 0 useProxySync: 0
LDB: =============== DONE WITH MIGRATION ================ 6232.77
PRESSURE: 350000 -244.4 -86.1614 113.29 -86.162 -92.4363 150.666 113.289 150.666 142.657
GPRESSURE: 350000 -201.144 -132.014 158.959 -64.2334 -103.848 156.047 120.998 158.979 124.832
PRESSAVG: 350000 -1.60017 -9.33238 34.7971 -9.33238 2.1324 2.00688 34.7971 2.00688 1.09815
GPRESSAVG: 350000 -1.59344 -9.34264 34.8013 -9.34701 2.1243 2.02616 34.789 2.02125 1.09609
TIMING: 350000  CPU: 5053.88, 0.0144059/step  Wall: 6207.91, 0.0145622/step, 62.2937 hours remaining, 1423.992188 MB of memory in use.
ENERGY:  350000     67185.6747    146724.2397    103596.1872      6647.7736       -9300783.5191    336445.9275         0.0000         0.0000    233852.1860       -8406331.5304       309.8516  -8640183.7164  -8404431.8416       309.6597            -64.7264       -60.0533   3268074.8288         0.5435         0.5423

WRITING EXTENDED SYSTEM TO RESTART FILE AT STEP 350000
WRITING COORDINATES TO DCD FILE Fiber55_dyn4.dcd AT STEP 350000
WRITING COORDINATES TO RESTART FILE AT STEP 350000
FINISHED WRITING RESTART COORDINATES
WRITING VELOCITIES TO RESTART FILE AT STEP 350000
FINISHED WRITING RESTART VELOCITIES
LDB: ============= START OF LOAD BALANCING ============== 6293.47
LDB: ============== END OF LOAD BALANCING =============== 6293.47
Info: useSync: 0 useProxySync: 0
LDB: =============== DONE WITH MIGRATION ================ 6293.47
LDB: ============= START OF LOAD BALANCING ============== 6294.2
LDB: TIME 6294.2 LOAD: AVG 0.18527 MAX 0.32014  PROXIES: TOTAL 1623 MAXPE 31 MAXPATCH 7 None MEM: 1424.1 MB
LDB: TIME 6294.2 LOAD: AVG 0.18527 MAX 0.32014  PROXIES: TOTAL 1623 MAXPE 31 MAXPATCH 7 RefineTorusLB MEM: 1424.1 MB
LDB: TIME 6294.2 LOAD: AVG 0.18527 MAX 0.32014  PROXIES: TOTAL 1623 MAXPE 31 MAXPATCH 7 RefineTorusLB MEM: 1424.1 MB
LDB: ============== END OF LOAD BALANCING =============== 6294.2
Info: useSync: 0 useProxySync: 0
LDB: =============== DONE WITH MIGRATION ================ 6294.2
LDB: ============= START OF LOAD BALANCING ============== 6322.18
LDB: ============== END OF LOAD BALANCING =============== 6322.18
Info: useSync: 0 useProxySync: 0
LDB: =============== DONE WITH MIGRATION ================ 6322.18
LDB: ============= START OF LOAD BALANCING ============== 6322.94
LDB: TIME 6322.94 LOAD: AVG 0.18395 MAX 0.323372  PROXIES: TOTAL 1623 MAXPE 31 MAXPATCH 7 None MEM: 1424.1 MB
LDB: TIME 6322.94 LOAD: AVG 0.18395 MAX 0.323372  PROXIES: TOTAL 1623 MAXPE 31 MAXPATCH 7 RefineTorusLB MEM: 1424.1 MB
LDB: TIME 6322.94 LOAD: AVG 0.18395 MAX 0.323372  PROXIES: TOTAL 1623 MAXPE 31 MAXPATCH 7 RefineTorusLB MEM: 1424.1 MB
LDB: ============== END OF LOAD BALANCING =============== 6322.94
Info: useSync: 0 useProxySync: 0
LDB: =============== DONE WITH MIGRATION ================ 6322.94
LDB: ============= START OF LOAD BALANCING ============== 6351.77
LDB: ============== END OF LOAD BALANCING =============== 6351.77
Info: useSync: 0 useProxySync: 0
LDB: =============== DONE WITH MIGRATION ================ 6351.77
LDB: ============= START OF LOAD BALANCING ============== 6352.5
LDB: TIME 6352.5 LOAD: AVG 0.188384 MAX 0.327336  PROXIES: TOTAL 1623 MAXPE 31 MAXPATCH 7 None MEM: 1424.1 MB
LDB: TIME 6352.5 LOAD: AVG 0.188384 MAX 0.327336  PROXIES: TOTAL 1623 MAXPE 31 MAXPATCH 7 RefineTorusLB MEM: 1424.1 MB
LDB: TIME 6352.5 LOAD: AVG 0.188384 MAX 0.327336  PROXIES: TOTAL 1623 MAXPE 31 MAXPATCH 7 RefineTorusLB MEM: 1424.1 MB
LDB: ============== END OF LOAD BALANCING =============== 6352.5
Info: useSync: 0 useProxySync: 0
LDB: =============== DONE WITH MIGRATION ================ 6352.5
LDB: ============= START OF LOAD BALANCING ============== 6381.37
LDB: ============== END OF LOAD BALANCING =============== 6381.37
Info: useSync: 0 useProxySync: 0
LDB: =============== DONE WITH MIGRATION ================ 6381.37
LDB: ============= START OF LOAD BALANCING ============== 6382.1
LDB: TIME 6382.1 LOAD: AVG 0.19082 MAX 0.329345  PROXIES: TOTAL 1623 MAXPE 31 MAXPATCH 7 None MEM: 1424.15 MB
LDB: TIME 6382.1 LOAD: AVG 0.19082 MAX 0.329345  PROXIES: TOTAL 1623 MAXPE 31 MAXPATCH 7 RefineTorusLB MEM: 1424.15 MB
LDB: TIME 6382.1 LOAD: AVG 0.19082 MAX 0.329345  PROXIES: TOTAL 1623 MAXPE 31 MAXPATCH 7 RefineTorusLB MEM: 1424.15 MB
LDB: Reverting to original mapping
LDB: ============== END OF LOAD BALANCING =============== 6382.1
Info: useSync: 0 useProxySync: 0
LDB: =============== DONE WITH MIGRATION ================ 6382.1
LDB: ============= START OF LOAD BALANCING ============== 6411.39
LDB: ============== END OF LOAD BALANCING =============== 6411.39
Info: useSync: 0 useProxySync: 0
LDB: =============== DONE WITH MIGRATION ================ 6411.39
LDB: ============= START OF LOAD BALANCING ============== 6412.12
LDB: TIME 6412.12 LOAD: AVG 0.187694 MAX 0.330646  PROXIES: TOTAL 1623 MAXPE 31 MAXPATCH 7 None MEM: 1424.16 MB
LDB: TIME 6412.12 LOAD: AVG 0.187694 MAX 0.330646  PROXIES: TOTAL 1623 MAXPE 31 MAXPATCH 7 RefineTorusLB MEM: 1424.16 MB
LDB: TIME 6412.13 LOAD: AVG 0.187694 MAX 0.330646  PROXIES: TOTAL 1623 MAXPE 31 MAXPATCH 7 RefineTorusLB MEM: 1424.16 MB
LDB: ============== END OF LOAD BALANCING =============== 6412.13
Info: useSync: 0 useProxySync: 0
LDB: =============== DONE WITH MIGRATION ================ 6412.13
PRESSURE: 360000 -137.842 -68.2546 140.021 -68.2539 59.922 192.281 140.021 192.281 -17.8916
GPRESSURE: 360000 -118.298 -54.7464 118.336 -68.2918 30.6182 153.752 108.358 167.286 7.17589
PRESSAVG: 360000 1.24578 -9.31868 40.7978 -9.31868 -0.0523011 23.201 40.7978 23.201 1.11367
GPRESSAVG: 360000 1.24741 -9.32398 40.7946 -9.34043 -0.043127 23.1821 40.7899 23.2016 1.10416
TIMING: 360000  CPU: 5200.16, 0.0146287/step  Wall: 6388.01, 0.0180096/step, 76.991 hours remaining, 1424.261719 MB of memory in use.
ENERGY:  360000     66813.9568    146770.5109    103719.5422      6793.3536       -9300925.8953    336202.0713         0.0000         0.0000    234209.5592       -8406416.9013       310.3251  -8640626.4605  -8404534.7415       309.7925            -31.9371       -26.8346   3269591.9920         0.7691         0.7695

WRITING EXTENDED SYSTEM TO RESTART FILE AT STEP 360000
WRITING COORDINATES TO DCD FILE Fiber55_dyn4.dcd AT STEP 360000
WRITING COORDINATES TO RESTART FILE AT STEP 360000
FINISHED WRITING RESTART COORDINATES
WRITING VELOCITIES TO RESTART FILE AT STEP 360000
FINISHED WRITING RESTART VELOCITIES
LDB: ============= START OF LOAD BALANCING ============== 6568.1
LDB: ============== END OF LOAD BALANCING =============== 6568.1
Info: useSync: 0 useProxySync: 0
LDB: =============== DONE WITH MIGRATION ================ 6568.1
LDB: ============= START OF LOAD BALANCING ============== 6568.85
LDB: TIME 6568.85 LOAD: AVG 0.182131 MAX 0.337289  PROXIES: TOTAL 1623 MAXPE 31 MAXPATCH 7 None MEM: 1424.41 MB
LDB: TIME 6568.85 LOAD: AVG 0.182131 MAX 0.337289  PROXIES: TOTAL 1623 MAXPE 31 MAXPATCH 7 RefineTorusLB MEM: 1424.41 MB
LDB: TIME 6568.85 LOAD: AVG 0.182131 MAX 0.337289  PROXIES: TOTAL 1623 MAXPE 31 MAXPATCH 7 RefineTorusLB MEM: 1424.41 MB
LDB: Reverting to original mapping
LDB: ============== END OF LOAD BALANCING =============== 6568.85
Info: useSync: 0 useProxySync: 0
LDB: =============== DONE WITH MIGRATION ================ 6568.86
LDB: ============= START OF LOAD BALANCING ============== 6597.18
LDB: ============== END OF LOAD BALANCING =============== 6597.18
Info: useSync: 0 useProxySync: 0
LDB: =============== DONE WITH MIGRATION ================ 6597.18
LDB: ============= START OF LOAD BALANCING ============== 6597.9
LDB: TIME 6597.91 LOAD: AVG 0.185392 MAX 0.329619  PROXIES: TOTAL 1623 MAXPE 31 MAXPATCH 7 None MEM: 1424.41 MB
LDB: TIME 6597.91 LOAD: AVG 0.185392 MAX 0.329619  PROXIES: TOTAL 1623 MAXPE 31 MAXPATCH 7 RefineTorusLB MEM: 1424.41 MB
LDB: TIME 6597.91 LOAD: AVG 0.185392 MAX 0.329619  PROXIES: TOTAL 1623 MAXPE 31 MAXPATCH 7 RefineTorusLB MEM: 1424.41 MB
LDB: Reverting to original mapping
LDB: ============== END OF LOAD BALANCING =============== 6597.91
Info: useSync: 0 useProxySync: 0
LDB: =============== DONE WITH MIGRATION ================ 6597.91
LDB: ============= START OF LOAD BALANCING ============== 6626.37
LDB: ============== END OF LOAD BALANCING =============== 6626.37
Info: useSync: 0 useProxySync: 0
LDB: =============== DONE WITH MIGRATION ================ 6626.37
LDB: ============= START OF LOAD BALANCING ============== 6627.11
LDB: TIME 6627.11 LOAD: AVG 0.185521 MAX 0.323  PROXIES: TOTAL 1623 MAXPE 31 MAXPATCH 7 None MEM: 1424.41 MB
LDB: TIME 6627.11 LOAD: AVG 0.185521 MAX 0.323  PROXIES: TOTAL 1623 MAXPE 31 MAXPATCH 7 RefineTorusLB MEM: 1424.41 MB
LDB: TIME 6627.11 LOAD: AVG 0.185521 MAX 0.323  PROXIES: TOTAL 1623 MAXPE 31 MAXPATCH 7 RefineTorusLB MEM: 1424.41 MB
LDB: ============== END OF LOAD BALANCING =============== 6627.11
Info: useSync: 0 useProxySync: 0
LDB: =============== DONE WITH MIGRATION ================ 6627.11
LDB: ============= START OF LOAD BALANCING ============== 6655.46
LDB: ============== END OF LOAD BALANCING =============== 6655.46
Info: useSync: 0 useProxySync: 0
LDB: =============== DONE WITH MIGRATION ================ 6655.46
LDB: ============= START OF LOAD BALANCING ============== 6656.17
LDB: TIME 6656.17 LOAD: AVG 0.187399 MAX 0.334182  PROXIES: TOTAL 1623 MAXPE 31 MAXPATCH 7 None MEM: 1424.93 MB
LDB: TIME 6656.17 LOAD: AVG 0.187399 MAX 0.334182  PROXIES: TOTAL 1623 MAXPE 31 MAXPATCH 7 RefineTorusLB MEM: 1424.93 MB
LDB: TIME 6656.17 LOAD: AVG 0.187399 MAX 0.334182  PROXIES: TOTAL 1623 MAXPE 31 MAXPATCH 7 RefineTorusLB MEM: 1424.93 MB
LDB: Reverting to original mapping
LDB: ============== END OF LOAD BALANCING =============== 6656.17
Info: useSync: 0 useProxySync: 0
LDB: =============== DONE WITH MIGRATION ================ 6656.17
LDB: ============= START OF LOAD BALANCING ============== 6684.5
LDB: ============== END OF LOAD BALANCING =============== 6684.5
Info: useSync: 0 useProxySync: 0
LDB: =============== DONE WITH MIGRATION ================ 6684.5
LDB: ============= START OF LOAD BALANCING ============== 6685.22
LDB: TIME 6685.22 LOAD: AVG 0.185032 MAX 0.328285  PROXIES: TOTAL 1623 MAXPE 31 MAXPATCH 7 None MEM: 1424.93 MB
LDB: TIME 6685.22 LOAD: AVG 0.185032 MAX 0.328285  PROXIES: TOTAL 1623 MAXPE 31 MAXPATCH 7 RefineTorusLB MEM: 1424.93 MB
LDB: TIME 6685.22 LOAD: AVG 0.185032 MAX 0.328285  PROXIES: TOTAL 1623 MAXPE 31 MAXPATCH 7 RefineTorusLB MEM: 1424.93 MB
LDB: ============== END OF LOAD BALANCING =============== 6685.22
Info: useSync: 0 useProxySync: 0
LDB: =============== DONE WITH MIGRATION ================ 6685.22
PRESSURE: 370000 -116.289 -86.4935 112.011 -86.4926 -10.8892 80.7416 112.01 80.7415 -331.31
GPRESSURE: 370000 -122.813 -98.2453 93.8724 -45.5813 1.22149 88.6657 73.0745 90.7436 -321.363
PRESSAVG: 370000 0.909533 -11.6419 53.55 -11.6419 1.95749 18.1173 53.55 18.1173 1.03814
GPRESSAVG: 370000 0.907556 -11.6422 53.542 -11.621 1.97506 18.1343 53.5516 18.1137 1.03022
TIMING: 370000  CPU: 5344.36, 0.0144193/step  Wall: 6660.42, 0.0272412/step, 116.38 hours remaining, 1425.152344 MB of memory in use.
ENERGY:  370000     66702.0861    146940.7990    103815.7153      6647.4697       -9300390.6980    335818.4696         0.0000         0.0000    233788.8116       -8406677.3467       309.7676  -8640466.1583  -8404792.2602       309.6205           -152.8295      -147.6514   3269009.9566         1.3017         1.3043

WRITING EXTENDED SYSTEM TO RESTART FILE AT STEP 370000
WRITING COORDINATES TO DCD FILE Fiber55_dyn4.dcd AT STEP 370000
WRITING COORDINATES TO RESTART FILE AT STEP 370000
FINISHED WRITING RESTART COORDINATES
WRITING VELOCITIES TO RESTART FILE AT STEP 370000
FINISHED WRITING RESTART VELOCITIES
LDB: ============= START OF LOAD BALANCING ============== 6791.38
LDB: ============== END OF LOAD BALANCING =============== 6791.38
Info: useSync: 0 useProxySync: 0
LDB: =============== DONE WITH MIGRATION ================ 6791.38
LDB: ============= START OF LOAD BALANCING ============== 6792.1
LDB: TIME 6792.1 LOAD: AVG 0.184533 MAX 0.31749  PROXIES: TOTAL 1623 MAXPE 31 MAXPATCH 7 None MEM: 1427.13 MB
LDB: TIME 6792.1 LOAD: AVG 0.184533 MAX 0.31749  PROXIES: TOTAL 1623 MAXPE 31 MAXPATCH 7 RefineTorusLB MEM: 1427.13 MB
LDB: TIME 6792.1 LOAD: AVG 0.184533 MAX 0.31749  PROXIES: TOTAL 1623 MAXPE 31 MAXPATCH 7 RefineTorusLB MEM: 1427.13 MB
LDB: Reverting to original mapping
LDB: ============== END OF LOAD BALANCING =============== 6792.1
Info: useSync: 0 useProxySync: 0
LDB: =============== DONE WITH MIGRATION ================ 6792.11
LDB: ============= START OF LOAD BALANCING ============== 6820.25
LDB: ============== END OF LOAD BALANCING =============== 6820.25
Info: useSync: 0 useProxySync: 0
LDB: =============== DONE WITH MIGRATION ================ 6820.25
LDB: ============= START OF LOAD BALANCING ============== 6820.98
LDB: TIME 6820.98 LOAD: AVG 0.181752 MAX 0.31655  PROXIES: TOTAL 1623 MAXPE 31 MAXPATCH 7 None MEM: 1427.13 MB
LDB: TIME 6820.98 LOAD: AVG 0.181752 MAX 0.31655  PROXIES: TOTAL 1623 MAXPE 31 MAXPATCH 7 RefineTorusLB MEM: 1427.13 MB
LDB: TIME 6820.98 LOAD: AVG 0.181752 MAX 0.31655  PROXIES: TOTAL 1623 MAXPE 31 MAXPATCH 7 RefineTorusLB MEM: 1427.13 MB
LDB: Reverting to original mapping
LDB: ============== END OF LOAD BALANCING =============== 6820.98
Info: useSync: 0 useProxySync: 0
LDB: =============== DONE WITH MIGRATION ================ 6820.98
LDB: ============= START OF LOAD BALANCING ============== 6849
LDB: ============== END OF LOAD BALANCING =============== 6849
Info: useSync: 0 useProxySync: 0
LDB: =============== DONE WITH MIGRATION ================ 6849
LDB: ============= START OF LOAD BALANCING ============== 6849.71
LDB: TIME 6849.71 LOAD: AVG 0.180287 MAX 0.321004  PROXIES: TOTAL 1623 MAXPE 31 MAXPATCH 7 None MEM: 1427.13 MB
LDB: TIME 6849.71 LOAD: AVG 0.180287 MAX 0.321004  PROXIES: TOTAL 1623 MAXPE 31 MAXPATCH 7 RefineTorusLB MEM: 1427.13 MB
LDB: TIME 6849.71 LOAD: AVG 0.180287 MAX 0.321004  PROXIES: TOTAL 1623 MAXPE 31 MAXPATCH 7 RefineTorusLB MEM: 1427.13 MB
LDB: ============== END OF LOAD BALANCING =============== 6849.71
Info: useSync: 0 useProxySync: 0
LDB: =============== DONE WITH MIGRATION ================ 6849.72
LDB: ============= START OF LOAD BALANCING ============== 6877.73
LDB: ============== END OF LOAD BALANCING =============== 6877.73
Info: useSync: 0 useProxySync: 0
LDB: =============== DONE WITH MIGRATION ================ 6877.73
LDB: ============= START OF LOAD BALANCING ============== 6878.45
LDB: TIME 6878.45 LOAD: AVG 0.183428 MAX 0.284129  PROXIES: TOTAL 1623 MAXPE 31 MAXPATCH 7 None MEM: 1427.15 MB
LDB: TIME 6878.45 LOAD: AVG 0.183428 MAX 0.284129  PROXIES: TOTAL 1623 MAXPE 31 MAXPATCH 7 RefineTorusLB MEM: 1427.15 MB
LDB: TIME 6878.45 LOAD: AVG 0.183428 MAX 0.284129  PROXIES: TOTAL 1623 MAXPE 31 MAXPATCH 7 RefineTorusLB MEM: 1427.15 MB
LDB: Reverting to original mapping
LDB: ============== END OF LOAD BALANCING =============== 6878.45
Info: useSync: 0 useProxySync: 0
LDB: =============== DONE WITH MIGRATION ================ 6878.46
LDB: ============= START OF LOAD BALANCING ============== 6906.16
LDB: ============== END OF LOAD BALANCING =============== 6906.16
Info: useSync: 0 useProxySync: 0
LDB: =============== DONE WITH MIGRATION ================ 6906.16
LDB: ============= START OF LOAD BALANCING ============== 6906.88
LDB: TIME 6906.88 LOAD: AVG 0.189161 MAX 0.281616  PROXIES: TOTAL 1623 MAXPE 31 MAXPATCH 7 None MEM: 1427.98 MB
LDB: TIME 6906.88 LOAD: AVG 0.189161 MAX 0.281616  PROXIES: TOTAL 1623 MAXPE 31 MAXPATCH 7 RefineTorusLB MEM: 1427.98 MB
LDB: TIME 6906.88 LOAD: AVG 0.189161 MAX 0.281616  PROXIES: TOTAL 1623 MAXPE 31 MAXPATCH 7 RefineTorusLB MEM: 1427.98 MB
LDB: Reverting to original mapping
LDB: ============== END OF LOAD BALANCING =============== 6906.88
Info: useSync: 0 useProxySync: 0
LDB: =============== DONE WITH MIGRATION ================ 6906.88
PRESSURE: 380000 221.063 42.6722 -29.7907 42.6715 7.06282 -29.5331 -29.7908 -29.533 313.055
GPRESSURE: 380000 220.581 19.4198 -9.45813 25.1614 31.2002 -13.5875 8.74627 27.4868 298.749
PRESSAVG: 380000 1.90335 -13.3856 57.3438 -13.3856 0.717932 7.70095 57.3438 7.70094 3.47286
GPRESSAVG: 380000 1.90598 -13.3849 57.3686 -13.3955 0.706221 7.68074 57.3362 7.70048 3.48879
TIMING: 380000  CPU: 5486.2, 0.014184/step  Wall: 6881.42, 0.0221007/step, 94.3577 hours remaining, 1427.988281 MB of memory in use.
ENERGY:  380000     66596.4119    146609.0631    103712.6053      6562.5876       -9301063.1372    336344.1885         0.0000         0.0000    233554.6117       -8407683.6690       309.4573  -8641238.2807  -8405789.3091       309.6537            180.3936       183.5103   3268915.1440         2.0314         2.0337

WRITING EXTENDED SYSTEM TO RESTART FILE AT STEP 380000
WRITING COORDINATES TO DCD FILE Fiber55_dyn4.dcd AT STEP 380000
WRITING COORDINATES TO RESTART FILE AT STEP 380000
FINISHED WRITING RESTART COORDINATES
WRITING VELOCITIES TO RESTART FILE AT STEP 380000
FINISHED WRITING RESTART VELOCITIES
LDB: ============= START OF LOAD BALANCING ============== 7000.55
LDB: ============== END OF LOAD BALANCING =============== 7000.55
Info: useSync: 0 useProxySync: 0
LDB: =============== DONE WITH MIGRATION ================ 7000.55
LDB: ============= START OF LOAD BALANCING ============== 7001.26
LDB: TIME 7001.26 LOAD: AVG 0.188806 MAX 0.283828  PROXIES: TOTAL 1623 MAXPE 31 MAXPATCH 7 None MEM: 1427.99 MB
LDB: TIME 7001.26 LOAD: AVG 0.188806 MAX 0.283828  PROXIES: TOTAL 1623 MAXPE 31 MAXPATCH 7 RefineTorusLB MEM: 1427.99 MB
LDB: TIME 7001.26 LOAD: AVG 0.188806 MAX 0.283828  PROXIES: TOTAL 1623 MAXPE 31 MAXPATCH 7 RefineTorusLB MEM: 1427.99 MB
LDB: ============== END OF LOAD BALANCING =============== 7001.26
Info: useSync: 0 useProxySync: 0
LDB: =============== DONE WITH MIGRATION ================ 7001.26
LDB: ============= START OF LOAD BALANCING ============== 7028.79
LDB: ============== END OF LOAD BALANCING =============== 7028.79
Info: useSync: 0 useProxySync: 0
LDB: =============== DONE WITH MIGRATION ================ 7028.79
LDB: ============= START OF LOAD BALANCING ============== 7029.5
LDB: TIME 7029.51 LOAD: AVG 0.187782 MAX 0.280477  PROXIES: TOTAL 1623 MAXPE 31 MAXPATCH 7 None MEM: 1427.99 MB
LDB: TIME 7029.51 LOAD: AVG 0.187782 MAX 0.280477  PROXIES: TOTAL 1623 MAXPE 31 MAXPATCH 7 RefineTorusLB MEM: 1427.99 MB
LDB: TIME 7029.51 LOAD: AVG 0.187782 MAX 0.280477  PROXIES: TOTAL 1623 MAXPE 31 MAXPATCH 7 RefineTorusLB MEM: 1427.99 MB
LDB: Reverting to original mapping
LDB: ============== END OF LOAD BALANCING =============== 7029.51
Info: useSync: 0 useProxySync: 0
LDB: =============== DONE WITH MIGRATION ================ 7029.51
LDB: ============= START OF LOAD BALANCING ============== 7057.44
LDB: ============== END OF LOAD BALANCING =============== 7057.44
Info: useSync: 0 useProxySync: 0
LDB: =============== DONE WITH MIGRATION ================ 7057.44
LDB: ============= START OF LOAD BALANCING ============== 7058.16
LDB: TIME 7058.16 LOAD: AVG 0.188979 MAX 0.334622  PROXIES: TOTAL 1623 MAXPE 31 MAXPATCH 7 None MEM: 1428.02 MB
LDB: TIME 7058.16 LOAD: AVG 0.188979 MAX 0.334622  PROXIES: TOTAL 1623 MAXPE 31 MAXPATCH 7 RefineTorusLB MEM: 1428.02 MB
LDB: TIME 7058.16 LOAD: AVG 0.188979 MAX 0.334622  PROXIES: TOTAL 1623 MAXPE 31 MAXPATCH 7 RefineTorusLB MEM: 1428.02 MB
LDB: Reverting to original mapping
LDB: ============== END OF LOAD BALANCING =============== 7058.16
Info: useSync: 0 useProxySync: 0
LDB: =============== DONE WITH MIGRATION ================ 7058.17
LDB: ============= START OF LOAD BALANCING ============== 7086.49
LDB: ============== END OF LOAD BALANCING =============== 7086.49
Info: useSync: 0 useProxySync: 0
LDB: =============== DONE WITH MIGRATION ================ 7086.49
LDB: ============= START OF LOAD BALANCING ============== 7087.21
LDB: TIME 7087.22 LOAD: AVG 0.184526 MAX 0.329744  PROXIES: TOTAL 1623 MAXPE 31 MAXPATCH 7 None MEM: 1428.03 MB
LDB: TIME 7087.22 LOAD: AVG 0.184526 MAX 0.329744  PROXIES: TOTAL 1623 MAXPE 31 MAXPATCH 7 RefineTorusLB MEM: 1428.03 MB
LDB: TIME 7087.22 LOAD: AVG 0.184526 MAX 0.329744  PROXIES: TOTAL 1623 MAXPE 31 MAXPATCH 7 RefineTorusLB MEM: 1428.03 MB
LDB: ============== END OF LOAD BALANCING =============== 7087.22
Info: useSync: 0 useProxySync: 0
LDB: =============== DONE WITH MIGRATION ================ 7087.22
LDB: ============= START OF LOAD BALANCING ============== 7115.37
LDB: ============== END OF LOAD BALANCING =============== 7115.37
Info: useSync: 0 useProxySync: 0
LDB: =============== DONE WITH MIGRATION ================ 7115.37
LDB: ============= START OF LOAD BALANCING ============== 7116.1
LDB: TIME 7116.1 LOAD: AVG 0.184251 MAX 0.328261  PROXIES: TOTAL 1623 MAXPE 31 MAXPATCH 7 None MEM: 1428.03 MB
LDB: TIME 7116.1 LOAD: AVG 0.184251 MAX 0.328261  PROXIES: TOTAL 1623 MAXPE 31 MAXPATCH 7 RefineTorusLB MEM: 1428.03 MB
LDB: TIME 7116.1 LOAD: AVG 0.184251 MAX 0.328261  PROXIES: TOTAL 1623 MAXPE 31 MAXPATCH 7 RefineTorusLB MEM: 1428.03 MB
LDB: Reverting to original mapping
LDB: ============== END OF LOAD BALANCING =============== 7116.1
Info: useSync: 0 useProxySync: 0
LDB: =============== DONE WITH MIGRATION ================ 7116.1
PRESSURE: 390000 122.759 56.5816 148.571 56.5805 -51.0617 -101.524 148.571 -101.524 363.934
GPRESSURE: 390000 183.898 50.8489 162.519 67.32 -58.8111 -65.84 90.5633 -105.487 334.085
PRESSAVG: 390000 0.82192 -16.0168 46.8333 -16.0168 1.79815 -0.0554235 46.8333 -0.0554167 2.00167
GPRESSAVG: 390000 0.809991 -16.0224 46.8449 -16.0054 1.80985 -0.06445 46.8287 -0.0523976 2.01393
TIMING: 390000  CPU: 5627.45, 0.0141251/step  Wall: 7090.04, 0.0208619/step, 89.0108 hours remaining, 1428.042969 MB of memory in use.
ENERGY:  390000     66626.7381    147011.2853    103627.6996      6585.5966       -9301381.4020    336605.3343         0.0000         0.0000    232876.4546       -8408048.2935       308.5588  -8640924.7481  -8406171.4874       309.5465            145.2104       153.0572   3268962.2935         1.5406         1.5446

WRITING EXTENDED SYSTEM TO RESTART FILE AT STEP 390000
WRITING COORDINATES TO DCD FILE Fiber55_dyn4.dcd AT STEP 390000
WRITING COORDINATES TO RESTART FILE AT STEP 390000
FINISHED WRITING RESTART COORDINATES
WRITING VELOCITIES TO RESTART FILE AT STEP 390000
FINISHED WRITING RESTART VELOCITIES
LDB: ============= START OF LOAD BALANCING ============== 7308.17
LDB: ============== END OF LOAD BALANCING =============== 7308.17
Info: useSync: 0 useProxySync: 0
LDB: =============== DONE WITH MIGRATION ================ 7308.18
LDB: ============= START OF LOAD BALANCING ============== 7308.9
LDB: TIME 7308.9 LOAD: AVG 0.191164 MAX 0.333912  PROXIES: TOTAL 1623 MAXPE 31 MAXPATCH 7 None MEM: 1428.04 MB
LDB: TIME 7308.9 LOAD: AVG 0.191164 MAX 0.333912  PROXIES: TOTAL 1623 MAXPE 31 MAXPATCH 7 RefineTorusLB MEM: 1428.04 MB
LDB: TIME 7308.9 LOAD: AVG 0.191164 MAX 0.333912  PROXIES: TOTAL 1623 MAXPE 31 MAXPATCH 7 RefineTorusLB MEM: 1428.04 MB
LDB: ============== END OF LOAD BALANCING =============== 7308.91
Info: useSync: 0 useProxySync: 0
LDB: =============== DONE WITH MIGRATION ================ 7308.91
LDB: ============= START OF LOAD BALANCING ============== 7337.35
LDB: ============== END OF LOAD BALANCING =============== 7337.35
Info: useSync: 0 useProxySync: 0
LDB: =============== DONE WITH MIGRATION ================ 7337.35
LDB: ============= START OF LOAD BALANCING ============== 7338.09
LDB: TIME 7338.09 LOAD: AVG 0.188428 MAX 0.362389  PROXIES: TOTAL 1623 MAXPE 31 MAXPATCH 7 None MEM: 1428.04 MB
LDB: TIME 7338.09 LOAD: AVG 0.188428 MAX 0.362389  PROXIES: TOTAL 1623 MAXPE 31 MAXPATCH 7 RefineTorusLB MEM: 1428.04 MB
LDB: TIME 7338.09 LOAD: AVG 0.188428 MAX 0.362389  PROXIES: TOTAL 1623 MAXPE 31 MAXPATCH 7 RefineTorusLB MEM: 1428.04 MB
LDB: ============== END OF LOAD BALANCING =============== 7338.09
Info: useSync: 0 useProxySync: 0
LDB: =============== DONE WITH MIGRATION ================ 7338.09
LDB: ============= START OF LOAD BALANCING ============== 7366.35
LDB: ============== END OF LOAD BALANCING =============== 7366.35
Info: useSync: 0 useProxySync: 0
LDB: =============== DONE WITH MIGRATION ================ 7366.35
LDB: ============= START OF LOAD BALANCING ============== 7367.1
LDB: TIME 7367.1 LOAD: AVG 0.187424 MAX 0.328617  PROXIES: TOTAL 1623 MAXPE 31 MAXPATCH 7 None MEM: 1428.92 MB
LDB: TIME 7367.1 LOAD: AVG 0.187424 MAX 0.328617  PROXIES: TOTAL 1623 MAXPE 31 MAXPATCH 7 RefineTorusLB MEM: 1428.92 MB
LDB: TIME 7367.1 LOAD: AVG 0.187424 MAX 0.328617  PROXIES: TOTAL 1623 MAXPE 31 MAXPATCH 7 RefineTorusLB MEM: 1428.92 MB
LDB: Reverting to original mapping
LDB: ============== END OF LOAD BALANCING =============== 7367.1
Info: useSync: 0 useProxySync: 0
LDB: =============== DONE WITH MIGRATION ================ 7367.1
LDB: ============= START OF LOAD BALANCING ============== 7395.43
LDB: ============== END OF LOAD BALANCING =============== 7395.43
Info: useSync: 0 useProxySync: 0
LDB: =============== DONE WITH MIGRATION ================ 7395.43
LDB: ============= START OF LOAD BALANCING ============== 7396.15
LDB: TIME 7396.15 LOAD: AVG 0.188943 MAX 0.307373  PROXIES: TOTAL 1623 MAXPE 31 MAXPATCH 7 None MEM: 1428.92 MB
LDB: TIME 7396.15 LOAD: AVG 0.188943 MAX 0.307373  PROXIES: TOTAL 1623 MAXPE 31 MAXPATCH 7 RefineTorusLB MEM: 1428.92 MB
LDB: TIME 7396.15 LOAD: AVG 0.188943 MAX 0.307373  PROXIES: TOTAL 1623 MAXPE 31 MAXPATCH 7 RefineTorusLB MEM: 1428.92 MB
LDB: Reverting to original mapping
LDB: ============== END OF LOAD BALANCING =============== 7396.15
Info: useSync: 0 useProxySync: 0
LDB: =============== DONE WITH MIGRATION ================ 7396.16
LDB: ============= START OF LOAD BALANCING ============== 7424.18
LDB: ============== END OF LOAD BALANCING =============== 7424.18
Info: useSync: 0 useProxySync: 0
LDB: =============== DONE WITH MIGRATION ================ 7424.18
LDB: ============= START OF LOAD BALANCING ============== 7424.9
LDB: TIME 7424.91 LOAD: AVG 0.187805 MAX 0.301254  PROXIES: TOTAL 1623 MAXPE 31 MAXPATCH 7 None MEM: 1428.92 MB
LDB: TIME 7424.91 LOAD: AVG 0.187805 MAX 0.301254  PROXIES: TOTAL 1623 MAXPE 31 MAXPATCH 7 RefineTorusLB MEM: 1428.92 MB
LDB: TIME 7424.91 LOAD: AVG 0.187805 MAX 0.301254  PROXIES: TOTAL 1623 MAXPE 31 MAXPATCH 7 RefineTorusLB MEM: 1428.92 MB
LDB: Reverting to original mapping
LDB: ============== END OF LOAD BALANCING =============== 7424.91
Info: useSync: 0 useProxySync: 0
LDB: =============== DONE WITH MIGRATION ================ 7424.91
PRESSURE: 400000 129.38 -6.35693 98.5254 -6.35736 -76.1152 106.271 98.5256 106.272 111.48
GPRESSURE: 400000 146.054 6.53651 129.648 11.5972 -80.2335 115.966 91.2452 111.634 118.772
PRESSAVG: 400000 0.960832 -7.51287 56.7316 -7.51288 1.75218 18.7474 56.7316 18.7474 0.47303
GPRESSAVG: 400000 0.962409 -7.5224 56.734 -7.51287 1.75235 18.7481 56.7116 18.7603 0.458184
TIMING: 400000  CPU: 5770.98, 0.0143532/step  Wall: 7399.86, 0.0309821/step, 132.104 hours remaining, 1429.148438 MB of memory in use.
ETITLE:      TS           BOND          ANGLE          DIHED          IMPRP               ELECT            VDW       BOUNDARY           MISC        KINETIC               TOTAL           TEMP      POTENTIAL         TOTAL3        TEMPAVG            PRESSURE      GPRESSURE         VOLUME       PRESSAVG      GPRESSAVG

ENERGY:  400000     66908.9660    146327.7672    103830.1271      6616.1940       -9301165.0022    336027.6725         0.0000         0.0000    233812.1780       -8407642.0974       309.7986  -8641454.2754  -8405732.4320       309.5094             54.9150        61.5308   3268927.3107         1.0620         1.0576

WRITING EXTENDED SYSTEM TO RESTART FILE AT STEP 400000
WRITING COORDINATES TO DCD FILE Fiber55_dyn4.dcd AT STEP 400000
WRITING COORDINATES TO RESTART FILE AT STEP 400000
FINISHED WRITING RESTART COORDINATES
WRITING VELOCITIES TO RESTART FILE AT STEP 400000
FINISHED WRITING RESTART VELOCITIES
LDB: ============= START OF LOAD BALANCING ============== 7453.26
LDB: ============== END OF LOAD BALANCING =============== 7453.26
Info: useSync: 0 useProxySync: 0
LDB: =============== DONE WITH MIGRATION ================ 7453.26
LDB: ============= START OF LOAD BALANCING ============== 7453.96
LDB: TIME 7453.96 LOAD: AVG 0.186976 MAX 0.323776  PROXIES: TOTAL 1623 MAXPE 31 MAXPATCH 7 None MEM: 1429.15 MB
LDB: TIME 7453.96 LOAD: AVG 0.186976 MAX 0.323776  PROXIES: TOTAL 1623 MAXPE 31 MAXPATCH 7 RefineTorusLB MEM: 1429.15 MB
LDB: TIME 7453.96 LOAD: AVG 0.186976 MAX 0.323776  PROXIES: TOTAL 1623 MAXPE 31 MAXPATCH 7 RefineTorusLB MEM: 1429.15 MB
LDB: ============== END OF LOAD BALANCING =============== 7453.96
Info: useSync: 0 useProxySync: 0
LDB: =============== DONE WITH MIGRATION ================ 7453.97
LDB: ============= START OF LOAD BALANCING ============== 7482.22
LDB: ============== END OF LOAD BALANCING =============== 7482.22
Info: useSync: 0 useProxySync: 0
LDB: =============== DONE WITH MIGRATION ================ 7482.22
LDB: ============= START OF LOAD BALANCING ============== 7482.95
LDB: TIME 7482.96 LOAD: AVG 0.185289 MAX 0.319998  PROXIES: TOTAL 1623 MAXPE 31 MAXPATCH 7 None MEM: 1429.26 MB
LDB: TIME 7482.96 LOAD: AVG 0.185289 MAX 0.319998  PROXIES: TOTAL 1623 MAXPE 31 MAXPATCH 7 RefineTorusLB MEM: 1429.26 MB
LDB: TIME 7482.96 LOAD: AVG 0.185289 MAX 0.319998  PROXIES: TOTAL 1623 MAXPE 31 MAXPATCH 7 RefineTorusLB MEM: 1429.26 MB
LDB: ============== END OF LOAD BALANCING =============== 7482.96
Info: useSync: 0 useProxySync: 0
LDB: =============== DONE WITH MIGRATION ================ 7482.96
LDB: ============= START OF LOAD BALANCING ============== 7511.23
LDB: ============== END OF LOAD BALANCING =============== 7511.23
Info: useSync: 0 useProxySync: 0
LDB: =============== DONE WITH MIGRATION ================ 7511.23
LDB: ============= START OF LOAD BALANCING ============== 7511.96
LDB: TIME 7511.96 LOAD: AVG 0.183639 MAX 0.324322  PROXIES: TOTAL 1623 MAXPE 31 MAXPATCH 7 None MEM: 1429.26 MB
LDB: TIME 7511.96 LOAD: AVG 0.183639 MAX 0.324322  PROXIES: TOTAL 1623 MAXPE 31 MAXPATCH 7 RefineTorusLB MEM: 1429.26 MB
LDB: TIME 7511.96 LOAD: AVG 0.183639 MAX 0.324322  PROXIES: TOTAL 1623 MAXPE 31 MAXPATCH 7 RefineTorusLB MEM: 1429.26 MB
LDB: Reverting to original mapping
LDB: ============== END OF LOAD BALANCING =============== 7511.96
Info: useSync: 0 useProxySync: 0
LDB: =============== DONE WITH MIGRATION ================ 7511.96
LDB: ============= START OF LOAD BALANCING ============== 7540.36
LDB: ============== END OF LOAD BALANCING =============== 7540.36
Info: useSync: 0 useProxySync: 0
LDB: =============== DONE WITH MIGRATION ================ 7540.36
LDB: ============= START OF LOAD BALANCING ============== 7541.12
LDB: TIME 7541.12 LOAD: AVG 0.184152 MAX 0.336256  PROXIES: TOTAL 1623 MAXPE 31 MAXPATCH 7 None MEM: 1429.26 MB
LDB: TIME 7541.12 LOAD: AVG 0.184152 MAX 0.336256  PROXIES: TOTAL 1623 MAXPE 31 MAXPATCH 7 RefineTorusLB MEM: 1429.26 MB
LDB: TIME 7541.12 LOAD: AVG 0.184152 MAX 0.336256  PROXIES: TOTAL 1623 MAXPE 31 MAXPATCH 7 RefineTorusLB MEM: 1429.26 MB
LDB: ============== END OF LOAD BALANCING =============== 7541.12
Info: useSync: 0 useProxySync: 0
LDB: =============== DONE WITH MIGRATION ================ 7541.13
LDB: ============= START OF LOAD BALANCING ============== 7569.31
LDB: ============== END OF LOAD BALANCING =============== 7569.31
Info: useSync: 0 useProxySync: 0
LDB: =============== DONE WITH MIGRATION ================ 7569.32
LDB: ============= START OF LOAD BALANCING ============== 7570.07
LDB: TIME 7570.07 LOAD: AVG 0.186412 MAX 0.346936  PROXIES: TOTAL 1623 MAXPE 31 MAXPATCH 7 None MEM: 1429.27 MB
LDB: TIME 7570.07 LOAD: AVG 0.186412 MAX 0.346936  PROXIES: TOTAL 1623 MAXPE 31 MAXPATCH 7 RefineTorusLB MEM: 1429.27 MB
LDB: TIME 7570.07 LOAD: AVG 0.186412 MAX 0.346936  PROXIES: TOTAL 1623 MAXPE 31 MAXPATCH 7 RefineTorusLB MEM: 1429.27 MB
LDB: ============== END OF LOAD BALANCING =============== 7570.07
Info: useSync: 0 useProxySync: 0
LDB: =============== DONE WITH MIGRATION ================ 7570.07
PRESSURE: 410000 -26.3012 36.5599 107.882 36.5604 33.7923 8.27008 107.883 8.27001 48.7138
GPRESSURE: 410000 8.54309 -3.14576 130.03 55.3348 70.8677 -10.2146 131.836 9.88093 -12.1958
PRESSAVG: 410000 2.00385 -0.46599 48.2514 -0.465998 0.794976 29.8303 48.2513 29.8303 -1.47774
GPRESSAVG: 410000 2.01319 -0.477054 48.2498 -0.454733 0.787688 29.8363 48.2518 29.8401 -1.47424
TIMING: 410000  CPU: 5914.51, 0.014353/step  Wall: 7545.02, 0.0145159/step, 61.8539 hours remaining, 1429.335938 MB of memory in use.
ENERGY:  410000     66832.6621    146609.3644    103800.8628      6629.9206       -9301196.4371    336386.7445         0.0000         0.0000    233849.5719       -8407087.3108       309.8481  -8640936.8827  -8405219.4762       309.5367             18.7350        22.4050   3270111.6704         0.4404         0.4422

WRITING EXTENDED SYSTEM TO RESTART FILE AT STEP 410000
WRITING COORDINATES TO DCD FILE Fiber55_dyn4.dcd AT STEP 410000
WRITING COORDINATES TO RESTART FILE AT STEP 410000
FINISHED WRITING RESTART COORDINATES
WRITING VELOCITIES TO RESTART FILE AT STEP 410000
FINISHED WRITING RESTART VELOCITIES
LDB: ============= START OF LOAD BALANCING ============== 7691.32
LDB: ============== END OF LOAD BALANCING =============== 7691.32
Info: useSync: 0 useProxySync: 0
LDB: =============== DONE WITH MIGRATION ================ 7691.32
LDB: ============= START OF LOAD BALANCING ============== 7692.07
LDB: TIME 7692.08 LOAD: AVG 0.188127 MAX 0.291544  PROXIES: TOTAL 1623 MAXPE 31 MAXPATCH 7 None MEM: 1429.49 MB
LDB: TIME 7692.08 LOAD: AVG 0.188127 MAX 0.291544  PROXIES: TOTAL 1623 MAXPE 31 MAXPATCH 7 RefineTorusLB MEM: 1429.49 MB
LDB: TIME 7692.08 LOAD: AVG 0.188127 MAX 0.291544  PROXIES: TOTAL 1623 MAXPE 31 MAXPATCH 7 RefineTorusLB MEM: 1429.49 MB
LDB: Reverting to original mapping
LDB: ============== END OF LOAD BALANCING =============== 7692.08
Info: useSync: 0 useProxySync: 0
LDB: =============== DONE WITH MIGRATION ================ 7692.08
LDB: ============= START OF LOAD BALANCING ============== 7720.16
LDB: ============== END OF LOAD BALANCING =============== 7720.16
Info: useSync: 0 useProxySync: 0
LDB: =============== DONE WITH MIGRATION ================ 7720.16
LDB: ============= START OF LOAD BALANCING ============== 7720.88
LDB: TIME 7720.88 LOAD: AVG 0.185275 MAX 0.337026  PROXIES: TOTAL 1623 MAXPE 31 MAXPATCH 7 None MEM: 1429.5 MB
LDB: TIME 7720.88 LOAD: AVG 0.185275 MAX 0.337026  PROXIES: TOTAL 1623 MAXPE 31 MAXPATCH 7 RefineTorusLB MEM: 1429.5 MB
LDB: TIME 7720.88 LOAD: AVG 0.185275 MAX 0.337026  PROXIES: TOTAL 1623 MAXPE 31 MAXPATCH 7 RefineTorusLB MEM: 1429.5 MB
LDB: ============== END OF LOAD BALANCING =============== 7720.88
Info: useSync: 0 useProxySync: 0
LDB: =============== DONE WITH MIGRATION ================ 7720.88
LDB: ============= START OF LOAD BALANCING ============== 7749.14
LDB: ============== END OF LOAD BALANCING =============== 7749.15
Info: useSync: 0 useProxySync: 0
LDB: =============== DONE WITH MIGRATION ================ 7749.15
LDB: ============= START OF LOAD BALANCING ============== 7749.88
LDB: TIME 7749.88 LOAD: AVG 0.183595 MAX 0.314866  PROXIES: TOTAL 1623 MAXPE 31 MAXPATCH 7 None MEM: 1430.25 MB
LDB: TIME 7749.88 LOAD: AVG 0.183595 MAX 0.314866  PROXIES: TOTAL 1623 MAXPE 31 MAXPATCH 7 RefineTorusLB MEM: 1430.25 MB
LDB: TIME 7749.88 LOAD: AVG 0.183595 MAX 0.314866  PROXIES: TOTAL 1623 MAXPE 31 MAXPATCH 7 RefineTorusLB MEM: 1430.25 MB
LDB: ============== END OF LOAD BALANCING =============== 7749.88
Info: useSync: 0 useProxySync: 0
LDB: =============== DONE WITH MIGRATION ================ 7749.88
LDB: ============= START OF LOAD BALANCING ============== 7778.13
LDB: ============== END OF LOAD BALANCING =============== 7778.13
Info: useSync: 0 useProxySync: 0
LDB: =============== DONE WITH MIGRATION ================ 7778.13
LDB: ============= START OF LOAD BALANCING ============== 7778.85
LDB: TIME 7778.86 LOAD: AVG 0.18377 MAX 0.319154  PROXIES: TOTAL 1623 MAXPE 31 MAXPATCH 7 None MEM: 1430.27 MB
LDB: TIME 7778.86 LOAD: AVG 0.18377 MAX 0.319154  PROXIES: TOTAL 1623 MAXPE 31 MAXPATCH 7 RefineTorusLB MEM: 1430.27 MB
LDB: TIME 7778.86 LOAD: AVG 0.18377 MAX 0.319154  PROXIES: TOTAL 1623 MAXPE 31 MAXPATCH 7 RefineTorusLB MEM: 1430.27 MB
LDB: ============== END OF LOAD BALANCING =============== 7778.86
Info: useSync: 0 useProxySync: 0
LDB: =============== DONE WITH MIGRATION ================ 7778.86
LDB: ============= START OF LOAD BALANCING ============== 7807.27
LDB: ============== END OF LOAD BALANCING =============== 7807.27
Info: useSync: 0 useProxySync: 0
LDB: =============== DONE WITH MIGRATION ================ 7807.27
LDB: ============= START OF LOAD BALANCING ============== 7807.99
LDB: TIME 7807.99 LOAD: AVG 0.187643 MAX 0.323302  PROXIES: TOTAL 1623 MAXPE 31 MAXPATCH 7 None MEM: 1430.27 MB
LDB: TIME 7807.99 LOAD: AVG 0.187643 MAX 0.323302  PROXIES: TOTAL 1623 MAXPE 31 MAXPATCH 7 RefineTorusLB MEM: 1430.27 MB
LDB: TIME 7807.99 LOAD: AVG 0.187643 MAX 0.323302  PROXIES: TOTAL 1623 MAXPE 31 MAXPATCH 7 RefineTorusLB MEM: 1430.27 MB
LDB: ============== END OF LOAD BALANCING =============== 7807.99
Info: useSync: 0 useProxySync: 0
LDB: =============== DONE WITH MIGRATION ================ 7808
PRESSURE: 420000 116.757 -81.0685 -7.46464 -81.0688 225.313 -126.26 -7.46522 -126.26 60.1876
GPRESSURE: 420000 137.325 -123.334 -2.9126 -35.7706 172.997 -149.501 -28.6193 -112.521 112.079
PRESSAVG: 420000 0.254013 -4.87279 44.467 -4.8728 1.18953 33.0249 44.467 33.0249 2.27889
GPRESSAVG: 420000 0.252853 -4.86259 44.4474 -4.86646 1.19456 33.0336 44.4981 33.0124 2.29804
TIMING: 420000  CPU: 6058.02, 0.0143507/step  Wall: 7783.02, 0.0237996/step, 101.347 hours remaining, 1430.289062 MB of memory in use.
ENERGY:  420000     66774.0622    146546.9333    103781.0547      6689.2009       -9302730.4749    337461.0115         0.0000         0.0000    233478.5049       -8407999.7074       309.3565  -8641478.2123  -8406093.2034       309.7739            134.0860       140.8002   3271724.0558         1.2408         1.2485

WRITING EXTENDED SYSTEM TO RESTART FILE AT STEP 420000
WRITING COORDINATES TO DCD FILE Fiber55_dyn4.dcd AT STEP 420000
WRITING COORDINATES TO RESTART FILE AT STEP 420000
FINISHED WRITING RESTART COORDINATES
WRITING VELOCITIES TO RESTART FILE AT STEP 420000
FINISHED WRITING RESTART VELOCITIES
LDB: ============= START OF LOAD BALANCING ============== 7893.11
LDB: ============== END OF LOAD BALANCING =============== 7893.11
Info: useSync: 0 useProxySync: 0
LDB: =============== DONE WITH MIGRATION ================ 7893.12
LDB: ============= START OF LOAD BALANCING ============== 7893.84
LDB: TIME 7893.85 LOAD: AVG 0.182945 MAX 0.310635  PROXIES: TOTAL 1623 MAXPE 31 MAXPATCH 7 None MEM: 1430.29 MB
LDB: TIME 7893.85 LOAD: AVG 0.182945 MAX 0.310635  PROXIES: TOTAL 1623 MAXPE 31 MAXPATCH 7 RefineTorusLB MEM: 1430.29 MB
LDB: TIME 7893.85 LOAD: AVG 0.182945 MAX 0.310635  PROXIES: TOTAL 1623 MAXPE 31 MAXPATCH 7 RefineTorusLB MEM: 1430.29 MB
LDB: Reverting to original mapping
LDB: ============== END OF LOAD BALANCING =============== 7893.85
Info: useSync: 0 useProxySync: 0
LDB: =============== DONE WITH MIGRATION ================ 7893.85
LDB: ============= START OF LOAD BALANCING ============== 7922.12
LDB: ============== END OF LOAD BALANCING =============== 7922.12
Info: useSync: 0 useProxySync: 0
LDB: =============== DONE WITH MIGRATION ================ 7922.12
LDB: ============= START OF LOAD BALANCING ============== 7922.84
LDB: TIME 7922.84 LOAD: AVG 0.181389 MAX 0.323124  PROXIES: TOTAL 1623 MAXPE 31 MAXPATCH 7 None MEM: 1430.76 MB
LDB: TIME 7922.84 LOAD: AVG 0.181389 MAX 0.323124  PROXIES: TOTAL 1623 MAXPE 31 MAXPATCH 7 RefineTorusLB MEM: 1430.76 MB
LDB: TIME 7922.84 LOAD: AVG 0.181389 MAX 0.323124  PROXIES: TOTAL 1623 MAXPE 31 MAXPATCH 7 RefineTorusLB MEM: 1430.76 MB
LDB: Reverting to original mapping
LDB: ============== END OF LOAD BALANCING =============== 7922.84
Info: useSync: 0 useProxySync: 0
LDB: =============== DONE WITH MIGRATION ================ 7922.84
LDB: ============= START OF LOAD BALANCING ============== 7950.87
LDB: ============== END OF LOAD BALANCING =============== 7950.87
Info: useSync: 0 useProxySync: 0
LDB: =============== DONE WITH MIGRATION ================ 7950.87
LDB: ============= START OF LOAD BALANCING ============== 7951.63
LDB: TIME 7951.63 LOAD: AVG 0.183739 MAX 0.315153  PROXIES: TOTAL 1623 MAXPE 31 MAXPATCH 7 None MEM: 1430.8 MB
LDB: TIME 7951.63 LOAD: AVG 0.183739 MAX 0.315153  PROXIES: TOTAL 1623 MAXPE 31 MAXPATCH 7 RefineTorusLB MEM: 1430.8 MB
LDB: TIME 7951.63 LOAD: AVG 0.183739 MAX 0.315153  PROXIES: TOTAL 1623 MAXPE 31 MAXPATCH 7 RefineTorusLB MEM: 1430.8 MB
LDB: ============== END OF LOAD BALANCING =============== 7951.63
Info: useSync: 0 useProxySync: 0
LDB: =============== DONE WITH MIGRATION ================ 7951.63
LDB: ============= START OF LOAD BALANCING ============== 7980.19
LDB: ============== END OF LOAD BALANCING =============== 7980.19
Info: useSync: 0 useProxySync: 0
LDB: =============== DONE WITH MIGRATION ================ 7980.19
LDB: ============= START OF LOAD BALANCING ============== 7980.94
LDB: TIME 7980.94 LOAD: AVG 0.183202 MAX 0.319076  PROXIES: TOTAL 1623 MAXPE 31 MAXPATCH 7 None MEM: 1430.8 MB
LDB: TIME 7980.94 LOAD: AVG 0.183202 MAX 0.319076  PROXIES: TOTAL 1623 MAXPE 31 MAXPATCH 7 RefineTorusLB MEM: 1430.8 MB
LDB: TIME 7980.94 LOAD: AVG 0.183202 MAX 0.319076  PROXIES: TOTAL 1623 MAXPE 31 MAXPATCH 7 RefineTorusLB MEM: 1430.8 MB
LDB: ============== END OF LOAD BALANCING =============== 7980.95
Info: useSync: 0 useProxySync: 0
LDB: =============== DONE WITH MIGRATION ================ 7980.95
LDB: ============= START OF LOAD BALANCING ============== 8009.25
LDB: ============== END OF LOAD BALANCING =============== 8009.25
Info: useSync: 0 useProxySync: 0
LDB: =============== DONE WITH MIGRATION ================ 8009.25
LDB: ============= START OF LOAD BALANCING ============== 8009.98
LDB: TIME 8009.98 LOAD: AVG 0.184346 MAX 0.319943  PROXIES: TOTAL 1623 MAXPE 31 MAXPATCH 7 None MEM: 1430.8 MB
LDB: TIME 8009.98 LOAD: AVG 0.184346 MAX 0.319943  PROXIES: TOTAL 1623 MAXPE 31 MAXPATCH 7 RefineTorusLB MEM: 1430.8 MB
LDB: TIME 8009.98 LOAD: AVG 0.184346 MAX 0.319943  PROXIES: TOTAL 1623 MAXPE 31 MAXPATCH 7 RefineTorusLB MEM: 1430.8 MB
LDB: ============== END OF LOAD BALANCING =============== 8009.98
Info: useSync: 0 useProxySync: 0
LDB: =============== DONE WITH MIGRATION ================ 8009.98
PRESSURE: 430000 208.684 51.6004 19.1635 51.6 269.682 101.117 19.1635 101.117 258.303
GPRESSURE: 430000 246.608 55.1999 44.6381 53.883 264.467 66.4321 58.0647 93.0511 247.35
PRESSAVG: 430000 1.89041 -12.9926 43.4285 -12.9926 1.31904 21.4669 43.4285 21.4669 -1.36832
GPRESSAVG: 430000 1.87897 -12.9971 43.439 -12.9855 1.30877 21.4714 43.4236 21.4664 -1.37761
TIMING: 430000  CPU: 6201.54, 0.0143526/step  Wall: 7984.87, 0.0201851/step, 85.8988 hours remaining, 1430.855469 MB of memory in use.
ENERGY:  430000     66803.5570    146476.5518    103722.0740      6653.5068       -9301608.3476    337102.2566         0.0000         0.0000    233749.1510       -8407101.2504       309.7151  -8640850.4013  -8405225.0195       309.3840            245.5566       252.8085   3269262.8716         0.6137         0.6034

WRITING EXTENDED SYSTEM TO RESTART FILE AT STEP 430000
WRITING COORDINATES TO DCD FILE Fiber55_dyn4.dcd AT STEP 430000
WRITING COORDINATES TO RESTART FILE AT STEP 430000
FINISHED WRITING RESTART COORDINATES
WRITING VELOCITIES TO RESTART FILE AT STEP 430000
FINISHED WRITING RESTART VELOCITIES
LDB: ============= START OF LOAD BALANCING ============== 8038.09
LDB: ============== END OF LOAD BALANCING =============== 8038.09
Info: useSync: 0 useProxySync: 0
LDB: =============== DONE WITH MIGRATION ================ 8038.09
LDB: ============= START OF LOAD BALANCING ============== 8038.73
LDB: TIME 8038.73 LOAD: AVG 0.18433 MAX 0.33286  PROXIES: TOTAL 1623 MAXPE 31 MAXPATCH 7 None MEM: 1430.86 MB
LDB: TIME 8038.73 LOAD: AVG 0.18433 MAX 0.33286  PROXIES: TOTAL 1623 MAXPE 31 MAXPATCH 7 RefineTorusLB MEM: 1430.86 MB
LDB: TIME 8038.73 LOAD: AVG 0.18433 MAX 0.33286  PROXIES: TOTAL 1623 MAXPE 31 MAXPATCH 7 RefineTorusLB MEM: 1430.86 MB
LDB: Reverting to original mapping
LDB: ============== END OF LOAD BALANCING =============== 8038.73
Info: useSync: 0 useProxySync: 0
LDB: =============== DONE WITH MIGRATION ================ 8038.74
LDB: ============= START OF LOAD BALANCING ============== 8067.74
LDB: ============== END OF LOAD BALANCING =============== 8067.74
Info: useSync: 0 useProxySync: 0
LDB: =============== DONE WITH MIGRATION ================ 8067.74
LDB: ============= START OF LOAD BALANCING ============== 8068.54
LDB: TIME 8068.54 LOAD: AVG 0.189264 MAX 0.462258  PROXIES: TOTAL 1623 MAXPE 31 MAXPATCH 7 None MEM: 1430.86 MB
LDB: TIME 8068.54 LOAD: AVG 0.189264 MAX 0.462258  PROXIES: TOTAL 1623 MAXPE 31 MAXPATCH 7 RefineTorusLB MEM: 1430.86 MB
LDB: TIME 8068.54 LOAD: AVG 0.189264 MAX 0.462258  PROXIES: TOTAL 1623 MAXPE 31 MAXPATCH 7 RefineTorusLB MEM: 1430.86 MB
LDB: Reverting to original mapping
LDB: ============== END OF LOAD BALANCING =============== 8068.54
Info: useSync: 0 useProxySync: 0
LDB: =============== DONE WITH MIGRATION ================ 8068.54
LDB: ============= START OF LOAD BALANCING ============== 8098.74
LDB: ============== END OF LOAD BALANCING =============== 8098.74
Info: useSync: 0 useProxySync: 0
LDB: =============== DONE WITH MIGRATION ================ 8098.74
LDB: ============= START OF LOAD BALANCING ============== 8099.49
LDB: TIME 8099.49 LOAD: AVG 0.191257 MAX 0.320092  PROXIES: TOTAL 1623 MAXPE 31 MAXPATCH 7 None MEM: 1430.86 MB
LDB: TIME 8099.49 LOAD: AVG 0.191257 MAX 0.320092  PROXIES: TOTAL 1623 MAXPE 31 MAXPATCH 7 RefineTorusLB MEM: 1430.86 MB
LDB: TIME 8099.49 LOAD: AVG 0.191257 MAX 0.320092  PROXIES: TOTAL 1623 MAXPE 31 MAXPATCH 7 RefineTorusLB MEM: 1430.86 MB
LDB: ============== END OF LOAD BALANCING =============== 8099.5
Info: useSync: 0 useProxySync: 0
LDB: =============== DONE WITH MIGRATION ================ 8099.5
LDB: ============= START OF LOAD BALANCING ============== 8127.92
LDB: ============== END OF LOAD BALANCING =============== 8127.92
Info: useSync: 0 useProxySync: 0
LDB: =============== DONE WITH MIGRATION ================ 8127.92
LDB: ============= START OF LOAD BALANCING ============== 8128.65
LDB: TIME 8128.66 LOAD: AVG 0.193318 MAX 0.33113  PROXIES: TOTAL 1623 MAXPE 31 MAXPATCH 7 None MEM: 1430.86 MB
LDB: TIME 8128.66 LOAD: AVG 0.193318 MAX 0.33113  PROXIES: TOTAL 1623 MAXPE 31 MAXPATCH 7 RefineTorusLB MEM: 1430.86 MB
LDB: TIME 8128.66 LOAD: AVG 0.193318 MAX 0.33113  PROXIES: TOTAL 1623 MAXPE 31 MAXPATCH 7 RefineTorusLB MEM: 1430.86 MB
LDB: ============== END OF LOAD BALANCING =============== 8128.66
Info: useSync: 0 useProxySync: 0
LDB: =============== DONE WITH MIGRATION ================ 8128.66
LDB: ============= START OF LOAD BALANCING ============== 8157.06
LDB: ============== END OF LOAD BALANCING =============== 8157.06
Info: useSync: 0 useProxySync: 0
LDB: =============== DONE WITH MIGRATION ================ 8157.06
LDB: ============= START OF LOAD BALANCING ============== 8157.79
LDB: TIME 8157.79 LOAD: AVG 0.192487 MAX 0.336048  PROXIES: TOTAL 1623 MAXPE 31 MAXPATCH 7 None MEM: 1430.86 MB
LDB: TIME 8157.79 LOAD: AVG 0.192487 MAX 0.336048  PROXIES: TOTAL 1623 MAXPE 31 MAXPATCH 7 RefineTorusLB MEM: 1430.86 MB
LDB: TIME 8157.79 LOAD: AVG 0.192487 MAX 0.336048  PROXIES: TOTAL 1623 MAXPE 31 MAXPATCH 7 RefineTorusLB MEM: 1430.86 MB
LDB: Reverting to original mapping
LDB: ============== END OF LOAD BALANCING =============== 8157.79
Info: useSync: 0 useProxySync: 0
LDB: =============== DONE WITH MIGRATION ================ 8157.79
PRESSURE: 440000 -103.754 67.401 101.68 67.3996 123.743 15.4641 101.68 15.4643 27.1422
GPRESSURE: 440000 -62.1251 56.1212 21.6127 45.6249 120.884 26.4049 122.281 -2.8186 5.46371
PRESSAVG: 440000 1.83381 10.6173 27.2606 10.6173 2.32039 18.7318 27.2606 18.7318 1.18357
GPRESSAVG: 440000 1.86236 10.6318 27.2628 10.6282 2.31055 18.7506 27.2677 18.6989 1.19083
TIMING: 440000  CPU: 6347.64, 0.0146094/step  Wall: 8132.75, 0.0147882/step, 62.8907 hours remaining, 1430.964844 MB of memory in use.
ENERGY:  440000     66841.7858    146659.3844    103755.7395      6651.0045       -9301530.1327    337010.1629         0.0000         0.0000    233213.6889       -8407398.3667       309.0056  -8640612.0556  -8405544.3574       309.6215             15.7105        21.4077   3269748.9361         1.7793         1.7879

WRITING EXTENDED SYSTEM TO RESTART FILE AT STEP 440000
WRITING COORDINATES TO DCD FILE Fiber55_dyn4.dcd AT STEP 440000
WRITING COORDINATES TO RESTART FILE AT STEP 440000
FINISHED WRITING RESTART COORDINATES
WRITING VELOCITIES TO RESTART FILE AT STEP 440000
FINISHED WRITING RESTART VELOCITIES
LDB: ============= START OF LOAD BALANCING ============== 8186.12
LDB: ============== END OF LOAD BALANCING =============== 8186.12
Info: useSync: 0 useProxySync: 0
LDB: =============== DONE WITH MIGRATION ================ 8186.12
LDB: ============= START OF LOAD BALANCING ============== 8186.84
LDB: TIME 8186.84 LOAD: AVG 0.193611 MAX 0.337437  PROXIES: TOTAL 1623 MAXPE 31 MAXPATCH 7 None MEM: 1430.96 MB
LDB: TIME 8186.84 LOAD: AVG 0.193611 MAX 0.337437  PROXIES: TOTAL 1623 MAXPE 31 MAXPATCH 7 RefineTorusLB MEM: 1430.96 MB
LDB: TIME 8186.84 LOAD: AVG 0.193611 MAX 0.337437  PROXIES: TOTAL 1623 MAXPE 31 MAXPATCH 7 RefineTorusLB MEM: 1430.96 MB
LDB: Reverting to original mapping
LDB: ============== END OF LOAD BALANCING =============== 8186.84
Info: useSync: 0 useProxySync: 0
LDB: =============== DONE WITH MIGRATION ================ 8186.85
LDB: ============= START OF LOAD BALANCING ============== 8214.94
LDB: ============== END OF LOAD BALANCING =============== 8214.94
Info: useSync: 0 useProxySync: 0
LDB: =============== DONE WITH MIGRATION ================ 8214.94
LDB: ============= START OF LOAD BALANCING ============== 8215.66
LDB: TIME 8215.66 LOAD: AVG 0.18895 MAX 0.334787  PROXIES: TOTAL 1623 MAXPE 31 MAXPATCH 7 None MEM: 1430.96 MB
LDB: TIME 8215.66 LOAD: AVG 0.18895 MAX 0.334787  PROXIES: TOTAL 1623 MAXPE 31 MAXPATCH 7 RefineTorusLB MEM: 1430.96 MB
LDB: TIME 8215.66 LOAD: AVG 0.18895 MAX 0.334787  PROXIES: TOTAL 1623 MAXPE 31 MAXPATCH 7 RefineTorusLB MEM: 1430.96 MB
LDB: ============== END OF LOAD BALANCING =============== 8215.66
Info: useSync: 0 useProxySync: 0
LDB: =============== DONE WITH MIGRATION ================ 8215.66
LDB: ============= START OF LOAD BALANCING ============== 8243.93
LDB: ============== END OF LOAD BALANCING =============== 8243.93
Info: useSync: 0 useProxySync: 0
LDB: =============== DONE WITH MIGRATION ================ 8243.93
LDB: ============= START OF LOAD BALANCING ============== 8244.64
LDB: TIME 8244.64 LOAD: AVG 0.18992 MAX 0.333056  PROXIES: TOTAL 1623 MAXPE 31 MAXPATCH 7 None MEM: 1431.02 MB
LDB: TIME 8244.64 LOAD: AVG 0.18992 MAX 0.333056  PROXIES: TOTAL 1623 MAXPE 31 MAXPATCH 7 RefineTorusLB MEM: 1431.02 MB
LDB: TIME 8244.64 LOAD: AVG 0.18992 MAX 0.333056  PROXIES: TOTAL 1623 MAXPE 31 MAXPATCH 7 RefineTorusLB MEM: 1431.02 MB
LDB: ============== END OF LOAD BALANCING =============== 8244.64
Info: useSync: 0 useProxySync: 0
LDB: =============== DONE WITH MIGRATION ================ 8244.64
LDB: ============= START OF LOAD BALANCING ============== 8272.83
LDB: ============== END OF LOAD BALANCING =============== 8272.83
Info: useSync: 0 useProxySync: 0
LDB: =============== DONE WITH MIGRATION ================ 8272.83
LDB: ============= START OF LOAD BALANCING ============== 8273.54
LDB: TIME 8273.54 LOAD: AVG 0.187091 MAX 0.33555  PROXIES: TOTAL 1623 MAXPE 31 MAXPATCH 7 None MEM: 1431.02 MB
LDB: TIME 8273.54 LOAD: AVG 0.187091 MAX 0.33555  PROXIES: TOTAL 1623 MAXPE 31 MAXPATCH 7 RefineTorusLB MEM: 1431.02 MB
LDB: TIME 8273.54 LOAD: AVG 0.187091 MAX 0.33555  PROXIES: TOTAL 1623 MAXPE 31 MAXPATCH 7 RefineTorusLB MEM: 1431.02 MB
LDB: Reverting to original mapping
LDB: ============== END OF LOAD BALANCING =============== 8273.54
Info: useSync: 0 useProxySync: 0
LDB: =============== DONE WITH MIGRATION ================ 8273.54
LDB: ============= START OF LOAD BALANCING ============== 8301.66
LDB: ============== END OF LOAD BALANCING =============== 8301.66
Info: useSync: 0 useProxySync: 0
LDB: =============== DONE WITH MIGRATION ================ 8301.66
LDB: ============= START OF LOAD BALANCING ============== 8302.36
LDB: TIME 8302.36 LOAD: AVG 0.187864 MAX 0.328891  PROXIES: TOTAL 1623 MAXPE 31 MAXPATCH 7 None MEM: 1431.1 MB
LDB: TIME 8302.36 LOAD: AVG 0.187864 MAX 0.328891  PROXIES: TOTAL 1623 MAXPE 31 MAXPATCH 7 RefineTorusLB MEM: 1431.1 MB
LDB: TIME 8302.36 LOAD: AVG 0.187864 MAX 0.328891  PROXIES: TOTAL 1623 MAXPE 31 MAXPATCH 7 RefineTorusLB MEM: 1431.1 MB
LDB: Reverting to original mapping
LDB: ============== END OF LOAD BALANCING =============== 8302.36
Info: useSync: 0 useProxySync: 0
LDB: =============== DONE WITH MIGRATION ================ 8302.37
PRESSURE: 450000 238.536 -136.81 -97.3779 -136.81 412.093 57.6996 -97.3778 57.6984 -135.609
GPRESSURE: 450000 206.122 -140.17 -90.0756 -136.815 408.398 27.5223 -85.0861 64.434 -80.3721
PRESSAVG: 450000 3.54065 5.16377 37.6621 5.16376 1.61813 16.3609 37.6621 16.3609 3.39179
GPRESSAVG: 450000 3.54429 5.15012 37.6745 5.18081 1.61347 16.3646 37.6717 16.3411 3.39667
TIMING: 450000  CPU: 6490.84, 0.0143208/step  Wall: 8277.52, 0.0144768/step, 61.5266 hours remaining, 1432.089844 MB of memory in use.
ENERGY:  450000     66952.2119    146641.7014    103618.0245      6655.1806       -9302167.8169    337132.6719         0.0000         0.0000    233220.3814       -8407947.6453       309.0145  -8641168.0267  -8406050.3772       309.4206            171.6734       178.0493   3268331.6009         2.8502         2.8515

WRITING EXTENDED SYSTEM TO RESTART FILE AT STEP 450000
WRITING COORDINATES TO DCD FILE Fiber55_dyn4.dcd AT STEP 450000
WRITING COORDINATES TO RESTART FILE AT STEP 450000
FINISHED WRITING RESTART COORDINATES
WRITING VELOCITIES TO RESTART FILE AT STEP 450000
FINISHED WRITING RESTART VELOCITIES
LDB: ============= START OF LOAD BALANCING ============== 8364.71
LDB: ============== END OF LOAD BALANCING =============== 8364.71
Info: useSync: 0 useProxySync: 0
LDB: =============== DONE WITH MIGRATION ================ 8364.71
LDB: ============= START OF LOAD BALANCING ============== 8365.44
LDB: TIME 8365.44 LOAD: AVG 0.189823 MAX 0.329807  PROXIES: TOTAL 1623 MAXPE 31 MAXPATCH 7 None MEM: 1432.09 MB
LDB: TIME 8365.44 LOAD: AVG 0.189823 MAX 0.329807  PROXIES: TOTAL 1623 MAXPE 31 MAXPATCH 7 RefineTorusLB MEM: 1432.09 MB
LDB: TIME 8365.44 LOAD: AVG 0.189823 MAX 0.329807  PROXIES: TOTAL 1623 MAXPE 31 MAXPATCH 7 RefineTorusLB MEM: 1432.09 MB
LDB: Reverting to original mapping
LDB: ============== END OF LOAD BALANCING =============== 8365.44
Info: useSync: 0 useProxySync: 0
LDB: =============== DONE WITH MIGRATION ================ 8365.44
LDB: ============= START OF LOAD BALANCING ============== 8393.65
LDB: ============== END OF LOAD BALANCING =============== 8393.65
Info: useSync: 0 useProxySync: 0
LDB: =============== DONE WITH MIGRATION ================ 8393.65
LDB: ============= START OF LOAD BALANCING ============== 8394.39
LDB: TIME 8394.39 LOAD: AVG 0.190843 MAX 0.322907  PROXIES: TOTAL 1623 MAXPE 31 MAXPATCH 7 None MEM: 1432.1 MB
LDB: TIME 8394.39 LOAD: AVG 0.190843 MAX 0.322907  PROXIES: TOTAL 1623 MAXPE 31 MAXPATCH 7 RefineTorusLB MEM: 1432.1 MB
LDB: TIME 8394.39 LOAD: AVG 0.190843 MAX 0.322907  PROXIES: TOTAL 1623 MAXPE 31 MAXPATCH 7 RefineTorusLB MEM: 1432.1 MB
LDB: Reverting to original mapping
LDB: ============== END OF LOAD BALANCING =============== 8394.39
Info: useSync: 0 useProxySync: 0
LDB: =============== DONE WITH MIGRATION ================ 8394.39
LDB: ============= START OF LOAD BALANCING ============== 8422.66
LDB: ============== END OF LOAD BALANCING =============== 8422.66
Info: useSync: 0 useProxySync: 0
LDB: =============== DONE WITH MIGRATION ================ 8422.66
LDB: ============= START OF LOAD BALANCING ============== 8423.39
LDB: TIME 8423.39 LOAD: AVG 0.188344 MAX 0.328233  PROXIES: TOTAL 1623 MAXPE 31 MAXPATCH 7 None MEM: 1432.1 MB
LDB: TIME 8423.39 LOAD: AVG 0.188344 MAX 0.328233  PROXIES: TOTAL 1623 MAXPE 31 MAXPATCH 7 RefineTorusLB MEM: 1432.1 MB
LDB: TIME 8423.39 LOAD: AVG 0.188344 MAX 0.328233  PROXIES: TOTAL 1623 MAXPE 31 MAXPATCH 7 RefineTorusLB MEM: 1432.1 MB
LDB: Reverting to original mapping
LDB: ============== END OF LOAD BALANCING =============== 8423.39
Info: useSync: 0 useProxySync: 0
LDB: =============== DONE WITH MIGRATION ================ 8423.39
LDB: ============= START OF LOAD BALANCING ============== 8451.5
LDB: ============== END OF LOAD BALANCING =============== 8451.5
Info: useSync: 0 useProxySync: 0
LDB: =============== DONE WITH MIGRATION ================ 8451.5
LDB: ============= START OF LOAD BALANCING ============== 8452.23
LDB: TIME 8452.23 LOAD: AVG 0.191428 MAX 0.329786  PROXIES: TOTAL 1623 MAXPE 31 MAXPATCH 7 None MEM: 1432.1 MB
LDB: TIME 8452.23 LOAD: AVG 0.191428 MAX 0.329786  PROXIES: TOTAL 1623 MAXPE 31 MAXPATCH 7 RefineTorusLB MEM: 1432.1 MB
LDB: TIME 8452.23 LOAD: AVG 0.191428 MAX 0.329786  PROXIES: TOTAL 1623 MAXPE 31 MAXPATCH 7 RefineTorusLB MEM: 1432.1 MB
LDB: ============== END OF LOAD BALANCING =============== 8452.23
Info: useSync: 0 useProxySync: 0
LDB: =============== DONE WITH MIGRATION ================ 8452.23
LDB: ============= START OF LOAD BALANCING ============== 8480.35
LDB: ============== END OF LOAD BALANCING =============== 8480.35
Info: useSync: 0 useProxySync: 0
LDB: =============== DONE WITH MIGRATION ================ 8480.35
LDB: ============= START OF LOAD BALANCING ============== 8481.06
LDB: TIME 8481.06 LOAD: AVG 0.190581 MAX 0.329253  PROXIES: TOTAL 1623 MAXPE 31 MAXPATCH 7 None MEM: 1432.1 MB
LDB: TIME 8481.06 LOAD: AVG 0.190581 MAX 0.329253  PROXIES: TOTAL 1623 MAXPE 31 MAXPATCH 7 RefineTorusLB MEM: 1432.1 MB
LDB: TIME 8481.06 LOAD: AVG 0.190581 MAX 0.329253  PROXIES: TOTAL 1623 MAXPE 31 MAXPATCH 7 RefineTorusLB MEM: 1432.1 MB
LDB: Reverting to original mapping
LDB: ============== END OF LOAD BALANCING =============== 8481.06
Info: useSync: 0 useProxySync: 0
LDB: =============== DONE WITH MIGRATION ================ 8481.06
PRESSURE: 460000 -99.3516 -180.733 -54.9594 -180.733 314.076 -81.8325 -54.9591 -81.833 60.1093
GPRESSURE: 460000 -89.2724 -165.522 -36.3355 -120.223 296.74 -83.5142 -47.1982 -90.4598 91.3731
PRESSAVG: 460000 0.528947 4.13298 27.8034 4.13297 1.24819 10.1468 27.8034 10.1468 -0.0680583
GPRESSAVG: 460000 0.527437 4.1251 27.8117 4.14425 1.24365 10.1472 27.7826 10.154 -0.0782656
TIMING: 460000  CPU: 6633.87, 0.0143023/step  Wall: 8455.94, 0.0178417/step, 75.7776 hours remaining, 1432.097656 MB of memory in use.
ENERGY:  460000     66841.1384    146424.7396    103734.5287      6674.3317       -9300742.0297    336097.8841         0.0000         0.0000    234450.8433       -8406518.5640       310.6448  -8640969.4073  -8404617.1909       309.9881             91.6113        99.6135   3268499.0865         0.5697         0.5643

WRITING EXTENDED SYSTEM TO RESTART FILE AT STEP 460000
WRITING COORDINATES TO DCD FILE Fiber55_dyn4.dcd AT STEP 460000
WRITING COORDINATES TO RESTART FILE AT STEP 460000
FINISHED WRITING RESTART COORDINATES
WRITING VELOCITIES TO RESTART FILE AT STEP 460000
FINISHED WRITING RESTART VELOCITIES
LDB: ============= START OF LOAD BALANCING ============== 8597.47
LDB: ============== END OF LOAD BALANCING =============== 8597.47
Info: useSync: 0 useProxySync: 0
LDB: =============== DONE WITH MIGRATION ================ 8597.47
LDB: ============= START OF LOAD BALANCING ============== 8598.21
LDB: TIME 8598.21 LOAD: AVG 0.188644 MAX 0.299077  PROXIES: TOTAL 1623 MAXPE 31 MAXPATCH 7 None MEM: 1432.1 MB
LDB: TIME 8598.21 LOAD: AVG 0.188644 MAX 0.299077  PROXIES: TOTAL 1623 MAXPE 31 MAXPATCH 7 RefineTorusLB MEM: 1432.1 MB
LDB: TIME 8598.21 LOAD: AVG 0.188644 MAX 0.299077  PROXIES: TOTAL 1623 MAXPE 31 MAXPATCH 7 RefineTorusLB MEM: 1432.1 MB
LDB: ============== END OF LOAD BALANCING =============== 8598.22
Info: useSync: 0 useProxySync: 0
LDB: =============== DONE WITH MIGRATION ================ 8598.22
LDB: ============= START OF LOAD BALANCING ============== 8626.57
LDB: ============== END OF LOAD BALANCING =============== 8626.57
Info: useSync: 0 useProxySync: 0
LDB: =============== DONE WITH MIGRATION ================ 8626.57
LDB: ============= START OF LOAD BALANCING ============== 8627.29
LDB: TIME 8627.29 LOAD: AVG 0.183984 MAX 0.314949  PROXIES: TOTAL 1623 MAXPE 31 MAXPATCH 7 None MEM: 1432.1 MB
LDB: TIME 8627.29 LOAD: AVG 0.183984 MAX 0.314949  PROXIES: TOTAL 1623 MAXPE 31 MAXPATCH 7 RefineTorusLB MEM: 1432.1 MB
LDB: TIME 8627.29 LOAD: AVG 0.183984 MAX 0.314949  PROXIES: TOTAL 1623 MAXPE 31 MAXPATCH 7 RefineTorusLB MEM: 1432.1 MB
LDB: Reverting to original mapping
LDB: ============== END OF LOAD BALANCING =============== 8627.29
Info: useSync: 0 useProxySync: 0
LDB: =============== DONE WITH MIGRATION ================ 8627.29
LDB: ============= START OF LOAD BALANCING ============== 8655.56
LDB: ============== END OF LOAD BALANCING =============== 8655.56
Info: useSync: 0 useProxySync: 0
LDB: =============== DONE WITH MIGRATION ================ 8655.56
LDB: ============= START OF LOAD BALANCING ============== 8656.29
LDB: TIME 8656.29 LOAD: AVG 0.182147 MAX 0.322953  PROXIES: TOTAL 1623 MAXPE 31 MAXPATCH 7 None MEM: 1432.1 MB
LDB: TIME 8656.29 LOAD: AVG 0.182147 MAX 0.322953  PROXIES: TOTAL 1623 MAXPE 31 MAXPATCH 7 RefineTorusLB MEM: 1432.1 MB
LDB: TIME 8656.29 LOAD: AVG 0.182147 MAX 0.322953  PROXIES: TOTAL 1623 MAXPE 31 MAXPATCH 7 RefineTorusLB MEM: 1432.1 MB
LDB: ============== END OF LOAD BALANCING =============== 8656.29
Info: useSync: 0 useProxySync: 0
LDB: =============== DONE WITH MIGRATION ================ 8656.29
LDB: ============= START OF LOAD BALANCING ============== 8684.46
LDB: ============== END OF LOAD BALANCING =============== 8684.46
Info: useSync: 0 useProxySync: 0
LDB: =============== DONE WITH MIGRATION ================ 8684.46
LDB: ============= START OF LOAD BALANCING ============== 8685.17
LDB: TIME 8685.17 LOAD: AVG 0.184036 MAX 0.327351  PROXIES: TOTAL 1623 MAXPE 31 MAXPATCH 7 None MEM: 1432.1 MB
LDB: TIME 8685.17 LOAD: AVG 0.184036 MAX 0.327351  PROXIES: TOTAL 1623 MAXPE 31 MAXPATCH 7 RefineTorusLB MEM: 1432.1 MB
LDB: TIME 8685.17 LOAD: AVG 0.184036 MAX 0.327351  PROXIES: TOTAL 1623 MAXPE 31 MAXPATCH 7 RefineTorusLB MEM: 1432.1 MB
LDB: ============== END OF LOAD BALANCING =============== 8685.17
Info: useSync: 0 useProxySync: 0
LDB: =============== DONE WITH MIGRATION ================ 8685.17
LDB: ============= START OF LOAD BALANCING ============== 8713.39
LDB: ============== END OF LOAD BALANCING =============== 8713.39
Info: useSync: 0 useProxySync: 0
LDB: =============== DONE WITH MIGRATION ================ 8713.39
LDB: ============= START OF LOAD BALANCING ============== 8714.13
LDB: TIME 8714.13 LOAD: AVG 0.185646 MAX 0.320162  PROXIES: TOTAL 1623 MAXPE 31 MAXPATCH 7 None MEM: 1432.1 MB
LDB: TIME 8714.13 LOAD: AVG 0.185646 MAX 0.320162  PROXIES: TOTAL 1623 MAXPE 31 MAXPATCH 7 RefineTorusLB MEM: 1432.1 MB
LDB: TIME 8714.13 LOAD: AVG 0.185646 MAX 0.320162  PROXIES: TOTAL 1623 MAXPE 31 MAXPATCH 7 RefineTorusLB MEM: 1432.1 MB
LDB: ============== END OF LOAD BALANCING =============== 8714.13
Info: useSync: 0 useProxySync: 0
LDB: =============== DONE WITH MIGRATION ================ 8714.13
PRESSURE: 470000 -83.1902 -16.37 -3.89819 -16.3699 23.1823 -185.989 -3.89845 -185.989 312.006
GPRESSURE: 470000 -75.2125 16.425 -1.33812 37.5171 -0.637125 -159.657 -8.15272 -218.529 341.799
PRESSAVG: 470000 0.485659 4.01487 28.2134 4.01487 1.56359 19.0878 28.2134 19.0878 0.682395
GPRESSAVG: 470000 0.482028 4.0235 28.2304 3.98496 1.5965 19.113 28.2242 19.0986 0.691354
TIMING: 470000  CPU: 6776.83, 0.0142963/step  Wall: 8688.57, 0.0232629/step, 98.738 hours remaining, 1432.101562 MB of memory in use.
ENERGY:  470000     66734.4819    146813.0351    103907.8380      6772.9005       -9301759.4509    336922.4900         0.0000         0.0000    233679.1192       -8406929.5863       309.6223  -8640608.7055  -8405033.1055       309.8045             83.9992        88.6500   3268211.7777         0.9105         0.9233

WRITING EXTENDED SYSTEM TO RESTART FILE AT STEP 470000
WRITING COORDINATES TO DCD FILE Fiber55_dyn4.dcd AT STEP 470000
WRITING COORDINATES TO RESTART FILE AT STEP 470000
FINISHED WRITING RESTART COORDINATES
WRITING VELOCITIES TO RESTART FILE AT STEP 470000
FINISHED WRITING RESTART VELOCITIES
LDB: ============= START OF LOAD BALANCING ============== 8757.88
LDB: ============== END OF LOAD BALANCING =============== 8757.88
Info: useSync: 0 useProxySync: 0
LDB: =============== DONE WITH MIGRATION ================ 8757.88
LDB: ============= START OF LOAD BALANCING ============== 8758.64
LDB: TIME 8758.64 LOAD: AVG 0.188662 MAX 0.373607  PROXIES: TOTAL 1623 MAXPE 31 MAXPATCH 7 None MEM: 1432.1 MB
LDB: TIME 8758.64 LOAD: AVG 0.188662 MAX 0.373607  PROXIES: TOTAL 1623 MAXPE 31 MAXPATCH 7 RefineTorusLB MEM: 1432.1 MB
LDB: TIME 8758.64 LOAD: AVG 0.188662 MAX 0.373607  PROXIES: TOTAL 1623 MAXPE 31 MAXPATCH 7 RefineTorusLB MEM: 1432.1 MB
LDB: Reverting to original mapping
LDB: ============== END OF LOAD BALANCING =============== 8758.64
Info: useSync: 0 useProxySync: 0
LDB: =============== DONE WITH MIGRATION ================ 8758.65
LDB: ============= START OF LOAD BALANCING ============== 8788.75
LDB: ============== END OF LOAD BALANCING =============== 8788.75
Info: useSync: 0 useProxySync: 0
LDB: =============== DONE WITH MIGRATION ================ 8788.75
LDB: ============= START OF LOAD BALANCING ============== 8789.5
LDB: TIME 8789.5 LOAD: AVG 0.189741 MAX 0.348787  PROXIES: TOTAL 1623 MAXPE 31 MAXPATCH 7 None MEM: 1432.1 MB
LDB: TIME 8789.5 LOAD: AVG 0.189741 MAX 0.348787  PROXIES: TOTAL 1623 MAXPE 31 MAXPATCH 7 RefineTorusLB MEM: 1432.1 MB
LDB: TIME 8789.5 LOAD: AVG 0.189741 MAX 0.348787  PROXIES: TOTAL 1623 MAXPE 31 MAXPATCH 7 RefineTorusLB MEM: 1432.1 MB
LDB: Reverting to original mapping
LDB: ============== END OF LOAD BALANCING =============== 8789.5
Info: useSync: 0 useProxySync: 0
LDB: =============== DONE WITH MIGRATION ================ 8789.51
LDB: ============= START OF LOAD BALANCING ============== 8818.18
LDB: ============== END OF LOAD BALANCING =============== 8818.18
Info: useSync: 0 useProxySync: 0
LDB: =============== DONE WITH MIGRATION ================ 8818.18
LDB: ============= START OF LOAD BALANCING ============== 8818.9
LDB: TIME 8818.91 LOAD: AVG 0.189342 MAX 0.33383  PROXIES: TOTAL 1623 MAXPE 31 MAXPATCH 7 None MEM: 1432.26 MB
LDB: TIME 8818.91 LOAD: AVG 0.189342 MAX 0.33383  PROXIES: TOTAL 1623 MAXPE 31 MAXPATCH 7 RefineTorusLB MEM: 1432.26 MB
LDB: TIME 8818.91 LOAD: AVG 0.189342 MAX 0.33383  PROXIES: TOTAL 1623 MAXPE 31 MAXPATCH 7 RefineTorusLB MEM: 1432.26 MB
LDB: Reverting to original mapping
LDB: ============== END OF LOAD BALANCING =============== 8818.91
Info: useSync: 0 useProxySync: 0
LDB: =============== DONE WITH MIGRATION ================ 8818.91
LDB: ============= START OF LOAD BALANCING ============== 8847.02
LDB: ============== END OF LOAD BALANCING =============== 8847.02
Info: useSync: 0 useProxySync: 0
LDB: =============== DONE WITH MIGRATION ================ 8847.02
LDB: ============= START OF LOAD BALANCING ============== 8847.74
LDB: TIME 8847.75 LOAD: AVG 0.190422 MAX 0.333551  PROXIES: TOTAL 1623 MAXPE 31 MAXPATCH 7 None MEM: 1432.26 MB
LDB: TIME 8847.75 LOAD: AVG 0.190422 MAX 0.333551  PROXIES: TOTAL 1623 MAXPE 31 MAXPATCH 7 RefineTorusLB MEM: 1432.26 MB
LDB: TIME 8847.75 LOAD: AVG 0.190422 MAX 0.333551  PROXIES: TOTAL 1623 MAXPE 31 MAXPATCH 7 RefineTorusLB MEM: 1432.26 MB
LDB: ============== END OF LOAD BALANCING =============== 8847.75
Info: useSync: 0 useProxySync: 0
LDB: =============== DONE WITH MIGRATION ================ 8847.75
LDB: ============= START OF LOAD BALANCING ============== 8875.99
LDB: ============== END OF LOAD BALANCING =============== 8875.99
Info: useSync: 0 useProxySync: 0
LDB: =============== DONE WITH MIGRATION ================ 8875.99
LDB: ============= START OF LOAD BALANCING ============== 8876.72
LDB: TIME 8876.72 LOAD: AVG 0.188895 MAX 0.347183  PROXIES: TOTAL 1623 MAXPE 31 MAXPATCH 7 None MEM: 1432.26 MB
LDB: TIME 8876.72 LOAD: AVG 0.188895 MAX 0.347183  PROXIES: TOTAL 1623 MAXPE 31 MAXPATCH 7 RefineTorusLB MEM: 1432.26 MB
LDB: TIME 8876.72 LOAD: AVG 0.188895 MAX 0.347183  PROXIES: TOTAL 1623 MAXPE 31 MAXPATCH 7 RefineTorusLB MEM: 1432.26 MB
LDB: Reverting to original mapping
LDB: ============== END OF LOAD BALANCING =============== 8876.72
Info: useSync: 0 useProxySync: 0
LDB: =============== DONE WITH MIGRATION ================ 8876.72
PRESSURE: 480000 175.342 -25.7318 -139.246 -25.7323 160.139 -28.0128 -139.246 -28.0123 93.9254
GPRESSURE: 480000 174.199 -39.0616 -98.0036 -70.901 180.648 -41.0137 -161.171 -32.9891 100.898
PRESSAVG: 480000 1.78205 13.4521 20.2512 13.4521 0.0272165 42.0013 20.2512 42.0013 -0.0867245
GPRESSAVG: 480000 1.80682 13.4731 20.2652 13.4441 0.0396559 41.9932 20.2476 41.9929 -0.0921381
TIMING: 480000  CPU: 6922.37, 0.0145539/step  Wall: 8851.55, 0.0162987/step, 69.1338 hours remaining, 1432.285156 MB of memory in use.
ENERGY:  480000     67237.9723    146289.6268    103530.7886      6736.4983       -9302394.2623    337329.1401         0.0000         0.0000    233663.2499       -8407606.9864       309.6012  -8641270.2363  -8405699.7134       309.5995            143.1355       151.9149   3269302.4199         0.5742         0.5848

WRITING EXTENDED SYSTEM TO RESTART FILE AT STEP 480000
WRITING COORDINATES TO DCD FILE Fiber55_dyn4.dcd AT STEP 480000
WRITING COORDINATES TO RESTART FILE AT STEP 480000
FINISHED WRITING RESTART COORDINATES
WRITING VELOCITIES TO RESTART FILE AT STEP 480000
FINISHED WRITING RESTART VELOCITIES
LDB: ============= START OF LOAD BALANCING ============== 8912.58
LDB: ============== END OF LOAD BALANCING =============== 8912.58
Info: useSync: 0 useProxySync: 0
LDB: =============== DONE WITH MIGRATION ================ 8912.58
LDB: ============= START OF LOAD BALANCING ============== 8913.28
LDB: TIME 8913.28 LOAD: AVG 0.189449 MAX 0.332362  PROXIES: TOTAL 1623 MAXPE 31 MAXPATCH 7 None MEM: 1432.29 MB
LDB: TIME 8913.28 LOAD: AVG 0.189449 MAX 0.332362  PROXIES: TOTAL 1623 MAXPE 31 MAXPATCH 7 RefineTorusLB MEM: 1432.29 MB
LDB: TIME 8913.28 LOAD: AVG 0.189449 MAX 0.332362  PROXIES: TOTAL 1623 MAXPE 31 MAXPATCH 7 RefineTorusLB MEM: 1432.29 MB
LDB: Reverting to original mapping
LDB: ============== END OF LOAD BALANCING =============== 8913.29
Info: useSync: 0 useProxySync: 0
LDB: =============== DONE WITH MIGRATION ================ 8913.29
LDB: ============= START OF LOAD BALANCING ============== 8940.74
LDB: ============== END OF LOAD BALANCING =============== 8940.74
Info: useSync: 0 useProxySync: 0
LDB: =============== DONE WITH MIGRATION ================ 8940.74
LDB: ============= START OF LOAD BALANCING ============== 8941.37
LDB: TIME 8941.38 LOAD: AVG 0.191049 MAX 0.334369  PROXIES: TOTAL 1623 MAXPE 31 MAXPATCH 7 None MEM: 1432.29 MB
LDB: TIME 8941.38 LOAD: AVG 0.191049 MAX 0.334369  PROXIES: TOTAL 1623 MAXPE 31 MAXPATCH 7 RefineTorusLB MEM: 1432.29 MB
LDB: TIME 8941.38 LOAD: AVG 0.191049 MAX 0.334369  PROXIES: TOTAL 1623 MAXPE 31 MAXPATCH 7 RefineTorusLB MEM: 1432.29 MB
LDB: Reverting to original mapping
LDB: ============== END OF LOAD BALANCING =============== 8941.38
Info: useSync: 0 useProxySync: 0
LDB: =============== DONE WITH MIGRATION ================ 8941.38
LDB: ============= START OF LOAD BALANCING ============== 8966.37
LDB: ============== END OF LOAD BALANCING =============== 8966.37
Info: useSync: 0 useProxySync: 0
LDB: =============== DONE WITH MIGRATION ================ 8966.37
LDB: ============= START OF LOAD BALANCING ============== 8967.02
LDB: TIME 8967.03 LOAD: AVG 0.180464 MAX 0.339391  PROXIES: TOTAL 1623 MAXPE 31 MAXPATCH 7 None MEM: 1432.29 MB
LDB: TIME 8967.03 LOAD: AVG 0.180464 MAX 0.339391  PROXIES: TOTAL 1623 MAXPE 31 MAXPATCH 7 RefineTorusLB MEM: 1432.29 MB
LDB: TIME 8967.03 LOAD: AVG 0.180464 MAX 0.339391  PROXIES: TOTAL 1623 MAXPE 31 MAXPATCH 7 RefineTorusLB MEM: 1432.29 MB
LDB: ============== END OF LOAD BALANCING =============== 8967.03
Info: useSync: 0 useProxySync: 0
LDB: =============== DONE WITH MIGRATION ================ 8967.04
LDB: ============= START OF LOAD BALANCING ============== 8997.73
LDB: ============== END OF LOAD BALANCING =============== 8997.73
Info: useSync: 0 useProxySync: 0
LDB: =============== DONE WITH MIGRATION ================ 8997.73
LDB: ============= START OF LOAD BALANCING ============== 8998.54
LDB: TIME 8998.55 LOAD: AVG 0.198154 MAX 0.346158  PROXIES: TOTAL 1623 MAXPE 31 MAXPATCH 7 None MEM: 1432.29 MB
LDB: TIME 8998.55 LOAD: AVG 0.198154 MAX 0.346158  PROXIES: TOTAL 1623 MAXPE 31 MAXPATCH 7 RefineTorusLB MEM: 1432.29 MB
LDB: TIME 8998.55 LOAD: AVG 0.198154 MAX 0.346158  PROXIES: TOTAL 1623 MAXPE 31 MAXPATCH 7 RefineTorusLB MEM: 1432.29 MB
LDB: Reverting to original mapping
LDB: ============== END OF LOAD BALANCING =============== 8998.55
Info: useSync: 0 useProxySync: 0
LDB: =============== DONE WITH MIGRATION ================ 8998.55
LDB: ============= START OF LOAD BALANCING ============== 9030.01
LDB: ============== END OF LOAD BALANCING =============== 9030.01
Info: useSync: 0 useProxySync: 0
LDB: =============== DONE WITH MIGRATION ================ 9030.01
LDB: ============= START OF LOAD BALANCING ============== 9030.83
LDB: TIME 9030.84 LOAD: AVG 0.202757 MAX 0.350709  PROXIES: TOTAL 1623 MAXPE 31 MAXPATCH 7 None MEM: 1432.29 MB
LDB: TIME 9030.84 LOAD: AVG 0.202757 MAX 0.350709  PROXIES: TOTAL 1623 MAXPE 31 MAXPATCH 7 RefineTorusLB MEM: 1432.29 MB
LDB: TIME 9030.84 LOAD: AVG 0.202757 MAX 0.350709  PROXIES: TOTAL 1623 MAXPE 31 MAXPATCH 7 RefineTorusLB MEM: 1432.29 MB
LDB: Reverting to original mapping
LDB: ============== END OF LOAD BALANCING =============== 9030.84
Info: useSync: 0 useProxySync: 0
LDB: =============== DONE WITH MIGRATION ================ 9030.84
PRESSURE: 490000 154.517 -6.01346 5.66267 -6.01384 -58.0329 79.6321 5.6622 79.6327 44.4375
GPRESSURE: 490000 100.815 -2.8023 60.6811 -1.70177 -47.4417 111.068 -36.5272 80.8162 98.0416
PRESSAVG: 490000 -0.477736 5.62447 6.67124 5.62446 -0.715227 47.6633 6.67123 47.6633 1.93593
GPRESSAVG: 490000 -0.485055 5.6174 6.67797 5.64252 -0.715682 47.6537 6.67279 47.677 1.94573
TIMING: 490000  CPU: 7069.87, 0.0147499/step  Wall: 9008.89, 0.015734/step, 66.6947 hours remaining, 1432.308594 MB of memory in use.
ENERGY:  490000     66776.9506    146598.3034    103581.2164      6652.1935       -9301215.9440    336291.0139         0.0000         0.0000    234067.3304       -8407248.9357       310.1366  -8641316.2661  -8405371.1809       309.6627             46.9737        50.4717   3270160.4767         0.2477         0.2483

WRITING EXTENDED SYSTEM TO RESTART FILE AT STEP 490000
WRITING COORDINATES TO DCD FILE Fiber55_dyn4.dcd AT STEP 490000
WRITING COORDINATES TO RESTART FILE AT STEP 490000
FINISHED WRITING RESTART COORDINATES
WRITING VELOCITIES TO RESTART FILE AT STEP 490000
FINISHED WRITING RESTART VELOCITIES
LDB: ============= START OF LOAD BALANCING ============== 9062.89
LDB: ============== END OF LOAD BALANCING =============== 9062.89
Info: useSync: 0 useProxySync: 0
LDB: =============== DONE WITH MIGRATION ================ 9062.89
LDB: ============= START OF LOAD BALANCING ============== 9063.68
LDB: TIME 9063.68 LOAD: AVG 0.190328 MAX 0.348043  PROXIES: TOTAL 1623 MAXPE 31 MAXPATCH 7 None MEM: 1432.31 MB
LDB: TIME 9063.68 LOAD: AVG 0.190328 MAX 0.348043  PROXIES: TOTAL 1623 MAXPE 31 MAXPATCH 7 RefineTorusLB MEM: 1432.31 MB
LDB: TIME 9063.68 LOAD: AVG 0.190328 MAX 0.348043  PROXIES: TOTAL 1623 MAXPE 31 MAXPATCH 7 RefineTorusLB MEM: 1432.31 MB
LDB: ============== END OF LOAD BALANCING =============== 9063.68
Info: useSync: 0 useProxySync: 0
LDB: =============== DONE WITH MIGRATION ================ 9063.69
LDB: ============= START OF LOAD BALANCING ============== 9094.61
LDB: ============== END OF LOAD BALANCING =============== 9094.61
Info: useSync: 0 useProxySync: 0
LDB: =============== DONE WITH MIGRATION ================ 9094.61
LDB: ============= START OF LOAD BALANCING ============== 9095.37
LDB: TIME 9095.38 LOAD: AVG 0.18658 MAX 0.34481  PROXIES: TOTAL 1623 MAXPE 31 MAXPATCH 7 None MEM: 1432.31 MB
LDB: TIME 9095.38 LOAD: AVG 0.18658 MAX 0.34481  PROXIES: TOTAL 1623 MAXPE 31 MAXPATCH 7 RefineTorusLB MEM: 1432.31 MB
LDB: TIME 9095.38 LOAD: AVG 0.18658 MAX 0.34481  PROXIES: TOTAL 1623 MAXPE 31 MAXPATCH 7 RefineTorusLB MEM: 1432.31 MB
LDB: Reverting to original mapping
LDB: ============== END OF LOAD BALANCING =============== 9095.38
Info: useSync: 0 useProxySync: 0
LDB: =============== DONE WITH MIGRATION ================ 9095.38
LDB: ============= START OF LOAD BALANCING ============== 9124.92
LDB: ============== END OF LOAD BALANCING =============== 9124.92
Info: useSync: 0 useProxySync: 0
LDB: =============== DONE WITH MIGRATION ================ 9124.92
LDB: ============= START OF LOAD BALANCING ============== 9125.69
LDB: TIME 9125.69 LOAD: AVG 0.193281 MAX 0.3566  PROXIES: TOTAL 1623 MAXPE 31 MAXPATCH 7 None MEM: 1432.31 MB
LDB: TIME 9125.69 LOAD: AVG 0.193281 MAX 0.3566  PROXIES: TOTAL 1623 MAXPE 31 MAXPATCH 7 RefineTorusLB MEM: 1432.31 MB
LDB: TIME 9125.69 LOAD: AVG 0.193281 MAX 0.3566  PROXIES: TOTAL 1623 MAXPE 31 MAXPATCH 7 RefineTorusLB MEM: 1432.31 MB
LDB: ============== END OF LOAD BALANCING =============== 9125.69
Info: useSync: 0 useProxySync: 0
LDB: =============== DONE WITH MIGRATION ================ 9125.7
LDB: ============= START OF LOAD BALANCING ============== 9155.21
LDB: ============== END OF LOAD BALANCING =============== 9155.21
Info: useSync: 0 useProxySync: 0
LDB: =============== DONE WITH MIGRATION ================ 9155.21
LDB: ============= START OF LOAD BALANCING ============== 9155.99
LDB: TIME 9156 LOAD: AVG 0.197012 MAX 0.312628  PROXIES: TOTAL 1623 MAXPE 31 MAXPATCH 7 None MEM: 1432.32 MB
LDB: TIME 9156 LOAD: AVG 0.197012 MAX 0.312628  PROXIES: TOTAL 1623 MAXPE 31 MAXPATCH 7 RefineTorusLB MEM: 1432.32 MB
LDB: TIME 9156 LOAD: AVG 0.197012 MAX 0.312628  PROXIES: TOTAL 1623 MAXPE 31 MAXPATCH 7 RefineTorusLB MEM: 1432.32 MB
LDB: Reverting to original mapping
LDB: ============== END OF LOAD BALANCING =============== 9156
Info: useSync: 0 useProxySync: 0
LDB: =============== DONE WITH MIGRATION ================ 9156
LDB: ============= START OF LOAD BALANCING ============== 9184.66
LDB: ============== END OF LOAD BALANCING =============== 9184.66
Info: useSync: 0 useProxySync: 0
LDB: =============== DONE WITH MIGRATION ================ 9184.66
LDB: ============= START OF LOAD BALANCING ============== 9185.28
LDB: TIME 9185.28 LOAD: AVG 0.190956 MAX 0.341224  PROXIES: TOTAL 1623 MAXPE 31 MAXPATCH 7 None MEM: 1432.32 MB
LDB: TIME 9185.28 LOAD: AVG 0.190956 MAX 0.341224  PROXIES: TOTAL 1623 MAXPE 31 MAXPATCH 7 RefineTorusLB MEM: 1432.32 MB
LDB: TIME 9185.28 LOAD: AVG 0.190956 MAX 0.341224  PROXIES: TOTAL 1623 MAXPE 31 MAXPATCH 7 RefineTorusLB MEM: 1432.32 MB
LDB: ============== END OF LOAD BALANCING =============== 9185.28
Info: useSync: 0 useProxySync: 0
LDB: =============== DONE WITH MIGRATION ================ 9185.28
PRESSURE: 500000 146.633 150.661 63.6206 150.661 70.9199 -178.341 63.6206 -178.341 285.686
GPRESSURE: 500000 155.657 156.706 98.709 142.353 76.5422 -155.971 61.3809 -162.499 289.4
PRESSAVG: 500000 1.05793 0.718065 18.2224 0.718055 1.95747 34.3845 18.2224 34.3845 1.39889
GPRESSAVG: 500000 1.02802 0.741757 18.2397 0.704368 1.97795 34.3619 18.2081 34.382 1.40085
TIMING: 500000  CPU: 7219.66, 0.014979/step  Wall: 9160.92, 0.0152032/step, 64.4023 hours remaining, 1432.332031 MB of memory in use.
ETITLE:      TS           BOND          ANGLE          DIHED          IMPRP               ELECT            VDW       BOUNDARY           MISC        KINETIC               TOTAL           TEMP      POTENTIAL         TOTAL3        TEMPAVG            PRESSURE      GPRESSURE         VOLUME       PRESSAVG      GPRESSAVG

ENERGY:  500000     67053.8028    146420.1950    103685.9525      6622.6460       -9302469.8445    337432.6899         0.0000         0.0000    234463.9524       -8406790.6058       310.6622  -8641254.5582  -8404900.1411       309.7151            167.7463       173.8666   3268139.4409         1.4714         1.4689

WRITING EXTENDED SYSTEM TO RESTART FILE AT STEP 500000
WRITING COORDINATES TO DCD FILE Fiber55_dyn4.dcd AT STEP 500000
WRITING COORDINATES TO RESTART FILE AT STEP 500000
FINISHED WRITING RESTART COORDINATES
WRITING VELOCITIES TO RESTART FILE AT STEP 500000
FINISHED WRITING RESTART VELOCITIES
LDB: ============= START OF LOAD BALANCING ============== 9214.43
LDB: ============== END OF LOAD BALANCING =============== 9214.43
Info: useSync: 0 useProxySync: 0
LDB: =============== DONE WITH MIGRATION ================ 9214.43
LDB: ============= START OF LOAD BALANCING ============== 9215.14
LDB: TIME 9215.14 LOAD: AVG 0.195159 MAX 0.329961  PROXIES: TOTAL 1623 MAXPE 31 MAXPATCH 7 None MEM: 1432.33 MB
LDB: TIME 9215.14 LOAD: AVG 0.195159 MAX 0.329961  PROXIES: TOTAL 1623 MAXPE 31 MAXPATCH 7 RefineTorusLB MEM: 1432.33 MB
LDB: TIME 9215.14 LOAD: AVG 0.195159 MAX 0.329961  PROXIES: TOTAL 1623 MAXPE 31 MAXPATCH 7 RefineTorusLB MEM: 1432.33 MB
LDB: Reverting to original mapping
LDB: ============== END OF LOAD BALANCING =============== 9215.14
Info: useSync: 0 useProxySync: 0
LDB: =============== DONE WITH MIGRATION ================ 9215.15
LDB: ============= START OF LOAD BALANCING ============== 9243.83
LDB: ============== END OF LOAD BALANCING =============== 9243.83
Info: useSync: 0 useProxySync: 0
LDB: =============== DONE WITH MIGRATION ================ 9243.83
LDB: ============= START OF LOAD BALANCING ============== 9244.56
LDB: TIME 9244.57 LOAD: AVG 0.196352 MAX 0.32147  PROXIES: TOTAL 1623 MAXPE 31 MAXPATCH 7 None MEM: 1432.33 MB
LDB: TIME 9244.57 LOAD: AVG 0.196352 MAX 0.32147  PROXIES: TOTAL 1623 MAXPE 31 MAXPATCH 7 RefineTorusLB MEM: 1432.33 MB
LDB: TIME 9244.57 LOAD: AVG 0.196352 MAX 0.32147  PROXIES: TOTAL 1623 MAXPE 31 MAXPATCH 7 RefineTorusLB MEM: 1432.33 MB
LDB: Reverting to original mapping
LDB: ============== END OF LOAD BALANCING =============== 9244.57
Info: useSync: 0 useProxySync: 0
LDB: =============== DONE WITH MIGRATION ================ 9244.57
LDB: ============= START OF LOAD BALANCING ============== 9273.2
LDB: ============== END OF LOAD BALANCING =============== 9273.2
Info: useSync: 0 useProxySync: 0
LDB: =============== DONE WITH MIGRATION ================ 9273.2
LDB: ============= START OF LOAD BALANCING ============== 9273.95
LDB: TIME 9273.95 LOAD: AVG 0.193279 MAX 0.314773  PROXIES: TOTAL 1623 MAXPE 31 MAXPATCH 7 None MEM: 1432.33 MB
LDB: TIME 9273.95 LOAD: AVG 0.193279 MAX 0.314773  PROXIES: TOTAL 1623 MAXPE 31 MAXPATCH 7 RefineTorusLB MEM: 1432.33 MB
LDB: TIME 9273.95 LOAD: AVG 0.193279 MAX 0.314773  PROXIES: TOTAL 1623 MAXPE 31 MAXPATCH 7 RefineTorusLB MEM: 1432.33 MB
LDB: Reverting to original mapping
LDB: ============== END OF LOAD BALANCING =============== 9273.95
Info: useSync: 0 useProxySync: 0
LDB: =============== DONE WITH MIGRATION ================ 9273.96
LDB: ============= START OF LOAD BALANCING ============== 9302.96
LDB: ============== END OF LOAD BALANCING =============== 9302.96
Info: useSync: 0 useProxySync: 0
LDB: =============== DONE WITH MIGRATION ================ 9302.96
LDB: ============= START OF LOAD BALANCING ============== 9303.75
LDB: TIME 9303.76 LOAD: AVG 0.194026 MAX 0.432283  PROXIES: TOTAL 1623 MAXPE 31 MAXPATCH 7 None MEM: 1432.33 MB
LDB: TIME 9303.76 LOAD: AVG 0.194026 MAX 0.432283  PROXIES: TOTAL 1623 MAXPE 31 MAXPATCH 7 RefineTorusLB MEM: 1432.33 MB
LDB: TIME 9303.76 LOAD: AVG 0.194026 MAX 0.432283  PROXIES: TOTAL 1623 MAXPE 31 MAXPATCH 7 RefineTorusLB MEM: 1432.33 MB
LDB: Reverting to original mapping
LDB: ============== END OF LOAD BALANCING =============== 9303.76
Info: useSync: 0 useProxySync: 0
LDB: =============== DONE WITH MIGRATION ================ 9303.76
LDB: ============= START OF LOAD BALANCING ============== 9332.72
LDB: ============== END OF LOAD BALANCING =============== 9332.72
Info: useSync: 0 useProxySync: 0
LDB: =============== DONE WITH MIGRATION ================ 9332.72
LDB: ============= START OF LOAD BALANCING ============== 9333.45
LDB: TIME 9333.46 LOAD: AVG 0.194867 MAX 0.327449  PROXIES: TOTAL 1623 MAXPE 31 MAXPATCH 7 None MEM: 1432.33 MB
LDB: TIME 9333.46 LOAD: AVG 0.194867 MAX 0.327449  PROXIES: TOTAL 1623 MAXPE 31 MAXPATCH 7 RefineTorusLB MEM: 1432.33 MB
LDB: TIME 9333.46 LOAD: AVG 0.194867 MAX 0.327449  PROXIES: TOTAL 1623 MAXPE 31 MAXPATCH 7 RefineTorusLB MEM: 1432.33 MB
LDB: ============== END OF LOAD BALANCING =============== 9333.46
Info: useSync: 0 useProxySync: 0
LDB: =============== DONE WITH MIGRATION ================ 9333.46
PRESSURE: 510000 72.9468 184.431 71.5952 184.43 43.6331 -20.3796 71.5935 -20.3794 306.965
GPRESSURE: 510000 27.5849 184.34 55.9091 213.928 83.7977 -73.8854 73.9938 -14.4539 332.974
PRESSAVG: 510000 0.843085 6.99232 16.1386 6.99232 0.239947 27.3334 16.1386 27.3335 0.66478
GPRESSAVG: 510000 0.853555 6.97282 16.1317 7.01394 0.229649 27.3437 16.1587 27.3237 0.684733
TIMING: 510000  CPU: 7366.41, 0.0146752/step  Wall: 9309.39, 0.014846/step, 62.8481 hours remaining, 1432.335938 MB of memory in use.
ENERGY:  510000     66840.8465    146496.3179    103742.9365      6664.9582       -9301068.3526    336433.9638         0.0000         0.0000    233314.9043       -8407574.4254       309.1397  -8640889.3297  -8405708.9213       309.4504            141.1817       148.1187   3268816.0043         0.5826         0.5893

WRITING EXTENDED SYSTEM TO RESTART FILE AT STEP 510000
WRITING COORDINATES TO DCD FILE Fiber55_dyn4.dcd AT STEP 510000
WRITING COORDINATES TO RESTART FILE AT STEP 510000
FINISHED WRITING RESTART COORDINATES
WRITING VELOCITIES TO RESTART FILE AT STEP 510000
FINISHED WRITING RESTART VELOCITIES
LDB: ============= START OF LOAD BALANCING ============== 9471.21
LDB: ============== END OF LOAD BALANCING =============== 9471.21
Info: useSync: 0 useProxySync: 0
LDB: =============== DONE WITH MIGRATION ================ 9471.21
LDB: ============= START OF LOAD BALANCING ============== 9471.96
LDB: TIME 9471.96 LOAD: AVG 0.190482 MAX 0.343598  PROXIES: TOTAL 1623 MAXPE 31 MAXPATCH 7 None MEM: 1432.54 MB
LDB: TIME 9471.96 LOAD: AVG 0.190482 MAX 0.343598  PROXIES: TOTAL 1623 MAXPE 31 MAXPATCH 7 RefineTorusLB MEM: 1432.54 MB
LDB: TIME 9471.96 LOAD: AVG 0.190482 MAX 0.343598  PROXIES: TOTAL 1623 MAXPE 31 MAXPATCH 7 RefineTorusLB MEM: 1432.54 MB
LDB: ============== END OF LOAD BALANCING =============== 9471.96
Info: useSync: 0 useProxySync: 0
LDB: =============== DONE WITH MIGRATION ================ 9471.96
LDB: ============= START OF LOAD BALANCING ============== 9499.77
LDB: ============== END OF LOAD BALANCING =============== 9499.77
Info: useSync: 0 useProxySync: 0
LDB: =============== DONE WITH MIGRATION ================ 9499.77
LDB: ============= START OF LOAD BALANCING ============== 9500.4
LDB: TIME 9500.41 LOAD: AVG 0.192041 MAX 0.341246  PROXIES: TOTAL 1623 MAXPE 31 MAXPATCH 7 None MEM: 1432.54 MB
LDB: TIME 9500.41 LOAD: AVG 0.192041 MAX 0.341246  PROXIES: TOTAL 1623 MAXPE 31 MAXPATCH 7 RefineTorusLB MEM: 1432.54 MB
LDB: TIME 9500.41 LOAD: AVG 0.192041 MAX 0.341246  PROXIES: TOTAL 1623 MAXPE 31 MAXPATCH 7 RefineTorusLB MEM: 1432.54 MB
LDB: Reverting to original mapping
LDB: ============== END OF LOAD BALANCING =============== 9500.41
Info: useSync: 0 useProxySync: 0
LDB: =============== DONE WITH MIGRATION ================ 9500.41
LDB: ============= START OF LOAD BALANCING ============== 9525.26
LDB: ============== END OF LOAD BALANCING =============== 9525.26
Info: useSync: 0 useProxySync: 0
LDB: =============== DONE WITH MIGRATION ================ 9525.26
LDB: ============= START OF LOAD BALANCING ============== 9525.9
LDB: TIME 9525.9 LOAD: AVG 0.183342 MAX 0.364204  PROXIES: TOTAL 1623 MAXPE 31 MAXPATCH 7 None MEM: 1432.55 MB
LDB: TIME 9525.9 LOAD: AVG 0.183342 MAX 0.364204  PROXIES: TOTAL 1623 MAXPE 31 MAXPATCH 7 RefineTorusLB MEM: 1432.55 MB
LDB: TIME 9525.9 LOAD: AVG 0.183342 MAX 0.364204  PROXIES: TOTAL 1623 MAXPE 31 MAXPATCH 7 RefineTorusLB MEM: 1432.55 MB
LDB: ============== END OF LOAD BALANCING =============== 9525.9
Info: useSync: 0 useProxySync: 0
LDB: =============== DONE WITH MIGRATION ================ 9525.9
LDB: ============= START OF LOAD BALANCING ============== 9550.61
LDB: ============== END OF LOAD BALANCING =============== 9550.61
Info: useSync: 0 useProxySync: 0
LDB: =============== DONE WITH MIGRATION ================ 9550.62
LDB: ============= START OF LOAD BALANCING ============== 9551.26
LDB: TIME 9551.27 LOAD: AVG 0.184082 MAX 0.343228  PROXIES: TOTAL 1623 MAXPE 31 MAXPATCH 7 None MEM: 1432.55 MB
LDB: TIME 9551.27 LOAD: AVG 0.184082 MAX 0.343228  PROXIES: TOTAL 1623 MAXPE 31 MAXPATCH 7 RefineTorusLB MEM: 1432.55 MB
LDB: TIME 9551.27 LOAD: AVG 0.184082 MAX 0.343228  PROXIES: TOTAL 1623 MAXPE 31 MAXPATCH 7 RefineTorusLB MEM: 1432.55 MB
LDB: ============== END OF LOAD BALANCING =============== 9551.27
Info: useSync: 0 useProxySync: 0
LDB: =============== DONE WITH MIGRATION ================ 9551.27
LDB: ============= START OF LOAD BALANCING ============== 9576.1
LDB: ============== END OF LOAD BALANCING =============== 9576.1
Info: useSync: 0 useProxySync: 0
LDB: =============== DONE WITH MIGRATION ================ 9576.1
LDB: ============= START OF LOAD BALANCING ============== 9576.76
LDB: TIME 9576.76 LOAD: AVG 0.184883 MAX 0.347632  PROXIES: TOTAL 1623 MAXPE 31 MAXPATCH 7 None MEM: 1432.55 MB
LDB: TIME 9576.76 LOAD: AVG 0.184883 MAX 0.347632  PROXIES: TOTAL 1623 MAXPE 31 MAXPATCH 7 RefineTorusLB MEM: 1432.55 MB
LDB: TIME 9576.76 LOAD: AVG 0.184883 MAX 0.347632  PROXIES: TOTAL 1623 MAXPE 31 MAXPATCH 7 RefineTorusLB MEM: 1432.55 MB
LDB: ============== END OF LOAD BALANCING =============== 9576.76
Info: useSync: 0 useProxySync: 0
LDB: =============== DONE WITH MIGRATION ================ 9576.76
PRESSURE: 520000 -133.543 -13.8838 -16.9069 -13.8846 -34.5969 30.3548 -16.9063 30.3558 41.6072
GPRESSURE: 520000 -166.747 -37.8021 8.56044 -24.1981 -12.8224 3.29201 -23.3872 6.44887 81.9288
PRESSAVG: 520000 0.082691 14.3935 25.6254 14.3935 1.34998 29.4209 25.6254 29.4209 1.45779
GPRESSAVG: 520000 0.0703814 14.3926 25.6332 14.3625 1.37843 29.4173 25.6097 29.4061 1.48577
TIMING: 520000  CPU: 7495.32, 0.012891/step  Wall: 9548.72, 0.023934/step, 101.254 hours remaining, 1432.765625 MB of memory in use.
ENERGY:  520000     66907.7004    146038.4301    103818.0285      6723.8143       -9301531.9268    336849.7673         0.0000         0.0000    234243.2632       -8406950.9230       310.3698  -8641194.1862  -8405061.3125       309.6396            -42.1776       -32.5470   3267490.8845         0.9635         0.9782

WRITING EXTENDED SYSTEM TO RESTART FILE AT STEP 520000
WRITING COORDINATES TO DCD FILE Fiber55_dyn4.dcd AT STEP 520000
WRITING COORDINATES TO RESTART FILE AT STEP 520000
FINISHED WRITING RESTART COORDINATES
WRITING VELOCITIES TO RESTART FILE AT STEP 520000
FINISHED WRITING RESTART VELOCITIES
LDB: ============= START OF LOAD BALANCING ============== 9619.7
LDB: ============== END OF LOAD BALANCING =============== 9619.7
Info: useSync: 0 useProxySync: 0
LDB: =============== DONE WITH MIGRATION ================ 9619.7
LDB: ============= START OF LOAD BALANCING ============== 9620.33
LDB: TIME 9620.33 LOAD: AVG 0.188495 MAX 0.349436  PROXIES: TOTAL 1623 MAXPE 31 MAXPATCH 7 None MEM: 1432.77 MB
LDB: TIME 9620.33 LOAD: AVG 0.188495 MAX 0.349436  PROXIES: TOTAL 1623 MAXPE 31 MAXPATCH 7 RefineTorusLB MEM: 1432.77 MB
LDB: TIME 9620.33 LOAD: AVG 0.188495 MAX 0.349436  PROXIES: TOTAL 1623 MAXPE 31 MAXPATCH 7 RefineTorusLB MEM: 1432.77 MB
LDB: Reverting to original mapping
LDB: ============== END OF LOAD BALANCING =============== 9620.33
Info: useSync: 0 useProxySync: 0
LDB: =============== DONE WITH MIGRATION ================ 9620.33
LDB: ============= START OF LOAD BALANCING ============== 9645.01
LDB: ============== END OF LOAD BALANCING =============== 9645.01
Info: useSync: 0 useProxySync: 0
LDB: =============== DONE WITH MIGRATION ================ 9645.01
LDB: ============= START OF LOAD BALANCING ============== 9645.66
LDB: TIME 9645.66 LOAD: AVG 0.186698 MAX 0.345247  PROXIES: TOTAL 1623 MAXPE 31 MAXPATCH 7 None MEM: 1432.77 MB
LDB: TIME 9645.66 LOAD: AVG 0.186698 MAX 0.345247  PROXIES: TOTAL 1623 MAXPE 31 MAXPATCH 7 RefineTorusLB MEM: 1432.77 MB
LDB: TIME 9645.66 LOAD: AVG 0.186698 MAX 0.345247  PROXIES: TOTAL 1623 MAXPE 31 MAXPATCH 7 RefineTorusLB MEM: 1432.77 MB
LDB: Reverting to original mapping
LDB: ============== END OF LOAD BALANCING =============== 9645.66
Info: useSync: 0 useProxySync: 0
LDB: =============== DONE WITH MIGRATION ================ 9645.66
LDB: ============= START OF LOAD BALANCING ============== 9670.22
LDB: ============== END OF LOAD BALANCING =============== 9670.22
Info: useSync: 0 useProxySync: 0
LDB: =============== DONE WITH MIGRATION ================ 9670.22
LDB: ============= START OF LOAD BALANCING ============== 9670.87
LDB: TIME 9670.87 LOAD: AVG 0.190456 MAX 0.348377  PROXIES: TOTAL 1623 MAXPE 31 MAXPATCH 7 None MEM: 1432.77 MB
LDB: TIME 9670.87 LOAD: AVG 0.190456 MAX 0.348377  PROXIES: TOTAL 1623 MAXPE 31 MAXPATCH 7 RefineTorusLB MEM: 1432.77 MB
LDB: TIME 9670.87 LOAD: AVG 0.190456 MAX 0.348377  PROXIES: TOTAL 1623 MAXPE 31 MAXPATCH 7 RefineTorusLB MEM: 1432.77 MB
LDB: ============== END OF LOAD BALANCING =============== 9670.87
Info: useSync: 0 useProxySync: 0
LDB: =============== DONE WITH MIGRATION ================ 9670.88
LDB: ============= START OF LOAD BALANCING ============== 9695.61
LDB: ============== END OF LOAD BALANCING =============== 9695.61
Info: useSync: 0 useProxySync: 0
LDB: =============== DONE WITH MIGRATION ================ 9695.61
LDB: ============= START OF LOAD BALANCING ============== 9696.24
LDB: TIME 9696.24 LOAD: AVG 0.188084 MAX 0.358244  PROXIES: TOTAL 1623 MAXPE 31 MAXPATCH 7 None MEM: 1433.07 MB
LDB: TIME 9696.24 LOAD: AVG 0.188084 MAX 0.358244  PROXIES: TOTAL 1623 MAXPE 31 MAXPATCH 7 RefineTorusLB MEM: 1433.07 MB
LDB: TIME 9696.24 LOAD: AVG 0.188084 MAX 0.358244  PROXIES: TOTAL 1623 MAXPE 31 MAXPATCH 7 RefineTorusLB MEM: 1433.07 MB
LDB: Reverting to original mapping
LDB: ============== END OF LOAD BALANCING =============== 9696.24
Info: useSync: 0 useProxySync: 0
LDB: =============== DONE WITH MIGRATION ================ 9696.24
LDB: ============= START OF LOAD BALANCING ============== 9720.95
LDB: ============== END OF LOAD BALANCING =============== 9720.95
Info: useSync: 0 useProxySync: 0
LDB: =============== DONE WITH MIGRATION ================ 9720.95
LDB: ============= START OF LOAD BALANCING ============== 9721.58
LDB: TIME 9721.59 LOAD: AVG 0.187121 MAX 0.349409  PROXIES: TOTAL 1623 MAXPE 31 MAXPATCH 7 None MEM: 1433.54 MB
LDB: TIME 9721.59 LOAD: AVG 0.187121 MAX 0.349409  PROXIES: TOTAL 1623 MAXPE 31 MAXPATCH 7 RefineTorusLB MEM: 1433.54 MB
LDB: TIME 9721.59 LOAD: AVG 0.187121 MAX 0.349409  PROXIES: TOTAL 1623 MAXPE 31 MAXPATCH 7 RefineTorusLB MEM: 1433.54 MB
LDB: Reverting to original mapping
LDB: ============== END OF LOAD BALANCING =============== 9721.59
Info: useSync: 0 useProxySync: 0
LDB: =============== DONE WITH MIGRATION ================ 9721.59
PRESSURE: 530000 -237.223 22.7122 -65.5016 22.7124 -168.219 237.785 -65.5017 237.785 -296.557
GPRESSURE: 530000 -243.414 20.3019 -82.9665 6.78301 -165.346 240.331 -95.0695 192.277 -265.499
PRESSAVG: 530000 2.82074 7.9033 25.4912 7.9033 2.26505 23.484 25.4912 23.484 0.242035
GPRESSAVG: 530000 2.81735 7.89101 25.5175 7.89725 2.2528 23.495 25.4911 23.4762 0.247858
TIMING: 530000  CPU: 7619.9, 0.0124584/step  Wall: 9693.38, 0.0144651/step, 61.1552 hours remaining, 1433.953125 MB of memory in use.
ENERGY:  530000     67230.1737    146128.0000    103753.0945      6677.2859       -9300188.5540    335545.2907         0.0000         0.0000    234352.0640       -8406502.6451       310.5139  -8640854.7091  -8404617.8456       309.6117           -233.9994      -224.7528   3268944.6485         1.7759         1.7727

WRITING EXTENDED SYSTEM TO RESTART FILE AT STEP 530000
WRITING COORDINATES TO DCD FILE Fiber55_dyn4.dcd AT STEP 530000
WRITING COORDINATES TO RESTART FILE AT STEP 530000
FINISHED WRITING RESTART COORDINATES
WRITING VELOCITIES TO RESTART FILE AT STEP 530000
FINISHED WRITING RESTART VELOCITIES
LDB: ============= START OF LOAD BALANCING ============== 9797.69
LDB: ============== END OF LOAD BALANCING =============== 9797.69
Info: useSync: 0 useProxySync: 0
LDB: =============== DONE WITH MIGRATION ================ 9797.69
LDB: ============= START OF LOAD BALANCING ============== 9798.35
LDB: TIME 9798.35 LOAD: AVG 0.185082 MAX 0.348019  PROXIES: TOTAL 1623 MAXPE 31 MAXPATCH 7 None MEM: 1433.95 MB
LDB: TIME 9798.35 LOAD: AVG 0.185082 MAX 0.348019  PROXIES: TOTAL 1623 MAXPE 31 MAXPATCH 7 RefineTorusLB MEM: 1433.95 MB
LDB: TIME 9798.35 LOAD: AVG 0.185082 MAX 0.348019  PROXIES: TOTAL 1623 MAXPE 31 MAXPATCH 7 RefineTorusLB MEM: 1433.95 MB
LDB: Reverting to original mapping
LDB: ============== END OF LOAD BALANCING =============== 9798.35
Info: useSync: 0 useProxySync: 0
LDB: =============== DONE WITH MIGRATION ================ 9798.35
LDB: ============= START OF LOAD BALANCING ============== 9823
LDB: ============== END OF LOAD BALANCING =============== 9823
Info: useSync: 0 useProxySync: 0
LDB: =============== DONE WITH MIGRATION ================ 9823
LDB: ============= START OF LOAD BALANCING ============== 9823.63
LDB: TIME 9823.63 LOAD: AVG 0.190001 MAX 0.36235  PROXIES: TOTAL 1623 MAXPE 31 MAXPATCH 7 None MEM: 1435.48 MB
LDB: TIME 9823.63 LOAD: AVG 0.190001 MAX 0.36235  PROXIES: TOTAL 1623 MAXPE 31 MAXPATCH 7 RefineTorusLB MEM: 1435.48 MB
LDB: TIME 9823.63 LOAD: AVG 0.190001 MAX 0.36235  PROXIES: TOTAL 1623 MAXPE 31 MAXPATCH 7 RefineTorusLB MEM: 1435.48 MB
LDB: Reverting to original mapping
LDB: ============== END OF LOAD BALANCING =============== 9823.63
Info: useSync: 0 useProxySync: 0
LDB: =============== DONE WITH MIGRATION ================ 9823.63
LDB: ============= START OF LOAD BALANCING ============== 9848.23
LDB: ============== END OF LOAD BALANCING =============== 9848.23
Info: useSync: 0 useProxySync: 0
LDB: =============== DONE WITH MIGRATION ================ 9848.23
LDB: ============= START OF LOAD BALANCING ============== 9848.86
LDB: TIME 9848.86 LOAD: AVG 0.186495 MAX 0.357705  PROXIES: TOTAL 1623 MAXPE 31 MAXPATCH 7 None MEM: 1435.48 MB
LDB: TIME 9848.86 LOAD: AVG 0.186495 MAX 0.357705  PROXIES: TOTAL 1623 MAXPE 31 MAXPATCH 7 RefineTorusLB MEM: 1435.48 MB
LDB: TIME 9848.86 LOAD: AVG 0.186495 MAX 0.357705  PROXIES: TOTAL 1623 MAXPE 31 MAXPATCH 7 RefineTorusLB MEM: 1435.48 MB
LDB: Reverting to original mapping
LDB: ============== END OF LOAD BALANCING =============== 9848.86
Info: useSync: 0 useProxySync: 0
LDB: =============== DONE WITH MIGRATION ================ 9848.86
LDB: ============= START OF LOAD BALANCING ============== 9873.22
LDB: ============== END OF LOAD BALANCING =============== 9873.22
Info: useSync: 0 useProxySync: 0
LDB: =============== DONE WITH MIGRATION ================ 9873.22
LDB: ============= START OF LOAD BALANCING ============== 9873.85
LDB: TIME 9873.86 LOAD: AVG 0.18888 MAX 0.355655  PROXIES: TOTAL 1623 MAXPE 31 MAXPATCH 7 None MEM: 1435.48 MB
LDB: TIME 9873.86 LOAD: AVG 0.18888 MAX 0.355655  PROXIES: TOTAL 1623 MAXPE 31 MAXPATCH 7 RefineTorusLB MEM: 1435.48 MB
LDB: TIME 9873.86 LOAD: AVG 0.18888 MAX 0.355655  PROXIES: TOTAL 1623 MAXPE 31 MAXPATCH 7 RefineTorusLB MEM: 1435.48 MB
LDB: ============== END OF LOAD BALANCING =============== 9873.86
Info: useSync: 0 useProxySync: 0
LDB: =============== DONE WITH MIGRATION ================ 9873.86
LDB: ============= START OF LOAD BALANCING ============== 9898.13
LDB: ============== END OF LOAD BALANCING =============== 9898.13
Info: useSync: 0 useProxySync: 0
LDB: =============== DONE WITH MIGRATION ================ 9898.13
LDB: ============= START OF LOAD BALANCING ============== 9898.74
LDB: TIME 9898.75 LOAD: AVG 0.190951 MAX 0.353077  PROXIES: TOTAL 1623 MAXPE 31 MAXPATCH 7 None MEM: 1438.15 MB
LDB: TIME 9898.75 LOAD: AVG 0.190951 MAX 0.353077  PROXIES: TOTAL 1623 MAXPE 31 MAXPATCH 7 RefineTorusLB MEM: 1438.15 MB
LDB: TIME 9898.75 LOAD: AVG 0.190951 MAX 0.353077  PROXIES: TOTAL 1623 MAXPE 31 MAXPATCH 7 RefineTorusLB MEM: 1438.15 MB
LDB: Reverting to original mapping
LDB: ============== END OF LOAD BALANCING =============== 9898.75
Info: useSync: 0 useProxySync: 0
LDB: =============== DONE WITH MIGRATION ================ 9898.75
PRESSURE: 540000 -91.2022 -82.9813 -86.1135 -82.9821 -101.153 30.4996 -86.1131 30.4988 -90.0765
GPRESSURE: 540000 -95.0209 -34.7489 -86.2729 -73.356 -63.442 5.83477 -126.772 18.9267 -104.434
PRESSAVG: 540000 1.73668 8.77384 26.021 8.77384 2.51044 12.5468 26.021 12.5468 0.953792
GPRESSAVG: 540000 1.74182 8.78359 26.0322 8.75873 2.52284 12.5461 26.0354 12.5551 0.950558
TIMING: 540000  CPU: 7743.27, 0.012337/step  Wall: 9870.29, 0.0176916/step, 74.747 hours remaining, 1442.968750 MB of memory in use.
ENERGY:  540000     66512.6130    146519.5671    103775.8928      6710.3308       -9300651.3828    336211.2406         0.0000         0.0000    233297.6818       -8407624.0567       309.1169  -8640921.7385  -8405753.4367       309.7185            -94.1440       -87.6323   3267638.9615         1.7336         1.7384

WRITING EXTENDED SYSTEM TO RESTART FILE AT STEP 540000
WRITING COORDINATES TO DCD FILE Fiber55_dyn4.dcd AT STEP 540000
WRITING COORDINATES TO RESTART FILE AT STEP 540000
FINISHED WRITING RESTART COORDINATES
WRITING VELOCITIES TO RESTART FILE AT STEP 540000
FINISHED WRITING RESTART VELOCITIES
LDB: ============= START OF LOAD BALANCING ============== 9924.16
LDB: ============== END OF LOAD BALANCING =============== 9924.16
Info: useSync: 0 useProxySync: 0
LDB: =============== DONE WITH MIGRATION ================ 9924.16
LDB: ============= START OF LOAD BALANCING ============== 9924.78
LDB: TIME 9924.78 LOAD: AVG 0.185622 MAX 0.342727  PROXIES: TOTAL 1623 MAXPE 31 MAXPATCH 7 None MEM: 1442.97 MB
LDB: TIME 9924.78 LOAD: AVG 0.185622 MAX 0.342727  PROXIES: TOTAL 1623 MAXPE 31 MAXPATCH 7 RefineTorusLB MEM: 1442.97 MB
LDB: TIME 9924.78 LOAD: AVG 0.185622 MAX 0.342727  PROXIES: TOTAL 1623 MAXPE 31 MAXPATCH 7 RefineTorusLB MEM: 1442.97 MB
LDB: Reverting to original mapping
LDB: ============== END OF LOAD BALANCING =============== 9924.78
Info: useSync: 0 useProxySync: 0
LDB: =============== DONE WITH MIGRATION ================ 9924.79
LDB: ============= START OF LOAD BALANCING ============== 9948.96
LDB: ============== END OF LOAD BALANCING =============== 9948.96
Info: useSync: 0 useProxySync: 0
LDB: =============== DONE WITH MIGRATION ================ 9948.96
LDB: ============= START OF LOAD BALANCING ============== 9949.61
LDB: TIME 9949.61 LOAD: AVG 0.184623 MAX 0.349008  PROXIES: TOTAL 1623 MAXPE 31 MAXPATCH 7 None MEM: 1445.9 MB
LDB: TIME 9949.61 LOAD: AVG 0.184623 MAX 0.349008  PROXIES: TOTAL 1623 MAXPE 31 MAXPATCH 7 RefineTorusLB MEM: 1445.9 MB
LDB: TIME 9949.61 LOAD: AVG 0.184623 MAX 0.349008  PROXIES: TOTAL 1623 MAXPE 31 MAXPATCH 7 RefineTorusLB MEM: 1445.9 MB
LDB: ============== END OF LOAD BALANCING =============== 9949.61
Info: useSync: 0 useProxySync: 0
LDB: =============== DONE WITH MIGRATION ================ 9949.61
LDB: ============= START OF LOAD BALANCING ============== 9973.86
LDB: ============== END OF LOAD BALANCING =============== 9973.86
Info: useSync: 0 useProxySync: 0
LDB: =============== DONE WITH MIGRATION ================ 9973.86
LDB: ============= START OF LOAD BALANCING ============== 9974.48
LDB: TIME 9974.49 LOAD: AVG 0.187439 MAX 0.351982  PROXIES: TOTAL 1623 MAXPE 31 MAXPATCH 7 None MEM: 1445.9 MB
LDB: TIME 9974.49 LOAD: AVG 0.187439 MAX 0.351982  PROXIES: TOTAL 1623 MAXPE 31 MAXPATCH 7 RefineTorusLB MEM: 1445.9 MB
LDB: TIME 9974.49 LOAD: AVG 0.187439 MAX 0.351982  PROXIES: TOTAL 1623 MAXPE 31 MAXPATCH 7 RefineTorusLB MEM: 1445.9 MB
LDB: Reverting to original mapping
LDB: ============== END OF LOAD BALANCING =============== 9974.49
Info: useSync: 0 useProxySync: 0
LDB: =============== DONE WITH MIGRATION ================ 9974.49
LDB: ============= START OF LOAD BALANCING ============== 9999.02
LDB: ============== END OF LOAD BALANCING =============== 9999.02
Info: useSync: 0 useProxySync: 0
LDB: =============== DONE WITH MIGRATION ================ 9999.02
LDB: ============= START OF LOAD BALANCING ============== 9999.63
LDB: TIME 9999.63 LOAD: AVG 0.189962 MAX 0.359393  PROXIES: TOTAL 1623 MAXPE 31 MAXPATCH 7 None MEM: 1445.91 MB
LDB: TIME 9999.63 LOAD: AVG 0.189962 MAX 0.359393  PROXIES: TOTAL 1623 MAXPE 31 MAXPATCH 7 RefineTorusLB MEM: 1445.91 MB
LDB: TIME 9999.63 LOAD: AVG 0.189962 MAX 0.359393  PROXIES: TOTAL 1623 MAXPE 31 MAXPATCH 7 RefineTorusLB MEM: 1445.91 MB
LDB: Reverting to original mapping
LDB: ============== END OF LOAD BALANCING =============== 9999.63
Info: useSync: 0 useProxySync: 0
LDB: =============== DONE WITH MIGRATION ================ 9999.64
LDB: ============= START OF LOAD BALANCING ============== 10024
LDB: ============== END OF LOAD BALANCING =============== 10024
Info: useSync: 0 useProxySync: 0
LDB: =============== DONE WITH MIGRATION ================ 10024
LDB: ============= START OF LOAD BALANCING ============== 10024.6
LDB: TIME 10024.6 LOAD: AVG 0.183292 MAX 0.355851  PROXIES: TOTAL 1623 MAXPE 31 MAXPATCH 7 None MEM: 1448.54 MB
LDB: TIME 10024.6 LOAD: AVG 0.183292 MAX 0.355851  PROXIES: TOTAL 1623 MAXPE 31 MAXPATCH 7 RefineTorusLB MEM: 1448.54 MB
LDB: TIME 10024.6 LOAD: AVG 0.183292 MAX 0.355851  PROXIES: TOTAL 1623 MAXPE 31 MAXPATCH 7 RefineTorusLB MEM: 1448.54 MB
LDB: ============== END OF LOAD BALANCING =============== 10024.6
Info: useSync: 0 useProxySync: 0
LDB: =============== DONE WITH MIGRATION ================ 10024.6
PRESSURE: 550000 19.379 -48.9998 -15.5578 -49.0005 -157.246 13.934 -15.5572 13.9335 92.8945
GPRESSURE: 550000 14.8028 -98.2237 -27.0755 -31.2392 -157.013 22.4958 -32.035 48.593 114.2
PRESSAVG: 550000 1.61283 0.446931 25.7285 0.44693 1.1685 15.9739 25.7285 15.9739 1.66989
GPRESSAVG: 550000 1.61 0.441442 25.7288 0.475051 1.17961 15.9691 25.6872 16.0094 1.67705
TIMING: 550000  CPU: 7865.74, 0.0122465/step  Wall: 9995.91, 0.0125616/step, 53.0377 hours remaining, 1451.386719 MB of memory in use.
ENERGY:  550000     67226.4606    146338.6106    103562.5988      6630.4036       -9300250.9810    335723.7526         0.0000         0.0000    234351.7505       -8406417.4043       310.5135  -8640769.1548  -8404528.9294       309.7097            -14.9909        -9.3367   3270361.7244         1.4837         1.4889

WRITING EXTENDED SYSTEM TO RESTART FILE AT STEP 550000
WRITING COORDINATES TO DCD FILE Fiber55_dyn4.dcd AT STEP 550000
WRITING COORDINATES TO RESTART FILE AT STEP 550000
FINISHED WRITING RESTART COORDINATES
WRITING VELOCITIES TO RESTART FILE AT STEP 550000
FINISHED WRITING RESTART VELOCITIES
LDB: ============= START OF LOAD BALANCING ============== 10052.4
LDB: ============== END OF LOAD BALANCING =============== 10052.4
Info: useSync: 0 useProxySync: 0
LDB: =============== DONE WITH MIGRATION ================ 10052.4
LDB: ============= START OF LOAD BALANCING ============== 10053.1
LDB: TIME 10053.1 LOAD: AVG 0.185911 MAX 0.362025  PROXIES: TOTAL 1623 MAXPE 31 MAXPATCH 7 None MEM: 1452.32 MB
LDB: TIME 10053.1 LOAD: AVG 0.185911 MAX 0.362025  PROXIES: TOTAL 1623 MAXPE 31 MAXPATCH 7 RefineTorusLB MEM: 1452.32 MB
LDB: TIME 10053.1 LOAD: AVG 0.185911 MAX 0.362025  PROXIES: TOTAL 1623 MAXPE 31 MAXPATCH 7 RefineTorusLB MEM: 1452.32 MB
LDB: Reverting to original mapping
LDB: ============== END OF LOAD BALANCING =============== 10053.1
Info: useSync: 0 useProxySync: 0
LDB: =============== DONE WITH MIGRATION ================ 10053.1
LDB: ============= START OF LOAD BALANCING ============== 10077.3
LDB: ============== END OF LOAD BALANCING =============== 10077.3
Info: useSync: 0 useProxySync: 0
LDB: =============== DONE WITH MIGRATION ================ 10077.3
LDB: ============= START OF LOAD BALANCING ============== 10077.9
LDB: TIME 10077.9 LOAD: AVG 0.184124 MAX 0.34749  PROXIES: TOTAL 1623 MAXPE 31 MAXPATCH 7 None MEM: 1452.32 MB
LDB: TIME 10077.9 LOAD: AVG 0.184124 MAX 0.34749  PROXIES: TOTAL 1623 MAXPE 31 MAXPATCH 7 RefineTorusLB MEM: 1452.32 MB
LDB: TIME 10077.9 LOAD: AVG 0.184124 MAX 0.34749  PROXIES: TOTAL 1623 MAXPE 31 MAXPATCH 7 RefineTorusLB MEM: 1452.32 MB
LDB: Reverting to original mapping
LDB: ============== END OF LOAD BALANCING =============== 10077.9
Info: useSync: 0 useProxySync: 0
LDB: =============== DONE WITH MIGRATION ================ 10077.9
LDB: ============= START OF LOAD BALANCING ============== 10102.1
LDB: ============== END OF LOAD BALANCING =============== 10102.1
Info: useSync: 0 useProxySync: 0
LDB: =============== DONE WITH MIGRATION ================ 10102.1
LDB: ============= START OF LOAD BALANCING ============== 10102.8
LDB: TIME 10102.8 LOAD: AVG 0.182385 MAX 0.343509  PROXIES: TOTAL 1623 MAXPE 31 MAXPATCH 7 None MEM: 1452.32 MB
LDB: TIME 10102.8 LOAD: AVG 0.182385 MAX 0.343509  PROXIES: TOTAL 1623 MAXPE 31 MAXPATCH 7 RefineTorusLB MEM: 1452.32 MB
LDB: TIME 10102.8 LOAD: AVG 0.182385 MAX 0.343509  PROXIES: TOTAL 1623 MAXPE 31 MAXPATCH 7 RefineTorusLB MEM: 1452.32 MB
LDB: Reverting to original mapping
LDB: ============== END OF LOAD BALANCING =============== 10102.8
Info: useSync: 0 useProxySync: 0
LDB: =============== DONE WITH MIGRATION ================ 10102.8
LDB: ============= START OF LOAD BALANCING ============== 10127.1
LDB: ============== END OF LOAD BALANCING =============== 10127.1
Info: useSync: 0 useProxySync: 0
LDB: =============== DONE WITH MIGRATION ================ 10127.1
LDB: ============= START OF LOAD BALANCING ============== 10127.7
LDB: TIME 10127.7 LOAD: AVG 0.181871 MAX 0.350156  PROXIES: TOTAL 1623 MAXPE 31 MAXPATCH 7 None MEM: 1453.16 MB
LDB: TIME 10127.7 LOAD: AVG 0.181871 MAX 0.350156  PROXIES: TOTAL 1623 MAXPE 31 MAXPATCH 7 RefineTorusLB MEM: 1453.16 MB
LDB: TIME 10127.7 LOAD: AVG 0.181871 MAX 0.350156  PROXIES: TOTAL 1623 MAXPE 31 MAXPATCH 7 RefineTorusLB MEM: 1453.16 MB
LDB: ============== END OF LOAD BALANCING =============== 10127.7
Info: useSync: 0 useProxySync: 0
LDB: =============== DONE WITH MIGRATION ================ 10127.7
LDB: ============= START OF LOAD BALANCING ============== 10152
LDB: ============== END OF LOAD BALANCING =============== 10152
Info: useSync: 0 useProxySync: 0
LDB: =============== DONE WITH MIGRATION ================ 10152
LDB: ============= START OF LOAD BALANCING ============== 10152.6
LDB: TIME 10152.6 LOAD: AVG 0.184038 MAX 0.345593  PROXIES: TOTAL 1623 MAXPE 31 MAXPATCH 7 None MEM: 1454.02 MB
LDB: TIME 10152.6 LOAD: AVG 0.184038 MAX 0.345593  PROXIES: TOTAL 1623 MAXPE 31 MAXPATCH 7 RefineTorusLB MEM: 1454.02 MB
LDB: TIME 10152.6 LOAD: AVG 0.184038 MAX 0.345593  PROXIES: TOTAL 1623 MAXPE 31 MAXPATCH 7 RefineTorusLB MEM: 1454.02 MB
LDB: ============== END OF LOAD BALANCING =============== 10152.6
Info: useSync: 0 useProxySync: 0
LDB: =============== DONE WITH MIGRATION ================ 10152.6
PRESSURE: 560000 -13.1011 -35.2183 148.768 -35.2189 67.5039 -3.06958 148.768 -3.06903 -127.35
GPRESSURE: 560000 -44.9246 -14.804 111.043 -16.6549 93.2895 -3.46709 185.19 -47.5678 -105.978
PRESSAVG: 560000 -1.41846 5.32737 20.841 5.32736 -1.03112 16.1433 20.841 16.1433 2.86195
GPRESSAVG: 560000 -1.42961 5.33171 20.8241 5.31292 -1.02263 16.1487 20.8557 16.1557 2.86359
TIMING: 560000  CPU: 7987.89, 0.0122153/step  Wall: 10123.9, 0.0127984/step, 54.0021 hours remaining, 1454.023438 MB of memory in use.
ENERGY:  560000     66585.1887    146436.7623    103412.5721      6730.3600       -9302294.1925    337386.7368         0.0000         0.0000    233867.1864       -8407875.3861       309.8715  -8641742.5726  -8405989.4925       309.7021            -24.3156       -19.2044   3267523.7799         0.1375         0.1371

WRITING EXTENDED SYSTEM TO RESTART FILE AT STEP 560000
WRITING COORDINATES TO DCD FILE Fiber55_dyn4.dcd AT STEP 560000
WRITING COORDINATES TO RESTART FILE AT STEP 560000
FINISHED WRITING RESTART COORDINATES
WRITING VELOCITIES TO RESTART FILE AT STEP 560000
FINISHED WRITING RESTART VELOCITIES
LDB: ============= START OF LOAD BALANCING ============== 10177.2
LDB: ============== END OF LOAD BALANCING =============== 10177.2
Info: useSync: 0 useProxySync: 0
LDB: =============== DONE WITH MIGRATION ================ 10177.2
LDB: ============= START OF LOAD BALANCING ============== 10177.8
LDB: TIME 10177.8 LOAD: AVG 0.183606 MAX 0.35252  PROXIES: TOTAL 1623 MAXPE 31 MAXPATCH 7 None MEM: 1454.02 MB
LDB: TIME 10177.8 LOAD: AVG 0.183606 MAX 0.35252  PROXIES: TOTAL 1623 MAXPE 31 MAXPATCH 7 RefineTorusLB MEM: 1454.02 MB
LDB: TIME 10177.8 LOAD: AVG 0.183606 MAX 0.35252  PROXIES: TOTAL 1623 MAXPE 31 MAXPATCH 7 RefineTorusLB MEM: 1454.02 MB
LDB: ============== END OF LOAD BALANCING =============== 10177.8
Info: useSync: 0 useProxySync: 0
LDB: =============== DONE WITH MIGRATION ================ 10177.8
LDB: ============= START OF LOAD BALANCING ============== 10201.9
LDB: ============== END OF LOAD BALANCING =============== 10201.9
Info: useSync: 0 useProxySync: 0
LDB: =============== DONE WITH MIGRATION ================ 10201.9
LDB: ============= START OF LOAD BALANCING ============== 10202.5
LDB: TIME 10202.5 LOAD: AVG 0.181788 MAX 0.359826  PROXIES: TOTAL 1623 MAXPE 31 MAXPATCH 7 None MEM: 1454.02 MB
LDB: TIME 10202.5 LOAD: AVG 0.181788 MAX 0.359826  PROXIES: TOTAL 1623 MAXPE 31 MAXPATCH 7 RefineTorusLB MEM: 1454.02 MB
LDB: TIME 10202.5 LOAD: AVG 0.181788 MAX 0.359826  PROXIES: TOTAL 1623 MAXPE 31 MAXPATCH 7 RefineTorusLB MEM: 1454.02 MB
LDB: Reverting to original mapping
LDB: ============== END OF LOAD BALANCING =============== 10202.5
Info: useSync: 0 useProxySync: 0
LDB: =============== DONE WITH MIGRATION ================ 10202.5
LDB: ============= START OF LOAD BALANCING ============== 10226.7
LDB: ============== END OF LOAD BALANCING =============== 10226.7
Info: useSync: 0 useProxySync: 0
LDB: =============== DONE WITH MIGRATION ================ 10226.7
LDB: ============= START OF LOAD BALANCING ============== 10227.4
LDB: TIME 10227.4 LOAD: AVG 0.180127 MAX 0.346891  PROXIES: TOTAL 1623 MAXPE 31 MAXPATCH 7 None MEM: 1454.46 MB
LDB: TIME 10227.4 LOAD: AVG 0.180127 MAX 0.346891  PROXIES: TOTAL 1623 MAXPE 31 MAXPATCH 7 RefineTorusLB MEM: 1454.46 MB
LDB: TIME 10227.4 LOAD: AVG 0.180127 MAX 0.346891  PROXIES: TOTAL 1623 MAXPE 31 MAXPATCH 7 RefineTorusLB MEM: 1454.46 MB
LDB: Reverting to original mapping
LDB: ============== END OF LOAD BALANCING =============== 10227.4
Info: useSync: 0 useProxySync: 0
LDB: =============== DONE WITH MIGRATION ================ 10227.4
LDB: ============= START OF LOAD BALANCING ============== 10251.6
LDB: ============== END OF LOAD BALANCING =============== 10251.6
Info: useSync: 0 useProxySync: 0
LDB: =============== DONE WITH MIGRATION ================ 10251.6
LDB: ============= START OF LOAD BALANCING ============== 10252.3
LDB: TIME 10252.3 LOAD: AVG 0.187227 MAX 0.34652  PROXIES: TOTAL 1623 MAXPE 31 MAXPATCH 7 None MEM: 1454.96 MB
LDB: TIME 10252.3 LOAD: AVG 0.187227 MAX 0.34652  PROXIES: TOTAL 1623 MAXPE 31 MAXPATCH 7 RefineTorusLB MEM: 1454.96 MB
LDB: TIME 10252.3 LOAD: AVG 0.187227 MAX 0.34652  PROXIES: TOTAL 1623 MAXPE 31 MAXPATCH 7 RefineTorusLB MEM: 1454.96 MB
LDB: Reverting to original mapping
LDB: ============== END OF LOAD BALANCING =============== 10252.3
Info: useSync: 0 useProxySync: 0
LDB: =============== DONE WITH MIGRATION ================ 10252.3
LDB: ============= START OF LOAD BALANCING ============== 10276.4
LDB: ============== END OF LOAD BALANCING =============== 10276.4
Info: useSync: 0 useProxySync: 0
LDB: =============== DONE WITH MIGRATION ================ 10276.4
LDB: ============= START OF LOAD BALANCING ============== 10277
LDB: TIME 10277 LOAD: AVG 0.189283 MAX 0.352219  PROXIES: TOTAL 1623 MAXPE 31 MAXPATCH 7 None MEM: 1454.96 MB
LDB: TIME 10277 LOAD: AVG 0.189283 MAX 0.352219  PROXIES: TOTAL 1623 MAXPE 31 MAXPATCH 7 RefineTorusLB MEM: 1454.96 MB
LDB: TIME 10277 LOAD: AVG 0.189283 MAX 0.352219  PROXIES: TOTAL 1623 MAXPE 31 MAXPATCH 7 RefineTorusLB MEM: 1454.96 MB
LDB: ============== END OF LOAD BALANCING =============== 10277
Info: useSync: 0 useProxySync: 0
LDB: =============== DONE WITH MIGRATION ================ 10277
PRESSURE: 570000 -55.0763 -94.3984 70.1016 -94.3975 -73.4019 142.835 70.1021 142.835 -21.781
GPRESSURE: 570000 -27.1811 -96.3366 62.4592 -86.5245 -81.3597 111.285 46.5118 134.029 -31.5603
PRESSAVG: 570000 0.156508 -4.80122 34.35 -4.80122 0.455961 15.1438 34.35 15.1438 0.913951
GPRESSAVG: 570000 0.178835 -4.78766 34.3563 -4.82585 0.432722 15.1496 34.3846 15.1383 0.893629
TIMING: 570000  CPU: 8109.6, 0.0121708/step  Wall: 10248.2, 0.0124291/step, 52.4093 hours remaining, 1454.964844 MB of memory in use.
ENERGY:  570000     66951.2581    146842.3017    103464.7552      6585.4276       -9300894.5587    335932.9874         0.0000         0.0000    233727.5430       -8407390.2859       309.6864  -8641117.8289  -8405479.9655       309.4652            -50.0864       -46.7004   3268172.2104         0.5088         0.5017

WRITING EXTENDED SYSTEM TO RESTART FILE AT STEP 570000
WRITING COORDINATES TO DCD FILE Fiber55_dyn4.dcd AT STEP 570000
WRITING COORDINATES TO RESTART FILE AT STEP 570000
FINISHED WRITING RESTART COORDINATES
WRITING VELOCITIES TO RESTART FILE AT STEP 570000
FINISHED WRITING RESTART VELOCITIES
LDB: ============= START OF LOAD BALANCING ============== 10377.9
LDB: ============== END OF LOAD BALANCING =============== 10377.9
Info: useSync: 0 useProxySync: 0
LDB: =============== DONE WITH MIGRATION ================ 10377.9
LDB: ============= START OF LOAD BALANCING ============== 10378.5
LDB: TIME 10378.5 LOAD: AVG 0.186414 MAX 0.340902  PROXIES: TOTAL 1623 MAXPE 31 MAXPATCH 7 None MEM: 1458.22 MB
LDB: TIME 10378.5 LOAD: AVG 0.186414 MAX 0.340902  PROXIES: TOTAL 1623 MAXPE 31 MAXPATCH 7 RefineTorusLB MEM: 1458.22 MB
LDB: TIME 10378.5 LOAD: AVG 0.186414 MAX 0.340902  PROXIES: TOTAL 1623 MAXPE 31 MAXPATCH 7 RefineTorusLB MEM: 1458.22 MB
LDB: Reverting to original mapping
LDB: ============== END OF LOAD BALANCING =============== 10378.5
Info: useSync: 0 useProxySync: 0
LDB: =============== DONE WITH MIGRATION ================ 10378.6
LDB: ============= START OF LOAD BALANCING ============== 10402.5
LDB: ============== END OF LOAD BALANCING =============== 10402.5
Info: useSync: 0 useProxySync: 0
LDB: =============== DONE WITH MIGRATION ================ 10402.5
LDB: ============= START OF LOAD BALANCING ============== 10403.2
LDB: TIME 10403.2 LOAD: AVG 0.18937 MAX 0.353378  PROXIES: TOTAL 1623 MAXPE 31 MAXPATCH 7 None MEM: 1458.22 MB
LDB: TIME 10403.2 LOAD: AVG 0.18937 MAX 0.353378  PROXIES: TOTAL 1623 MAXPE 31 MAXPATCH 7 RefineTorusLB MEM: 1458.22 MB
LDB: TIME 10403.2 LOAD: AVG 0.18937 MAX 0.353378  PROXIES: TOTAL 1623 MAXPE 31 MAXPATCH 7 RefineTorusLB MEM: 1458.22 MB
LDB: ============== END OF LOAD BALANCING =============== 10403.2
Info: useSync: 0 useProxySync: 0
LDB: =============== DONE WITH MIGRATION ================ 10403.2
LDB: ============= START OF LOAD BALANCING ============== 10427.2
LDB: ============== END OF LOAD BALANCING =============== 10427.2
Info: useSync: 0 useProxySync: 0
LDB: =============== DONE WITH MIGRATION ================ 10427.2
LDB: ============= START OF LOAD BALANCING ============== 10427.8
LDB: TIME 10427.8 LOAD: AVG 0.191103 MAX 0.355949  PROXIES: TOTAL 1623 MAXPE 31 MAXPATCH 7 None MEM: 1458.22 MB
LDB: TIME 10427.8 LOAD: AVG 0.191103 MAX 0.355949  PROXIES: TOTAL 1623 MAXPE 31 MAXPATCH 7 RefineTorusLB MEM: 1458.22 MB
LDB: TIME 10427.8 LOAD: AVG 0.191103 MAX 0.355949  PROXIES: TOTAL 1623 MAXPE 31 MAXPATCH 7 RefineTorusLB MEM: 1458.22 MB
LDB: ============== END OF LOAD BALANCING =============== 10427.8
Info: useSync: 0 useProxySync: 0
LDB: =============== DONE WITH MIGRATION ================ 10427.8
LDB: ============= START OF LOAD BALANCING ============== 10452
LDB: ============== END OF LOAD BALANCING =============== 10452
Info: useSync: 0 useProxySync: 0
LDB: =============== DONE WITH MIGRATION ================ 10452
LDB: ============= START OF LOAD BALANCING ============== 10452.7
LDB: TIME 10452.7 LOAD: AVG 0.186789 MAX 0.356437  PROXIES: TOTAL 1623 MAXPE 31 MAXPATCH 7 None MEM: 1459.04 MB
LDB: TIME 10452.7 LOAD: AVG 0.186789 MAX 0.356437  PROXIES: TOTAL 1623 MAXPE 31 MAXPATCH 7 RefineTorusLB MEM: 1459.04 MB
LDB: TIME 10452.7 LOAD: AVG 0.186789 MAX 0.356437  PROXIES: TOTAL 1623 MAXPE 31 MAXPATCH 7 RefineTorusLB MEM: 1459.04 MB
LDB: ============== END OF LOAD BALANCING =============== 10452.7
Info: useSync: 0 useProxySync: 0
LDB: =============== DONE WITH MIGRATION ================ 10452.7
LDB: ============= START OF LOAD BALANCING ============== 10476.8
LDB: ============== END OF LOAD BALANCING =============== 10476.8
Info: useSync: 0 useProxySync: 0
LDB: =============== DONE WITH MIGRATION ================ 10476.8
LDB: ============= START OF LOAD BALANCING ============== 10477.5
LDB: TIME 10477.5 LOAD: AVG 0.185547 MAX 0.370669  PROXIES: TOTAL 1623 MAXPE 31 MAXPATCH 7 None MEM: 1459.71 MB
LDB: TIME 10477.5 LOAD: AVG 0.185547 MAX 0.370669  PROXIES: TOTAL 1623 MAXPE 31 MAXPATCH 7 RefineTorusLB MEM: 1459.71 MB
LDB: TIME 10477.5 LOAD: AVG 0.185547 MAX 0.370669  PROXIES: TOTAL 1623 MAXPE 31 MAXPATCH 7 RefineTorusLB MEM: 1459.71 MB
LDB: Reverting to original mapping
LDB: ============== END OF LOAD BALANCING =============== 10477.5
Info: useSync: 0 useProxySync: 0
LDB: =============== DONE WITH MIGRATION ================ 10477.5
PRESSURE: 580000 -116.338 -136.994 -78.4522 -136.992 16.6147 10.1372 -78.4526 10.1386 -79.2149
GPRESSURE: 580000 -121.451 -139.865 -60.3806 -107.047 -0.603054 -10.9121 -96.5442 39.7057 -45.2855
PRESSAVG: 580000 1.6126 -7.39681 36.6085 -7.39682 0.20151 31.6514 36.6085 31.6514 -0.0299425
GPRESSAVG: 580000 1.6042 -7.37956 36.5903 -7.40512 0.185594 31.6546 36.6077 31.6418 -0.00947463
TIMING: 580000  CPU: 8231.33, 0.0121728/step  Wall: 10448.9, 0.0200753/step, 84.595 hours remaining, 1459.710938 MB of memory in use.
ENERGY:  580000     66804.7115    146108.3878    103608.8722      6577.9146       -9300731.1550    336193.5018         0.0000         0.0000    233501.7792       -8407935.9880       309.3873  -8641437.7671  -8406038.4601       309.4531            -59.6461       -55.7797   3268312.2777         0.5947         0.5934

WRITING EXTENDED SYSTEM TO RESTART FILE AT STEP 580000
WRITING COORDINATES TO DCD FILE Fiber55_dyn4.dcd AT STEP 580000
WRITING COORDINATES TO RESTART FILE AT STEP 580000
FINISHED WRITING RESTART COORDINATES
WRITING VELOCITIES TO RESTART FILE AT STEP 580000
FINISHED WRITING RESTART VELOCITIES
LDB: ============= START OF LOAD BALANCING ============== 10522.2
LDB: ============== END OF LOAD BALANCING =============== 10522.2
Info: useSync: 0 useProxySync: 0
LDB: =============== DONE WITH MIGRATION ================ 10522.2
LDB: ============= START OF LOAD BALANCING ============== 10522.9
LDB: TIME 10522.9 LOAD: AVG 0.189112 MAX 0.362062  PROXIES: TOTAL 1623 MAXPE 31 MAXPATCH 7 None MEM: 1459.71 MB
LDB: TIME 10522.9 LOAD: AVG 0.189112 MAX 0.362062  PROXIES: TOTAL 1623 MAXPE 31 MAXPATCH 7 RefineTorusLB MEM: 1459.71 MB
LDB: TIME 10522.9 LOAD: AVG 0.189112 MAX 0.362062  PROXIES: TOTAL 1623 MAXPE 31 MAXPATCH 7 RefineTorusLB MEM: 1459.71 MB
LDB: ============== END OF LOAD BALANCING =============== 10522.9
Info: useSync: 0 useProxySync: 0
LDB: =============== DONE WITH MIGRATION ================ 10522.9
LDB: ============= START OF LOAD BALANCING ============== 10547.2
LDB: ============== END OF LOAD BALANCING =============== 10547.2
Info: useSync: 0 useProxySync: 0
LDB: =============== DONE WITH MIGRATION ================ 10547.2
LDB: ============= START OF LOAD BALANCING ============== 10547.8
LDB: TIME 10547.8 LOAD: AVG 0.187125 MAX 0.30518  PROXIES: TOTAL 1623 MAXPE 31 MAXPATCH 7 None MEM: 1459.71 MB
LDB: TIME 10547.8 LOAD: AVG 0.187125 MAX 0.30518  PROXIES: TOTAL 1623 MAXPE 31 MAXPATCH 7 RefineTorusLB MEM: 1459.71 MB
LDB: TIME 10547.8 LOAD: AVG 0.187125 MAX 0.30518  PROXIES: TOTAL 1623 MAXPE 31 MAXPATCH 7 RefineTorusLB MEM: 1459.71 MB
LDB: ============== END OF LOAD BALANCING =============== 10547.8
Info: useSync: 0 useProxySync: 0
LDB: =============== DONE WITH MIGRATION ================ 10547.8
LDB: ============= START OF LOAD BALANCING ============== 10572.1
LDB: ============== END OF LOAD BALANCING =============== 10572.1
Info: useSync: 0 useProxySync: 0
LDB: =============== DONE WITH MIGRATION ================ 10572.1
LDB: ============= START OF LOAD BALANCING ============== 10572.7
LDB: TIME 10572.7 LOAD: AVG 0.187273 MAX 0.321327  PROXIES: TOTAL 1623 MAXPE 31 MAXPATCH 7 None MEM: 1459.71 MB
LDB: TIME 10572.7 LOAD: AVG 0.187273 MAX 0.321327  PROXIES: TOTAL 1623 MAXPE 31 MAXPATCH 7 RefineTorusLB MEM: 1459.71 MB
LDB: TIME 10572.7 LOAD: AVG 0.187273 MAX 0.321327  PROXIES: TOTAL 1623 MAXPE 31 MAXPATCH 7 RefineTorusLB MEM: 1459.71 MB
LDB: ============== END OF LOAD BALANCING =============== 10572.7
Info: useSync: 0 useProxySync: 0
LDB: =============== DONE WITH MIGRATION ================ 10572.7
LDB: ============= START OF LOAD BALANCING ============== 10596.9
LDB: ============== END OF LOAD BALANCING =============== 10596.9
Info: useSync: 0 useProxySync: 0
LDB: =============== DONE WITH MIGRATION ================ 10596.9
LDB: ============= START OF LOAD BALANCING ============== 10597.6
LDB: TIME 10597.6 LOAD: AVG 0.183811 MAX 0.341274  PROXIES: TOTAL 1623 MAXPE 31 MAXPATCH 7 None MEM: 1459.71 MB
LDB: TIME 10597.6 LOAD: AVG 0.183811 MAX 0.341274  PROXIES: TOTAL 1623 MAXPE 31 MAXPATCH 7 RefineTorusLB MEM: 1459.71 MB
LDB: TIME 10597.6 LOAD: AVG 0.183811 MAX 0.341274  PROXIES: TOTAL 1623 MAXPE 31 MAXPATCH 7 RefineTorusLB MEM: 1459.71 MB
LDB: Reverting to original mapping
LDB: ============== END OF LOAD BALANCING =============== 10597.6
Info: useSync: 0 useProxySync: 0
LDB: =============== DONE WITH MIGRATION ================ 10597.6
LDB: ============= START OF LOAD BALANCING ============== 10622
LDB: ============== END OF LOAD BALANCING =============== 10622
Info: useSync: 0 useProxySync: 0
LDB: =============== DONE WITH MIGRATION ================ 10622
LDB: ============= START OF LOAD BALANCING ============== 10622.6
LDB: TIME 10622.6 LOAD: AVG 0.188053 MAX 0.334464  PROXIES: TOTAL 1623 MAXPE 31 MAXPATCH 7 None MEM: 1459.71 MB
LDB: TIME 10622.6 LOAD: AVG 0.188053 MAX 0.334464  PROXIES: TOTAL 1623 MAXPE 31 MAXPATCH 7 RefineTorusLB MEM: 1459.71 MB
LDB: TIME 10622.6 LOAD: AVG 0.188053 MAX 0.334464  PROXIES: TOTAL 1623 MAXPE 31 MAXPATCH 7 RefineTorusLB MEM: 1459.71 MB
LDB: ============== END OF LOAD BALANCING =============== 10622.6
Info: useSync: 0 useProxySync: 0
LDB: =============== DONE WITH MIGRATION ================ 10622.6
PRESSURE: 590000 88.5716 37.475 -45.8134 37.4755 -232.798 -57.4208 -45.8137 -57.4204 -9.14332
GPRESSURE: 590000 73.1 32.1806 -52.5697 -6.75351 -213.472 -36.2372 -45.5484 -30.8875 8.3537
PRESSAVG: 590000 -0.231055 -2.57746 45.7948 -2.57746 0.864987 23.029 45.7948 23.029 2.50303
GPRESSAVG: 590000 -0.236634 -2.5752 45.8143 -2.57508 0.868652 23.0065 45.7989 23.0407 2.49251
TIMING: 590000  CPU: 8353.96, 0.0122635/step  Wall: 10594, 0.0145096/step, 61.1016 hours remaining, 1460.289062 MB of memory in use.
ENERGY:  590000     66900.8341    146471.1932    103643.8969      6697.5005       -9301325.9472    336978.8529         0.0000         0.0000    233494.3337       -8407139.3359       309.3774  -8640633.6696  -8405244.6821       309.4509            -51.1234       -44.0062   3269411.4975         1.0457         1.0415

WRITING EXTENDED SYSTEM TO RESTART FILE AT STEP 590000
WRITING COORDINATES TO DCD FILE Fiber55_dyn4.dcd AT STEP 590000
WRITING COORDINATES TO RESTART FILE AT STEP 590000
FINISHED WRITING RESTART COORDINATES
WRITING VELOCITIES TO RESTART FILE AT STEP 590000
FINISHED WRITING RESTART VELOCITIES
LDB: ============= START OF LOAD BALANCING ============== 10698.1
LDB: ============== END OF LOAD BALANCING =============== 10698.1
Info: useSync: 0 useProxySync: 0
LDB: =============== DONE WITH MIGRATION ================ 10698.1
LDB: ============= START OF LOAD BALANCING ============== 10698.7
LDB: TIME 10698.7 LOAD: AVG 0.181904 MAX 0.335158  PROXIES: TOTAL 1623 MAXPE 31 MAXPATCH 7 None MEM: 1460.3 MB
LDB: TIME 10698.7 LOAD: AVG 0.181904 MAX 0.335158  PROXIES: TOTAL 1623 MAXPE 31 MAXPATCH 7 RefineTorusLB MEM: 1460.3 MB
LDB: TIME 10698.7 LOAD: AVG 0.181904 MAX 0.335158  PROXIES: TOTAL 1623 MAXPE 31 MAXPATCH 7 RefineTorusLB MEM: 1460.3 MB
LDB: ============== END OF LOAD BALANCING =============== 10698.7
Info: useSync: 0 useProxySync: 0
LDB: =============== DONE WITH MIGRATION ================ 10698.7
LDB: ============= START OF LOAD BALANCING ============== 10723.1
LDB: ============== END OF LOAD BALANCING =============== 10723.1
Info: useSync: 0 useProxySync: 0
LDB: =============== DONE WITH MIGRATION ================ 10723.1
LDB: ============= START OF LOAD BALANCING ============== 10723.7
LDB: TIME 10723.7 LOAD: AVG 0.186922 MAX 0.335476  PROXIES: TOTAL 1623 MAXPE 31 MAXPATCH 7 None MEM: 1460.3 MB
LDB: TIME 10723.7 LOAD: AVG 0.186922 MAX 0.335476  PROXIES: TOTAL 1623 MAXPE 31 MAXPATCH 7 RefineTorusLB MEM: 1460.3 MB
LDB: TIME 10723.7 LOAD: AVG 0.186922 MAX 0.335476  PROXIES: TOTAL 1623 MAXPE 31 MAXPATCH 7 RefineTorusLB MEM: 1460.3 MB
LDB: ============== END OF LOAD BALANCING =============== 10723.7
Info: useSync: 0 useProxySync: 0
LDB: =============== DONE WITH MIGRATION ================ 10723.7
LDB: ============= START OF LOAD BALANCING ============== 10748.1
LDB: ============== END OF LOAD BALANCING =============== 10748.1
Info: useSync: 0 useProxySync: 0
LDB: =============== DONE WITH MIGRATION ================ 10748.1
LDB: ============= START OF LOAD BALANCING ============== 10748.7
LDB: TIME 10748.7 LOAD: AVG 0.186626 MAX 0.343549  PROXIES: TOTAL 1623 MAXPE 31 MAXPATCH 7 None MEM: 1460.3 MB
LDB: TIME 10748.7 LOAD: AVG 0.186626 MAX 0.343549  PROXIES: TOTAL 1623 MAXPE 31 MAXPATCH 7 RefineTorusLB MEM: 1460.3 MB
LDB: TIME 10748.7 LOAD: AVG 0.186626 MAX 0.343549  PROXIES: TOTAL 1623 MAXPE 31 MAXPATCH 7 RefineTorusLB MEM: 1460.3 MB
LDB: Reverting to original mapping
LDB: ============== END OF LOAD BALANCING =============== 10748.7
Info: useSync: 0 useProxySync: 0
LDB: =============== DONE WITH MIGRATION ================ 10748.7
LDB: ============= START OF LOAD BALANCING ============== 10773
LDB: ============== END OF LOAD BALANCING =============== 10773
Info: useSync: 0 useProxySync: 0
LDB: =============== DONE WITH MIGRATION ================ 10773
LDB: ============= START OF LOAD BALANCING ============== 10773.6
LDB: TIME 10773.6 LOAD: AVG 0.186403 MAX 0.339591  PROXIES: TOTAL 1623 MAXPE 31 MAXPATCH 7 None MEM: 1460.3 MB
LDB: TIME 10773.6 LOAD: AVG 0.186403 MAX 0.339591  PROXIES: TOTAL 1623 MAXPE 31 MAXPATCH 7 RefineTorusLB MEM: 1460.3 MB
LDB: TIME 10773.6 LOAD: AVG 0.186403 MAX 0.339591  PROXIES: TOTAL 1623 MAXPE 31 MAXPATCH 7 RefineTorusLB MEM: 1460.3 MB
LDB: ============== END OF LOAD BALANCING =============== 10773.6
Info: useSync: 0 useProxySync: 0
LDB: =============== DONE WITH MIGRATION ================ 10773.6
LDB: ============= START OF LOAD BALANCING ============== 10798
LDB: ============== END OF LOAD BALANCING =============== 10798
Info: useSync: 0 useProxySync: 0
LDB: =============== DONE WITH MIGRATION ================ 10798
LDB: ============= START OF LOAD BALANCING ============== 10798.6
LDB: TIME 10798.6 LOAD: AVG 0.186914 MAX 0.356978  PROXIES: TOTAL 1623 MAXPE 31 MAXPATCH 7 None MEM: 1460.3 MB
LDB: TIME 10798.6 LOAD: AVG 0.186914 MAX 0.356978  PROXIES: TOTAL 1623 MAXPE 31 MAXPATCH 7 RefineTorusLB MEM: 1460.3 MB
LDB: TIME 10798.6 LOAD: AVG 0.186914 MAX 0.356978  PROXIES: TOTAL 1623 MAXPE 31 MAXPATCH 7 RefineTorusLB MEM: 1460.3 MB
LDB: Reverting to original mapping
LDB: ============== END OF LOAD BALANCING =============== 10798.6
Info: useSync: 0 useProxySync: 0
LDB: =============== DONE WITH MIGRATION ================ 10798.6
PRESSURE: 600000 -253.806 21.0397 85.1736 21.0393 -189.96 30.2509 85.1737 30.2507 103.414
GPRESSURE: 600000 -248.031 -44.746 79.0801 23.8096 -159.689 20.1294 150.131 65.9609 91.2161
PRESSAVG: 600000 4.24763 -1.78168 47.1181 -1.7817 1.5343 20.6027 47.1182 20.6027 0.0777245
GPRESSAVG: 600000 4.2707 -1.80673 47.127 -1.76264 1.5347 20.6221 47.1297 20.5961 0.0669176
TIMING: 600000  CPU: 8476.66, 0.0122699/step  Wall: 10770, 0.017595/step, 74.0454 hours remaining, 1460.304688 MB of memory in use.
ETITLE:      TS           BOND          ANGLE          DIHED          IMPRP               ELECT            VDW       BOUNDARY           MISC        KINETIC               TOTAL           TEMP      POTENTIAL         TOTAL3        TEMPAVG            PRESSURE      GPRESSURE         VOLUME       PRESSAVG      GPRESSAVG

ENERGY:  600000     66689.2828    146752.0343    103645.5505      6682.0168       -9301406.8392    335903.1698         0.0000         0.0000    233750.4092       -8407984.3757       309.7167  -8641734.7850  -8406073.0873       309.4120           -113.4505      -105.5014   3269153.1090         1.9532         1.9574

WRITING EXTENDED SYSTEM TO RESTART FILE AT STEP 600000
WRITING COORDINATES TO DCD FILE Fiber55_dyn4.dcd AT STEP 600000
WRITING COORDINATES TO RESTART FILE AT STEP 600000
FINISHED WRITING RESTART COORDINATES
WRITING VELOCITIES TO RESTART FILE AT STEP 600000
FINISHED WRITING RESTART VELOCITIES
LDB: ============= START OF LOAD BALANCING ============== 10823.1
LDB: ============== END OF LOAD BALANCING =============== 10823.1
Info: useSync: 0 useProxySync: 0
LDB: =============== DONE WITH MIGRATION ================ 10823.1
LDB: ============= START OF LOAD BALANCING ============== 10823.7
LDB: TIME 10823.7 LOAD: AVG 0.184392 MAX 0.354755  PROXIES: TOTAL 1623 MAXPE 31 MAXPATCH 7 None MEM: 1460.3 MB
LDB: TIME 10823.7 LOAD: AVG 0.184392 MAX 0.354755  PROXIES: TOTAL 1623 MAXPE 31 MAXPATCH 7 RefineTorusLB MEM: 1460.3 MB
LDB: TIME 10823.7 LOAD: AVG 0.184392 MAX 0.354755  PROXIES: TOTAL 1623 MAXPE 31 MAXPATCH 7 RefineTorusLB MEM: 1460.3 MB
LDB: Reverting to original mapping
LDB: ============== END OF LOAD BALANCING =============== 10823.7
Info: useSync: 0 useProxySync: 0
LDB: =============== DONE WITH MIGRATION ================ 10823.7
LDB: ============= START OF LOAD BALANCING ============== 10848
LDB: ============== END OF LOAD BALANCING =============== 10848
Info: useSync: 0 useProxySync: 0
LDB: =============== DONE WITH MIGRATION ================ 10848
LDB: ============= START OF LOAD BALANCING ============== 10848.6
LDB: TIME 10848.6 LOAD: AVG 0.18589 MAX 0.344005  PROXIES: TOTAL 1623 MAXPE 31 MAXPATCH 7 None MEM: 1460.3 MB
LDB: TIME 10848.6 LOAD: AVG 0.18589 MAX 0.344005  PROXIES: TOTAL 1623 MAXPE 31 MAXPATCH 7 RefineTorusLB MEM: 1460.3 MB
LDB: TIME 10848.6 LOAD: AVG 0.18589 MAX 0.344005  PROXIES: TOTAL 1623 MAXPE 31 MAXPATCH 7 RefineTorusLB MEM: 1460.3 MB
LDB: ============== END OF LOAD BALANCING =============== 10848.6
Info: useSync: 0 useProxySync: 0
LDB: =============== DONE WITH MIGRATION ================ 10848.6
LDB: ============= START OF LOAD BALANCING ============== 10872.9
LDB: ============== END OF LOAD BALANCING =============== 10872.9
Info: useSync: 0 useProxySync: 0
LDB: =============== DONE WITH MIGRATION ================ 10872.9
LDB: ============= START OF LOAD BALANCING ============== 10873.6
LDB: TIME 10873.6 LOAD: AVG 0.185216 MAX 0.346058  PROXIES: TOTAL 1623 MAXPE 31 MAXPATCH 7 None MEM: 1461.24 MB
LDB: TIME 10873.6 LOAD: AVG 0.185216 MAX 0.346058  PROXIES: TOTAL 1623 MAXPE 31 MAXPATCH 7 RefineTorusLB MEM: 1461.24 MB
LDB: TIME 10873.6 LOAD: AVG 0.185216 MAX 0.346058  PROXIES: TOTAL 1623 MAXPE 31 MAXPATCH 7 RefineTorusLB MEM: 1461.24 MB
LDB: Reverting to original mapping
LDB: ============== END OF LOAD BALANCING =============== 10873.6
Info: useSync: 0 useProxySync: 0
LDB: =============== DONE WITH MIGRATION ================ 10873.6
LDB: ============= START OF LOAD BALANCING ============== 10898
LDB: ============== END OF LOAD BALANCING =============== 10898
Info: useSync: 0 useProxySync: 0
LDB: =============== DONE WITH MIGRATION ================ 10898
LDB: ============= START OF LOAD BALANCING ============== 10898.7
LDB: TIME 10898.7 LOAD: AVG 0.183643 MAX 0.340105  PROXIES: TOTAL 1623 MAXPE 31 MAXPATCH 7 None MEM: 1461.88 MB
LDB: TIME 10898.7 LOAD: AVG 0.183643 MAX 0.340105  PROXIES: TOTAL 1623 MAXPE 31 MAXPATCH 7 RefineTorusLB MEM: 1461.88 MB
LDB: TIME 10898.7 LOAD: AVG 0.183643 MAX 0.340105  PROXIES: TOTAL 1623 MAXPE 31 MAXPATCH 7 RefineTorusLB MEM: 1461.88 MB
LDB: ============== END OF LOAD BALANCING =============== 10898.7
Info: useSync: 0 useProxySync: 0
LDB: =============== DONE WITH MIGRATION ================ 10898.7
LDB: ============= START OF LOAD BALANCING ============== 10923
LDB: ============== END OF LOAD BALANCING =============== 10923
Info: useSync: 0 useProxySync: 0
LDB: =============== DONE WITH MIGRATION ================ 10923
LDB: ============= START OF LOAD BALANCING ============== 10923.6
LDB: TIME 10923.6 LOAD: AVG 0.187472 MAX 0.333174  PROXIES: TOTAL 1623 MAXPE 31 MAXPATCH 7 None MEM: 1461.88 MB
LDB: TIME 10923.6 LOAD: AVG 0.187472 MAX 0.333174  PROXIES: TOTAL 1623 MAXPE 31 MAXPATCH 7 RefineTorusLB MEM: 1461.88 MB
LDB: TIME 10923.6 LOAD: AVG 0.187472 MAX 0.333174  PROXIES: TOTAL 1623 MAXPE 31 MAXPATCH 7 RefineTorusLB MEM: 1461.88 MB
LDB: ============== END OF LOAD BALANCING =============== 10923.6
Info: useSync: 0 useProxySync: 0
LDB: =============== DONE WITH MIGRATION ================ 10923.6
PRESSURE: 610000 -63.5411 -7.69312 -129.58 -7.69228 81.8433 -84.0166 -129.58 -84.0168 -60.3825
GPRESSURE: 610000 -13.2745 -20.6594 -128.288 -55.0114 53.9608 -111.645 -185.959 -123.75 -64.2693
PRESSAVG: 610000 0.805832 6.74543 21.0517 6.74543 -0.995414 20.2863 21.0517 20.2863 0.805836
GPRESSAVG: 610000 0.799576 6.74277 21.0498 6.76189 -1.00141 20.3216 21.0597 20.2881 0.822276
TIMING: 610000  CPU: 8599.04, 0.0122375/step  Wall: 10894.7, 0.0124756/step, 52.4667 hours remaining, 1461.886719 MB of memory in use.
ENERGY:  610000     67216.5404    145874.2807    103838.8835      6695.1227       -9300873.3458    336525.9693         0.0000         0.0000    234243.5423       -8406479.0070       310.3701  -8640722.5493  -8404594.1276       309.6922            -14.0268        -7.8610   3270877.8153         0.2054         0.2068

WRITING EXTENDED SYSTEM TO RESTART FILE AT STEP 610000
WRITING COORDINATES TO DCD FILE Fiber55_dyn4.dcd AT STEP 610000
WRITING COORDINATES TO RESTART FILE AT STEP 610000
FINISHED WRITING RESTART COORDINATES
WRITING VELOCITIES TO RESTART FILE AT STEP 610000
FINISHED WRITING RESTART VELOCITIES
LDB: ============= START OF LOAD BALANCING ============== 10956.4
LDB: ============== END OF LOAD BALANCING =============== 10956.4
Info: useSync: 0 useProxySync: 0
LDB: =============== DONE WITH MIGRATION ================ 10956.4
LDB: ============= START OF LOAD BALANCING ============== 10957
LDB: TIME 10957 LOAD: AVG 0.18964 MAX 0.334834  PROXIES: TOTAL 1623 MAXPE 31 MAXPATCH 7 None MEM: 1461.89 MB
LDB: TIME 10957 LOAD: AVG 0.18964 MAX 0.334834  PROXIES: TOTAL 1623 MAXPE 31 MAXPATCH 7 RefineTorusLB MEM: 1461.89 MB
LDB: TIME 10957 LOAD: AVG 0.18964 MAX 0.334834  PROXIES: TOTAL 1623 MAXPE 31 MAXPATCH 7 RefineTorusLB MEM: 1461.89 MB
LDB: ============== END OF LOAD BALANCING =============== 10957
Info: useSync: 0 useProxySync: 0
LDB: =============== DONE WITH MIGRATION ================ 10957
LDB: ============= START OF LOAD BALANCING ============== 10981
LDB: ============== END OF LOAD BALANCING =============== 10981
Info: useSync: 0 useProxySync: 0
LDB: =============== DONE WITH MIGRATION ================ 10981
LDB: ============= START OF LOAD BALANCING ============== 10981.6
LDB: TIME 10981.6 LOAD: AVG 0.184035 MAX 0.332721  PROXIES: TOTAL 1623 MAXPE 31 MAXPATCH 7 None MEM: 1461.89 MB
LDB: TIME 10981.6 LOAD: AVG 0.184035 MAX 0.332721  PROXIES: TOTAL 1623 MAXPE 31 MAXPATCH 7 RefineTorusLB MEM: 1461.89 MB
LDB: TIME 10981.6 LOAD: AVG 0.184035 MAX 0.332721  PROXIES: TOTAL 1623 MAXPE 31 MAXPATCH 7 RefineTorusLB MEM: 1461.89 MB
LDB: ============== END OF LOAD BALANCING =============== 10981.6
Info: useSync: 0 useProxySync: 0
LDB: =============== DONE WITH MIGRATION ================ 10981.6
LDB: ============= START OF LOAD BALANCING ============== 11005.3
LDB: ============== END OF LOAD BALANCING =============== 11005.3
Info: useSync: 0 useProxySync: 0
LDB: =============== DONE WITH MIGRATION ================ 11005.3
LDB: ============= START OF LOAD BALANCING ============== 11005.9
LDB: TIME 11005.9 LOAD: AVG 0.183777 MAX 0.334918  PROXIES: TOTAL 1623 MAXPE 31 MAXPATCH 7 None MEM: 1461.89 MB
LDB: TIME 11005.9 LOAD: AVG 0.183777 MAX 0.334918  PROXIES: TOTAL 1623 MAXPE 31 MAXPATCH 7 RefineTorusLB MEM: 1461.89 MB
LDB: TIME 11005.9 LOAD: AVG 0.183777 MAX 0.334918  PROXIES: TOTAL 1623 MAXPE 31 MAXPATCH 7 RefineTorusLB MEM: 1461.89 MB
LDB: ============== END OF LOAD BALANCING =============== 11005.9
Info: useSync: 0 useProxySync: 0
LDB: =============== DONE WITH MIGRATION ================ 11005.9
LDB: ============= START OF LOAD BALANCING ============== 11029.9
LDB: ============== END OF LOAD BALANCING =============== 11029.9
Info: useSync: 0 useProxySync: 0
LDB: =============== DONE WITH MIGRATION ================ 11029.9
LDB: ============= START OF LOAD BALANCING ============== 11030.5
LDB: TIME 11030.5 LOAD: AVG 0.181204 MAX 0.327111  PROXIES: TOTAL 1623 MAXPE 31 MAXPATCH 7 None MEM: 1461.89 MB
LDB: TIME 11030.5 LOAD: AVG 0.181204 MAX 0.327111  PROXIES: TOTAL 1623 MAXPE 31 MAXPATCH 7 RefineTorusLB MEM: 1461.89 MB
LDB: TIME 11030.5 LOAD: AVG 0.181204 MAX 0.327111  PROXIES: TOTAL 1623 MAXPE 31 MAXPATCH 7 RefineTorusLB MEM: 1461.89 MB
LDB: ============== END OF LOAD BALANCING =============== 11030.5
Info: useSync: 0 useProxySync: 0
LDB: =============== DONE WITH MIGRATION ================ 11030.5
LDB: ============= START OF LOAD BALANCING ============== 11054.5
LDB: ============== END OF LOAD BALANCING =============== 11054.5
Info: useSync: 0 useProxySync: 0
LDB: =============== DONE WITH MIGRATION ================ 11054.5
LDB: ============= START OF LOAD BALANCING ============== 11055.2
LDB: TIME 11055.2 LOAD: AVG 0.184321 MAX 0.337893  PROXIES: TOTAL 1623 MAXPE 31 MAXPATCH 7 None MEM: 1461.89 MB
LDB: TIME 11055.2 LOAD: AVG 0.184321 MAX 0.337893  PROXIES: TOTAL 1623 MAXPE 31 MAXPATCH 7 RefineTorusLB MEM: 1461.89 MB
LDB: TIME 11055.2 LOAD: AVG 0.184321 MAX 0.337893  PROXIES: TOTAL 1623 MAXPE 31 MAXPATCH 7 RefineTorusLB MEM: 1461.89 MB
LDB: Reverting to original mapping
LDB: ============== END OF LOAD BALANCING =============== 11055.2
Info: useSync: 0 useProxySync: 0
LDB: =============== DONE WITH MIGRATION ================ 11055.2
PRESSURE: 620000 54.2749 189.017 -6.83796 189.017 74.9574 -117.42 -6.83689 -117.42 174.39
GPRESSURE: 620000 49.9496 147.25 -14.8225 192.297 89.3133 -63.3907 -1.4261 -173.552 181.962
PRESSAVG: 620000 1.1737 9.38366 43.8756 9.38366 -0.0146005 15.6033 43.8756 15.6033 -0.0584787
GPRESSAVG: 620000 1.17053 9.37263 43.895 9.37598 0.00115992 15.6038 43.8682 15.6027 -0.051617
TIMING: 620000  CPU: 8720.01, 0.0120974/step  Wall: 11026.6, 0.0131857/step, 55.4164 hours remaining, 1461.886719 MB of memory in use.
ENERGY:  620000     66566.8511    147024.7386    103766.9643      6674.7333       -9303829.7486    338671.9813         0.0000         0.0000    233953.6716       -8407170.8084       309.9861  -8641124.4800  -8405286.2833       309.6763            101.2073       107.0751   3268059.8645         0.3669         0.3734

WRITING EXTENDED SYSTEM TO RESTART FILE AT STEP 620000
WRITING COORDINATES TO DCD FILE Fiber55_dyn4.dcd AT STEP 620000
WRITING COORDINATES TO RESTART FILE AT STEP 620000
FINISHED WRITING RESTART COORDINATES
WRITING VELOCITIES TO RESTART FILE AT STEP 620000
FINISHED WRITING RESTART VELOCITIES
LDB: ============= START OF LOAD BALANCING ============== 11093.2
LDB: ============== END OF LOAD BALANCING =============== 11093.2
Info: useSync: 0 useProxySync: 0
LDB: =============== DONE WITH MIGRATION ================ 11093.3
LDB: ============= START OF LOAD BALANCING ============== 11093.9
LDB: TIME 11093.9 LOAD: AVG 0.180404 MAX 0.322653  PROXIES: TOTAL 1623 MAXPE 31 MAXPATCH 7 None MEM: 1461.89 MB
LDB: TIME 11093.9 LOAD: AVG 0.180404 MAX 0.322653  PROXIES: TOTAL 1623 MAXPE 31 MAXPATCH 7 RefineTorusLB MEM: 1461.89 MB
LDB: TIME 11093.9 LOAD: AVG 0.180404 MAX 0.322653  PROXIES: TOTAL 1623 MAXPE 31 MAXPATCH 7 RefineTorusLB MEM: 1461.89 MB
LDB: ============== END OF LOAD BALANCING =============== 11093.9
Info: useSync: 0 useProxySync: 0
LDB: =============== DONE WITH MIGRATION ================ 11093.9
LDB: ============= START OF LOAD BALANCING ============== 11118.1
LDB: ============== END OF LOAD BALANCING =============== 11118.1
Info: useSync: 0 useProxySync: 0
LDB: =============== DONE WITH MIGRATION ================ 11118.1
LDB: ============= START OF LOAD BALANCING ============== 11118.8
LDB: TIME 11118.8 LOAD: AVG 0.184466 MAX 0.318878  PROXIES: TOTAL 1623 MAXPE 31 MAXPATCH 7 None MEM: 1461.89 MB
LDB: TIME 11118.8 LOAD: AVG 0.184466 MAX 0.318878  PROXIES: TOTAL 1623 MAXPE 31 MAXPATCH 7 RefineTorusLB MEM: 1461.89 MB
LDB: TIME 11118.8 LOAD: AVG 0.184466 MAX 0.318878  PROXIES: TOTAL 1623 MAXPE 31 MAXPATCH 7 RefineTorusLB MEM: 1461.89 MB
LDB: ============== END OF LOAD BALANCING =============== 11118.8
Info: useSync: 0 useProxySync: 0
LDB: =============== DONE WITH MIGRATION ================ 11118.8
LDB: ============= START OF LOAD BALANCING ============== 11142.9
LDB: ============== END OF LOAD BALANCING =============== 11142.9
Info: useSync: 0 useProxySync: 0
LDB: =============== DONE WITH MIGRATION ================ 11142.9
LDB: ============= START OF LOAD BALANCING ============== 11143.5
LDB: TIME 11143.5 LOAD: AVG 0.187318 MAX 0.354616  PROXIES: TOTAL 1623 MAXPE 31 MAXPATCH 7 None MEM: 1461.89 MB
LDB: TIME 11143.5 LOAD: AVG 0.187318 MAX 0.354616  PROXIES: TOTAL 1623 MAXPE 31 MAXPATCH 7 RefineTorusLB MEM: 1461.89 MB
LDB: TIME 11143.5 LOAD: AVG 0.187318 MAX 0.354616  PROXIES: TOTAL 1623 MAXPE 31 MAXPATCH 7 RefineTorusLB MEM: 1461.89 MB
LDB: Reverting to original mapping
LDB: ============== END OF LOAD BALANCING =============== 11143.5
Info: useSync: 0 useProxySync: 0
LDB: =============== DONE WITH MIGRATION ================ 11143.5
LDB: ============= START OF LOAD BALANCING ============== 11167.7
LDB: ============== END OF LOAD BALANCING =============== 11167.7
Info: useSync: 0 useProxySync: 0
LDB: =============== DONE WITH MIGRATION ================ 11167.7
LDB: ============= START OF LOAD BALANCING ============== 11168.3
LDB: TIME 11168.3 LOAD: AVG 0.188329 MAX 0.359279  PROXIES: TOTAL 1623 MAXPE 31 MAXPATCH 7 None MEM: 1461.89 MB
LDB: TIME 11168.3 LOAD: AVG 0.188329 MAX 0.359279  PROXIES: TOTAL 1623 MAXPE 31 MAXPATCH 7 RefineTorusLB MEM: 1461.89 MB
LDB: TIME 11168.3 LOAD: AVG 0.188329 MAX 0.359279  PROXIES: TOTAL 1623 MAXPE 31 MAXPATCH 7 RefineTorusLB MEM: 1461.89 MB
LDB: ============== END OF LOAD BALANCING =============== 11168.3
Info: useSync: 0 useProxySync: 0
LDB: =============== DONE WITH MIGRATION ================ 11168.3
LDB: ============= START OF LOAD BALANCING ============== 11192.4
LDB: ============== END OF LOAD BALANCING =============== 11192.4
Info: useSync: 0 useProxySync: 0
LDB: =============== DONE WITH MIGRATION ================ 11192.4
LDB: ============= START OF LOAD BALANCING ============== 11193
LDB: TIME 11193 LOAD: AVG 0.185791 MAX 0.323453  PROXIES: TOTAL 1623 MAXPE 31 MAXPATCH 7 None MEM: 1461.89 MB
LDB: TIME 11193 LOAD: AVG 0.185791 MAX 0.323453  PROXIES: TOTAL 1623 MAXPE 31 MAXPATCH 7 RefineTorusLB MEM: 1461.89 MB
LDB: TIME 11193 LOAD: AVG 0.185791 MAX 0.323453  PROXIES: TOTAL 1623 MAXPE 31 MAXPATCH 7 RefineTorusLB MEM: 1461.89 MB
LDB: ============== END OF LOAD BALANCING =============== 11193
Info: useSync: 0 useProxySync: 0
LDB: =============== DONE WITH MIGRATION ================ 11193
PRESSURE: 630000 -16.8893 39.442 -90.3838 39.4424 94.2783 73.2577 -90.3832 73.2577 -58.442
GPRESSURE: 630000 -23.3511 9.6776 -96.105 57.9724 74.7728 35.2703 -101.894 43.7482 -20.7799
PRESSAVG: 630000 0.762314 10.2547 47.3503 10.2547 -1.03781 15.4338 47.3503 15.4338 0.957401
GPRESSAVG: 630000 0.764206 10.2626 47.3359 10.2681 -1.04064 15.4376 47.3246 15.471 0.943951
TIMING: 630000  CPU: 8841.56, 0.0121545/step  Wall: 11164.1, 0.0137479/step, 57.7411 hours remaining, 1461.890625 MB of memory in use.
ENERGY:  630000     66938.0813    146395.1928    103861.0977      6653.5714       -9301633.0745    336484.6198         0.0000         0.0000    234017.4783       -8407283.0332       310.0706  -8641300.5115  -8405378.2526       309.8531              6.3157        10.2140   3269725.6032         0.2273         0.2225

WRITING EXTENDED SYSTEM TO RESTART FILE AT STEP 630000
WRITING COORDINATES TO DCD FILE Fiber55_dyn4.dcd AT STEP 630000
WRITING COORDINATES TO RESTART FILE AT STEP 630000
FINISHED WRITING RESTART COORDINATES
WRITING VELOCITIES TO RESTART FILE AT STEP 630000
FINISHED WRITING RESTART VELOCITIES
LDB: ============= START OF LOAD BALANCING ============== 11338.1
LDB: ============== END OF LOAD BALANCING =============== 11338.1
Info: useSync: 0 useProxySync: 0
LDB: =============== DONE WITH MIGRATION ================ 11338.1
LDB: ============= START OF LOAD BALANCING ============== 11338.7
LDB: TIME 11338.7 LOAD: AVG 0.186535 MAX 0.326333  PROXIES: TOTAL 1623 MAXPE 31 MAXPATCH 7 None MEM: 1461.89 MB
LDB: TIME 11338.7 LOAD: AVG 0.186535 MAX 0.326333  PROXIES: TOTAL 1623 MAXPE 31 MAXPATCH 7 RefineTorusLB MEM: 1461.89 MB
LDB: TIME 11338.7 LOAD: AVG 0.186535 MAX 0.326333  PROXIES: TOTAL 1623 MAXPE 31 MAXPATCH 7 RefineTorusLB MEM: 1461.89 MB
LDB: Reverting to original mapping
LDB: ============== END OF LOAD BALANCING =============== 11338.7
Info: useSync: 0 useProxySync: 0
LDB: =============== DONE WITH MIGRATION ================ 11338.7
LDB: ============= START OF LOAD BALANCING ============== 11362.6
LDB: ============== END OF LOAD BALANCING =============== 11362.6
Info: useSync: 0 useProxySync: 0
LDB: =============== DONE WITH MIGRATION ================ 11362.6
LDB: ============= START OF LOAD BALANCING ============== 11363.3
LDB: TIME 11363.3 LOAD: AVG 0.186558 MAX 0.330845  PROXIES: TOTAL 1623 MAXPE 31 MAXPATCH 7 None MEM: 1461.89 MB
LDB: TIME 11363.3 LOAD: AVG 0.186558 MAX 0.330845  PROXIES: TOTAL 1623 MAXPE 31 MAXPATCH 7 RefineTorusLB MEM: 1461.89 MB
LDB: TIME 11363.3 LOAD: AVG 0.186558 MAX 0.330845  PROXIES: TOTAL 1623 MAXPE 31 MAXPATCH 7 RefineTorusLB MEM: 1461.89 MB
LDB: Reverting to original mapping
LDB: ============== END OF LOAD BALANCING =============== 11363.3
Info: useSync: 0 useProxySync: 0
LDB: =============== DONE WITH MIGRATION ================ 11363.3
LDB: ============= START OF LOAD BALANCING ============== 11387.4
LDB: ============== END OF LOAD BALANCING =============== 11387.4
Info: useSync: 0 useProxySync: 0
LDB: =============== DONE WITH MIGRATION ================ 11387.4
LDB: ============= START OF LOAD BALANCING ============== 11388
LDB: TIME 11388 LOAD: AVG 0.185887 MAX 0.321006  PROXIES: TOTAL 1623 MAXPE 31 MAXPATCH 7 None MEM: 1461.89 MB
LDB: TIME 11388 LOAD: AVG 0.185887 MAX 0.321006  PROXIES: TOTAL 1623 MAXPE 31 MAXPATCH 7 RefineTorusLB MEM: 1461.89 MB
LDB: TIME 11388 LOAD: AVG 0.185887 MAX 0.321006  PROXIES: TOTAL 1623 MAXPE 31 MAXPATCH 7 RefineTorusLB MEM: 1461.89 MB
LDB: ============== END OF LOAD BALANCING =============== 11388
Info: useSync: 0 useProxySync: 0
LDB: =============== DONE WITH MIGRATION ================ 11388
LDB: ============= START OF LOAD BALANCING ============== 11412.1
LDB: ============== END OF LOAD BALANCING =============== 11412.1
Info: useSync: 0 useProxySync: 0
LDB: =============== DONE WITH MIGRATION ================ 11412.1
LDB: ============= START OF LOAD BALANCING ============== 11412.7
LDB: TIME 11412.7 LOAD: AVG 0.18804 MAX 0.339716  PROXIES: TOTAL 1623 MAXPE 31 MAXPATCH 7 None MEM: 1461.89 MB
LDB: TIME 11412.7 LOAD: AVG 0.18804 MAX 0.339716  PROXIES: TOTAL 1623 MAXPE 31 MAXPATCH 7 RefineTorusLB MEM: 1461.89 MB
LDB: TIME 11412.7 LOAD: AVG 0.18804 MAX 0.339716  PROXIES: TOTAL 1623 MAXPE 31 MAXPATCH 7 RefineTorusLB MEM: 1461.89 MB
LDB: ============== END OF LOAD BALANCING =============== 11412.7
Info: useSync: 0 useProxySync: 0
LDB: =============== DONE WITH MIGRATION ================ 11412.8
LDB: ============= START OF LOAD BALANCING ============== 11437.1
LDB: ============== END OF LOAD BALANCING =============== 11437.1
Info: useSync: 0 useProxySync: 0
LDB: =============== DONE WITH MIGRATION ================ 11437.1
LDB: ============= START OF LOAD BALANCING ============== 11437.7
LDB: TIME 11437.7 LOAD: AVG 0.188107 MAX 0.346178  PROXIES: TOTAL 1623 MAXPE 31 MAXPATCH 7 None MEM: 1461.89 MB
LDB: TIME 11437.7 LOAD: AVG 0.188107 MAX 0.346178  PROXIES: TOTAL 1623 MAXPE 31 MAXPATCH 7 RefineTorusLB MEM: 1461.89 MB
LDB: TIME 11437.7 LOAD: AVG 0.188107 MAX 0.346178  PROXIES: TOTAL 1623 MAXPE 31 MAXPATCH 7 RefineTorusLB MEM: 1461.89 MB
LDB: ============== END OF LOAD BALANCING =============== 11437.7
Info: useSync: 0 useProxySync: 0
LDB: =============== DONE WITH MIGRATION ================ 11437.7
PRESSURE: 640000 17.1402 -193.193 -88.5906 -193.193 -159.039 89.9296 -88.5906 89.9297 -383.042
GPRESSURE: 640000 5.54473 -185.802 -146.328 -245.037 -135.134 111.052 -95.5065 57.9047 -376.986
PRESSAVG: 640000 -1.61317 -7.75611 33.3146 -7.75611 0.409387 18.9874 33.3146 18.9874 1.7764
GPRESSAVG: 640000 -1.61221 -7.75166 33.3037 -7.72472 0.401852 18.9862 33.3379 18.9605 1.79342
TIMING: 640000  CPU: 8963.44, 0.0121887/step  Wall: 11409.2, 0.024508/step, 102.865 hours remaining, 1461.902344 MB of memory in use.
ENERGY:  640000     66935.5266    146613.1758    103507.2502      6685.7197       -9299973.6376    335289.6040         0.0000         0.0000    234027.3103       -8406915.0510       310.0836  -8640942.3613  -8405018.0519       309.3770           -174.9805      -168.8585   3269561.6034         0.1909         0.1944

WRITING EXTENDED SYSTEM TO RESTART FILE AT STEP 640000
WRITING COORDINATES TO DCD FILE Fiber55_dyn4.dcd AT STEP 640000
WRITING COORDINATES TO RESTART FILE AT STEP 640000
FINISHED WRITING RESTART COORDINATES
WRITING VELOCITIES TO RESTART FILE AT STEP 640000
FINISHED WRITING RESTART VELOCITIES
LDB: ============= START OF LOAD BALANCING ============== 11476.2
LDB: ============== END OF LOAD BALANCING =============== 11476.2
Info: useSync: 0 useProxySync: 0
LDB: =============== DONE WITH MIGRATION ================ 11476.2
LDB: ============= START OF LOAD BALANCING ============== 11476.8
LDB: TIME 11476.8 LOAD: AVG 0.186295 MAX 0.342183  PROXIES: TOTAL 1623 MAXPE 31 MAXPATCH 7 None MEM: 1461.9 MB
LDB: TIME 11476.8 LOAD: AVG 0.186295 MAX 0.342183  PROXIES: TOTAL 1623 MAXPE 31 MAXPATCH 7 RefineTorusLB MEM: 1461.9 MB
LDB: TIME 11476.8 LOAD: AVG 0.186295 MAX 0.342183  PROXIES: TOTAL 1623 MAXPE 31 MAXPATCH 7 RefineTorusLB MEM: 1461.9 MB
LDB: Reverting to original mapping
LDB: ============== END OF LOAD BALANCING =============== 11476.8
Info: useSync: 0 useProxySync: 0
LDB: =============== DONE WITH MIGRATION ================ 11476.8
LDB: ============= START OF LOAD BALANCING ============== 11501
LDB: ============== END OF LOAD BALANCING =============== 11501
Info: useSync: 0 useProxySync: 0
LDB: =============== DONE WITH MIGRATION ================ 11501
LDB: ============= START OF LOAD BALANCING ============== 11501.6
LDB: TIME 11501.6 LOAD: AVG 0.191164 MAX 0.351026  PROXIES: TOTAL 1623 MAXPE 31 MAXPATCH 7 None MEM: 1461.9 MB
LDB: TIME 11501.6 LOAD: AVG 0.191164 MAX 0.351026  PROXIES: TOTAL 1623 MAXPE 31 MAXPATCH 7 RefineTorusLB MEM: 1461.9 MB
LDB: TIME 11501.6 LOAD: AVG 0.191164 MAX 0.351026  PROXIES: TOTAL 1623 MAXPE 31 MAXPATCH 7 RefineTorusLB MEM: 1461.9 MB
LDB: Reverting to original mapping
LDB: ============== END OF LOAD BALANCING =============== 11501.6
Info: useSync: 0 useProxySync: 0
LDB: =============== DONE WITH MIGRATION ================ 11501.6
LDB: ============= START OF LOAD BALANCING ============== 11525.9
LDB: ============== END OF LOAD BALANCING =============== 11525.9
Info: useSync: 0 useProxySync: 0
LDB: =============== DONE WITH MIGRATION ================ 11525.9
LDB: ============= START OF LOAD BALANCING ============== 11526.6
LDB: TIME 11526.6 LOAD: AVG 0.18823 MAX 0.351935  PROXIES: TOTAL 1623 MAXPE 31 MAXPATCH 7 None MEM: 1461.9 MB
LDB: TIME 11526.6 LOAD: AVG 0.18823 MAX 0.351935  PROXIES: TOTAL 1623 MAXPE 31 MAXPATCH 7 RefineTorusLB MEM: 1461.9 MB
LDB: TIME 11526.6 LOAD: AVG 0.18823 MAX 0.351935  PROXIES: TOTAL 1623 MAXPE 31 MAXPATCH 7 RefineTorusLB MEM: 1461.9 MB
LDB: Reverting to original mapping
LDB: ============== END OF LOAD BALANCING =============== 11526.6
Info: useSync: 0 useProxySync: 0
LDB: =============== DONE WITH MIGRATION ================ 11526.6
LDB: ============= START OF LOAD BALANCING ============== 11550.8
LDB: ============== END OF LOAD BALANCING =============== 11550.8
Info: useSync: 0 useProxySync: 0
LDB: =============== DONE WITH MIGRATION ================ 11550.8
LDB: ============= START OF LOAD BALANCING ============== 11551.5
LDB: TIME 11551.5 LOAD: AVG 0.187006 MAX 0.340037  PROXIES: TOTAL 1623 MAXPE 31 MAXPATCH 7 None MEM: 1461.9 MB
LDB: TIME 11551.5 LOAD: AVG 0.187006 MAX 0.340037  PROXIES: TOTAL 1623 MAXPE 31 MAXPATCH 7 RefineTorusLB MEM: 1461.9 MB
LDB: TIME 11551.5 LOAD: AVG 0.187006 MAX 0.340037  PROXIES: TOTAL 1623 MAXPE 31 MAXPATCH 7 RefineTorusLB MEM: 1461.9 MB
LDB: ============== END OF LOAD BALANCING =============== 11551.5
Info: useSync: 0 useProxySync: 0
LDB: =============== DONE WITH MIGRATION ================ 11551.5
LDB: ============= START OF LOAD BALANCING ============== 11575.7
LDB: ============== END OF LOAD BALANCING =============== 11575.7
Info: useSync: 0 useProxySync: 0
LDB: =============== DONE WITH MIGRATION ================ 11575.7
LDB: ============= START OF LOAD BALANCING ============== 11576.3
LDB: TIME 11576.3 LOAD: AVG 0.189102 MAX 0.348462  PROXIES: TOTAL 1623 MAXPE 31 MAXPATCH 7 None MEM: 1461.9 MB
LDB: TIME 11576.3 LOAD: AVG 0.189102 MAX 0.348462  PROXIES: TOTAL 1623 MAXPE 31 MAXPATCH 7 RefineTorusLB MEM: 1461.9 MB
LDB: TIME 11576.3 LOAD: AVG 0.189102 MAX 0.348462  PROXIES: TOTAL 1623 MAXPE 31 MAXPATCH 7 RefineTorusLB MEM: 1461.9 MB
LDB: ============== END OF LOAD BALANCING =============== 11576.3
Info: useSync: 0 useProxySync: 0
LDB: =============== DONE WITH MIGRATION ================ 11576.3
PRESSURE: 650000 36.6844 28.7718 -90.2871 28.7723 181.443 122.226 -90.2883 122.227 -7.12765
GPRESSURE: 650000 22.6941 11.414 -94.9459 5.70196 207.416 152.304 -99.0449 103.823 3.17956
PRESSAVG: 650000 0.194634 -0.783972 35.7286 -0.783975 3.45539 19.8368 35.7285 19.8368 1.01526
GPRESSAVG: 650000 0.17282 -0.775238 35.7313 -0.783156 3.43567 19.8508 35.7096 19.8247 1.00638
TIMING: 650000  CPU: 9085.71, 0.0122266/step  Wall: 11547.7, 0.0138523/step, 58.1025 hours remaining, 1461.902344 MB of memory in use.
ENERGY:  650000     66797.1963    146817.2847    103944.1895      6662.3961       -9301243.3357    336266.1682         0.0000         0.0000    233968.3356       -8406787.7654       310.0055  -8640756.1010  -8404895.2128       309.4524             70.3333        77.7631   3267175.5357         1.5551         1.5383

WRITING EXTENDED SYSTEM TO RESTART FILE AT STEP 650000
WRITING COORDINATES TO DCD FILE Fiber55_dyn4.dcd AT STEP 650000
WRITING COORDINATES TO RESTART FILE AT STEP 650000
FINISHED WRITING RESTART COORDINATES
WRITING VELOCITIES TO RESTART FILE AT STEP 650000
FINISHED WRITING RESTART VELOCITIES
LDB: ============= START OF LOAD BALANCING ============== 11601.1
LDB: ============== END OF LOAD BALANCING =============== 11601.1
Info: useSync: 0 useProxySync: 0
LDB: =============== DONE WITH MIGRATION ================ 11601.1
LDB: ============= START OF LOAD BALANCING ============== 11601.7
LDB: TIME 11601.7 LOAD: AVG 0.184468 MAX 0.337247  PROXIES: TOTAL 1623 MAXPE 31 MAXPATCH 7 None MEM: 1461.9 MB
LDB: TIME 11601.7 LOAD: AVG 0.184468 MAX 0.337247  PROXIES: TOTAL 1623 MAXPE 31 MAXPATCH 7 RefineTorusLB MEM: 1461.9 MB
LDB: TIME 11601.7 LOAD: AVG 0.184468 MAX 0.337247  PROXIES: TOTAL 1623 MAXPE 31 MAXPATCH 7 RefineTorusLB MEM: 1461.9 MB
LDB: ============== END OF LOAD BALANCING =============== 11601.7
Info: useSync: 0 useProxySync: 0
LDB: =============== DONE WITH MIGRATION ================ 11601.7
LDB: ============= START OF LOAD BALANCING ============== 11625.9
LDB: ============== END OF LOAD BALANCING =============== 11625.9
Info: useSync: 0 useProxySync: 0
LDB: =============== DONE WITH MIGRATION ================ 11625.9
LDB: ============= START OF LOAD BALANCING ============== 11626.5
LDB: TIME 11626.5 LOAD: AVG 0.187967 MAX 0.335514  PROXIES: TOTAL 1623 MAXPE 31 MAXPATCH 7 None MEM: 1461.9 MB
LDB: TIME 11626.5 LOAD: AVG 0.187967 MAX 0.335514  PROXIES: TOTAL 1623 MAXPE 31 MAXPATCH 7 RefineTorusLB MEM: 1461.9 MB
LDB: TIME 11626.5 LOAD: AVG 0.187967 MAX 0.335514  PROXIES: TOTAL 1623 MAXPE 31 MAXPATCH 7 RefineTorusLB MEM: 1461.9 MB
LDB: Reverting to original mapping
LDB: ============== END OF LOAD BALANCING =============== 11626.5
Info: useSync: 0 useProxySync: 0
LDB: =============== DONE WITH MIGRATION ================ 11626.5
LDB: ============= START OF LOAD BALANCING ============== 11650.7
LDB: ============== END OF LOAD BALANCING =============== 11650.7
Info: useSync: 0 useProxySync: 0
LDB: =============== DONE WITH MIGRATION ================ 11650.7
LDB: ============= START OF LOAD BALANCING ============== 11651.3
LDB: TIME 11651.3 LOAD: AVG 0.183069 MAX 0.329247  PROXIES: TOTAL 1623 MAXPE 31 MAXPATCH 7 None MEM: 1461.9 MB
LDB: TIME 11651.3 LOAD: AVG 0.183069 MAX 0.329247  PROXIES: TOTAL 1623 MAXPE 31 MAXPATCH 7 RefineTorusLB MEM: 1461.9 MB
LDB: TIME 11651.3 LOAD: AVG 0.183069 MAX 0.329247  PROXIES: TOTAL 1623 MAXPE 31 MAXPATCH 7 RefineTorusLB MEM: 1461.9 MB
LDB: ============== END OF LOAD BALANCING =============== 11651.3
Info: useSync: 0 useProxySync: 0
LDB: =============== DONE WITH MIGRATION ================ 11651.3
LDB: ============= START OF LOAD BALANCING ============== 11675.2
LDB: ============== END OF LOAD BALANCING =============== 11675.2
Info: useSync: 0 useProxySync: 0
LDB: =============== DONE WITH MIGRATION ================ 11675.2
LDB: ============= START OF LOAD BALANCING ============== 11675.8
LDB: TIME 11675.8 LOAD: AVG 0.18411 MAX 0.333599  PROXIES: TOTAL 1623 MAXPE 31 MAXPATCH 7 None MEM: 1461.9 MB
LDB: TIME 11675.8 LOAD: AVG 0.18411 MAX 0.333599  PROXIES: TOTAL 1623 MAXPE 31 MAXPATCH 7 RefineTorusLB MEM: 1461.9 MB
LDB: TIME 11675.8 LOAD: AVG 0.18411 MAX 0.333599  PROXIES: TOTAL 1623 MAXPE 31 MAXPATCH 7 RefineTorusLB MEM: 1461.9 MB
LDB: Reverting to original mapping
LDB: ============== END OF LOAD BALANCING =============== 11675.8
Info: useSync: 0 useProxySync: 0
LDB: =============== DONE WITH MIGRATION ================ 11675.8
LDB: ============= START OF LOAD BALANCING ============== 11699.7
LDB: ============== END OF LOAD BALANCING =============== 11699.7
Info: useSync: 0 useProxySync: 0
LDB: =============== DONE WITH MIGRATION ================ 11699.7
LDB: ============= START OF LOAD BALANCING ============== 11700.3
LDB: TIME 11700.3 LOAD: AVG 0.18165 MAX 0.325752  PROXIES: TOTAL 1623 MAXPE 31 MAXPATCH 7 None MEM: 1461.91 MB
LDB: TIME 11700.3 LOAD: AVG 0.18165 MAX 0.325752  PROXIES: TOTAL 1623 MAXPE 31 MAXPATCH 7 RefineTorusLB MEM: 1461.91 MB
LDB: TIME 11700.3 LOAD: AVG 0.18165 MAX 0.325752  PROXIES: TOTAL 1623 MAXPE 31 MAXPATCH 7 RefineTorusLB MEM: 1461.91 MB
LDB: ============== END OF LOAD BALANCING =============== 11700.3
Info: useSync: 0 useProxySync: 0
LDB: =============== DONE WITH MIGRATION ================ 11700.3
PRESSURE: 660000 -57.4982 -89.0823 -44.1699 -89.0823 2.98202 30.5413 -44.169 30.5416 -235.217
GPRESSURE: 660000 -64.0483 -24.0758 -62.8216 -96.3232 12.8383 19.9515 -50.6017 70.4138 -223.386
PRESSAVG: 660000 0.365897 -11.819 36.0305 -11.819 1.46485 15.0762 36.0305 15.0762 1.24769
GPRESSAVG: 660000 0.350773 -11.8159 36.013 -11.825 1.49134 15.0761 36.0492 15.0967 1.24078
TIMING: 660000  CPU: 9206.74, 0.0121027/step  Wall: 11671.3, 0.0123655/step, 51.8321 hours remaining, 1461.906250 MB of memory in use.
ENERGY:  660000     66685.8955    146474.2469    103797.0645      6696.6505       -9300038.4080    335795.1241         0.0000         0.0000    233696.9250       -8406892.5013       309.6459  -8640589.4263  -8405014.8719       309.7303            -96.5777       -91.5321   3269744.2774         1.0261         1.0276

WRITING EXTENDED SYSTEM TO RESTART FILE AT STEP 660000
WRITING COORDINATES TO DCD FILE Fiber55_dyn4.dcd AT STEP 660000
WRITING COORDINATES TO RESTART FILE AT STEP 660000
FINISHED WRITING RESTART COORDINATES
WRITING VELOCITIES TO RESTART FILE AT STEP 660000
FINISHED WRITING RESTART VELOCITIES
LDB: ============= START OF LOAD BALANCING ============== 11725.7
LDB: ============== END OF LOAD BALANCING =============== 11725.7
Info: useSync: 0 useProxySync: 0
LDB: =============== DONE WITH MIGRATION ================ 11725.7
LDB: ============= START OF LOAD BALANCING ============== 11726.3
LDB: TIME 11726.3 LOAD: AVG 0.187701 MAX 0.343257  PROXIES: TOTAL 1623 MAXPE 31 MAXPATCH 7 None MEM: 1461.91 MB
LDB: TIME 11726.3 LOAD: AVG 0.187701 MAX 0.343257  PROXIES: TOTAL 1623 MAXPE 31 MAXPATCH 7 RefineTorusLB MEM: 1461.91 MB
LDB: TIME 11726.3 LOAD: AVG 0.187701 MAX 0.343257  PROXIES: TOTAL 1623 MAXPE 31 MAXPATCH 7 RefineTorusLB MEM: 1461.91 MB
LDB: Reverting to original mapping
LDB: ============== END OF LOAD BALANCING =============== 11726.3
Info: useSync: 0 useProxySync: 0
LDB: =============== DONE WITH MIGRATION ================ 11726.3
LDB: ============= START OF LOAD BALANCING ============== 11750.2
LDB: ============== END OF LOAD BALANCING =============== 11750.2
Info: useSync: 0 useProxySync: 0
LDB: =============== DONE WITH MIGRATION ================ 11750.2
LDB: ============= START OF LOAD BALANCING ============== 11750.8
LDB: TIME 11750.8 LOAD: AVG 0.18236 MAX 0.329754  PROXIES: TOTAL 1623 MAXPE 31 MAXPATCH 7 None MEM: 1461.91 MB
LDB: TIME 11750.8 LOAD: AVG 0.18236 MAX 0.329754  PROXIES: TOTAL 1623 MAXPE 31 MAXPATCH 7 RefineTorusLB MEM: 1461.91 MB
LDB: TIME 11750.8 LOAD: AVG 0.18236 MAX 0.329754  PROXIES: TOTAL 1623 MAXPE 31 MAXPATCH 7 RefineTorusLB MEM: 1461.91 MB
LDB: ============== END OF LOAD BALANCING =============== 11750.8
Info: useSync: 0 useProxySync: 0
LDB: =============== DONE WITH MIGRATION ================ 11750.8
LDB: ============= START OF LOAD BALANCING ============== 11774.6
LDB: ============== END OF LOAD BALANCING =============== 11774.6
Info: useSync: 0 useProxySync: 0
LDB: =============== DONE WITH MIGRATION ================ 11774.6
LDB: ============= START OF LOAD BALANCING ============== 11775.2
LDB: TIME 11775.3 LOAD: AVG 0.181913 MAX 0.339745  PROXIES: TOTAL 1623 MAXPE 31 MAXPATCH 7 None MEM: 1461.91 MB
LDB: TIME 11775.3 LOAD: AVG 0.181913 MAX 0.339745  PROXIES: TOTAL 1623 MAXPE 31 MAXPATCH 7 RefineTorusLB MEM: 1461.91 MB
LDB: TIME 11775.3 LOAD: AVG 0.181913 MAX 0.339745  PROXIES: TOTAL 1623 MAXPE 31 MAXPATCH 7 RefineTorusLB MEM: 1461.91 MB
LDB: ============== END OF LOAD BALANCING =============== 11775.3
Info: useSync: 0 useProxySync: 0
LDB: =============== DONE WITH MIGRATION ================ 11775.3
LDB: ============= START OF LOAD BALANCING ============== 11799.2
LDB: ============== END OF LOAD BALANCING =============== 11799.2
Info: useSync: 0 useProxySync: 0
LDB: =============== DONE WITH MIGRATION ================ 11799.2
LDB: ============= START OF LOAD BALANCING ============== 11799.8
LDB: TIME 11799.8 LOAD: AVG 0.184774 MAX 0.335687  PROXIES: TOTAL 1623 MAXPE 31 MAXPATCH 7 None MEM: 1461.91 MB
LDB: TIME 11799.8 LOAD: AVG 0.184774 MAX 0.335687  PROXIES: TOTAL 1623 MAXPE 31 MAXPATCH 7 RefineTorusLB MEM: 1461.91 MB
LDB: TIME 11799.8 LOAD: AVG 0.184774 MAX 0.335687  PROXIES: TOTAL 1623 MAXPE 31 MAXPATCH 7 RefineTorusLB MEM: 1461.91 MB
LDB: ============== END OF LOAD BALANCING =============== 11799.8
Info: useSync: 0 useProxySync: 0
LDB: =============== DONE WITH MIGRATION ================ 11799.8
LDB: ============= START OF LOAD BALANCING ============== 11823.6
LDB: ============== END OF LOAD BALANCING =============== 11823.6
Info: useSync: 0 useProxySync: 0
LDB: =============== DONE WITH MIGRATION ================ 11823.6
LDB: ============= START OF LOAD BALANCING ============== 11824.2
LDB: TIME 11824.2 LOAD: AVG 0.18397 MAX 0.332761  PROXIES: TOTAL 1623 MAXPE 31 MAXPATCH 7 None MEM: 1461.91 MB
LDB: TIME 11824.2 LOAD: AVG 0.18397 MAX 0.332761  PROXIES: TOTAL 1623 MAXPE 31 MAXPATCH 7 RefineTorusLB MEM: 1461.91 MB
LDB: TIME 11824.2 LOAD: AVG 0.18397 MAX 0.332761  PROXIES: TOTAL 1623 MAXPE 31 MAXPATCH 7 RefineTorusLB MEM: 1461.91 MB
LDB: Reverting to original mapping
LDB: ============== END OF LOAD BALANCING =============== 11824.2
Info: useSync: 0 useProxySync: 0
LDB: =============== DONE WITH MIGRATION ================ 11824.2
PRESSURE: 670000 -78.9519 11.1534 -6.30759 11.1536 209.392 -18.0975 -6.30794 -18.0975 -79.2334
GPRESSURE: 670000 -121.515 2.38701 -9.99582 11.0423 240.833 -16.0163 17.3782 -50.1203 -46.5106
PRESSAVG: 670000 3.02688 -19.6118 30.795 -19.6118 -0.528154 17.991 30.795 17.991 1.86675
GPRESSAVG: 670000 3.0311 -19.6221 30.8099 -19.6182 -0.533809 17.9652 30.8138 18.0091 1.87548
TIMING: 670000  CPU: 9327.18, 0.0120445/step  Wall: 11795.4, 0.0124037/step, 51.9579 hours remaining, 1461.906250 MB of memory in use.
ENERGY:  670000     66709.7255    146558.1624    103651.8451      6639.9907       -9302001.9876    337091.4124         0.0000         0.0000    233356.5293       -8407994.3221       309.1948  -8641350.8514  -8406127.1074       309.6320             17.0690        24.2691   3267485.6424         1.4552         1.4576

WRITING EXTENDED SYSTEM TO RESTART FILE AT STEP 670000
WRITING COORDINATES TO DCD FILE Fiber55_dyn4.dcd AT STEP 670000
WRITING COORDINATES TO RESTART FILE AT STEP 670000
FINISHED WRITING RESTART COORDINATES
WRITING VELOCITIES TO RESTART FILE AT STEP 670000
FINISHED WRITING RESTART VELOCITIES
LDB: ============= START OF LOAD BALANCING ============== 11898.3
LDB: ============== END OF LOAD BALANCING =============== 11898.3
Info: useSync: 0 useProxySync: 0
LDB: =============== DONE WITH MIGRATION ================ 11898.4
LDB: ============= START OF LOAD BALANCING ============== 11899
LDB: TIME 11899 LOAD: AVG 0.184635 MAX 0.337028  PROXIES: TOTAL 1623 MAXPE 31 MAXPATCH 7 None MEM: 1461.91 MB
LDB: TIME 11899 LOAD: AVG 0.184635 MAX 0.337028  PROXIES: TOTAL 1623 MAXPE 31 MAXPATCH 7 RefineTorusLB MEM: 1461.91 MB
LDB: TIME 11899 LOAD: AVG 0.184635 MAX 0.337028  PROXIES: TOTAL 1623 MAXPE 31 MAXPATCH 7 RefineTorusLB MEM: 1461.91 MB
LDB: Reverting to original mapping
LDB: ============== END OF LOAD BALANCING =============== 11899
Info: useSync: 0 useProxySync: 0
LDB: =============== DONE WITH MIGRATION ================ 11899
LDB: ============= START OF LOAD BALANCING ============== 11922.7
LDB: ============== END OF LOAD BALANCING =============== 11922.7
Info: useSync: 0 useProxySync: 0
LDB: =============== DONE WITH MIGRATION ================ 11922.7
LDB: ============= START OF LOAD BALANCING ============== 11923.3
LDB: TIME 11923.3 LOAD: AVG 0.186929 MAX 0.33314  PROXIES: TOTAL 1623 MAXPE 31 MAXPATCH 7 None MEM: 1461.91 MB
LDB: TIME 11923.3 LOAD: AVG 0.186929 MAX 0.33314  PROXIES: TOTAL 1623 MAXPE 31 MAXPATCH 7 RefineTorusLB MEM: 1461.91 MB
LDB: TIME 11923.3 LOAD: AVG 0.186929 MAX 0.33314  PROXIES: TOTAL 1623 MAXPE 31 MAXPATCH 7 RefineTorusLB MEM: 1461.91 MB
LDB: ============== END OF LOAD BALANCING =============== 11923.3
Info: useSync: 0 useProxySync: 0
LDB: =============== DONE WITH MIGRATION ================ 11923.3
LDB: ============= START OF LOAD BALANCING ============== 11947.4
LDB: ============== END OF LOAD BALANCING =============== 11947.4
Info: useSync: 0 useProxySync: 0
LDB: =============== DONE WITH MIGRATION ================ 11947.4
LDB: ============= START OF LOAD BALANCING ============== 11948
LDB: TIME 11948 LOAD: AVG 0.179662 MAX 0.319161  PROXIES: TOTAL 1623 MAXPE 31 MAXPATCH 7 None MEM: 1461.91 MB
LDB: TIME 11948 LOAD: AVG 0.179662 MAX 0.319161  PROXIES: TOTAL 1623 MAXPE 31 MAXPATCH 7 RefineTorusLB MEM: 1461.91 MB
LDB: TIME 11948 LOAD: AVG 0.179662 MAX 0.319161  PROXIES: TOTAL 1623 MAXPE 31 MAXPATCH 7 RefineTorusLB MEM: 1461.91 MB
LDB: Reverting to original mapping
LDB: ============== END OF LOAD BALANCING =============== 11948
Info: useSync: 0 useProxySync: 0
LDB: =============== DONE WITH MIGRATION ================ 11948
LDB: ============= START OF LOAD BALANCING ============== 11972.1
LDB: ============== END OF LOAD BALANCING =============== 11972.1
Info: useSync: 0 useProxySync: 0
LDB: =============== DONE WITH MIGRATION ================ 11972.1
LDB: ============= START OF LOAD BALANCING ============== 11972.7
LDB: TIME 11972.7 LOAD: AVG 0.182412 MAX 0.332686  PROXIES: TOTAL 1623 MAXPE 31 MAXPATCH 7 None MEM: 1461.91 MB
LDB: TIME 11972.7 LOAD: AVG 0.182412 MAX 0.332686  PROXIES: TOTAL 1623 MAXPE 31 MAXPATCH 7 RefineTorusLB MEM: 1461.91 MB
LDB: TIME 11972.7 LOAD: AVG 0.182412 MAX 0.332686  PROXIES: TOTAL 1623 MAXPE 31 MAXPATCH 7 RefineTorusLB MEM: 1461.91 MB
LDB: Reverting to original mapping
LDB: ============== END OF LOAD BALANCING =============== 11972.7
Info: useSync: 0 useProxySync: 0
LDB: =============== DONE WITH MIGRATION ================ 11972.7
LDB: ============= START OF LOAD BALANCING ============== 11996.6
LDB: ============== END OF LOAD BALANCING =============== 11996.6
Info: useSync: 0 useProxySync: 0
LDB: =============== DONE WITH MIGRATION ================ 11996.6
LDB: ============= START OF LOAD BALANCING ============== 11997.2
LDB: TIME 11997.2 LOAD: AVG 0.183717 MAX 0.339688  PROXIES: TOTAL 1623 MAXPE 31 MAXPATCH 7 None MEM: 1461.91 MB
LDB: TIME 11997.2 LOAD: AVG 0.183717 MAX 0.339688  PROXIES: TOTAL 1623 MAXPE 31 MAXPATCH 7 RefineTorusLB MEM: 1461.91 MB
LDB: TIME 11997.2 LOAD: AVG 0.183717 MAX 0.339688  PROXIES: TOTAL 1623 MAXPE 31 MAXPATCH 7 RefineTorusLB MEM: 1461.91 MB
LDB: Reverting to original mapping
LDB: ============== END OF LOAD BALANCING =============== 11997.2
Info: useSync: 0 useProxySync: 0
LDB: =============== DONE WITH MIGRATION ================ 11997.2
PRESSURE: 680000 -77.0071 100.981 -76.2997 100.982 -26.6729 10.8696 -76.3003 10.8694 -130.962
GPRESSURE: 680000 -78.317 85.2437 -99.763 73.4237 -39.2611 21.6542 -82.7098 8.75558 -98.4699
PRESSAVG: 680000 1.22137 -28.2797 16.0623 -28.2797 -1.46811 17.8418 16.0623 17.8418 0.169085
GPRESSAVG: 680000 1.22657 -28.2749 16.0522 -28.2882 -1.49454 17.8405 16.0604 17.8286 0.1934
TIMING: 680000  CPU: 9447.83, 0.0120644/step  Wall: 11968.2, 0.0172839/step, 72.3525 hours remaining, 1461.917969 MB of memory in use.
ENERGY:  680000     66766.0984    146555.7676    103834.0585      6538.1978       -9301210.4996    335789.2200         0.0000         0.0000    233566.7236       -8408160.4338       309.4734  -8641727.1574  -8406232.9247       309.3074            -78.2139       -72.0160   3269816.6029        -0.0259        -0.0249

WRITING EXTENDED SYSTEM TO RESTART FILE AT STEP 680000
WRITING COORDINATES TO DCD FILE Fiber55_dyn4.dcd AT STEP 680000
WRITING COORDINATES TO RESTART FILE AT STEP 680000
FINISHED WRITING RESTART COORDINATES
WRITING VELOCITIES TO RESTART FILE AT STEP 680000
FINISHED WRITING RESTART VELOCITIES
LDB: ============= START OF LOAD BALANCING ============== 12027.2
LDB: ============== END OF LOAD BALANCING =============== 12027.2
Info: useSync: 0 useProxySync: 0
LDB: =============== DONE WITH MIGRATION ================ 12027.2
LDB: ============= START OF LOAD BALANCING ============== 12027.8
LDB: TIME 12027.8 LOAD: AVG 0.182795 MAX 0.330292  PROXIES: TOTAL 1623 MAXPE 31 MAXPATCH 7 None MEM: 1461.92 MB
LDB: TIME 12027.8 LOAD: AVG 0.182795 MAX 0.330292  PROXIES: TOTAL 1623 MAXPE 31 MAXPATCH 7 RefineTorusLB MEM: 1461.92 MB
LDB: TIME 12027.8 LOAD: AVG 0.182795 MAX 0.330292  PROXIES: TOTAL 1623 MAXPE 31 MAXPATCH 7 RefineTorusLB MEM: 1461.92 MB
LDB: ============== END OF LOAD BALANCING =============== 12027.8
Info: useSync: 0 useProxySync: 0
LDB: =============== DONE WITH MIGRATION ================ 12027.8
LDB: ============= START OF LOAD BALANCING ============== 12051.8
LDB: ============== END OF LOAD BALANCING =============== 12051.8
Info: useSync: 0 useProxySync: 0
LDB: =============== DONE WITH MIGRATION ================ 12051.8
LDB: ============= START OF LOAD BALANCING ============== 12052.4
LDB: TIME 12052.4 LOAD: AVG 0.18718 MAX 0.326286  PROXIES: TOTAL 1623 MAXPE 31 MAXPATCH 7 None MEM: 1461.92 MB
LDB: TIME 12052.4 LOAD: AVG 0.18718 MAX 0.326286  PROXIES: TOTAL 1623 MAXPE 31 MAXPATCH 7 RefineTorusLB MEM: 1461.92 MB
LDB: TIME 12052.4 LOAD: AVG 0.18718 MAX 0.326286  PROXIES: TOTAL 1623 MAXPE 31 MAXPATCH 7 RefineTorusLB MEM: 1461.92 MB
LDB: ============== END OF LOAD BALANCING =============== 12052.4
Info: useSync: 0 useProxySync: 0
LDB: =============== DONE WITH MIGRATION ================ 12052.4
LDB: ============= START OF LOAD BALANCING ============== 12076.2
LDB: ============== END OF LOAD BALANCING =============== 12076.2
Info: useSync: 0 useProxySync: 0
LDB: =============== DONE WITH MIGRATION ================ 12076.2
LDB: ============= START OF LOAD BALANCING ============== 12076.8
LDB: TIME 12076.8 LOAD: AVG 0.189308 MAX 0.345681  PROXIES: TOTAL 1623 MAXPE 31 MAXPATCH 7 None MEM: 1461.92 MB
LDB: TIME 12076.8 LOAD: AVG 0.189308 MAX 0.345681  PROXIES: TOTAL 1623 MAXPE 31 MAXPATCH 7 RefineTorusLB MEM: 1461.92 MB
LDB: TIME 12076.8 LOAD: AVG 0.189308 MAX 0.345681  PROXIES: TOTAL 1623 MAXPE 31 MAXPATCH 7 RefineTorusLB MEM: 1461.92 MB
LDB: ============== END OF LOAD BALANCING =============== 12076.8
Info: useSync: 0 useProxySync: 0
LDB: =============== DONE WITH MIGRATION ================ 12076.8
LDB: ============= START OF LOAD BALANCING ============== 12100.7
LDB: ============== END OF LOAD BALANCING =============== 12100.7
Info: useSync: 0 useProxySync: 0
LDB: =============== DONE WITH MIGRATION ================ 12100.7
LDB: ============= START OF LOAD BALANCING ============== 12101.4
LDB: TIME 12101.4 LOAD: AVG 0.186779 MAX 0.339508  PROXIES: TOTAL 1623 MAXPE 31 MAXPATCH 7 None MEM: 1461.92 MB
LDB: TIME 12101.4 LOAD: AVG 0.186779 MAX 0.339508  PROXIES: TOTAL 1623 MAXPE 31 MAXPATCH 7 RefineTorusLB MEM: 1461.92 MB
LDB: TIME 12101.4 LOAD: AVG 0.186779 MAX 0.339508  PROXIES: TOTAL 1623 MAXPE 31 MAXPATCH 7 RefineTorusLB MEM: 1461.92 MB
LDB: Reverting to original mapping
LDB: ============== END OF LOAD BALANCING =============== 12101.4
Info: useSync: 0 useProxySync: 0
LDB: =============== DONE WITH MIGRATION ================ 12101.4
LDB: ============= START OF LOAD BALANCING ============== 12125.3
LDB: ============== END OF LOAD BALANCING =============== 12125.3
Info: useSync: 0 useProxySync: 0
LDB: =============== DONE WITH MIGRATION ================ 12125.3
LDB: ============= START OF LOAD BALANCING ============== 12125.9
LDB: TIME 12125.9 LOAD: AVG 0.188059 MAX 0.340998  PROXIES: TOTAL 1623 MAXPE 31 MAXPATCH 7 None MEM: 1461.92 MB
LDB: TIME 12125.9 LOAD: AVG 0.188059 MAX 0.340998  PROXIES: TOTAL 1623 MAXPE 31 MAXPATCH 7 RefineTorusLB MEM: 1461.92 MB
LDB: TIME 12125.9 LOAD: AVG 0.188059 MAX 0.340998  PROXIES: TOTAL 1623 MAXPE 31 MAXPATCH 7 RefineTorusLB MEM: 1461.92 MB
LDB: Reverting to original mapping
LDB: ============== END OF LOAD BALANCING =============== 12125.9
Info: useSync: 0 useProxySync: 0
LDB: =============== DONE WITH MIGRATION ================ 12125.9
PRESSURE: 690000 -144.785 -49.0141 33.1951 -49.015 106.208 68.8424 33.1952 68.8429 -157.706
GPRESSURE: 690000 -165.905 -31.4116 45.0665 -11.4769 69.3212 65.6384 29.0864 94.1411 -79.9587
PRESSAVG: 690000 0.895365 -36.8149 47.2099 -36.8149 0.871454 16.8427 47.2099 16.8427 0.334439
GPRESSAVG: 690000 0.903259 -36.8086 47.1972 -36.822 0.850775 16.8547 47.2313 16.829 0.322912
TIMING: 690000  CPU: 9568.39, 0.0120559/step  Wall: 12096.9, 0.0128735/step, 53.854 hours remaining, 1461.917969 MB of memory in use.
ENERGY:  690000     66731.6138    146403.9732    103476.3610      6675.9508       -9301923.6622    337077.2218         0.0000         0.0000    234243.1563       -8407315.3854       310.3696  -8641558.5417  -8405399.9633       309.7546            -65.4276       -58.8476   3268197.9801         0.7004         0.6923

WRITING EXTENDED SYSTEM TO RESTART FILE AT STEP 690000
WRITING COORDINATES TO DCD FILE Fiber55_dyn4.dcd AT STEP 690000
WRITING COORDINATES TO RESTART FILE AT STEP 690000
FINISHED WRITING RESTART COORDINATES
WRITING VELOCITIES TO RESTART FILE AT STEP 690000
FINISHED WRITING RESTART VELOCITIES
LDB: ============= START OF LOAD BALANCING ============== 12150.2
LDB: ============== END OF LOAD BALANCING =============== 12150.2
Info: useSync: 0 useProxySync: 0
LDB: =============== DONE WITH MIGRATION ================ 12150.2
LDB: ============= START OF LOAD BALANCING ============== 12150.8
LDB: TIME 12150.8 LOAD: AVG 0.187515 MAX 0.339971  PROXIES: TOTAL 1623 MAXPE 31 MAXPATCH 7 None MEM: 1461.92 MB
LDB: TIME 12150.8 LOAD: AVG 0.187515 MAX 0.339971  PROXIES: TOTAL 1623 MAXPE 31 MAXPATCH 7 RefineTorusLB MEM: 1461.92 MB
LDB: TIME 12150.8 LOAD: AVG 0.187515 MAX 0.339971  PROXIES: TOTAL 1623 MAXPE 31 MAXPATCH 7 RefineTorusLB MEM: 1461.92 MB
LDB: Reverting to original mapping
LDB: ============== END OF LOAD BALANCING =============== 12150.8
Info: useSync: 0 useProxySync: 0
LDB: =============== DONE WITH MIGRATION ================ 12150.8
LDB: ============= START OF LOAD BALANCING ============== 12174.8
LDB: ============== END OF LOAD BALANCING =============== 12174.8
Info: useSync: 0 useProxySync: 0
LDB: =============== DONE WITH MIGRATION ================ 12174.8
LDB: ============= START OF LOAD BALANCING ============== 12175.4
LDB: TIME 12175.4 LOAD: AVG 0.188302 MAX 0.338192  PROXIES: TOTAL 1623 MAXPE 31 MAXPATCH 7 None MEM: 1461.92 MB
LDB: TIME 12175.4 LOAD: AVG 0.188302 MAX 0.338192  PROXIES: TOTAL 1623 MAXPE 31 MAXPATCH 7 RefineTorusLB MEM: 1461.92 MB
LDB: TIME 12175.4 LOAD: AVG 0.188302 MAX 0.338192  PROXIES: TOTAL 1623 MAXPE 31 MAXPATCH 7 RefineTorusLB MEM: 1461.92 MB
LDB: ============== END OF LOAD BALANCING =============== 12175.4
Info: useSync: 0 useProxySync: 0
LDB: =============== DONE WITH MIGRATION ================ 12175.4
LDB: ============= START OF LOAD BALANCING ============== 12199.3
LDB: ============== END OF LOAD BALANCING =============== 12199.3
Info: useSync: 0 useProxySync: 0
LDB: =============== DONE WITH MIGRATION ================ 12199.3
LDB: ============= START OF LOAD BALANCING ============== 12199.9
LDB: TIME 12199.9 LOAD: AVG 0.188173 MAX 0.335594  PROXIES: TOTAL 1623 MAXPE 31 MAXPATCH 7 None MEM: 1461.92 MB
LDB: TIME 12199.9 LOAD: AVG 0.188173 MAX 0.335594  PROXIES: TOTAL 1623 MAXPE 31 MAXPATCH 7 RefineTorusLB MEM: 1461.92 MB
LDB: TIME 12199.9 LOAD: AVG 0.188173 MAX 0.335594  PROXIES: TOTAL 1623 MAXPE 31 MAXPATCH 7 RefineTorusLB MEM: 1461.92 MB
LDB: Reverting to original mapping
LDB: ============== END OF LOAD BALANCING =============== 12199.9
Info: useSync: 0 useProxySync: 0
LDB: =============== DONE WITH MIGRATION ================ 12199.9
LDB: ============= START OF LOAD BALANCING ============== 12223.8
LDB: ============== END OF LOAD BALANCING =============== 12223.8
Info: useSync: 0 useProxySync: 0
LDB: =============== DONE WITH MIGRATION ================ 12223.8
LDB: ============= START OF LOAD BALANCING ============== 12224.4
LDB: TIME 12224.4 LOAD: AVG 0.187717 MAX 0.336995  PROXIES: TOTAL 1623 MAXPE 31 MAXPATCH 7 None MEM: 1461.93 MB
LDB: TIME 12224.4 LOAD: AVG 0.187717 MAX 0.336995  PROXIES: TOTAL 1623 MAXPE 31 MAXPATCH 7 RefineTorusLB MEM: 1461.93 MB
LDB: TIME 12224.4 LOAD: AVG 0.187717 MAX 0.336995  PROXIES: TOTAL 1623 MAXPE 31 MAXPATCH 7 RefineTorusLB MEM: 1461.93 MB
LDB: ============== END OF LOAD BALANCING =============== 12224.4
Info: useSync: 0 useProxySync: 0
LDB: =============== DONE WITH MIGRATION ================ 12224.5
LDB: ============= START OF LOAD BALANCING ============== 12248.7
LDB: ============== END OF LOAD BALANCING =============== 12248.7
Info: useSync: 0 useProxySync: 0
LDB: =============== DONE WITH MIGRATION ================ 12248.7
LDB: ============= START OF LOAD BALANCING ============== 12249.4
LDB: TIME 12249.4 LOAD: AVG 0.182808 MAX 0.341394  PROXIES: TOTAL 1623 MAXPE 31 MAXPATCH 7 None MEM: 1462.12 MB
LDB: TIME 12249.4 LOAD: AVG 0.182808 MAX 0.341394  PROXIES: TOTAL 1623 MAXPE 31 MAXPATCH 7 RefineTorusLB MEM: 1462.12 MB
LDB: TIME 12249.4 LOAD: AVG 0.182808 MAX 0.341394  PROXIES: TOTAL 1623 MAXPE 31 MAXPATCH 7 RefineTorusLB MEM: 1462.12 MB
LDB: Reverting to original mapping
LDB: ============== END OF LOAD BALANCING =============== 12249.4
Info: useSync: 0 useProxySync: 0
LDB: =============== DONE WITH MIGRATION ================ 12249.4
PRESSURE: 700000 -183.46 155.701 146.551 155.701 78.4604 165.037 146.552 165.038 77.7768
GPRESSURE: 700000 -191.76 152.235 92.0721 125.83 102.856 189.78 130.199 172.841 79.385
PRESSAVG: 700000 0.395736 -31.0195 52.1967 -31.0195 0.877786 26.9698 52.1967 26.9698 0.939049
GPRESSAVG: 700000 0.394733 -31.0429 52.1722 -31.0171 0.888786 26.9618 52.2012 26.9975 0.950898
TIMING: 700000  CPU: 9689.62, 0.0121234/step  Wall: 12220.7, 0.0123749/step, 51.7342 hours remaining, 1462.269531 MB of memory in use.
ETITLE:      TS           BOND          ANGLE          DIHED          IMPRP               ELECT            VDW       BOUNDARY           MISC        KINETIC               TOTAL           TEMP      POTENTIAL         TOTAL3        TEMPAVG            PRESSURE      GPRESSURE         VOLUME       PRESSAVG      GPRESSAVG

ENERGY:  700000     66998.1192    146698.5816    103578.9521      6658.0578       -9300533.2763    335946.1138         0.0000         0.0000    233193.3794       -8407460.0725       308.9787  -8640653.4519  -8405597.0011       309.4349             -9.0744        -3.1729   3267932.0223         0.7375         0.7448

WRITING EXTENDED SYSTEM TO RESTART FILE AT STEP 700000
WRITING COORDINATES TO DCD FILE Fiber55_dyn4.dcd AT STEP 700000
WRITING COORDINATES TO RESTART FILE AT STEP 700000
FINISHED WRITING RESTART COORDINATES
WRITING VELOCITIES TO RESTART FILE AT STEP 700000
FINISHED WRITING RESTART VELOCITIES
LDB: ============= START OF LOAD BALANCING ============== 12273.9
LDB: ============== END OF LOAD BALANCING =============== 12273.9
Info: useSync: 0 useProxySync: 0
LDB: =============== DONE WITH MIGRATION ================ 12273.9
LDB: ============= START OF LOAD BALANCING ============== 12274.5
LDB: TIME 12274.5 LOAD: AVG 0.183707 MAX 0.349684  PROXIES: TOTAL 1623 MAXPE 31 MAXPATCH 7 None MEM: 1462.27 MB
LDB: TIME 12274.5 LOAD: AVG 0.183707 MAX 0.349684  PROXIES: TOTAL 1623 MAXPE 31 MAXPATCH 7 RefineTorusLB MEM: 1462.27 MB
LDB: TIME 12274.5 LOAD: AVG 0.183707 MAX 0.349684  PROXIES: TOTAL 1623 MAXPE 31 MAXPATCH 7 RefineTorusLB MEM: 1462.27 MB
LDB: Reverting to original mapping
LDB: ============== END OF LOAD BALANCING =============== 12274.5
Info: useSync: 0 useProxySync: 0
LDB: =============== DONE WITH MIGRATION ================ 12274.5
LDB: ============= START OF LOAD BALANCING ============== 12298.9
LDB: ============== END OF LOAD BALANCING =============== 12298.9
Info: useSync: 0 useProxySync: 0
LDB: =============== DONE WITH MIGRATION ================ 12298.9
LDB: ============= START OF LOAD BALANCING ============== 12299.5
LDB: TIME 12299.5 LOAD: AVG 0.186597 MAX 0.346315  PROXIES: TOTAL 1623 MAXPE 31 MAXPATCH 7 None MEM: 1462.27 MB
LDB: TIME 12299.5 LOAD: AVG 0.186597 MAX 0.346315  PROXIES: TOTAL 1623 MAXPE 31 MAXPATCH 7 RefineTorusLB MEM: 1462.27 MB
LDB: TIME 12299.5 LOAD: AVG 0.186597 MAX 0.346315  PROXIES: TOTAL 1623 MAXPE 31 MAXPATCH 7 RefineTorusLB MEM: 1462.27 MB
LDB: ============== END OF LOAD BALANCING =============== 12299.5
Info: useSync: 0 useProxySync: 0
LDB: =============== DONE WITH MIGRATION ================ 12299.5
LDB: ============= START OF LOAD BALANCING ============== 12323.8
LDB: ============== END OF LOAD BALANCING =============== 12323.8
Info: useSync: 0 useProxySync: 0
LDB: =============== DONE WITH MIGRATION ================ 12323.8
LDB: ============= START OF LOAD BALANCING ============== 12324.4
LDB: TIME 12324.4 LOAD: AVG 0.190307 MAX 0.358083  PROXIES: TOTAL 1623 MAXPE 31 MAXPATCH 7 None MEM: 1462.27 MB
LDB: TIME 12324.4 LOAD: AVG 0.190307 MAX 0.358083  PROXIES: TOTAL 1623 MAXPE 31 MAXPATCH 7 RefineTorusLB MEM: 1462.27 MB
LDB: TIME 12324.4 LOAD: AVG 0.190307 MAX 0.358083  PROXIES: TOTAL 1623 MAXPE 31 MAXPATCH 7 RefineTorusLB MEM: 1462.27 MB
LDB: Reverting to original mapping
LDB: ============== END OF LOAD BALANCING =============== 12324.4
Info: useSync: 0 useProxySync: 0
LDB: =============== DONE WITH MIGRATION ================ 12324.4
LDB: ============= START OF LOAD BALANCING ============== 12348.7
LDB: ============== END OF LOAD BALANCING =============== 12348.7
Info: useSync: 0 useProxySync: 0
LDB: =============== DONE WITH MIGRATION ================ 12348.7
LDB: ============= START OF LOAD BALANCING ============== 12349.4
LDB: TIME 12349.4 LOAD: AVG 0.186528 MAX 0.343489  PROXIES: TOTAL 1623 MAXPE 31 MAXPATCH 7 None MEM: 1462.27 MB
LDB: TIME 12349.4 LOAD: AVG 0.186528 MAX 0.343489  PROXIES: TOTAL 1623 MAXPE 31 MAXPATCH 7 RefineTorusLB MEM: 1462.27 MB
LDB: TIME 12349.4 LOAD: AVG 0.186528 MAX 0.343489  PROXIES: TOTAL 1623 MAXPE 31 MAXPATCH 7 RefineTorusLB MEM: 1462.27 MB
LDB: ============== END OF LOAD BALANCING =============== 12349.4
Info: useSync: 0 useProxySync: 0
LDB: =============== DONE WITH MIGRATION ================ 12349.4
LDB: ============= START OF LOAD BALANCING ============== 12373.6
LDB: ============== END OF LOAD BALANCING =============== 12373.6
Info: useSync: 0 useProxySync: 0
LDB: =============== DONE WITH MIGRATION ================ 12373.6
LDB: ============= START OF LOAD BALANCING ============== 12374.2
LDB: TIME 12374.2 LOAD: AVG 0.1899 MAX 0.345273  PROXIES: TOTAL 1623 MAXPE 31 MAXPATCH 7 None MEM: 1462.27 MB
LDB: TIME 12374.2 LOAD: AVG 0.1899 MAX 0.345273  PROXIES: TOTAL 1623 MAXPE 31 MAXPATCH 7 RefineTorusLB MEM: 1462.27 MB
LDB: TIME 12374.2 LOAD: AVG 0.1899 MAX 0.345273  PROXIES: TOTAL 1623 MAXPE 31 MAXPATCH 7 RefineTorusLB MEM: 1462.27 MB
LDB: Reverting to original mapping
LDB: ============== END OF LOAD BALANCING =============== 12374.2
Info: useSync: 0 useProxySync: 0
LDB: =============== DONE WITH MIGRATION ================ 12374.2
PRESSURE: 710000 68.1194 85.8322 116.034 85.8318 -1.2271 148.559 116.035 148.56 68.6046
GPRESSURE: 710000 46.8295 105.732 116.08 65.4444 -10.5612 142.591 109.697 229.179 114.208
PRESSAVG: 710000 0.226933 -21.167 42.2184 -21.167 1.9916 30.8388 42.2184 30.8388 2.96193
GPRESSAVG: 710000 0.241294 -21.1532 42.2209 -21.1789 1.99753 30.8508 42.225 30.8437 2.96754
TIMING: 710000  CPU: 9811.86, 0.0122238/step  Wall: 12345.4, 0.0124669/step, 52.084 hours remaining, 1462.269531 MB of memory in use.
ENERGY:  710000     66870.1526    146921.0230    103765.0562      6640.0448       -9301297.9230    336614.1576         0.0000         0.0000    233830.2548       -8406657.2341       309.8225  -8640487.4889  -8404775.7267       309.5087             45.1656        50.1587   3267448.8200         1.7268         1.7355

WRITING EXTENDED SYSTEM TO RESTART FILE AT STEP 710000
WRITING COORDINATES TO DCD FILE Fiber55_dyn4.dcd AT STEP 710000
WRITING COORDINATES TO RESTART FILE AT STEP 710000
FINISHED WRITING RESTART COORDINATES
WRITING VELOCITIES TO RESTART FILE AT STEP 710000
FINISHED WRITING RESTART VELOCITIES
LDB: ============= START OF LOAD BALANCING ============== 12455.9
LDB: ============== END OF LOAD BALANCING =============== 12455.9
Info: useSync: 0 useProxySync: 0
LDB: =============== DONE WITH MIGRATION ================ 12455.9
LDB: ============= START OF LOAD BALANCING ============== 12456.6
LDB: TIME 12456.6 LOAD: AVG 0.185302 MAX 0.334138  PROXIES: TOTAL 1623 MAXPE 31 MAXPATCH 7 None MEM: 1462.27 MB
LDB: TIME 12456.6 LOAD: AVG 0.185302 MAX 0.334138  PROXIES: TOTAL 1623 MAXPE 31 MAXPATCH 7 RefineTorusLB MEM: 1462.27 MB
LDB: TIME 12456.6 LOAD: AVG 0.185302 MAX 0.334138  PROXIES: TOTAL 1623 MAXPE 31 MAXPATCH 7 RefineTorusLB MEM: 1462.27 MB
LDB: ============== END OF LOAD BALANCING =============== 12456.6
Info: useSync: 0 useProxySync: 0
LDB: =============== DONE WITH MIGRATION ================ 12456.6
LDB: ============= START OF LOAD BALANCING ============== 12481
LDB: ============== END OF LOAD BALANCING =============== 12481
Info: useSync: 0 useProxySync: 0
LDB: =============== DONE WITH MIGRATION ================ 12481
LDB: ============= START OF LOAD BALANCING ============== 12481.6
LDB: TIME 12481.6 LOAD: AVG 0.190157 MAX 0.343352  PROXIES: TOTAL 1623 MAXPE 31 MAXPATCH 7 None MEM: 1462.27 MB
LDB: TIME 12481.6 LOAD: AVG 0.190157 MAX 0.343352  PROXIES: TOTAL 1623 MAXPE 31 MAXPATCH 7 RefineTorusLB MEM: 1462.27 MB
LDB: TIME 12481.6 LOAD: AVG 0.190157 MAX 0.343352  PROXIES: TOTAL 1623 MAXPE 31 MAXPATCH 7 RefineTorusLB MEM: 1462.27 MB
LDB: ============== END OF LOAD BALANCING =============== 12481.6
Info: useSync: 0 useProxySync: 0
LDB: =============== DONE WITH MIGRATION ================ 12481.6
LDB: ============= START OF LOAD BALANCING ============== 12506
LDB: ============== END OF LOAD BALANCING =============== 12506
Info: useSync: 0 useProxySync: 0
LDB: =============== DONE WITH MIGRATION ================ 12506
LDB: ============= START OF LOAD BALANCING ============== 12506.6
LDB: TIME 12506.6 LOAD: AVG 0.185535 MAX 0.33873  PROXIES: TOTAL 1623 MAXPE 31 MAXPATCH 7 None MEM: 1462.27 MB
LDB: TIME 12506.6 LOAD: AVG 0.185535 MAX 0.33873  PROXIES: TOTAL 1623 MAXPE 31 MAXPATCH 7 RefineTorusLB MEM: 1462.27 MB
LDB: TIME 12506.6 LOAD: AVG 0.185535 MAX 0.33873  PROXIES: TOTAL 1623 MAXPE 31 MAXPATCH 7 RefineTorusLB MEM: 1462.27 MB
LDB: ============== END OF LOAD BALANCING =============== 12506.6
Info: useSync: 0 useProxySync: 0
LDB: =============== DONE WITH MIGRATION ================ 12506.6
LDB: ============= START OF LOAD BALANCING ============== 12531
LDB: ============== END OF LOAD BALANCING =============== 12531
Info: useSync: 0 useProxySync: 0
LDB: =============== DONE WITH MIGRATION ================ 12531
LDB: ============= START OF LOAD BALANCING ============== 12531.7
LDB: TIME 12531.7 LOAD: AVG 0.183878 MAX 0.330019  PROXIES: TOTAL 1623 MAXPE 31 MAXPATCH 7 None MEM: 1462.27 MB
LDB: TIME 12531.7 LOAD: AVG 0.183878 MAX 0.330019  PROXIES: TOTAL 1623 MAXPE 31 MAXPATCH 7 RefineTorusLB MEM: 1462.27 MB
LDB: TIME 12531.7 LOAD: AVG 0.183878 MAX 0.330019  PROXIES: TOTAL 1623 MAXPE 31 MAXPATCH 7 RefineTorusLB MEM: 1462.27 MB
LDB: Reverting to original mapping
LDB: ============== END OF LOAD BALANCING =============== 12531.7
Info: useSync: 0 useProxySync: 0
LDB: =============== DONE WITH MIGRATION ================ 12531.7
LDB: ============= START OF LOAD BALANCING ============== 12555.9
LDB: ============== END OF LOAD BALANCING =============== 12555.9
Info: useSync: 0 useProxySync: 0
LDB: =============== DONE WITH MIGRATION ================ 12555.9
LDB: ============= START OF LOAD BALANCING ============== 12556.5
LDB: TIME 12556.5 LOAD: AVG 0.185239 MAX 0.332943  PROXIES: TOTAL 1623 MAXPE 31 MAXPATCH 7 None MEM: 1462.27 MB
LDB: TIME 12556.5 LOAD: AVG 0.185239 MAX 0.332943  PROXIES: TOTAL 1623 MAXPE 31 MAXPATCH 7 RefineTorusLB MEM: 1462.27 MB
LDB: TIME 12556.5 LOAD: AVG 0.185239 MAX 0.332943  PROXIES: TOTAL 1623 MAXPE 31 MAXPATCH 7 RefineTorusLB MEM: 1462.27 MB
LDB: ============== END OF LOAD BALANCING =============== 12556.5
Info: useSync: 0 useProxySync: 0
LDB: =============== DONE WITH MIGRATION ================ 12556.5
PRESSURE: 720000 -206.571 -168.563 -4.88559 -168.562 -37.1111 105.529 -4.88531 105.528 101.808
GPRESSURE: 720000 -183.096 -216.096 -25.726 -158.94 -41.2245 92.0774 15.1562 93.4441 100.647
PRESSAVG: 720000 -0.206812 -16.2905 44.8086 -16.2905 0.727494 36.2788 44.8086 36.2788 1.50806
GPRESSAVG: 720000 -0.194631 -16.3046 44.8045 -16.2988 0.721295 36.2571 44.8007 36.2654 1.50045
TIMING: 720000  CPU: 9934.63, 0.0122774/step  Wall: 12527.9, 0.0182538/step, 76.2096 hours remaining, 1462.312500 MB of memory in use.
ENERGY:  720000     66470.4004    147226.2378    103731.4783      6630.9847       -9302040.1178    336960.8926         0.0000         0.0000    233915.4317       -8407104.6924       309.9354  -8641020.1241  -8405193.6602       309.6212            -47.2912       -41.2247   3268633.1533         0.6762         0.6757

WRITING EXTENDED SYSTEM TO RESTART FILE AT STEP 720000
WRITING COORDINATES TO DCD FILE Fiber55_dyn4.dcd AT STEP 720000
WRITING COORDINATES TO RESTART FILE AT STEP 720000
FINISHED WRITING RESTART COORDINATES
WRITING VELOCITIES TO RESTART FILE AT STEP 720000
FINISHED WRITING RESTART VELOCITIES
LDB: ============= START OF LOAD BALANCING ============== 12581.2
LDB: ============== END OF LOAD BALANCING =============== 12581.2
Info: useSync: 0 useProxySync: 0
LDB: =============== DONE WITH MIGRATION ================ 12581.2
[truncated: 7,953,037 more chars]
