# Supplementary material for: Devising Bone Molecular Models at the Nanoscale: From Usual Mineralized Collagen Fibrils to the First Bone Fibers Including Hydroxyapatite in the Extra-Fibrillar Volume
Source: Materials (Basel). 2022 Mar 19;15(6):2274. doi: 10.3390/ma15062274 (PMC8955169; doi:10.3390/ma15062274)
Supplement: Supplementary file 1 [file materials-15-02274-s001.zip › Supplementary_Materials/3-Bone_Fiber/8_Equilibration_NAMD_Lovelace/Fiber55_eq1/Fiber55_eq1.log]

Charm++: standalone mode (not using charmrun)
Charm++> Running in Multicore mode: 64 threads (PEs)
Charm++> Using recursive bisection (scheme 3) for topology aware partitions
Converse/Charm++ Commit ID: v6.10.2-0-g7bf00fa-namd-charm-6.10.2-build-2020-Aug-05-556
Warning> Randomization of virtual memory (ASLR) is turned on in the kernel, thread migration may not work! Run 'echo 0 > /proc/sys/kernel/randomize_va_space' as root to disable it, or try running with '+isomalloc_sync'.
CharmLB> Load balancer assumes all CPUs are same.
Charm++> Running on 1 hosts (2 sockets x 64 cores x 2 PUs = 256-way SMP)
Charm++> cpu topology info is gathered in 0.022 seconds.
Info: Built with CUDA version 11040
Did not find +devices i,j,k,... argument, using all
Pe 42 physical rank 42 will use CUDA device of pe 32
Pe 49 physical rank 49 will use CUDA device of pe 32
Pe 41 physical rank 41 will use CUDA device of pe 32
Pe 60 physical rank 60 will use CUDA device of pe 32
Pe 58 physical rank 58 will use CUDA device of pe 32
Pe 35 physical rank 35 will use CUDA device of pe 32
Pe 33 physical rank 33 will use CUDA device of pe 32
Pe 59 physical rank 59 will use CUDA device of pe 32
Pe 34 physical rank 34 will use CUDA device of pe 32
Pe 54 physical rank 54 will use CUDA device of pe 32
Pe 23 physical rank 23 will use CUDA device of pe 16
Pe 62 physical rank 62 will use CUDA device of pe 32
Pe 29 physical rank 29 will use CUDA device of pe 16
Pe 31 physical rank 31 will use CUDA device of pe 16
Pe 45 physical rank 45 will use CUDA device of pe 32
Pe 1 physical rank 1 will use CUDA device of pe 16
Pe 6 physical rank 6 will use CUDA device of pe 16
Pe 20 physical rank 20 will use CUDA device of pe 16
Pe 55 physical rank 55 will use CUDA device of pe 32
Pe 10 physical rank 10 will use CUDA device of pe 16
Pe 51 physical rank 51 will use CUDA device of pe 32
Pe 52 physical rank 52 will use CUDA device of pe 32
Pe 14 physical rank 14 will use CUDA device of pe 16
Pe 15 physical rank 15 will use CUDA device of pe 16
Pe 13 physical rank 13 will use CUDA device of pe 16
Pe 37 physical rank 37 will use CUDA device of pe 32
Pe 30 physical rank 30 will use CUDA device of pe 16
Pe 27 physical rank 27 will use CUDA device of pe 16
Pe 5 physical rank 5 will use CUDA device of pe 16
Pe 56 physical rank 56 will use CUDA device of pe 32
Pe 46 physical rank 46 will use CUDA device of pe 32
Pe 18 physical rank 18 will use CUDA device of pe 16
Pe 26 physical rank 26 will use CUDA device of pe 16
Pe 61 physical rank 61 will use CUDA device of pe 32
Pe 28 physical rank 28 will use CUDA device of pe 16
Pe 8 physical rank 8 will use CUDA device of pe 16
Pe 39 physical rank 39 will use CUDA device of pe 32
Pe 53 physical rank 53 will use CUDA device of pe 32
Pe 63 physical rank 63 will use CUDA device of pe 32
Pe 40 physical rank 40 will use CUDA device of pe 32
Pe 21 physical rank 21 will use CUDA device of pe 16
Pe 43 physical rank 43 will use CUDA device of pe 32
Pe 4 physical rank 4 will use CUDA device of pe 16
Pe 3 physical rank 3 will use CUDA device of pe 16
Pe 24 physical rank 24 will use CUDA device of pe 16
Pe 47 physical rank 47 will use CUDA device of pe 32
Pe 50 physical rank 50 will use CUDA device of pe 32
Pe 7 physical rank 7 will use CUDA device of pe 16
Pe 11 physical rank 11 will use CUDA device of pe 16
Pe 17 physical rank 17 will use CUDA device of pe 16
Pe 36 physical rank 36 will use CUDA device of pe 32
Pe 38 physical rank 38 will use CUDA device of pe 32
Pe 12 physical rank 12 will use CUDA device of pe 16
Pe 44 physical rank 44 will use CUDA device of pe 32
Pe 25 physical rank 25 will use CUDA device of pe 16
Pe 0 physical rank 0 will use CUDA device of pe 16
Pe 22 physical rank 22 will use CUDA device of pe 16
Pe 19 physical rank 19 will use CUDA device of pe 16
Pe 9 physical rank 9 will use CUDA device of pe 16
Pe 2 physical rank 2 will use CUDA device of pe 16
Pe 48 physical rank 48 will use CUDA device of pe 32
Pe 57 physical rank 57 will use CUDA device of pe 32
Pe 32 physical rank 32 binding to CUDA device 1 on adagp02: 'NVIDIA A100-PCIE-40GB'  Mem: 40536MB  Rev: 8.0  PCI: 0:81:0
Pe 16 physical rank 16 binding to CUDA device 0 on adagp02: 'NVIDIA A100-PCIE-40GB'  Mem: 40536MB  Rev: 8.0  PCI: 0:21:0
Info: NAMD 2.14 for Linux-x86_64-multicore-CUDA
Info: 
Info: Please visit http://www.ks.uiuc.edu/Research/namd/
Info: for updates, documentation, and support information.
Info: 
Info: Please cite Phillips et al., J. Chem. Phys. 153:044130 (2020) doi:10.1063/5.0014475
Info: in all publications reporting results obtained with NAMD.
Info: 
Info: Based on Charm++/Converse 61002 for multicore-linux-x86_64-iccstatic
Info: Built Fri Sep 10 15:10:23 -03 2021 by root on headnode.ada.cenapad.unicamp.br
Info: 1 NAMD  2.14  Linux-x86_64-multicore-CUDA  64    adagp02  amadeus
Info: Running on 64 processors, 1 nodes, 1 physical nodes.
Info: CPU topology information available.
Info: Charm++/Converse parallel runtime startup completed at 4.81935 s
CkLoopLib is used in SMP with simple dynamic scheduling (converse-level notification)
Info: 383.445 MB of memory in use based on /proc/self/stat
Info: Configuration file is Fiber55_eq1/Fiber55_eq1.namd
Info: Changed directory to Fiber55_eq1
TCL: Suspending until startup complete.
Warning: The following variables were set in the
Warning: configuration file but will be ignored:
Warning:    fixedAtomsForces (fixedatoms)
Warning:    fixedAtomsFile (fixedatoms)
Warning:    fixedAtomsCol (fixedatoms)
Warning:    consexp (constraints)
Warning:    consref (constraints)
Warning:    conskfile (constraints)
Warning:    conskcol (constraints)
Warning:    extraBondsFile (extraBonds)
Info: SIMULATION PARAMETERS:
Info: TIMESTEP               2
Info: NUMBER OF STEPS        0
Info: STEPS PER CYCLE        10
Info: PERIODIC CELL BASIS 1  94 0 0
Info: PERIODIC CELL BASIS 2  0 148 0
Info: PERIODIC CELL BASIS 3  0 0 682
Info: PERIODIC CELL CENTER   -0.08 -0.07 -0.01
Info: WRAPPING ALL CLUSTERS AROUND PERIODIC BOUNDARIES ON OUTPUT.
Info: LOAD BALANCER  Centralized
Info: LOAD BALANCING STRATEGY  New Load Balancers -- DEFAULT
Info: LDB PERIOD             2000 steps
Info: FIRST LDB TIMESTEP     50
Info: LAST LDB TIMESTEP     -1
Info: LDB BACKGROUND SCALING 1
Info: HOM BACKGROUND SCALING 1
Info: PME BACKGROUND SCALING 1
Info: MIN ATOMS PER PATCH    40
Info: INITIAL TEMPERATURE    310
Info: CENTER OF MASS MOVING INITIALLY? NO
Info: DIELECTRIC             1
Info: EXCLUDE                SCALED ONE-FOUR
Info: 1-4 ELECTROSTATICS SCALED BY 1
Info: MODIFIED 1-4 VDW PARAMETERS WILL BE USED
Info: DCD FILENAME           Fiber55_eq1.dcd
Info: DCD FREQUENCY          1000
Info: DCD FIRST STEP         1000
Info: DCD FILE WILL CONTAIN UNIT CELL DATA
Info: NO EXTENDED SYSTEM TRAJECTORY OUTPUT
Info: NO VELOCITY DCD OUTPUT
Info: NO FORCE DCD OUTPUT
Info: OUTPUT FILENAME        Fiber55_eq1
Info: BINARY OUTPUT FILES WILL BE USED
Info: RESTART FILENAME       Fiber55_eq1
Info: RESTART FREQUENCY      1000
Info: BINARY RESTART FILES WILL BE USED
Info: SWITCHING ACTIVE
Info: SWITCHING ON           10
Info: SWITCHING OFF          12
Info: PAIRLIST DISTANCE      14
Info: PAIRLIST SHRINK RATE   0.01
Info: PAIRLIST GROW RATE     0.01
Info: PAIRLIST TRIGGER       0.3
Info: PAIRLISTS PER CYCLE    2
Info: PAIRLISTS ENABLED
Info: MARGIN                 10
Warning: MARGIN IS UNUSUALLY LARGE AND WILL LOWER PERFORMANCE
Warning: MARGIN INCREASED PATCH VOLUME BY A FACTOR OF 4.14272
Info: HYDROGEN GROUP CUTOFF  2.5
Info: PATCH DIMENSION        26.5
Info: ENERGY OUTPUT STEPS    1000
Info: CROSSTERM ENERGY INCLUDED IN DIHEDRAL
Info: TIMING OUTPUT STEPS    1000
Info: PRESSURE OUTPUT STEPS  1000
Info: LANGEVIN DYNAMICS ACTIVE
Info: LANGEVIN TEMPERATURE   310
Info: LANGEVIN USING BBK INTEGRATOR
Info: LANGEVIN DAMPING COEFFICIENT IS 1 INVERSE PS
Info: LANGEVIN DYNAMICS NOT APPLIED TO HYDROGENS
Info: LANGEVIN PISTON PRESSURE CONTROL ACTIVE
Info:        TARGET PRESSURE IS 1.01325 BAR
Info:     OSCILLATION PERIOD IS 200 FS
Info:             DECAY TIME IS 100 FS
Info:     PISTON TEMPERATURE IS 310 K
Info:       PRESSURE CONTROL IS GROUP-BASED
Info:    INITIAL STRAIN RATE IS 0 0 0
Info:       CELL FLUCTUATION IS ANISOTROPIC
Info: PARTICLE MESH EWALD (PME) ACTIVE
Info: PME TOLERANCE               1e-06
Info: PME EWALD COEFFICIENT       0.257952
Info: PME INTERPOLATION ORDER     4
Info: PME GRID DIMENSIONS         96 160 704
Info: PME MAXIMUM GRID SPACING    1
Info: Attempting to read FFTW data from system
Info: Attempting to read FFTW data from FFTW_NAMD_2.14_Linux-x86_64-multicore-CUDA_FFTW3.txt
Info: Optimizing 6 FFT steps.  1... 2... 3... 4... 5... 6...   Done.
Info: FULL ELECTROSTATIC EVALUATION FREQUENCY      2
Info: USING VERLET I (r-RESPA) MTS SCHEME.
Info: C1 SPLITTING OF LONG RANGE ELECTROSTATICS
Info: PLACING ATOMS IN PATCHES BY HYDROGEN GROUPS
Info: RIGID BONDS TO HYDROGEN : ALL
Info:         ERROR TOLERANCE : 1e-08
Info:          MAX ITERATIONS : 100
Info: RIGID WATER USING SETTLE ALGORITHM
Info: RANDOM NUMBER SEED     1637944159
Info: USE HYDROGEN BONDS?    NO
Info: COORDINATE PDB         ../../7_Fiber_PDB_PSF/Fiber55.pdb
Info: STRUCTURE FILE         ../../7_Fiber_PDB_PSF/Fiber55.psf
Info: PARAMETER file: CHARMM format! 
Info: PARAMETERS             ../../FF/par_all36m_prot.prm
Info: PARAMETERS             ../../FF/par_all36_lipid.prm
Info: PARAMETERS             ../../FF/par_all36_carb.prm
Info: PARAMETERS             ../../FF/par_all36_na.prm
Info: PARAMETERS             ../../FF/par_all36_cgenff.prm
Info: PARAMETERS             ../../FF/toppar_all36_prot_modify_res.str
Info: PARAMETERS             ../../FF/toppar_water_ions_namd.str
Info: PARAMETERS             ../../FF/par_HA.prm
Info: USING ARITHMETIC MEAN TO COMBINE L-J SIGMA PARAMETERS
Info: SKIPPING rtf SECTION IN STREAM FILE
Info: SKIPPING rtf SECTION IN STREAM FILE
Info: SUMMARY OF PARAMETERS:
Info: 951 BONDS
Info: 2806 ANGLES
Info: 6953 DIHEDRAL
Info: 193 IMPROPER
Info: 8 CROSSTERM
Info: 359 VDW
Info: 7 VDW_PAIRS
Info: 0 NBTHOLE_PAIRS
Warning: Ignored 19384 bonds with zero force constants.
Warning: Will get H-H distance in rigid H2O from H-O-H angle.
Info: TIME FOR READING PSF FILE: 27.5215
Info: Reading pdb file ../../7_Fiber_PDB_PSF/Fiber55.pdb
Info: TIME FOR READING PDB FILE: 31.0297
Info: 
Info: ****************************
Info: STRUCTURE SUMMARY:
Info: 299136 ATOMS
Info: 248220 BONDS
Info: 380632 ANGLES
Info: 434480 DIHEDRALS
Info: 30572 IMPROPERS
Info: 12592 CROSSTERMS
Info: 0 EXCLUSIONS
Info: 137820 RIGID BONDS
Info: 759588 DEGREES OF FREEDOM
Info: 180700 HYDROGEN GROUPS
Info: 4 ATOMS IN LARGEST HYDROGEN GROUP
Info: 180700 MIGRATION GROUPS
Info: 4 ATOMS IN LARGEST MIGRATION GROUP
Info: TOTAL MASS = 3.42156e+06 amu
Info: TOTAL CHARGE = -0.000460714 e
Info: MASS DENSITY = 0.598837 g/cm^3
Info: ATOM DENSITY = 0.0315279 atoms/A^3
Info: *****************************
Info: 
Info: Entering startup at 65.3223 s, 493.984 MB of memory in use
Info: Startup phase 0 took 0.000944346 s, 493.984 MB of memory in use
Info: ADDED 1048632 IMPLICIT EXCLUSIONS
Info: Startup phase 1 took 0.181663 s, 588.734 MB of memory in use
Info: NONBONDED TABLE R-SQUARED SPACING: 0.0625
Info: NONBONDED TABLE SIZE: 769 POINTS
Info: INCONSISTENCY IN FAST TABLE ENERGY VS FORCE: 0.000325096 AT 11.9556
Info: INCONSISTENCY IN SCOR TABLE ENERGY VS FORCE: 0.000324844 AT 11.9556
Info: INCONSISTENCY IN VDWA TABLE ENERGY VS FORCE: 0.0040507 AT 0.251946
Info: INCONSISTENCY IN VDWB TABLE ENERGY VS FORCE: 0.00150189 AT 0.251946
Info: Startup phase 2 took 0.00383401 s, 588.734 MB of memory in use
Info: Startup phase 3 took 0.000171191 s, 588.734 MB of memory in use
Info: Startup phase 4 took 0.0184822 s, 725.047 MB of memory in use
Info: Startup phase 5 took 0.000176581 s, 725.047 MB of memory in use
Info: PATCH GRID IS 3 (PERIODIC) BY 5 (PERIODIC) BY 25 (PERIODIC)
Info: PATCH GRID IS 1-AWAY BY 1-AWAY BY 1-AWAY
Info: REMOVING COM VELOCITY 0.0101323 0.00958939 0.0127499
Info: LARGEST PATCH (154) HAS 1984 ATOMS
Info: TORUS A SIZE 1 USING 0
Info: TORUS B SIZE 1 USING 0
Info: TORUS C SIZE 1 USING 0
Info: TORUS MINIMAL MESH SIZE IS 1 BY 1 BY 1
Info: Placed 100% of base nodes on same physical node as patch
Info: Startup phase 6 took 0.0679538 s, 772.965 MB of memory in use
Info: PME using 1 x 1 x 1 pencil grid for FFT and reciprocal sum.
Info: Startup phase 7 took 0.00176258 s, 773.398 MB of memory in use
Info: Updated CUDA force table with 4096 elements.
Info: Updated CUDA LJ table with 359 x 359 elements.
Info: Updated CUDA force table with 4096 elements.
Info: Updated CUDA LJ table with 359 x 359 elements.
Info: Startup phase 8 took 0.00320058 s, 773.734 MB of memory in use
Info: Startup phase 9 took 0.000173194 s, 773.734 MB of memory in use
Info: Startup phase 10 took 0.000180327 s, 773.734 MB of memory in use
Info: Startup phase 11 took 0.0045616 s, 776.125 MB of memory in use
LDB: Central LB being created...
Info: Startup phase 12 took 3.3377 s, 838.293 MB of memory in use
Info: CREATING 8387 COMPUTE OBJECTS
Info: Found 362 unique exclusion lists needing 1260 bytes
Info: Found 362 unique exclusion lists needing 1260 bytes
Info: Startup phase 13 took 0.0871307 s, 852.406 MB of memory in use
Info: useSync: 0 useProxySync: 0
Info: Startup phase 14 took 0.000225031 s, 852.406 MB of memory in use
Info: Startup phase 15 took 0.00216785 s, 854.492 MB of memory in use
Info: Finished startup at 69.0327 s, 854.492 MB of memory in use

TCL: Minimizing for 10000 steps
PRESSURE: 0 -1419.75 14.4242 40.3134 14.4242 -1528.01 -42.3076 40.3134 -42.3076 -1505.48
GPRESSURE: 0 369837 245810 86487 -334216 350586 80195.3 -180788 68247.2 -97968.7
ETITLE:      TS           BOND          ANGLE          DIHED          IMPRP               ELECT            VDW       BOUNDARY           MISC        KINETIC               TOTAL           TEMP      POTENTIAL         TOTAL3        TEMPAVG            PRESSURE      GPRESSURE         VOLUME       PRESSAVG      GPRESSAVG

ENERGY:       0   1389585.7754    319236.3867    110931.5590      1356.2124       -6897778.2963 5673829878.7771         0.0000         0.0000         0.0000      5668753210.4142         0.0000 5668753210.4142 5668753210.4142         0.0000          -1484.4124    207484.6758   9487984.0000     -1484.4124    207484.6758

MINIMIZER SLOWLY MOVING 42323 ATOMS WITH BAD CONTACTS DOWNHILL
PRESSURE: 1 -1421.49 9.75058 43.4753 9.75058 -1528.12 -40.4118 43.4753 -40.4118 -1507.52
GPRESSURE: 1 328014 196393 -17055.5 -152233 410533 111934 -169862 -53273.2 35171
ENERGY:       1   1386661.8527    331650.0307    111079.7448      1927.4741       -6899435.5551 3214068541.3358         0.0000         0.0000         0.0000      3209000424.8830         0.0000 3209000424.8830 3209000424.8830         0.0000          -1485.7112    257906.1563   9487984.0000     -1485.7112    257906.1563

MINIMIZER SLOWLY MOVING 37229 ATOMS WITH BAD CONTACTS DOWNHILL
PRESSURE: 2 -1429.71 7.33735 44.8092 7.33735 -1531.67 -40.5716 44.8092 -40.5716 -1513.68
GPRESSURE: 2 390395 29976.2 -94165.8 -104438 441592 34160.1 -117388 -165305 100987
ENERGY:       2   1499364.3078    373843.6864    111528.3572      3220.4210       -6899732.3992 1715499096.6914         0.0000         0.0000         0.0000      1710587321.0645         0.0000 1710587321.0645 1710587321.0645         0.0000          -1491.6890    310991.0494   9487984.0000     -1491.6890    310991.0494

MINIMIZER SLOWLY MOVING 31954 ATOMS WITH BAD CONTACTS DOWNHILL
PRESSURE: 3 -1439.81 3.88617 47.5119 3.88617 -1539.92 -40.0203 47.5119 -40.0203 -1524.5
GPRESSURE: 3 493687 -74307.6 -53948 -177011 361489 65063.2 -86617.3 -27441.7 178244
ENERGY:       3   1688864.2181    434174.0545    112150.7620      4779.0460       -6898034.0750 814942056.5306         0.0000         0.0000         0.0000      810283990.5360         0.0000 810283990.5360 810283990.5360         0.0000          -1501.4110    344473.6395   9487984.0000     -1501.4110    344473.6395

MINIMIZER SLOWLY MOVING 26708 ATOMS WITH BAD CONTACTS DOWNHILL
PRESSURE: 4 -1449.84 1.69446 50.0987 1.69446 -1549.31 -39.7631 50.0987 -39.7631 -1535.31
GPRESSURE: 4 445221 -4092.17 -19735.9 -234220 274924 94638.6 -121728 -32512.1 214722
ENERGY:       4   1922118.5490    500981.7931    112801.6271      6140.7253       -6899008.7474 300810463.2106         0.0000         0.0000         0.0000      296453497.1578         0.0000 296453497.1578 296453497.1578         0.0000          -1511.4869    311622.3085   9487984.0000     -1511.4869    311622.3085

MINIMIZER SLOWLY MOVING 21314 ATOMS WITH BAD CONTACTS DOWNHILL
PRESSURE: 5 -1459.02 -0.0894802 52.6305 -0.0894802 -1560.25 -39.9831 52.6305 -39.9831 -1547.27
GPRESSURE: 5 376806 -27149 -67541.4 -228518 212521 74916.3 -89130.7 23648 227208
ENERGY:       5   2165602.7051    564311.3006    113443.9014      7863.1280       -6895867.9885 102663613.2624         0.0000         0.0000         0.0000       98618966.3090         0.0000  98618966.3090  98618966.3090         0.0000          -1522.1814    272178.5128   9487984.0000     -1522.1814    272178.5128

MINIMIZER SLOWLY MOVING 16426 ATOMS WITH BAD CONTACTS DOWNHILL
PRESSURE: 6 -1466.3 -1.42877 54.391 -1.42877 -1570.94 -39.3495 54.391 -39.3495 -1557.05
GPRESSURE: 6 222664 -15102.3 -72086.5 -123850 154322 70678.3 -36158.6 40675.5 150865
ENERGY:       6   2390282.8813    616792.3153    113988.1711      9358.4801       -6893894.9596  45609779.1147         0.0000         0.0000         0.0000       41846306.0029         0.0000  41846306.0029  41846306.0029         0.0000          -1531.4300    175950.6284   9487984.0000     -1531.4300    175950.6284

MINIMIZER SLOWLY MOVING 12100 ATOMS WITH BAD CONTACTS DOWNHILL
PRESSURE: 7 -1469.93 -3.00795 56.0829 -3.00795 -1578.73 -40.2951 56.0829 -40.2951 -1568.11
GPRESSURE: 7 94998.7 -11242.2 -33433.5 -38564.6 97584.4 29467.4 -12169.8 17528 106368
ENERGY:       7   2569336.1887    655339.9801    114399.8229     10720.4871       -6889043.2250  24889270.5954         0.0000         0.0000         0.0000       21350023.8492         0.0000  21350023.8492  21350023.8492         0.0000          -1538.9238     99650.2889   9487984.0000     -1538.9238     99650.2889

MINIMIZER SLOWLY MOVING 8707 ATOMS WITH BAD CONTACTS DOWNHILL
PRESSURE: 8 -1473.69 -4.12358 56.8449 -4.12358 -1584.24 -41.9059 56.8449 -41.9059 -1574.57
GPRESSURE: 8 48709.9 1870.27 -21921.7 -10910.3 64589.8 -2480.04 -2120.74 -12830.8 68850.2
ENERGY:       8   2696080.2236    681403.7048    114701.6939     11288.0710       -6886966.0778  16360481.1028         0.0000         0.0000         0.0000       12976988.7183         0.0000  12976988.7183  12976988.7183         0.0000          -1544.1692     60716.6506   9487984.0000     -1544.1692     60716.6506

MINIMIZER SLOWLY MOVING 5735 ATOMS WITH BAD CONTACTS DOWNHILL
PRESSURE: 9 -1476.41 -4.22899 57.185 -4.22899 -1588.67 -40.7421 57.185 -40.7421 -1578.77
GPRESSURE: 9 35628.1 -2136.31 -9753.8 156.163 45488.7 7856.92 -2442.55 -2732.48 44735.9
ENERGY:       9   2756375.4840    694200.9737    114876.5301     11853.0497       -6884361.9219  12815284.2253         0.0000         0.0000         0.0000        9508228.3408         0.0000   9508228.3408   9508228.3408         0.0000          -1547.9515     41950.9022   9487984.0000     -1547.9515     41950.9022

LDB: ============= START OF LOAD BALANCING ============== 69.3402
LDB: ============== END OF LOAD BALANCING =============== 69.3407
Info: useSync: 0 useProxySync: 0
LDB: =============== DONE WITH MIGRATION ================ 69.3415
MINIMIZER SLOWLY MOVING 3573 ATOMS WITH BAD CONTACTS DOWNHILL
PRESSURE: 10 -1478.42 -4.22181 57.1014 -4.22181 -1589.98 -41.3528 57.1014 -41.3528 -1581.22
GPRESSURE: 10 31931.8 -2736.15 -3060.46 -454.679 30340.3 2427.99 -2245.9 -170.942 25754.7
ETITLE:      TS           BOND          ANGLE          DIHED          IMPRP               ELECT            VDW       BOUNDARY           MISC        KINETIC               TOTAL           TEMP      POTENTIAL         TOTAL3        TEMPAVG            PRESSURE      GPRESSURE         VOLUME       PRESSAVG      GPRESSAVG

ENERGY:      10   2768337.2500    699337.3048    114958.3592     12144.6149       -6882860.3513  11216243.6769         0.0000         0.0000         0.0000        7928160.8545         0.0000   7928160.8545   7928160.8545         0.0000          -1549.8738     29342.2641   9487984.0000     -1549.8738     29342.2641

MINIMIZER SLOWLY MOVING 2136 ATOMS WITH BAD CONTACTS DOWNHILL
PRESSURE: 11 -1480.79 -4.93095 56.5734 -4.93095 -1590.54 -41.2144 56.5734 -41.2144 -1580.61
GPRESSURE: 11 30223 -1946.93 -2362.86 -332.902 26968.9 815.171 -1860.59 981.765 20768.4
ENERGY:      11   2752763.2102    698669.9627    115013.2884     12036.5576       -6882799.6304  10583454.3114         0.0000         0.0000         0.0000        7279137.6999         0.0000   7279137.6999   7279137.6999         0.0000          -1550.6458     25986.7702   9487984.0000     -1550.6458     25986.7702

MINIMIZER SLOWLY MOVING 1259 ATOMS WITH BAD CONTACTS DOWNHILL
PRESSURE: 12 -1481.41 -4.98705 57.2308 -4.98705 -1591.41 -41.7667 57.2308 -41.7667 -1580.95
GPRESSURE: 12 29822.5 -2156.46 -2285.98 -105.305 26479.3 447.421 -1502.19 1377.34 19323.6
ENERGY:      12   2724949.9285    696842.1156    115043.2127     12222.4956       -6882328.1165  10337529.1044         0.0000         0.0000         0.0000        7004258.7403         0.0000   7004258.7403   7004258.7403         0.0000          -1551.2564     25208.4568   9487984.0000     -1551.2564     25208.4568

MINIMIZER SLOWLY MOVING 816 ATOMS WITH BAD CONTACTS DOWNHILL
PRESSURE: 13 -1481.83 -5.15807 56.6384 -5.15807 -1591.77 -41.4906 56.6384 -41.4906 -1580.94
GPRESSURE: 13 28249.1 237.983 -1294.64 243.564 25729.6 259.601 -1328.9 -422.8 18554.7
ENERGY:      13   2699625.8876    694368.2897    115056.1927     12377.7657       -6882122.2504  10184142.5097         0.0000         0.0000         0.0000        6823448.3951         0.0000   6823448.3951   6823448.3951         0.0000          -1551.5132     24177.8064   9487984.0000     -1551.5132     24177.8064

MINIMIZER SLOWLY MOVING 471 ATOMS WITH BAD CONTACTS DOWNHILL
PRESSURE: 14 -1481.84 -4.48987 57.2386 -4.48987 -1591.84 -41.4166 57.2386 -41.4166 -1580.91
GPRESSURE: 14 27965.5 794.704 -1194.65 345.328 25607.6 142.522 -1249.97 -872.299 18274.8
ENERGY:      14   2678351.8259    692868.6764    115057.7094     12346.4390       -6882282.3179  10118237.0697         0.0000         0.0000         0.0000        6734579.4025         0.0000   6734579.4025   6734579.4025         0.0000          -1551.5299     23949.3246   9487984.0000     -1551.5299     23949.3246

MINIMIZER SLOWLY MOVING 317 ATOMS WITH BAD CONTACTS DOWNHILL
PRESSURE: 15 -1481.77 -4.82677 57.204 -4.82677 -1592 -41.18 57.204 -41.18 -1580.96
GPRESSURE: 15 27848.8 968.99 -1071.61 328.566 25552.8 195.767 -1255.29 -950.156 18278.6
ENERGY:      15   2658711.9908    691114.2040    115057.4724     12214.3105       -6882116.4122  10082919.2380         0.0000         0.0000         0.0000        6677900.8035         0.0000   6677900.8035   6677900.8035         0.0000          -1551.5794     23893.4086   9487984.0000     -1551.5794     23893.4086

MINIMIZER SLOWLY MOVING 210 ATOMS WITH BAD CONTACTS DOWNHILL
PRESSURE: 16 -1481.84 -5.0252 57.2344 -5.0252 -1591.57 -41.3842 57.2344 -41.3842 -1581.09
GPRESSURE: 16 27826.4 978.808 -1084.42 378.888 25507.9 194.587 -1253.16 -962.424 18261.4
ENERGY:      16   2642061.6406    689248.5364    115058.3149     12229.1776       -6882372.8912  10062134.8494         0.0000         0.0000         0.0000        6638359.6276         0.0000   6638359.6276   6638359.6276         0.0000          -1551.4997     23865.2412   9487984.0000     -1551.4997     23865.2412

MINIMIZER SLOWLY MOVING 149 ATOMS WITH BAD CONTACTS DOWNHILL
PRESSURE: 17 -1481.97 -5.03119 57.0211 -5.03119 -1591.82 -41.295 57.0211 -41.295 -1581.23
GPRESSURE: 17 27777.9 982.431 -1068.33 357.273 25498.4 179.794 -1237.97 -937.638 18253.5
ENERGY:      17   2628212.4428    687510.0738    115057.8903     12237.8224       -6882140.6532  10048631.2289         0.0000         0.0000         0.0000        6609508.8050         0.0000   6609508.8050   6609508.8050         0.0000          -1551.6730     23843.2490   9487984.0000     -1551.6730     23843.2490

MINIMIZER SLOWLY MOVING 106 ATOMS WITH BAD CONTACTS DOWNHILL
PRESSURE: 18 -1482.07 -5.01715 57.0317 -5.01715 -1591.97 -41.5019 57.0317 -41.5019 -1580.82
GPRESSURE: 18 27779.9 968.564 -1068.11 384.383 25496 180.11 -1230.84 -947.268 18253
ENERGY:      18   2615791.6641    685606.6517    115056.6052     12088.2523       -6882340.1671  10042956.1902         0.0000         0.0000         0.0000        6589159.1964         0.0000   6589159.1964   6589159.1964         0.0000          -1551.6163     23842.9545   9487984.0000     -1551.6163     23842.9545

MINIMIZER SLOWLY MOVING 81 ATOMS WITH BAD CONTACTS DOWNHILL
PRESSURE: 19 -1481.96 -5.27328 57.0081 -5.27328 -1591.83 -41.3651 57.0081 -41.3651 -1581.1
GPRESSURE: 19 27770.2 975.731 -1063.89 385.925 25495.1 181.891 -1228.93 -947.213 18254.8
ENERGY:      19   2606365.5579    683928.3742    115056.1689     12091.0795       -6882257.7408  10037172.9872         0.0000         0.0000         0.0000        6572356.4268         0.0000   6572356.4268   6572356.4268         0.0000          -1551.6272     23840.0017   9487984.0000     -1551.6272     23840.0017

MINIMIZER SLOWLY MOVING 54 ATOMS WITH BAD CONTACTS DOWNHILL
PRESSURE: 20 -1482.08 -5.28666 57.0615 -5.28666 -1591.93 -41.5884 57.0615 -41.5884 -1580.68
GPRESSURE: 20 27763.1 967.319 -1064.64 398.766 25496.5 179.944 -1224.25 -949.246 18253.9
ETITLE:      TS           BOND          ANGLE          DIHED          IMPRP               ELECT            VDW       BOUNDARY           MISC        KINETIC               TOTAL           TEMP      POTENTIAL         TOTAL3        TEMPAVG            PRESSURE      GPRESSURE         VOLUME       PRESSAVG      GPRESSAVG

ENERGY:      20   2598084.4053    682171.0192    115052.5681     11958.0642       -6882471.5459  10035162.5535         0.0000         0.0000         0.0000        6559957.0644         0.0000   6559957.0644   6559957.0644         0.0000          -1551.5642     23837.8480   9487984.0000     -1551.5642     23837.8480

MINIMIZER SLOWLY MOVING 41 ATOMS WITH BAD CONTACTS DOWNHILL
PRESSURE: 21 -1482.11 -5.45264 57.0945 -5.45264 -1591.83 -41.5682 57.0945 -41.5682 -1580.78
GPRESSURE: 21 27755.9 966.302 -1062.31 401.648 25496 177.848 -1220.67 -948.855 18257.3
ENERGY:      21   2591073.7410    680439.0772    115051.8104     11958.6910       -6882403.8053  10033470.0983         0.0000         0.0000         0.0000        6549589.6127         0.0000   6549589.6127   6549589.6127         0.0000          -1551.5722     23836.3821   9487984.0000     -1551.5722     23836.3821

MINIMIZER SLOWLY MOVING 33 ATOMS WITH BAD CONTACTS DOWNHILL
PRESSURE: 22 -1482.17 -5.3706 57.1125 -5.3706 -1591.97 -41.5838 57.1125 -41.5838 -1580.68
GPRESSURE: 22 27749.5 965.951 -1060.11 408.884 25496.6 175.839 -1218.12 -948.608 18257.4
ENERGY:      22   2584541.2502    678803.4719    115051.3489     11959.3757       -6882423.4346  10032562.0457         0.0000         0.0000         0.0000        6540494.0577         0.0000   6540494.0577   6540494.0577         0.0000          -1551.6099     23834.5105   9487984.0000     -1551.6099     23834.5105

MINIMIZER SLOWLY MOVING 26 ATOMS WITH BAD CONTACTS DOWNHILL
PRESSURE: 23 -1482.24 -5.46422 57.1379 -5.46422 -1591.88 -41.6157 57.1379 -41.6157 -1580.65
GPRESSURE: 23 27742.9 965.855 -1057.79 413.127 25497.5 174.593 -1213.65 -948.823 18255.9
ENERGY:      23   2578878.2024    677166.6130    115052.5292     11960.1399       -6882392.6322  10032691.1279         0.0000         0.0000         0.0000        6533355.9802         0.0000   6533355.9802   6533355.9802         0.0000          -1551.5912     23832.1062   9487984.0000     -1551.5912     23832.1062

MINIMIZER SLOWLY MOVING 21 ATOMS WITH BAD CONTACTS DOWNHILL
PRESSURE: 24 -1482.24 -5.39597 57.1131 -5.39597 -1592 -41.6483 57.1131 -41.6483 -1580.56
GPRESSURE: 24 27739.2 965.419 -1056.43 418.726 25498.1 173.118 -1210.62 -948.256 18255.7
ENERGY:      24   2574896.3828    675615.4785    115052.3727     11960.1357       -6882450.9621  10032343.4160         0.0000         0.0000         0.0000        6527416.8236         0.0000   6527416.8236   6527416.8236         0.0000          -1551.5999     23830.9843   9487984.0000     -1551.5999     23830.9843

MINIMIZER SLOWLY MOVING 20 ATOMS WITH BAD CONTACTS DOWNHILL
PRESSURE: 25 -1482.32 -5.48329 57.1159 -5.48329 -1591.93 -41.6749 57.1159 -41.6749 -1580.52
GPRESSURE: 25 27734.8 964.571 -1055.29 421.508 25497.6 171.425 -1206.85 -948.024 18254.6
ENERGY:      25   2570623.2454    674053.2406    115052.1875     11960.1313       -6882416.8710  10032360.4852         0.0000         0.0000         0.0000        6521632.4191         0.0000   6521632.4191   6521632.4191         0.0000          -1551.5895     23829.0028   9487984.0000     -1551.5895     23829.0028

MINIMIZER SLOWLY MOVING 20 ATOMS WITH BAD CONTACTS DOWNHILL
PRESSURE: 26 -1482.29 -5.39952 57.1096 -5.39952 -1592.03 -41.6944 57.1096 -41.6944 -1580.47
GPRESSURE: 26 27731.9 964.549 -1054.02 424.688 25498.2 170.83 -1203.49 -947.706 18254.2
ENERGY:      26   2567039.2536    672606.7600    115051.9751     11960.1268       -6882468.3595  10032219.5666         0.0000         0.0000         0.0000        6516409.3226         0.0000   6516409.3226   6516409.3226         0.0000          -1551.5961     23828.0960   9487984.0000     -1551.5961     23828.0960

MINIMIZER SLOWLY MOVING 20 ATOMS WITH BAD CONTACTS DOWNHILL
PRESSURE: 27 -1482.36 -5.48623 57.1143 -5.48623 -1591.96 -41.7189 57.1143 -41.7189 -1580.44
GPRESSURE: 27 27729.1 963.935 -1053.4 426.251 25497.8 169.641 -1200.37 -947.578 18253.2
ENERGY:      27   2563178.4873    671156.7394    115051.7372     11960.1222       -6882433.2877  10032222.0505         0.0000         0.0000         0.0000        6511135.8489         0.0000   6511135.8489   6511135.8489         0.0000          -1551.5850     23826.6889   9487984.0000     -1551.5850     23826.6889

MINIMIZER SLOWLY MOVING 16 ATOMS WITH BAD CONTACTS DOWNHILL
PRESSURE: 28 -1482.34 -5.40844 57.1144 -5.40844 -1592.06 -41.7338 57.1144 -41.7338 -1580.38
GPRESSURE: 28 27727.4 963.907 -1052.47 428.242 25498.3 169.337 -1197.91 -947.401 18253
ENERGY:      28   2560374.0111    670299.8179    115051.5502     11960.1171       -6882484.4712  10032136.1573         0.0000         0.0000         0.0000        6507337.1823         0.0000   6507337.1823   6507337.1823         0.0000          -1551.5916     23826.2304   9487984.0000     -1551.5916     23826.2304

MINIMIZER SLOWLY MOVING 17 ATOMS WITH BAD CONTACTS DOWNHILL
PRESSURE: 29 -1482.39 -5.48695 57.1291 -5.48695 -1591.97 -41.7555 57.1291 -41.7555 -1580.37
GPRESSURE: 29 27725.9 963.341 -1052.07 428.829 25497.8 168.455 -1195.6 -947.534 18252.3
ENERGY:      29   2557199.2799    669434.7161    115051.3331     11960.1118       -6882456.1703  10031993.3434         0.0000         0.0000         0.0000        6503182.6140         0.0000   6503182.6140   6503182.6140         0.0000          -1551.5768     23825.3223   9487984.0000     -1551.5768     23825.3223

MINIMIZER SLOWLY MOVING 12 ATOMS WITH BAD CONTACTS DOWNHILL
PRESSURE: 30 -1482.37 -5.41257 57.1312 -5.41257 -1592.07 -41.7731 57.1312 -41.7731 -1580.31
GPRESSURE: 30 27726 963.586 -1051.9 429.232 25498.2 168.854 -1195.6 -947.397 18252.6
ETITLE:      TS           BOND          ANGLE          DIHED          IMPRP               ELECT            VDW       BOUNDARY           MISC        KINETIC               TOTAL           TEMP      POTENTIAL         TOTAL3        TEMPAVG            PRESSURE      GPRESSURE         VOLUME       PRESSAVG      GPRESSAVG

ENERGY:      30   2555458.1448    668829.5489    115051.2717     11960.1065       -6882510.5867  10031948.1249         0.0000         0.0000         0.0000        6500736.6102         0.0000   6500736.6102   6500736.6102         0.0000          -1551.5832     23825.6181   9487984.0000     -1551.5832     23825.6181

MINIMIZER SLOWLY MOVING 8 ATOMS WITH BAD CONTACTS DOWNHILL
PRESSURE: 31 -1482.42 -5.50125 57.144 -5.50125 -1592 -41.7893 57.144 -41.7893 -1580.3
GPRESSURE: 31 27725.8 963.314 -1052.06 428.822 25497.8 168.452 -1195.54 -947.499 18252.4
ENERGY:      31   2554061.4052    668405.9696    115051.2724     11960.1011       -6882475.6040  10031925.7363         0.0000         0.0000         0.0000        6498928.8806         0.0000   6498928.8806   6498928.8806         0.0000          -1551.5727     23825.3180   9487984.0000     -1551.5727     23825.3180

MINIMIZER SLOWLY MOVING 8 ATOMS WITH BAD CONTACTS DOWNHILL
PRESSURE: 32 -1482.4 -5.43048 57.1468 -5.43048 -1592.1 -41.8094 57.1468 -41.8094 -1580.24
GPRESSURE: 32 27726 963.541 -1051.89 429.177 25498.2 168.819 -1195.5 -947.373 18252.8
ENERGY:      32   2553155.4791    668031.0301    115051.2731     11960.0955       -6882532.0537  10031933.6225         0.0000         0.0000         0.0000        6497599.4467         0.0000   6497599.4467   6497599.4467         0.0000          -1551.5790     23825.6356   9487984.0000     -1551.5790     23825.6356

MINIMIZER SLOWLY MOVING 8 ATOMS WITH BAD CONTACTS DOWNHILL
PRESSURE: 33 -1482.46 -5.51871 57.1599 -5.51871 -1592.02 -41.8231 57.1599 -41.8231 -1580.23
GPRESSURE: 33 27725.8 963.255 -1052.05 428.766 25497.7 168.409 -1195.47 -947.51 18252.5
ENERGY:      33   2551846.4704    667627.8803    115051.2738     11960.0899       -6882495.0388  10031884.4703         0.0000         0.0000         0.0000        6495875.1460         0.0000   6495875.1460   6495875.1460         0.0000          -1551.5692     23825.3241   9487984.0000     -1551.5692     23825.3241

MINIMIZER SLOWLY MOVING 8 ATOMS WITH BAD CONTACTS DOWNHILL
PRESSURE: 34 -1482.43 -5.44984 57.1637 -5.44984 -1592.12 -41.8439 57.1637 -41.8439 -1580.17
GPRESSURE: 34 27725.9 963.47 -1051.89 429.09 25498.2 168.768 -1195.41 -947.368 18252.9
ENERGY:      34   2551021.2996    667271.2784    115051.2746     11960.0841       -6882551.4428  10031929.7642         0.0000         0.0000         0.0000        6494682.2580         0.0000   6494682.2580   6494682.2580         0.0000          -1551.5757     23825.6294   9487984.0000     -1551.5757     23825.6294

MINIMIZER SLOWLY MOVING 8 ATOMS WITH BAD CONTACTS DOWNHILL
PRESSURE: 35 -1482.49 -5.53752 57.1776 -5.53752 -1592.04 -41.8552 57.1776 -41.8552 -1580.17
GPRESSURE: 35 27725.7 963.221 -1052.04 428.728 25497.7 168.377 -1195.4 -947.521 18252.6
ENERGY:      35   2549794.4939    666887.6167    115051.2755     11960.0782       -6882512.4788  10031867.3944         0.0000         0.0000         0.0000        6493048.3798         0.0000   6493048.3798   6493048.3798         0.0000          -1551.5664     23825.3441   9487984.0000     -1551.5664     23825.3441

MINIMIZER SLOWLY MOVING 7 ATOMS WITH BAD CONTACTS DOWNHILL
PRESSURE: 36 -1482.47 -5.49979 57.183 -5.49979 -1592.11 -41.8715 57.183 -41.8715 -1580.13
GPRESSURE: 36 27725.8 963.511 -1051.82 428.948 25498.2 168.788 -1195.35 -947.36 18252.9
ENERGY:      36   2548985.5491    666533.2283    115051.2764     11960.0722       -6882558.1025  10031686.0968         0.0000         0.0000         0.0000        6491658.1203         0.0000   6491658.1203   6491658.1203         0.0000          -1551.5717     23825.6675   9487984.0000     -1551.5717     23825.6675

MINIMIZER SLOWLY MOVING 6 ATOMS WITH BAD CONTACTS DOWNHILL
PRESSURE: 37 -1482.49 -5.52188 57.1975 -5.52188 -1592.08 -41.8721 57.1975 -41.8721 -1580.13
GPRESSURE: 37 27726 963.501 -1051.91 429.194 25498.3 168.589 -1195.22 -947.384 18252.7
ENERGY:      37   2548080.0525    666186.3809    115051.2774     11960.0660       -6882517.1147  10031574.5589         0.0000         0.0000         0.0000        6490335.2210         0.0000   6490335.2210   6490335.2210         0.0000          -1551.5662     23825.6577   9487984.0000     -1551.5662     23825.6577

MINIMIZER SLOWLY MOVING 6 ATOMS WITH BAD CONTACTS DOWNHILL
PRESSURE: 38 -1482.5 -5.51418 57.2014 -5.51418 -1592.13 -41.8929 57.2014 -41.8929 -1580.09
GPRESSURE: 38 27725.8 963.472 -1051.81 428.933 25498.2 168.767 -1195.33 -947.414 18253
ENERGY:      38   2547216.5537    665848.9923    115051.2785     11960.0597       -6882564.1284  10031686.4246         0.0000         0.0000         0.0000        6489199.1805         0.0000   6489199.1805   6489199.1805         0.0000          -1551.5719     23825.6822   9487984.0000     -1551.5719     23825.6822

MINIMIZER SLOWLY MOVING 6 ATOMS WITH BAD CONTACTS DOWNHILL
PRESSURE: 39 -1482.51 -5.53697 57.2161 -5.53697 -1592.11 -41.893 57.2161 -41.893 -1580.09
GPRESSURE: 39 27726 963.462 -1051.9 429.178 25498.3 168.568 -1195.19 -947.438 18252.8
ENERGY:      39   2546395.0558    665521.0551    115051.2797     11960.0534       -6882523.1482  10031574.8751         0.0000         0.0000         0.0000        6487979.1707         0.0000   6487979.1707   6487979.1707         0.0000          -1551.5669     23825.6722   9487984.0000     -1551.5669     23825.6722

MINIMIZER SLOWLY MOVING 6 ATOMS WITH BAD CONTACTS DOWNHILL
PRESSURE: 40 -1482.52 -5.52993 57.2204 -5.52993 -1592.15 -41.9133 57.2204 -41.9133 -1580.05
GPRESSURE: 40 27725.8 963.432 -1051.8 428.915 25498.2 168.747 -1195.3 -947.467 18253
ETITLE:      TS           BOND          ANGLE          DIHED          IMPRP               ELECT            VDW       BOUNDARY           MISC        KINETIC               TOTAL           TEMP      POTENTIAL         TOTAL3        TEMPAVG            PRESSURE      GPRESSURE         VOLUME       PRESSAVG      GPRESSAVG

ENERGY:      40   2545615.5547    665202.5591    115051.2810     11960.0469       -6882570.1096  10031686.6795         0.0000         0.0000         0.0000        6486946.0115         0.0000   6486946.0115   6486946.0115         0.0000          -1551.5731     23825.6960   9487984.0000     -1551.5731     23825.6960

MINIMIZER SLOWLY MOVING 6 ATOMS WITH BAD CONTACTS DOWNHILL
PRESSURE: 41 -1482.53 -5.55337 57.2353 -5.55337 -1592.13 -41.9127 57.2353 -41.9127 -1580.05
GPRESSURE: 41 27726 963.421 -1051.89 429.16 25498.3 168.548 -1195.16 -947.49 18252.8
ENERGY:      41   2544878.0514    664893.4947    115051.2824     11960.0402       -6882529.1372  10031575.1495         0.0000         0.0000         0.0000        6485828.8809         0.0000   6485828.8809   6485828.8809         0.0000          -1551.5686     23825.6856   9487984.0000     -1551.5686     23825.6856

MINIMIZER SLOWLY MOVING 6 ATOMS WITH BAD CONTACTS DOWNHILL
PRESSURE: 42 -1482.54 -5.54693 57.2397 -5.54693 -1592.18 -41.9322 57.2397 -41.9322 -1580.01
GPRESSURE: 42 27725.8 963.39 -1051.79 428.895 25498.2 168.728 -1195.27 -947.518 18253.1
ENERGY:      42   2544182.5492    664593.8557    115051.2839     11960.0335       -6882576.0551  10031686.8958         0.0000         0.0000         0.0000        6484898.5631         0.0000   6484898.5631   6484898.5631         0.0000          -1551.5753     23825.7089   9487984.0000     -1551.5753     23825.7089

MINIMIZER SLOWLY MOVING 6 ATOMS WITH BAD CONTACTS DOWNHILL
PRESSURE: 43 -1482.55 -5.57096 57.2548 -5.57096 -1592.15 -41.9307 57.2548 -41.9307 -1580.02
GPRESSURE: 43 27726 963.379 -1051.88 429.14 25498.3 168.53 -1195.13 -947.54 18252.8
ENERGY:      43   2543529.0415    664303.6271    115051.2856     11960.0267       -6882535.0986  10031575.3800         0.0000         0.0000         0.0000        6483884.2623         0.0000   6483884.2623   6483884.2623         0.0000          -1551.5715     23825.6979   9487984.0000     -1551.5715     23825.6979

MINIMIZER SLOWLY MOVING 2 ATOMS WITH BAD CONTACTS DOWNHILL
PRESSURE: 44 -1482.54 -5.55581 57.2495 -5.55581 -1592.19 -41.9409 57.2495 -41.9409 -1580
GPRESSURE: 44 27725.8 963.369 -1051.78 428.885 25498.2 168.719 -1195.26 -947.543 18253.1
ENERGY:      44   2543529.0415    664303.6271    115051.2856     11960.0267       -6882579.1148  10031687.1000         0.0000         0.0000         0.0000        6483951.9661         0.0000   6483951.9661   6483951.9661         0.0000          -1551.5769     23825.7151   9487984.0000     -1551.5769     23825.7151

MINIMIZER SLOWLY MOVING 2 ATOMS WITH BAD CONTACTS DOWNHILL
PRESSURE: 45 -1482.55 -5.57085 57.2548 -5.57085 -1592.15 -41.9306 57.2548 -41.9306 -1580.02
GPRESSURE: 45 27726 963.379 -1051.88 429.141 25498.3 168.531 -1195.14 -947.541 18252.8
ENERGY:      45   2543529.0415    664303.6271    115051.2856     11960.0267       -6882535.2895  10031575.5797         0.0000         0.0000         0.0000        6483884.2711         0.0000   6483884.2711   6483884.2711         0.0000          -1551.5713     23825.6984   9487984.0000     -1551.5713     23825.6984

MINIMIZER SLOWLY MOVING 2 ATOMS WITH BAD CONTACTS DOWNHILL
PRESSURE: 46 -1482.54 -5.5557 57.2494 -5.5557 -1592.19 -41.9408 57.2494 -41.9408 -1580
GPRESSURE: 46 27725.8 963.369 -1051.78 428.886 25498.2 168.72 -1195.26 -947.543 18253.1
ENERGY:      46   2543529.0415    664303.6271    115051.2856     11960.0267       -6882579.2943  10031687.2636         0.0000         0.0000         0.0000        6483951.9502         0.0000   6483951.9502   6483951.9502         0.0000          -1551.5768     23825.7154   9487984.0000     -1551.5768     23825.7154

MINIMIZER SLOWLY MOVING 2 ATOMS WITH BAD CONTACTS DOWNHILL
PRESSURE: 47 -1482.55 -5.57075 57.2547 -5.57075 -1592.15 -41.9304 57.2547 -41.9304 -1580.02
GPRESSURE: 47 27726 963.379 -1051.88 429.142 25498.3 168.531 -1195.14 -947.541 18252.8
ENERGY:      47   2543529.0415    664303.6271    115051.2856     11960.0267       -6882535.4721  10031575.7480         0.0000         0.0000         0.0000        6483884.2569         0.0000   6483884.2569   6483884.2569         0.0000          -1551.5712     23825.6988   9487984.0000     -1551.5712     23825.6988

MINIMIZER SLOWLY MOVING 2 ATOMS WITH BAD CONTACTS DOWNHILL
PRESSURE: 48 -1482.54 -5.55562 57.2494 -5.55562 -1592.19 -41.9407 57.2494 -41.9407 -1580
GPRESSURE: 48 27725.8 963.369 -1051.78 428.887 25498.2 168.72 -1195.26 -947.543 18253.1
ENERGY:      48   2543529.0415    664303.6271    115051.2856     11960.0267       -6882579.4437  10031687.4114         0.0000         0.0000         0.0000        6483951.9485         0.0000   6483951.9485   6483951.9485         0.0000          -1551.5767     23825.7157   9487984.0000     -1551.5767     23825.7157

MINIMIZER SLOWLY MOVING 2 ATOMS WITH BAD CONTACTS DOWNHILL
PRESSURE: 49 -1482.55 -5.57067 57.2547 -5.57067 -1592.15 -41.9303 57.2547 -41.9303 -1580.02
GPRESSURE: 49 27726 963.379 -1051.88 429.143 25498.3 168.532 -1195.14 -947.541 18252.8
ENERGY:      49   2543529.0415    664303.6271    115051.2856     11960.0267       -6882535.6182  10031575.8910         0.0000         0.0000         0.0000        6483884.2537         0.0000   6483884.2537   6483884.2537         0.0000          -1551.5711     23825.6991   9487984.0000     -1551.5711     23825.6991

LDB: ============= START OF LOAD BALANCING ============== 69.8858
LDB: Partitioning computes with target load 0.000000
LDB: Increased migratable compute count from 0 to 0
LDB: Largest unpartitionable compute is 0.000000
LDB: ============== END OF LOAD BALANCING =============== 69.8871
Info: useSync: 0 useProxySync: 0
LDB: =============== DONE WITH MIGRATION ================ 69.89
MINIMIZER SLOWLY MOVING 2 ATOMS WITH BAD CONTACTS DOWNHILL
PRESSURE: 50 -1482.54 -5.55553 57.2494 -5.55553 -1592.19 -41.9406 57.2494 -41.9406 -1580
GPRESSURE: 50 27725.8 963.369 -1051.79 428.888 25498.2 168.72 -1195.26 -947.543 18253.1
Info: Initial time: 64 CPUs 0.0139521 s/step 0.0807413 days/ns 1320.29 MB memory
ETITLE:      TS           BOND          ANGLE          DIHED          IMPRP               ELECT            VDW       BOUNDARY           MISC        KINETIC               TOTAL           TEMP      POTENTIAL         TOTAL3        TEMPAVG            PRESSURE      GPRESSURE         VOLUME       PRESSAVG      GPRESSAVG

ENERGY:      50   2543529.0448    664303.6290    115051.2856     11960.0267       -6882579.5598  10031687.5322         0.0000         0.0000         0.0000        6483951.9584         0.0000   6483951.9584   6483951.9584         0.0000          -1551.5766     23825.7160   9487984.0000     -1551.5766     23825.7160

MINIMIZER SLOWLY MOVING 2 ATOMS WITH BAD CONTACTS DOWNHILL
PRESSURE: 51 -1482.55 -5.57061 57.2546 -5.57061 -1592.15 -41.9302 57.2546 -41.9302 -1580.02
GPRESSURE: 51 27726 963.379 -1051.88 429.144 25498.3 168.532 -1195.14 -947.541 18252.8
ENERGY:      51   2543529.0448    664303.6290    115051.2856     11960.0267       -6882535.7437  10031576.0154         0.0000         0.0000         0.0000        6483884.2579         0.0000   6483884.2579   6483884.2579         0.0000          -1551.5711     23825.6994   9487984.0000     -1551.5711     23825.6994

MINIMIZER SLOWLY MOVING 2 ATOMS WITH BAD CONTACTS DOWNHILL
PRESSURE: 52 -1482.54 -5.55546 57.2493 -5.55546 -1592.19 -41.9405 57.2493 -41.9405 -1580
GPRESSURE: 52 27725.8 963.369 -1051.79 428.888 25498.2 168.721 -1195.26 -947.543 18253.1
ENERGY:      52   2543529.0448    664303.6290    115051.2856     11960.0267       -6882579.6741  10031687.6351         0.0000         0.0000         0.0000        6483951.9471         0.0000   6483951.9471   6483951.9471         0.0000          -1551.5766     23825.7162   9487984.0000     -1551.5766     23825.7162

MINIMIZER SLOWLY MOVING 2 ATOMS WITH BAD CONTACTS DOWNHILL
PRESSURE: 53 -1482.55 -5.57056 57.2546 -5.57056 -1592.15 -41.9302 57.2546 -41.9302 -1580.02
GPRESSURE: 53 27726 963.379 -1051.88 429.145 25498.3 168.532 -1195.14 -947.541 18252.8
ENERGY:      53   2543529.0448    664303.6290    115051.2856     11960.0267       -6882535.8469  10031576.1280         0.0000         0.0000         0.0000        6483884.2672         0.0000   6483884.2672   6483884.2672         0.0000          -1551.5710     23825.6996   9487984.0000     -1551.5710     23825.6996

MINIMIZER SLOWLY MOVING 2 ATOMS WITH BAD CONTACTS DOWNHILL
PRESSURE: 54 -1482.54 -5.55542 57.2493 -5.55542 -1592.19 -41.9404 57.2493 -41.9404 -1580
GPRESSURE: 54 27725.8 963.369 -1051.79 428.889 25498.2 168.721 -1195.26 -947.543 18253.1
ENERGY:      54   2543529.0448    664303.6290    115051.2856     11960.0267       -6882579.7454  10031687.7183         0.0000         0.0000         0.0000        6483951.9590         0.0000   6483951.9590   6483951.9590         0.0000          -1551.5765     23825.7164   9487984.0000     -1551.5765     23825.7164

MINIMIZER GIVING UP ON 2 ATOMS WITH BAD CONTACTS
MINIMIZER STARTING CONJUGATE GRADIENT ALGORITHM
LINE MINIMIZER REDUCING GRADIENT FROM 9.74219e+10 TO 9.74219e+07
PRESSURE: 55 -1476.19 -7.60877 55.5251 -7.60877 -1587.75 -39.439 55.5251 -39.439 -1576.06
GPRESSURE: 55 10911.3 245.925 -603.665 401.085 10001.1 254.04 -633.939 -351.718 5821.99
ENERGY:      55   2554893.7391    671976.9527    115195.1965     11862.8078       -6899378.5843   7338291.6733         0.0000         0.0000         0.0000        3792841.7852         0.0000   3792841.7852   3792841.7852         0.0000          -1546.6651      8911.4594   9487984.0000     -1546.6651      8911.4594

PRESSURE: 56 -1470.77 -9.57741 53.694 -9.57741 -1584.11 -37.0147 53.694 -37.0147 -1573.14
GPRESSURE: 56 6819.01 -122.626 -391.96 328.344 6179.33 221.215 -351.047 -133.689 3145.38
ENERGY:      56   2593371.5079    691817.0546    115464.2310     12426.2444       -6916213.8159   5858453.4301         0.0000         0.0000         0.0000        2355318.6520         0.0000   2355318.6520   2355318.6520         0.0000          -1542.6720      5381.2385   9487984.0000     -1542.6720      5381.2385

PRESSURE: 57 -1466.27 -11.463 51.7572 -11.463 -1581.26 -34.6741 51.7572 -34.6741 -1571.23
GPRESSURE: 57 4678.08 -275.368 -252.679 304.246 4086.15 191.816 -122.477 -26.1407 1667.39
ENERGY:      57   2657396.7375    724408.1230    115827.6439     13459.3941       -6933057.6468   5103855.7222         0.0000         0.0000         0.0000        1681889.9739         0.0000   1681889.9739   1681889.9739         0.0000          -1539.5860      3477.2074   9487984.0000     -1539.5860      3477.2074

PRESSURE: 58 -1462.68 -13.2692 49.7185 -13.2692 -1579.17 -32.4212 49.7185 -32.4212 -1570.32
GPRESSURE: 58 3434.39 -384.466 -115.519 209.036 2811.97 196.144 112.914 87.5777 731.786
ENERGY:      58   2745355.6894    770054.6950    116312.1737     15115.0242       -6949834.1154   4985486.7877         0.0000         0.0000         0.0000        1682490.2546         0.0000   1682490.2546   1682490.2546         0.0000          -1537.3939      2326.0477   9487984.0000     -1537.3939      2326.0477

LINE MINIMIZER BRACKET: DX 4.14257e-05 4.14257e-05 DU -673429 600.281 DUDX -2.43272e+10 -8.6504e+09 4.78142e+09 
PRESSURE: 59 -1464.37 -12.3739 50.752 -12.3739 -1580.12 -33.5381 50.752 -33.5381 -1570.65
GPRESSURE: 59 3987.24 -327.671 -190.227 274.943 3384.93 188.873 -11.8996 17.3122 1158.02
ENERGY:      59   2698412.8196    745541.1778    116042.2506     14140.8913       -6941450.2921   4950384.8984         0.0000         0.0000         0.0000        1583071.7457         0.0000   1583071.7457   1583071.7457         0.0000          -1538.3808      2843.3978   9487984.0000     -1538.3808      2843.3978

LDB: ============= START OF LOAD BALANCING ============== 70.0223
LDB: ============== END OF LOAD BALANCING =============== 70.0224
Info: useSync: 0 useProxySync: 0
LDB: =============== DONE WITH MIGRATION ================ 70.0231
LINE MINIMIZER BRACKET: DX 2.06782e-05 2.07475e-05 DU -98818.2 99418.5 DUDX -8.6504e+09 -1.85122e+09 4.78142e+09 
PRESSURE: 60 -1463.7 -12.7181 50.3607 -12.7181 -1579.74 -33.1087 50.3607 -33.1087 -1570.5
GPRESSURE: 60 3749.42 -350.054 -160.315 255.308 3151.38 191.391 37.8069 43.3143 984.686
ETITLE:      TS           BOND          ANGLE          DIHED          IMPRP               ELECT            VDW       BOUNDARY           MISC        KINETIC               TOTAL           TEMP      POTENTIAL         TOTAL3        TEMPAVG            PRESSURE      GPRESSURE         VOLUME       PRESSAVG      GPRESSAVG

ENERGY:      60   2715670.3506    754513.7423    116145.0039     14467.9852       -6944655.2670   4936599.3554         0.0000         0.0000         0.0000        1592741.1705         0.0000   1592741.1705   1592741.1705         0.0000          -1537.9781      2628.4973   9487984.0000     -1537.9781      2628.4973

LINE MINIMIZER BRACKET: DX 2.06782e-05 7.92484e-06 DU -98818.2 9669.42 DUDX -8.6504e+09 -1.85122e+09 6.33987e+08 
PRESSURE: 61 -1465.07 -12.0285 51.139 -12.0285 -1580.53 -33.9687 51.139 -33.9687 -1570.84
GPRESSURE: 61 4233.35 -308.423 -214.921 287.406 3634.65 187.989 -54.8058 -0.871888 1340.93
ENERGY:      61   2682054.4765    737072.2278    115956.7410     13863.1939       -6938248.4312   4990468.9720         0.0000         0.0000         0.0000        1601167.1798         0.0000   1601167.1798   1601167.1798         0.0000          -1538.8155      3069.6450   9487984.0000     -1538.8155      3069.6450

LINE MINIMIZER BRACKET: DX 7.89838e-06 7.92484e-06 DU -18095.4 9669.42 DUDX -4.3042e+09 -1.85122e+09 6.33987e+08 
PRESSURE: 62 -1464.11 -12.5054 50.6033 -12.5054 -1579.97 -33.373 50.6033 -33.373 -1570.59
GPRESSURE: 62 3894.74 -335.372 -179.769 268.825 3293.18 189.572 5.93834 27.0517 1090.76
ENERGY:      62   2704905.1495    748908.7195    116079.4193     14257.9667       -6942675.0587   4941761.1128         0.0000         0.0000         0.0000        1583237.3091         0.0000   1583237.3091   1583237.3091         0.0000          -1538.2232      2759.5578   9487984.0000     -1538.2232      2759.5578

LINE MINIMIZER BRACKET: DX 7.89838e-06 3.02702e-06 DU -18095.4 165.563 DUDX -4.3042e+09 -1.85122e+09 -9.06932e+08 
MINIMIZER RESTARTING CONJUGATE GRADIENT ALGORITHM
LINE MINIMIZER REDUCING GRADIENT FROM 2.46223e+11 TO 2.46223e+08
PRESSURE: 63 -1464.05 -12.4798 50.5984 -12.4798 -1579.91 -33.4145 50.5984 -33.4145 -1570.48
GPRESSURE: 63 3894.43 -331.054 -177.568 285.108 3312.51 168.113 4.98336 5.25428 1101.02
ENERGY:      63   2703424.3025    748636.4603    116076.8831     14244.5784       -6942801.9911   4848317.5397         0.0000         0.0000         0.0000        1487897.7728         0.0000   1487897.7728   1487897.7728         0.0000          -1538.1431      2769.3234   9487984.0000     -1538.1431      2769.3234

PRESSURE: 64 -1463.99 -12.4524 50.5952 -12.4524 -1579.84 -33.4563 50.5952 -33.4563 -1570.36
GPRESSURE: 64 3888.43 -327.229 -173.673 291.721 3319.43 158.052 3.30899 -10.9807 1108.06
ENERGY:      64   2701949.9002    748366.5406    116074.3672     14231.2921       -6942900.6058   4805322.6609         0.0000         0.0000         0.0000        1443044.1552         0.0000   1443044.1552   1443044.1552         0.0000          -1538.0636      2771.9728   9487984.0000     -1538.0636      2771.9728

PRESSURE: 65 -1463.93 -12.4224 50.591 -12.4224 -1579.78 -33.4986 50.591 -33.4986 -1570.25
GPRESSURE: 65 3879.47 -323.493 -169.631 294.072 3319.29 153.137 1.04957 -23.0523 1113.02
ENERGY:      65   2700481.9017    748099.0465    116071.8741     14218.1105       -6942980.6373   4773344.0980         0.0000         0.0000         0.0000        1409234.3935         0.0000   1409234.3935   1409234.3935         0.0000          -1537.9851      2770.5944   9487984.0000     -1537.9851      2770.5944

MINIMIZER RESTARTING CONJUGATE GRADIENT ALGORITHM DUE TO POOR PROGRESS
LINE MINIMIZER REDUCING GRADIENT FROM 5.59952e+10 TO 5.59952e+07
PRESSURE: 66 -1463.13 -12.4251 50.5623 -12.4251 -1578.87 -33.8086 50.5623 -33.8086 -1569.23
GPRESSURE: 66 3757.68 -289.979 -157.611 295.221 3212.03 148.869 -26.2287 -57.4146 1126.52
ENERGY:      66   2681584.5819    744960.7025    116044.7687     14075.8300       -6943469.0484   4573557.0139         0.0000         0.0000         0.0000        1186753.8486         0.0000   1186753.8486   1186753.8486         0.0000          -1537.0748      2698.7442   9487984.0000     -1537.0748      2698.7442

PRESSURE: 67 -1462.34 -12.4291 50.5358 -12.4291 -1577.98 -34.1203 50.5358 -34.1203 -1568.23
GPRESSURE: 67 3648.72 -261.493 -151.33 293.548 3106.47 144.649 -41.9149 -66.6747 1131.65
ENERGY:      67   2663093.4553    741988.2696    116019.8899     13944.9486       -6944008.4087   4435978.8649         0.0000         0.0000         0.0000        1027017.0196         0.0000   1027017.0196   1027017.0196         0.0000          -1536.1823      2628.9436   9487984.0000     -1536.1823      2628.9436

MINIMIZER RESTARTING CONJUGATE GRADIENT ALGORITHM DUE TO POOR PROGRESS
LINE MINIMIZER REDUCING GRADIENT FROM 2.16072e+10 TO 2.16072e+07
PRESSURE: 68 -1459.35 -12.6428 50.2871 -12.6428 -1575.35 -34.208 50.2871 -34.208 -1565.22
GPRESSURE: 68 3453.08 -214.103 -140.155 279.447 2925.45 141.565 -57.5777 -57.6123 1101.35
ENERGY:      68   2605610.0032    733731.6640    115952.9208     13656.1671       -6946724.1478   4243344.2858         0.0000         0.0000         0.0000         765570.8932         0.0000    765570.8932    765570.8932         0.0000          -1533.3076      2493.2935   9487984.0000     -1533.3076      2493.2935

PRESSURE: 69 -1456.41 -12.855 50.0352 -12.855 -1572.77 -34.2978 50.0352 -34.2978 -1562.27
GPRESSURE: 69 3297.66 -186.896 -132.184 266.325 2781.49 142.687 -71.0491 -53.6348 1072.06
ENERGY:      69   2549671.3932    726053.5225    115903.0784     13400.0394       -6949510.7931   4096136.5054         0.0000         0.0000         0.0000         551653.7458         0.0000    551653.7458    551653.7458         0.0000          -1530.4833      2383.7376   9487984.0000     -1530.4833      2383.7376

MINIMIZER RESTARTING CONJUGATE GRADIENT ALGORITHM DUE TO POOR PROGRESS
LINE MINIMIZER REDUCING GRADIENT FROM 1.18724e+10 TO 1.18724e+07
PRESSURE: 70 -1453 -12.9442 49.6673 -12.9442 -1569.72 -34.2637 49.6673 -34.2637 -1559.12
GPRESSURE: 70 3191.18 -180.266 -131.21 254.319 2694.87 143.754 -87.144 -51.3684 1030.24
ETITLE:      TS           BOND          ANGLE          DIHED          IMPRP               ELECT            VDW       BOUNDARY           MISC        KINETIC               TOTAL           TEMP      POTENTIAL         TOTAL3        TEMPAVG            PRESSURE      GPRESSURE         VOLUME       PRESSAVG      GPRESSAVG

ENERGY:      70   2493861.2306    718841.0217    115840.1623     13197.3162       -6953365.2209   4005777.9303         0.0000         0.0000         0.0000         394152.4402         0.0000    394152.4402    394152.4402         0.0000          -1527.2802      2305.4275   9487984.0000     -1527.2802      2305.4275

MINIMIZER RESTARTING CONJUGATE GRADIENT ALGORITHM DUE TO POOR PROGRESS
LINE MINIMIZER REDUCING GRADIENT FROM 1.03856e+10 TO 1.03856e+07
PRESSURE: 71 -1441.35 -13.5372 48.2841 -13.5372 -1559.09 -33.9953 48.2841 -33.9953 -1548.27
GPRESSURE: 71 2899.15 -168.691 -121.192 234.968 2429.29 144.726 -125.909 -54.8836 898.025
ENERGY:      71   2311797.0469    697275.6873    115655.7804     12632.2180       -6967231.6741   3765313.9150         0.0000         0.0000         0.0000         -64557.0265         0.0000    -64557.0265    -64557.0265         0.0000          -1516.2355      2075.4881   9487984.0000     -1516.2355      2075.4881

PRESSURE: 72 -1430.03 -14.1228 46.8927 -14.1228 -1548.77 -33.7267 46.8927 -33.7267 -1537.76
GPRESSURE: 72 2663.68 -159.643 -112.313 214.141 2200.68 151.263 -170.408 -58.4847 775.644
ENERGY:      72   2142667.6517    679791.0847    115501.4521     12299.0259       -6981081.6200   3588434.9847         0.0000         0.0000         0.0000        -442387.4209         0.0000   -442387.4209   -442387.4209         0.0000          -1505.5224      1880.0016   9487984.0000     -1505.5224      1880.0016

MINIMIZER RESTARTING CONJUGATE GRADIENT ALGORITHM DUE TO POOR PROGRESS
LINE MINIMIZER REDUCING GRADIENT FROM 6.97866e+09 TO 6.97866e+06
PRESSURE: 73 -1428.58 -14.1125 46.7121 -14.1125 -1547.53 -33.6101 46.7121 -33.6101 -1536.47
GPRESSURE: 73 2636.86 -159.123 -112.377 218.595 2180.14 144.947 -162.228 -54.566 781.948
ENERGY:      73   2127231.8347    678361.6943    115478.9027     12159.1507       -6982972.0481   3566602.9173         0.0000         0.0000         0.0000        -483137.5484         0.0000   -483137.5484   -483137.5484         0.0000          -1504.1933      1866.3157   9487984.0000     -1504.1933      1866.3157

MINIMIZER RESTARTING CONJUGATE GRADIENT ALGORITHM DUE TO POOR PROGRESS
LINE MINIMIZER REDUCING GRADIENT FROM 6.23154e+09 TO 6.23154e+06
PRESSURE: 74 -1417.62 -14.4738 45.2883 -14.4738 -1537.62 -32.8019 45.2883 -32.8019 -1526.42
GPRESSURE: 74 2432.47 -164.15 -128.877 230.261 1992.2 106.146 -130.796 -53.7686 666.786
ENERGY:      74   2008480.6021    668192.8280    115360.5885     11890.6946       -6997652.7525   3421359.5876         0.0000         0.0000         0.0000        -772368.4518         0.0000   -772368.4518   -772368.4518         0.0000          -1493.8853      1697.1523   9487984.0000     -1493.8853      1697.1523

MINIMIZER RESTARTING CONJUGATE GRADIENT ALGORITHM DUE TO POOR PROGRESS
LINE MINIMIZER REDUCING GRADIENT FROM 5.40169e+09 TO 5.40169e+06
PRESSURE: 75 -1407.54 -14.8102 44.0129 -14.8102 -1528.05 -32.3266 44.0129 -32.3266 -1516.82
GPRESSURE: 75 2259.31 -159.123 -125.84 227.954 1821.22 96.5701 -115.094 -58.9057 580.717
ENERGY:      75   1900185.5361    659946.1381    115257.9054     11665.2513       -7011624.3877   3303086.5023         0.0000         0.0000         0.0000       -1021483.0544         0.0000  -1021483.0544  -1021483.0544         0.0000          -1484.1372      1553.7479   9487984.0000     -1484.1372      1553.7479

MINIMIZER RESTARTING CONJUGATE GRADIENT ALGORITHM DUE TO POOR PROGRESS
LINE MINIMIZER REDUCING GRADIENT FROM 4.87285e+09 TO 4.87285e+06
PRESSURE: 76 -1400.99 -14.9424 43.2038 -14.9424 -1521.89 -31.9529 43.2038 -31.9529 -1510.72
GPRESSURE: 76 2153.19 -154.594 -116.333 231.787 1725.16 91.5302 -105.558 -65.0113 519.318
ENERGY:      76   1835240.7246    655375.9115    115199.2690     11553.9722       -7020704.2301   3230600.5068         0.0000         0.0000         0.0000       -1172733.8461         0.0000  -1172733.8461  -1172733.8461         0.0000          -1477.8684      1465.8896   9487984.0000     -1477.8684      1465.8896

MINIMIZER RESTARTING CONJUGATE GRADIENT ALGORITHM DUE TO POOR PROGRESS
LINE MINIMIZER REDUCING GRADIENT FROM 4.55436e+09 TO 4.55436e+06
PRESSURE: 77 -1392.28 -15.2446 42.1416 -15.2446 -1513.55 -31.539 42.1416 -31.539 -1502.32
GPRESSURE: 77 2015.9 -157.011 -110.457 234.301 1590.32 83.9193 -95.7853 -61.9956 445.738
ENERGY:      77   1751061.1949    649955.1202    115118.0102     11388.8419       -7032985.1381   3137706.2825         0.0000         0.0000         0.0000       -1367755.6884         0.0000  -1367755.6884  -1367755.6884         0.0000          -1469.3847      1350.6540   9487984.0000     -1469.3847      1350.6540

MINIMIZER RESTARTING CONJUGATE GRADIENT ALGORITHM DUE TO POOR PROGRESS
LINE MINIMIZER REDUCING GRADIENT FROM 4.1919e+09 TO 4.1919e+06
PRESSURE: 78 -1386.47 -15.362 41.4705 -15.362 -1508 -31.2541 41.4705 -31.2541 -1496.87
GPRESSURE: 78 1927.57 -148.305 -104.686 240.152 1513.57 74.3016 -83.5702 -65.2549 388.477
ENERGY:      78   1698359.0305    646772.4031    115067.4282     11270.2510       -7041159.5534   3078758.5986         0.0000         0.0000         0.0000       -1490931.8419         0.0000  -1490931.8419  -1490931.8419         0.0000          -1463.7794      1276.5391   9487984.0000     -1463.7794      1276.5391

MINIMIZER RESTARTING CONJUGATE GRADIENT ALGORITHM DUE TO POOR PROGRESS
LINE MINIMIZER REDUCING GRADIENT FROM 3.95344e+09 TO 3.95344e+06
PRESSURE: 79 -1377.62 -15.618 40.4463 -15.618 -1499.44 -30.8423 40.4463 -30.8423 -1488.3
GPRESSURE: 79 1795.03 -149.645 -97.4086 242.239 1387.13 64.0953 -68.4684 -63.8332 316.614
ENERGY:      79   1620193.5486    642444.9546    114996.0072     11120.9509       -7053761.9053   2992100.5914         0.0000         0.0000         0.0000       -1672905.8527         0.0000  -1672905.8527  -1672905.8527         0.0000          -1455.1215      1166.2559   9487984.0000     -1455.1215      1166.2559

MINIMIZER RESTARTING CONJUGATE GRADIENT ALGORITHM DUE TO POOR PROGRESS
LINE MINIMIZER REDUCING GRADIENT FROM 3.64954e+09 TO 3.64954e+06
PRESSURE: 80 -1371.67 -15.7329 39.7973 -15.7329 -1493.66 -30.5688 39.7973 -30.5688 -1482.64
GPRESSURE: 80 1707.67 -151.713 -93.3496 246.934 1311.49 63.7135 -63.162 -62.7845 265.095
ETITLE:      TS           BOND          ANGLE          DIHED          IMPRP               ELECT            VDW       BOUNDARY           MISC        KINETIC               TOTAL           TEMP      POTENTIAL         TOTAL3        TEMPAVG            PRESSURE      GPRESSURE         VOLUME       PRESSAVG      GPRESSAVG

ENERGY:      80   1570463.0372    639834.7414    114950.2571     11031.0123       -7062242.8416   2936499.8770         0.0000         0.0000         0.0000       -1789463.9165         0.0000  -1789463.9165  -1789463.9165         0.0000          -1449.3219      1094.7499   9487984.0000     -1449.3219      1094.7499

MINIMIZER RESTARTING CONJUGATE GRADIENT ALGORITHM DUE TO POOR PROGRESS
LINE MINIMIZER REDUCING GRADIENT FROM 3.4496e+09 TO 3.4496e+06
PRESSURE: 81 -1362.92 -15.9498 38.8358 -15.9498 -1485.1 -30.1859 38.8358 -30.1859 -1474.1
GPRESSURE: 81 1589.18 -146.208 -85.7456 248.332 1196.18 50.4589 -48.7046 -66.4316 196.398
ENERGY:      81   1499601.6862    636439.0882    114886.6852     10907.8927       -7074822.4618   2857484.6494         0.0000         0.0000         0.0000       -1955502.4601         0.0000  -1955502.4601  -1955502.4601         0.0000          -1440.7073       993.9219   9487984.0000     -1440.7073       993.9219

MINIMIZER RESTARTING CONJUGATE GRADIENT ALGORITHM DUE TO POOR PROGRESS
LINE MINIMIZER REDUCING GRADIENT FROM 3.19529e+09 TO 3.19529e+06
PRESSURE: 82 -1356.7 -16.0514 38.1907 -16.0514 -1479.01 -29.922 38.1907 -29.922 -1468.15
GPRESSURE: 82 1506.62 -145.544 -79.8377 246.017 1120.18 39.7031 -42.9672 -64.5389 149.229
ENERGY:      82   1451961.9377    634242.2875    114844.9920     10827.2449       -7083740.2631   2804046.1928         0.0000         0.0000         0.0000       -2067817.6081         0.0000  -2067817.6081  -2067817.6081         0.0000          -1434.6193       925.3443   9487984.0000     -1434.6193       925.3443

MINIMIZER RESTARTING CONJUGATE GRADIENT ALGORITHM DUE TO POOR PROGRESS
LINE MINIMIZER REDUCING GRADIENT FROM 3.02054e+09 TO 3.02054e+06
PRESSURE: 83 -1347.97 -16.216 37.283 -16.216 -1470.43 -29.5627 37.283 -29.5627 -1459.57
GPRESSURE: 83 1392.22 -148.748 -77.4429 249.212 1013.07 30.8071 -34.8615 -58.7604 87.1296
ENERGY:      83   1387234.1259    631510.5513    114790.6982     10720.9312       -7096359.6748   2731344.8791         0.0000         0.0000         0.0000       -2220758.4891         0.0000  -2220758.4891  -2220758.4891         0.0000          -1425.9900       830.8066   9487984.0000     -1425.9900       830.8066

MINIMIZER RESTARTING CONJUGATE GRADIENT ALGORITHM DUE TO POOR PROGRESS
LINE MINIMIZER REDUCING GRADIENT FROM 2.80374e+09 TO 2.80374e+06
PRESSURE: 84 -1341.52 -16.2987 36.6428 -16.2987 -1464.06 -29.3118 36.6428 -29.3118 -1453.34
GPRESSURE: 84 1312.04 -148.765 -72.0878 248.676 944.358 27.2011 -28.4592 -58.8856 38.6734
ENERGY:      84   1341862.1796    629658.8342    114752.8385     10648.0402       -7105662.0281   2680176.4110         0.0000         0.0000         0.0000       -2328563.7246         0.0000  -2328563.7246  -2328563.7246         0.0000          -1419.6399       765.0224   9487984.0000     -1419.6399       765.0224

MINIMIZER RESTARTING CONJUGATE GRADIENT ALGORITHM DUE TO POOR PROGRESS
LINE MINIMIZER REDUCING GRADIENT FROM 2.65025e+09 TO 2.65025e+06
PRESSURE: 85 -1332.64 -16.4351 35.7555 -16.4351 -1455.24 -28.9775 35.7555 -28.9775 -1444.53
GPRESSURE: 85 1207.48 -145.85 -64.2598 244.473 847.718 17.0919 -22.829 -55.5449 -20.0586
ENERGY:      85   1281461.3070    627347.8448    114703.1631     10554.8968       -7118576.2336   2611890.0077         0.0000         0.0000         0.0000       -2472619.0141         0.0000  -2472619.0141  -2472619.0141         0.0000          -1410.8040       678.3809   9487984.0000     -1410.8040       678.3809

MINIMIZER RESTARTING CONJUGATE GRADIENT ALGORITHM DUE TO POOR PROGRESS
LINE MINIMIZER REDUCING GRADIENT FROM 2.46215e+09 TO 2.46215e+06
PRESSURE: 86 -1326.05 -16.5012 35.1358 -16.5012 -1448.66 -28.7413 35.1358 -28.7413 -1438.1
GPRESSURE: 86 1131.22 -146.589 -61.1593 249.742 782.963 14.4641 -18.0384 -54.301 -61.8614
ENERGY:      86   1238926.6160    625738.2681    114670.4933     10490.9248       -7128130.4165   2563607.9839         0.0000         0.0000         0.0000       -2574696.1304         0.0000  -2574696.1304  -2574696.1304         0.0000          -1404.2703       617.4411   9487984.0000     -1404.2703       617.4411

MINIMIZER RESTARTING CONJUGATE GRADIENT ALGORITHM DUE TO POOR PROGRESS
LINE MINIMIZER REDUCING GRADIENT FROM 2.32815e+09 TO 2.32815e+06
PRESSURE: 87 -1316.71 -16.5929 34.2529 -16.5929 -1439.3 -28.4002 34.2529 -28.4002 -1428.77
GPRESSURE: 87 1029.05 -148.999 -50.5832 247.633 686.138 9.85228 -10.7697 -51.5471 -118.94
ENERGY:      87   1180792.1925    623688.7304    114628.4672     10404.8306       -7141756.9476   2497201.3391         0.0000         0.0000         0.0000       -2715041.3878         0.0000  -2715041.3878  -2715041.3878         0.0000          -1394.9247       532.0825   9487984.0000     -1394.9247       532.0825

MINIMIZER RESTARTING CONJUGATE GRADIENT ALGORITHM DUE TO POOR PROGRESS
LINE MINIMIZER REDUCING GRADIENT FROM 2.15845e+09 TO 2.15845e+06
PRESSURE: 88 -1310.14 -16.6454 33.6625 -16.6454 -1432.69 -28.1701 33.6625 -28.1701 -1422.3
GPRESSURE: 88 963.888 -143.991 -44.6404 244.663 622.131 4.63336 -9.37839 -49.9142 -158.922
ENERGY:      88   1142076.7144    622289.5713    114600.5434     10348.7373       -7151292.8652   2452714.6841         0.0000         0.0000         0.0000       -2809262.6148         0.0000  -2809262.6148  -2809262.6148         0.0000          -1388.3779       475.6991   9487984.0000     -1388.3779       475.6991

MINIMIZER RESTARTING CONJUGATE GRADIENT ALGORITHM DUE TO POOR PROGRESS
LINE MINIMIZER REDUCING GRADIENT FROM 2.04322e+09 TO 2.04322e+06
PRESSURE: 89 -1299.95 -16.7068 32.7509 -16.7068 -1422.4 -27.8071 32.7509 -27.8071 -1412.03
GPRESSURE: 89 861.823 -143.754 -40.142 246.168 525.605 -1.7563 -5.48638 -42.3144 -213.359
ENERGY:      89   1084233.4852    620324.1636    114560.1636     10268.3679       -7166189.5512   2385829.6016         0.0000         0.0000         0.0000       -2950973.7692         0.0000  -2950973.7692  -2950973.7692         0.0000          -1378.1242       391.3563   9487984.0000     -1378.1242       391.3563

MINIMIZER RESTARTING CONJUGATE GRADIENT ALGORITHM DUE TO POOR PROGRESS
LINE MINIMIZER REDUCING GRADIENT FROM 1.88682e+09 TO 1.88682e+06
PRESSURE: 90 -1293.62 -16.7311 32.1968 -16.7311 -1415.99 -27.6067 32.1968 -27.6067 -1405.78
GPRESSURE: 90 804.906 -139.473 -33.1904 240.848 469.969 -3.79583 -2.97197 -41.5599 -248.562
ETITLE:      TS           BOND          ANGLE          DIHED          IMPRP               ELECT            VDW       BOUNDARY           MISC        KINETIC               TOTAL           TEMP      POTENTIAL         TOTAL3        TEMPAVG            PRESSURE      GPRESSURE         VOLUME       PRESSAVG      GPRESSAVG

ENERGY:      90   1050324.6432    619078.5040    114537.9591     10218.1248       -7175366.9743   2346340.1423         0.0000         0.0000         0.0000       -3034867.6011         0.0000  -3034867.6011  -3034867.6011         0.0000          -1371.7952       342.1045   9487984.0000     -1371.7952       342.1045

MINIMIZER RESTARTING CONJUGATE GRADIENT ALGORITHM DUE TO POOR PROGRESS
LINE MINIMIZER REDUCING GRADIENT FROM 1.79051e+09 TO 1.79051e+06
PRESSURE: 91 -1283.38 -16.7528 31.3208 -16.7528 -1405.6 -27.2526 31.3208 -27.2526 -1395.46
GPRESSURE: 91 713.333 -135.374 -29.1697 237.463 389.521 -3.14321 3.40274 -45.2809 -298.308
ENERGY:      91    997561.8688    617198.0809    114503.0317     10129.6566       -7190278.4957   2284565.6624         0.0000         0.0000         0.0000       -3166320.1953         0.0000  -3166320.1953  -3166320.1953         0.0000          -1361.4804       268.1822   9487984.0000     -1361.4804       268.1822

MINIMIZER RESTARTING CONJUGATE GRADIENT ALGORITHM DUE TO POOR PROGRESS
LINE MINIMIZER REDUCING GRADIENT FROM 1.65695e+09 TO 1.65695e+06
PRESSURE: 92 -1276.32 -16.758 30.7365 -16.758 -1398.43 -27.0257 30.7365 -27.0257 -1388.44
GPRESSURE: 92 651.005 -134.068 -25.2157 237.281 335.808 -5.72715 7.05955 -43.8905 -331.485
ENERGY:      92    963170.9772    615849.7138    114480.6049     10072.8373       -7200497.8053   2243975.6146         0.0000         0.0000         0.0000       -3252948.0574         0.0000  -3252948.0574  -3252948.0574         0.0000          -1354.3946       218.4428   9487984.0000     -1354.3946       218.4428

MINIMIZER RESTARTING CONJUGATE GRADIENT ALGORITHM DUE TO POOR PROGRESS
LINE MINIMIZER REDUCING GRADIENT FROM 1.56836e+09 TO 1.56836e+06
PRESSURE: 93 -1265.97 -16.7257 29.901 -16.7257 -1387.9 -26.6483 29.901 -26.6483 -1378
GPRESSURE: 93 571.562 -127.294 -19.3029 225.819 259.843 -10.7859 8.89335 -49.9463 -376.991
ENERGY:      93    914974.7054    613934.0419    114453.6451      9992.1650       -7215490.0695   2186492.3474         0.0000         0.0000         0.0000       -3375643.1647         0.0000  -3375643.1647  -3375643.1647         0.0000          -1343.9558       151.4714   9487984.0000     -1343.9558       151.4714

MINIMIZER RESTARTING CONJUGATE GRADIENT ALGORITHM DUE TO POOR PROGRESS
LINE MINIMIZER REDUCING GRADIENT FROM 1.45677e+09 TO 1.45677e+06
PRESSURE: 94 -1259.52 -16.7017 29.3971 -16.7017 -1381.31 -26.4409 29.3971 -26.4409 -1371.57
GPRESSURE: 94 515.664 -124.939 -15.2136 225.029 215.666 -12.5755 18.5742 -49.6522 -406.452
ENERGY:      94    886432.0629    612646.5336    114435.3016      9952.1178       -7224783.8881   2152203.4625         0.0000         0.0000         0.0000       -3449114.4096         0.0000  -3449114.4096  -3449114.4096         0.0000          -1337.4649       108.2929   9487984.0000     -1337.4649       108.2929

MINIMIZER RESTARTING CONJUGATE GRADIENT ALGORITHM DUE TO POOR PROGRESS
LINE MINIMIZER REDUCING GRADIENT FROM 1.38623e+09 TO 1.38623e+06
PRESSURE: 95 -1250.3 -16.6289 28.6979 -16.6289 -1371.91 -26.1111 28.6979 -26.1111 -1362.27
GPRESSURE: 95 454.932 -120.641 -16.5709 220.261 159.861 -12.3507 24.7299 -52.6897 -444.853
ENERGY:      95    847325.6345    610783.9967    114415.3113      9872.4034       -7238060.9717   2104680.7915         0.0000         0.0000         0.0000       -3550982.8343         0.0000  -3550982.8343  -3550982.8343         0.0000          -1328.1582        56.6465   9487984.0000     -1328.1582        56.6465

MINIMIZER RESTARTING CONJUGATE GRADIENT ALGORITHM DUE TO POOR PROGRESS
LINE MINIMIZER REDUCING GRADIENT FROM 1.3011e+09 TO 1.3011e+06
PRESSURE: 96 -1243.52 -16.5781 28.2055 -16.5781 -1364.97 -25.8843 28.2055 -25.8843 -1355.46
GPRESSURE: 96 400.848 -118.418 -10.7844 220.804 117.883 -13.2068 32.8807 -50.3903 -472.052
ENERGY:      96    819825.4515    609344.3476    114390.0466      9823.3620       -7247787.8986   2070975.1144         0.0000         0.0000         0.0000       -3623429.5764         0.0000  -3623429.5764  -3623429.5764         0.0000          -1321.3207        15.5598   9487984.0000     -1321.3207        15.5598

MINIMIZER RESTARTING CONJUGATE GRADIENT ALGORITHM DUE TO POOR PROGRESS
LINE MINIMIZER REDUCING GRADIENT FROM 1.23795e+09 TO 1.23795e+06
PRESSURE: 97 -1237.64 -16.5205 27.7879 -16.5205 -1358.97 -25.6696 27.7879 -25.6696 -1349.53
GPRESSURE: 97 365.91 -113.958 -11.1563 214.669 81.1929 -15.3567 31.3091 -49.3571 -492.519
ENERGY:      97    796831.5535    608026.8673    114362.8961      9761.4006       -7256207.0297   2042476.5781         0.0000         0.0000         0.0000       -3684747.7342         0.0000  -3684747.7342  -3684747.7342         0.0000          -1315.3777       -15.1387   9487984.0000     -1315.3777       -15.1387

MINIMIZER RESTARTING CONJUGATE GRADIENT ALGORITHM DUE TO POOR PROGRESS
LINE MINIMIZER REDUCING GRADIENT FROM 1.1841e+09 TO 1.1841e+06
PRESSURE: 98 -1229.56 -16.4298 27.2352 -16.4298 -1350.72 -25.3793 27.2352 -25.3793 -1341.4
GPRESSURE: 98 313.336 -113.373 -8.26671 208.911 35.8069 -17.5295 37.2212 -45.5398 -520.354
ENERGY:      98    766307.4282    606195.7325    114339.2107      9702.6251       -7267735.3030   2004567.7771         0.0000         0.0000         0.0000       -3766622.5293         0.0000  -3766622.5293  -3766622.5293         0.0000          -1307.2252       -57.0705   9487984.0000     -1307.2252       -57.0705

MINIMIZER RESTARTING CONJUGATE GRADIENT ALGORITHM DUE TO POOR PROGRESS
LINE MINIMIZER REDUCING GRADIENT FROM 1.12467e+09 TO 1.12467e+06
PRESSURE: 99 -1224.95 -16.3747 26.9311 -16.3747 -1346.03 -25.2037 26.9311 -25.2037 -1336.76
GPRESSURE: 99 281.813 -109.454 -4.90834 207.569 10.8658 -20.0212 39.5825 -42.9815 -534.958
ENERGY:      99    749646.2332    605067.9769    114324.9406      9668.8497       -7274276.7137   1983449.1639         0.0000         0.0000         0.0000       -3812119.5495         0.0000  -3812119.5495  -3812119.5495         0.0000          -1302.5821       -80.7598   9487984.0000     -1302.5821       -80.7598

LDB: ============= START OF LOAD BALANCING ============== 70.5874
LDB: TIME 70.588 LOAD: AVG 0.143828 MAX 0.230642  PROXIES: TOTAL 1361 MAXPE 31 MAXPATCH 7 None MEM: 1322.13 MB
LDB: TIME 70.5881 LOAD: AVG 0.143828 MAX 0.230642  PROXIES: TOTAL 1361 MAXPE 31 MAXPATCH 7 TorusLB MEM: 1322.13 MB
LDB: ============== END OF LOAD BALANCING =============== 70.5885
Info: useSync: 0 useProxySync: 0
LDB: =============== DONE WITH MIGRATION ================ 70.5913
MINIMIZER RESTARTING CONJUGATE GRADIENT ALGORITHM DUE TO POOR PROGRESS
LINE MINIMIZER REDUCING GRADIENT FROM 1.08259e+09 TO 1.08259e+06
PRESSURE: 100 -1215.96 -16.2577 26.3374 -16.2577 -1336.88 -24.8589 26.3374 -24.8589 -1327.72
GPRESSURE: 100 226.738 -106.555 -2.31149 202.35 -32.8082 -20.8686 46.094 -42.0505 -563.425
Info: Initial time: 64 CPUs 0.0139519 s/step 0.0807399 days/ns 1322.13 MB memory
ETITLE:      TS           BOND          ANGLE          DIHED          IMPRP               ELECT            VDW       BOUNDARY           MISC        KINETIC               TOTAL           TEMP      POTENTIAL         TOTAL3        TEMPAVG            PRESSURE      GPRESSURE         VOLUME       PRESSAVG      GPRESSAVG

ENERGY:     100    718078.1990    602867.5641    114298.8806      9598.0818       -7287003.9840   1943576.2190         0.0000         0.0000         0.0000       -3898585.0394         0.0000  -3898585.0394  -3898585.0394         0.0000          -1293.5217      -123.1650   9487984.0000     -1293.5217      -123.1650

MINIMIZER RESTARTING CONJUGATE GRADIENT ALGORITHM DUE TO POOR PROGRESS
LINE MINIMIZER REDUCING GRADIENT FROM 1.02612e+09 TO 1.02612e+06
PRESSURE: 101 -1211.76 -16.2005 26.0649 -16.2005 -1332.59 -24.6966 26.0649 -24.6966 -1323.5
GPRESSURE: 101 202.88 -106.588 -1.58433 199.387 -55.5341 -24.1276 47.1236 -41.1701 -577.116
ENERGY:     101    703952.2648    601750.8707    114286.7613      9560.0558       -7292934.8040   1925280.4117         0.0000         0.0000         0.0000       -3938104.4398         0.0000  -3938104.4398  -3938104.4398         0.0000          -1289.2831      -143.2569   9487984.0000     -1289.2831      -143.2569

MINIMIZER RESTARTING CONJUGATE GRADIENT ALGORITHM DUE TO POOR PROGRESS
LINE MINIMIZER REDUCING GRADIENT FROM 9.88709e+08 TO 988709
PRESSURE: 102 -1202.7 -16.0688 25.4807 -16.0688 -1323.34 -24.3368 25.4807 -24.3368 -1314.39
GPRESSURE: 102 146.989 -102.682 3.33175 194.906 -104.726 -30.42 47.603 -36.5574 -601.37
ENERGY:     102    674321.7711    599352.2721    114261.1687      9468.5799       -7305688.2472   1886974.3366         0.0000         0.0000         0.0000       -4021310.1188         0.0000  -4021310.1188  -4021310.1188         0.0000          -1280.1447      -186.3689   9487984.0000     -1280.1447      -186.3689

MINIMIZER RESTARTING CONJUGATE GRADIENT ALGORITHM DUE TO POOR PROGRESS
LINE MINIMIZER REDUCING GRADIENT FROM 9.37072e+08 TO 937072
PRESSURE: 103 -1198.47 -15.9997 25.212 -15.9997 -1319.02 -24.1688 25.212 -24.1688 -1310.14
GPRESSURE: 103 125.686 -103.598 4.32083 192.353 -124.463 -32.8604 49.1918 -35.7093 -613.999
ENERGY:     103    661089.2424    598128.0985    114249.2380      9415.4222       -7311621.7114   1869504.1832         0.0000         0.0000         0.0000       -4059235.5271         0.0000  -4059235.5271  -4059235.5271         0.0000          -1275.8741      -204.2586   9487984.0000     -1275.8741      -204.2586

MINIMIZER RESTARTING CONJUGATE GRADIENT ALGORITHM DUE TO POOR PROGRESS
LINE MINIMIZER REDUCING GRADIENT FROM 9.03596e+08 TO 903596
PRESSURE: 104 -1189.91 -15.8564 24.6745 -15.8564 -1310.28 -23.8297 24.6745 -23.8297 -1301.55
GPRESSURE: 104 79.0056 -105.178 16.0039 187.869 -161.562 -28.722 55.2732 -33.6876 -639.001
ENERGY:     104    635044.9916    595621.1699    114235.5295      9328.8681       -7323574.7618   1835267.1848         0.0000         0.0000         0.0000       -4134077.0180         0.0000  -4134077.0180  -4134077.0180         0.0000          -1267.2467      -240.5192   9487984.0000     -1267.2467      -240.5192

MINIMIZER RESTARTING CONJUGATE GRADIENT ALGORITHM DUE TO POOR PROGRESS
LINE MINIMIZER REDUCING GRADIENT FROM 8.61259e+08 TO 861259
PRESSURE: 105 -1185.48 -15.7801 24.4096 -15.7801 -1305.76 -23.6525 24.4096 -23.6525 -1297.11
GPRESSURE: 105 59.1638 -106.653 -0.694196 183.169 -180.959 -42.9305 54.8118 -32.7758 -645.55
ENERGY:     105    622123.7485    594190.2512    114207.4175      9271.4855       -7329732.7112   1817909.5190         0.0000         0.0000         0.0000       -4172030.2894         0.0000  -4172030.2894  -4172030.2894         0.0000          -1262.7824      -255.7817   9487984.0000     -1262.7824      -255.7817

MINIMIZER RESTARTING CONJUGATE GRADIENT ALGORITHM DUE TO POOR PROGRESS
LINE MINIMIZER REDUCING GRADIENT FROM 8.31793e+08 TO 831793
PRESSURE: 106 -1177.74 -15.6398 23.9613 -15.6398 -1297.86 -23.341 23.9613 -23.341 -1289.32
GPRESSURE: 106 12.3036 -109.58 -28.2534 173.868 -216.061 -60.0792 58.3591 -30.3971 -652.827
ENERGY:     106    600152.3877    591664.8210    114191.2447      9470.4284       -7340477.9799   1788318.1129         0.0000         0.0000         0.0000       -4236680.9853         0.0000  -4236680.9853  -4236680.9853         0.0000          -1254.9691      -285.5283   9487984.0000     -1254.9691      -285.5283

MINIMIZER RESTARTING CONJUGATE GRADIENT ALGORITHM DUE TO POOR PROGRESS
LINE MINIMIZER REDUCING GRADIENT FROM 8.47925e+08 TO 847925
PRESSURE: 107 -1176.12 -15.6078 23.87 -15.6078 -1296.2 -23.274 23.87 -23.274 -1287.69
GPRESSURE: 107 14.6506 -101.2 10.8887 179.667 -218.363 -30.7354 57.8993 -31.5092 -667.454
ENERGY:     107    595748.6834    591092.8910    114179.5293      9285.7213       -7342716.6515   1782179.9755         0.0000         0.0000         0.0000       -4250229.8509         0.0000  -4250229.8509  -4250229.8509         0.0000          -1253.3352      -290.3889   9487984.0000     -1253.3352      -290.3889

MINIMIZER RESTARTING CONJUGATE GRADIENT ALGORITHM DUE TO POOR PROGRESS
LINE MINIMIZER REDUCING GRADIENT FROM 7.76969e+08 TO 776969
PRESSURE: 108 -1165.95 -15.4084 23.3032 -15.4084 -1285.82 -22.8479 23.3032 -22.8479 -1277.48
GPRESSURE: 108 -33.8391 -104.169 14.9803 171.279 -254.272 -34.597 64.2154 -28.5698 -691.514
ENERGY:     108    568510.4773    587658.3973    114168.7730      9161.2296       -7356732.8443   1744766.3865         0.0000         0.0000         0.0000       -4332467.5806         0.0000  -4332467.5806  -4332467.5806         0.0000          -1243.0826      -326.5417   9487984.0000     -1243.0826      -326.5417

MINIMIZER RESTARTING CONJUGATE GRADIENT ALGORITHM DUE TO POOR PROGRESS
LINE MINIMIZER REDUCING GRADIENT FROM 7.31145e+08 TO 731145
PRESSURE: 109 -1159.87 -15.2767 22.976 -15.2767 -1279.6 -22.5916 22.976 -22.5916 -1271.37
GPRESSURE: 109 -56.8097 -96.8906 16.1865 170.234 -286.415 -27.316 62.0484 -25.1971 -710.859
ENERGY:     109    552928.1479    585440.5032    114165.5581      9171.5670       -7365067.5590   1723087.5964         0.0000         0.0000         0.0000       -4380274.1865         0.0000  -4380274.1865  -4380274.1865         0.0000          -1236.9492      -351.3614   9487984.0000     -1236.9492      -351.3614

MINIMIZER RESTARTING CONJUGATE GRADIENT ALGORITHM DUE TO POOR PROGRESS
LINE MINIMIZER REDUCING GRADIENT FROM 7.30774e+08 TO 730774
PRESSURE: 110 -1157.45 -15.2234 22.8529 -15.2234 -1277.13 -22.4885 22.8529 -22.4885 -1268.95
GPRESSURE: 110 -66.7627 -100.758 16.6308 166.221 -284.12 -35.2045 64.1707 -27.3384 -708.21
ETITLE:      TS           BOND          ANGLE          DIHED          IMPRP               ELECT            VDW       BOUNDARY           MISC        KINETIC               TOTAL           TEMP      POTENTIAL         TOTAL3        TEMPAVG            PRESSURE      GPRESSURE         VOLUME       PRESSAVG      GPRESSAVG

ENERGY:     110    546938.5194    584518.0316    114136.7849      9045.8217       -7368371.7032   1714558.5727         0.0000         0.0000         0.0000       -4399173.9729         0.0000  -4399173.9729  -4399173.9729         0.0000          -1234.5087      -353.0311   9487984.0000     -1234.5087      -353.0311

MINIMIZER RESTARTING CONJUGATE GRADIENT ALGORITHM DUE TO POOR PROGRESS
LINE MINIMIZER REDUCING GRADIENT FROM 6.87788e+08 TO 687788
PRESSURE: 111 -1146.02 -14.956 22.271 -14.956 -1265.44 -21.9958 22.271 -21.9958 -1257.51
GPRESSURE: 111 -117.863 -101.291 1.78471 154.494 -322.371 -59.8101 68.7661 -24.5531 -726.953
ENERGY:     111    519328.2012    580285.8709    114117.7632      9154.9447       -7383933.2270   1675182.0816         0.0000         0.0000         0.0000       -4485864.3653         0.0000  -4485864.3653  -4485864.3653         0.0000          -1222.9903      -389.0624   9487984.0000     -1222.9903      -389.0624

MINIMIZER RESTARTING CONJUGATE GRADIENT ALGORITHM DUE TO POOR PROGRESS
LINE MINIMIZER REDUCING GRADIENT FROM 6.66348e+08 TO 666348
PRESSURE: 112 -1144.02 -14.9058 22.1761 -14.9058 -1263.38 -21.9068 22.1761 -21.9068 -1255.5
GPRESSURE: 112 -120.786 -97.0756 16.5309 156.749 -328.616 -36.2231 68.3416 -25.7868 -732.994
ENERGY:     112    514692.6067    579459.9675    114102.7076      8977.5261       -7386647.7075   1668499.6408         0.0000         0.0000         0.0000       -4500915.2588         0.0000  -4500915.2588  -4500915.2588         0.0000          -1220.9677      -394.1318   9487984.0000     -1220.9677      -394.1318

MINIMIZER RESTARTING CONJUGATE GRADIENT ALGORITHM DUE TO POOR PROGRESS
LINE MINIMIZER REDUCING GRADIENT FROM 6.29721e+08 TO 629721
PRESSURE: 113 -1132.63 -14.6121 21.6415 -14.6121 -1251.73 -21.3984 21.6415 -21.3984 -1244.12
GPRESSURE: 113 -173.867 -97.6081 -3.4696 145.513 -385.962 -17.298 66.5663 -24.1865 -758.532
ENERGY:     113    489160.9802    574936.2143    114083.3413      9045.0551       -7402007.8695   1631050.8748         0.0000         0.0000         0.0000       -4583731.4039         0.0000  -4583731.4039  -4583731.4039         0.0000          -1209.4932      -439.4537   9487984.0000     -1209.4932      -439.4537

MINIMIZER RESTARTING CONJUGATE GRADIENT ALGORITHM DUE TO POOR PROGRESS
LINE MINIMIZER REDUCING GRADIENT FROM 8.8899e+08 TO 888990
PRESSURE: 114 -1132.03 -14.5951 21.6139 -14.5951 -1251.12 -21.3723 21.6139 -21.3723 -1243.53
GPRESSURE: 114 -169.443 -93.5797 8.37329 148.724 -365.617 -34.4973 71.5068 -25.4875 -746.671
ENERGY:     114    487916.2038    574675.0152    114061.7892      8888.8603       -7402803.4803   1629163.3175         0.0000         0.0000         0.0000       -4588098.2943         0.0000  -4588098.2943  -4588098.2943         0.0000          -1208.8957      -427.2437   9487984.0000     -1208.8957      -427.2437

PRESSURE: 115 -1131.44 -14.5782 21.5854 -14.5782 -1250.52 -21.3463 21.5854 -21.3463 -1242.94
GPRESSURE: 115 -169.768 -93.1134 14.2489 148.804 -365.694 -35.8031 71.2095 -24.7834 -749.646
ENERGY:     115    486692.1946    574412.2585    114057.4909      8848.4955       -7403598.1838   1627279.1919         0.0000         0.0000         0.0000       -4592308.5524         0.0000  -4592308.5524  -4592308.5524         0.0000          -1208.2987      -428.3693   9487984.0000     -1208.2987      -428.3693

MINIMIZER RESTARTING CONJUGATE GRADIENT ALGORITHM DUE TO POOR PROGRESS
LINE MINIMIZER REDUCING GRADIENT FROM 5.82278e+08 TO 582278
PRESSURE: 116 -1121.01 -14.2827 21.1139 -14.2827 -1239.79 -20.8662 21.1139 -20.8662 -1232.51
GPRESSURE: 116 -206.742 -93.275 22.5149 139.793 -391.851 -36.9658 74.7777 -22.9881 -767.348
ENERGY:     116    464865.4725    569993.4564    114034.3315      8658.0265       -7417587.4084   1594318.4976         0.0000         0.0000         0.0000       -4665717.6239         0.0000  -4665717.6239  -4665717.6239         0.0000          -1197.7711      -455.3132   9487984.0000     -1197.7711      -455.3132

MINIMIZER RESTARTING CONJUGATE GRADIENT ALGORITHM DUE TO POOR PROGRESS
LINE MINIMIZER REDUCING GRADIENT FROM 5.47347e+08 TO 547347
PRESSURE: 117 -1113.32 -14.0574 20.7763 -14.0574 -1231.88 -20.4961 20.7763 -20.4961 -1224.83
GPRESSURE: 117 -228.459 -92.7845 33.3269 136.935 -412.269 -36.4455 74.1005 -20.4858 -779.321
ENERGY:     117    449533.0870    566490.1504    113995.9004      8556.1010       -7427834.7943   1570786.5588         0.0000         0.0000         0.0000       -4718472.9967         0.0000  -4718472.9967  -4718472.9967         0.0000          -1190.0094      -473.3495   9487984.0000     -1190.0094      -473.3495

MINIMIZER RESTARTING CONJUGATE GRADIENT ALGORITHM DUE TO POOR PROGRESS
LINE MINIMIZER REDUCING GRADIENT FROM 5.20771e+08 TO 520771
PRESSURE: 118 -1105.6 -13.8194 20.456 -13.8194 -1223.93 -20.1139 20.456 -20.1139 -1217.13
GPRESSURE: 118 -256.056 -77.5896 14.3344 130.37 -427.832 -14.4843 74.223 -24.2535 -790.128
ENERGY:     118    434834.6015    562855.1283    113978.2103      8621.4832       -7438070.1710   1547767.8309         0.0000         0.0000         0.0000       -4770012.9169         0.0000  -4770012.9169  -4770012.9169         0.0000          -1182.2223      -491.3387   9487984.0000     -1182.2223      -491.3387

MINIMIZER RESTARTING CONJUGATE GRADIENT ALGORITHM DUE TO POOR PROGRESS
LINE MINIMIZER REDUCING GRADIENT FROM 5.80434e+08 TO 580434
PRESSURE: 119 -1104.37 -13.7817 20.4035 -13.7817 -1222.66 -20.0502 20.4035 -20.0502 -1215.89
GPRESSURE: 119 -256.869 -87.9912 29.4313 128.862 -428.867 -46.2513 74.3111 -18.6677 -792.944
ENERGY:     119    432574.4953    562263.0314    113957.3157      8473.0718       -7439703.9327   1544069.4926         0.0000         0.0000         0.0000       -4778366.5259         0.0000  -4778366.5259  -4778366.5259         0.0000          -1180.9754      -492.8932   9487984.0000     -1180.9754      -492.8932

PRESSURE: 120 -1103.14 -13.7445 20.3517 -13.7445 -1221.39 -19.9872 20.3517 -19.9872 -1214.66
GPRESSURE: 120 -260.747 -88.2416 30.0975 127.816 -430.67 -47.9696 74.3444 -17.9081 -794.186
ETITLE:      TS           BOND          ANGLE          DIHED          IMPRP               ELECT            VDW       BOUNDARY           MISC        KINETIC               TOTAL           TEMP      POTENTIAL         TOTAL3        TEMPAVG            PRESSURE      GPRESSURE         VOLUME       PRESSAVG      GPRESSAVG

ENERGY:     120    430339.7875    561664.2684    113949.6107      8473.6813       -7441334.8952   1540426.3097         0.0000         0.0000         0.0000       -4786481.2377         0.0000  -4786481.2377  -4786481.2377         0.0000          -1179.7302      -495.2010   9487984.0000     -1179.7302      -495.2010

MINIMIZER RESTARTING CONJUGATE GRADIENT ALGORITHM DUE TO POOR PROGRESS
LINE MINIMIZER REDUCING GRADIENT FROM 4.89033e+08 TO 489033
PRESSURE: 121 -1095.46 -13.499 20.0438 -13.499 -1213.47 -19.5901 20.0438 -19.5901 -1206.99
GPRESSURE: 121 -290.064 -93.8454 7.83296 120.426 -455.521 -43.1278 76.6242 -20.4924 -790.952
ENERGY:     121    416494.8776    557942.0825    113932.5749      8466.0618       -7451461.0538   1518143.0554         0.0000         0.0000         0.0000       -4836482.4016         0.0000  -4836482.4016  -4836482.4016         0.0000          -1171.9758      -512.1790   9487984.0000     -1171.9758      -512.1790

MINIMIZER RESTARTING CONJUGATE GRADIENT ALGORITHM DUE TO POOR PROGRESS
LINE MINIMIZER REDUCING GRADIENT FROM 4.81082e+08 TO 481082
PRESSURE: 122 -1092.11 -13.3818 19.9075 -13.3818 -1210 -19.4084 19.9075 -19.4084 -1203.65
GPRESSURE: 122 -291.882 -88.4388 35.2378 122 -458.804 -39.2433 76.1377 -19.0026 -803.579
ENERGY:     122    410729.3812    556237.8262    113918.2710      8348.8161       -7455865.5749   1508605.4585         0.0000         0.0000         0.0000       -4858025.8219         0.0000  -4858025.8219  -4858025.8219         0.0000          -1168.5904      -518.0883   9487984.0000     -1168.5904      -518.0883

MINIMIZER RESTARTING CONJUGATE GRADIENT ALGORITHM DUE TO POOR PROGRESS
LINE MINIMIZER REDUCING GRADIENT FROM 4.56051e+08 TO 456051
PRESSURE: 123 -1082.34 -13.0511 19.5194 -13.0511 -1199.87 -18.8697 19.5194 -18.8697 -1193.9
GPRESSURE: 123 -323.38 -79.0773 30.0778 106.895 -455.035 -78.5936 71.6977 -7.76246 -832.457
ENERGY:     123    394201.4399    551294.9016    113865.8309      8363.5119       -7468678.8720   1481112.1663         0.0000         0.0000         0.0000       -4919841.0215         0.0000  -4919841.0215  -4919841.0215         0.0000          -1158.7046      -536.9575   9487984.0000     -1158.7046      -536.9575

MINIMIZER RESTARTING CONJUGATE GRADIENT ALGORITHM DUE TO POOR PROGRESS
LINE MINIMIZER REDUCING GRADIENT FROM 4.9588e+08 TO 495880
PRESSURE: 124 -1081.19 -13.0111 19.477 -13.0111 -1198.68 -18.8069 19.477 -18.8069 -1192.76
GPRESSURE: 124 -321.439 -85.9899 36.7833 113.716 -479.9 -40.3644 77.214 -19.2568 -815.528
ENERGY:     124    392356.9169    550695.2530    113864.6302      8230.7879       -7470175.0814   1477966.1202         0.0000         0.0000         0.0000       -4927061.3731         0.0000  -4927061.3731  -4927061.3731         0.0000          -1157.5458      -538.9556   9487984.0000     -1157.5458      -538.9556

PRESSURE: 125 -1080.05 -12.9714 19.435 -12.9714 -1197.5 -18.743 19.435 -18.743 -1191.62
GPRESSURE: 125 -323.969 -85.7738 36.7955 112.605 -481.322 -41.5749 77.4521 -19.1994 -818.019
ENERGY:     125    390531.3375    550088.3930    113865.5257      8220.7954       -7471668.6202   1474826.6536         0.0000         0.0000         0.0000       -4934135.9150         0.0000  -4934135.9150  -4934135.9150         0.0000          -1156.3884      -541.1033   9487984.0000     -1156.3884      -541.1033

MINIMIZER RESTARTING CONJUGATE GRADIENT ALGORITHM DUE TO POOR PROGRESS
LINE MINIMIZER REDUCING GRADIENT FROM 4.24081e+08 TO 424081
PRESSURE: 126 -1070.44 -12.6277 19.0668 -12.6277 -1187.49 -18.1974 19.0668 -18.1974 -1182.02
GPRESSURE: 126 -347.375 -83.913 36.6482 104.44 -500.572 -43.1315 80.0631 -22.2104 -831.96
ENERGY:     126    375306.1849    544982.9924    113817.7043      8132.7118       -7484198.3065   1448620.9825         0.0000         0.0000         0.0000       -4993337.7306         0.0000  -4993337.7306  -4993337.7306         0.0000          -1146.6508      -559.9690   9487984.0000     -1146.6508      -559.9690

MINIMIZER RESTARTING CONJUGATE GRADIENT ALGORITHM DUE TO POOR PROGRESS
LINE MINIMIZER REDUCING GRADIENT FROM 4.01018e+08 TO 401018
PRESSURE: 127 -1061.12 -12.2808 18.7168 -12.2808 -1177.72 -17.656 18.7168 -17.656 -1172.7
GPRESSURE: 127 -380.959 -67.9738 0.692924 84.0249 -493.932 -94.3845 76.9293 -10.14 -853.079
ENERGY:     127    361303.9986    539823.5656    113819.9886      8322.5959       -7496307.9436   1423836.3476         0.0000         0.0000         0.0000       -5049201.4473         0.0000  -5049201.4473  -5049201.4473         0.0000          -1137.1811      -575.9901   9487984.0000     -1137.1811      -575.9901

MINIMIZER RESTARTING CONJUGATE GRADIENT ALGORITHM DUE TO POOR PROGRESS
LINE MINIMIZER REDUCING GRADIENT FROM 4.40913e+08 TO 440913
PRESSURE: 128 -1059.66 -12.2231 18.6653 -12.2231 -1176.2 -17.5689 18.6653 -17.5689 -1171.24
GPRESSURE: 128 -372.566 -79.9629 30.35 96.4894 -518.299 -41.8023 82.2657 -21.9349 -838.965
ENERGY:     128    359239.9614    539007.1681    113788.7556      8060.3091       -7498195.8930   1420039.2426         0.0000         0.0000         0.0000       -5058060.4562         0.0000  -5058060.4562  -5058060.4562         0.0000          -1135.6991      -576.6100   9487984.0000     -1135.6991      -576.6100

PRESSURE: 129 -1058.2 -12.1659 18.614 -12.1659 -1174.67 -17.4828 18.614 -17.4828 -1169.79
GPRESSURE: 129 -375.452 -80.386 32.1691 94.3776 -519.273 -45.0079 81.8869 -21.4802 -842.203
ENERGY:     129    357207.8020    538178.5749    113782.5792      8035.7607       -7500079.1108   1416251.9972         0.0000         0.0000         0.0000       -5066622.3969         0.0000  -5066622.3969  -5066622.3969         0.0000          -1134.2195      -578.9761   9487984.0000     -1134.2195      -578.9761

MINIMIZER RESTARTING CONJUGATE GRADIENT ALGORITHM DUE TO POOR PROGRESS
LINE MINIMIZER REDUCING GRADIENT FROM 3.72385e+08 TO 372385
PRESSURE: 130 -1048.96 -11.8054 18.2816 -11.8054 -1164.97 -16.9265 18.2816 -16.9265 -1160.54
GPRESSURE: 130 -392.691 -76.4 37.0324 92.375 -537.235 -21.2248 83.3396 -23.4478 -849.36
ETITLE:      TS           BOND          ANGLE          DIHED          IMPRP               ELECT            VDW       BOUNDARY           MISC        KINETIC               TOTAL           TEMP      POTENTIAL         TOTAL3        TEMPAVG            PRESSURE      GPRESSURE         VOLUME       PRESSAVG      GPRESSAVG

ENERGY:     130    344243.9305    532895.0529    113738.1472      8084.4487       -7511997.7631   1392432.3282         0.0000         0.0000         0.0000       -5120603.8555         0.0000  -5120603.8555  -5120603.8555         0.0000          -1124.8247      -593.0954   9487984.0000     -1124.8247      -593.0954

MINIMIZER RESTARTING CONJUGATE GRADIENT ALGORITHM DUE TO POOR PROGRESS
LINE MINIMIZER REDUCING GRADIENT FROM 3.74976e+08 TO 374976
PRESSURE: 131 -1047.39 -11.7434 18.2276 -11.7434 -1163.32 -16.8296 18.2276 -16.8296 -1158.96
GPRESSURE: 131 -398.222 -76.3888 32.1315 87.2519 -536.687 -44.056 83.0953 -21.641 -851.737
ENERGY:     131    342122.1851    531964.0303    113732.2112      7946.5345       -7514023.9166   1388458.3546         0.0000         0.0000         0.0000       -5129800.6009         0.0000  -5129800.6009  -5129800.6009         0.0000          -1123.2214      -595.5484   9487984.0000     -1123.2214      -595.5484

MINIMIZER RESTARTING CONJUGATE GRADIENT ALGORITHM DUE TO POOR PROGRESS
LINE MINIMIZER REDUCING GRADIENT FROM 3.48854e+08 TO 348854
PRESSURE: 132 -1039.06 -11.404 17.9341 -11.404 -1154.52 -16.323 17.9341 -16.323 -1150.59
GPRESSURE: 132 -416.523 -74.7669 33.6815 77.0615 -538.061 -63.5892 80.4914 -14.7216 -868.511
ENERGY:     132    331075.3462    527041.0199    113704.4094      7938.8650       -7524733.1050   1367513.7349         0.0000         0.0000         0.0000       -5177459.7296         0.0000  -5177459.7296  -5177459.7296         0.0000          -1114.7218      -607.6982   9487984.0000     -1114.7218      -607.6982

MINIMIZER RESTARTING CONJUGATE GRADIENT ALGORITHM DUE TO POOR PROGRESS
LINE MINIMIZER REDUCING GRADIENT FROM 3.53195e+08 TO 353195
PRESSURE: 133 -1037.44 -11.3373 17.879 -11.3373 -1152.81 -16.2227 17.879 -16.2227 -1148.96
GPRESSURE: 133 -418.185 -71.9454 30.9418 80.5589 -552.728 -44.5549 83.833 -21.7512 -861.637
ENERGY:     133    329020.7046    526064.9224    113701.7805      7853.3205       -7526807.3932   1363523.2541         0.0000         0.0000         0.0000       -5186643.4111         0.0000  -5186643.4111  -5186643.4111         0.0000          -1113.0699      -610.8498   9487984.0000     -1113.0699      -610.8498

MINIMIZER RESTARTING CONJUGATE GRADIENT ALGORITHM DUE TO POOR PROGRESS
LINE MINIMIZER REDUCING GRADIENT FROM 3.32573e+08 TO 332573
PRESSURE: 134 -1033.84 -11.1888 17.752 -11.1888 -1149.02 -15.9988 17.752 -15.9988 -1145.34
GPRESSURE: 134 -426.375 -72.7371 29.892 76.624 -556.908 -46.3888 83.9389 -22.419 -863.39
ENERGY:     134    324480.4446    523863.0742    113688.9756      7808.2824       -7531403.9710   1354703.6213         0.0000         0.0000         0.0000       -5206859.5728         0.0000  -5206859.5728  -5206859.5728         0.0000          -1109.4025      -615.5576   9487984.0000     -1109.4025      -615.5576

MINIMIZER RESTARTING CONJUGATE GRADIENT ALGORITHM DUE TO POOR PROGRESS
LINE MINIMIZER REDUCING GRADIENT FROM 3.22492e+08 TO 322492
PRESSURE: 135 -1026.34 -10.8691 17.4877 -10.8691 -1141.08 -15.5351 17.4877 -15.5351 -1137.8
GPRESSURE: 135 -442.194 -65.7663 24.1744 70.5688 -564.262 -49.8907 84.2848 -23.1262 -867.661
ENERGY:     135    315248.6205    519273.5623    113630.5536      7707.9081       -7540973.7996   1336451.6924         0.0000         0.0000         0.0000       -5248661.4627         0.0000  -5248661.4627  -5248661.4627         0.0000          -1101.7387      -624.7055   9487984.0000     -1101.7387      -624.7055

MINIMIZER RESTARTING CONJUGATE GRADIENT ALGORITHM DUE TO POOR PROGRESS
LINE MINIMIZER REDUCING GRADIENT FROM 3.09794e+08 TO 309794
PRESSURE: 136 -1020.59 -10.6183 17.2913 -10.6183 -1134.99 -15.1732 17.2913 -15.1732 -1132.01
GPRESSURE: 136 -450.197 -66.6015 30.3975 68.1154 -575.176 -47.1552 84.1381 -22.7926 -874.007
ENERGY:     136    308429.4007    515682.0014    113601.8292      7653.8919       -7548278.6351   1322746.7158         0.0000         0.0000         0.0000       -5280164.7960         0.0000  -5280164.7960  -5280164.7960         0.0000          -1095.8654      -633.1268   9487984.0000     -1095.8654      -633.1268

MINIMIZER RESTARTING CONJUGATE GRADIENT ALGORITHM DUE TO POOR PROGRESS
LINE MINIMIZER REDUCING GRADIENT FROM 3.00389e+08 TO 300389
PRESSURE: 137 -1016.21 -10.423 17.1399 -10.423 -1130.35 -14.9013 17.1399 -14.9013 -1127.59
GPRESSURE: 137 -458.088 -66.9317 30.3236 64.4928 -580.091 -48.9016 83.6397 -22.693 -876.148
ENERGY:     137    303391.5470    512893.2533    113586.6151      7606.7554       -7553829.1465   1312439.0319         0.0000         0.0000         0.0000       -5303911.9438         0.0000  -5303911.9438  -5303911.9438         0.0000          -1091.3854      -638.1087   9487984.0000     -1091.3854      -638.1087

MINIMIZER RESTARTING CONJUGATE GRADIENT ALGORITHM DUE TO POOR PROGRESS
LINE MINIMIZER REDUCING GRADIENT FROM 2.90806e+08 TO 290806
PRESSURE: 138 -1009.17 -10.1029 16.8985 -10.1029 -1122.89 -14.4643 16.8985 -14.4643 -1120.5
GPRESSURE: 138 -469.46 -65.9538 34.3774 57.7281 -583.302 -59.9352 80.9147 -18.0082 -887.039
ENERGY:     138    295521.9864    508398.8201    113546.3154      7596.5363       -7562721.1541   1296060.7310         0.0000         0.0000         0.0000       -5341596.7649         0.0000  -5341596.7649  -5341596.7649         0.0000          -1084.1845      -646.6000   9487984.0000     -1084.1845      -646.6000

MINIMIZER RESTARTING CONJUGATE GRADIENT ALGORITHM DUE TO POOR PROGRESS
LINE MINIMIZER REDUCING GRADIENT FROM 2.88033e+08 TO 288033
PRESSURE: 139 -1006.93 -10.0006 16.8246 -10.0006 -1120.51 -14.3247 16.8246 -14.3247 -1118.23
GPRESSURE: 139 -473.924 -62.3691 29.0576 58.0845 -592.16 -50.3433 83.0054 -22.8252 -882.17
ENERGY:     139    293101.8869    506939.9691    113538.4672      7495.5891       -7565549.9341   1290929.1823         0.0000         0.0000         0.0000       -5353544.8395         0.0000  -5353544.8395  -5353544.8395         0.0000          -1081.8868      -649.4177   9487984.0000     -1081.8868      -649.4177

MINIMIZER RESTARTING CONJUGATE GRADIENT ALGORITHM DUE TO POOR PROGRESS
LINE MINIMIZER REDUCING GRADIENT FROM 2.75526e+08 TO 275526
PRESSURE: 140 -1000.12 -9.68716 16.5935 -9.68716 -1113.29 -13.8989 16.5935 -13.8989 -1111.34
GPRESSURE: 140 -483.347 -59.0829 30.4689 54.2687 -601.217 -46.5483 82.381 -22.4149 -887.434
ETITLE:      TS           BOND          ANGLE          DIHED          IMPRP               ELECT            VDW       BOUNDARY           MISC        KINETIC               TOTAL           TEMP      POTENTIAL         TOTAL3        TEMPAVG            PRESSURE      GPRESSURE         VOLUME       PRESSAVG      GPRESSAVG

ENERGY:     140    285864.5634    502508.5671    113503.9233      7417.9287       -7574104.5093   1275443.9486         0.0000         0.0000         0.0000       -5389365.5782         0.0000  -5389365.5782  -5389365.5782         0.0000          -1074.9178      -657.3329   9487984.0000     -1074.9178      -657.3329

MINIMIZER RESTARTING CONJUGATE GRADIENT ALGORITHM DUE TO POOR PROGRESS
LINE MINIMIZER REDUCING GRADIENT FROM 2.64791e+08 TO 264791
PRESSURE: 141 -993.25 -9.36787 16.3618 -9.36787 -1106.01 -13.4756 16.3618 -13.4756 -1104.4
GPRESSURE: 141 -499.299 -58.2211 24.6716 48.2428 -614.316 -46.7231 83.9689 -21.9234 -893.026
ENERGY:     141    278840.5582    497980.9166    113481.9684      7383.2856       -7582692.4745   1260125.9424         0.0000         0.0000         0.0000       -5424879.8034         0.0000  -5424879.8034  -5424879.8034         0.0000          -1067.8881      -668.8806   9487984.0000     -1067.8881      -668.8806

MINIMIZER RESTARTING CONJUGATE GRADIENT ALGORITHM DUE TO POOR PROGRESS
LINE MINIMIZER REDUCING GRADIENT FROM 2.6581e+08 TO 265810
PRESSURE: 142 -991.323 -9.27566 16.2964 -9.27566 -1103.98 -13.3565 16.2964 -13.3565 -1102.45
GPRESSURE: 142 -499.207 -57.5048 27.0988 46.4532 -614.961 -48.9764 82.3959 -21.9024 -894.12
ENERGY:     142    276949.8810    496674.5684    113479.7715      7333.2591       -7585092.9010   1255901.6837         0.0000         0.0000         0.0000       -5434753.7372         0.0000  -5434753.7372  -5434753.7372         0.0000          -1065.9167      -669.4293   9487984.0000     -1065.9167      -669.4293

MINIMIZER RESTARTING CONJUGATE GRADIENT ALGORITHM DUE TO POOR PROGRESS
LINE MINIMIZER REDUCING GRADIENT FROM 2.54605e+08 TO 254605
PRESSURE: 143 -987.586 -9.09635 16.1698 -9.09635 -1100.02 -13.1266 16.1698 -13.1266 -1098.67
GPRESSURE: 143 -503.307 -53.4454 29.1215 45.7962 -619.405 -45.4802 81.7225 -21.9918 -895.803
ENERGY:     143    273306.3463    494145.0398    113464.1263      7294.2613       -7589745.3756   1247735.1083         0.0000         0.0000         0.0000       -5453800.4936         0.0000  -5453800.4936  -5453800.4936         0.0000          -1062.0922      -672.8386   9487984.0000     -1062.0922      -672.8386

MINIMIZER RESTARTING CONJUGATE GRADIENT ALGORITHM DUE TO POOR PROGRESS
LINE MINIMIZER REDUCING GRADIENT FROM 2.46706e+08 TO 246706
PRESSURE: 144 -980.221 -8.74588 15.9273 -8.74588 -1092.22 -12.6786 15.9273 -12.6786 -1091.21
GPRESSURE: 144 -506.51 -14.9997 36.7748 56.5059 -602.849 -0.991054 77.7684 -19.2712 -915.809
ENERGY:     144    266294.3988    489190.0576    113425.7422      7511.2150       -7598883.0219   1231809.2169         0.0000         0.0000         0.0000       -5490652.3914         0.0000  -5490652.3914  -5490652.3914         0.0000          -1054.5516      -675.0560   9487984.0000     -1054.5516      -675.0560

MINIMIZER RESTARTING CONJUGATE GRADIENT ALGORITHM DUE TO POOR PROGRESS
LINE MINIMIZER REDUCING GRADIENT FROM 7.29435e+08 TO 729435
PRESSURE: 145 -979.9 -8.73084 15.9173 -8.73084 -1091.88 -12.6587 15.9173 -12.6587 -1090.88
GPRESSURE: 145 -513.274 -52.5043 29.1731 40.6184 -627.493 -45.8257 80.2422 -20.3586 -900.522
ENERGY:     145    266010.1884    488975.8395    113427.7603      7250.5800       -7599282.3449   1231123.6310         0.0000         0.0000         0.0000       -5492494.3457         0.0000  -5492494.3457  -5492494.3457         0.0000          -1054.2218      -680.4296   9487984.0000     -1054.2218      -680.4296

PRESSURE: 146 -979.579 -8.7164 15.9076 -8.7164 -1091.54 -12.638 15.9076 -12.638 -1090.56
GPRESSURE: 146 -514.429 -51.1472 27.6567 40.6033 -627.738 -45.1129 80.5586 -20.8917 -900.121
ENERGY:     146    265733.1852    488749.6579    113432.7005      7237.8441       -7599681.5050   1230438.7201         0.0000         0.0000         0.0000       -5494089.3972         0.0000  -5494089.3972  -5494089.3972         0.0000          -1053.8916      -680.7625   9487984.0000     -1053.8916      -680.7625

MINIMIZER RESTARTING CONJUGATE GRADIENT ALGORITHM DUE TO POOR PROGRESS
LINE MINIMIZER REDUCING GRADIENT FROM 2.35276e+08 TO 235276
PRESSURE: 147 -971.671 -8.32981 15.6504 -8.32981 -1083.16 -12.1618 15.6504 -12.1618 -1082.53
GPRESSURE: 147 -527.407 -47.6232 29.6495 32.7608 -631.426 -53.662 78.071 -16.1995 -910.387
ENERGY:     147    258503.4976    483387.3764    113397.2097      7224.3879       -7609453.7626   1213665.6840         0.0000         0.0000         0.0000       -5533275.6069         0.0000  -5533275.6069  -5533275.6069         0.0000          -1045.7875      -689.7399   9487984.0000     -1045.7875      -689.7399

MINIMIZER RESTARTING CONJUGATE GRADIENT ALGORITHM DUE TO POOR PROGRESS
LINE MINIMIZER REDUCING GRADIENT FROM 2.30351e+08 TO 230351
PRESSURE: 148 -969.159 -8.20374 15.5707 -8.20374 -1080.49 -12.0109 15.5707 -12.0109 -1079.98
GPRESSURE: 148 -527.707 -47.4922 28.9644 34.3011 -640.421 -44.1076 78.7747 -19.2602 -907.483
ENERGY:     148    256307.4417    481655.4618    113382.1280      7148.3186       -7612551.1384   1208448.8591         0.0000         0.0000         0.0000       -5545608.9293         0.0000  -5545608.9293  -5545608.9293         0.0000          -1043.2105      -691.8702   9487984.0000     -1043.2105      -691.8702

MINIMIZER RESTARTING CONJUGATE GRADIENT ALGORITHM DUE TO POOR PROGRESS
LINE MINIMIZER REDUCING GRADIENT FROM 2.21517e+08 TO 221517
PRESSURE: 149 -961.576 -7.82351 15.3288 -7.82351 -1072.45 -11.5594 15.3288 -11.5594 -1072.26
GPRESSURE: 149 -539.142 -44.3252 29.0395 29.0528 -649.248 -41.5215 78.2241 -18.1793 -913.141
ENERGY:     149    249761.1844    476438.1795    113347.9000      7089.1145       -7621871.3597   1192743.2687         0.0000         0.0000         0.0000       -5582491.7127         0.0000  -5582491.7127  -5582491.7127         0.0000          -1035.4297      -700.5101   9487984.0000     -1035.4297      -700.5101

LDB: ============= START OF LOAD BALANCING ============== 71.2799
LDB: TIME 71.2805 LOAD: AVG 0.179667 MAX 0.295857  PROXIES: TOTAL 1361 MAXPE 31 MAXPATCH 7 None MEM: 1323.11 MB
LDB: TIME 71.2806 LOAD: AVG 0.179667 MAX 0.295857  PROXIES: TOTAL 1361 MAXPE 31 MAXPATCH 7 RefineTorusLB MEM: 1323.11 MB
LDB: TIME 71.2806 LOAD: AVG 0.179667 MAX 0.295857  PROXIES: TOTAL 1361 MAXPE 31 MAXPATCH 7 RefineTorusLB MEM: 1323.11 MB
LDB: Reverting to original mapping
LDB: ============== END OF LOAD BALANCING =============== 71.281
Info: useSync: 0 useProxySync: 0
LDB: =============== DONE WITH MIGRATION ================ 71.2838
MINIMIZER RESTARTING CONJUGATE GRADIENT ALGORITHM DUE TO POOR PROGRESS
LINE MINIMIZER REDUCING GRADIENT FROM 2.12033e+08 TO 212033
PRESSURE: 150 -954.759 -7.47162 15.1133 -7.47162 -1065.21 -11.1544 15.1133 -11.1544 -1065.31
GPRESSURE: 150 -545.828 -41.1761 28.0646 24.4863 -656.92 -40.4095 76.7904 -17.527 -917.08
Info: Initial time: 64 CPUs 0.013765 s/step 0.0796588 days/ns 1323.11 MB memory
ETITLE:      TS           BOND          ANGLE          DIHED          IMPRP               ELECT            VDW       BOUNDARY           MISC        KINETIC               TOTAL           TEMP      POTENTIAL         TOTAL3        TEMPAVG            PRESSURE      GPRESSURE         VOLUME       PRESSAVG      GPRESSAVG

ENERGY:     150    244087.5930    471688.0600    113317.3845      7029.1822       -7630217.4690   1178937.4402         0.0000         0.0000         0.0000       -5615157.8090         0.0000  -5615157.8090  -5615157.8090         0.0000          -1028.4280      -706.6092   9487984.0000     -1028.4280      -706.6092

MINIMIZER RESTARTING CONJUGATE GRADIENT ALGORITHM DUE TO POOR PROGRESS
LINE MINIMIZER REDUCING GRADIENT FROM 2.04156e+08 TO 204156
PRESSURE: 151 -948.548 -7.14832 14.9209 -7.14832 -1058.6 -10.7949 14.9209 -10.7949 -1058.96
GPRESSURE: 151 -559.762 -33.911 22.4244 18.4331 -660.436 -45.8546 76.4999 -15.4857 -922.118
ENERGY:     151    239110.7877    467323.1292    113293.2988      6997.1722       -7637810.0470   1166483.2696         0.0000         0.0000         0.0000       -5644602.3895         0.0000  -5644602.3895  -5644602.3895         0.0000          -1022.0349      -714.1051   9487984.0000     -1022.0349      -714.1051

MINIMIZER RESTARTING CONJUGATE GRADIENT ALGORITHM DUE TO POOR PROGRESS
LINE MINIMIZER REDUCING GRADIENT FROM 2.0141e+08 TO 201410
PRESSURE: 152 -946 -7.01048 14.8432 -7.01048 -1055.89 -10.6453 14.8432 -10.6453 -1056.35
GPRESSURE: 152 -557.637 -37.6224 29.286 19.3559 -667.186 -38.9558 75.4122 -15.4991 -923.611
ENERGY:     152    237127.6646    465512.5943    113276.1298      6971.0836       -7640915.1642   1161464.9412         0.0000         0.0000         0.0000       -5656562.7507         0.0000  -5656562.7507  -5656562.7507         0.0000          -1019.4121      -716.1447   9487984.0000     -1019.4121      -716.1447

MINIMIZER RESTARTING CONJUGATE GRADIENT ALGORITHM DUE TO POOR PROGRESS
LINE MINIMIZER REDUCING GRADIENT FROM 1.94038e+08 TO 194038
PRESSURE: 153 -940.133 -6.69398 14.6663 -6.69398 -1049.63 -10.3059 14.6663 -10.3059 -1050.33
GPRESSURE: 153 -564.732 -36.8974 29.4226 15.2034 -674.543 -38.6375 74.6573 -14.1903 -928.131
ENERGY:     153    232622.2872    461357.2116    113249.0508      6926.3150       -7648054.4542   1149958.0291         0.0000         0.0000         0.0000       -5683941.5605         0.0000  -5683941.5605  -5683941.5605         0.0000          -1013.3645      -722.4685   9487984.0000     -1013.3645      -722.4685

MINIMIZER RESTARTING CONJUGATE GRADIENT ALGORITHM DUE TO POOR PROGRESS
LINE MINIMIZER REDUCING GRADIENT FROM 1.88266e+08 TO 188266
PRESSURE: 154 -934.286 -6.37177 14.4892 -6.37177 -1043.39 -9.96886 14.4892 -9.96886 -1044.32
GPRESSURE: 154 -571.65 -33.5536 30.4744 12.1547 -680.735 -35.6088 73.5123 -13.3699 -931.851
ENERGY:     154    228270.4377    457177.7752    113220.1654      6880.0013       -7655152.0811   1138627.1316         0.0000         0.0000         0.0000       -5710976.5698         0.0000  -5710976.5698  -5710976.5698         0.0000          -1007.3298      -728.0786   9487984.0000     -1007.3298      -728.0786

MINIMIZER RESTARTING CONJUGATE GRADIENT ALGORITHM DUE TO POOR PROGRESS
LINE MINIMIZER REDUCING GRADIENT FROM 1.81476e+08 TO 181476
PRESSURE: 155 -928.291 -6.03649 14.314 -6.03649 -1036.97 -9.62947 14.314 -9.62947 -1038.13
GPRESSURE: 155 -578.293 -31.227 29.9338 8.85409 -686.741 -33.0655 72.4439 -12.3085 -934.703
ENERGY:     155    223931.6291    452883.6673    113180.6189      6811.1938       -7662413.5342   1127158.2629         0.0000         0.0000         0.0000       -5738448.1622         0.0000  -5738448.1622  -5738448.1622         0.0000          -1001.1305      -733.2459   9487984.0000     -1001.1305      -733.2459

MINIMIZER RESTARTING CONJUGATE GRADIENT ALGORITHM DUE TO POOR PROGRESS
LINE MINIMIZER REDUCING GRADIENT FROM 1.75135e+08 TO 175135
PRESSURE: 156 -921.965 -5.67583 14.1323 -5.67583 -1030.17 -9.27589 14.1323 -9.27589 -1031.58
GPRESSURE: 156 -588.102 -25.2053 24.8768 4.70491 -692.544 -33.1947 71.9043 -11.8523 -937.077
ENERGY:     156    219479.3049    448307.2617    113147.0807      6766.6738       -7670068.3635   1115211.0538         0.0000         0.0000         0.0000       -5767156.9887         0.0000  -5767156.9887  -5767156.9887         0.0000           -994.5697      -739.2406   9487984.0000      -994.5697      -739.2406

MINIMIZER RESTARTING CONJUGATE GRADIENT ALGORITHM DUE TO POOR PROGRESS
LINE MINIMIZER REDUCING GRADIENT FROM 1.69062e+08 TO 169062
PRESSURE: 157 -915.191 -5.28 13.9392 -5.28 -1022.86 -8.90174 13.9392 -8.90174 -1024.53
GPRESSURE: 157 -593.926 -25.0321 29.0951 0.0119154 -697.247 -35.8185 69.4537 -8.38518 -943.907
ENERGY:     157    214877.9384    443365.8709    113109.1829      6782.7357       -7678248.1203   1102585.5323         0.0000         0.0000         0.0000       -5797526.8601         0.0000  -5797526.8601  -5797526.8601         0.0000           -987.5281      -745.0264   9487984.0000      -987.5281      -745.0264

MINIMIZER RESTARTING CONJUGATE GRADIENT ALGORITHM DUE TO POOR PROGRESS
LINE MINIMIZER REDUCING GRADIENT FROM 1.6278e+08 TO 162780
PRESSURE: 158 -908.668 -4.89588 13.7595 -4.89588 -1015.8 -8.55064 13.7595 -8.55064 -1017.71
GPRESSURE: 158 -602.088 -22.5406 28.9792 -1.67519 -707.147 -29.7412 69.5324 -8.64152 -945.425
ENERGY:     158    210630.4900    438583.6879    113075.8078      6680.2559       -7686115.2406   1090565.4646         0.0000         0.0000         0.0000       -5826579.5345         0.0000  -5826579.5345  -5826579.5345         0.0000           -980.7266      -751.5536   9487984.0000      -980.7266      -751.5536

MINIMIZER RESTARTING CONJUGATE GRADIENT ALGORITHM DUE TO POOR PROGRESS
LINE MINIMIZER REDUCING GRADIENT FROM 1.56427e+08 TO 156427
PRESSURE: 159 -902.374 -4.51495 13.5852 -4.51495 -1008.97 -8.2153 13.5852 -8.2153 -1011.11
GPRESSURE: 159 -608.147 -20.3243 29.535 -5.1779 -712.85 -28.1354 68.2566 -7.36456 -949.416
ENERGY:     159    206615.9511    433930.7163    113035.6261      6635.7796       -7693688.4563   1079103.6644         0.0000         0.0000         0.0000       -5854366.7187         0.0000  -5854366.7187  -5854366.7187         0.0000           -974.1515      -756.8045   9487984.0000      -974.1515      -756.8045

MINIMIZER RESTARTING CONJUGATE GRADIENT ALGORITHM DUE TO POOR PROGRESS
LINE MINIMIZER REDUCING GRADIENT FROM 1.50799e+08 TO 150799
PRESSURE: 160 -896.206 -4.13829 13.4195 -4.13829 -1002.25 -7.89119 13.4195 -7.89119 -1004.62
GPRESSURE: 160 -617.338 -15.1587 26.6797 -9.03846 -717.915 -26.8359 67.8891 -6.55356 -952.448
ETITLE:      TS           BOND          ANGLE          DIHED          IMPRP               ELECT            VDW       BOUNDARY           MISC        KINETIC               TOTAL           TEMP      POTENTIAL         TOTAL3        TEMPAVG            PRESSURE      GPRESSURE         VOLUME       PRESSAVG      GPRESSAVG

ENERGY:     160    202808.1998    429350.2472    113002.1242      6596.9873       -7701099.8415   1067981.0266         0.0000         0.0000         0.0000       -5881361.2565         0.0000  -5881361.2565  -5881361.2565         0.0000           -967.6935      -762.5670   9487984.0000      -967.6935      -762.5670

MINIMIZER RESTARTING CONJUGATE GRADIENT ALGORITHM DUE TO POOR PROGRESS
LINE MINIMIZER REDUCING GRADIENT FROM 1.45767e+08 TO 145767
PRESSURE: 161 -890.039 -3.75121 13.257 -3.75121 -995.532 -7.57048 13.257 -7.57048 -998.111
GPRESSURE: 161 -625.146 -8.34393 22.3571 -14.2094 -718.062 -32.6385 66.1629 -4.02342 -957.959
ENERGY:     161    199121.8777    424747.2777    112963.8184      6587.0109       -7708492.1874   1057009.1994         0.0000         0.0000         0.0000       -5908063.0032         0.0000  -5908063.0032  -5908063.0032         0.0000           -961.2273      -767.0557   9487984.0000      -961.2273      -767.0557

MINIMIZER RESTARTING CONJUGATE GRADIENT ALGORITHM DUE TO POOR PROGRESS
LINE MINIMIZER REDUCING GRADIENT FROM 1.46353e+08 TO 146353
PRESSURE: 162 -888.318 -3.64227 13.214 -3.64227 -993.65 -7.4812 13.214 -7.4812 -996.286
GPRESSURE: 162 -624.36 -13.5878 29.9008 -12.6245 -725.129 -24.3328 66.2809 -4.46229 -957.708
ENERGY:     162    198130.2190    423453.0307    112954.9216      6564.1869       -7710557.9245   1053975.4702         0.0000         0.0000         0.0000       -5915480.0962         0.0000  -5915480.0962  -5915480.0962         0.0000           -959.4180      -769.0657   9487984.0000      -959.4180      -769.0657

MINIMIZER RESTARTING CONJUGATE GRADIENT ALGORITHM DUE TO POOR PROGRESS
LINE MINIMIZER REDUCING GRADIENT FROM 1.39051e+08 TO 139051
PRESSURE: 163 -881.999 -3.23985 13.0531 -3.23985 -986.744 -7.15996 13.0531 -7.15996 -989.59
GPRESSURE: 163 -631.54 -11.1186 30.7695 -15.4743 -731.198 -22.2337 65.4748 -3.45024 -960.885
ENERGY:     163    194482.6531    418727.8134    112915.9746      6514.4162       -7718116.3301   1042885.1504         0.0000         0.0000         0.0000       -5942590.3223         0.0000  -5942590.3223  -5942590.3223         0.0000           -952.7779      -774.5411   9487984.0000      -952.7779      -774.5411

MINIMIZER RESTARTING CONJUGATE GRADIENT ALGORITHM DUE TO POOR PROGRESS
LINE MINIMIZER REDUCING GRADIENT FROM 1.34161e+08 TO 134161
PRESSURE: 164 -875.435 -2.81563 12.8892 -2.81563 -979.563 -6.83133 12.8892 -6.83133 -982.615
GPRESSURE: 164 -639.009 -7.51398 29.9194 -18.313 -737.455 -19.798 64.6646 -2.96165 -963.252
ENERGY:     164    190790.3171    413801.2569    112874.2014      6460.5261       -7725950.8140   1031514.6019         0.0000         0.0000         0.0000       -5970509.9106         0.0000  -5970509.9106  -5970509.9106         0.0000           -945.8711      -779.9053   9487984.0000      -945.8711      -779.9053

MINIMIZER RESTARTING CONJUGATE GRADIENT ALGORITHM DUE TO POOR PROGRESS
LINE MINIMIZER REDUCING GRADIENT FROM 1.29299e+08 TO 129299
PRESSURE: 165 -868.551 -2.36713 12.7209 -2.36713 -972.02 -6.49299 12.7209 -6.49299 -975.273
GPRESSURE: 165 -657.776 17.3869 6.18347 -33.5148 -717.676 -53.5206 61.0078 3.76699 -974.509
ENERGY:     165    187018.7192    408616.7530    112832.6103      6521.4066       -7734151.4837   1019719.7890         0.0000         0.0000         0.0000       -5999442.2055         0.0000  -5999442.2055  -5999442.2055         0.0000           -938.6146      -783.3204   9487984.0000      -938.6146      -783.3204

MINIMIZER RESTARTING CONJUGATE GRADIENT ALGORITHM DUE TO POOR PROGRESS
LINE MINIMIZER REDUCING GRADIENT FROM 2.21273e+08 TO 221273
PRESSURE: 166 -868.155 -2.34109 12.7114 -2.34109 -971.585 -6.47391 12.7114 -6.47391 -974.85
GPRESSURE: 166 -647.332 -3.40164 29.1781 -21.5863 -743.651 -18.5928 63.6296 -2.00972 -966.423
ENERGY:     166    186824.8054    408317.4053    112832.1258      6425.0848       -7734624.4717   1019049.5871         0.0000         0.0000         0.0000       -6001175.4633         0.0000  -6001175.4633  -6001175.4633         0.0000           -938.1965      -785.8021   9487984.0000      -938.1965      -785.8021

PRESSURE: 167 -867.758 -2.31492 12.7039 -2.31492 -971.15 -6.45425 12.7039 -6.45425 -974.426
GPRESSURE: 167 -647.396 -4.13769 30.3235 -21.6364 -744.048 -18.5013 63.4569 -1.63563 -967.027
ENERGY:     167    186639.7173    408009.6831    112836.4201      6422.7530       -7735096.8197   1018379.7734         0.0000         0.0000         0.0000       -6002808.4728         0.0000  -6002808.4728  -6002808.4728         0.0000           -937.7780      -786.1570   9487984.0000      -937.7780      -786.1570

MINIMIZER RESTARTING CONJUGATE GRADIENT ALGORITHM DUE TO POOR PROGRESS
LINE MINIMIZER REDUCING GRADIENT FROM 1.23954e+08 TO 123954
PRESSURE: 168 -860.678 -1.85096 12.5313 -1.85096 -963.39 -6.113 12.5313 -6.113 -966.851
GPRESSURE: 168 -655.239 -0.227532 30.5078 -25.6399 -747.146 -22.3055 61.7955 0.637469 -972.224
ENERGY:     168    182840.7472    402681.2036    112790.4399      6436.3709       -7743506.5111   1006433.6509         0.0000         0.0000         0.0000       -6032324.0986         0.0000  -6032324.0986  -6032324.0986         0.0000           -930.3063      -791.5363   9487984.0000      -930.3063      -791.5363

MINIMIZER RESTARTING CONJUGATE GRADIENT ALGORITHM DUE TO POOR PROGRESS
LINE MINIMIZER REDUCING GRADIENT FROM 1.20545e+08 TO 120545
PRESSURE: 169 -857.559 -1.6469 12.4575 -1.6469 -959.968 -5.9643 12.4575 -5.9643 -963.5
GPRESSURE: 169 -658.488 1.18217 29.7428 -25.8424 -753.171 -16.4664 61.9124 -0.746365 -971.083
ENERGY:     169    181234.6996    400321.8408    112771.5257      6369.2233       -7747212.7787   1001235.5351         0.0000         0.0000         0.0000       -6045279.9542         0.0000  -6045279.9542  -6045279.9542         0.0000           -927.0087      -794.2474   9487984.0000      -927.0087      -794.2474

MINIMIZER RESTARTING CONJUGATE GRADIENT ALGORITHM DUE TO POOR PROGRESS
LINE MINIMIZER REDUCING GRADIENT FROM 1.17067e+08 TO 117067
PRESSURE: 170 -850.413 -1.17879 12.2862 -1.17879 -952.131 -5.63032 12.2862 -5.63032 -955.822
GPRESSURE: 170 -666.076 4.69447 29.7221 -28.7284 -759.441 -15.6462 60.8512 -0.231973 -973.962
ETITLE:      TS           BOND          ANGLE          DIHED          IMPRP               ELECT            VDW       BOUNDARY           MISC        KINETIC               TOTAL           TEMP      POTENTIAL         TOTAL3        TEMPAVG            PRESSURE      GPRESSURE         VOLUME       PRESSAVG      GPRESSAVG

ENERGY:     170    177531.0921    394947.4348    112721.1369      6330.0617       -7755670.7539    989396.8287         0.0000         0.0000         0.0000       -6074744.1997         0.0000  -6074744.1997  -6074744.1997         0.0000           -919.4551      -799.8263   9487984.0000      -919.4551      -799.8263

MINIMIZER RESTARTING CONJUGATE GRADIENT ALGORITHM DUE TO POOR PROGRESS
LINE MINIMIZER REDUCING GRADIENT FROM 1.12486e+08 TO 112486
PRESSURE: 171 -842.957 -0.691571 12.1091 -0.691571 -943.947 -5.28771 12.1091 -5.28771 -947.795
GPRESSURE: 171 -672.8 5.97249 33.2081 -31.3141 -765.594 -15.8548 58.9886 1.26446 -978.339
ENERGY:     171    173749.9639    389344.0273    112668.5381      6303.1217       -7764473.1535    977228.4963         0.0000         0.0000         0.0000       -6105179.0063         0.0000  -6105179.0063  -6105179.0063         0.0000           -911.5665      -805.5775   9487984.0000      -911.5665      -805.5775

MINIMIZER RESTARTING CONJUGATE GRADIENT ALGORITHM DUE TO POOR PROGRESS
LINE MINIMIZER REDUCING GRADIENT FROM 1.08649e+08 TO 108649
PRESSURE: 172 -837.163 -0.322205 11.963 -0.322205 -937.578 -5.02731 11.963 -5.02731 -941.52
GPRESSURE: 172 -686.874 3.75707 30.9103 -40.5075 -783.522 -10.8689 59.3699 3.0527 -980.745
ENERGY:     172    170893.5295    384948.5398    112653.2096      6532.1573       -7771312.3596    967959.3828         0.0000         0.0000         0.0000       -6128325.5405         0.0000  -6128325.5405  -6128325.5405         0.0000           -905.4202      -817.0470   9487984.0000      -905.4202      -817.0470

MINIMIZER RESTARTING CONJUGATE GRADIENT ALGORITHM DUE TO POOR PROGRESS
LINE MINIMIZER REDUCING GRADIENT FROM 1.33507e+08 TO 133507
PRESSURE: 173 -836.343 -0.264264 11.9499 -0.264264 -936.676 -4.9952 11.9499 -4.9952 -940.642
GPRESSURE: 173 -680.081 10.9258 30.7623 -33.2003 -772.557 -13.3332 58.5189 0.747258 -980.153
ENERGY:     173    170632.9834    384261.0637    112623.5408      6253.6075       -7772274.9258    966587.9848         0.0000         0.0000         0.0000       -6131915.7456         0.0000  -6131915.7456  -6131915.7456         0.0000           -904.5536      -810.9303   9487984.0000      -904.5536      -810.9303

PRESSURE: 174 -835.524 -0.206061 11.9368 -0.206061 -935.777 -4.96407 11.9368 -4.96407 -939.766
GPRESSURE: 174 -680.45 11.1993 31.085 -32.8134 -772.654 -13.5169 58.1144 0.670886 -980.453
ENERGY:     174    170395.2637    383573.9048    112617.2251      6258.8038       -7773235.0964    965290.1820         0.0000         0.0000         0.0000       -6135099.7170         0.0000  -6135099.7170  -6135099.7170         0.0000           -903.6888      -811.1857   9487984.0000      -903.6888      -811.1857

MINIMIZER RESTARTING CONJUGATE GRADIENT ALGORITHM DUE TO POOR PROGRESS
LINE MINIMIZER REDUCING GRADIENT FROM 1.04435e+08 TO 104435
PRESSURE: 175 -831.585 0.0402934 11.8372 0.0402934 -931.459 -4.78656 11.8372 -4.78656 -935.499
GPRESSURE: 175 -684.882 13.1758 30.7419 -34.4063 -776.477 -13.0813 57.4823 0.485129 -981.868
ENERGY:     175    168260.2986    380653.2804    112585.6817      6236.5448       -7777868.5325    959117.8674         0.0000         0.0000         0.0000       -6151014.8596         0.0000  -6151014.8596  -6151014.8596         0.0000           -899.5142      -814.4091   9487984.0000      -899.5142      -814.4091

MINIMIZER RESTARTING CONJUGATE GRADIENT ALGORITHM DUE TO POOR PROGRESS
LINE MINIMIZER REDUCING GRADIENT FROM 1.02247e+08 TO 102247
PRESSURE: 176 -827.639 0.291182 11.7365 0.291182 -927.111 -4.61707 11.7365 -4.61707 -931.221
GPRESSURE: 176 -689.556 13.2617 32.1228 -36.0357 -781.111 -12.1128 56.957 0.785561 -983.571
ENERGY:     176    166376.4755    377716.2484    112556.2493      6202.6657       -7782511.9700    952826.7756         0.0000         0.0000         0.0000       -6166833.5556         0.0000  -6166833.5556  -6166833.5556         0.0000           -895.3234      -818.0793   9487984.0000      -895.3234      -818.0793

MINIMIZER RESTARTING CONJUGATE GRADIENT ALGORITHM DUE TO POOR PROGRESS
LINE MINIMIZER REDUCING GRADIENT FROM 1.01689e+08 TO 101689
PRESSURE: 177 -825.229 0.439229 11.6811 0.439229 -924.481 -4.5111 11.6811 -4.5111 -928.605
GPRESSURE: 177 -691.868 13.6709 32.1887 -36.6443 -784.408 -11.1072 56.5312 0.60233 -984.737
ENERGY:     177    165172.3100    375922.3304    112540.2130      6246.5644       -7785336.2820    949030.7385         0.0000         0.0000         0.0000       -6176424.1257         0.0000  -6176424.1257  -6176424.1257         0.0000           -892.7718      -820.3377   9487984.0000      -892.7718      -820.3377

MINIMIZER RESTARTING CONJUGATE GRADIENT ALGORITHM DUE TO POOR PROGRESS
LINE MINIMIZER REDUCING GRADIENT FROM 1.03065e+08 TO 103065
PRESSURE: 178 -823.472 0.550094 11.6288 0.550094 -922.526 -4.44161 11.6288 -4.44161 -926.69
GPRESSURE: 178 -694.621 14.6377 31.3182 -38.2805 -786.344 -11.3216 56.2674 1.23727 -985.596
ENERGY:     178    164396.0075    374545.3837    112531.7276      6235.7418       -7787409.3390    946261.2854         0.0000         0.0000         0.0000       -6183439.1930         0.0000  -6183439.1930  -6183439.1930         0.0000           -890.8957      -822.1868   9487984.0000      -890.8957      -822.1868

MINIMIZER RESTARTING CONJUGATE GRADIENT ALGORITHM DUE TO POOR PROGRESS
LINE MINIMIZER REDUCING GRADIENT FROM 9.95727e+07 TO 99572.7
PRESSURE: 179 -821.231 0.691067 11.5838 0.691067 -920.08 -4.34726 11.5838 -4.34726 -924.266
GPRESSURE: 179 -696.402 18.2693 32.0712 -42.6728 -774.177 -29.3751 53.0304 6.43026 -994.34
ENERGY:     179    163320.0623    372861.4647    112506.1977      6241.3515       -7790027.6886    942783.3403         0.0000         0.0000         0.0000       -6192315.2722         0.0000  -6192315.2722  -6192315.2722         0.0000           -888.5256      -821.6396   9487984.0000      -888.5256      -821.6396

MINIMIZER RESTARTING CONJUGATE GRADIENT ALGORITHM DUE TO POOR PROGRESS
LINE MINIMIZER REDUCING GRADIENT FROM 1.21299e+08 TO 121299
PRESSURE: 180 -820.584 0.730909 11.5662 0.730909 -919.365 -4.32015 11.5662 -4.32015 -923.561
GPRESSURE: 180 -695.525 16.451 32.2474 -37.1543 -787.114 -10.8342 55.5507 0.6138 -986.591
ETITLE:      TS           BOND          ANGLE          DIHED          IMPRP               ELECT            VDW       BOUNDARY           MISC        KINETIC               TOTAL           TEMP      POTENTIAL         TOTAL3        TEMPAVG            PRESSURE      GPRESSURE         VOLUME       PRESSAVG      GPRESSAVG

ENERGY:     180    163032.0103    372381.3385    112500.4832      6171.5360       -7790789.0145    941771.2474         0.0000         0.0000         0.0000       -6194932.3991         0.0000  -6194932.3991  -6194932.3991         0.0000           -887.8366      -823.0768   9487984.0000      -887.8366      -823.0768

PRESSURE: 181 -819.938 0.770278 11.5489 0.770278 -918.65 -4.29335 11.5489 -4.29335 -922.855
GPRESSURE: 181 -696.356 17.1878 31.4824 -37.5341 -787.209 -11.2587 55.3616 0.769882 -987.09
ENERGY:     181    162757.6831    371900.0468    112504.8095      6157.8690       -7791548.8086    940760.6889         0.0000         0.0000         0.0000       -6197467.7113         0.0000  -6197467.7113  -6197467.7113         0.0000           -887.1478      -823.5516   9487984.0000      -887.1478      -823.5516

MINIMIZER RESTARTING CONJUGATE GRADIENT ALGORITHM DUE TO POOR PROGRESS
LINE MINIMIZER REDUCING GRADIENT FROM 9.58009e+07 TO 95800.9
PRESSURE: 182 -814.405 1.1102 11.4043 1.1102 -912.566 -4.06739 11.4043 -4.06739 -916.84
GPRESSURE: 182 -705.599 15.6959 31.8148 -43.5685 -798.536 -8.9429 55.3887 2.08893 -989.483
ENERGY:     182    159993.8848    367836.6086    112463.2638      6180.0798       -7798019.1550    932128.5155         0.0000         0.0000         0.0000       -6219416.8026         0.0000  -6219416.8026  -6219416.8026         0.0000           -881.2703      -831.2060   9487984.0000      -881.2703      -831.2060

MINIMIZER RESTARTING CONJUGATE GRADIENT ALGORITHM DUE TO POOR PROGRESS
LINE MINIMIZER REDUCING GRADIENT FROM 1.09913e+08 TO 109913
PRESSURE: 183 -813.456 1.17103 11.3908 1.17103 -911.538 -4.03008 11.3908 -4.03008 -915.82
GPRESSURE: 183 -705.023 15.9799 32.6416 -41.6083 -798.175 -8.43204 54.7514 1.23874 -989.527
ENERGY:     183    159576.2140    367087.6886    112462.4610      6352.8178       -7799120.4248    930681.1709         0.0000         0.0000         0.0000       -6222960.0725         0.0000  -6222960.0725  -6222960.0725         0.0000           -880.2709      -830.9083   9487984.0000      -880.2709      -830.9083

PRESSURE: 184 -812.508 1.23186 11.3786 1.23186 -910.51 -3.99162 11.3786 -3.99162 -914.803
GPRESSURE: 184 -704.678 17.5746 32.6788 -40.7706 -797.043 -8.77084 54.6548 0.800297 -989.57
ENERGY:     184    159157.4587    366343.3027    112454.5521      6386.5237       -7800218.7070    929263.5599         0.0000         0.0000         0.0000       -6226613.3098         0.0000  -6226613.3098  -6226613.3098         0.0000           -879.2738      -830.4303   9487984.0000      -879.2738      -830.4303

MINIMIZER RESTARTING CONJUGATE GRADIENT ALGORITHM DUE TO POOR PROGRESS
LINE MINIMIZER REDUCING GRADIENT FROM 9.3271e+07 TO 93271
PRESSURE: 185 -809.376 1.42287 11.2917 1.42287 -907.04 -3.87369 11.2917 -3.87369 -911.382
GPRESSURE: 185 -706.599 19.5194 32.8208 -40.5772 -798.316 -8.95479 53.7974 0.59764 -991.015
ENERGY:     185    157753.6852    363967.4931    112419.9059      6198.0385       -7803889.8517    924393.5922         0.0000         0.0000         0.0000       -6239157.1368         0.0000  -6239157.1368  -6239157.1368         0.0000           -875.9323      -831.9768   9487984.0000      -875.9323      -831.9768

MINIMIZER RESTARTING CONJUGATE GRADIENT ALGORITHM DUE TO POOR PROGRESS
LINE MINIMIZER REDUCING GRADIENT FROM 9.1066e+07 TO 91066
PRESSURE: 186 -804.913 1.6895 11.169 1.6895 -902.106 -3.70259 11.169 -3.70259 -906.507
GPRESSURE: 186 -710.431 21.2072 32.6676 -41.7254 -801.98 -8.76471 52.7277 0.715663 -993.221
ENERGY:     186    155570.6792    360652.1035    112377.1530      6107.0684       -7809107.0955    917488.9623         0.0000         0.0000         0.0000       -6256911.1292         0.0000  -6256911.1292  -6256911.1292         0.0000           -871.1753      -835.2106   9487984.0000      -871.1753      -835.2106

MINIMIZER RESTARTING CONJUGATE GRADIENT ALGORITHM DUE TO POOR PROGRESS
LINE MINIMIZER REDUCING GRADIENT FROM 8.9164e+07 TO 89164
PRESSURE: 187 -800.991 1.9227 11.0648 1.9227 -897.776 -3.55301 11.0648 -3.55301 -902.222
GPRESSURE: 187 -713.916 22.1103 32.5116 -42.8024 -805.571 -8.0653 51.9083 0.662353 -994.782
ENERGY:     187    153612.1219    357759.0526    112341.6889      6058.8821       -7813684.9700    911424.6470         0.0000         0.0000         0.0000       -6272488.5775         0.0000  -6272488.5775  -6272488.5775         0.0000           -866.9965      -838.0894   9487984.0000      -866.9965      -838.0894

MINIMIZER RESTARTING CONJUGATE GRADIENT ALGORITHM DUE TO POOR PROGRESS
LINE MINIMIZER REDUCING GRADIENT FROM 8.77739e+07 TO 87773.9
PRESSURE: 188 -797.396 2.13402 10.9659 2.13402 -893.8 -3.42049 10.9659 -3.42049 -898.291
GPRESSURE: 188 -720.308 20.4671 31.8003 -47.0439 -812.603 -6.84016 51.5803 1.52745 -996.473
ENERGY:     188    151818.1463    355087.1153    112319.3192      6143.6855       -7817878.9483    905871.8290         0.0000         0.0000         0.0000       -6286638.8529         0.0000  -6286638.8529  -6286638.8529         0.0000           -863.1626      -843.1280   9487984.0000      -863.1626      -843.1280

MINIMIZER RESTARTING CONJUGATE GRADIENT ALGORITHM DUE TO POOR PROGRESS
LINE MINIMIZER REDUCING GRADIENT FROM 9.33875e+07 TO 93387.5
PRESSURE: 189 -796.468 2.18975 10.9477 2.18975 -892.78 -3.38789 10.9477 -3.38789 -897.279
GPRESSURE: 189 -717.893 23.6528 31.6887 -44.1315 -809.664 -7.37801 51.0472 0.687856 -996.437
ENERGY:     189    151396.6564    354375.5289    112301.6983      6018.8803       -7818958.2458    904453.5638         0.0000         0.0000         0.0000       -6290411.9181         0.0000  -6290411.9181  -6290411.9181         0.0000           -862.1758      -841.3312   9487984.0000      -862.1758      -841.3312

MINIMIZER RESTARTING CONJUGATE GRADIENT ALGORITHM DUE TO POOR PROGRESS
LINE MINIMIZER REDUCING GRADIENT FROM 8.60361e+07 TO 86036.1
PRESSURE: 190 -793.072 2.38962 10.8615 2.38962 -889.038 -3.26354 10.8615 -3.26354 -893.569
GPRESSURE: 190 -721.564 23.6137 31.3623 -45.7014 -813.333 -6.67809 50.4801 0.665245 -997.66
ETITLE:      TS           BOND          ANGLE          DIHED          IMPRP               ELECT            VDW       BOUNDARY           MISC        KINETIC               TOTAL           TEMP      POTENTIAL         TOTAL3        TEMPAVG            PRESSURE      GPRESSURE         VOLUME       PRESSAVG      GPRESSAVG

ENERGY:     190    149638.9006    351887.6365    112273.1024      6018.5869       -7822908.4140    899209.6027         0.0000         0.0000         0.0000       -6303880.5849         0.0000  -6303880.5849  -6303880.5849         0.0000           -858.5596      -844.1856   9487984.0000      -858.5596      -844.1856

MINIMIZER RESTARTING CONJUGATE GRADIENT ALGORITHM DUE TO POOR PROGRESS
LINE MINIMIZER REDUCING GRADIENT FROM 8.62193e+07 TO 86219.3
PRESSURE: 191 -790.964 2.5137 10.806 2.5137 -886.707 -3.18835 10.806 -3.18835 -891.262
GPRESSURE: 191 -728.347 21.7533 33.9455 -60.0928 -798.94 -37.5564 45.1834 12.4826 -1014.02
ENERGY:     191    148581.0249    350295.1027    112268.6827      6207.6454       -7825362.3959    895989.0771         0.0000         0.0000         0.0000       -6312020.8631         0.0000  -6312020.8631  -6312020.8631         0.0000           -856.3114      -847.1024   9487984.0000      -856.3114      -847.1024

MINIMIZER RESTARTING CONJUGATE GRADIENT ALGORITHM DUE TO POOR PROGRESS
LINE MINIMIZER REDUCING GRADIENT FROM 1.78213e+08 TO 178213
PRESSURE: 192 -790.651 2.53251 10.7986 2.53251 -886.359 -3.17812 10.7986 -3.17812 -890.919
GPRESSURE: 192 -723.943 23.5138 31.4153 -46.7017 -816.156 -6.12919 49.8363 1.04384 -999.043
ENERGY:     192    148470.5486    350051.8078    112255.4166      6030.3698       -7825727.6063    895516.4849         0.0000         0.0000         0.0000       -6313402.9786         0.0000  -6313402.9786  -6313402.9786         0.0000           -855.9765      -846.3805   9487984.0000      -855.9765      -846.3805

PRESSURE: 193 -790.338 2.55186 10.7922 2.55186 -886.011 -3.16812 10.7922 -3.16812 -890.575
GPRESSURE: 193 -723.835 24.5257 30.7589 -46.6502 -815.23 -7.04085 49.5588 1.22963 -999.578
ENERGY:     193    148375.5908    349802.5032    112259.5672      6004.6531       -7826092.5614    895046.6408         0.0000         0.0000         0.0000       -6314603.6065         0.0000  -6314603.6065  -6314603.6065         0.0000           -855.6415      -846.2143   9487984.0000      -855.6415      -846.2143

MINIMIZER RESTARTING CONJUGATE GRADIENT ALGORITHM DUE TO POOR PROGRESS
LINE MINIMIZER REDUCING GRADIENT FROM 8.47305e+07 TO 84730.5
PRESSURE: 194 -787.757 2.70397 10.7341 2.70397 -883.182 -3.07631 10.7341 -3.07631 -887.761
GPRESSURE: 194 -726.36 23.6263 31.3278 -46.9423 -819.15 -5.00433 49.5689 0.618476 -999.83
ENERGY:     194    146996.1157    347919.5499    112237.6776      6021.6947       -7829082.7935    891094.8291         0.0000         0.0000         0.0000       -6324812.9266         0.0000  -6324812.9266  -6324812.9266         0.0000           -852.9001      -848.4465   9487984.0000      -852.9001      -848.4465

MINIMIZER RESTARTING CONJUGATE GRADIENT ALGORITHM DUE TO POOR PROGRESS
LINE MINIMIZER REDUCING GRADIENT FROM 8.4128e+07 TO 84128
PRESSURE: 195 -785.344 2.84571 10.6639 2.84571 -880.499 -2.99745 10.6639 -2.99745 -885.109
GPRESSURE: 195 -728.034 24.6062 31.1426 -47.5217 -820.972 -5.56948 49.0169 0.712877 -1001.47
ENERGY:     195    145780.8186    346090.8152    112207.1401      5999.1438       -7831895.9488    887452.1404         0.0000         0.0000         0.0000       -6334365.8907         0.0000  -6334365.8907  -6334365.8907         0.0000           -850.3172      -850.1600   9487984.0000      -850.3172      -850.1600

MINIMIZER RESTARTING CONJUGATE GRADIENT ALGORITHM DUE TO POOR PROGRESS
LINE MINIMIZER REDUCING GRADIENT FROM 8.30294e+07 TO 83029.4
PRESSURE: 196 -783.266 2.96995 10.6208 2.96995 -878.225 -2.92436 10.6208 -2.92436 -882.848
GPRESSURE: 196 -729.157 25.0085 31.427 -47.1936 -822.456 -5.37501 48.9178 0.0842898 -1002.11
ENERGY:     196    144688.4732    344571.4347    112183.4809      5954.6800       -7834298.4851    884300.1206         0.0000         0.0000         0.0000       -6342600.2956         0.0000  -6342600.2956  -6342600.2956         0.0000           -848.1129      -851.2410   9487984.0000      -848.1129      -851.2410

MINIMIZER RESTARTING CONJUGATE GRADIENT ALGORITHM DUE TO POOR PROGRESS
LINE MINIMIZER REDUCING GRADIENT FROM 8.06979e+07 TO 80697.9
PRESSURE: 197 -779.777 3.17205 10.5242 3.17205 -874.363 -2.80723 10.5242 -2.80723 -879.018
GPRESSURE: 197 -733.23 24.8932 31.0699 -49.1272 -827.132 -5.15415 48.8716 -0.0505795 -1004.1
ENERGY:     197    142865.0857    342004.6763    112149.8158      5953.7125       -7838353.1309    879037.8696         0.0000         0.0000         0.0000       -6356341.9711         0.0000  -6356341.9711  -6356341.9711         0.0000           -844.3861      -854.8217   9487984.0000      -844.3861      -854.8217

MINIMIZER RESTARTING CONJUGATE GRADIENT ALGORITHM DUE TO POOR PROGRESS
LINE MINIMIZER REDUCING GRADIENT FROM 8.09757e+07 TO 80975.7
PRESSURE: 198 -778.126 3.2696 10.49 3.2696 -872.554 -2.75116 10.49 -2.75116 -877.215
GPRESSURE: 198 -734.268 24.9705 31.4757 -48.5485 -828.619 -4.61552 48.776 -0.616025 -1004.73
ENERGY:     198    142019.4243    340789.9611    112135.2508      5952.5316       -7840262.7152    876574.4697         0.0000         0.0000         0.0000       -6362791.0778         0.0000  -6362791.0778  -6362791.0778         0.0000           -842.6317      -855.8726   9487984.0000      -842.6317      -855.8726

MINIMIZER RESTARTING CONJUGATE GRADIENT ALGORITHM DUE TO POOR PROGRESS
LINE MINIMIZER REDUCING GRADIENT FROM 7.89128e+07 TO 78912.8
PRESSURE: 199 -774.923 3.45477 10.3987 3.45477 -868.997 -2.64922 10.3987 -2.64922 -873.693
GPRESSURE: 199 -737.815 25.5674 30.8924 -49.9379 -832.607 -4.74974 48.5214 -0.86284 -1006.91
ENERGY:     199    140425.4237    338402.6544    112105.0649      5972.4032       -7843985.0889    871836.7990         0.0000         0.0000         0.0000       -6375242.7437         0.0000  -6375242.7437  -6375242.7437         0.0000           -839.2044      -859.1108   9487984.0000      -839.2044      -859.1108

LDB: ============= START OF LOAD BALANCING ============== 71.9681
LDB: TIME 71.9687 LOAD: AVG 0.179916 MAX 0.303261  PROXIES: TOTAL 1361 MAXPE 31 MAXPATCH 7 None MEM: 1323.64 MB
LDB: TIME 71.9688 LOAD: AVG 0.179916 MAX 0.303261  PROXIES: TOTAL 1361 MAXPE 31 MAXPATCH 7 RefineTorusLB MEM: 1323.64 MB
LDB: TIME 71.9688 LOAD: AVG 0.179916 MAX 0.303261  PROXIES: TOTAL 1361 MAXPE 31 MAXPATCH 7 RefineTorusLB MEM: 1323.64 MB
LDB: Reverting to original mapping
LDB: ============== END OF LOAD BALANCING =============== 71.9692
Info: useSync: 0 useProxySync: 0
LDB: =============== DONE WITH MIGRATION ================ 71.9719
MINIMIZER RESTARTING CONJUGATE GRADIENT ALGORITHM DUE TO POOR PROGRESS
LINE MINIMIZER REDUCING GRADIENT FROM 7.88644e+07 TO 78864.4
PRESSURE: 200 -773.317 3.55047 10.3677 3.55047 -867.24 -2.59585 10.3677 -2.59585 -871.942
GPRESSURE: 200 -737.801 27.0525 31.017 -48.6028 -832.761 -4.70487 48.558 -1.71981 -1007.3
Info: Benchmark time: 64 CPUs 0.013663 s/step 0.0790682 days/ns 1323.64 MB memory
ETITLE:      TS           BOND          ANGLE          DIHED          IMPRP               ELECT            VDW       BOUNDARY           MISC        KINETIC               TOTAL           TEMP      POTENTIAL         TOTAL3        TEMPAVG            PRESSURE      GPRESSURE         VOLUME       PRESSAVG      GPRESSAVG

ENERGY:     200    139628.4759    337235.2214    112082.8062      5883.5463       -7845838.5175    869462.1641         0.0000         0.0000         0.0000       -6381546.3036         0.0000  -6381546.3036  -6381546.3036         0.0000           -837.4994      -859.2870   9487984.0000      -837.4994      -859.2870

MINIMIZER RESTARTING CONJUGATE GRADIENT ALGORITHM DUE TO POOR PROGRESS
LINE MINIMIZER REDUCING GRADIENT FROM 7.57717e+07 TO 75771.7
PRESSURE: 201 -768.87 3.80533 10.2553 3.80533 -862.335 -2.45092 10.2553 -2.45092 -867.062
GPRESSURE: 201 -743.739 28.6845 28.8049 -49.9087 -837.505 -4.84806 48.8037 -3.00091 -1009.48
ENERGY:     201    137372.3059    334046.1606    112041.1716      5883.4533       -7850982.5696    862900.9853         0.0000         0.0000         0.0000       -6398738.4930         0.0000  -6398738.4930  -6398738.4930         0.0000           -832.7556      -863.5759   9487984.0000      -832.7556      -863.5759

MINIMIZER RESTARTING CONJUGATE GRADIENT ALGORITHM DUE TO POOR PROGRESS
LINE MINIMIZER REDUCING GRADIENT FROM 7.55139e+07 TO 75513.9
PRESSURE: 202 -766.773 3.92401 10.1937 3.92401 -860.002 -2.38811 10.1937 -2.38811 -864.747
GPRESSURE: 202 -745.758 26.2871 31.4683 -51.9658 -840.278 -6.41764 48.0659 -1.84385 -1012.83
ENERGY:     202    136396.8216    332479.4052    112025.6489      5986.9255       -7853418.4335    859874.8895         0.0000         0.0000         0.0000       -6406654.7428         0.0000  -6406654.7428  -6406654.7428         0.0000           -830.5075      -866.2873   9487984.0000      -830.5075      -866.2873

MINIMIZER RESTARTING CONJUGATE GRADIENT ALGORITHM DUE TO POOR PROGRESS
LINE MINIMIZER REDUCING GRADIENT FROM 7.60576e+07 TO 76057.6
PRESSURE: 203 -765.076 4.02299 10.1643 4.02299 -858.147 -2.33413 10.1643 -2.33413 -862.894
GPRESSURE: 203 -745.251 28.0755 31.6504 -49.1938 -841.348 -4.3767 48.3997 -3.39631 -1012.44
ENERGY:     203    135633.3524    331251.5031    112001.3468      5857.0946       -7855372.0863    857412.8401         0.0000         0.0000         0.0000       -6413215.9493         0.0000  -6413215.9493  -6413215.9493         0.0000           -828.7057      -866.3460   9487984.0000      -828.7057      -866.3460

MINIMIZER RESTARTING CONJUGATE GRADIENT ALGORITHM DUE TO POOR PROGRESS
LINE MINIMIZER REDUCING GRADIENT FROM 7.18704e+07 TO 71870.4
PRESSURE: 204 -759.553 4.33293 10.0184 4.33293 -852.036 -2.16703 10.0184 -2.16703 -856.813
GPRESSURE: 204 -752.559 29.6153 29.5248 -50.6209 -847.907 -3.95513 48.678 -4.96443 -1015.38
ENERGY:     204    133016.4760    327321.7628    111947.5144      5864.7129       -7861754.8361    849414.3999         0.0000         0.0000         0.0000       -6434189.9702         0.0000  -6434189.9702  -6434189.9702         0.0000           -822.8006      -871.9493   9487984.0000      -822.8006      -871.9493

MINIMIZER RESTARTING CONJUGATE GRADIENT ALGORITHM DUE TO POOR PROGRESS
LINE MINIMIZER REDUCING GRADIENT FROM 7.23501e+07 TO 72350.1
PRESSURE: 205 -758.109 4.41286 9.98318 4.41286 -850.44 -2.12541 9.98318 -2.12541 -855.226
GPRESSURE: 205 -752.939 29.9445 30.3871 -50.0478 -849.041 -3.71037 48.5704 -5.40151 -1016.27
ENERGY:     205    132392.2194    326264.9294    111931.5274      5841.2000       -7863423.2891    847361.2210         0.0000         0.0000         0.0000       -6439632.1919         0.0000  -6439632.1919  -6439632.1919         0.0000           -821.2583      -872.7500   9487984.0000      -821.2583      -872.7500

MINIMIZER RESTARTING CONJUGATE GRADIENT ALGORITHM DUE TO POOR PROGRESS
LINE MINIMIZER REDUCING GRADIENT FROM 6.95356e+07 TO 69535.6
PRESSURE: 206 -756.062 4.52603 9.93662 4.52603 -848.185 -2.06511 9.93662 -2.06511 -852.973
GPRESSURE: 206 -754.517 31.6696 29.6908 -49.4229 -850.11 -3.7861 48.6817 -6.24268 -1017.08
ENERGY:     206    131481.3793    324810.2211    111907.5388      5796.4577       -7865786.3732    844433.3549         0.0000         0.0000         0.0000       -6447357.4215         0.0000  -6447357.4215  -6447357.4215         0.0000           -819.0734      -873.9021   9487984.0000      -819.0734      -873.9021

MINIMIZER RESTARTING CONJUGATE GRADIENT ALGORITHM DUE TO POOR PROGRESS
LINE MINIMIZER REDUCING GRADIENT FROM 6.76479e+07 TO 67647.9
PRESSURE: 207 -749.942 4.85868 9.77669 4.85868 -841.41 -1.89057 9.77669 -1.89057 -846.227
GPRESSURE: 207 -762.324 34.9932 27.5496 -51.8895 -853.339 -7.32682 48.21 -6.75295 -1021.96
ENERGY:     207    128781.5902    320508.2963    111846.5958      5871.6722       -7872843.9315    835700.9388         0.0000         0.0000         0.0000       -6470134.8382         0.0000  -6470134.8382  -6470134.8382         0.0000           -812.5262      -879.2091   9487984.0000      -812.5262      -879.2091

MINIMIZER RESTARTING CONJUGATE GRADIENT ALGORITHM DUE TO POOR PROGRESS
LINE MINIMIZER REDUCING GRADIENT FROM 6.76787e+07 TO 67678.7
PRESSURE: 208 -747.962 4.96457 9.73183 4.96457 -839.221 -1.83604 9.73183 -1.83604 -844.041
GPRESSURE: 208 -763.64 32.2852 29.9347 -51.3838 -859.14 -3.78204 48.4926 -7.21667 -1022.66
ENERGY:     208    127981.3584    319092.5961    111832.5461      5838.9814       -7875129.8887    832911.5232         0.0000         0.0000         0.0000       -6477472.8835         0.0000  -6477472.8835  -6477472.8835         0.0000           -810.4082      -881.8121   9487984.0000      -810.4082      -881.8121

MINIMIZER RESTARTING CONJUGATE GRADIENT ALGORITHM DUE TO POOR PROGRESS
LINE MINIMIZER REDUCING GRADIENT FROM 6.79228e+07 TO 67922.8
PRESSURE: 209 -746.875 5.02337 9.70817 5.02337 -838.025 -1.80752 9.70817 -1.80752 -842.849
GPRESSURE: 209 -763.457 33.9679 29.9985 -49.9719 -858.353 -3.9516 48.0463 -7.66674 -1023.07
ENERGY:     209    127549.2211    318316.2380    111818.6748      5783.6019       -7876380.5098    831385.9798         0.0000         0.0000         0.0000       -6481526.7942         0.0000  -6481526.7942  -6481526.7942         0.0000           -809.2498      -881.6265   9487984.0000      -809.2498      -881.6265

MINIMIZER RESTARTING CONJUGATE GRADIENT ALGORITHM DUE TO POOR PROGRESS
LINE MINIMIZER REDUCING GRADIENT FROM 6.39623e+07 TO 63962.3
PRESSURE: 210 -743.113 5.21903 9.60522 5.21903 -833.842 -1.71052 9.60522 -1.71052 -838.683
GPRESSURE: 210 -768.29 36.1712 29.4418 -51.1081 -860.792 -4.44848 46.5394 -7.64921 -1025.51
ETITLE:      TS           BOND          ANGLE          DIHED          IMPRP               ELECT            VDW       BOUNDARY           MISC        KINETIC               TOTAL           TEMP      POTENTIAL         TOTAL3        TEMPAVG            PRESSURE      GPRESSURE         VOLUME       PRESSAVG      GPRESSAVG

ENERGY:     210    125997.9138    315666.0357    111777.0722      5755.5334       -7880728.6827    826087.9016         0.0000         0.0000         0.0000       -6495444.2261         0.0000  -6495444.2261  -6495444.2261         0.0000           -805.2128      -884.8634   9487984.0000      -805.2128      -884.8634

MINIMIZER RESTARTING CONJUGATE GRADIENT ALGORITHM DUE TO POOR PROGRESS
LINE MINIMIZER REDUCING GRADIENT FROM 6.27792e+07 TO 62779.2
PRESSURE: 211 -740.375 5.36094 9.54696 5.36094 -830.83 -1.63676 9.54696 -1.63676 -835.669
GPRESSURE: 211 -772.606 37.2259 29.6051 -51.9958 -862.781 -3.83667 45.3048 -7.07964 -1026.89
ENERGY:     211    124875.8298    313766.4618    111752.3130      5757.3107       -7883876.2689    822229.4349         0.0000         0.0000         0.0000       -6505494.9186         0.0000  -6505494.9186  -6505494.9186         0.0000           -802.2913      -887.4265   9487984.0000      -802.2913      -887.4265

MINIMIZER RESTARTING CONJUGATE GRADIENT ALGORITHM DUE TO POOR PROGRESS
LINE MINIMIZER REDUCING GRADIENT FROM 6.18587e+07 TO 61858.7
PRESSURE: 212 -738.143 5.47297 9.48406 5.47297 -828.34 -1.58288 9.48406 -1.58288 -833.194
GPRESSURE: 212 -774.915 39.0917 29.2176 -52.2099 -863.63 -4.36732 44.1661 -7.15344 -1028.31
ENERGY:     212    124011.4678    312178.4215    111724.1371      5713.2618       -7886459.2383    819125.4252         0.0000         0.0000         0.0000       -6513706.5250         0.0000  -6513706.5250  -6513706.5250         0.0000           -799.8920      -888.9503   9487984.0000      -799.8920      -888.9503

MINIMIZER RESTARTING CONJUGATE GRADIENT ALGORITHM DUE TO POOR PROGRESS
LINE MINIMIZER REDUCING GRADIENT FROM 6.05499e+07 TO 60549.9
PRESSURE: 213 -735.109 5.62652 9.41696 5.62652 -824.995 -1.50557 9.41696 -1.50557 -829.851
GPRESSURE: 213 -778.791 39.8274 29.3838 -52.4831 -866.223 -3.68534 43.4242 -7.12369 -1029.8
ENERGY:     213    122797.4075    310085.8152    111694.2839      5701.2284       -7889946.0467    814899.5449         0.0000         0.0000         0.0000       -6524767.7668         0.0000  -6524767.7668  -6524767.7668         0.0000           -796.6516      -891.6056   9487984.0000      -796.6516      -891.6056

MINIMIZER RESTARTING CONJUGATE GRADIENT ALGORITHM DUE TO POOR PROGRESS
LINE MINIMIZER REDUCING GRADIENT FROM 5.93286e+07 TO 59328.6
PRESSURE: 214 -731.428 5.80836 9.31396 5.80836 -820.892 -1.42094 9.31396 -1.42094 -825.777
GPRESSURE: 214 -783.423 41.8105 28.3219 -53.182 -869.349 -3.68794 42.3514 -7.56584 -1031.72
ENERGY:     214    121393.1325    307505.6974    111652.9943      5675.4134       -7894192.5191    809812.1218         0.0000         0.0000         0.0000       -6538153.1597         0.0000  -6538153.1597  -6538153.1597         0.0000           -792.6990      -894.8315   9487984.0000      -792.6990      -894.8315

MINIMIZER RESTARTING CONJUGATE GRADIENT ALGORITHM DUE TO POOR PROGRESS
LINE MINIMIZER REDUCING GRADIENT FROM 5.86111e+07 TO 58611.1
PRESSURE: 215 -729.202 5.91944 9.27001 5.91944 -818.443 -1.36634 9.27001 -1.36634 -823.331
GPRESSURE: 215 -785.913 43.2383 27.6443 -52.8804 -870.755 -3.39656 42.1535 -7.78852 -1032.48
ENERGY:     215    120537.6816    305976.5532    111630.1093      5652.7044       -7896745.0879    806743.3943         0.0000         0.0000         0.0000       -6546204.6451         0.0000  -6546204.6451  -6546204.6451         0.0000           -790.3256      -896.3827   9487984.0000      -790.3256      -896.3827

MINIMIZER RESTARTING CONJUGATE GRADIENT ALGORITHM DUE TO POOR PROGRESS
LINE MINIMIZER REDUCING GRADIENT FROM 5.70634e+07 TO 57063.4
PRESSURE: 216 -725.451 6.10088 9.16817 6.10088 -814.265 -1.28305 9.16817 -1.28305 -819.181
GPRESSURE: 216 -791.438 47.903 24.7844 -56.2544 -867.011 -12.4338 40.0764 -5.79727 -1037.79
ENERGY:     216    119131.9611    303378.2358    111587.2005      5692.1180       -7901066.5511    801594.2246         0.0000         0.0000         0.0000       -6559682.8111         0.0000  -6559682.8111  -6559682.8111         0.0000           -786.2988      -898.7472   9487984.0000      -786.2988      -898.7472

MINIMIZER RESTARTING CONJUGATE GRADIENT ALGORITHM DUE TO POOR PROGRESS
LINE MINIMIZER REDUCING GRADIENT FROM 6.21016e+07 TO 62101.6
PRESSURE: 217 -724.602 6.14127 9.14998 6.14127 -813.326 -1.26264 9.14998 -1.26264 -818.244
GPRESSURE: 217 -790.26 44.4939 28.011 -52.9385 -874.148 -3.70965 40.8915 -7.80593 -1035.55
ENERGY:     217    118838.6332    302798.6864    111579.4680      5612.1460       -7902042.6851    800428.7526         0.0000         0.0000         0.0000       -6562784.9989         0.0000  -6562784.9989  -6562784.9989         0.0000           -785.3906      -899.9858   9487984.0000      -785.3906      -899.9858

PRESSURE: 218 -723.754 6.18108 9.13128 6.18108 -812.389 -1.24296 9.13128 -1.24296 -817.309
GPRESSURE: 218 -791.527 45.172 27.1503 -52.9481 -874.658 -3.63451 40.7898 -7.84333 -1035.92
ENERGY:     218    118559.8691    302214.9601    111577.9704      5605.8814       -7903015.6141    799266.3429         0.0000         0.0000         0.0000       -6565790.5903         0.0000  -6565790.5903  -6565790.5903         0.0000           -784.4840      -900.7012   9487984.0000      -784.4840      -900.7012

MINIMIZER RESTARTING CONJUGATE GRADIENT ALGORITHM DUE TO POOR PROGRESS
LINE MINIMIZER REDUCING GRADIENT FROM 5.51208e+07 TO 55120.8
PRESSURE: 219 -719.323 6.38923 9.01483 6.38923 -807.467 -1.14811 9.01483 -1.14811 -812.421
GPRESSURE: 219 -796.702 45.776 27.1743 -53.6229 -878.804 -3.77839 39.9274 -8.06249 -1038.56
ENERGY:     219    116882.4177    299205.3903    111528.7855      5608.5581       -7908102.7840    793216.6553         0.0000         0.0000         0.0000       -6581660.9771         0.0000  -6581660.9771  -6581660.9771         0.0000           -779.7370      -904.6892   9487984.0000      -779.7370      -904.6892

MINIMIZER RESTARTING CONJUGATE GRADIENT ALGORITHM DUE TO POOR PROGRESS
LINE MINIMIZER REDUCING GRADIENT FROM 5.4213e+07 TO 54213
PRESSURE: 220 -717.312 6.48287 8.96947 6.48287 -805.238 -1.10463 8.96947 -1.10463 -810.206
GPRESSURE: 220 -798.609 46.3343 27.1794 -53.3977 -880.28 -3.64476 39.6221 -8.14158 -1039.65
ETITLE:      TS           BOND          ANGLE          DIHED          IMPRP               ELECT            VDW       BOUNDARY           MISC        KINETIC               TOTAL           TEMP      POTENTIAL         TOTAL3        TEMPAVG            PRESSURE      GPRESSURE         VOLUME       PRESSAVG      GPRESSAVG

ENERGY:     220    116169.6510    297829.0133    111506.1142      5594.4442       -7910411.4019    790491.7698         0.0000         0.0000         0.0000       -6588820.4094         0.0000  -6588820.4094  -6588820.4094         0.0000           -777.5855      -906.1779   9487984.0000      -777.5855      -906.1779

MINIMIZER RESTARTING CONJUGATE GRADIENT ALGORITHM DUE TO POOR PROGRESS
LINE MINIMIZER REDUCING GRADIENT FROM 5.31056e+07 TO 53105.6
PRESSURE: 221 -714.023 6.63259 8.88582 6.63259 -801.582 -1.03639 8.88582 -1.03639 -806.585
GPRESSURE: 221 -802.503 46.5744 27.0707 -53.7791 -883.349 -3.68556 38.9012 -8.31776 -1041.72
ENERGY:     221    115009.9688    295588.0725    111472.3875      5599.1941       -7914185.9756    786047.3079         0.0000         0.0000         0.0000       -6600469.0448         0.0000  -6600469.0448  -6600469.0448         0.0000           -774.0634      -909.1915   9487984.0000      -774.0634      -909.1915

MINIMIZER RESTARTING CONJUGATE GRADIENT ALGORITHM DUE TO POOR PROGRESS
LINE MINIMIZER REDUCING GRADIENT FROM 5.2804e+07 TO 52804
PRESSURE: 222 -712.298 6.71044 8.84317 6.71044 -799.659 -1.00091 8.84317 -1.00091 -804.681
GPRESSURE: 222 -803.453 47.7965 26.867 -53.1104 -883.88 -3.97668 38.46 -8.58457 -1042.66
ENERGY:     222    114420.9253    294405.9408    111446.0365      5546.4252       -7916170.0515    783729.9952         0.0000         0.0000         0.0000       -6606620.7285         0.0000  -6606620.7285  -6606620.7285         0.0000           -772.2128      -909.9989   9487984.0000      -772.2128      -909.9989

MINIMIZER RESTARTING CONJUGATE GRADIENT ALGORITHM DUE TO POOR PROGRESS
LINE MINIMIZER REDUCING GRADIENT FROM 5.12322e+07 TO 51232.2
PRESSURE: 223 -707.898 6.90458 8.73654 6.90458 -794.778 -0.907836 8.73654 -0.907836 -799.841
GPRESSURE: 223 -808.803 47.6569 26.7139 -53.5709 -888.253 -3.57195 37.8228 -8.62541 -1045.33
ENERGY:     223    112860.7229    291473.6359    111400.9868      5554.4086       -7921209.2188    777799.3128         0.0000         0.0000         0.0000       -6622120.1517         0.0000  -6622120.1517  -6622120.1517         0.0000           -767.5054      -914.1289   9487984.0000      -767.5054      -914.1289

MINIMIZER RESTARTING CONJUGATE GRADIENT ALGORITHM DUE TO POOR PROGRESS
LINE MINIMIZER REDUCING GRADIENT FROM 5.03666e+07 TO 50366.6
PRESSURE: 224 -705.895 6.99071 8.68051 6.99071 -792.533 -0.868911 8.68051 -0.868911 -797.629
GPRESSURE: 224 -810.219 48.795 26.4291 -53.1099 -889.199 -3.99523 37.2405 -8.94111 -1046.58
ENERGY:     224    112202.3276    290107.6246    111371.2006      5507.1275       -7923515.5727    775123.7050         0.0000         0.0000         0.0000       -6629203.5874         0.0000  -6629203.5874  -6629203.5874         0.0000           -765.3524      -915.3325   9487984.0000      -765.3524      -915.3325

MINIMIZER RESTARTING CONJUGATE GRADIENT ALGORITHM DUE TO POOR PROGRESS
LINE MINIMIZER REDUCING GRADIENT FROM 4.91997e+07 TO 49199.7
PRESSURE: 225 -700.829 7.20402 8.56074 7.20402 -786.908 -0.763933 8.56074 -0.763933 -792.06
GPRESSURE: 225 -816.909 47.6912 26.1604 -54.0759 -894.898 -3.14863 36.6226 -8.76871 -1049.77
ENERGY:     225    110468.4336    286755.3242    111322.2691      5547.7366       -7929311.3438    768346.1457         0.0000         0.0000         0.0000       -6646871.4346         0.0000  -6646871.4346  -6646871.4346         0.0000           -759.9323      -920.5263   9487984.0000      -759.9323      -920.5263

MINIMIZER RESTARTING CONJUGATE GRADIENT ALGORITHM DUE TO POOR PROGRESS
LINE MINIMIZER REDUCING GRADIENT FROM 4.92461e+07 TO 49246.1
PRESSURE: 226 -699.3 7.26708 8.51487 7.26708 -785.185 -0.737062 8.51487 -0.737062 -790.369
GPRESSURE: 226 -817.08 49.6283 25.9219 -52.8709 -894.536 -4.01627 35.9834 -9.32868 -1050.66
ENERGY:     226    110000.2255    285700.6638    111293.5712      5465.6475       -7931075.5552    766326.6188         0.0000         0.0000         0.0000       -6652288.8285         0.0000  -6652288.8285  -6652288.8285         0.0000           -758.2848      -920.7602   9487984.0000      -758.2848      -920.7602

MINIMIZER RESTARTING CONJUGATE GRADIENT ALGORITHM DUE TO POOR PROGRESS
LINE MINIMIZER REDUCING GRADIENT FROM 4.71713e+07 TO 47171.3
PRESSURE: 227 -694.051 7.47701 8.38718 7.47701 -779.341 -0.631189 8.38718 -0.631189 -784.602
GPRESSURE: 227 -824.11 48.0412 25.2102 -54.0632 -900.451 -3.18022 35.3585 -9.16569 -1053.96
ENERGY:     227    108246.0474    282264.1053    111237.9567      5490.6959       -7937083.6241    759357.0126         0.0000         0.0000         0.0000       -6670487.8061         0.0000  -6670487.8061  -6670487.8061         0.0000           -752.6647      -926.1745   9487984.0000      -752.6647      -926.1745

MINIMIZER RESTARTING CONJUGATE GRADIENT ALGORITHM DUE TO POOR PROGRESS
LINE MINIMIZER REDUCING GRADIENT FROM 4.6948e+07 TO 46948
PRESSURE: 228 -692.352 7.54293 8.33488 7.54293 -777.428 -0.600588 8.33488 -0.600588 -782.723
GPRESSURE: 228 -824.606 50.042 25.382 -52.9636 -900.66 -4.31076 34.7003 -9.72951 -1055.21
ENERGY:     228    107731.6357    281103.5614    111214.3112      5427.4988       -7939044.6225    757131.8317         0.0000         0.0000         0.0000       -6676435.7838         0.0000  -6676435.7838  -6676435.7838         0.0000           -750.8343      -926.8243   9487984.0000      -750.8343      -926.8243

MINIMIZER RESTARTING CONJUGATE GRADIENT ALGORITHM DUE TO POOR PROGRESS
LINE MINIMIZER REDUCING GRADIENT FROM 4.54021e+07 TO 45402.1
PRESSURE: 229 -688.107 7.70436 8.23643 7.70436 -772.694 -0.515437 8.23643 -0.515437 -778.069
GPRESSURE: 229 -829.939 48.3577 24.0892 -54.907 -905.945 -2.64096 34.1718 -9.54774 -1057.57
ENERGY:     229    106380.9472    278314.8887    111168.2188      5475.6275       -7943905.6883    751563.1860         0.0000         0.0000         0.0000       -6691002.8202         0.0000  -6691002.8202  -6691002.8202         0.0000           -746.2902      -931.1506   9487984.0000      -746.2902      -931.1506

MINIMIZER RESTARTING CONJUGATE GRADIENT ALGORITHM DUE TO POOR PROGRESS
LINE MINIMIZER REDUCING GRADIENT FROM 4.50803e+07 TO 45080.3
PRESSURE: 230 -686.03 7.78229 8.17513 7.78229 -770.358 -0.478561 8.17513 -0.478561 -775.777
GPRESSURE: 230 -830.84 50.4849 24.7681 -51.9388 -905.013 -3.9868 33.803 -9.84803 -1059.2
ETITLE:      TS           BOND          ANGLE          DIHED          IMPRP               ELECT            VDW       BOUNDARY           MISC        KINETIC               TOTAL           TEMP      POTENTIAL         TOTAL3        TEMPAVG            PRESSURE      GPRESSURE         VOLUME       PRESSAVG      GPRESSAVG

ENERGY:     230    105762.4718    276929.2038    111129.7519      5381.1052       -7946300.8031    748843.3167         0.0000         0.0000         0.0000       -6698254.9537         0.0000  -6698254.9537  -6698254.9537         0.0000           -744.0549      -931.6838   9487984.0000      -744.0549      -931.6838

MINIMIZER RESTARTING CONJUGATE GRADIENT ALGORITHM DUE TO POOR PROGRESS
LINE MINIMIZER REDUCING GRADIENT FROM 4.33878e+07 TO 43387.8
PRESSURE: 231 -681.004 7.96317 8.04915 7.96317 -764.739 -0.380717 8.04915 -0.380717 -770.26
GPRESSURE: 231 -837.369 48.7558 24.1585 -53.4106 -911.267 -3.58202 33.2985 -9.67795 -1062.48
ENERGY:     231    104173.9546    273720.8508    111074.0683      5381.5649       -7952063.6238    742232.0216         0.0000         0.0000         0.0000       -6715481.1636         0.0000  -6715481.1636  -6715481.1636         0.0000           -738.6678      -937.0392   9487984.0000      -738.6678      -937.0392

MINIMIZER RESTARTING CONJUGATE GRADIENT ALGORITHM DUE TO POOR PROGRESS
LINE MINIMIZER REDUCING GRADIENT FROM 4.28195e+07 TO 42819.5
PRESSURE: 232 -678.928 8.03421 7.98763 8.03421 -762.391 -0.343961 7.98763 -0.343961 -767.97
GPRESSURE: 232 -839.198 49.449 23.8334 -53.1993 -912.62 -4.17712 32.6594 -9.99669 -1063.9
ENERGY:     232    103565.5640    272329.9345    111048.7509      5352.4608       -7954462.5120    739555.8916         0.0000         0.0000         0.0000       -6722609.9101         0.0000  -6722609.9101  -6722609.9101         0.0000           -736.4298      -938.5710   9487984.0000      -736.4298      -938.5710

MINIMIZER RESTARTING CONJUGATE GRADIENT ALGORITHM DUE TO POOR PROGRESS
LINE MINIMIZER REDUCING GRADIENT FROM 4.18529e+07 TO 41852.9
PRESSURE: 233 -675.819 8.13943 7.91297 8.13943 -758.917 -0.285264 7.91297 -0.285264 -764.562
GPRESSURE: 233 -841.914 49.8169 23.8043 -52.6581 -914.886 -3.59279 32.3874 -9.90913 -1065.85
ENERGY:     233    102632.1367    270316.0489    111005.4770      5325.4859       -7958031.1205    735556.4753         0.0000         0.0000         0.0000       -6733195.4966         0.0000  -6733195.4966  -6733195.4966         0.0000           -733.0995      -940.8835   9487984.0000      -733.0995      -940.8835

MINIMIZER RESTARTING CONJUGATE GRADIENT ALGORITHM DUE TO POOR PROGRESS
LINE MINIMIZER REDUCING GRADIENT FROM 4.10481e+07 TO 41048.1
PRESSURE: 234 -672.894 8.2356 7.83094 8.2356 -755.61 -0.233437 7.83094 -0.233437 -761.347
GPRESSURE: 234 -845.015 50.2385 22.7934 -52.5483 -917.621 -3.39821 32.0218 -10.2253 -1067.4
ENERGY:     234    101782.0248    268430.6210    110962.0181      5290.4414       -7961406.8564    731742.3492         0.0000         0.0000         0.0000       -6743199.4019         0.0000  -6743199.4019  -6743199.4019         0.0000           -729.9507      -943.3460   9487984.0000      -729.9507      -943.3460

MINIMIZER RESTARTING CONJUGATE GRADIENT ALGORITHM DUE TO POOR PROGRESS
LINE MINIMIZER REDUCING GRADIENT FROM 4.01103e+07 TO 40110.3
PRESSURE: 235 -669.289 8.34992 7.74304 8.34992 -751.567 -0.167156 7.74304 -0.167156 -757.398
GPRESSURE: 235 -850.905 53.3977 18.9602 -55.6676 -915.359 -11.4147 30.8597 -8.39173 -1072.13
ENERGY:     235    100697.4091    266136.7932    110920.6054      5307.9554       -7965551.2681    727109.8643         0.0000         0.0000         0.0000       -6755378.6408         0.0000  -6755378.6408  -6755378.6408         0.0000           -726.0849      -946.1311   9487984.0000      -726.0849      -946.1311

MINIMIZER RESTARTING CONJUGATE GRADIENT ALGORITHM DUE TO POOR PROGRESS
LINE MINIMIZER REDUCING GRADIENT FROM 4.44573e+07 TO 44457.3
PRESSURE: 236 -668.596 8.37114 7.72376 8.37114 -750.78 -0.155002 7.72376 -0.155002 -756.633
GPRESSURE: 236 -849.589 50.3807 22.0167 -52.391 -921.281 -3.33037 31.5787 -10.1145 -1070.15
ENERGY:     236    100524.4503    265692.3714    110905.9194      5259.7577       -7966355.0216    726207.9526         0.0000         0.0000         0.0000       -6757764.5701         0.0000  -6757764.5701  -6757764.5701         0.0000           -725.3365      -947.0054   9487984.0000      -725.3365      -947.0054

PRESSURE: 237 -667.904 8.3923 7.70419 8.3923 -749.995 -0.143529 7.70419 -0.143529 -755.87
GPRESSURE: 237 -850.346 51.3386 21.1045 -52.0728 -920.985 -3.70271 31.4873 -10.0008 -1070.64
ENERGY:     237    100365.8385    265239.8485    110900.9785      5245.7503       -7967156.2220    725312.3097         0.0000         0.0000         0.0000       -6760091.4964         0.0000  -6760091.4964  -6760091.4964         0.0000           -724.5897      -947.3244   9487984.0000      -724.5897      -947.3244

MINIMIZER RESTARTING CONJUGATE GRADIENT ALGORITHM DUE TO POOR PROGRESS
LINE MINIMIZER REDUCING GRADIENT FROM 3.8684e+07 TO 38684
PRESSURE: 238 -664.721 8.48824 7.61819 8.48824 -746.409 -0.0895334 7.61819 -0.0895334 -752.381
GPRESSURE: 238 -853.969 50.6873 20.9893 -52.63 -924.601 -4.09451 31.1198 -10.0786 -1072.68
ENERGY:     238     99385.6971    263254.8328    110860.0080      5235.2918       -7970824.9855    721215.3511         0.0000         0.0000         0.0000       -6770873.8047         0.0000  -6770873.8047  -6770873.8047         0.0000           -721.1704      -950.4160   9487984.0000      -721.1704      -950.4160

MINIMIZER RESTARTING CONJUGATE GRADIENT ALGORITHM DUE TO POOR PROGRESS
LINE MINIMIZER REDUCING GRADIENT FROM 3.79131e+07 TO 37913.1
PRESSURE: 239 -661.845 8.57039 7.54242 8.57039 -743.16 -0.0414346 7.54242 -0.0414346 -749.226
GPRESSURE: 239 -857.267 50.2671 20.2105 -53.7351 -928.057 -4.15938 30.4919 -10.1829 -1074.51
ENERGY:     239     98562.1044    261422.3894    110825.2475      5241.7728       -7974146.2877    717554.6315         0.0000         0.0000         0.0000       -6780540.1420         0.0000  -6780540.1420  -6780540.1420         0.0000           -718.0769      -953.2773   9487984.0000      -718.0769      -953.2773

MINIMIZER RESTARTING CONJUGATE GRADIENT ALGORITHM DUE TO POOR PROGRESS
LINE MINIMIZER REDUCING GRADIENT FROM 3.75221e+07 TO 37522.1
PRESSURE: 240 -659.56 8.63455 7.4845 8.63455 -740.577 -0.00364294 7.4845 -0.00364294 -746.721
GPRESSURE: 240 -858.822 51.0708 20.085 -52.4059 -928.861 -3.91743 30.4589 -9.9112 -1075.91
ETITLE:      TS           BOND          ANGLE          DIHED          IMPRP               ELECT            VDW       BOUNDARY           MISC        KINETIC               TOTAL           TEMP      POTENTIAL         TOTAL3        TEMPAVG            PRESSURE      GPRESSURE         VOLUME       PRESSAVG      GPRESSAVG

ENERGY:     240     97928.4467    259966.6141    110787.4990      5216.4850       -7976789.1306    714650.0949         0.0000         0.0000         0.0000       -6788239.9910         0.0000  -6788239.9910  -6788239.9910         0.0000           -715.6192      -954.5305   9487984.0000      -715.6192      -954.5305

MINIMIZER RESTARTING CONJUGATE GRADIENT ALGORITHM DUE TO POOR PROGRESS
LINE MINIMIZER REDUCING GRADIENT FROM 3.66783e+07 TO 36678.3
PRESSURE: 241 -656.148 8.72692 7.39263 8.72692 -736.717 0.052973 7.39263 0.052973 -742.986
GPRESSURE: 241 -862.712 50.5562 20.012 -52.6289 -932.278 -4.79545 30.0128 -9.80001 -1078.32
ENERGY:     241     96974.2870    257835.1938    110740.5769      5212.3897       -7980732.9578    710301.0770         0.0000         0.0000         0.0000       -6799669.4333         0.0000  -6799669.4333  -6799669.4333         0.0000           -711.9506      -957.7711   9487984.0000      -711.9506      -957.7711

MINIMIZER RESTARTING CONJUGATE GRADIENT ALGORITHM DUE TO POOR PROGRESS
LINE MINIMIZER REDUCING GRADIENT FROM 3.61353e+07 TO 36135.3
PRESSURE: 242 -653.715 8.78811 7.33201 8.78811 -733.953 0.0910327 7.33201 0.0910327 -740.32
GPRESSURE: 242 -865.266 50.5587 19.0633 -52.6305 -934.438 -4.56562 29.7693 -9.7583 -1079.55
ENERGY:     242     96311.2847    256310.3367    110705.3853      5184.1571       -7983554.5860    707211.4574         0.0000         0.0000         0.0000       -6807831.9647         0.0000  -6807831.9647  -6807831.9647         0.0000           -709.3294      -959.7526   9487984.0000      -709.3294      -959.7526

MINIMIZER RESTARTING CONJUGATE GRADIENT ALGORITHM DUE TO POOR PROGRESS
LINE MINIMIZER REDUCING GRADIENT FROM 3.52922e+07 TO 35292.2
PRESSURE: 243 -650.108 8.87771 7.23742 8.87771 -729.881 0.149312 7.23742 0.149312 -736.375
GPRESSURE: 243 -869.291 50.0875 19.2627 -53.0459 -938.258 -5.69624 29.3633 -9.58353 -1082.19
ENERGY:     243     95308.7086    254071.0419    110663.2968      5176.2218       -7987727.8465    702685.4156         0.0000         0.0000         0.0000       -6819823.1619         0.0000  -6819823.1619  -6819823.1619         0.0000           -705.4548      -963.2460   9487984.0000      -705.4548      -963.2460

MINIMIZER RESTARTING CONJUGATE GRADIENT ALGORITHM DUE TO POOR PROGRESS
LINE MINIMIZER REDUCING GRADIENT FROM 3.47023e+07 TO 34702.3
PRESSURE: 244 -647.245 8.94128 7.16187 8.94128 -726.612 0.190301 7.16187 0.190301 -733.236
GPRESSURE: 244 -871.457 50.6385 18.1856 -52.4974 -940.481 -4.76962 29.0254 -9.57063 -1083.57
ENERGY:     244     94558.5731    252284.4098    110613.0998      5131.0514       -7991058.8441    699065.4946         0.0000         0.0000         0.0000       -6829406.2153         0.0000  -6829406.2153  -6829406.2153         0.0000           -702.3644      -965.1698   9487984.0000      -702.3644      -965.1698

MINIMIZER RESTARTING CONJUGATE GRADIENT ALGORITHM DUE TO POOR PROGRESS
LINE MINIMIZER REDUCING GRADIENT FROM 3.37969e+07 TO 33796.9
PRESSURE: 245 -643.296 9.02753 7.0556 9.02753 -722.131 0.250881 7.0556 0.250881 -728.919
GPRESSURE: 245 -876.236 50.183 17.7575 -52.8986 -944.927 -5.73986 28.7386 -9.62856 -1085.97
ENERGY:     245     93478.3818    249872.0918    110558.4871      5110.3284       -7995645.1106    694124.9186         0.0000         0.0000         0.0000       -6842500.9030         0.0000  -6842500.9030  -6842500.9030         0.0000           -698.1153      -969.0430   9487984.0000      -698.1153      -969.0430

MINIMIZER RESTARTING CONJUGATE GRADIENT ALGORITHM DUE TO POOR PROGRESS
LINE MINIMIZER REDUCING GRADIENT FROM 3.3328e+07 TO 33328
PRESSURE: 246 -641.078 9.0692 7.00161 9.0692 -719.595 0.281736 7.00161 0.281736 -726.495
GPRESSURE: 246 -878.491 52.0241 15.2397 -52.5631 -946.153 -5.41296 28.7648 -9.83274 -1086.57
ENERGY:     246     92899.9962    248506.2579    110522.9830      5077.2543       -7998232.0101    691338.1873         0.0000         0.0000         0.0000       -6849887.3314         0.0000  -6849887.3314  -6849887.3314         0.0000           -695.7227      -970.4033   9487984.0000      -695.7227      -970.4033

MINIMIZER RESTARTING CONJUGATE GRADIENT ALGORITHM DUE TO POOR PROGRESS
LINE MINIMIZER REDUCING GRADIENT FROM 3.23629e+07 TO 32362.9
PRESSURE: 247 -637.329 9.1407 6.90167 9.1407 -715.333 0.336984 6.90167 0.336984 -722.4
GPRESSURE: 247 -882.086 51.0192 16.0832 -53.256 -948.865 -7.86133 28.069 -8.86696 -1089.93
ENERGY:     247     91891.7842    246238.7537    110468.0571      5102.8677       -8002599.3070    686673.8408         0.0000         0.0000         0.0000       -6862224.0036         0.0000  -6862224.0036  -6862224.0036         0.0000           -691.6873      -973.6262   9487984.0000      -691.6873      -973.6262

MINIMIZER RESTARTING CONJUGATE GRADIENT ALGORITHM DUE TO POOR PROGRESS
LINE MINIMIZER REDUCING GRADIENT FROM 3.17596e+07 TO 31759.6
PRESSURE: 248 -634.532 9.18591 6.83106 9.18591 -712.128 0.375465 6.83106 0.375465 -719.346
GPRESSURE: 248 -884.936 50.299 15.0214 -52.8422 -953 -6.04364 28 -9.00182 -1090.99
ENERGY:     248     91195.2894    244544.9499    110435.9742      5063.2461       -8005871.1353    683179.6269         0.0000         0.0000         0.0000       -6871452.0489         0.0000  -6871452.0489  -6871452.0489         0.0000           -688.6688      -976.3085   9487984.0000      -688.6688      -976.3085

MINIMIZER RESTARTING CONJUGATE GRADIENT ALGORITHM DUE TO POOR PROGRESS
LINE MINIMIZER REDUCING GRADIENT FROM 3.09629e+07 TO 30962.9
PRESSURE: 249 -630.395 9.25158 6.72138 9.25158 -707.416 0.430657 6.72138 0.430657 -714.832
GPRESSURE: 249 -888.816 49.9391 15.424 -52.8536 -956.356 -7.79976 27.5094 -8.57087 -1093.98
ENERGY:     249     90116.2554    242053.5450    110369.3785      5053.2715       -8010704.3610    678099.6755         0.0000         0.0000         0.0000       -6885012.2350         0.0000  -6885012.2350  -6885012.2350         0.0000           -684.2144      -979.7174   9487984.0000      -684.2144      -979.7174

MINIMIZER RESTARTING CONJUGATE GRADIENT ALGORITHM DUE TO POOR PROGRESS
LINE MINIMIZER REDUCING GRADIENT FROM 3.04632e+07 TO 30463.2
PRESSURE: 250 -627.946 9.28375 6.66222 9.28375 -704.6 0.462017 6.66222 0.462017 -712.164
GPRESSURE: 250 -891.265 49.9375 14.2433 -52.3902 -959.103 -6.88225 27.5383 -8.64169 -1094.88
Info: Benchmark time: 64 CPUs 0.0137591 s/step 0.0796246 days/ns 1324.08 MB memory
ETITLE:      TS           BOND          ANGLE          DIHED          IMPRP               ELECT            VDW       BOUNDARY           MISC        KINETIC               TOTAL           TEMP      POTENTIAL         TOTAL3        TEMPAVG            PRESSURE      GPRESSURE         VOLUME       PRESSAVG      GPRESSAVG

ENERGY:     250     89509.0398    240599.9045    110337.4200      5007.4043       -8013582.7532    675044.0020         0.0000         0.0000         0.0000       -6893084.9827         0.0000  -6893084.9827  -6893084.9827         0.0000           -681.5698      -981.7497   9487984.0000      -681.5698      -981.7497

MINIMIZER RESTARTING CONJUGATE GRADIENT ALGORITHM DUE TO POOR PROGRESS
LINE MINIMIZER REDUCING GRADIENT FROM 2.94871e+07 TO 29487.1
PRESSURE: 251 -623.102 9.34399 6.53857 9.34399 -699.068 0.526637 6.53857 0.526637 -706.889
GPRESSURE: 251 -896.224 48.6018 14.597 -52.7669 -964.066 -8.04394 27.0771 -8.08675 -1098.26
ENERGY:     251     88255.0072    237746.9504    110260.4401      4987.9764       -8019263.3814    669125.6015         0.0000         0.0000         0.0000       -6908887.4058         0.0000  -6908887.4058  -6908887.4058         0.0000           -676.3534      -986.1818   9487984.0000      -676.3534      -986.1818

MINIMIZER RESTARTING CONJUGATE GRADIENT ALGORITHM DUE TO POOR PROGRESS
LINE MINIMIZER REDUCING GRADIENT FROM 2.90225e+07 TO 29022.5
PRESSURE: 252 -620.975 9.36391 6.48868 9.36391 -696.612 0.55297 6.48868 0.55297 -704.573
GPRESSURE: 252 -898.464 49.1091 13.2439 -51.9734 -966.291 -7.05249 27.2763 -8.39775 -1098.73
ENERGY:     252     87745.2349    236495.4395    110232.2538      4936.0854       -8021778.8395    666486.3535         0.0000         0.0000         0.0000       -6915883.4724         0.0000  -6915883.4724  -6915883.4724         0.0000           -674.0534      -987.8273   9487984.0000      -674.0534      -987.8273

MINIMIZER RESTARTING CONJUGATE GRADIENT ALGORITHM DUE TO POOR PROGRESS
LINE MINIMIZER REDUCING GRADIENT FROM 2.80688e+07 TO 28068.8
PRESSURE: 253 -616.122 9.4044 6.36439 9.4044 -691.042 0.615183 6.36439 0.615183 -699.289
GPRESSURE: 253 -902.646 44.9268 16.617 -53.3922 -968.99 -11.689 25.9818 -5.67686 -1104.5
ENERGY:     253     86502.0539    233668.5890    110153.8268      5011.0578       -8027507.2926    660582.2190         0.0000         0.0000         0.0000       -6931589.5462         0.0000  -6931589.5462  -6931589.5462         0.0000           -668.8177      -992.0446   9487984.0000      -668.8177      -992.0446

MINIMIZER RESTARTING CONJUGATE GRADIENT ALGORITHM DUE TO POOR PROGRESS
LINE MINIMIZER REDUCING GRADIENT FROM 3.00415e+07 TO 30041.5
PRESSURE: 254 -615.397 9.40894 6.34829 9.40894 -690.204 0.624473 6.34829 0.624473 -698.499
GPRESSURE: 254 -904.397 49.0649 12.0566 -52.2639 -971.108 -8.68844 26.8345 -7.82895 -1102.36
ENERGY:     254     86348.3662    233244.8674    110145.6174      4911.4800       -8028369.9454    659685.1698         0.0000         0.0000         0.0000       -6934034.4446         0.0000  -6934034.4446  -6934034.4446         0.0000           -668.0332      -992.6223   9487984.0000      -668.0332      -992.6223

PRESSURE: 255 -614.673 9.41348 6.33366 9.41348 -689.367 0.633446 6.33366 0.633446 -697.712
GPRESSURE: 255 -905.203 48.484 12.2219 -52.1368 -972.13 -8.05848 26.8154 -7.72785 -1102.78
ENERGY:     255     86208.6199    232813.3949    110143.9676      4898.0034       -8029229.6381    658793.6077         0.0000         0.0000         0.0000       -6936372.0446         0.0000  -6936372.0446  -6936372.0446         0.0000           -667.2506      -993.3700   9487984.0000      -667.2506      -993.3700

MINIMIZER RESTARTING CONJUGATE GRADIENT ALGORITHM DUE TO POOR PROGRESS
LINE MINIMIZER REDUCING GRADIENT FROM 2.68185e+07 TO 26818.5
PRESSURE: 256 -611.472 9.43018 6.25802 9.43018 -685.69 0.673681 6.25802 0.673681 -694.234
GPRESSURE: 256 -908.628 47.9489 11.9144 -52.1302 -975.168 -8.7165 26.7365 -7.53303 -1104.69
ENERGY:     256     85378.1734    230992.6993    110092.2342      4881.3529       -8033027.0169    654910.3602         0.0000         0.0000         0.0000       -6946772.1969         0.0000  -6946772.1969  -6946772.1969         0.0000           -663.7984      -996.1623   9487984.0000      -663.7984      -996.1623

MINIMIZER RESTARTING CONJUGATE GRADIENT ALGORITHM DUE TO POOR PROGRESS
LINE MINIMIZER REDUCING GRADIENT FROM 2.61303e+07 TO 26130.3
PRESSURE: 257 -603.701 9.45503 6.08001 9.45503 -676.711 0.773936 6.08001 0.773936 -685.795
GPRESSURE: 257 -918.717 45.5412 10.1277 -53.068 -983.944 -9.0938 26.2192 -7.11038 -1109.25
ENERGY:     257     83481.8822    226568.6199    109983.5900      4863.3438       -8042253.8182    645454.6873         0.0000         0.0000         0.0000       -6971901.6951         0.0000  -6971901.6951  -6971901.6951         0.0000           -655.4023     -1003.9701   9487984.0000      -655.4023     -1003.9701

MINIMIZER RESTARTING CONJUGATE GRADIENT ALGORITHM DUE TO POOR PROGRESS
LINE MINIMIZER REDUCING GRADIENT FROM 2.50201e+07 TO 25020.1
PRESSURE: 258 -601.156 9.45631 6.03029 9.45631 -673.797 0.808212 6.03029 0.808212 -683.039
GPRESSURE: 258 -919.899 46.2586 10.4917 -52.0215 -985.559 -9.2999 26.107 -6.85576 -1110.79
ENERGY:     258     82901.9417    225093.0953    109938.5674      4822.7863       -8045297.8514    642450.6536         0.0000         0.0000         0.0000       -6980090.8071         0.0000  -6980090.8071  -6980090.8071         0.0000           -652.6638     -1005.4148   9487984.0000      -652.6638     -1005.4148

MINIMIZER RESTARTING CONJUGATE GRADIENT ALGORITHM DUE TO POOR PROGRESS
LINE MINIMIZER REDUCING GRADIENT FROM 2.4412e+07 TO 24412
PRESSURE: 259 -598.702 9.45214 5.97697 9.45214 -670.956 0.837988 5.97697 0.837988 -680.373
GPRESSURE: 259 -922.532 45.6303 10.0018 -52.0626 -988.152 -9.381 26.1704 -6.79169 -1112.22
ENERGY:     259     82310.7443    223726.8042    109904.8297      4798.7993       -8048251.0781    639492.4824         0.0000         0.0000         0.0000       -6988017.4183         0.0000  -6988017.4183  -6988017.4183         0.0000           -650.0105     -1007.6363   9487984.0000      -650.0105     -1007.6363

MINIMIZER RESTARTING CONJUGATE GRADIENT ALGORITHM DUE TO POOR PROGRESS
LINE MINIMIZER REDUCING GRADIENT FROM 2.38478e+07 TO 23847.8
PRESSURE: 260 -594.476 9.4429 5.88789 9.4429 -666.079 0.898461 5.88789 0.898461 -675.79
GPRESSURE: 260 -928.377 44.8735 9.72845 -51.8063 -992.436 -9.37464 25.2702 -6.34926 -1114.72
ETITLE:      TS           BOND          ANGLE          DIHED          IMPRP               ELECT            VDW       BOUNDARY           MISC        KINETIC               TOTAL           TEMP      POTENTIAL         TOTAL3        TEMPAVG            PRESSURE      GPRESSURE         VOLUME       PRESSAVG      GPRESSAVG

ENERGY:     260     81319.1504    221362.3375    109833.4395      4764.2993       -8053337.7890    634498.1412         0.0000         0.0000         0.0000       -7001560.4211         0.0000  -7001560.4211  -7001560.4211         0.0000           -645.4482     -1011.8431   9487984.0000      -645.4482     -1011.8431

MINIMIZER RESTARTING CONJUGATE GRADIENT ALGORITHM DUE TO POOR PROGRESS
LINE MINIMIZER REDUCING GRADIENT FROM 2.39296e+07 TO 23929.6
PRESSURE: 261 -593.474 9.43649 5.86981 9.43649 -664.931 0.908754 5.86981 0.908754 -674.703
GPRESSURE: 261 -927.828 44.5697 9.8551 -52.0076 -993.289 -9.71673 25.8756 -6.36835 -1115.43
ENERGY:     261     81110.5353    220819.1731    109819.6283      4754.2307       -8054545.0323    633229.7685         0.0000         0.0000         0.0000       -7004811.6964         0.0000  -7004811.6964  -7004811.6964         0.0000           -644.3694     -1012.1808   9487984.0000      -644.3694     -1012.1808

MINIMIZER RESTARTING CONJUGATE GRADIENT ALGORITHM DUE TO POOR PROGRESS
LINE MINIMIZER REDUCING GRADIENT FROM 2.29219e+07 TO 22921.9
PRESSURE: 262 -589.162 9.41959 5.78689 9.41959 -659.936 0.969105 5.78689 0.969105 -670.039
GPRESSURE: 262 -936.015 43.3001 8.90188 -52.1708 -998.184 -9.15899 24.8433 -6.11216 -1117.79
ENERGY:     262     80013.0454    218444.8728    109754.6470      4728.7800       -8059761.0980    628228.6153         0.0000         0.0000         0.0000       -7018591.1375         0.0000  -7018591.1375  -7018591.1375         0.0000           -639.7122     -1017.3301   9487984.0000      -639.7122     -1017.3301

MINIMIZER RESTARTING CONJUGATE GRADIENT ALGORITHM DUE TO POOR PROGRESS
LINE MINIMIZER REDUCING GRADIENT FROM 2.33191e+07 TO 23319.1
PRESSURE: 263 -588.316 9.4113 5.77175 9.4113 -658.977 0.978384 5.77175 0.978384 -669.121
GPRESSURE: 263 -934.072 43.3182 9.4397 -52.1746 -998.711 -9.72132 25.6041 -6.00792 -1118.52
ENERGY:     263     79894.2792    217984.8692    109738.9842      4719.5022       -8060780.9186    627115.5421         0.0000         0.0000         0.0000       -7021327.7417         0.0000  -7021327.7417  -7021327.7417         0.0000           -638.8049     -1017.0997   9487984.0000      -638.8049     -1017.0997

MINIMIZER RESTARTING CONJUGATE GRADIENT ALGORITHM DUE TO POOR PROGRESS
LINE MINIMIZER REDUCING GRADIENT FROM 2.2049e+07 TO 22049
PRESSURE: 264 -584.25 9.38546 5.69608 9.38546 -654.278 1.03775 5.69608 1.03775 -664.726
GPRESSURE: 264 -940.726 42.4088 8.76905 -52.2908 -1002.99 -9.32279 24.463 -5.75217 -1120.82
ENERGY:     264     78926.4150    215758.2567    109671.5464      4692.4979       -8065719.9767    622394.7222         0.0000         0.0000         0.0000       -7034276.5385         0.0000  -7034276.5385  -7034276.5385         0.0000           -634.4183     -1021.5113   9487984.0000      -634.4183     -1021.5113

MINIMIZER RESTARTING CONJUGATE GRADIENT ALGORITHM DUE TO POOR PROGRESS
LINE MINIMIZER REDUCING GRADIENT FROM 2.22519e+07 TO 22251.9
PRESSURE: 265 -583.352 9.37595 5.68121 9.37595 -653.252 1.04667 5.68121 1.04667 -663.754
GPRESSURE: 265 -939.523 42.2704 9.136 -52.2759 -1003.8 -9.71142 25.2424 -5.66705 -1121.52
ENERGY:     265     78768.0292    215279.4480    109658.0583      4685.5890       -8066810.8719    621250.0599         0.0000         0.0000         0.0000       -7037169.6874         0.0000  -7037169.6874  -7037169.6874         0.0000           -633.4528     -1021.6142   9487984.0000      -633.4528     -1021.6142

MINIMIZER RESTARTING CONJUGATE GRADIENT ALGORITHM DUE TO POOR PROGRESS
LINE MINIMIZER REDUCING GRADIENT FROM 2.12351e+07 TO 21235.1
PRESSURE: 266 -579.221 9.34327 5.60814 9.34327 -648.471 1.10603 5.60814 1.10603 -659.297
GPRESSURE: 266 -947.116 41.1475 8.39163 -52.4901 -1008.28 -9.17948 24.1737 -5.39313 -1124.03
ENERGY:     266     77753.7477    213044.0774    109590.6686      4658.8875       -8071855.0236    616510.5783         0.0000         0.0000         0.0000       -7050297.0641         0.0000  -7050297.0641  -7050297.0641         0.0000           -628.9964     -1026.4779   9487984.0000      -628.9964     -1026.4779

MINIMIZER RESTARTING CONJUGATE GRADIENT ALGORITHM DUE TO POOR PROGRESS
LINE MINIMIZER REDUCING GRADIENT FROM 2.14843e+07 TO 21484.3
PRESSURE: 267 -578.371 9.33196 5.59456 9.33196 -647.504 1.11509 5.59456 1.11509 -658.378
GPRESSURE: 267 -945.338 41.1365 8.84956 -52.4026 -1008.99 -9.6021 24.9257 -5.2587 -1124.65
ENERGY:     267     77628.9755    212592.6316    109575.3039      4652.1309       -8072891.3148    615415.6642         0.0000         0.0000         0.0000       -7053026.6087         0.0000  -7053026.6087  -7053026.6087         0.0000           -628.0843     -1026.3235   9487984.0000      -628.0843     -1026.3235

MINIMIZER RESTARTING CONJUGATE GRADIENT ALGORITHM DUE TO POOR PROGRESS
LINE MINIMIZER REDUCING GRADIENT FROM 2.04467e+07 TO 20446.7
PRESSURE: 268 -574.624 9.29495 5.53002 9.29495 -643.173 1.16887 5.53002 1.16887 -654.342
GPRESSURE: 268 -951.999 40.0833 8.19274 -52.6326 -1012.98 -9.13046 23.8757 -5.01218 -1126.98
ENERGY:     268     76749.5260    210584.9713    109511.9326      4626.3030       -8077488.2988    611119.6212         0.0000         0.0000         0.0000       -7064895.9447         0.0000  -7064895.9447  -7064895.9447         0.0000           -624.0465     -1030.6543   9487984.0000      -624.0465     -1030.6543

MINIMIZER RESTARTING CONJUGATE GRADIENT ALGORITHM DUE TO POOR PROGRESS
LINE MINIMIZER REDUCING GRADIENT FROM 2.05926e+07 TO 20592.6
PRESSURE: 269 -573.733 9.2823 5.5154 9.2823 -642.156 1.17768 5.5154 1.17768 -653.378
GPRESSURE: 269 -950.621 40.0505 8.60157 -52.5073 -1013.79 -9.46517 24.6133 -4.86485 -1127.62
ENERGY:     269     76598.1190    210116.3792    109495.8601      4619.8481       -8078582.5597    610003.4594         0.0000         0.0000         0.0000       -7067748.8940         0.0000  -7067748.8940  -7067748.8940         0.0000           -623.0893     -1030.6769   9487984.0000      -623.0893     -1030.6769

MINIMIZER RESTARTING CONJUGATE GRADIENT ALGORITHM DUE TO POOR PROGRESS
LINE MINIMIZER REDUCING GRADIENT FROM 1.97336e+07 TO 19733.6
PRESSURE: 270 -570.171 9.242 5.45544 9.242 -638.035 1.22753 5.45544 1.22753 -649.545
GPRESSURE: 270 -957.316 38.9885 8.03894 -52.7791 -1017.58 -9.02203 23.6567 -4.62277 -1130
ETITLE:      TS           BOND          ANGLE          DIHED          IMPRP               ELECT            VDW       BOUNDARY           MISC        KINETIC               TOTAL           TEMP      POTENTIAL         TOTAL3        TEMPAVG            PRESSURE      GPRESSURE         VOLUME       PRESSAVG      GPRESSAVG

ENERGY:     270     75751.8449    208224.7504    109433.8888      4594.5869       -8082978.6603    605956.5311         0.0000         0.0000         0.0000       -7079017.0582         0.0000  -7079017.0582  -7079017.0582         0.0000           -619.2503     -1034.9656   9487984.0000      -619.2503     -1034.9656

MINIMIZER RESTARTING CONJUGATE GRADIENT ALGORITHM DUE TO POOR PROGRESS
LINE MINIMIZER REDUCING GRADIENT FROM 1.98838e+07 TO 19883.8
PRESSURE: 271 -569.287 9.22821 5.44086 9.22821 -637.028 1.23611 5.44086 1.23611 -648.591
GPRESSURE: 271 -955.846 38.9665 8.42648 -52.598 -1018.37 -9.30482 24.3638 -4.45174 -1130.6
ENERGY:     271     75611.4629    207765.1364    109417.8127      4587.9846       -8084067.6968    604850.5381         0.0000         0.0000         0.0000       -7081834.7621         0.0000  -7081834.7621  -7081834.7621         0.0000           -618.3022     -1034.9380   9487984.0000      -618.3022     -1034.9380

MINIMIZER RESTARTING CONJUGATE GRADIENT ALGORITHM DUE TO POOR PROGRESS
LINE MINIMIZER REDUCING GRADIENT FROM 1.9071e+07 TO 19071
PRESSURE: 272 -566.095 9.18709 5.38754 9.18709 -633.334 1.28115 5.38754 1.28115 -645.159
GPRESSURE: 272 -961.912 37.9603 7.92564 -52.8848 -1021.75 -8.93088 23.4537 -4.2413 -1132.79
ENERGY:     272     74870.2772    206085.2667    109361.5348      4564.4561       -8088029.5168    601233.2666         0.0000         0.0000         0.0000       -7091914.7155         0.0000  -7091914.7155  -7091914.7155         0.0000           -614.8626     -1038.8181   9487984.0000      -614.8626     -1038.8181

MINIMIZER RESTARTING CONJUGATE GRADIENT ALGORITHM DUE TO POOR PROGRESS
LINE MINIMIZER REDUCING GRADIENT FROM 1.91824e+07 TO 19182.4
PRESSURE: 273 -565.181 9.17165 5.37274 9.17165 -632.291 1.28939 5.37274 1.28939 -644.174
GPRESSURE: 273 -960.657 37.9378 8.29376 -52.6665 -1022.59 -9.15142 24.1392 -4.04986 -1133.41
ENERGY:     273     74715.3229    205614.2357    109344.8245      4557.5940       -8089162.0059    600109.7557         0.0000         0.0000         0.0000       -7094820.2731         0.0000  -7094820.2731  -7094820.2731         0.0000           -613.8822     -1038.8854   9487984.0000      -613.8822     -1038.8854

MINIMIZER RESTARTING CONJUGATE GRADIENT ALGORITHM DUE TO POOR PROGRESS
LINE MINIMIZER REDUCING GRADIENT FROM 1.84734e+07 TO 18473.4
PRESSURE: 274 -562.252 9.13049 5.32332 9.13049 -628.899 1.32979 5.32332 1.32979 -641.029
GPRESSURE: 274 -966.385 36.9726 7.84622 -52.9635 -1025.69 -8.83381 23.2777 -3.85444 -1135.51
ENERGY:     274     74036.7052    204085.9384    109292.8656      4535.5601       -8092818.1321    596808.3613         0.0000         0.0000         0.0000       -7104058.7015         0.0000  -7104058.7015  -7104058.7015         0.0000           -610.7265     -1042.5285   9487984.0000      -610.7265     -1042.5285

MINIMIZER RESTARTING CONJUGATE GRADIENT ALGORITHM DUE TO POOR PROGRESS
LINE MINIMIZER REDUCING GRADIENT FROM 1.85648e+07 TO 18564.8
PRESSURE: 275 -561.321 9.1137 5.30836 9.1137 -627.835 1.33783 5.30836 1.33783 -640.026
GPRESSURE: 275 -965.208 36.9525 8.18782 -52.7127 -1026.54 -9.00639 23.9314 -3.64221 -1136.14
ENERGY:     275     73878.0091    203609.7740    109275.6927      4528.4614       -8093978.7634    595673.1114         0.0000         0.0000         0.0000       -7107013.7149         0.0000  -7107013.7149  -7107013.7149         0.0000           -609.7272     -1042.6281   9487984.0000      -609.7272     -1042.6281

MINIMIZER RESTARTING CONJUGATE GRADIENT ALGORITHM DUE TO POOR PROGRESS
LINE MINIMIZER REDUCING GRADIENT FROM 1.79281e+07 TO 17928.1
PRESSURE: 276 -558.684 9.07348 5.26339 9.07348 -624.779 1.37346 5.26339 1.37346 -637.198
GPRESSURE: 276 -970.463 36.0544 7.77403 -53.0201 -1029.34 -8.74283 23.1191 -3.46317 -1138.08
ENERGY:     276     73274.1681    202245.1731    109228.3573      4508.3569       -8097288.1802    592710.8664         0.0000         0.0000         0.0000       -7115321.2583         0.0000  -7115321.2583  -7115321.2583         0.0000           -606.8866     -1045.9608   9487984.0000      -606.8866     -1045.9608

MINIMIZER RESTARTING CONJUGATE GRADIENT ALGORITHM DUE TO POOR PROGRESS
LINE MINIMIZER REDUCING GRADIENT FROM 1.79938e+07 TO 17993.8
PRESSURE: 277 -557.723 9.05568 5.2478 9.05568 -623.68 1.38144 5.2478 1.38144 -636.163
GPRESSURE: 277 -969.441 36.0319 8.0903 -52.7481 -1030.22 -8.87006 23.7492 -3.23403 -1138.73
ENERGY:     277     73104.8905    201757.7083    109210.3842      4501.0098       -8098491.9702    591554.1614         0.0000         0.0000         0.0000       -7118363.8160         0.0000  -7118363.8160  -7118363.8160         0.0000           -605.8556     -1046.1327   9487984.0000      -605.8556     -1046.1327

MINIMIZER RESTARTING CONJUGATE GRADIENT ALGORITHM DUE TO POOR PROGRESS
LINE MINIMIZER REDUCING GRADIENT FROM 1.74327e+07 TO 17432.7
PRESSURE: 278 -555.335 9.0176 5.20689 9.0176 -620.911 1.41319 5.20689 1.41319 -633.607
GPRESSURE: 278 -974.31 35.1948 7.71083 -53.0683 -1032.76 -8.6534 22.9972 -3.06629 -1140.55
ENERGY:     278     72563.3026    200531.6016    109166.8287      4482.6940       -8101504.0579    588880.6480         0.0000         0.0000         0.0000       -7125878.9831         0.0000  -7125878.9831  -7125878.9831         0.0000           -603.2844     -1049.2077   9487984.0000      -603.2844     -1049.2077

MINIMIZER RESTARTING CONJUGATE GRADIENT ALGORITHM DUE TO POOR PROGRESS
LINE MINIMIZER REDUCING GRADIENT FROM 1.7472e+07 TO 17472
PRESSURE: 279 -554.343 8.99818 5.19078 8.99818 -619.775 1.42173 5.19078 1.42173 -632.541
GPRESSURE: 279 -973.438 35.1697 7.99894 -52.7796 -1033.68 -8.74148 23.6058 -2.81987 -1141.23
ENERGY:     279     72383.5257    200031.6841    109147.9578      4475.0874       -8102753.9355    587699.4422         0.0000         0.0000         0.0000       -7129016.2382         0.0000  -7129016.2382  -7129016.2382         0.0000           -602.2195     -1049.4507   9487984.0000      -602.2195     -1049.4507

MINIMIZER RESTARTING CONJUGATE GRADIENT ALGORITHM DUE TO POOR PROGRESS
LINE MINIMIZER REDUCING GRADIENT FROM 1.69794e+07 TO 16979.4
PRESSURE: 280 -552.189 8.9624 5.15368 8.9624 -617.273 1.45024 5.15368 1.45024 -630.236
GPRESSURE: 280 -977.931 34.3938 7.65053 -53.109 -1035.98 -8.5705 22.9095 -2.65672 -1142.91
ETITLE:      TS           BOND          ANGLE          DIHED          IMPRP               ELECT            VDW       BOUNDARY           MISC        KINETIC               TOTAL           TEMP      POTENTIAL         TOTAL3        TEMPAVG            PRESSURE      GPRESSURE         VOLUME       PRESSAVG      GPRESSAVG

ENERGY:     280     71900.6401    198932.6740    109107.9296      4458.4954       -8105487.0206    585291.3075         0.0000         0.0000         0.0000       -7135795.9740         0.0000  -7135795.9740  -7135795.9740         0.0000           -599.8994     -1052.2754   9487984.0000      -599.8994     -1052.2754

MINIMIZER RESTARTING CONJUGATE GRADIENT ALGORITHM DUE TO POOR PROGRESS
LINE MINIMIZER REDUCING GRADIENT FROM 1.69908e+07 TO 16990.8
PRESSURE: 281 -551.16 8.94196 5.13687 8.94196 -616.092 1.4587 5.13687 1.4587 -629.132
GPRESSURE: 281 -977.203 34.3762 7.92358 -52.8027 -1036.97 -8.67161 23.4792 -2.44091 -1143.68
ENERGY:     281     71708.0702    198415.0052    109087.9971      4450.6014       -8106790.4941    584080.4097         0.0000         0.0000         0.0000       -7139048.4106         0.0000  -7139048.4106  -7139048.4106         0.0000           -598.7944     -1052.6187   9487984.0000      -598.7944     -1052.6187

MINIMIZER RESTARTING CONJUGATE GRADIENT ALGORITHM DUE TO POOR PROGRESS
LINE MINIMIZER REDUCING GRADIENT FROM 1.65627e+07 TO 16562.7
PRESSURE: 282 -549.215 8.9088 5.10314 8.9088 -613.83 1.48392 5.10314 1.48392 -627.054
GPRESSURE: 282 -981.394 33.6479 7.59118 -53.1308 -1039.04 -8.50364 22.8375 -2.26373 -1145.19
ENERGY:     282     71277.7445    197429.0343    109051.2108      4435.5740       -8109270.8094    581909.4005         0.0000         0.0000         0.0000       -7145167.8454         0.0000  -7145167.8454  -7145167.8454         0.0000           -596.6994     -1055.2078   9487984.0000      -596.6994     -1055.2078

MINIMIZER RESTARTING CONJUGATE GRADIENT ALGORITHM DUE TO POOR PROGRESS
LINE MINIMIZER REDUCING GRADIENT FROM 1.65554e+07 TO 16555.4
PRESSURE: 283 -548.157 8.88732 5.08643 8.88732 -612.616 1.49322 5.08643 1.49322 -625.921
GPRESSURE: 283 -980.758 33.6364 7.83382 -52.8213 -1040.08 -8.6091 23.3893 -2.06306 -1146.01
ENERGY:     283     71075.1627    196901.2625    109030.4455      4427.4610       -8110616.2519    580677.5009         0.0000         0.0000         0.0000       -7148504.4192         0.0000  -7148504.4192  -7148504.4192         0.0000           -595.5646     -1055.6142   9487984.0000      -595.5646     -1055.6142

MINIMIZER RESTARTING CONJUGATE GRADIENT ALGORITHM DUE TO POOR PROGRESS
LINE MINIMIZER REDUCING GRADIENT FROM 1.61786e+07 TO 16178.6
PRESSURE: 284 -546.389 8.85661 5.05619 8.85661 -610.556 1.51592 5.05619 1.51592 -624.034
GPRESSURE: 284 -984.7 32.948 7.52336 -53.1473 -1041.95 -8.44356 22.8041 -1.8754 -1147.37
ENERGY:     284     70688.5959    196009.9521    108996.4429      4413.7415       -8112883.4435    578705.5147         0.0000         0.0000         0.0000       -7154069.1964         0.0000  -7154069.1964  -7154069.1964         0.0000           -593.6593     -1058.0081   9487984.0000      -593.6593     -1058.0081

MINIMIZER RESTARTING CONJUGATE GRADIENT ALGORITHM DUE TO POOR PROGRESS
LINE MINIMIZER REDUCING GRADIENT FROM 1.6151e+07 TO 16151
PRESSURE: 285 -545.305 8.83466 5.03971 8.83466 -609.31 1.52492 5.03971 1.52492 -622.874
GPRESSURE: 285 -984.155 32.9447 7.73098 -52.8317 -1043.03 -8.55314 23.3365 -1.6896 -1148.23
ENERGY:     285     70476.7152    195472.8720    108974.8993      4405.4198       -8114269.0522    577453.6277         0.0000         0.0000         0.0000       -7157485.5182         0.0000  -7157485.5182  -7157485.5182         0.0000           -592.4962     -1058.4724   9487984.0000      -592.4962     -1058.4724

MINIMIZER RESTARTING CONJUGATE GRADIENT ALGORITHM DUE TO POOR PROGRESS
LINE MINIMIZER REDUCING GRADIENT FROM 1.58209e+07 TO 15820.9
PRESSURE: 286 -543.684 8.80583 5.01128 8.80583 -607.42 1.54591 5.01128 1.54591 -621.148
GPRESSURE: 286 -987.877 32.2901 7.44284 -53.155 -1044.74 -8.39144 22.8034 -1.49373 -1149.48
ENERGY:     286     70127.5549    194660.8969    108943.2516      4392.8098       -8116356.5589    575647.9180         0.0000         0.0000         0.0000       -7162584.1277         0.0000  -7162584.1277  -7162584.1277         0.0000           -590.7506     -1060.6973   9487984.0000      -590.7506     -1060.6973

MINIMIZER RESTARTING CONJUGATE GRADIENT ALGORITHM DUE TO POOR PROGRESS
LINE MINIMIZER REDUCING GRADIENT FROM 1.57718e+07 TO 15771.8
PRESSURE: 287 -542.575 8.78341 4.9947 8.78341 -606.143 1.55511 4.9947 1.55511 -619.962
GPRESSURE: 287 -987.428 32.2987 7.61305 -52.8303 -1045.86 -8.5022 23.317 -1.3212 -1150.37
ENERGY:     287     69906.4507    194115.0899    108920.9123      4384.2993       -8117781.4164    574377.3810         0.0000         0.0000         0.0000       -7166077.2832         0.0000  -7166077.2832  -7166077.2832         0.0000           -589.5602     -1061.2187   9487984.0000      -589.5602     -1061.2187

MINIMIZER RESTARTING CONJUGATE GRADIENT ALGORITHM DUE TO POOR PROGRESS
LINE MINIMIZER REDUCING GRADIENT FROM 1.54852e+07 TO 15485.2
PRESSURE: 288 -541.081 8.75615 4.96956 8.75615 -604.398 1.57433 4.96956 1.57433 -618.372
GPRESSURE: 288 -990.948 31.6725 7.35096 -53.1509 -1047.43 -8.34559 22.8316 -1.12056 -1151.51
ENERGY:     288     69589.8928    193370.4880    108891.2052      4372.6571       -8119715.7082    572712.0429         0.0000         0.0000         0.0000       -7170779.4223         0.0000  -7170779.4223  -7170779.4223         0.0000           -587.9507     -1063.2962   9487984.0000      -587.9507     -1063.2962

MINIMIZER RESTARTING CONJUGATE GRADIENT ALGORITHM DUE TO POOR PROGRESS
LINE MINIMIZER REDUCING GRADIENT FROM 1.54137e+07 TO 15413.7
PRESSURE: 289 -539.948 8.7327 4.95292 8.7327 -603.092 1.5836 4.95292 1.5836 -617.162
GPRESSURE: 289 -990.599 31.6942 7.4848 -52.8184 -1048.6 -8.45654 23.3272 -0.960694 -1152.43
ENERGY:     289     69359.6458    192816.4590    108867.9967      4363.9861       -8121178.3771    571424.1085         0.0000         0.0000         0.0000       -7174346.1810         0.0000  -7174346.1810  -7174346.1810         0.0000           -586.7340     -1063.8747   9487984.0000      -586.7340     -1063.8747

MINIMIZER RESTARTING CONJUGATE GRADIENT ALGORITHM DUE TO POOR PROGRESS
LINE MINIMIZER REDUCING GRADIENT FROM 1.51679e+07 TO 15167.9
PRESSURE: 290 -538.562 8.70764 4.92975 8.70764 -601.473 1.60234 4.92975 1.60234 -615.692
GPRESSURE: 290 -993.933 31.0914 7.24801 -53.1375 -1050.06 -8.30453 22.8841 -0.757853 -1153.48
ETITLE:      TS           BOND          ANGLE          DIHED          IMPRP               ELECT            VDW       BOUNDARY           MISC        KINETIC               TOTAL           TEMP      POTENTIAL         TOTAL3        TEMPAVG            PRESSURE      GPRESSURE         VOLUME       PRESSAVG      GPRESSAVG

ENERGY:     290     69071.8735    192129.8427    108839.9024      4353.2067       -8122980.1735    569879.1044         0.0000         0.0000         0.0000       -7178706.2437         0.0000  -7178706.2437  -7178706.2437         0.0000           -585.2422     -1065.8231   9487984.0000      -585.2422     -1065.8231

MINIMIZER RESTARTING CONJUGATE GRADIENT ALGORITHM DUE TO POOR PROGRESS
LINE MINIMIZER REDUCING GRADIENT FROM 1.50733e+07 TO 15073.3
PRESSURE: 291 -537.405 8.6837 4.91318 8.6837 -600.138 1.61188 4.91318 1.61188 -614.459
GPRESSURE: 291 -993.687 31.1269 7.34609 -52.7941 -1051.27 -8.41584 23.361 -0.610475 -1154.42
ENERGY:     291     68832.6819    191568.1406    108815.7937      4344.4041       -8124479.7588    568574.9843         0.0000         0.0000         0.0000       -7182343.7542         0.0000  -7182343.7542  -7182343.7542         0.0000           -584.0007     -1066.4596   9487984.0000      -584.0007     -1066.4596

MINIMIZER RESTARTING CONJUGATE GRADIENT ALGORITHM DUE TO POOR PROGRESS
LINE MINIMIZER REDUCING GRADIENT FROM 1.48662e+07 TO 14866.2
PRESSURE: 292 -536.115 8.66006 4.89194 8.66006 -598.628 1.62941 4.89194 1.62941 -613.091
GPRESSURE: 292 -996.846 30.5396 7.13467 -53.1149 -1052.64 -8.26961 22.9556 -0.408514 -1155.39
ENERGY:     292     68570.5913    190932.0870    108789.1702      4334.4008       -8126165.3710    567134.3321         0.0000         0.0000         0.0000       -7186404.7896         0.0000  -7186404.7896  -7186404.7896         0.0000           -582.6114     -1068.2931   9487984.0000      -582.6114     -1068.2931

MINIMIZER RESTARTING CONJUGATE GRADIENT ALGORITHM DUE TO POOR PROGRESS
LINE MINIMIZER REDUCING GRADIENT FROM 1.47478e+07 TO 14747.8
PRESSURE: 293 -534.936 8.6351 4.87541 8.6351 -597.267 1.63912 4.87541 1.63912 -611.836
GPRESSURE: 293 -996.704 30.5875 7.19897 -52.7616 -1053.91 -8.38059 23.4138 -0.272152 -1156.35
ENERGY:     293     68322.7058    190363.2106    108764.2673      4325.4789       -8127701.0155    565815.2223         0.0000         0.0000         0.0000       -7190110.1307         0.0000  -7190110.1307  -7190110.1307         0.0000           -581.3461     -1068.9878   9487984.0000      -581.3461     -1068.9878

MINIMIZER RESTARTING CONJUGATE GRADIENT ALGORITHM DUE TO POOR PROGRESS
LINE MINIMIZER REDUCING GRADIENT FROM 1.45778e+07 TO 14577.8
PRESSURE: 294 -533.729 8.61302 4.85598 8.61302 -595.854 1.65552 4.85598 1.65552 -610.559
GPRESSURE: 294 -999.7 30.0098 7.01176 -53.0842 -1055.2 -8.24042 23.041 -0.0723694 -1157.25
ENERGY:     294     68083.6527    189771.6007    108739.1263      4316.1554       -8129284.2839    564466.0432         0.0000         0.0000         0.0000       -7193907.7056         0.0000  -7193907.7056  -7193907.7056         0.0000           -580.0474     -1070.7180   9487984.0000      -580.0474     -1070.7180

MINIMIZER RESTARTING CONJUGATE GRADIENT ALGORITHM DUE TO POOR PROGRESS
LINE MINIMIZER REDUCING GRADIENT FROM 1.44352e+07 TO 14435.2
PRESSURE: 295 -532.528 8.58793 4.8391 8.58793 -594.467 1.6656 4.8391 1.6656 -609.283
GPRESSURE: 295 -999.664 30.0702 7.04434 -52.7201 -1056.52 -8.35106 23.48 0.0536062 -1158.22
ENERGY:     295     67827.4185    189195.9973    108713.5955      4307.1127       -8130854.8049    563132.9838         0.0000         0.0000         0.0000       -7197677.6971         0.0000  -7197677.6971  -7197677.6971         0.0000           -578.7595     -1071.4698   9487984.0000      -578.7595     -1071.4698

MINIMIZER RESTARTING CONJUGATE GRADIENT ALGORITHM DUE TO POOR PROGRESS
LINE MINIMIZER REDUCING GRADIENT FROM 1.43012e+07 TO 14301.2
PRESSURE: 296 -531.397 8.56686 4.82083 8.56686 -593.14 1.68151 4.82083 1.68151 -608.087
GPRESSURE: 296 -1002.51 29.4974 6.87926 -53.0464 -1057.73 -8.21609 23.1345 0.252141 -1159.07
ENERGY:     296     67609.1523    188643.8005    108689.8947      4298.3877       -8132346.7095    561864.6501         0.0000         0.0000         0.0000       -7201240.8241         0.0000  -7201240.8241  -7201240.8241         0.0000           -577.5411     -1073.1042   9487984.0000      -577.5411     -1073.1042

MINIMIZER RESTARTING CONJUGATE GRADIENT ALGORITHM DUE TO POOR PROGRESS
LINE MINIMIZER REDUCING GRADIENT FROM 1.41343e+07 TO 14134.3
PRESSURE: 297 -530.174 8.54106 4.80442 8.54106 -591.728 1.69202 4.80442 1.69202 -606.792
GPRESSURE: 297 -1002.58 29.5689 6.88211 -52.6697 -1059.1 -8.32415 23.555 0.37019 -1160.05
ENERGY:     297     67345.0356    188062.0077    108663.7979      4289.2315       -8133950.9300    560518.7359         0.0000         0.0000         0.0000       -7205072.1213         0.0000  -7205072.1213  -7205072.1213         0.0000           -576.2314     -1073.9104   9487984.0000      -576.2314     -1073.9104

MINIMIZER RESTARTING CONJUGATE GRADIENT ALGORITHM DUE TO POOR PROGRESS
LINE MINIMIZER REDUCING GRADIENT FROM 1.40355e+07 TO 14035.5
PRESSURE: 298 -529.11 8.52079 4.78753 8.52079 -590.479 1.70728 4.78753 1.70728 -605.667
GPRESSURE: 298 -1005.28 28.9981 6.73974 -53.0001 -1060.25 -8.19372 23.2329 0.564598 -1160.85
ENERGY:     298     67145.5413    187544.9312    108641.3822      4281.0496       -8135361.1973    559322.3152         0.0000         0.0000         0.0000       -7208425.9778         0.0000  -7208425.9778  -7208425.9778         0.0000           -575.0853     -1075.4569   9487984.0000      -575.0853     -1075.4569

MINIMIZER RESTARTING CONJUGATE GRADIENT ALGORITHM DUE TO POOR PROGRESS
LINE MINIMIZER REDUCING GRADIENT FROM 1.38441e+07 TO 13844.1
PRESSURE: 299 -527.869 8.49495 4.77115 8.49495 -589.045 1.71802 4.77115 1.71802 -604.353
GPRESSURE: 299 -1005.44 29.0808 6.7166 -52.6126 -1061.66 -8.301 23.6359 0.674785 -1161.84
ENERGY:     299     66874.1450    186957.5593    108614.6967      4271.8068       -8136997.7739    557964.7501         0.0000         0.0000         0.0000       -7212314.8159         0.0000  -7212314.8159  -7212314.8159         0.0000           -573.7554     -1076.3143   9487984.0000      -573.7554     -1076.3143

MINIMIZER RESTARTING CONJUGATE GRADIENT ALGORITHM DUE TO POOR PROGRESS
LINE MINIMIZER REDUCING GRADIENT FROM 1.37796e+07 TO 13779.6
PRESSURE: 300 -526.863 8.47549 4.75457 8.47549 -587.865 1.73249 4.75457 1.73249 -603.293
GPRESSURE: 300 -1008.01 28.5106 6.59481 -52.9503 -1062.74 -8.17697 23.3335 0.864431 -1162.59
Info: Benchmark time: 64 CPUs 0.0138945 s/step 0.0804081 days/ns 1324.25 MB memory
ETITLE:      TS           BOND          ANGLE          DIHED          IMPRP               ELECT            VDW       BOUNDARY           MISC        KINETIC               TOTAL           TEMP      POTENTIAL         TOTAL3        TEMPAVG            PRESSURE      GPRESSURE         VOLUME       PRESSAVG      GPRESSAVG

ENERGY:     300     66691.6158    186471.9196    108593.3936      4264.1266       -8138334.5694    556832.5158         0.0000         0.0000         0.0000       -7215480.9981         0.0000  -7215480.9981  -7215480.9981         0.0000           -572.6738     -1077.7801   9487984.0000      -572.6738     -1077.7801

MINIMIZER RESTARTING CONJUGATE GRADIENT ALGORITHM DUE TO POOR PROGRESS
LINE MINIMIZER REDUCING GRADIENT FROM 1.35635e+07 TO 13563.5
PRESSURE: 301 -525.604 8.44888 4.73803 8.44888 -586.41 1.74331 4.73803 1.74331 -601.961
GPRESSURE: 301 -1008.28 28.6022 6.55003 -52.5537 -1064.2 -8.2848 23.7191 0.966499 -1163.59
ENERGY:     301     66413.5874    185879.6082    108566.0945      4254.8242       -8140001.8618    555464.5621         0.0000         0.0000         0.0000       -7219423.1854         0.0000  -7219423.1854  -7219423.1854         0.0000           -571.3253     -1078.6869   9487984.0000      -571.3253     -1078.6869

MINIMIZER RESTARTING CONJUGATE GRADIENT ALGORITHM DUE TO POOR PROGRESS
LINE MINIMIZER REDUCING GRADIENT FROM 1.35326e+07 TO 13532.6
PRESSURE: 302 -524.653 8.43077 4.72235 8.43077 -585.293 1.75781 4.72235 1.75781 -600.96
GPRESSURE: 302 -1010.72 28.0316 6.44869 -52.8974 -1065.23 -8.16538 23.4345 1.15184 -1164.29
ENERGY:     302     66246.3767    185422.2109    108545.7586      4247.6107       -8141272.3547    554389.9070         0.0000         0.0000         0.0000       -7222420.4908         0.0000  -7222420.4908  -7222420.4908         0.0000           -570.3019     -1080.0792   9487984.0000      -570.3019     -1080.0792

MINIMIZER RESTARTING CONJUGATE GRADIENT ALGORITHM DUE TO POOR PROGRESS
LINE MINIMIZER REDUCING GRADIENT FROM 1.32919e+07 TO 13291.9
PRESSURE: 303 -523.378 8.40336 4.70595 8.40336 -583.818 1.76893 4.70595 1.76893 -599.612
GPRESSURE: 303 -1011.07 28.1317 6.38648 -52.4921 -1066.72 -8.27485 23.8036 1.24507 -1165.3
ENERGY:     303     65962.4332    184825.6484    108517.8182      4238.2795       -8142968.6761    553012.8992         0.0000         0.0000         0.0000       -7226411.5976         0.0000  -7226411.5976  -7226411.5976         0.0000           -568.9361     -1081.0319   9487984.0000      -568.9361     -1081.0319

MINIMIZER RESTARTING CONJUGATE GRADIENT ALGORITHM DUE TO POOR PROGRESS
LINE MINIMIZER REDUCING GRADIENT FROM 1.32938e+07 TO 13293.8
PRESSURE: 304 -522.475 8.38597 4.69104 8.38597 -582.759 1.78221 4.69104 1.78221 -598.663
GPRESSURE: 304 -1013.4 27.5605 6.30412 -52.841 -1067.7 -8.16261 23.5335 1.42461 -1165.97
ENERGY:     304     65809.0188    184393.6587    108498.3123      4231.4911       -8144179.3123    551990.0923         0.0000         0.0000         0.0000       -7229256.7390         0.0000  -7229256.7390  -7229256.7390         0.0000           -567.9655     -1082.3563   9487984.0000      -567.9655     -1082.3563

MINIMIZER RESTARTING CONJUGATE GRADIENT ALGORITHM DUE TO POOR PROGRESS
LINE MINIMIZER REDUCING GRADIENT FROM 1.30285e+07 TO 13028.5
PRESSURE: 305 -521.185 8.35828 4.67456 8.35828 -581.266 1.794 4.67456 1.794 -597.301
GPRESSURE: 305 -1013.84 27.6696 6.22623 -52.4242 -1069.24 -8.27405 23.8864 1.51023 -1166.98
ENERGY:     305     65519.9189    183793.7497    108469.7023      4222.1378       -8145902.5503    550605.5381         0.0000         0.0000         0.0000       -7233291.5034         0.0000  -7233291.5034  -7233291.5034         0.0000           -566.5839     -1083.3512   9487984.0000      -566.5839     -1083.3512

MINIMIZER RESTARTING CONJUGATE GRADIENT ALGORITHM DUE TO POOR PROGRESS
LINE MINIMIZER REDUCING GRADIENT FROM 1.3062e+07 TO 13062
PRESSURE: 306 -520.326 8.34122 4.66032 8.34122 -580.258 1.80701 4.66032 1.80701 -596.399
GPRESSURE: 306 -1016.05 27.0972 6.16075 -52.7765 -1070.17 -8.16787 23.6274 1.6837 -1167.61
ENERGY:     306     65378.8919    183384.8517    108450.9143      4215.7182       -8147059.3069    549629.5733         0.0000         0.0000         0.0000       -7235999.3576         0.0000  -7235999.3576  -7235999.3576         0.0000           -565.6610     -1084.6131   9487984.0000      -565.6610     -1084.6131

MINIMIZER RESTARTING CONJUGATE GRADIENT ALGORITHM DUE TO POOR PROGRESS
LINE MINIMIZER REDUCING GRADIENT FROM 1.27725e+07 TO 12772.5
PRESSURE: 307 -519.023 8.31322 4.64361 8.31322 -578.751 1.81857 4.64361 1.81857 -595.025
GPRESSURE: 307 -1016.57 27.2166 6.07058 -52.3462 -1071.74 -8.28368 23.9631 1.76038 -1168.63
ENERGY:     307     65085.3844    182782.7303    108421.6492      4206.3280       -8148806.7879    548239.1822         0.0000         0.0000         0.0000       -7240071.5137         0.0000  -7240071.5137  -7240071.5137         0.0000           -564.2664     -1085.6451   9487984.0000      -564.2664     -1085.6451

MINIMIZER RESTARTING CONJUGATE GRADIENT ALGORITHM DUE TO POOR PROGRESS
LINE MINIMIZER REDUCING GRADIENT FROM 1.28362e+07 TO 12836.2
PRESSURE: 308 -518.204 8.29701 4.62958 8.29701 -577.789 1.83113 4.62958 1.83113 -594.165
GPRESSURE: 308 -1018.69 26.6437 6.02025 -52.7012 -1072.63 -8.18397 23.7131 1.92791 -1169.23
ENERGY:     308     64955.4382    182394.8621    108403.5249      4200.2218       -8149914.6372    547305.5043         0.0000         0.0000         0.0000       -7242655.0858         0.0000  -7242655.0858  -7242655.0858         0.0000           -563.3860     -1086.8502   9487984.0000      -563.3860     -1086.8502

MINIMIZER RESTARTING CONJUGATE GRADIENT ALGORITHM DUE TO POOR PROGRESS
LINE MINIMIZER REDUCING GRADIENT FROM 1.2523e+07 TO 12523
PRESSURE: 309 -516.89 8.26863 4.6126 8.26863 -576.269 1.84298 4.6126 1.84298 -592.781
GPRESSURE: 309 -1019.27 26.7705 5.91987 -52.2573 -1074.23 -8.30466 24.0316 1.99567 -1170.25
ENERGY:     309     64658.2189    181791.6978    108373.6927      4190.7824       -8151684.1997    545911.0392         0.0000         0.0000         0.0000       -7246758.7687         0.0000  -7246758.7687  -7246758.7687         0.0000           -561.9799     -1087.9170   9487984.0000      -561.9799     -1087.9170

MINIMIZER RESTARTING CONJUGATE GRADIENT ALGORITHM DUE TO POOR PROGRESS
LINE MINIMIZER REDUCING GRADIENT FROM 1.26159e+07 TO 12615.9
PRESSURE: 310 -516.108 8.25261 4.59945 8.25261 -575.35 1.85515 4.59945 1.85515 -591.959
GPRESSURE: 310 -1021.3 26.1953 5.88299 -52.6156 -1075.09 -8.21005 23.7871 2.1577 -1170.83
ETITLE:      TS           BOND          ANGLE          DIHED          IMPRP               ELECT            VDW       BOUNDARY           MISC        KINETIC               TOTAL           TEMP      POTENTIAL         TOTAL3        TEMPAVG            PRESSURE      GPRESSURE         VOLUME       PRESSAVG      GPRESSAVG

ENERGY:     310     64538.1824    181423.0590    108356.2059      4184.9465       -8152747.8663    545015.7750         0.0000         0.0000         0.0000       -7249229.6975         0.0000  -7249229.6975  -7249229.6975         0.0000           -561.1388     -1089.0719   9487984.0000      -561.1388     -1089.0719

MINIMIZER RESTARTING CONJUGATE GRADIENT ALGORITHM DUE TO POOR PROGRESS
LINE MINIMIZER REDUCING GRADIENT FROM 1.228e+07 TO 12280
PRESSURE: 311 -514.785 8.22376 4.58179 8.22376 -573.82 1.8671 4.58179 1.8671 -590.567
GPRESSURE: 311 -1021.95 26.3276 5.77416 -52.161 -1076.72 -8.33615 24.0879 2.21636 -1171.85
ENERGY:     311     64238.0254    180820.0937    108325.8935      4175.4567       -8154536.4946    543619.1172         0.0000         0.0000         0.0000       -7253357.9082         0.0000  -7253357.9082  -7253357.9082         0.0000           -559.7239     -1090.1718   9487984.0000      -559.7239     -1090.1718

MINIMIZER RESTARTING CONJUGATE GRADIENT ALGORITHM DUE TO POOR PROGRESS
LINE MINIMIZER REDUCING GRADIENT FROM 1.2401e+07 TO 12401
PRESSURE: 312 -514.035 8.20866 4.56919 8.20866 -572.939 1.87862 4.56919 1.87862 -589.78
GPRESSURE: 312 -1023.9 25.7503 5.74952 -52.5223 -1077.55 -8.24673 23.8483 2.37237 -1172.4
ENERGY:     312     64126.8700    180468.9615    108308.9912      4169.8663       -8155559.9761    542758.7926         0.0000         0.0000         0.0000       -7255726.4944         0.0000  -7255726.4944  -7255726.4944         0.0000           -558.9180     -1091.2824   9487984.0000      -558.9180     -1091.2824

MINIMIZER RESTARTING CONJUGATE GRADIENT ALGORITHM DUE TO POOR PROGRESS
LINE MINIMIZER REDUCING GRADIENT FROM 1.20435e+07 TO 12043.5
PRESSURE: 313 -512.707 8.17938 4.55172 8.17938 -571.402 1.89094 4.55172 1.89094 -588.381
GPRESSURE: 313 -1024.61 25.8857 5.6342 -52.0569 -1079.21 -8.3774 24.1335 2.42431 -1173.43
ENERGY:     313     63824.5365    179867.2014    108278.2358      4160.3481       -8157365.1074    541361.9486         0.0000         0.0000         0.0000       -7259872.8370         0.0000  -7259872.8370  -7259872.8370         0.0000           -557.4966     -1092.4128   9487984.0000      -557.4966     -1092.4128

MINIMIZER RESTARTING CONJUGATE GRADIENT ALGORITHM DUE TO POOR PROGRESS
LINE MINIMIZER REDUCING GRADIENT FROM 1.21914e+07 TO 12191.4
PRESSURE: 314 -511.987 8.1646 4.5393 8.1646 -570.555 1.90238 4.5393 1.90238 -587.626
GPRESSURE: 314 -1026.49 25.3057 5.6185 -52.4208 -1080 -8.2911 23.8974 2.57583 -1173.96
ENERGY:     314     63721.3675    179531.9865    108261.8589      4154.9825       -8158352.2761    540533.4693         0.0000         0.0000         0.0000       -7262148.6115         0.0000  -7262148.6115  -7262148.6115         0.0000           -556.7226     -1093.4831   9487984.0000      -556.7226     -1093.4831

MINIMIZER RESTARTING CONJUGATE GRADIENT ALGORITHM DUE TO POOR PROGRESS
LINE MINIMIZER REDUCING GRADIENT FROM 1.18135e+07 TO 11813.5
PRESSURE: 315 -510.654 8.13497 4.52191 8.13497 -569.014 1.91373 4.52191 1.91373 -586.222
GPRESSURE: 315 -1027.24 25.4449 5.49715 -51.9431 -1081.69 -8.42704 24.1669 2.6197 -1174.99
ENERGY:     315     63417.6058    178932.4341    108230.7010      4145.4561       -8160170.7302    539138.5085         0.0000         0.0000         0.0000       -7266306.0247         0.0000  -7266306.0247  -7266306.0247         0.0000           -555.2967     -1094.6403   9487984.0000      -555.2967     -1094.6403

MINIMIZER RESTARTING CONJUGATE GRADIENT ALGORITHM DUE TO POOR PROGRESS
LINE MINIMIZER REDUCING GRADIENT FROM 1.19867e+07 TO 11986.7
PRESSURE: 316 -509.962 8.12044 4.50962 8.12044 -568.199 1.92537 4.50962 1.92537 -585.496
GPRESSURE: 316 -1029.06 24.8636 5.4884 -52.3084 -1082.46 -8.34293 23.9334 2.76775 -1175.5
ENERGY:     316     63321.6139    178611.7275    108214.8002      4140.2967       -8161124.6809    538339.0087         0.0000         0.0000         0.0000       -7268497.2338         0.0000  -7268497.2338  -7268497.2338         0.0000           -554.5523     -1095.6746   9487984.0000      -554.5523     -1095.6746

MINIMIZER RESTARTING CONJUGATE GRADIENT ALGORITHM DUE TO POOR PROGRESS
LINE MINIMIZER REDUCING GRADIENT FROM 1.15897e+07 TO 11589.7
PRESSURE: 317 -508.627 8.09068 4.49216 8.09068 -566.655 1.93747 4.49216 1.93747 -584.091
GPRESSURE: 317 -1029.86 25.0079 5.36011 -51.8172 -1084.16 -8.4822 24.1885 2.80649 -1176.54
ENERGY:     317     63017.1188    178015.3844    108183.2887      4130.7741       -8162953.6406    536948.0198         0.0000         0.0000         0.0000       -7272659.0548         0.0000  -7272659.0548  -7272659.0548         0.0000           -553.1244     -1096.8556   9487984.0000      -553.1244     -1096.8556

MINIMIZER RESTARTING CONJUGATE GRADIENT ALGORITHM DUE TO POOR PROGRESS
LINE MINIMIZER REDUCING GRADIENT FROM 1.17869e+07 TO 11786.9
PRESSURE: 318 -507.96 8.0767 4.48036 8.0767 -565.869 1.94823 4.48036 1.94823 -583.391
GPRESSURE: 318 -1031.62 24.4255 5.35657 -52.1829 -1084.91 -8.39983 23.956 2.95041 -1177.04
ENERGY:     318     62927.5868    177707.9469    108167.8169      4125.8004       -8163877.4033    536175.2308         0.0000         0.0000         0.0000       -7274773.0214         0.0000  -7274773.0214  -7274773.0214         0.0000           -552.4067     -1097.8578   9487984.0000      -552.4067     -1097.8578

MINIMIZER RESTARTING CONJUGATE GRADIENT ALGORITHM DUE TO POOR PROGRESS
LINE MINIMIZER REDUCING GRADIENT FROM 1.1372e+07 TO 11372
PRESSURE: 319 -506.626 8.04683 4.46262 8.04683 -564.327 1.96047 4.46262 1.96047 -581.986
GPRESSURE: 319 -1032.46 24.5747 5.2212 -51.6771 -1086.63 -8.54154 24.1974 2.98398 -1178.09
ENERGY:     319     62623.0695    177115.8325    108136.0061      4116.2894       -8165713.4840    534790.2304         0.0000         0.0000         0.0000       -7278932.0559         0.0000  -7278932.0559  -7278932.0559         0.0000           -550.9795     -1099.0600   9487984.0000      -550.9795     -1099.0600

MINIMIZER RESTARTING CONJUGATE GRADIENT ALGORITHM DUE TO POOR PROGRESS
LINE MINIMIZER REDUCING GRADIENT FROM 1.15915e+07 TO 11591.5
PRESSURE: 320 -505.981 8.03353 4.45082 8.03353 -563.567 1.9712 4.45082 1.9712 -581.31
GPRESSURE: 320 -1034.17 23.9929 5.22032 -52.0421 -1087.36 -8.45962 23.9658 3.1251 -1178.57
ETITLE:      TS           BOND          ANGLE          DIHED          IMPRP               ELECT            VDW       BOUNDARY           MISC        KINETIC               TOTAL           TEMP      POTENTIAL         TOTAL3        TEMPAVG            PRESSURE      GPRESSURE         VOLUME       PRESSAVG      GPRESSAVG

ENERGY:     320     62539.3504    176820.5152    108120.9280      4111.4806       -8166609.7622    534041.9226         0.0000         0.0000         0.0000       -7280975.5655         0.0000  -7280975.5655  -7280975.5655         0.0000           -550.2861     -1100.0333   9487984.0000      -550.2861     -1100.0333

MINIMIZER RESTARTING CONJUGATE GRADIENT ALGORITHM DUE TO POOR PROGRESS
LINE MINIMIZER REDUCING GRADIENT FROM 1.11603e+07 TO 11160.3
PRESSURE: 321 -504.651 8.00345 4.43355 8.00345 -562.028 1.98279 4.43355 1.98279 -579.907
GPRESSURE: 321 -1035.03 24.1497 5.07802 -51.5212 -1089.09 -8.60509 24.1944 3.15444 -1179.63
ENERGY:     321     62235.4156    176233.5193    108088.8833      4101.9914       -8168450.1901    532665.1767         0.0000         0.0000         0.0000       -7285125.2039         0.0000  -7285125.2039  -7285125.2039         0.0000           -548.8619     -1101.2522   9487984.0000      -548.8619     -1101.2522

MINIMIZER RESTARTING CONJUGATE GRADIENT ALGORITHM DUE TO POOR PROGRESS
LINE MINIMIZER REDUCING GRADIENT FROM 1.14004e+07 TO 11400.4
PRESSURE: 322 -504.027 7.99022 4.42219 7.99022 -561.293 1.99346 4.42219 1.99346 -579.253
GPRESSURE: 322 -1036.69 23.5684 5.08015 -51.8859 -1089.8 -8.52352 23.9644 3.29326 -1180.11
ENERGY:     322     62156.9438    175949.3214    108074.1801      4097.3318       -8169321.2101    531939.4064         0.0000         0.0000         0.0000       -7287104.0267         0.0000  -7287104.0267  -7287104.0267         0.0000           -548.1911     -1102.1993   9487984.0000      -548.1911     -1102.1993

MINIMIZER RESTARTING CONJUGATE GRADIENT ALGORITHM DUE TO POOR PROGRESS
LINE MINIMIZER REDUCING GRADIENT FROM 1.09544e+07 TO 10954.4
PRESSURE: 323 -502.702 7.96051 4.40441 7.96051 -559.76 2.00556 4.40441 2.00556 -577.855
GPRESSURE: 323 -1037.58 23.7331 4.93063 -51.3492 -1091.54 -8.6706 24.179 3.31788 -1181.17
ENERGY:     323     61854.1612    175368.3362    108042.0060      4087.8772       -8171162.6471    530572.9065         0.0000         0.0000         0.0000       -7291237.3599         0.0000  -7291237.3599  -7291237.3599         0.0000           -546.7722     -1103.4321   9487984.0000      -546.7722     -1103.4321

MINIMIZER RESTARTING CONJUGATE GRADIENT ALGORITHM DUE TO POOR PROGRESS
LINE MINIMIZER REDUCING GRADIENT FROM 1.12134e+07 TO 11213.4
PRESSURE: 324 -502.098 7.94767 4.39356 7.94767 -559.048 2.01562 4.39356 2.01562 -577.22
GPRESSURE: 324 -1039.2 23.1525 4.93481 -51.7121 -1092.23 -8.59043 23.9489 3.45454 -1181.64
ENERGY:     324     61780.4109    175094.3414    108027.6710      4083.3535       -8172011.0508    529867.9908         0.0000         0.0000         0.0000       -7293157.2832         0.0000  -7293157.2832  -7293157.2832         0.0000           -546.1218     -1104.3555   9487984.0000      -546.1218     -1104.3555

MINIMIZER RESTARTING CONJUGATE GRADIENT ALGORITHM DUE TO POOR PROGRESS
LINE MINIMIZER REDUCING GRADIENT FROM 1.0754e+07 TO 10754
PRESSURE: 325 -500.78 7.91756 4.37623 7.91756 -557.522 2.02763 4.37623 2.02763 -575.828
GPRESSURE: 325 -1040.11 23.325 4.78071 -51.1612 -1093.97 -8.73981 24.1519 3.47586 -1182.72
ENERGY:     325     61479.3081    174520.1804    107995.4757      4073.9472       -8173850.5892    528513.8663         0.0000         0.0000         0.0000       -7297267.8116         0.0000  -7297267.8116  -7297267.8116         0.0000           -544.7103     -1105.5985   9487984.0000      -544.7103     -1105.5985

MINIMIZER RESTARTING CONJUGATE GRADIENT ALGORITHM DUE TO POOR PROGRESS
LINE MINIMIZER REDUCING GRADIENT FROM 1.10306e+07 TO 11030.6
PRESSURE: 326 -500.193 7.90541 4.36537 7.90541 -556.831 2.03748 4.36537 2.03748 -575.211
GPRESSURE: 326 -1041.69 22.7457 4.78719 -51.5238 -1094.64 -8.6602 23.9223 3.61043 -1183.17
ENERGY:     326     61409.8323    174255.5521    107981.4998      4069.5488       -8174677.6497    527828.1446         0.0000         0.0000         0.0000       -7299133.0723         0.0000  -7299133.0723  -7299133.0723         0.0000           -544.0785     -1106.5005   9487984.0000      -544.0785     -1106.5005

MINIMIZER RESTARTING CONJUGATE GRADIENT ALGORITHM DUE TO POOR PROGRESS
LINE MINIMIZER REDUCING GRADIENT FROM 1.05593e+07 TO 10559.3
PRESSURE: 327 -498.885 7.87572 4.34824 7.87572 -555.316 2.04932 4.34824 2.04932 -573.829
GPRESSURE: 327 -1042.62 22.9259 4.62945 -50.9587 -1096.38 -8.81367 24.1142 3.62755 -1184.26
ENERGY:     327     61110.8842    173688.9225    107949.3754      4060.2044       -8176512.5833    526488.2535         0.0000         0.0000         0.0000       -7303214.9432         0.0000  -7303214.9432  -7303214.9432         0.0000           -542.6768     -1107.7505   9487984.0000      -542.6768     -1107.7505

MINIMIZER RESTARTING CONJUGATE GRADIENT ALGORITHM DUE TO POOR PROGRESS
LINE MINIMIZER REDUCING GRADIENT FROM 1.08518e+07 TO 10851.8
PRESSURE: 328 -498.315 7.86371 4.33775 7.86371 -554.643 2.05903 4.33775 2.05903 -573.229
GPRESSURE: 328 -1044.16 22.3468 4.63858 -51.3207 -1097.03 -8.73444 23.8843 3.75992 -1184.71
ENERGY:     328     61045.2868    173432.8904    107935.7422      4055.9193       -8177320.6480    525820.3741         0.0000         0.0000         0.0000       -7305030.4352         0.0000  -7305030.4352  -7305030.4352         0.0000           -542.0624     -1108.6335   9487984.0000      -542.0624     -1108.6335

MINIMIZER RESTARTING CONJUGATE GRADIENT ALGORITHM DUE TO POOR PROGRESS
LINE MINIMIZER REDUCING GRADIENT FROM 1.03702e+07 TO 10370.2
PRESSURE: 329 -497.018 7.83396 4.32078 7.83396 -553.142 2.07059 4.32078 2.07059 -571.857
GPRESSURE: 329 -1045.1 22.5341 4.48025 -50.7437 -1098.76 -8.89296 24.0657 3.77271 -1185.79
ENERGY:     329     60748.9636    172874.4335    107903.7660      4046.6479       -8179148.0289    524496.5044         0.0000         0.0000         0.0000       -7309077.7135         0.0000  -7309077.7135  -7309077.7135         0.0000           -540.6724     -1109.8865   9487984.0000      -540.6724     -1109.8865

MINIMIZER RESTARTING CONJUGATE GRADIENT ALGORITHM DUE TO POOR PROGRESS
LINE MINIMIZER REDUCING GRADIENT FROM 1.06769e+07 TO 10676.9
PRESSURE: 330 -496.463 7.82217 4.3104 7.82217 -552.487 2.08038 4.3104 2.08038 -571.272
GPRESSURE: 330 -1046.61 21.9549 4.49172 -51.1052 -1099.41 -8.81408 23.8359 3.90353 -1186.24
ETITLE:      TS           BOND          ANGLE          DIHED          IMPRP               ELECT            VDW       BOUNDARY           MISC        KINETIC               TOTAL           TEMP      POTENTIAL         TOTAL3        TEMPAVG            PRESSURE      GPRESSURE         VOLUME       PRESSAVG      GPRESSAVG

ENERGY:     330     60686.8685    172626.2963    107890.4572      4042.4657       -8179938.5728    523845.2646         0.0000         0.0000         0.0000       -7310847.2203         0.0000  -7310847.2203  -7310847.2203         0.0000           -540.0740     -1110.7515   9487984.0000      -540.0740     -1110.7515

MINIMIZER RESTARTING CONJUGATE GRADIENT ALGORITHM DUE TO POOR PROGRESS
LINE MINIMIZER REDUCING GRADIENT FROM 1.01865e+07 TO 10186.5
PRESSURE: 331 -495.179 7.79283 4.2936 7.79283 -551 2.09236 4.2936 2.09236 -569.914
GPRESSURE: 331 -1047.56 22.15 4.33469 -50.5163 -1101.13 -8.97743 24.0073 3.91202 -1187.32
ENERGY:     331     60393.5765    172076.6305    107858.6934      4033.2785       -8181755.7898    522539.0251         0.0000         0.0000         0.0000       -7314854.5858         0.0000  -7314854.5858  -7314854.5858         0.0000           -538.6976     -1112.0042   9487984.0000      -538.6976     -1112.0042

MINIMIZER RESTARTING CONJUGATE GRADIENT ALGORITHM DUE TO POOR PROGRESS
LINE MINIMIZER REDUCING GRADIENT FROM 1.05061e+07 TO 10506.1
PRESSURE: 332 -494.637 7.78157 4.2841 7.78157 -550.362 2.1016 4.2841 2.1016 -569.343
GPRESSURE: 332 -1049.04 21.5714 4.35002 -50.8779 -1101.76 -8.89956 23.778 4.04092 -1187.76
ENERGY:     332     60334.6670    171835.7711    107845.6896      4029.1914       -8182530.0450    521903.1682         0.0000         0.0000         0.0000       -7316581.5576         0.0000  -7316581.5576  -7316581.5576         0.0000           -538.1139     -1112.8528   9487984.0000      -538.1139     -1112.8528

MINIMIZER RESTARTING CONJUGATE GRADIENT ALGORITHM DUE TO POOR PROGRESS
LINE MINIMIZER REDUCING GRADIENT FROM 1.00084e+07 TO 10008.4
PRESSURE: 333 -493.368 7.75238 4.26708 7.75238 -548.891 2.11277 4.26708 2.11277 -567.998
GPRESSURE: 333 -1050 21.7728 4.1958 -50.2791 -1103.46 -9.06894 23.9396 4.04353 -1188.84
ENERGY:     333     60044.7908    171295.4565    107814.1923      4020.0960       -8184334.7479    520616.2364         0.0000         0.0000         0.0000       -7320543.9759         0.0000  -7320543.9759  -7320543.9759         0.0000           -536.7526     -1114.1010   9487984.0000      -536.7526     -1114.1010

MINIMIZER RESTARTING CONJUGATE GRADIENT ALGORITHM DUE TO POOR PROGRESS
LINE MINIMIZER REDUCING GRADIENT FROM 1.03391e+07 TO 10339.1
PRESSURE: 334 -492.839 7.74112 4.25781 7.74112 -548.267 2.12241 4.25781 2.12241 -567.441
GPRESSURE: 334 -1051.46 21.194 4.21434 -50.641 -1104.08 -8.99085 23.7105 4.17147 -1189.27
ENERGY:     334     59988.7760    171061.3193    107801.4737      4016.0932       -8185094.3007    519994.7834         0.0000         0.0000         0.0000       -7322231.8551         0.0000  -7322231.8551  -7322231.8551         0.0000           -536.1823     -1114.9350   9487984.0000      -536.1823     -1114.9350

MINIMIZER RESTARTING CONJUGATE GRADIENT ALGORITHM DUE TO POOR PROGRESS
LINE MINIMIZER REDUCING GRADIENT FROM 9.83547e+06 TO 9835.47
PRESSURE: 335 -491.586 7.71232 4.24137 7.71232 -546.816 2.13372 4.24137 2.13372 -566.112
GPRESSURE: 335 -1052.41 21.4025 4.06539 -50.0337 -1105.77 -9.16522 23.8643 4.16911 -1190.35
ENERGY:     335     59702.6457    170530.8334    107770.2902      4007.0978       -8186884.0497    518728.4634         0.0000         0.0000         0.0000       -7326144.7192         0.0000  -7326144.7192  -7326144.7192         0.0000           -534.8380     -1116.1763   9487984.0000      -534.8380     -1116.1763

MINIMIZER RESTARTING CONJUGATE GRADIENT ALGORITHM DUE TO POOR PROGRESS
LINE MINIMIZER REDUCING GRADIENT FROM 1.01758e+07 TO 10175.8
PRESSURE: 336 -491.068 7.70138 4.23216 7.70138 -546.205 2.1429 4.23216 2.1429 -565.567
GPRESSURE: 336 -1053.85 20.8236 4.08788 -50.3963 -1106.38 -9.08771 23.6357 4.29495 -1190.77
ENERGY:     336     59649.2423    170302.9159    107757.8349      4003.1712       -8187630.2820    518120.3118         0.0000         0.0000         0.0000       -7327796.8059         0.0000  -7327796.8059  -7327796.8059         0.0000           -534.2802     -1116.9970   9487984.0000      -534.2802     -1116.9970

MINIMIZER RESTARTING CONJUGATE GRADIENT ALGORITHM DUE TO POOR PROGRESS
LINE MINIMIZER REDUCING GRADIENT FROM 9.66774e+06 TO 9667.74
PRESSURE: 337 -489.832 7.67281 4.21659 7.67281 -544.774 2.15434 4.21659 2.15434 -564.257
GPRESSURE: 337 -1054.8 21.0379 3.94471 -49.7819 -1108.04 -9.26714 23.7814 4.28778 -1191.84
ENERGY:     337     59367.1721    169782.7714    107727.0102      3994.2823       -8189402.8068    516875.8408         0.0000         0.0000         0.0000       -7331655.7299         0.0000  -7331655.7299  -7331655.7299         0.0000           -532.9542     -1118.2283   9487984.0000      -532.9542     -1118.2283

MINIMIZER RESTARTING CONJUGATE GRADIENT ALGORITHM DUE TO POOR PROGRESS
LINE MINIMIZER REDUCING GRADIENT FROM 1.00162e+07 TO 10016.2
PRESSURE: 338 -489.325 7.66199 4.20742 7.66199 -544.176 2.16391 4.20742 2.16391 -563.722
GPRESSURE: 338 -1056.21 20.4586 3.97067 -50.1457 -1108.64 -9.18925 23.553 4.41257 -1192.26
ENERGY:     338     59316.1341    169560.6156    107714.8023      3990.4239       -8190136.8011    516280.2695         0.0000         0.0000         0.0000       -7333274.5558         0.0000  -7333274.5558  -7333274.5558         0.0000           -532.4079     -1119.0368   9487984.0000      -532.4079     -1119.0368

MINIMIZER RESTARTING CONJUGATE GRADIENT ALGORITHM DUE TO POOR PROGRESS
LINE MINIMIZER REDUCING GRADIENT FROM 9.50502e+06 TO 9505.02
PRESSURE: 339 -488.108 7.63368 4.1918 7.63368 -542.766 2.17474 4.1918 2.17474 -562.431
GPRESSURE: 339 -1057.16 20.6795 3.83418 -49.5246 -1110.29 -9.37412 23.6916 4.39946 -1193.32
ENERGY:     339     59038.3686    169051.2175    107684.3727      3981.6474       -8191890.2683    515058.8243         0.0000         0.0000         0.0000       -7337075.8377         0.0000  -7337075.8377  -7337075.8377         0.0000           -531.1015     -1120.2554   9487984.0000      -531.1015     -1120.2554

MINIMIZER RESTARTING CONJUGATE GRADIENT ALGORITHM DUE TO POOR PROGRESS
LINE MINIMIZER REDUCING GRADIENT FROM 9.86019e+06 TO 9860.19
PRESSURE: 340 -487.611 7.62325 4.18293 7.62325 -542.178 2.18408 4.18293 2.18408 -561.907
GPRESSURE: 340 -1058.56 20.1004 3.86434 -49.8896 -1110.87 -9.29517 23.4635 4.52328 -1193.73
ETITLE:      TS           BOND          ANGLE          DIHED          IMPRP               ELECT            VDW       BOUNDARY           MISC        KINETIC               TOTAL           TEMP      POTENTIAL         TOTAL3        TEMPAVG            PRESSURE      GPRESSURE         VOLUME       PRESSAVG      GPRESSAVG

ENERGY:     340     58989.4638    168834.4247    107672.3927      3977.8507       -8192612.9418    514474.8914         0.0000         0.0000         0.0000       -7338663.9184         0.0000  -7338663.9184  -7338663.9184         0.0000           -530.5654     -1121.0528   9487984.0000      -530.5654     -1121.0528

MINIMIZER RESTARTING CONJUGATE GRADIENT ALGORITHM DUE TO POOR PROGRESS
LINE MINIMIZER REDUCING GRADIENT FROM 9.34719e+06 TO 9347.19
PRESSURE: 341 -486.413 7.59529 4.16805 7.59529 -540.791 2.19522 4.16805 2.19522 -560.636
GPRESSURE: 341 -1059.49 20.328 3.7351 -49.2637 -1112.49 -9.48342 23.597 4.50621 -1194.79
ENERGY:     341     58716.2069    168336.0643    107642.3833      3969.1914       -8194346.1867    513277.2326         0.0000         0.0000         0.0000       -7342405.1083         0.0000  -7342405.1083  -7342405.1083         0.0000           -529.2798     -1122.2566   9487984.0000      -529.2798     -1122.2566

MINIMIZER RESTARTING CONJUGATE GRADIENT ALGORITHM DUE TO POOR PROGRESS
LINE MINIMIZER REDUCING GRADIENT FROM 9.70773e+06 TO 9707.73
PRESSURE: 342 -485.925 7.58494 4.15905 7.58494 -540.214 2.20417 4.15905 2.20417 -560.122
GPRESSURE: 342 -1060.87 19.7479 3.76866 -49.6299 -1113.07 -9.40448 23.3684 4.62837 -1195.19
ENERGY:     342     58669.2554    168124.2562    107630.6128      3965.4506       -8195058.6050    512704.3305         0.0000         0.0000         0.0000       -7343964.6995         0.0000  -7343964.6995  -7343964.6995         0.0000           -528.7535     -1123.0436   9487984.0000      -528.7535     -1123.0436

MINIMIZER RESTARTING CONJUGATE GRADIENT ALGORITHM DUE TO POOR PROGRESS
LINE MINIMIZER REDUCING GRADIENT FROM 9.19415e+06 TO 9194.15
PRESSURE: 343 -484.747 7.55764 4.14499 7.55764 -538.85 2.21517 4.14499 2.21517 -558.872
GPRESSURE: 343 -1061.79 19.983 3.6475 -48.999 -1114.67 -9.5954 23.4958 4.60655 -1196.24
ENERGY:     343     58400.7294    167637.2677    107601.0494      3956.9151       -8196769.4186    511531.2745         0.0000         0.0000         0.0000       -7347642.1825         0.0000  -7347642.1825  -7347642.1825         0.0000           -527.4897     -1124.2310   9487984.0000      -527.4897     -1124.2310

MINIMIZER RESTARTING CONJUGATE GRADIENT ALGORITHM DUE TO POOR PROGRESS
LINE MINIMIZER REDUCING GRADIENT FROM 9.55869e+06 TO 9558.69
PRESSURE: 344 -484.267 7.54738 4.1366 7.54738 -538.283 2.22452 4.1366 2.22452 -558.367
GPRESSURE: 344 -1063.16 19.4028 3.68512 -49.3675 -1115.24 -9.5149 23.2694 4.72848 -1196.63
ENERGY:     344     58355.5065    167430.0960    107589.4712      3953.2271       -8197472.4867    510968.6602         0.0000         0.0000         0.0000       -7349175.5258         0.0000  -7349175.5258  -7349175.5258         0.0000           -526.9723     -1125.0098   9487984.0000      -526.9723     -1125.0098

MINIMIZER RESTARTING CONJUGATE GRADIENT ALGORITHM DUE TO POOR PROGRESS
LINE MINIMIZER REDUCING GRADIENT FROM 9.04581e+06 TO 9045.81
PRESSURE: 345 -483.11 7.52043 4.12234 7.52043 -536.942 2.23519 4.12234 2.23519 -557.14
GPRESSURE: 345 -1064.06 19.6445 3.57008 -48.7335 -1116.81 -9.70833 23.3912 4.70171 -1197.67
ENERGY:     345     58091.8493    166954.6208    107560.3671      3944.8261       -8199159.6198    509820.8807         0.0000         0.0000         0.0000       -7352787.0759         0.0000  -7352787.0759  -7352787.0759         0.0000           -525.7308     -1126.1782   9487984.0000      -525.7308     -1126.1782

MINIMIZER RESTARTING CONJUGATE GRADIENT ALGORITHM DUE TO POOR PROGRESS
LINE MINIMIZER REDUCING GRADIENT FROM 9.41314e+06 TO 9413.14
PRESSURE: 346 -482.638 7.51047 4.11411 7.51047 -536.385 2.2441 4.11411 2.2441 -556.642
GPRESSURE: 346 -1065.42 19.0644 3.61176 -49.1036 -1117.37 -9.62679 23.1647 4.82259 -1198.06
ENERGY:     346     58048.2029    166751.7514    107548.9648      3941.1891       -8199854.3698    509267.9922         0.0000         0.0000         0.0000       -7354296.2694         0.0000  -7354296.2694  -7354296.2694         0.0000           -525.2218     -1126.9497   9487984.0000      -525.2218     -1126.9497

MINIMIZER RESTARTING CONJUGATE GRADIENT ALGORITHM DUE TO POOR PROGRESS
LINE MINIMIZER REDUCING GRADIENT FROM 8.90206e+06 TO 8902.06
PRESSURE: 347 -481.502 7.48362 4.10073 7.48362 -535.069 2.25486 4.10073 2.25486 -555.439
GPRESSURE: 347 -1066.3 19.3136 3.50373 -48.4665 -1118.91 -9.82128 23.2818 4.79222 -1199.08
ENERGY:     347     57789.5411    166287.9161    107520.3387      3932.9344       -8201516.5184    508145.9074         0.0000         0.0000         0.0000       -7357839.8806         0.0000  -7357839.8806  -7357839.8806         0.0000           -524.0035     -1128.0982   9487984.0000      -524.0035     -1128.0982

MINIMIZER RESTARTING CONJUGATE GRADIENT ALGORITHM DUE TO POOR PROGRESS
LINE MINIMIZER REDUCING GRADIENT FROM 9.27097e+06 TO 9270.97
PRESSURE: 348 -481.038 7.47379 4.09247 7.47379 -534.519 2.26363 4.09247 2.26363 -554.949
GPRESSURE: 348 -1067.65 18.7322 3.54819 -48.8385 -1119.46 -9.73786 23.0567 4.91237 -1199.48
ENERGY:     348     57747.2981    166089.0250    107509.0991      3929.3461       -8202203.7077    507602.1432         0.0000         0.0000         0.0000       -7359326.7962         0.0000  -7359326.7962  -7359326.7962         0.0000           -523.5022     -1128.8631   9487984.0000      -523.5022     -1128.8631

MINIMIZER RESTARTING CONJUGATE GRADIENT ALGORITHM DUE TO POOR PROGRESS
LINE MINIMIZER REDUCING GRADIENT FROM 8.76277e+06 TO 8762.77
PRESSURE: 349 -479.924 7.4478 4.07973 7.4478 -533.229 2.27426 4.07973 2.27426 -553.769
GPRESSURE: 349 -1068.51 18.9893 3.44705 -48.1988 -1120.97 -9.93346 23.1696 4.87769 -1200.49
ENERGY:     349     57493.7538    165636.8041    107480.9682      3921.2490       -8203840.2616    506506.1390         0.0000         0.0000         0.0000       -7362801.3475         0.0000  -7362801.3475  -7362801.3475         0.0000           -522.3074     -1129.9908   9487984.0000      -522.3074     -1129.9908

MINIMIZER RESTARTING CONJUGATE GRADIENT ALGORITHM DUE TO POOR PROGRESS
LINE MINIMIZER REDUCING GRADIENT FROM 9.13212e+06 TO 9132.12
PRESSURE: 350 -479.465 7.43818 4.07176 7.43818 -532.687 2.28263 4.07176 2.28263 -553.287
GPRESSURE: 350 -1069.85 18.4071 3.49442 -48.5727 -1121.52 -9.84794 22.9452 4.99707 -1200.88
Info: Benchmark time: 64 CPUs 0.0138676 s/step 0.0802524 days/ns 1324.48 MB memory
ETITLE:      TS           BOND          ANGLE          DIHED          IMPRP               ELECT            VDW       BOUNDARY           MISC        KINETIC               TOTAL           TEMP      POTENTIAL         TOTAL3        TEMPAVG            PRESSURE      GPRESSURE         VOLUME       PRESSAVG      GPRESSAVG

ENERGY:     350     57452.7625    165441.5811    107469.8780      3917.7077       -8204520.3095    505970.9834         0.0000         0.0000         0.0000       -7364267.3968         0.0000  -7364267.3968  -7364267.3968         0.0000           -521.8131     -1130.7502   9487984.0000      -521.8131     -1130.7502

MINIMIZER RESTARTING CONJUGATE GRADIENT ALGORITHM DUE TO POOR PROGRESS
LINE MINIMIZER REDUCING GRADIENT FROM 8.62786e+06 TO 8627.86
PRESSURE: 351 -478.373 7.41243 4.05959 7.41243 -531.423 2.2927 4.05959 2.2927 -552.131
GPRESSURE: 351 -1070.69 18.6714 3.39916 -47.9301 -1123 -10.0436 23.0534 4.95783 -1201.87
ENERGY:     351     57204.3872    165000.9266    107442.2578      3909.7760       -8206129.8944    504901.2983         0.0000         0.0000         0.0000       -7367671.2486         0.0000  -7367671.2486  -7367671.2486         0.0000           -520.6426     -1131.8551   9487984.0000      -520.6426     -1131.8551

MINIMIZER RESTARTING CONJUGATE GRADIENT ALGORITHM DUE TO POOR PROGRESS
LINE MINIMIZER REDUCING GRADIENT FROM 8.99658e+06 TO 8996.58
PRESSURE: 352 -477.921 7.40278 4.05125 7.40278 -530.887 2.30171 4.05125 2.30171 -551.656
GPRESSURE: 352 -1072.02 18.0883 3.44901 -48.3061 -1123.55 -9.95471 22.8289 5.07826 -1202.26
ENERGY:     352     57164.5014    164809.0791    107431.3067      3906.2824       -8206803.9268    504374.2625         0.0000         0.0000         0.0000       -7369118.4947         0.0000  -7369118.4947  -7369118.4947         0.0000           -520.1547     -1132.6099   9487984.0000      -520.1547     -1132.6099

MINIMIZER RESTARTING CONJUGATE GRADIENT ALGORITHM DUE TO POOR PROGRESS
LINE MINIMIZER REDUCING GRADIENT FROM 8.49717e+06 TO 8497.17
PRESSURE: 353 -476.851 7.37753 4.03998 7.37753 -529.65 2.31112 4.03998 2.31112 -550.524
GPRESSURE: 353 -1072.84 18.3597 3.35835 -47.6609 -1125 -10.1501 22.9331 5.03491 -1203.24
ENERGY:     353     56921.3344    164379.8336    107404.2100      3898.5264       -8208386.2317    503330.9955         0.0000         0.0000         0.0000       -7372451.3319         0.0000  -7372451.3319  -7372451.3319         0.0000           -519.0083     -1133.6916   9487984.0000      -519.0083     -1133.6916

MINIMIZER RESTARTING CONJUGATE GRADIENT ALGORITHM DUE TO POOR PROGRESS
LINE MINIMIZER REDUCING GRADIENT FROM 8.86427e+06 TO 8864.27
PRESSURE: 354 -476.404 7.36807 4.0325 7.36807 -529.121 2.31982 4.0325 2.31982 -550.054
GPRESSURE: 354 -1074.16 17.7754 3.41206 -48.0389 -1125.54 -10.0583 22.7099 5.15453 -1203.63
ENERGY:     354     56882.4259    164191.0800    107393.3900      3895.0781       -8209054.6015    502811.7125         0.0000         0.0000         0.0000       -7373880.9150         0.0000  -7373880.9150  -7373880.9150         0.0000           -518.5264     -1134.4423   9487984.0000      -518.5264     -1134.4423

MINIMIZER RESTARTING CONJUGATE GRADIENT ALGORITHM DUE TO POOR PROGRESS
LINE MINIMIZER REDUCING GRADIENT FROM 8.3706e+06 TO 8370.6
PRESSURE: 355 -475.356 7.34321 4.02101 7.34321 -527.91 2.32924 4.02101 2.32924 -548.947
GPRESSURE: 355 -1074.96 18.0528 3.32476 -47.3911 -1126.95 -10.2515 22.8092 5.10893 -1204.59
ENERGY:     355     56644.4868    163773.0612    107366.8207      3887.5077       -8210609.1280    501794.6833         0.0000         0.0000         0.0000       -7377142.5685         0.0000  -7377142.5685  -7377142.5685         0.0000           -517.4045     -1135.5000   9487984.0000      -517.4045     -1135.5000

MINIMIZER RESTARTING CONJUGATE GRADIENT ALGORITHM DUE TO POOR PROGRESS
LINE MINIMIZER REDUCING GRADIENT FROM 8.73516e+06 TO 8735.16
PRESSURE: 356 -474.914 7.33365 4.01364 7.33365 -527.387 2.3378 4.01364 2.3378 -548.483
GPRESSURE: 356 -1076.27 17.4668 3.38025 -47.7709 -1127.49 -10.1563 22.5863 5.22908 -1204.98
ENERGY:     356     56606.4394    163587.1201    107356.1186      3884.1095       -8211272.3374    501282.7256         0.0000         0.0000         0.0000       -7378555.8242         0.0000  -7378555.8242  -7378555.8242         0.0000           -516.9282     -1136.2475   9487984.0000      -516.9282     -1136.2475

MINIMIZER RESTARTING CONJUGATE GRADIENT ALGORITHM DUE TO POOR PROGRESS
LINE MINIMIZER REDUCING GRADIENT FROM 8.24805e+06 TO 8248.05
PRESSURE: 357 -473.889 7.30939 4.0027 7.30939 -526.203 2.34657 4.0027 2.34657 -547.401
GPRESSURE: 357 -1077.04 17.7493 3.29672 -47.1206 -1128.88 -10.3473 22.681 5.1801 -1205.93
ENERGY:     357     56373.7485    163180.1024    107330.0726      3876.7367       -8212798.4705    500291.9911         0.0000         0.0000         0.0000       -7381745.8193         0.0000  -7381745.8193  -7381745.8193         0.0000           -515.8311     -1137.2809   9487984.0000      -515.8311     -1137.2809

MINIMIZER RESTARTING CONJUGATE GRADIENT ALGORITHM DUE TO POOR PROGRESS
LINE MINIMIZER REDUCING GRADIENT FROM 8.60921e+06 TO 8609.21
PRESSURE: 358 -473.451 7.29997 3.99538 7.29997 -525.686 2.35495 3.99538 2.35495 -546.941
GPRESSURE: 358 -1078.35 17.1606 3.35373 -47.5022 -1129.41 -10.2481 22.4584 5.30163 -1206.31
ENERGY:     358     56336.4417    162996.7151    107319.4699      3873.3871       -8213457.0739    499786.9614         0.0000         0.0000         0.0000       -7383144.0987         0.0000  -7383144.0987  -7383144.0987         0.0000           -515.3596     -1138.0258   9487984.0000      -515.3596     -1138.0258

MINIMIZER RESTARTING CONJUGATE GRADIENT ALGORITHM DUE TO POOR PROGRESS
LINE MINIMIZER REDUCING GRADIENT FROM 8.12944e+06 TO 8129.44
PRESSURE: 359 -472.448 7.27601 3.98485 7.27601 -524.529 2.36354 3.98485 2.36354 -545.884
GPRESSURE: 359 -1079.09 17.4491 3.27175 -46.8483 -1130.76 -10.435 22.5482 5.25091 -1207.25
ENERGY:     359     56108.9813    162600.4046    107293.9197      3866.2228       -8214954.6405    498822.1994         0.0000         0.0000         0.0000       -7386262.9126         0.0000  -7386262.9126  -7386262.9126         0.0000           -514.2870     -1139.0336   9487984.0000      -514.2870     -1139.0336

MINIMIZER RESTARTING CONJUGATE GRADIENT ALGORITHM DUE TO POOR PROGRESS
LINE MINIMIZER REDUCING GRADIENT FROM 8.48633e+06 TO 8486.33
PRESSURE: 360 -472.014 7.26667 3.97727 7.26667 -524.017 2.37196 3.97727 2.37196 -545.43
GPRESSURE: 360 -1080.4 16.8591 3.32996 -47.2305 -1131.29 -10.331 22.3257 5.37307 -1207.64
ETITLE:      TS           BOND          ANGLE          DIHED          IMPRP               ELECT            VDW       BOUNDARY           MISC        KINETIC               TOTAL           TEMP      POTENTIAL         TOTAL3        TEMPAVG            PRESSURE      GPRESSURE         VOLUME       PRESSAVG      GPRESSAVG

ENERGY:     360     56072.3075    162419.3282    107283.3872      3862.9203       -8215609.0997    498323.7600         0.0000         0.0000         0.0000       -7387647.3966         0.0000  -7387647.3966  -7387647.3966         0.0000           -513.8203     -1139.7764   9487984.0000      -513.8203     -1139.7764

MINIMIZER RESTARTING CONJUGATE GRADIENT ALGORITHM DUE TO POOR PROGRESS
LINE MINIMIZER REDUCING GRADIENT FROM 8.01455e+06 TO 8014.55
PRESSURE: 361 -471.033 7.24295 3.96734 7.24295 -522.887 2.38043 3.96734 2.38043 -544.396
GPRESSURE: 361 -1081.1 17.1534 3.24967 -46.5724 -1132.61 -10.5137 22.4114 5.32165 -1208.56
ENERGY:     361     55850.0340    162033.5154    107258.2860      3855.9503       -8217077.8195    497384.6404         0.0000         0.0000         0.0000       -7390695.3934         0.0000  -7390695.3934  -7390695.3934         0.0000           -512.7721     -1140.7576   9487984.0000      -512.7721     -1140.7576

MINIMIZER RESTARTING CONJUGATE GRADIENT ALGORITHM DUE TO POOR PROGRESS
LINE MINIMIZER REDUCING GRADIENT FROM 8.36638e+06 TO 8366.38
PRESSURE: 362 -470.603 7.2335 3.96 7.2335 -522.38 2.38862 3.96 2.38862 -543.946
GPRESSURE: 362 -1082.41 16.5619 3.30946 -46.9555 -1133.14 -10.4044 22.1887 5.44461 -1208.95
ENERGY:     362     55813.8890    161854.6000    107247.7976      3852.6870       -8217728.6399    496892.5051         0.0000         0.0000         0.0000       -7392067.1612         0.0000  -7392067.1612  -7392067.1612         0.0000           -512.3097     -1141.4994   9487984.0000      -512.3097     -1141.4994

MINIMIZER RESTARTING CONJUGATE GRADIENT ALGORITHM DUE TO POOR PROGRESS
LINE MINIMIZER REDUCING GRADIENT FROM 7.90314e+06 TO 7903.14
PRESSURE: 363 -469.644 7.20992 3.95015 7.20992 -521.277 2.39694 3.95015 2.39694 -542.936
GPRESSURE: 363 -1083.08 16.8628 3.22997 -46.2942 -1134.42 -10.5819 22.2704 5.393 -1209.86
ENERGY:     363     55596.7675    161479.1624    107223.1269      3845.8938       -8219168.3384    495978.6177         0.0000         0.0000         0.0000       -7395044.7702         0.0000  -7395044.7702  -7395044.7702         0.0000           -511.2856     -1142.4537   9487984.0000      -511.2856     -1142.4537

MINIMIZER RESTARTING CONJUGATE GRADIENT ALGORITHM DUE TO POOR PROGRESS
LINE MINIMIZER REDUCING GRADIENT FROM 8.2491e+06 TO 8249.1
PRESSURE: 364 -469.216 7.20033 3.94315 7.20033 -520.774 2.40511 3.94315 2.40511 -542.49
GPRESSURE: 364 -1084.39 16.2698 3.29084 -46.6787 -1134.95 -10.4669 22.048 5.51734 -1210.25
ENERGY:     364     55561.0370    161302.2637    107212.6723      3842.6587       -8219815.9226    495492.3660         0.0000         0.0000         0.0000       -7396404.9249         0.0000  -7396404.9249  -7396404.9249         0.0000           -510.8269     -1143.1948   9487984.0000      -510.8269     -1143.1948

MINIMIZER RESTARTING CONJUGATE GRADIENT ALGORITHM DUE TO POOR PROGRESS
LINE MINIMIZER REDUCING GRADIENT FROM 7.79495e+06 TO 7794.95
PRESSURE: 365 -468.279 7.17721 3.93354 7.17721 -519.697 2.4131 3.93354 2.4131 -541.504
GPRESSURE: 365 -1085.02 16.5774 3.21305 -46.0159 -1136.2 -10.6384 22.1265 5.46498 -1211.14
ENERGY:     365     55348.9723    160937.0224    107188.4360      3836.0212       -8221226.8919    494603.1927         0.0000         0.0000         0.0000       -7399313.2473         0.0000  -7399313.2473  -7399313.2473         0.0000           -509.8269     -1144.1224   9487984.0000      -509.8269     -1144.1224

MINIMIZER RESTARTING CONJUGATE GRADIENT ALGORITHM DUE TO POOR PROGRESS
LINE MINIMIZER REDUCING GRADIENT FROM 8.13436e+06 TO 8134.36
PRESSURE: 366 -467.855 7.16764 3.9266 7.16764 -519.199 2.42129 3.9266 2.42129 -541.061
GPRESSURE: 366 -1086.33 15.9833 3.27577 -46.403 -1136.72 -10.5183 21.9054 5.59053 -1211.53
ENERGY:     366     55313.5482    160762.0248    107178.0181      3832.8016       -8221871.5875    494122.5903         0.0000         0.0000         0.0000       -7400662.6045         0.0000  -7400662.6045  -7400662.6045         0.0000           -509.3717     -1144.8637   9487984.0000      -509.3717     -1144.8637

MINIMIZER RESTARTING CONJUGATE GRADIENT ALGORITHM DUE TO POOR PROGRESS
LINE MINIMIZER REDUCING GRADIENT FROM 7.68987e+06 TO 7689.87
PRESSURE: 367 -466.938 7.14455 3.91667 7.14455 -518.149 2.42942 3.91667 2.42942 -540.099
GPRESSURE: 367 -1086.94 16.2965 3.19971 -45.7425 -1137.94 -10.685 21.9821 5.53682 -1212.42
ENERGY:     367     55106.4918    160406.8991    107154.2363      3826.3088       -8223253.5768    493257.5722         0.0000         0.0000         0.0000       -7403502.0686         0.0000  -7403502.0686  -7403502.0686         0.0000           -508.3955     -1145.7653   9487984.0000      -508.3955     -1145.7653

MINIMIZER RESTARTING CONJUGATE GRADIENT ALGORITHM DUE TO POOR PROGRESS
LINE MINIMIZER REDUCING GRADIENT FROM 8.02218e+06 TO 8022.18
PRESSURE: 368 -466.517 7.13471 3.90946 7.13471 -517.655 2.43823 3.90946 2.43823 -539.659
GPRESSURE: 368 -1088.25 15.699 3.2634 -46.1343 -1138.46 -10.559 21.7621 5.6635 -1212.81
ENERGY:     368     55071.2834    160233.6884    107143.8540      3823.1011       -8223895.7953    492782.2202         0.0000         0.0000         0.0000       -7404841.6482         0.0000  -7404841.6482  -7404841.6482         0.0000           -507.9434     -1146.5072   9487984.0000      -507.9434     -1146.5072

MINIMIZER RESTARTING CONJUGATE GRADIENT ALGORITHM DUE TO POOR PROGRESS
LINE MINIMIZER REDUCING GRADIENT FROM 7.58784e+06 TO 7587.84
PRESSURE: 369 -465.622 7.11136 3.90013 7.11136 -516.63 2.44585 3.90013 2.44585 -538.72
GPRESSURE: 369 -1088.82 16.0171 3.192 -45.4786 -1139.65 -10.7231 21.84 5.60486 -1213.69
ENERGY:     369     54869.1559    159888.5129    107120.5268      3816.7447       -8225249.0061    491940.7313         0.0000         0.0000         0.0000       -7407613.3345         0.0000  -7407613.3345  -7407613.3345         0.0000           -506.9906     -1147.3843   9487984.0000      -506.9906     -1147.3843

MINIMIZER RESTARTING CONJUGATE GRADIENT ALGORITHM DUE TO POOR PROGRESS
LINE MINIMIZER REDUCING GRADIENT FROM 7.9126e+06 TO 7912.6
PRESSURE: 370 -465.202 7.10149 3.89314 7.10149 -516.139 2.45449 3.89314 2.45449 -538.283
GPRESSURE: 370 -1090.14 15.4172 3.25842 -45.8759 -1140.17 -10.5933 21.6219 5.7304 -1214.08
ETITLE:      TS           BOND          ANGLE          DIHED          IMPRP               ELECT            VDW       BOUNDARY           MISC        KINETIC               TOTAL           TEMP      POTENTIAL         TOTAL3        TEMPAVG            PRESSURE      GPRESSURE         VOLUME       PRESSAVG      GPRESSAVG

ENERGY:     370     54834.1083    159716.9542    107110.1753      3813.5514       -8225889.0390    491470.3906         0.0000         0.0000         0.0000       -7408943.8593         0.0000  -7408943.8593  -7408943.8593         0.0000           -506.5416     -1148.1280   9487984.0000      -506.5416     -1148.1280

MINIMIZER RESTARTING CONJUGATE GRADIENT ALGORITHM DUE TO POOR PROGRESS
LINE MINIMIZER REDUCING GRADIENT FROM 7.48886e+06 TO 7488.86
PRESSURE: 371 -464.328 7.07856 3.88382 7.07856 -515.14 2.46279 3.88382 2.46279 -537.366
GPRESSURE: 371 -1090.68 15.7403 3.19033 -45.2253 -1141.32 -10.7567 21.7018 5.66572 -1214.94
ENERGY:     371     54636.8775    159381.4626    107087.3001      3807.3423       -8227213.8291    490651.7516         0.0000         0.0000         0.0000       -7411649.0951         0.0000  -7411649.0951  -7411649.0951         0.0000           -505.6114     -1148.9792   9487984.0000      -505.6114     -1148.9792

MINIMIZER RESTARTING CONJUGATE GRADIENT ALGORITHM DUE TO POOR PROGRESS
LINE MINIMIZER REDUCING GRADIENT FROM 7.80559e+06 TO 7805.59
PRESSURE: 372 -463.911 7.0683 3.87664 7.0683 -514.652 2.47133 3.87664 2.47133 -536.932
GPRESSURE: 372 -1092 15.1375 3.25855 -45.6281 -1141.84 -10.6237 21.4853 5.78863 -1215.33
ENERGY:     372     54601.9121    159211.4380    107076.9773      3804.1679       -8227852.1157    490186.1442         0.0000         0.0000         0.0000       -7412971.4762         0.0000  -7412971.4762  -7412971.4762         0.0000           -505.1651     -1149.7251   9487984.0000      -505.1651     -1149.7251

MINIMIZER RESTARTING CONJUGATE GRADIENT ALGORITHM DUE TO POOR PROGRESS
LINE MINIMIZER REDUCING GRADIENT FROM 7.39286e+06 TO 7392.86
PRESSURE: 373 -463.057 7.04545 3.86778 7.04545 -513.678 2.47921 3.86778 2.47921 -536.037
GPRESSURE: 373 -1092.52 15.4664 3.19341 -44.9821 -1142.96 -10.7899 21.5667 5.715 -1216.17
ENERGY:     373     54409.5143    158885.4050    107054.5634      3798.1132       -8229148.7037    489389.6883         0.0000         0.0000         0.0000       -7415611.4195         0.0000  -7415611.4195  -7415611.4195         0.0000           -504.2575     -1150.5505   9487984.0000      -504.2575     -1150.5505

MINIMIZER RESTARTING CONJUGATE GRADIENT ALGORITHM DUE TO POOR PROGRESS
LINE MINIMIZER REDUCING GRADIENT FROM 7.70118e+06 TO 7701.18
PRESSURE: 374 -462.642 7.03505 3.86058 7.03505 -513.193 2.48826 3.86058 2.48826 -535.605
GPRESSURE: 374 -1093.85 14.8626 3.26274 -45.3897 -1143.48 -10.6551 21.3522 5.83553 -1216.56
ENERGY:     374     54374.5594    158716.8106    107044.2718      3794.9569       -8229785.6343    488928.5019         0.0000         0.0000         0.0000       -7416926.5336         0.0000  -7416926.5336  -7416926.5336         0.0000           -503.8134     -1151.2982   9487984.0000      -503.8134     -1151.2982

MINIMIZER RESTARTING CONJUGATE GRADIENT ALGORITHM DUE TO POOR PROGRESS
LINE MINIMIZER REDUCING GRADIENT FROM 7.2998e+06 TO 7299.8
PRESSURE: 375 -461.809 7.01191 3.8517 7.01191 -512.243 2.49656 3.8517 2.49656 -534.732
GPRESSURE: 375 -1094.34 15.1969 3.199 -44.7475 -1144.57 -10.824 21.4328 5.75233 -1217.38
ENERGY:     375     54186.9204    158400.0131    107022.3241      3789.0571       -8231054.7156    488153.6057         0.0000         0.0000         0.0000       -7419502.7952         0.0000  -7419502.7952  -7419502.7952         0.0000           -502.9278     -1152.0966   9487984.0000      -502.9278     -1152.0966

MINIMIZER RESTARTING CONJUGATE GRADIENT ALGORITHM DUE TO POOR PROGRESS
LINE MINIMIZER REDUCING GRADIENT FROM 7.59935e+06 TO 7599.35
PRESSURE: 376 -461.396 7.00151 3.84432 7.00151 -511.76 2.5053 3.84432 2.5053 -534.302
GPRESSURE: 376 -1095.67 14.5914 3.26949 -45.1591 -1145.09 -10.6875 21.2194 5.86918 -1217.78
ENERGY:     376     54151.8857    158232.7469    107012.0618      3785.9168       -8231690.1042    487696.6490         0.0000         0.0000         0.0000       -7420810.8439         0.0000  -7420810.8439  -7420810.8439         0.0000           -502.4860     -1152.8469   9487984.0000      -502.4860     -1152.8469

MINIMIZER RESTARTING CONJUGATE GRADIENT ALGORITHM DUE TO POOR PROGRESS
LINE MINIMIZER REDUCING GRADIENT FROM 7.20968e+06 TO 7209.68
PRESSURE: 377 -460.582 6.97815 3.83559 6.97815 -510.834 2.51351 3.83559 2.51351 -533.45
GPRESSURE: 377 -1096.13 14.9324 3.20636 -44.5196 -1146.15 -10.8602 21.2985 5.77726 -1218.58
ENERGY:     377     53968.9160    157924.9197    106990.5766      3780.1665       -8232932.1780    486942.6403         0.0000         0.0000         0.0000       -7423324.9590         0.0000  -7423324.9590  -7423324.9590         0.0000           -501.6218     -1153.6178   9487984.0000      -501.6218     -1153.6178

MINIMIZER RESTARTING CONJUGATE GRADIENT ALGORITHM DUE TO POOR PROGRESS
LINE MINIMIZER REDUCING GRADIENT FROM 7.50017e+06 TO 7500.17
PRESSURE: 378 -460.17 6.9678 3.82865 6.9678 -510.353 2.52288 3.82865 2.52288 -533.023
GPRESSURE: 378 -1097.48 14.3258 3.27741 -44.9344 -1146.67 -10.7215 21.085 5.89228 -1218.97
ENERGY:     378     53933.7386    157758.8836    106980.3377      3777.0426       -8233566.8381    486489.7047         0.0000         0.0000         0.0000       -7424627.1308         0.0000  -7424627.1308  -7424627.1308         0.0000           -501.1819     -1154.3708   9487984.0000      -501.1819     -1154.3708

MINIMIZER RESTARTING CONJUGATE GRADIENT ALGORITHM DUE TO POOR PROGRESS
LINE MINIMIZER REDUCING GRADIENT FROM 7.12252e+06 TO 7122.52
PRESSURE: 379 -459.376 6.94441 3.82029 6.94441 -509.449 2.531 3.82029 2.531 -532.191
GPRESSURE: 379 -1097.9 14.674 3.21488 -44.2958 -1147.69 -10.8975 21.1618 5.79265 -1219.75
ENERGY:     379     53755.3279    157459.7764    106959.3024      3771.4387       -8234782.2123    485755.9132         0.0000         0.0000         0.0000       -7427080.4536         0.0000  -7427080.4536  -7427080.4536         0.0000           -500.3386     -1155.1140   9487984.0000      -500.3386     -1155.1140

MINIMIZER RESTARTING CONJUGATE GRADIENT ALGORITHM DUE TO POOR PROGRESS
LINE MINIMIZER REDUCING GRADIENT FROM 7.40367e+06 TO 7403.67
PRESSURE: 380 -458.966 6.93381 3.81279 6.93381 -508.97 2.54017 3.81279 2.54017 -531.765
GPRESSURE: 380 -1099.26 14.0652 3.28524 -44.714 -1148.21 -10.7565 20.948 5.90467 -1220.14
ETITLE:      TS           BOND          ANGLE          DIHED          IMPRP               ELECT            VDW       BOUNDARY           MISC        KINETIC               TOTAL           TEMP      POTENTIAL         TOTAL3        TEMPAVG            PRESSURE      GPRESSURE         VOLUME       PRESSAVG      GPRESSAVG

ENERGY:     380     53719.9218    157294.8598    106949.0765      3768.3279       -8235416.3981    485306.8016         0.0000         0.0000         0.0000       -7428377.4105         0.0000  -7428377.4105  -7428377.4105         0.0000           -499.9004     -1155.8699   9487984.0000      -499.9004     -1155.8699

MINIMIZER RESTARTING CONJUGATE GRADIENT ALGORITHM DUE TO POOR PROGRESS
LINE MINIMIZER REDUCING GRADIENT FROM 7.03825e+06 TO 7038.25
PRESSURE: 381 -458.191 6.91055 3.80435 6.91055 -508.089 2.54817 3.80435 2.54817 -530.954
GPRESSURE: 381 -1099.65 14.4203 3.22211 -44.0745 -1149.21 -10.9349 21.0213 5.79786 -1220.9
ENERGY:     381     53545.9883    157004.1880    106928.4640      3762.8651       -8236605.8462    484592.6112         0.0000         0.0000         0.0000       -7430771.7296         0.0000  -7430771.7296  -7430771.7296         0.0000           -499.0778     -1156.5862   9487984.0000      -499.0778     -1156.5862

MINIMIZER RESTARTING CONJUGATE GRADIENT ALGORITHM DUE TO POOR PROGRESS
LINE MINIMIZER REDUCING GRADIENT FROM 7.30977e+06 TO 7309.77
PRESSURE: 382 -457.782 6.89981 3.7974 6.89981 -507.612 2.55776 3.7974 2.55776 -530.529
GPRESSURE: 382 -1101.01 13.8106 3.29282 -44.4958 -1149.73 -10.791 20.8067 5.90868 -1221.29
ENERGY:     382     53510.2877    156840.2780    106918.2312      3759.7651       -8237239.6861    484147.1678         0.0000         0.0000         0.0000       -7432063.9561         0.0000  -7432063.9561  -7432063.9561         0.0000           -498.6409     -1157.3445   9487984.0000      -498.6409     -1157.3445

MINIMIZER RESTARTING CONJUGATE GRADIENT ALGORITHM DUE TO POOR PROGRESS
LINE MINIMIZER REDUCING GRADIENT FROM 6.95682e+06 TO 6956.82
PRESSURE: 383 -457.026 6.87676 3.78912 6.87676 -506.752 2.56567 3.78912 2.56567 -529.738
GPRESSURE: 383 -1101.37 14.1738 3.22916 -43.8549 -1150.69 -10.9711 20.8767 5.79759 -1222.03
ENERGY:     383     53340.7254    156557.7642    106898.0075      3754.4395       -8238403.3218    483451.9119         0.0000         0.0000         0.0000       -7434400.4732         0.0000  -7434400.4732  -7434400.4732         0.0000           -497.8385     -1158.0343   9487984.0000      -497.8385     -1158.0343

MINIMIZER RESTARTING CONJUGATE GRADIENT ALGORITHM DUE TO POOR PROGRESS
LINE MINIMIZER REDUCING GRADIENT FROM 7.21842e+06 TO 7218.42
PRESSURE: 384 -456.618 6.86546 3.7819 6.86546 -506.276 2.57511 3.7819 2.57511 -529.315
GPRESSURE: 384 -1102.75 13.5617 3.29943 -44.2791 -1151.21 -10.8242 20.6614 5.90686 -1222.43
ENERGY:     384     53304.6552    156394.7731    106887.7492      3751.3492       -8239037.4236    483009.9794         0.0000         0.0000         0.0000       -7435688.9174         0.0000  -7435688.9174  -7435688.9174         0.0000           -497.4029     -1158.7971   9487984.0000      -497.4029     -1158.7971

MINIMIZER RESTARTING CONJUGATE GRADIENT ALGORITHM DUE TO POOR PROGRESS
LINE MINIMIZER REDUCING GRADIENT FROM 6.87809e+06 TO 6878.09
PRESSURE: 385 -455.881 6.84288 3.77366 6.84288 -505.436 2.58302 3.77366 2.58302 -528.542
GPRESSURE: 385 -1103.08 13.9326 3.23486 -43.6358 -1152.15 -11.0057 20.7273 5.79121 -1223.15
ENERGY:     385     53139.3863    156120.1287    106867.8827      3746.1572       -8240176.2370    482333.2094         0.0000         0.0000         0.0000       -7437969.4727         0.0000  -7437969.4727  -7437969.4727         0.0000           -496.6198     -1159.4607   9487984.0000      -496.6198     -1159.4607

MINIMIZER RESTARTING CONJUGATE GRADIENT ALGORITHM DUE TO POOR PROGRESS
LINE MINIMIZER REDUCING GRADIENT FROM 7.12947e+06 TO 7129.47
PRESSURE: 386 -455.474 6.83183 3.76635 6.83183 -504.962 2.59243 3.76635 2.59243 -528.12
GPRESSURE: 386 -1104.46 13.3196 3.30467 -44.0609 -1152.67 -10.8555 20.5106 5.89996 -1223.55
ENERGY:     386     53102.8728    155957.9388    106857.5889      3743.0748       -8240810.5306    481894.6569         0.0000         0.0000         0.0000       -7439254.3984         0.0000  -7439254.3984  -7439254.3984         0.0000           -496.1853     -1160.2278   9487984.0000      -496.1853     -1160.2278

MINIMIZER RESTARTING CONJUGATE GRADIENT ALGORITHM DUE TO POOR PROGRESS
LINE MINIMIZER REDUCING GRADIENT FROM 6.80187e+06 TO 6801.87
PRESSURE: 387 -454.754 6.80934 3.75821 6.80934 -504.143 2.60027 3.75821 2.60027 -527.366
GPRESSURE: 387 -1104.76 13.6964 3.23907 -43.4159 -1153.59 -11.0386 20.5735 5.78097 -1224.25
ENERGY:     387     52941.8117    155690.8874    106838.0685      3738.0116       -8241925.0516    481235.6557         0.0000         0.0000         0.0000       -7441480.6167         0.0000  -7441480.6167  -7441480.6167         0.0000           -495.4213     -1160.8668   9487984.0000      -495.4213     -1160.8668

MINIMIZER RESTARTING CONJUGATE GRADIENT ALGORITHM DUE TO POOR PROGRESS
LINE MINIMIZER REDUCING GRADIENT FROM 7.04275e+06 TO 7042.75
PRESSURE: 388 -454.349 6.79812 3.75097 6.79812 -503.669 2.61025 3.75097 2.61025 -526.945
GPRESSURE: 388 -1106.16 13.0821 3.30881 -43.8437 -1154.11 -10.884 20.3552 5.88971 -1224.65
ENERGY:     388     52904.7898    155529.3938    106827.7395      3734.9345       -8242560.1112    480800.3945         0.0000         0.0000         0.0000       -7442762.8591         0.0000  -7442762.8591  -7442762.8591         0.0000           -494.9879     -1161.6398   9487984.0000      -494.9879     -1161.6398

MINIMIZER RESTARTING CONJUGATE GRADIENT ALGORITHM DUE TO POOR PROGRESS
LINE MINIMIZER REDUCING GRADIENT FROM 6.72797e+06 TO 6727.97
PRESSURE: 389 -453.647 6.77576 3.74218 6.77576 -502.87 2.61777 3.74218 2.61777 -526.21
GPRESSURE: 389 -1106.42 13.4651 3.24176 -43.1954 -1155.01 -11.0684 20.4136 5.76842 -1225.34
ENERGY:     389     52747.8354    155269.6552    106808.5856      3729.9927       -8243650.7931    480158.7015         0.0000         0.0000         0.0000       -7444936.0227         0.0000  -7444936.0227  -7444936.0227         0.0000           -494.2423     -1162.2547   9487984.0000      -494.2423     -1162.2547

MINIMIZER RESTARTING CONJUGATE GRADIENT ALGORITHM DUE TO POOR PROGRESS
LINE MINIMIZER REDUCING GRADIENT FROM 6.95809e+06 TO 6958.09
PRESSURE: 390 -453.242 6.76478 3.73507 6.76478 -502.397 2.62728 3.73507 2.62728 -525.79
GPRESSURE: 390 -1107.83 12.8486 3.3104 -43.6246 -1155.53 -10.9111 20.1934 5.87641 -1225.74
ETITLE:      TS           BOND          ANGLE          DIHED          IMPRP               ELECT            VDW       BOUNDARY           MISC        KINETIC               TOTAL           TEMP      POTENTIAL         TOTAL3        TEMPAVG            PRESSURE      GPRESSURE         VOLUME       PRESSAVG      GPRESSAVG

ENERGY:     390     52710.2367    155108.7561    106798.2444      3726.9175       -8244286.6561    479726.4826         0.0000         0.0000         0.0000       -7446216.0187         0.0000  -7446216.0187  -7446216.0187         0.0000           -493.8095     -1163.0336   9487984.0000      -493.8095     -1163.0336

MINIMIZER RESTARTING CONJUGATE GRADIENT ALGORITHM DUE TO POOR PROGRESS
LINE MINIMIZER REDUCING GRADIENT FROM 6.65623e+06 TO 6656.23
PRESSURE: 391 -452.557 6.74285 3.72701 6.74285 -501.617 2.63453 3.72701 2.63453 -525.072
GPRESSURE: 391 -1108.06 13.2369 3.24275 -42.9731 -1156.4 -11.0969 20.2493 5.75314 -1226.41
ENERGY:     391     52557.2903    154856.0332    106779.5016      3722.0870       -8245354.1890    479101.6110         0.0000         0.0000         0.0000       -7448337.6659         0.0000  -7448337.6659  -7448337.6659         0.0000           -493.0820     -1163.6255   9487984.0000      -493.0820     -1163.6255

MINIMIZER RESTARTING CONJUGATE GRADIENT ALGORITHM DUE TO POOR PROGRESS
LINE MINIMIZER REDUCING GRADIENT FROM 6.87546e+06 TO 6875.46
PRESSURE: 392 -452.153 6.73169 3.71972 6.73169 -501.144 2.64421 3.71972 2.64421 -524.652
GPRESSURE: 392 -1109.49 12.6179 3.31004 -43.4041 -1156.93 -10.9358 20.027 5.8614 -1226.81
ENERGY:     392     52519.0668    154695.6323    106769.1774      3719.0079       -8245990.9628    478672.3758         0.0000         0.0000         0.0000       -7449615.7026         0.0000  -7449615.7026  -7449615.7026         0.0000           -492.6498     -1164.4104   9487984.0000      -492.6498     -1164.4104

MINIMIZER RESTARTING CONJUGATE GRADIENT ALGORITHM DUE TO POOR PROGRESS
LINE MINIMIZER REDUCING GRADIENT FROM 6.58655e+06 TO 6586.55
PRESSURE: 393 -451.485 6.71024 3.71141 6.71024 -500.384 2.65129 3.71141 2.65129 -523.951
GPRESSURE: 393 -1109.69 13.0111 3.24102 -42.749 -1157.78 -11.123 20.0792 5.73753 -1227.47
ENERGY:     393     52370.0477    154449.6493    106750.8854      3714.2835       -8247036.2068    478063.6781         0.0000         0.0000         0.0000       -7451687.6627         0.0000  -7451687.6627  -7451687.6627         0.0000           -491.9400     -1164.9796   9487984.0000      -491.9400     -1164.9796

MINIMIZER RESTARTING CONJUGATE GRADIENT ALGORITHM DUE TO POOR PROGRESS
LINE MINIMIZER REDUCING GRADIENT FROM 6.79473e+06 TO 6794.73
PRESSURE: 394 -451.081 6.69899 3.7038 6.69899 -499.912 2.66108 3.7038 2.66108 -523.532
GPRESSURE: 394 -1111.13 12.3896 3.30657 -43.1803 -1158.31 -10.9577 19.8548 5.84724 -1227.88
ENERGY:     394     52331.1148    154289.6362    106740.5929      3711.1975       -8247674.1854    477637.4072         0.0000         0.0000         0.0000       -7452964.2366         0.0000  -7452964.2366  -7452964.2366         0.0000           -491.5082     -1165.7713   9487984.0000      -491.5082     -1165.7713

MINIMIZER RESTARTING CONJUGATE GRADIENT ALGORITHM DUE TO POOR PROGRESS
LINE MINIMIZER REDUCING GRADIENT FROM 6.51892e+06 TO 6518.92
PRESSURE: 395 -450.428 6.67827 3.69569 6.67827 -499.169 2.66844 3.69569 2.66844 -522.849
GPRESSURE: 395 -1111.29 12.7875 3.23663 -42.5217 -1159.13 -11.1449 19.9034 5.72388 -1228.53
ENERGY:     395     52185.9361    154050.1224    106722.7594      3706.5725       -8248697.0298    477044.3260         0.0000         0.0000         0.0000       -7454987.3136         0.0000  -7454987.3136  -7454987.3136         0.0000           -490.8154     -1166.3173   9487984.0000      -490.8154     -1166.3173

MINIMIZER RESTARTING CONJUGATE GRADIENT ALGORITHM DUE TO POOR PROGRESS
LINE MINIMIZER REDUCING GRADIENT FROM 6.71599e+06 TO 6715.99
PRESSURE: 396 -450.025 6.66708 3.68793 6.66708 -498.698 2.67782 3.68793 2.67782 -522.429
GPRESSURE: 396 -1112.75 12.1634 3.30029 -42.9541 -1159.67 -10.9759 19.6762 5.83375 -1228.93
ENERGY:     396     52146.2430    153890.3925    106712.4992      3703.4808       -8249336.8624    476620.8369         0.0000         0.0000         0.0000       -7456263.4099         0.0000  -7456263.4099  -7456263.4099         0.0000           -490.3839     -1167.1160   9487984.0000      -490.3839     -1167.1160

MINIMIZER RESTARTING CONJUGATE GRADIENT ALGORITHM DUE TO POOR PROGRESS
LINE MINIMIZER REDUCING GRADIENT FROM 6.45336e+06 TO 6453.36
PRESSURE: 397 -449.389 6.6472 3.67987 6.6472 -497.974 2.68407 3.67987 2.68407 -521.762
GPRESSURE: 397 -1112.88 12.5665 3.22854 -42.29 -1160.47 -11.1643 19.7221 5.71022 -1229.57
ENERGY:     397     52004.8467    153657.0869    106695.1060      3698.9573       -8250338.1899    476042.9157         0.0000         0.0000         0.0000       -7458239.2773         0.0000  -7458239.2773  -7458239.2773         0.0000           -489.7081     -1167.6394   9487984.0000      -489.7081     -1167.6394

MINIMIZER RESTARTING CONJUGATE GRADIENT ALGORITHM DUE TO POOR PROGRESS
LINE MINIMIZER REDUCING GRADIENT FROM 6.63924e+06 TO 6639.24
PRESSURE: 398 -448.986 6.636 3.67207 6.636 -497.502 2.69377 3.67207 2.69377 -521.343
GPRESSURE: 398 -1114.35 11.9391 3.29088 -42.7237 -1161.01 -10.99 19.4931 5.82291 -1229.98
ENERGY:     398     51964.3376    153497.5461    106684.8651      3695.8619       -8250979.4805    475622.0756         0.0000         0.0000         0.0000       -7459514.7942         0.0000  -7459514.7942  -7459514.7942         0.0000           -489.2769     -1168.4454   9487984.0000      -489.2769     -1168.4454

MINIMIZER RESTARTING CONJUGATE GRADIENT ALGORITHM DUE TO POOR PROGRESS
LINE MINIMIZER REDUCING GRADIENT FROM 6.3899e+06 TO 6389.9
PRESSURE: 399 -448.364 6.6164 3.66386 6.6164 -496.795 2.70044 3.66386 2.70044 -520.692
GPRESSURE: 399 -1114.45 12.3469 3.21753 -42.0552 -1161.79 -11.1766 19.5354 5.70144 -1230.6
ENERGY:     399     51826.6596    153270.1978    106667.8820      3691.4407       -8251959.7718    475058.6048         0.0000         0.0000         0.0000       -7461444.9869         0.0000  -7461444.9869  -7461444.9869         0.0000           -488.6170     -1168.9458   9487984.0000      -488.6170     -1168.9458

MINIMIZER RESTARTING CONJUGATE GRADIENT ALGORITHM DUE TO POOR PROGRESS
LINE MINIMIZER REDUCING GRADIENT FROM 6.56454e+06 TO 6564.54
PRESSURE: 400 -447.961 6.60548 3.65532 6.60548 -496.323 2.71015 3.65532 2.71015 -520.273
GPRESSURE: 400 -1115.93 11.7169 3.2776 -42.4892 -1162.33 -10.9962 19.303 5.81648 -1231.02
Info: Benchmark time: 64 CPUs 0.0136752 s/step 0.0791391 days/ns 1324.73 MB memory
ETITLE:      TS           BOND          ANGLE          DIHED          IMPRP               ELECT            VDW       BOUNDARY           MISC        KINETIC               TOTAL           TEMP      POTENTIAL         TOTAL3        TEMPAVG            PRESSURE      GPRESSURE         VOLUME       PRESSAVG      GPRESSAVG

ENERGY:     400     51785.2739    153110.7393    106657.6438      3688.3430       -8252602.9595    474640.3539         0.0000         0.0000         0.0000       -7462720.6057         0.0000  -7462720.6057  -7462720.6057         0.0000           -488.1857     -1169.7597   9487984.0000      -488.1857     -1169.7597

MINIMIZER RESTARTING CONJUGATE GRADIENT ALGORITHM DUE TO POOR PROGRESS
LINE MINIMIZER REDUCING GRADIENT FROM 6.32855e+06 TO 6328.55
PRESSURE: 401 -447.354 6.58669 3.64766 6.58669 -495.634 2.71602 3.64766 2.71602 -519.637
GPRESSURE: 401 -1115.99 12.13 3.20399 -41.8163 -1163.09 -11.1823 19.3436 5.69783 -1231.63
ENERGY:     401     51651.2619    152889.1086    106641.0455      3684.0263       -8253562.4714    474090.8619         0.0000         0.0000         0.0000       -7464606.1672         0.0000  -7464606.1672  -7464606.1672         0.0000           -487.5418     -1170.2375   9487984.0000      -487.5418     -1170.2375

MINIMIZER RESTARTING CONJUGATE GRADIENT ALGORITHM DUE TO POOR PROGRESS
LINE MINIMIZER REDUCING GRADIENT FROM 6.49188e+06 TO 6491.88
PRESSURE: 402 -446.951 6.57601 3.63932 6.57601 -495.162 2.72554 3.63932 2.72554 -519.218
GPRESSURE: 402 -1117.5 11.4963 3.26281 -42.2507 -1163.63 -10.9956 19.1101 5.81597 -1232.05
ENERGY:     402     51608.9599    152729.6412    106630.7974      3680.9263       -8254207.9734    473675.0317         0.0000         0.0000         0.0000       -7465882.6168         0.0000  -7465882.6168  -7465882.6168         0.0000           -487.1104     -1171.0589   9487984.0000      -487.1104     -1171.0589

MINIMIZER RESTARTING CONJUGATE GRADIENT ALGORITHM DUE TO POOR PROGRESS
LINE MINIMIZER REDUCING GRADIENT FROM 6.26923e+06 TO 6269.23
PRESSURE: 403 -446.359 6.55763 3.63117 6.55763 -494.489 2.73152 3.63117 2.73152 -518.597
GPRESSURE: 403 -1117.52 11.9131 3.18832 -41.5735 -1164.37 -11.1788 19.1493 5.70173 -1232.66
ENERGY:     403     51478.5417    152513.4931    106614.5583      3676.7120       -8255147.4296    473138.9813         0.0000         0.0000         0.0000       -7467725.1433         0.0000  -7467725.1433  -7467725.1433         0.0000           -486.4817     -1171.5149   9487984.0000      -486.4817     -1171.5149

MINIMIZER RESTARTING CONJUGATE GRADIENT ALGORITHM DUE TO POOR PROGRESS
LINE MINIMIZER REDUCING GRADIENT FROM 6.42118e+06 TO 6421.18
PRESSURE: 404 -445.955 6.54717 3.62291 6.54717 -494.017 2.74125 3.62291 2.74125 -518.178
GPRESSURE: 404 -1119.04 11.2766 3.24563 -42.0093 -1164.92 -10.9849 18.9146 5.82382 -1233.08
ENERGY:     404     51435.2867    152353.9308    106604.2909      3673.6112       -8255795.3178    472725.4946         0.0000         0.0000         0.0000       -7469002.7037         0.0000  -7469002.7037  -7469002.7037         0.0000           -486.0501     -1172.3443   9487984.0000      -486.0501     -1172.3443

MINIMIZER RESTARTING CONJUGATE GRADIENT ALGORITHM DUE TO POOR PROGRESS
LINE MINIMIZER REDUCING GRADIENT FROM 6.21185e+06 TO 6211.85
PRESSURE: 405 -445.377 6.52932 3.61467 6.52932 -493.36 2.74656 3.61467 2.74656 -517.571
GPRESSURE: 405 -1119.03 11.6962 3.17121 -41.3288 -1165.63 -11.1657 18.9531 5.71392 -1233.68
ENERGY:     405     51308.4326    152143.0572    106588.3915      3669.4995       -8256715.3095    472202.3829         0.0000         0.0000         0.0000       -7470803.5458         0.0000  -7470803.5458  -7470803.5458         0.0000           -485.4362     -1172.7784   9487984.0000      -485.4362     -1172.7784

MINIMIZER RESTARTING CONJUGATE GRADIENT ALGORITHM DUE TO POOR PROGRESS
LINE MINIMIZER REDUCING GRADIENT FROM 6.35221e+06 TO 6352.21
PRESSURE: 406 -444.974 6.51872 3.60598 6.51872 -492.888 2.75601 3.60598 2.75601 -517.151
GPRESSURE: 406 -1120.56 11.0555 3.22707 -41.7661 -1166.19 -10.9651 18.7182 5.84019 -1234.1
ENERGY:     406     51264.1823    151983.3265    106578.0956      3666.3952       -8257365.6884    471791.1192         0.0000         0.0000         0.0000       -7472082.5696         0.0000  -7472082.5696  -7472082.5696         0.0000           -485.0043     -1173.6164   9487984.0000      -485.0043     -1173.6164

MINIMIZER RESTARTING CONJUGATE GRADIENT ALGORITHM DUE TO POOR PROGRESS
LINE MINIMIZER REDUCING GRADIENT FROM 6.15615e+06 TO 6156.15
PRESSURE: 407 -444.408 6.50184 3.59793 6.50184 -492.247 2.76124 3.59793 2.76124 -516.559
GPRESSURE: 407 -1120.51 11.4781 3.15471 -41.0831 -1166.88 -11.1431 18.7601 5.73384 -1234.7
ENERGY:     407     51140.8426    151777.5432    106562.5210      3662.3818       -8258266.8684    471280.5653         0.0000         0.0000         0.0000       -7473843.0145         0.0000  -7473843.0145  -7473843.0145         0.0000           -484.4048     -1174.0290   9487984.0000      -484.4048     -1174.0290

MINIMIZER RESTARTING CONJUGATE GRADIENT ALGORITHM DUE TO POOR PROGRESS
LINE MINIMIZER REDUCING GRADIENT FROM 6.28477e+06 TO 6284.77
PRESSURE: 408 -444.004 6.49156 3.58972 6.49156 -491.774 2.77031 3.58972 2.77031 -516.139
GPRESSURE: 408 -1122.06 10.8324 3.2111 -41.524 -1167.44 -10.9359 18.5263 5.86324 -1235.13
ENERGY:     408     51095.5730    151617.5845    106552.1885      3659.2733       -8258919.8358    470871.4249         0.0000         0.0000         0.0000       -7475123.7916         0.0000  -7475123.7916  -7475123.7916         0.0000           -483.9722     -1174.8754   9487984.0000      -483.9722     -1174.8754

MINIMIZER RESTARTING CONJUGATE GRADIENT ALGORITHM DUE TO POOR PROGRESS
LINE MINIMIZER REDUCING GRADIENT FROM 6.10189e+06 TO 6101.89
PRESSURE: 409 -443.452 6.47459 3.58129 6.47459 -491.148 2.77544 3.58129 2.77544 -515.56
GPRESSURE: 409 -1121.97 11.2562 3.14005 -40.8406 -1168.11 -11.1129 18.5716 5.76045 -1235.71
ENERGY:     409     50975.7430    151416.7472    106536.9236      3655.3545       -8259802.6886    470372.9550         0.0000         0.0000         0.0000       -7476844.9653         0.0000  -7476844.9653  -7476844.9653         0.0000           -483.3867     -1175.2666   9487984.0000      -483.3867     -1175.2666

MINIMIZER RESTARTING CONJUGATE GRADIENT ALGORITHM DUE TO POOR PROGRESS
LINE MINIMIZER REDUCING GRADIENT FROM 6.21861e+06 TO 6218.61
PRESSURE: 410 -443.047 6.46482 3.57252 6.46482 -490.674 2.785 3.57252 2.785 -515.139
GPRESSURE: 410 -1123.54 10.6056 3.19665 -41.2848 -1168.68 -10.8993 18.3404 5.89221 -1236.16
ETITLE:      TS           BOND          ANGLE          DIHED          IMPRP               ELECT            VDW       BOUNDARY           MISC        KINETIC               TOTAL           TEMP      POTENTIAL         TOTAL3        TEMPAVG            PRESSURE      GPRESSURE         VOLUME       PRESSAVG      GPRESSAVG

ENERGY:     410     50929.4239    151256.5419    106526.5468      3652.2403       -8260458.6284    469965.9499         0.0000         0.0000         0.0000       -7478127.9256         0.0000  -7478127.9256  -7478127.9256         0.0000           -482.9535     -1176.1226   9487984.0000      -482.9535     -1176.1226

MINIMIZER RESTARTING CONJUGATE GRADIENT ALGORITHM DUE TO POOR PROGRESS
LINE MINIMIZER REDUCING GRADIENT FROM 6.04881e+06 TO 6048.81
PRESSURE: 411 -442.508 6.4487 3.56462 6.4487 -490.063 2.78969 3.56462 2.78969 -514.573
GPRESSURE: 411 -1123.41 11.031 3.12934 -40.6017 -1169.33 -11.0773 18.3921 5.79 -1236.73
ENERGY:     411     50813.0725    151060.5488    106511.5759      3648.4093       -8261323.5531    469479.1954         0.0000         0.0000         0.0000       -7479810.7511         0.0000  -7479810.7511  -7479810.7511         0.0000           -482.3817     -1176.4928   9487984.0000      -482.3817     -1176.4928

MINIMIZER RESTARTING CONJUGATE GRADIENT ALGORITHM DUE TO POOR PROGRESS
LINE MINIMIZER REDUCING GRADIENT FROM 6.15352e+06 TO 6153.52
PRESSURE: 412 -442.102 6.43874 3.55596 6.43874 -489.589 2.79931 3.55596 2.79931 -514.152
GPRESSURE: 412 -1124.99 10.3748 3.18677 -41.0511 -1169.9 -10.8591 18.1637 5.9227 -1237.18
ENERGY:     412     50765.6974    150900.0976    106501.1440      3645.2870       -8261982.6494    469074.2736         0.0000         0.0000         0.0000       -7481096.1498         0.0000  -7481096.1498  -7481096.1498         0.0000           -481.9476     -1177.3579   9487984.0000      -481.9476     -1177.3579

MINIMIZER RESTARTING CONJUGATE GRADIENT ALGORITHM DUE TO POOR PROGRESS
LINE MINIMIZER REDUCING GRADIENT FROM 5.99672e+06 TO 5996.72
PRESSURE: 413 -441.576 6.42321 3.54796 6.42321 -488.992 2.80362 3.54796 2.80362 -513.6
GPRESSURE: 413 -1124.83 10.8021 3.12271 -40.3692 -1170.54 -11.0406 18.2216 5.81847 -1237.75
ENERGY:     413     50652.8082    150708.8883    106486.4488      3641.5397       -8262830.0092    468598.8592         0.0000         0.0000         0.0000       -7482741.4651         0.0000  -7482741.4651  -7482741.4651         0.0000           -481.3891     -1177.7073   9487984.0000      -481.3891     -1177.7073

MINIMIZER RESTARTING CONJUGATE GRADIENT ALGORITHM DUE TO POOR PROGRESS
LINE MINIMIZER REDUCING GRADIENT FROM 6.08932e+06 TO 6089.32
PRESSURE: 414 -441.169 6.41344 3.53925 6.41344 -488.516 2.81289 3.53925 2.81289 -513.177
GPRESSURE: 414 -1126.43 10.1403 3.18092 -40.8237 -1171.12 -10.8196 17.9968 5.95016 -1238.2
ENERGY:     414     50604.3560    150548.2078    106475.9509      3638.4054       -8263492.6021    468196.0591         0.0000         0.0000         0.0000       -7484029.6230         0.0000  -7484029.6230  -7484029.6230         0.0000           -480.9541     -1178.5822   9487984.0000      -480.9541     -1178.5822

MINIMIZER RESTARTING CONJUGATE GRADIENT ALGORITHM DUE TO POOR PROGRESS
LINE MINIMIZER REDUCING GRADIENT FROM 5.94548e+06 TO 5945.48
PRESSURE: 415 -440.654 6.39817 3.53085 6.39817 -487.933 2.81716 3.53085 2.81716 -512.638
GPRESSURE: 415 -1126.23 10.5696 3.12079 -40.1432 -1171.74 -11.0057 18.0606 5.84298 -1238.76
ENERGY:     415     50494.8958    150361.7193    106461.5136      3634.7400       -8264322.9117    467731.6108         0.0000         0.0000         0.0000       -7485638.4323         0.0000  -7485638.4323  -7485638.4323         0.0000           -480.4083     -1178.9107   9487984.0000      -480.4083     -1178.9107

MINIMIZER RESTARTING CONJUGATE GRADIENT ALGORITHM DUE TO POOR PROGRESS
LINE MINIMIZER REDUCING GRADIENT FROM 6.02599e+06 TO 6025.99
PRESSURE: 416 -440.246 6.38856 3.52212 6.38856 -487.457 2.82608 3.52212 2.82608 -512.214
GPRESSURE: 416 -1127.85 9.90276 3.17939 -40.6025 -1172.32 -10.7832 17.8389 5.97161 -1239.22
ENERGY:     416     50445.3568    150200.8610    106450.9395      3631.5939       -8264989.0595    467330.8254         0.0000         0.0000         0.0000       -7486929.4828         0.0000  -7486929.4828  -7486929.4828         0.0000           -479.9722     -1179.7950   9487984.0000      -479.9722     -1179.7950

MINIMIZER RESTARTING CONJUGATE GRADIENT ALGORITHM DUE TO POOR PROGRESS
LINE MINIMIZER REDUCING GRADIENT FROM 5.89506e+06 TO 5895.06
PRESSURE: 417 -439.743 6.37376 3.5143 6.37376 -486.887 2.83018 3.5143 2.83018 -511.686
GPRESSURE: 417 -1127.62 10.3353 3.12333 -39.9228 -1172.93 -10.9751 17.9087 5.86003 -1239.76
ENERGY:     417     50339.2842    150019.0486    106436.7486      3628.0078       -8265802.8335    466877.0076         0.0000         0.0000         0.0000       -7488502.7367         0.0000  -7488502.7367  -7488502.7367         0.0000           -479.4389     -1180.1032   9487984.0000      -479.4389     -1180.1032

MINIMIZER RESTARTING CONJUGATE GRADIENT ALGORITHM DUE TO POOR PROGRESS
LINE MINIMIZER REDUCING GRADIENT FROM 5.96344e+06 TO 5963.44
PRESSURE: 418 -439.334 6.36431 3.50579 6.36431 -486.41 2.839 3.50579 2.839 -511.262
GPRESSURE: 418 -1129.25 9.66345 3.1827 -40.3877 -1173.52 -10.7517 17.6901 5.98619 -1240.22
ENERGY:     418     50288.6282    149858.0322    106426.0924      3624.8499       -8266472.6087    466478.1887         0.0000         0.0000         0.0000       -7489796.8174         0.0000  -7489796.8174  -7489796.8174         0.0000           -479.0018     -1180.9975   9487984.0000      -479.0018     -1180.9975

MINIMIZER RESTARTING CONJUGATE GRADIENT ALGORITHM DUE TO POOR PROGRESS
LINE MINIMIZER REDUCING GRADIENT FROM 5.84543e+06 TO 5845.43
PRESSURE: 419 -438.842 6.35019 3.49772 6.35019 -485.853 2.84264 3.49772 2.84264 -510.746
GPRESSURE: 419 -1128.99 10.0996 3.12866 -39.7068 -1174.11 -10.9505 17.7641 5.86957 -1240.76
ENERGY:     419     50185.9048    149680.8321    106412.1418      3621.3425       -8267270.4907    466034.6272         0.0000         0.0000         0.0000       -7491335.6423         0.0000  -7491335.6423  -7491335.6423         0.0000           -478.4806     -1181.2850   9487984.0000      -478.4806     -1181.2850

MINIMIZER RESTARTING CONJUGATE GRADIENT ALGORITHM DUE TO POOR PROGRESS
LINE MINIMIZER REDUCING GRADIENT FROM 5.90176e+06 TO 5901.76
PRESSURE: 420 -438.432 6.34066 3.48875 6.34066 -485.375 2.8516 3.48875 2.8516 -510.32
GPRESSURE: 420 -1130.64 9.42333 3.18777 -40.1755 -1174.7 -10.7262 17.5465 5.99277 -1241.22
ETITLE:      TS           BOND          ANGLE          DIHED          IMPRP               ELECT            VDW       BOUNDARY           MISC        KINETIC               TOTAL           TEMP      POTENTIAL         TOTAL3        TEMPAVG            PRESSURE      GPRESSURE         VOLUME       PRESSAVG      GPRESSAVG

ENERGY:     420     50134.0890    149519.6949    106401.4054      3618.1757       -8267944.0702    465637.8732         0.0000         0.0000         0.0000       -7492632.8319         0.0000  -7492632.8319  -7492632.8319         0.0000           -478.0423     -1182.1889   9487984.0000      -478.0423     -1182.1889

MINIMIZER RESTARTING CONJUGATE GRADIENT ALGORITHM DUE TO POOR PROGRESS
LINE MINIMIZER REDUCING GRADIENT FROM 5.79666e+06 TO 5796.66
PRESSURE: 421 -437.951 6.32657 3.48154 6.32657 -484.831 2.85513 3.48154 2.85513 -509.816
GPRESSURE: 421 -1130.34 9.86324 3.13673 -39.4934 -1175.28 -10.9312 17.6241 5.87219 -1241.74
ENERGY:     421     50034.6624    149347.0445    106387.7001      3614.7466       -8268726.2559    465204.2129         0.0000         0.0000         0.0000       -7494137.8894         0.0000  -7494137.8894  -7494137.8894         0.0000           -477.5327     -1182.4557   9487984.0000      -477.5327     -1182.4557

MINIMIZER RESTARTING CONJUGATE GRADIENT ALGORITHM DUE TO POOR PROGRESS
LINE MINIMIZER REDUCING GRADIENT FROM 5.84097e+06 TO 5840.97
PRESSURE: 422 -437.539 6.31732 3.47218 6.31732 -484.351 2.86407 3.47218 2.86407 -509.389
GPRESSURE: 422 -1132.01 9.18318 3.19433 -39.9653 -1175.89 -10.7057 17.4068 5.99353 -1242.21
ENERGY:     422     49981.6604    149185.7888    106376.8939      3611.5696       -8269403.7802    464809.3993         0.0000         0.0000         0.0000       -7495438.4682         0.0000  -7495438.4682  -7495438.4682         0.0000           -477.0931     -1183.3700   9487984.0000      -477.0931     -1183.3700

MINIMIZER RESTARTING CONJUGATE GRADIENT ALGORITHM DUE TO POOR PROGRESS
LINE MINIMIZER REDUCING GRADIENT FROM 5.74876e+06 TO 5748.76
PRESSURE: 423 -437.069 6.30363 3.46478 6.30363 -483.819 2.86702 3.46478 2.86702 -508.897
GPRESSURE: 423 -1131.68 9.62722 3.14515 -39.2809 -1176.45 -10.9167 17.4866 5.87038 -1242.72
ENERGY:     423     49885.4482    149017.5754    106363.4480      3608.2187       -8270170.6693    464385.4419         0.0000         0.0000         0.0000       -7496910.5371         0.0000  -7496910.5371  -7496910.5371         0.0000           -476.5951     -1183.6167   9487984.0000      -476.5951     -1183.6167

MINIMIZER RESTARTING CONJUGATE GRADIENT ALGORITHM DUE TO POOR PROGRESS
LINE MINIMIZER REDUCING GRADIENT FROM 5.78111e+06 TO 5781.11
PRESSURE: 424 -436.656 6.29409 3.45578 6.29409 -483.338 2.87591 3.45578 2.87591 -508.469
GPRESSURE: 424 -1133.37 8.94247 3.20223 -39.7562 -1177.06 -10.6901 17.27 5.99059 -1243.19
ENERGY:     424     49831.2425    148856.2057    106352.5932      3605.0315       -8270852.4642    463992.5690         0.0000         0.0000         0.0000       -7498214.8223         0.0000  -7498214.8223  -7498214.8223         0.0000           -476.1541     -1184.5411   9487984.0000      -476.1541     -1184.5411

MINIMIZER RESTARTING CONJUGATE GRADIENT ALGORITHM DUE TO POOR PROGRESS
LINE MINIMIZER REDUCING GRADIENT FROM 5.70175e+06 TO 5701.75
PRESSURE: 425 -436.196 6.28079 3.44861 6.28079 -482.819 2.87884 3.44861 2.87884 -507.987
GPRESSURE: 425 -1133 9.39062 3.15446 -39.0684 -1177.61 -10.9049 17.352 5.86658 -1243.69
ENERGY:     425     49738.1962    148692.3161    106339.4269      3601.7562       -8271604.4289    463577.8790         0.0000         0.0000         0.0000       -7499654.8546         0.0000  -7499654.8546  -7499654.8546         0.0000           -475.6673     -1184.7685   9487984.0000      -475.6673     -1184.7685

MINIMIZER RESTARTING CONJUGATE GRADIENT ALGORITHM DUE TO POOR PROGRESS
LINE MINIMIZER REDUCING GRADIENT FROM 5.72214e+06 TO 5722.14
PRESSURE: 426 -435.781 6.27178 3.4393 6.27178 -482.335 2.88728 3.4393 2.88728 -507.558
GPRESSURE: 426 -1134.72 8.70243 3.21034 -39.5465 -1178.23 -10.6756 17.1346 5.98547 -1244.16
ENERGY:     426     49682.7262    148530.8070    106328.5413      3598.5592       -8272290.6582    463187.0247         0.0000         0.0000         0.0000       -7500962.9999         0.0000  -7500962.9999  -7500962.9999         0.0000           -475.2248     -1185.7039   9487984.0000      -475.2248     -1185.7039

MINIMIZER RESTARTING CONJUGATE GRADIENT ALGORITHM DUE TO POOR PROGRESS
LINE MINIMIZER REDUCING GRADIENT FROM 5.65558e+06 TO 5655.58
PRESSURE: 427 -435.331 6.25863 3.43225 6.25863 -481.827 2.88981 3.43225 2.88981 -507.087
GPRESSURE: 427 -1134.31 9.1534 3.16505 -38.8568 -1178.77 -10.896 17.2198 5.86074 -1244.65
ENERGY:     427     49592.7978    148371.1230    106315.6683      3595.3558       -8273028.2303    462781.3835         0.0000         0.0000         0.0000       -7502371.9019         0.0000  -7502371.9019  -7502371.9019         0.0000           -474.7485     -1185.9117   9487984.0000      -474.7485     -1185.9117

MINIMIZER RESTARTING CONJUGATE GRADIENT ALGORITHM DUE TO POOR PROGRESS
LINE MINIMIZER REDUCING GRADIENT FROM 5.66398e+06 TO 5663.98
PRESSURE: 428 -434.916 6.24917 3.42286 6.24917 -481.343 2.89817 3.42286 2.89817 -506.655
GPRESSURE: 428 -1136.05 8.45949 3.22039 -39.3388 -1179.4 -10.6647 17.003 5.97957 -1245.13
ENERGY:     428     49536.0490    148209.4605    106304.7631      3592.1481       -8273718.8179    462392.4600         0.0000         0.0000         0.0000       -7503683.9371         0.0000  -7503683.9371  -7503683.9371         0.0000           -474.3047     -1186.8588   9487984.0000      -474.3047     -1186.8588

MINIMIZER RESTARTING CONJUGATE GRADIENT ALGORITHM DUE TO POOR PROGRESS
LINE MINIMIZER REDUCING GRADIENT FROM 5.61017e+06 TO 5610.17
PRESSURE: 429 -434.476 6.23659 3.41595 6.23659 -480.847 2.90048 3.41595 2.90048 -506.195
GPRESSURE: 429 -1135.61 8.91402 3.17795 -38.6475 -1179.92 -10.8893 17.0912 5.85432 -1245.61
ENERGY:     429     49449.1962    148053.8761    106292.1781      3589.0147       -8274442.4171    461995.5923         0.0000         0.0000         0.0000       -7505062.5596         0.0000  -7505062.5596  -7505062.5596         0.0000           -473.8393     -1187.0491   9487984.0000      -473.8393     -1187.0491

MINIMIZER RESTARTING CONJUGATE GRADIENT ALGORITHM DUE TO POOR PROGRESS
LINE MINIMIZER REDUCING GRADIENT FROM 5.60655e+06 TO 5606.55
PRESSURE: 430 -434.058 6.22724 3.40687 6.22724 -480.361 2.90847 3.40687 2.90847 -505.762
GPRESSURE: 430 -1137.37 8.21426 3.23354 -39.134 -1180.56 -10.6571 16.8759 5.97185 -1246.09
ETITLE:      TS           BOND          ANGLE          DIHED          IMPRP               ELECT            VDW       BOUNDARY           MISC        KINETIC               TOTAL           TEMP      POTENTIAL         TOTAL3        TEMPAVG            PRESSURE      GPRESSURE         VOLUME       PRESSAVG      GPRESSAVG

ENERGY:     430     49391.1594    147892.0656    106281.2512      3585.7947       -8275137.6471    461608.6399         0.0000         0.0000         0.0000       -7506378.7364         0.0000  -7506378.7364  -7506378.7364         0.0000           -473.3937     -1188.0077   9487984.0000      -473.3937     -1188.0077

MINIMIZER RESTARTING CONJUGATE GRADIENT ALGORITHM DUE TO POOR PROGRESS
LINE MINIMIZER REDUCING GRADIENT FROM 5.56538e+06 TO 5565.38
PRESSURE: 431 -433.628 6.2147 3.40017 6.2147 -479.876 2.91068 3.40017 2.91068 -505.312
GPRESSURE: 431 -1136.9 8.67181 3.19433 -38.4409 -1181.07 -10.8882 16.9679 5.84471 -1246.57
ENERGY:     431     49307.3408    147740.4816    106268.9426      3582.7307       -8275847.4244    461220.2983         0.0000         0.0000         0.0000       -7507727.6304         0.0000  -7507727.6304  -7507727.6304         0.0000           -472.9384     -1188.1795   9487984.0000      -472.9384     -1188.1795

MINIMIZER RESTARTING CONJUGATE GRADIENT ALGORITHM DUE TO POOR PROGRESS
LINE MINIMIZER REDUCING GRADIENT FROM 5.54971e+06 TO 5549.71
PRESSURE: 432 -433.208 6.20523 3.39078 6.20523 -479.388 2.91853 3.39078 2.91853 -504.877
GPRESSURE: 432 -1138.68 7.96578 3.25045 -38.9334 -1181.72 -10.6552 16.7541 5.96027 -1247.05
ENERGY:     432     49248.0152    147578.5382    106257.9837      3579.4976       -8276547.2294    460835.3502         0.0000         0.0000         0.0000       -7509047.8445         0.0000  -7509047.8445  -7509047.8445         0.0000           -472.4912     -1189.1504   9487984.0000      -472.4912     -1189.1504

MINIMIZER RESTARTING CONJUGATE GRADIENT ALGORITHM DUE TO POOR PROGRESS
LINE MINIMIZER REDUCING GRADIENT FROM 5.5211e+06 TO 5521.1
PRESSURE: 433 -432.788 6.19295 3.38382 6.19295 -478.914 2.91995 3.38382 2.91995 -504.436
GPRESSURE: 433 -1138.18 8.42669 3.21421 -38.2389 -1182.22 -10.8929 16.8488 5.83038 -1247.52
ENERGY:     433     49167.1963    147430.8715    106245.9322      3576.5000       -8277243.6829    460455.2639         0.0000         0.0000         0.0000       -7510367.9190         0.0000  -7510367.9190  -7510367.9190         0.0000           -472.0459     -1189.3047   9487984.0000      -472.0459     -1189.3047

MINIMIZER RESTARTING CONJUGATE GRADIENT ALGORITHM DUE TO POOR PROGRESS
LINE MINIMIZER REDUCING GRADIENT FROM 5.49336e+06 TO 5493.36
PRESSURE: 434 -432.366 6.18356 3.3746 6.18356 -478.424 2.92793 3.3746 2.92793 -504.001
GPRESSURE: 434 -1139.99 7.71628 3.27061 -38.7357 -1182.87 -10.6606 16.6359 5.94292 -1248
ENERGY:     434     49106.5603    147268.8088    106234.9278      3573.2554       -8277948.4171    460072.3281         0.0000         0.0000         0.0000       -7511692.5366         0.0000  -7511692.5366  -7511692.5366         0.0000           -471.5971     -1190.2886   9487984.0000      -471.5971     -1190.2886

MINIMIZER RESTARTING CONJUGATE GRADIENT ALGORITHM DUE TO POOR PROGRESS
LINE MINIMIZER REDUCING GRADIENT FROM 5.4773e+06 TO 5477.3
PRESSURE: 435 -431.955 6.17126 3.36817 6.17126 -477.96 2.92875 3.36817 2.92875 -503.57
GPRESSURE: 435 -1139.46 8.18003 3.23891 -38.0408 -1183.36 -10.9061 16.734 5.80904 -1248.46
ENERGY:     435     49028.7077    147124.9809    106223.1181      3570.3247       -8278631.7953    459700.2262         0.0000         0.0000         0.0000       -7512984.4377         0.0000  -7512984.4377  -7512984.4377         0.0000           -471.1617     -1190.4258   9487984.0000      -471.1617     -1190.4258

MINIMIZER RESTARTING CONJUGATE GRADIENT ALGORITHM DUE TO POOR PROGRESS
LINE MINIMIZER REDUCING GRADIENT FROM 5.43754e+06 TO 5437.54
PRESSURE: 436 -431.533 6.16162 3.35866 6.16162 -477.469 2.93646 3.35866 2.93646 -503.132
GPRESSURE: 436 -1141.29 7.46465 3.29438 -38.542 -1184.02 -10.675 16.5202 5.91787 -1248.95
ENERGY:     436     48966.7577    146962.8336    106212.0592      3567.0698       -8279341.4284    459319.3544         0.0000         0.0000         0.0000       -7514313.3537         0.0000  -7514313.3537  -7514313.3537         0.0000           -470.7111     -1191.4222   9487984.0000      -470.7111     -1191.4222

MINIMIZER RESTARTING CONJUGATE GRADIENT ALGORITHM DUE TO POOR PROGRESS
LINE MINIMIZER REDUCING GRADIENT FROM 5.43398e+06 TO 5433.98
PRESSURE: 437 -431.13 6.14973 3.35231 6.14973 -477.015 2.93687 3.35231 2.93687 -502.71
GPRESSURE: 437 -1140.72 7.93272 3.26496 -37.8445 -1184.5 -10.9272 16.6203 5.78107 -1249.4
ENERGY:     437     48891.8159    146822.7637    106200.4778      3564.2064       -8280011.7749    458954.9553         0.0000         0.0000         0.0000       -7515577.5559         0.0000  -7515577.5559  -7515577.5559         0.0000           -470.2850     -1191.5421   9487984.0000      -470.2850     -1191.5421

MINIMIZER RESTARTING CONJUGATE GRADIENT ALGORITHM DUE TO POOR PROGRESS
LINE MINIMIZER REDUCING GRADIENT FROM 5.38227e+06 TO 5382.27
PRESSURE: 438 -430.706 6.14007 3.34266 6.14007 -476.521 2.9444 3.34266 2.9444 -502.271
GPRESSURE: 438 -1142.58 7.21242 3.31936 -38.3499 -1185.18 -10.6972 16.4052 5.88669 -1249.89
ENERGY:     438     48828.5527    146660.5260    106189.3560      3560.9434       -8280726.4868    458576.1060         0.0000         0.0000         0.0000       -7516911.0026         0.0000  -7516911.0026  -7516911.0026         0.0000           -469.8328     -1192.5516   9487984.0000      -469.8328     -1192.5516

MINIMIZER RESTARTING CONJUGATE GRADIENT ALGORITHM DUE TO POOR PROGRESS
LINE MINIMIZER REDUCING GRADIENT FROM 5.39124e+06 TO 5391.24
PRESSURE: 439 -430.312 6.12809 3.336 6.12809 -476.078 2.94444 3.336 2.94444 -501.858
GPRESSURE: 439 -1141.99 7.68469 3.29157 -37.6501 -1185.64 -10.9562 16.5052 5.74792 -1250.33
ENERGY:     439     48756.4549    146524.1260    106177.9911      3558.1470       -8281384.3142    458219.2089         0.0000         0.0000         0.0000       -7518148.3862         0.0000  -7518148.3862  -7518148.3862         0.0000           -469.4160     -1192.6546   9487984.0000      -469.4160     -1192.6546

MINIMIZER RESTARTING CONJUGATE GRADIENT ALGORITHM DUE TO POOR PROGRESS
LINE MINIMIZER REDUCING GRADIENT FROM 5.32766e+06 TO 5327.66
PRESSURE: 440 -429.886 6.11825 3.32676 6.11825 -475.583 2.95132 3.32676 2.95132 -501.417
GPRESSURE: 440 -1143.87 6.95945 3.34548 -38.1593 -1186.33 -10.7269 16.2881 5.85054 -1250.83
ETITLE:      TS           BOND          ANGLE          DIHED          IMPRP               ELECT            VDW       BOUNDARY           MISC        KINETIC               TOTAL           TEMP      POTENTIAL         TOTAL3        TEMPAVG            PRESSURE      GPRESSURE         VOLUME       PRESSAVG      GPRESSAVG

ENERGY:     440     48691.8617    146361.8122    106166.8013      3554.8767       -8282103.9308    457842.3513         0.0000         0.0000         0.0000       -7519486.2276         0.0000  -7519486.2276  -7519486.2276         0.0000           -468.9619     -1193.6769   9487984.0000      -468.9619     -1193.6769

MINIMIZER RESTARTING CONJUGATE GRADIENT ALGORITHM DUE TO POOR PROGRESS
LINE MINIMIZER REDUCING GRADIENT FROM 5.34915e+06 TO 5349.15
PRESSURE: 441 -429.5 6.1066 3.32001 6.1066 -475.149 2.95149 3.32001 2.95149 -501.013
GPRESSURE: 441 -1143.24 7.43554 3.31894 -37.4558 -1186.79 -10.9914 16.3888 5.71027 -1251.26
ENERGY:     441     48622.5492    146228.9723    106155.6449      3552.1467       -8282749.5498    457492.6495         0.0000         0.0000         0.0000       -7520697.5872         0.0000  -7520697.5872  -7520697.5872         0.0000           -468.5540     -1193.7632   9487984.0000      -468.5540     -1193.7632

MINIMIZER RESTARTING CONJUGATE GRADIENT ALGORITHM DUE TO POOR PROGRESS
LINE MINIMIZER REDUCING GRADIENT FROM 5.2738e+06 TO 5273.8
PRESSURE: 442 -429.072 6.09646 3.31075 6.09646 -474.652 2.95772 3.31075 2.95772 -500.571
GPRESSURE: 442 -1145.15 6.70563 3.37114 -37.9687 -1187.48 -10.7625 16.168 5.81063 -1251.76
ENERGY:     442     48556.6178    146066.5677    106144.3848      3548.8708       -8283474.1934    457117.7751         0.0000         0.0000         0.0000       -7522039.9773         0.0000  -7522039.9773  -7522039.9773         0.0000           -468.0982     -1194.7988   9487984.0000      -468.0982     -1194.7988

MINIMIZER RESTARTING CONJUGATE GRADIENT ALGORITHM DUE TO POOR PROGRESS
LINE MINIMIZER REDUCING GRADIENT FROM 5.30782e+06 TO 5307.82
PRESSURE: 443 -428.695 6.08484 3.30412 6.08484 -474.228 2.95773 3.30412 2.95773 -500.174
GPRESSURE: 443 -1144.49 7.18535 3.3465 -37.2619 -1187.93 -11.0317 16.2682 5.67003 -1252.18
ENERGY:     443     48490.0442    145937.1748    106133.4311      3546.2063       -8284107.7361    456774.9578         0.0000         0.0000         0.0000       -7523225.9218         0.0000  -7523225.9218  -7523225.9218         0.0000           -467.6990     -1194.8685   9487984.0000      -467.6990     -1194.8685

MINIMIZER RESTARTING CONJUGATE GRADIENT ALGORITHM DUE TO POOR PROGRESS
LINE MINIMIZER REDUCING GRADIENT FROM 5.22073e+06 TO 5220.73
PRESSURE: 444 -428.266 6.07477 3.29476 6.07477 -473.728 2.96376 3.29476 2.96376 -499.73
GPRESSURE: 444 -1146.43 6.45013 3.39677 -37.7775 -1188.63 -10.8019 16.0439 5.76955 -1252.69
ENERGY:     444     48422.7541    145774.6683    106122.0994      3542.9250       -8284837.3179    456401.9487         0.0000         0.0000         0.0000       -7524572.9224         0.0000  -7524572.9224  -7524572.9224         0.0000           -467.2416     -1195.9172   9487984.0000      -467.2416     -1195.9172

MINIMIZER RESTARTING CONJUGATE GRADIENT ALGORITHM DUE TO POOR PROGRESS
LINE MINIMIZER REDUCING GRADIENT FROM 5.26731e+06 TO 5267.31
PRESSURE: 445 -427.896 6.0632 3.28826 6.0632 -473.313 2.96273 3.28826 2.96273 -499.343
GPRESSURE: 445 -1145.74 6.93454 3.37369 -37.0675 -1189.07 -11.0768 16.1435 5.62915 -1253.1
ENERGY:     445     48358.8668    145648.6133    106111.3464      3540.3245       -8285459.1199    456065.7813         0.0000         0.0000         0.0000       -7525734.1875         0.0000  -7525734.1875  -7525734.1875         0.0000           -466.8507     -1195.9706   9487984.0000      -466.8507     -1195.9706

PRESSURE: 446 -427.528 6.05155 3.28206 6.05155 -472.899 2.96177 3.28206 2.96177 -498.957
GPRESSURE: 446 -1146.02 7.19346 3.38276 -36.6064 -1189.61 -11.1875 16.2835 5.54305 -1253.63
ENERGY:     446     48301.9482    145524.5586    106100.8131      3537.7676       -8286079.3900    455853.7638         0.0000         0.0000         0.0000       -7526760.5388         0.0000  -7526760.5388  -7526760.5388         0.0000           -466.4611     -1196.4181   9487984.0000      -466.4611     -1196.4181

MINIMIZER RESTARTING CONJUGATE GRADIENT ALGORITHM DUE TO POOR PROGRESS
LINE MINIMIZER REDUCING GRADIENT FROM 8.29927e+06 TO 8299.27
PRESSURE: 447 -427.418 6.04902 3.2782 6.04902 -472.767 2.96635 3.2782 2.96635 -498.845
GPRESSURE: 447 -1146.06 6.84578 3.3422 -36.8637 -1189.74 -11.1856 15.996 5.58361 -1253.68
ENERGY:     447     48321.4718    145479.0781    106098.3604      3536.7571       -8286268.6580    455603.6999         0.0000         0.0000         0.0000       -7527229.2908         0.0000  -7527229.2908  -7527229.2908         0.0000           -466.3434     -1196.4917   9487984.0000      -466.3434     -1196.4917

PRESSURE: 448 -427.308 6.04634 3.27404 6.04634 -472.635 2.96995 3.27404 2.96995 -498.734
GPRESSURE: 448 -1146.65 6.43518 3.32699 -37.1887 -1189.93 -11.0964 15.804 5.66326 -1253.8
ENERGY:     448     48350.4919    145435.1649    106096.3967      3535.8224       -8286457.4975    455477.4861         0.0000         0.0000         0.0000       -7527562.1355         0.0000  -7527562.1355  -7527562.1355         0.0000           -466.2256     -1196.7901   9487984.0000      -466.2256     -1196.7901

MINIMIZER RESTARTING CONJUGATE GRADIENT ALGORITHM DUE TO POOR PROGRESS
LINE MINIMIZER REDUCING GRADIENT FROM 5.17957e+06 TO 5179.57
PRESSURE: 449 -426.847 6.03505 3.26864 6.03505 -472.111 2.9696 3.26864 2.9696 -498.253
GPRESSURE: 449 -1147.95 6.59163 3.42327 -36.8252 -1190.61 -11.1059 16.0393 5.56498 -1254.36
ENERGY:     449     48144.0222    145272.5796    106082.3929      3532.6186       -8287240.1629    455181.4156         0.0000         0.0000         0.0000       -7529027.1339         0.0000  -7529027.1339  -7529027.1339         0.0000           -465.7370     -1197.6418   9487984.0000      -465.7370     -1197.6418

MINIMIZER RESTARTING CONJUGATE GRADIENT ALGORITHM DUE TO POOR PROGRESS
LINE MINIMIZER REDUCING GRADIENT FROM 5.10233e+06 TO 5102.33
PRESSURE: 450 -426.373 6.02281 3.25515 6.02281 -471.561 2.97533 3.25515 2.97533 -497.759
GPRESSURE: 450 -1149.05 5.81388 3.52083 -37.2656 -1191.38 -10.9707 15.7686 5.69846 -1254.96
Info: Benchmark time: 64 CPUs 0.0140068 s/step 0.081058 days/ns 1324.99 MB memory
ETITLE:      TS           BOND          ANGLE          DIHED          IMPRP               ELECT            VDW       BOUNDARY           MISC        KINETIC               TOTAL           TEMP      POTENTIAL         TOTAL3        TEMPAVG            PRESSURE      GPRESSURE         VOLUME       PRESSAVG      GPRESSAVG

ENERGY:     450     48147.0010    145091.2906    106069.5750      3529.0534       -8288050.3907    454702.9948         0.0000         0.0000         0.0000       -7530510.4759         0.0000  -7530510.4759  -7530510.4759         0.0000           -465.2309     -1198.4643   9487984.0000      -465.2309     -1198.4643

MINIMIZER RESTARTING CONJUGATE GRADIENT ALGORITHM DUE TO POOR PROGRESS
LINE MINIMIZER REDUCING GRADIENT FROM 5.21311e+06 TO 5213.11
PRESSURE: 451 -426.035 6.01241 3.25101 6.01241 -471.182 2.97332 3.25101 2.97332 -497.407
GPRESSURE: 451 -1148.81 6.3322 3.39385 -36.5887 -1191.77 -11.208 15.7862 5.51622 -1255.28
ENERGY:     451     48045.8672    144979.5550    106059.7432      3526.6990       -8288622.0051    454430.7036         0.0000         0.0000         0.0000       -7531579.4370         0.0000  -7531579.4370  -7531579.4370         0.0000           -464.8748     -1198.6195   9487984.0000      -464.8748     -1198.6195

PRESSURE: 452 -425.699 6.00205 3.24664 6.00205 -470.805 2.97152 3.24664 2.97152 -497.055
GPRESSURE: 452 -1149.5 6.77448 3.23472 -36.0391 -1192.3 -11.2894 15.8425 5.4147 -1255.69
ENERGY:     452     47953.4558    144870.0402    106050.0748      3524.3900       -8289192.1905    454288.0608         0.0000         0.0000         0.0000       -7532506.1688         0.0000  -7532506.1688  -7532506.1688         0.0000           -464.5196     -1199.1622   9487984.0000      -464.5196     -1199.1622

MINIMIZER RESTARTING CONJUGATE GRADIENT ALGORITHM DUE TO POOR PROGRESS
LINE MINIMIZER REDUCING GRADIENT FROM 8.1649e+06 TO 8164.9
PRESSURE: 453 -425.591 5.99925 3.24194 5.99925 -470.675 2.97541 3.24194 2.97541 -496.945
GPRESSURE: 453 -1149.3 6.26251 3.36401 -36.4238 -1192.39 -11.2922 15.6977 5.46113 -1255.79
ENERGY:     453     47991.8848    144824.7249    106047.6135      3523.4018       -8289379.3432    454023.3236         0.0000         0.0000         0.0000       -7532968.3946         0.0000  -7532968.3946  -7532968.3946         0.0000           -464.4035     -1199.1609   9487984.0000      -464.4035     -1199.1609

PRESSURE: 454 -425.483 5.99634 3.23733 5.99634 -470.545 2.9793 3.23733 2.9793 -496.834
GPRESSURE: 454 -1149.72 5.77074 3.46491 -36.817 -1192.58 -11.2096 15.6338 5.54939 -1255.95
ENERGY:     454     48040.7704    144780.8066    106045.4969      3522.4815       -8289565.9773    453885.3443         0.0000         0.0000         0.0000       -7533291.0775         0.0000  -7533291.0775  -7533291.0775         0.0000           -464.2876     -1199.4164   9487984.0000      -464.2876     -1199.4164

MINIMIZER RESTARTING CONJUGATE GRADIENT ALGORITHM DUE TO POOR PROGRESS
LINE MINIMIZER REDUCING GRADIENT FROM 5.08673e+06 TO 5086.73
PRESSURE: 455 -425.068 5.98581 3.23194 5.98581 -470.075 2.97744 3.23194 2.97744 -496.401
GPRESSURE: 455 -1150.57 6.03533 3.4221 -36.3581 -1193.18 -11.2801 15.6919 5.43795 -1256.42
ENERGY:     455     47870.5494    144636.7710    106032.9518      3519.6225       -8290274.2417    453601.4314         0.0000         0.0000         0.0000       -7534612.9155         0.0000  -7534612.9155  -7534612.9155         0.0000           -463.8480     -1200.0584   9487984.0000      -463.8480     -1200.0584

MINIMIZER RESTARTING CONJUGATE GRADIENT ALGORITHM DUE TO POOR PROGRESS
LINE MINIMIZER REDUCING GRADIENT FROM 4.94913e+06 TO 4949.13
PRESSURE: 456 -424.54 5.97235 3.21803 5.97235 -469.462 2.982 3.21803 2.982 -495.852
GPRESSURE: 456 -1152.15 5.15709 3.62515 -36.8737 -1194.07 -11.0839 15.5516 5.58878 -1257.12
ENERGY:     456     47836.8111    144436.5213    106018.5965      3515.6883       -8291182.1672    453113.1953         0.0000         0.0000         0.0000       -7536261.3547         0.0000  -7536261.3547  -7536261.3547         0.0000           -463.2848     -1201.1152   9487984.0000      -463.2848     -1201.1152

MINIMIZER RESTARTING CONJUGATE GRADIENT ALGORITHM DUE TO POOR PROGRESS
LINE MINIMIZER REDUCING GRADIENT FROM 5.15711e+06 TO 5157.11
PRESSURE: 457 -424.236 5.96295 3.21374 5.96295 -469.123 2.97966 3.21374 2.97966 -495.534
GPRESSURE: 457 -1151.62 5.71207 3.45139 -36.1584 -1194.4 -11.3557 15.4815 5.41113 -1257.4
ENERGY:     457     47759.7232    144337.8321    106009.7240      3513.5800       -8291699.9544    452849.8985         0.0000         0.0000         0.0000       -7537229.1965         0.0000  -7537229.1965  -7537229.1965         0.0000           -462.9639     -1201.1385   9487984.0000      -462.9639     -1201.1385

PRESSURE: 458 -423.932 5.95304 3.20953 5.95304 -468.783 2.9769 3.20953 2.9769 -495.216
GPRESSURE: 458 -1152.04 6.13672 3.26045 -35.6197 -1194.87 -11.4549 15.4472 5.32418 -1257.78
ENERGY:     458     47690.1074    144241.0353    106000.9847      3511.5059       -8292216.6438    452706.2619         0.0000         0.0000         0.0000       -7538066.7486         0.0000  -7538066.7486  -7538066.7486         0.0000           -462.6437     -1201.5621   9487984.0000      -462.6437     -1201.5621

MINIMIZER RESTARTING CONJUGATE GRADIENT ALGORITHM DUE TO POOR PROGRESS
LINE MINIMIZER REDUCING GRADIENT FROM 7.37764e+06 TO 7377.64
PRESSURE: 459 -423.814 5.95033 3.20456 5.95033 -468.642 2.98073 3.20456 2.98073 -495.095
GPRESSURE: 459 -1152.01 5.6472 3.40284 -35.9838 -1194.99 -11.4524 15.3553 5.3619 -1257.89
ENERGY:     459     47716.9283    144192.4240    105998.2739      3510.4497       -8292422.3727    452459.5999         0.0000         0.0000         0.0000       -7538544.6969         0.0000  -7538544.6969  -7538544.6969         0.0000           -462.5173     -1201.6291   9487984.0000      -462.5173     -1201.6291

PRESSURE: 460 -423.696 5.94731 3.20028 5.94731 -468.5 2.9842 3.20028 2.9842 -494.976
GPRESSURE: 460 -1152.58 5.14958 3.52221 -36.3733 -1195.2 -11.3565 15.3433 5.45217 -1258.06
ETITLE:      TS           BOND          ANGLE          DIHED          IMPRP               ELECT            VDW       BOUNDARY           MISC        KINETIC               TOTAL           TEMP      POTENTIAL         TOTAL3        TEMPAVG            PRESSURE      GPRESSURE         VOLUME       PRESSAVG      GPRESSAVG

ENERGY:     460     47753.4959    144145.2080    105995.9053      3509.4621       -8292627.2927    452330.4396         0.0000         0.0000         0.0000       -7538892.7818         0.0000  -7538892.7818  -7538892.7818         0.0000           -462.3907     -1201.9495   9487984.0000      -462.3907     -1201.9495

MINIMIZER RESTARTING CONJUGATE GRADIENT ALGORITHM DUE TO POOR PROGRESS
LINE MINIMIZER REDUCING GRADIENT FROM 5.02744e+06 TO 5027.44
PRESSURE: 461 -423.325 5.93763 3.19575 5.93763 -468.081 2.98185 3.19575 2.98185 -494.587
GPRESSURE: 461 -1153.25 5.42096 3.48212 -35.9304 -1195.74 -11.4322 15.3723 5.35128 -1258.5
ENERGY:     461     47597.9186    144018.6525    105984.5807      3506.9184       -8293264.7983    452073.1679         0.0000         0.0000         0.0000       -7540083.5602         0.0000  -7540083.5602  -7540083.5602         0.0000           -461.9974     -1202.4974   9487984.0000      -461.9974     -1202.4974

MINIMIZER RESTARTING CONJUGATE GRADIENT ALGORITHM DUE TO POOR PROGRESS
LINE MINIMIZER REDUCING GRADIENT FROM 4.80772e+06 TO 4807.72
PRESSURE: 462 -422.706 5.92254 3.18002 5.92254 -467.363 2.98526 3.18002 2.98526 -493.944
GPRESSURE: 462 -1155.29 4.47876 3.68244 -36.4418 -1196.81 -11.1882 15.2292 5.49804 -1259.29
ENERGY:     462     47529.0884    143786.6411    105967.6400      3502.3674       -8294334.9476    451537.4530         0.0000         0.0000         0.0000       -7542011.7577         0.0000  -7542011.7577  -7542011.7577         0.0000           -461.3375     -1203.7966   9487984.0000      -461.3375     -1203.7966

MINIMIZER RESTARTING CONJUGATE GRADIENT ALGORITHM DUE TO POOR PROGRESS
LINE MINIMIZER REDUCING GRADIENT FROM 5.15063e+06 TO 5150.63
PRESSURE: 463 -422.44 5.91355 3.17611 5.91355 -467.068 2.98258 3.17611 2.98258 -493.665
GPRESSURE: 463 -1154.46 5.04204 3.53767 -35.7363 -1197.06 -11.493 15.162 5.33685 -1259.55
ENERGY:     463     47474.0947    143703.0839    105959.8758      3500.5378       -8294788.9119    451288.1485         0.0000         0.0000         0.0000       -7542863.1711         0.0000  -7542863.1711  -7542863.1711         0.0000           -461.0578     -1203.6917   9487984.0000      -461.0578     -1203.6917

PRESSURE: 464 -422.176 5.90462 3.17222 5.90462 -466.773 2.97953 3.17222 2.97953 -493.388
GPRESSURE: 464 -1154.66 5.40558 3.39409 -35.2612 -1197.45 -11.6009 15.13 5.26492 -1259.92
ENERGY:     464     47425.9095    143621.2189    105952.2177      3498.7340       -8295241.9828    451152.2548         0.0000         0.0000         0.0000       -7543591.6480         0.0000  -7543591.6480  -7543591.6480         0.0000           -460.7787     -1204.0106   9487984.0000      -460.7787     -1204.0106

MINIMIZER RESTARTING CONJUGATE GRADIENT ALGORITHM DUE TO POOR PROGRESS
LINE MINIMIZER REDUCING GRADIENT FROM 6.73828e+06 TO 6738.28
PRESSURE: 465 -422.047 5.90191 3.16756 5.90191 -466.618 2.98315 3.16756 2.98315 -493.257
GPRESSURE: 465 -1154.77 4.97231 3.48983 -35.5622 -1197.61 -11.5899 14.9978 5.3114 -1260.04
ENERGY:     465     47440.3713    143568.8433    105949.2491      3497.6041       -8295468.0450    450921.3908         0.0000         0.0000         0.0000       -7544090.5862         0.0000  -7544090.5862  -7544090.5862         0.0000           -460.6406     -1204.1410   9487984.0000      -460.6406     -1204.1410

PRESSURE: 466 -421.918 5.89899 3.1629 5.89899 -466.464 2.98699 3.1629 2.98699 -493.124
GPRESSURE: 466 -1155.46 4.49451 3.56929 -35.9012 -1197.87 -11.4741 14.9503 5.42551 -1260.24
ENERGY:     466     47464.0030    143518.0350    105946.6361      3496.5441       -8295693.5650    450800.8436         0.0000         0.0000         0.0000       -7544467.5033         0.0000  -7544467.5033  -7544467.5033         0.0000           -460.5022     -1204.5233   9487984.0000      -460.5022     -1204.5233

MINIMIZER RESTARTING CONJUGATE GRADIENT ALGORITHM DUE TO POOR PROGRESS
LINE MINIMIZER REDUCING GRADIENT FROM 4.98547e+06 TO 4985.47
PRESSURE: 467 -421.589 5.89036 3.15865 5.89036 -466.094 2.98324 3.15865 2.98324 -492.782
GPRESSURE: 467 -1155.89 4.76796 3.55969 -35.4899 -1198.33 -11.5741 14.9786 5.31367 -1260.63
ENERGY:     467     47329.3424    143408.5441    105936.4634      3494.3114       -8296259.9562    450563.3149         0.0000         0.0000         0.0000       -7545527.9799         0.0000  -7545527.9799  -7545527.9799         0.0000           -460.1549     -1204.9493   9487984.0000      -460.1549     -1204.9493

MINIMIZER RESTARTING CONJUGATE GRADIENT ALGORITHM DUE TO POOR PROGRESS
LINE MINIMIZER REDUCING GRADIENT FROM 4.68214e+06 TO 4682.14
PRESSURE: 468 -420.868 5.87329 3.14136 5.87329 -465.258 2.98601 3.14136 2.98601 -492.032
GPRESSURE: 468 -1158.53 3.76507 3.7382 -35.9783 -1199.61 -11.2481 14.8188 5.45785 -1261.53
ENERGY:     468     47209.0215    143142.4419    105916.4114      3489.0852       -8297515.0447    449983.6053         0.0000         0.0000         0.0000       -7547774.4794         0.0000  -7547774.4794  -7547774.4794         0.0000           -459.3858     -1206.5541   9487984.0000      -459.3858     -1206.5541

MINIMIZER RESTARTING CONJUGATE GRADIENT ALGORITHM DUE TO POOR PROGRESS
LINE MINIMIZER REDUCING GRADIENT FROM 5.1745e+06 TO 5174.5
PRESSURE: 469 -420.636 5.86523 3.13764 5.86523 -465.001 2.98251 3.13764 2.98251 -491.788
GPRESSURE: 469 -1157.35 4.34211 3.63825 -35.3014 -1199.77 -11.575 14.794 5.29942 -1261.72
ENERGY:     469     47183.3509    143071.7088    105909.6967      3487.4929       -8297913.4958    449735.3935         0.0000         0.0000         0.0000       -7548525.8529         0.0000  -7548525.8529  -7548525.8529         0.0000           -459.1417     -1206.2812   9487984.0000      -459.1417     -1206.2812

PRESSURE: 470 -420.404 5.85673 3.13417 5.85673 -464.745 2.97918 3.13417 2.97918 -491.545
GPRESSURE: 470 -1157.2 4.70075 3.54732 -34.8388 -1200.09 -11.6947 14.8257 5.2175 -1261.99
ETITLE:      TS           BOND          ANGLE          DIHED          IMPRP               ELECT            VDW       BOUNDARY           MISC        KINETIC               TOTAL           TEMP      POTENTIAL         TOTAL3        TEMPAVG            PRESSURE      GPRESSURE         VOLUME       PRESSAVG      GPRESSAVG

ENERGY:     470     47163.8991    143002.7274    105903.0466      3485.9195       -8298310.7672    449598.2199         0.0000         0.0000         0.0000       -7549156.9547         0.0000  -7549156.9547  -7549156.9547         0.0000           -458.8980     -1206.4249   9487984.0000      -458.8980     -1206.4249

MINIMIZER RESTARTING CONJUGATE GRADIENT ALGORITHM DUE TO POOR PROGRESS
LINE MINIMIZER REDUCING GRADIENT FROM 6.28111e+06 TO 6281.11
PRESSURE: 471 -420.266 5.85394 3.12965 5.85394 -464.58 2.9825 3.12965 2.9825 -491.405
GPRESSURE: 471 -1157.53 4.30669 3.57002 -35.1215 -1200.29 -11.6587 14.623 5.26346 -1262.11
ENERGY:     471     47162.8908    142948.2712    105899.8294      3484.7325       -8298554.1887    449382.5350         0.0000         0.0000         0.0000       -7549675.9298         0.0000  -7549675.9298  -7549675.9298         0.0000           -458.7502     -1206.6433   9487984.0000      -458.7502     -1206.6433

PRESSURE: 472 -420.129 5.85097 3.12537 5.85097 -464.415 2.98572 3.12537 2.98572 -491.264
GPRESSURE: 472 -1158.48 3.81069 3.60617 -35.5023 -1200.59 -11.5037 14.5023 5.36478 -1262.31
ENERGY:     472     47170.3857    142895.3880    105896.9709      3483.6152       -8298797.0135    449271.3698         0.0000         0.0000         0.0000       -7550079.2839         0.0000  -7550079.2839  -7550079.2839         0.0000           -458.6024     -1207.1256   9487984.0000      -458.6024     -1207.1256

MINIMIZER RESTARTING CONJUGATE GRADIENT ALGORITHM DUE TO POOR PROGRESS
LINE MINIMIZER REDUCING GRADIENT FROM 4.9199e+06 TO 4919.9
PRESSURE: 473 -419.824 5.84284 3.12104 5.84284 -464.071 2.98249 3.12104 2.98249 -490.944
GPRESSURE: 473 -1158.66 4.12337 3.61733 -35.0299 -1200.99 -11.6417 14.585 5.26119 -1262.69
ENERGY:     473     47050.2824    142795.5856    105887.3198      3481.5631       -8299326.3416    449042.8648         0.0000         0.0000         0.0000       -7551068.7257         0.0000  -7551068.7257  -7551068.7257         0.0000           -458.2797     -1207.4459   9487984.0000      -458.2797     -1207.4459

PRESSURE: 474 -419.519 5.83501 3.11671 5.83501 -463.728 2.9785 3.11671 2.9785 -490.625
GPRESSURE: 474 -1159.49 4.3817 3.61602 -34.6275 -1201.48 -11.6604 14.7372 5.21984 -1263.16
ENERGY:     474     46942.3418    142698.0706    105878.0997      3479.5946       -8299854.2958    448939.9619         0.0000         0.0000         0.0000       -7551916.2272         0.0000  -7551916.2272  -7551916.2272         0.0000           -457.9575     -1208.0442   9487984.0000      -457.9575     -1208.0442

MINIMIZER RESTARTING CONJUGATE GRADIENT ALGORITHM DUE TO POOR PROGRESS
LINE MINIMIZER REDUCING GRADIENT FROM 7.2013e+06 TO 7201.3
PRESSURE: 475 -419.406 5.83181 3.11167 5.83181 -463.592 2.98197 3.11167 2.98197 -490.51
GPRESSURE: 475 -1159.34 3.9696 3.6472 -34.9181 -1201.62 -11.6754 14.5315 5.24642 -1263.22
ENERGY:     475     46982.8468    142652.2044    105875.5387      3478.5858       -8300053.9190    448687.8441         0.0000         0.0000         0.0000       -7552376.8992         0.0000  -7552376.8992  -7552376.8992         0.0000           -457.8362     -1208.0606   9487984.0000      -457.8362     -1208.0606

PRESSURE: 476 -419.293 5.8288 3.10667 5.8288 -463.457 2.98521 3.10667 2.98521 -490.395
GPRESSURE: 476 -1159.77 3.52832 3.67409 -35.2405 -1201.84 -11.5949 14.4283 5.32261 -1263.36
ENERGY:     476     47034.5044    142607.8942    105873.3704      3477.6429       -8300252.9091    448558.3196         0.0000         0.0000         0.0000       -7552701.1776         0.0000  -7552701.1776  -7552701.1776         0.0000           -457.7150     -1208.3229   9487984.0000      -457.7150     -1208.3229

MINIMIZER RESTARTING CONJUGATE GRADIENT ALGORITHM DUE TO POOR PROGRESS
LINE MINIMIZER REDUCING GRADIENT FROM 4.83716e+06 TO 4837.16
PRESSURE: 477 -418.98 5.82078 3.1027 5.82078 -463.103 2.98163 3.1027 2.98163 -490.066
GPRESSURE: 477 -1160.1 3.81747 3.65605 -34.8114 -1202.27 -11.7038 14.4535 5.233 -1263.75
ENERGY:     477     46909.0728    142506.2838    105863.4597      3475.5436       -8300799.3548    448330.7495         0.0000         0.0000         0.0000       -7553714.2455         0.0000  -7553714.2455  -7553714.2455         0.0000           -457.3829     -1208.7054   9487984.0000      -457.3829     -1208.7054

MINIMIZER RESTARTING CONJUGATE GRADIENT ALGORITHM DUE TO POOR PROGRESS
LINE MINIMIZER REDUCING GRADIENT FROM 4.53503e+06 TO 4535.03
PRESSURE: 478 -418.252 5.80486 3.08494 5.80486 -462.257 2.98316 3.08494 2.98316 -489.309
GPRESSURE: 478 -1162.84 2.77186 3.83025 -35.3451 -1203.58 -11.3485 14.2501 5.38671 -1264.68
ENERGY:     478     46782.2676    142242.8861    105842.8600      3470.3569       -8302077.9606    447760.2204         0.0000         0.0000         0.0000       -7555979.3696         0.0000  -7555979.3696  -7555979.3696         0.0000           -456.6062     -1210.3669   9487984.0000      -456.6062     -1210.3669

MINIMIZER RESTARTING CONJUGATE GRADIENT ALGORITHM DUE TO POOR PROGRESS
LINE MINIMIZER REDUCING GRADIENT FROM 5.05765e+06 TO 5057.65
PRESSURE: 479 -418.032 5.79674 3.08163 5.79674 -462.013 2.9796 3.08163 2.9796 -489.078
GPRESSURE: 479 -1161.55 3.36925 3.73352 -34.6395 -1203.73 -11.6919 14.24 5.24092 -1264.86
ENERGY:     479     46763.3742    142177.5546    105836.4145      3468.8648       -8302459.5056    447518.3913         0.0000         0.0000         0.0000       -7556694.9062         0.0000  -7556694.9062  -7556694.9062         0.0000           -456.3744     -1210.0455   9487984.0000      -456.3744     -1210.0455

PRESSURE: 480 -417.812 5.78882 3.07796 5.78882 -461.77 2.97536 3.07796 2.97536 -488.847
GPRESSURE: 480 -1161.32 3.72677 3.64496 -34.175 -1204.02 -11.8167 14.267 5.168 -1265.12
ETITLE:      TS           BOND          ANGLE          DIHED          IMPRP               ELECT            VDW       BOUNDARY           MISC        KINETIC               TOTAL           TEMP      POTENTIAL         TOTAL3        TEMPAVG            PRESSURE      GPRESSURE         VOLUME       PRESSAVG      GPRESSAVG

ENERGY:     480     46750.5687    142113.9372    105830.0313      3467.3891       -8302840.5082    447386.4744         0.0000         0.0000         0.0000       -7557292.1075         0.0000  -7557292.1075  -7557292.1075         0.0000           -456.1428     -1210.1535   9487984.0000      -456.1428     -1210.1535

MINIMIZER RESTARTING CONJUGATE GRADIENT ALGORITHM DUE TO POOR PROGRESS
LINE MINIMIZER REDUCING GRADIENT FROM 6.04041e+06 TO 6040.41
PRESSURE: 481 -417.675 5.78623 3.07363 5.78623 -461.604 2.97895 3.07363 2.97895 -488.706
GPRESSURE: 481 -1161.7 3.33413 3.66371 -34.4621 -1204.23 -11.7743 14.062 5.21122 -1265.24
ENERGY:     481     46746.5723    142060.4253    105826.8160      3466.2043       -8303085.7074    447178.1707         0.0000         0.0000         0.0000       -7557807.5189         0.0000  -7557807.5189  -7557807.5189         0.0000           -455.9951     -1210.3922   9487984.0000      -455.9951     -1210.3922

PRESSURE: 482 -417.537 5.78354 3.06912 5.78354 -461.439 2.98204 3.06912 2.98204 -488.566
GPRESSURE: 482 -1162.72 2.82478 3.69812 -34.8664 -1204.54 -11.6053 13.9292 5.30804 -1265.45
ENERGY:     482     46750.9840    142008.5066    105823.9616      3465.0885       -8303330.2524    447072.6847         0.0000         0.0000         0.0000       -7558209.0270         0.0000  -7558209.0270  -7558209.0270         0.0000           -455.8474     -1210.9009   9487984.0000      -455.8474     -1210.9009

MINIMIZER RESTARTING CONJUGATE GRADIENT ALGORITHM DUE TO POOR PROGRESS
LINE MINIMIZER REDUCING GRADIENT FROM 4.78988e+06 TO 4789.88
PRESSURE: 483 -417.247 5.77605 3.06491 5.77605 -461.111 2.97812 3.06491 2.97812 -488.261
GPRESSURE: 483 -1162.8 3.15259 3.70273 -34.371 -1204.91 -11.7529 14.0114 5.21604 -1265.82
ENERGY:     483     46637.8812    141915.6281    105814.7017      3463.1637       -8303838.9955    446854.2144         0.0000         0.0000         0.0000       -7559153.4065         0.0000  -7559153.4065  -7559153.4065         0.0000           -455.5398     -1211.1797   9487984.0000      -455.5398     -1211.1797

PRESSURE: 484 -416.957 5.76854 3.061 5.76854 -460.784 2.97438 3.061 2.97438 -487.957
GPRESSURE: 484 -1163.55 3.40599 3.70018 -33.9669 -1205.38 -11.7724 14.1565 5.18637 -1266.29
ENERGY:     484     46536.5390    141824.9247    105805.8694      3461.3159       -8304346.3559    446758.1309         0.0000         0.0000         0.0000       -7559959.5761         0.0000  -7559959.5761  -7559959.5761         0.0000           -455.2328     -1211.7421   9487984.0000      -455.2328     -1211.7421

MINIMIZER RESTARTING CONJUGATE GRADIENT ALGORITHM DUE TO POOR PROGRESS
LINE MINIMIZER REDUCING GRADIENT FROM 6.86621e+06 TO 6866.21
PRESSURE: 485 -416.844 5.76591 3.05599 5.76591 -460.647 2.97755 3.05599 2.97755 -487.841
GPRESSURE: 485 -1163.45 2.99711 3.73241 -34.2607 -1205.53 -11.7819 13.953 5.20863 -1266.35
ENERGY:     485     46574.8427    141779.4744    105803.3319      3460.3039       -8304548.4915    446513.5245         0.0000         0.0000         0.0000       -7560417.0141         0.0000  -7560417.0141  -7560417.0141         0.0000           -455.1109     -1211.7772   9487984.0000      -455.1109     -1211.7772

PRESSURE: 486 -416.731 5.76289 3.05083 5.76289 -460.511 2.98086 3.05083 2.98086 -487.725
GPRESSURE: 486 -1163.93 2.54651 3.76213 -34.6011 -1205.76 -11.6904 13.8425 5.28192 -1266.49
ENERGY:     486     46624.0922    141735.5583    105801.1796      3459.3552       -8304750.2073    446388.5090         0.0000         0.0000         0.0000       -7560741.5129         0.0000  -7560741.5129  -7560741.5129         0.0000           -454.9890     -1212.0605   9487984.0000      -454.9890     -1212.0605

MINIMIZER RESTARTING CONJUGATE GRADIENT ALGORITHM DUE TO POOR PROGRESS
LINE MINIMIZER REDUCING GRADIENT FROM 4.70948e+06 TO 4709.48
PRESSURE: 487 -416.431 5.75526 3.04698 5.75526 -460.17 2.97663 3.04698 2.97663 -487.41
GPRESSURE: 487 -1164.22 2.84491 3.73781 -34.158 -1206.17 -11.8001 13.8724 5.20282 -1266.88
ENERGY:     487     46500.8911    141640.3153    105791.6951      3457.3662       -8305278.0421    446173.8471         0.0000         0.0000         0.0000       -7561713.9272         0.0000  -7561713.9272  -7561713.9272         0.0000           -454.6705     -1212.4224   9487984.0000      -454.6705     -1212.4224

PRESSURE: 488 -416.131 5.7479 3.04302 5.7479 -459.831 2.97259 3.04302 2.97259 -487.096
GPRESSURE: 488 -1165.13 3.11022 3.67831 -33.7621 -1206.67 -11.7933 13.9508 5.18987 -1267.36
ENERGY:     488     46389.2804    141547.1706    105782.6292      3455.4625       -8305804.9649    446082.2809         0.0000         0.0000         0.0000       -7562548.1412         0.0000  -7562548.1412  -7562548.1412         0.0000           -454.3527     -1213.0513   9487984.0000      -454.3527     -1213.0513

MINIMIZER RESTARTING CONJUGATE GRADIENT ALGORITHM DUE TO POOR PROGRESS
LINE MINIMIZER REDUCING GRADIENT FROM 6.97719e+06 TO 6977.19
PRESSURE: 489 -416.022 5.74495 3.03815 5.74495 -459.699 2.97559 3.03815 2.97559 -486.984
GPRESSURE: 489 -1164.91 2.68832 3.75454 -34.0593 -1206.8 -11.8095 13.8093 5.19477 -1267.38
ENERGY:     489     46434.2824    141502.8990    105780.2336      3454.4671       -8306000.8376    445830.8244         0.0000         0.0000         0.0000       -7562998.1310         0.0000  -7562998.1310  -7562998.1310         0.0000           -454.2349     -1213.0303   9487984.0000      -454.2349     -1213.0303

PRESSURE: 490 -415.912 5.74212 3.03317 5.74212 -459.567 2.97839 3.03317 2.97839 -486.872
GPRESSURE: 490 -1165.33 2.22841 3.80806 -34.4154 -1207.02 -11.7138 13.7252 5.25336 -1267.47
ETITLE:      TS           BOND          ANGLE          DIHED          IMPRP               ELECT            VDW       BOUNDARY           MISC        KINETIC               TOTAL           TEMP      POTENTIAL         TOTAL3        TEMPAVG            PRESSURE      GPRESSURE         VOLUME       PRESSAVG      GPRESSAVG

ENERGY:     490     46490.8181    141460.1699    105778.2144      3453.5360       -8306196.4302    445701.5634         0.0000         0.0000         0.0000       -7563312.1284         0.0000  -7563312.1284  -7563312.1284         0.0000           -454.1169     -1213.2753   9487984.0000      -454.1169     -1213.2753

MINIMIZER RESTARTING CONJUGATE GRADIENT ALGORITHM DUE TO POOR PROGRESS
LINE MINIMIZER REDUCING GRADIENT FROM 4.65932e+06 TO 4659.32
PRESSURE: 491 -415.614 5.73469 3.02913 5.73469 -459.229 2.97436 3.02913 2.97436 -486.559
GPRESSURE: 491 -1165.58 2.54365 3.75253 -33.9493 -1207.43 -11.8232 13.7195 5.18556 -1267.87
ENERGY:     491     46370.0094    141366.1936    105768.8483      3451.5673       -8306722.5909    445487.8480         0.0000         0.0000         0.0000       -7564278.1242         0.0000  -7564278.1242  -7564278.1242         0.0000           -453.8003     -1213.6255   9487984.0000      -453.8003     -1213.6255

PRESSURE: 492 -415.316 5.72759 3.02506 5.72759 -458.891 2.97033 3.02506 2.97033 -486.246
GPRESSURE: 492 -1166.45 2.82531 3.65449 -33.5342 -1207.92 -11.8132 13.7472 5.18615 -1268.36
ENERGY:     492     46260.3746    141274.2355    105759.8871      3449.6790       -8307247.5441    445395.2761         0.0000         0.0000         0.0000       -7565108.0918         0.0000  -7565108.0918  -7565108.0918         0.0000           -453.4842     -1214.2427   9487984.0000      -453.4842     -1214.2427

MINIMIZER RESTARTING CONJUGATE GRADIENT ALGORITHM DUE TO POOR PROGRESS
LINE MINIMIZER REDUCING GRADIENT FROM 6.86568e+06 TO 6865.68
PRESSURE: 493 -415.206 5.72452 3.01999 5.72452 -458.758 2.97317 3.01999 2.97317 -486.134
GPRESSURE: 493 -1166.26 2.3902 3.76128 -33.8478 -1208.05 -11.8326 13.6425 5.18024 -1268.37
ENERGY:     493     46304.7840    141229.9124    105757.4898      3448.6787       -8307444.5517    445146.2750         0.0000         0.0000         0.0000       -7565557.4119         0.0000  -7565557.4119  -7565557.4119         0.0000           -453.3658     -1214.2257   9487984.0000      -453.3658     -1214.2257

PRESSURE: 494 -415.096 5.72165 3.01493 5.72165 -458.626 2.97597 3.01493 2.97597 -486.022
GPRESSURE: 494 -1166.69 1.91767 3.83667 -34.2223 -1208.28 -11.7357 13.5815 5.23274 -1268.46
ENERGY:     494     46360.6844    141187.1318    105755.4670      3447.7401       -8307640.9471    445018.2587         0.0000         0.0000         0.0000       -7565871.6653         0.0000  -7565871.6653  -7565871.6653         0.0000           -453.2478     -1214.4778   9487984.0000      -453.2478     -1214.4778

MINIMIZER RESTARTING CONJUGATE GRADIENT ALGORITHM DUE TO POOR PROGRESS
LINE MINIMIZER REDUCING GRADIENT FROM 4.61821e+06 TO 4618.21
PRESSURE: 495 -414.801 5.71443 3.01112 5.71443 -458.291 2.97162 3.01112 2.97162 -485.712
GPRESSURE: 495 -1166.92 2.24145 3.76899 -33.7442 -1208.68 -11.8412 13.561 5.17624 -1268.86
ENERGY:     495     46240.9289    141094.8483    105746.2413      3445.8045       -8308162.3616    444807.5317         0.0000         0.0000         0.0000       -7566827.0068         0.0000  -7566827.0068  -7566827.0068         0.0000           -452.9347     -1214.8208   9487984.0000      -452.9347     -1214.8208

PRESSURE: 496 -414.507 5.70732 3.00684 5.70732 -457.957 2.96768 3.00684 2.96768 -485.403
GPRESSURE: 496 -1167.77 2.5282 3.65488 -33.3215 -1209.17 -11.8252 13.5654 5.18973 -1269.36
ENERGY:     496     46132.2494    141004.5304    105737.4150      3443.9460       -8308682.4528    444716.7999         0.0000         0.0000         0.0000       -7567647.5121         0.0000  -7567647.5121  -7567647.5121         0.0000           -452.6223     -1215.4313   9487984.0000      -452.6223     -1215.4313

MINIMIZER RESTARTING CONJUGATE GRADIENT ALGORITHM DUE TO POOR PROGRESS
LINE MINIMIZER REDUCING GRADIENT FROM 6.75977e+06 TO 6759.77
PRESSURE: 497 -414.397 5.70435 3.00203 5.70435 -457.823 2.97044 3.00203 2.97044 -485.29
GPRESSURE: 497 -1167.59 2.09083 3.77515 -33.642 -1209.3 -11.8484 13.4798 5.17439 -1269.36
ENERGY:     497     46176.3547    140960.1531    105735.0226      3442.9404       -8308880.5524    444469.9103         0.0000         0.0000         0.0000       -7568096.1713         0.0000  -7568096.1713  -7568096.1713         0.0000           -452.5035     -1215.4176   9487984.0000      -452.5035     -1215.4176

PRESSURE: 498 -414.287 5.70134 2.99689 5.70134 -457.691 2.97348 2.99689 2.97348 -485.177
GPRESSURE: 498 -1168.05 1.61282 3.86034 -34.028 -1209.53 -11.7522 13.4303 5.2213 -1269.45
ENERGY:     498     46231.9300    140917.3127    105733.0032      3441.9955       -8309078.0533    444342.9007         0.0000         0.0000         0.0000       -7568410.9113         0.0000  -7568410.9113  -7568410.9113         0.0000           -452.3850     -1215.6743   9487984.0000      -452.3850     -1215.6743

MINIMIZER RESTARTING CONJUGATE GRADIENT ALGORITHM DUE TO POOR PROGRESS
LINE MINIMIZER REDUCING GRADIENT FROM 4.58125e+06 TO 4581.25
PRESSURE: 499 -413.997 5.69433 2.9932 5.69433 -457.361 2.96886 2.9932 2.96886 -484.872
GPRESSURE: 499 -1168.25 1.94286 3.78594 -33.5409 -1209.92 -11.855 13.4 5.17459 -1269.85
ENERGY:     499     46113.5959    140826.9771    105723.9304      3440.1003       -8309592.7469    444135.5613         0.0000         0.0000         0.0000       -7569352.5819         0.0000  -7569352.5819  -7569352.5819         0.0000           -452.0767     -1216.0070   9487984.0000      -452.0767     -1216.0070

PRESSURE: 500 -413.707 5.68726 2.98949 5.68726 -457.031 2.96471 2.98949 2.96471 -484.568
GPRESSURE: 500 -1169.06 2.23038 3.66617 -33.1156 -1210.41 -11.8338 13.3919 5.19798 -1270.35
ETITLE:      TS           BOND          ANGLE          DIHED          IMPRP               ELECT            VDW       BOUNDARY           MISC        KINETIC               TOTAL           TEMP      POTENTIAL         TOTAL3        TEMPAVG            PRESSURE      GPRESSURE         VOLUME       PRESSAVG      GPRESSAVG

ENERGY:     500     46006.2587    140738.5837    105715.2520      3438.2794       -8310106.1556    444047.0110         0.0000         0.0000         0.0000       -7570160.7708         0.0000  -7570160.7708  -7570160.7708         0.0000           -451.7691     -1216.6083   9487984.0000      -451.7691     -1216.6083

MINIMIZER RESTARTING CONJUGATE GRADIENT ALGORITHM DUE TO POOR PROGRESS
LINE MINIMIZER REDUCING GRADIENT FROM 6.65157e+06 TO 6651.57
PRESSURE: 501 -413.597 5.68447 2.98437 5.68447 -456.898 2.96734 2.98437 2.96734 -484.455
GPRESSURE: 501 -1168.91 1.79557 3.79166 -33.4391 -1210.54 -11.8604 13.3176 5.176 -1270.35
ENERGY:     501     46049.8668    140694.1047    105712.8652      3437.2681       -8310305.4058    443802.3208         0.0000         0.0000         0.0000       -7570608.9802         0.0000  -7570608.9802  -7570608.9802         0.0000           -451.6497     -1216.5989   9487984.0000      -451.6497     -1216.5989

PRESSURE: 502 -413.486 5.68147 2.97899 5.68147 -456.764 2.97035 2.97899 2.97035 -484.341
GPRESSURE: 502 -1169.38 1.31449 3.88182 -33.8327 -1210.77 -11.7647 13.2742 5.21733 -1270.43
ENERGY:     502     46104.9042    140651.1806    105710.8499      3436.3182       -8310504.2235    443676.5582         0.0000         0.0000         0.0000       -7570924.4123         0.0000  -7570924.4123  -7570924.4123         0.0000           -451.5307     -1216.8607   9487984.0000      -451.5307     -1216.8607

MINIMIZER RESTARTING CONJUGATE GRADIENT ALGORITHM DUE TO POOR PROGRESS
LINE MINIMIZER REDUCING GRADIENT FROM 4.54608e+06 TO 4546.08
PRESSURE: 503 -413.201 5.67441 2.97538 5.67441 -456.439 2.96611 2.97538 2.96611 -484.041
GPRESSURE: 503 -1169.55 1.65014 3.80326 -33.339 -1211.16 -11.8644 13.2378 5.17936 -1270.84
ENERGY:     503     45987.7764    140562.7170    105701.9179      3434.4598       -8311012.2859    443472.5203         0.0000         0.0000         0.0000       -7571852.8945         0.0000  -7571852.8945  -7571852.8945         0.0000           -451.2268     -1217.1838   9487984.0000      -451.2268     -1217.1838

PRESSURE: 504 -412.916 5.66748 2.9715 5.66748 -456.114 2.96171 2.9715 2.96171 -483.742
GPRESSURE: 504 -1170.34 1.9367 3.68124 -32.9133 -1211.64 -11.8391 13.2212 5.21106 -1271.35
ENERGY:     504     45881.6201    140476.1726    105693.3791      3432.6748       -8311519.2250    443386.4474         0.0000         0.0000         0.0000       -7572648.9311         0.0000  -7572648.9311  -7572648.9311         0.0000           -450.9238     -1217.7757   9487984.0000      -450.9238     -1217.7757

MINIMIZER RESTARTING CONJUGATE GRADIENT ALGORITHM DUE TO POOR PROGRESS
LINE MINIMIZER REDUCING GRADIENT FROM 6.55524e+06 TO 6555.24
PRESSURE: 505 -412.805 5.66476 2.96632 5.66476 -455.98 2.96413 2.96632 2.96413 -483.628
GPRESSURE: 505 -1170.2 1.50599 3.80933 -33.2377 -1211.78 -11.8684 13.1541 5.18254 -1271.33
ENERGY:     505     45924.8398    140431.6635    105691.0029      3431.6610       -8311719.3159    443143.8173         0.0000         0.0000         0.0000       -7573096.3314         0.0000  -7573096.3314  -7573096.3314         0.0000           -450.8042     -1217.7703   9487984.0000      -450.8042     -1217.7703

PRESSURE: 506 -412.694 5.66187 2.96122 5.66187 -455.847 2.9672 2.96122 2.9672 -483.514
GPRESSURE: 506 -1170.69 1.02313 3.90245 -33.6382 -1212.01 -11.7731 13.1156 5.21977 -1271.41
ENERGY:     506     45979.4478    140388.7148    105688.9963      3430.7069       -8311918.9906    443019.1245         0.0000         0.0000         0.0000       -7573412.0002         0.0000  -7573412.0002  -7573412.0002         0.0000           -450.6849     -1218.0364   9487984.0000      -450.6849     -1218.0364

MINIMIZER RESTARTING CONJUGATE GRADIENT ALGORITHM DUE TO POOR PROGRESS
LINE MINIMIZER REDUCING GRADIENT FROM 4.51173e+06 TO 4511.73
PRESSURE: 507 -412.413 5.65504 2.95732 5.65504 -455.525 2.96244 2.95732 2.96244 -483.218
GPRESSURE: 507 -1170.84 1.36382 3.82091 -33.1387 -1212.39 -11.8712 13.0745 5.1878 -1271.82
ENERGY:     507     45863.3516    140301.9663    105680.1949      3428.8829       -8312421.0628    442818.3371         0.0000         0.0000         0.0000       -7574328.3298         0.0000  -7574328.3298  -7574328.3298         0.0000           -450.3854     -1218.3506   9487984.0000      -450.3854     -1218.3506

PRESSURE: 508 -412.132 5.64806 2.95372 5.64806 -455.205 2.9582 2.95372 2.9582 -482.922
GPRESSURE: 508 -1171.6 1.64956 3.6982 -32.7132 -1212.86 -11.8429 13.0518 5.22701 -1272.34
ENERGY:     508     45758.2200    140217.1243    105671.7852      3427.1302       -8312922.0320    442734.8559         0.0000         0.0000         0.0000       -7575112.9164         0.0000  -7575112.9164  -7575112.9164         0.0000           -450.0863     -1218.9340   9487984.0000      -450.0863     -1218.9340

MINIMIZER RESTARTING CONJUGATE GRADIENT ALGORITHM DUE TO POOR PROGRESS
LINE MINIMIZER REDUCING GRADIENT FROM 6.47216e+06 TO 6472.16
PRESSURE: 509 -412.02 5.6452 2.94854 5.6452 -455.071 2.96069 2.94854 2.96069 -482.809
GPRESSURE: 509 -1171.48 1.22222 3.82768 -33.0393 -1213 -11.8735 12.991 5.19386 -1272.31
ENERGY:     509     45801.1803    140172.6702    105669.4252      3426.1157       -8313122.6826    442493.9893         0.0000         0.0000         0.0000       -7575559.3019         0.0000  -7575559.3019  -7575559.3019         0.0000           -449.9667     -1218.9315   9487984.0000      -449.9667     -1218.9315

PRESSURE: 510 -411.91 5.64232 2.94315 5.64232 -454.937 2.9637 2.94315 2.9637 -482.695
GPRESSURE: 510 -1171.98 0.737977 3.92252 -33.4455 -1213.23 -11.779 12.9561 5.22782 -1272.39
ETITLE:      TS           BOND          ANGLE          DIHED          IMPRP               ELECT            VDW       BOUNDARY           MISC        KINETIC               TOTAL           TEMP      POTENTIAL         TOTAL3        TEMPAVG            PRESSURE      GPRESSURE         VOLUME       PRESSAVG      GPRESSAVG

ENERGY:     510     45855.5126    140129.7792    105667.4346      3425.1612       -8313322.7874    442370.4141         0.0000         0.0000         0.0000       -7575874.4856         0.0000  -7575874.4856  -7575874.4856         0.0000           -449.8474     -1219.2011   9487984.0000      -449.8474     -1219.2011

MINIMIZER RESTARTING CONJUGATE GRADIENT ALGORITHM DUE TO POOR PROGRESS
LINE MINIMIZER REDUCING GRADIENT FROM 4.47781e+06 TO 4477.81
PRESSURE: 511 -411.632 5.63573 2.93961 5.63573 -454.621 2.95887 2.93961 2.95887 -482.403
GPRESSURE: 511 -1172.11 1.08354 3.83831 -32.9409 -1213.61 -11.8755 12.9101 5.20141 -1272.8
ENERGY:     511     45740.2623    140044.5676    105658.7494      3423.3676       -8313819.4588    442172.6257         0.0000         0.0000         0.0000       -7576779.8861         0.0000  -7576779.8861  -7576779.8861         0.0000           -449.5516     -1219.5071   9487984.0000      -449.5516     -1219.5071

PRESSURE: 512 -411.355 5.62892 2.9359 5.62892 -454.304 2.95452 2.9359 2.95452 -482.11
GPRESSURE: 512 -1172.85 1.36968 3.71436 -32.5158 -1214.07 -11.8441 12.8824 5.2466 -1273.33
ENERGY:     512     45635.9834    139961.2463    105650.4539      3421.6448       -8314315.2373    442091.7320         0.0000         0.0000         0.0000       -7577554.1769         0.0000  -7577554.1769  -7577554.1769         0.0000           -449.2563     -1220.0833   9487984.0000      -449.2563     -1220.0833

MINIMIZER RESTARTING CONJUGATE GRADIENT ALGORITHM DUE TO POOR PROGRESS
LINE MINIMIZER REDUCING GRADIENT FROM 6.40243e+06 TO 6402.43
PRESSURE: 513 -411.244 5.62595 2.93085 5.62595 -454.17 2.95734 2.93085 2.95734 -481.997
GPRESSURE: 513 -1172.74 0.945038 3.84604 -32.8432 -1214.21 -11.8765 12.8269 5.20943 -1273.29
ENERGY:     513     45678.8295    139916.9433    105648.1164      3420.6319       -8314515.8851    441852.4537         0.0000         0.0000         0.0000       -7577998.9103         0.0000  -7577998.9103  -7577998.9103         0.0000           -449.1371     -1220.0827   9487984.0000      -449.1371     -1220.0827

PRESSURE: 514 -411.133 5.62312 2.92561 5.62312 -454.037 2.96024 2.92561 2.96024 -481.883
GPRESSURE: 514 -1173.25 0.460218 3.94286 -33.2552 -1214.45 -11.7825 12.796 5.23987 -1273.36
ENERGY:     514     45733.0382    139874.1939    105646.1449      3419.6781       -8314716.1401    441729.9203         0.0000         0.0000         0.0000       -7578313.1647         0.0000  -7578313.1647  -7578313.1647         0.0000           -449.0178     -1220.3538   9487984.0000      -449.0178     -1220.3538

MINIMIZER RESTARTING CONJUGATE GRADIENT ALGORITHM DUE TO POOR PROGRESS
LINE MINIMIZER REDUCING GRADIENT FROM 4.44408e+06 TO 4444.08
PRESSURE: 515 -410.859 5.61658 2.92223 5.61658 -453.723 2.95516 2.92223 2.95516 -481.594
GPRESSURE: 515 -1173.36 0.809372 3.85587 -32.7462 -1214.82 -11.878 12.7459 5.21858 -1273.78
ENERGY:     515     45618.4534    139790.3500    105637.5652      3417.9118       -8315208.3709    441535.0048         0.0000         0.0000         0.0000       -7579209.0857         0.0000  -7579209.0857  -7579209.0857         0.0000           -448.7255     -1220.6535   9487984.0000      -448.7255     -1220.6535

PRESSURE: 516 -410.585 5.60987 2.91859 5.60987 -453.41 2.95072 2.91859 2.95072 -481.306
GPRESSURE: 516 -1174.08 1.09604 3.72959 -32.3206 -1215.28 -11.8445 12.7124 5.26859 -1274.31
ENERGY:     516     45514.8487    139708.3857    105629.3722      3416.2156       -8315699.5740    441456.7335         0.0000         0.0000         0.0000       -7579974.0183         0.0000  -7579974.0183  -7579974.0183         0.0000           -448.4334     -1221.2231   9487984.0000      -448.4334     -1221.2231

MINIMIZER RESTARTING CONJUGATE GRADIENT ALGORITHM DUE TO POOR PROGRESS
LINE MINIMIZER REDUCING GRADIENT FROM 6.34486e+06 TO 6344.86
PRESSURE: 517 -410.475 5.60711 2.91328 5.60711 -453.277 2.95342 2.91328 2.95342 -481.192
GPRESSURE: 517 -1173.98 0.674037 3.86271 -32.6498 -1215.42 -11.8786 12.6625 5.22859 -1274.27
ENERGY:     517     45557.7317    139664.3079    105627.0590      3415.2059       -8315899.9326    441218.8283         0.0000         0.0000         0.0000       -7580416.7998         0.0000  -7580416.7998  -7580416.7998         0.0000           -448.3146     -1221.2236   9487984.0000      -448.3146     -1221.2236

PRESSURE: 518 -410.365 5.60428 2.9081 5.60428 -453.144 2.95596 2.9081 2.95596 -481.079
GPRESSURE: 518 -1174.49 0.188385 3.96226 -33.0663 -1215.66 -11.7858 12.6355 5.25639 -1274.33
ENERGY:     518     45611.9597    139621.7901    105625.1119      3414.2536       -8316099.8070    441097.3005         0.0000         0.0000         0.0000       -7580729.3912         0.0000  -7580729.3912  -7580729.3912         0.0000           -448.1957     -1221.4956   9487984.0000      -448.1957     -1221.4956

MINIMIZER RESTARTING CONJUGATE GRADIENT ALGORITHM DUE TO POOR PROGRESS
LINE MINIMIZER REDUCING GRADIENT FROM 4.41049e+06 TO 4410.49
PRESSURE: 519 -410.092 5.59752 2.90419 5.59752 -452.833 2.95131 2.90419 2.95131 -480.793
GPRESSURE: 519 -1174.59 0.54105 3.87117 -32.5546 -1216.02 -11.8793 12.5798 5.23927 -1274.75
ENERGY:     519     45497.8940    139539.1543    105616.6202      3412.5144       -8316588.2046    440905.1511         0.0000         0.0000         0.0000       -7581616.8706         0.0000  -7581616.8706  -7581616.8706         0.0000           -447.9064     -1221.7898   9487984.0000      -447.9064     -1221.7898

PRESSURE: 520 -409.821 5.59097 2.90097 5.59097 -452.523 2.94655 2.90097 2.94655 -480.507
GPRESSURE: 520 -1175.3 0.829004 3.7425 -32.1286 -1216.48 -11.8446 12.5413 5.29345 -1275.28
ETITLE:      TS           BOND          ANGLE          DIHED          IMPRP               ELECT            VDW       BOUNDARY           MISC        KINETIC               TOTAL           TEMP      POTENTIAL         TOTAL3        TEMPAVG            PRESSURE      GPRESSURE         VOLUME       PRESSAVG      GPRESSAVG

ENERGY:     520     45394.8260    139458.3920    105608.5129      3410.8426       -8317075.6940    440829.5154         0.0000         0.0000         0.0000       -7582373.6051         0.0000  -7582373.6051  -7582373.6051         0.0000           -447.6172     -1222.3536   9487984.0000      -447.6172     -1222.3536

MINIMIZER RESTARTING CONJUGATE GRADIENT ALGORITHM DUE TO POOR PROGRESS
LINE MINIMIZER REDUCING GRADIENT FROM 6.29805e+06 TO 6298.05
PRESSURE: 521 -409.712 5.58822 2.89567 5.58822 -452.391 2.94918 2.89567 2.94918 -480.395
GPRESSURE: 521 -1175.2 0.408505 3.87831 -32.4595 -1216.62 -11.8802 12.4966 5.25076 -1275.24
ENERGY:     521     45437.8577    139414.6121    105606.2274      3409.8385       -8317275.1401    440592.8409         0.0000         0.0000         0.0000       -7582813.7634         0.0000  -7582813.7634  -7582813.7634         0.0000           -447.4991     -1222.3541   9487984.0000      -447.4991     -1222.3541

PRESSURE: 522 -409.602 5.58538 2.89066 5.58538 -452.259 2.95197 2.89066 2.95197 -480.282
GPRESSURE: 522 -1175.72 -0.0778267 3.98068 -32.881 -1216.86 -11.788 12.4734 5.27637 -1275.3
ENERGY:     522     45492.2346    139372.3964    105604.3053      3408.8915       -8317474.3962    440472.3279         0.0000         0.0000         0.0000       -7583124.2405         0.0000  -7583124.2405  -7583124.2405         0.0000           -447.3810     -1222.6265   9487984.0000      -447.3810     -1222.6265

MINIMIZER RESTARTING CONJUGATE GRADIENT ALGORITHM DUE TO POOR PROGRESS
LINE MINIMIZER REDUCING GRADIENT FROM 4.37695e+06 TO 4376.95
PRESSURE: 523 -409.332 5.57897 2.88672 5.57897 -451.951 2.94718 2.88672 2.94718 -479.998
GPRESSURE: 523 -1175.81 0.278523 3.88575 -32.3662 -1217.21 -11.8805 12.4128 5.26272 -1275.72
ENERGY:     523     45378.5463    139290.8369    105595.8835      3407.1744       -8317959.6915    440282.8388         0.0000         0.0000         0.0000       -7584004.4116         0.0000  -7584004.4116  -7584004.4116         0.0000           -447.0939     -1222.9152   9487984.0000      -447.0939     -1222.9152

PRESSURE: 524 -409.064 5.57229 2.88327 5.57229 -451.644 2.94223 2.88327 2.94223 -479.715
GPRESSURE: 524 -1176.5 0.567651 3.75401 -31.9407 -1217.67 -11.8446 12.3695 5.32036 -1276.25
ENERGY:     524     45275.8890    139211.1407    105587.8428      3405.5260       -8318444.0761    440209.8553         0.0000         0.0000         0.0000       -7584753.8223         0.0000  -7584753.8223  -7584753.8223         0.0000           -446.8076     -1223.4749   9487984.0000      -446.8076     -1223.4749

MINIMIZER RESTARTING CONJUGATE GRADIENT ALGORITHM DUE TO POOR PROGRESS
LINE MINIMIZER REDUCING GRADIENT FROM 6.26102e+06 TO 6261.02
PRESSURE: 525 -408.955 5.56954 2.87815 5.56954 -451.513 2.94524 2.87815 2.94524 -479.603
GPRESSURE: 525 -1176.39 0.133794 3.91376 -32.2776 -1217.81 -11.8784 12.2973 5.29345 -1276.24
ENERGY:     525     45319.1732    139166.8916    105585.6033      3404.5287       -8318642.6672    439973.9870         0.0000         0.0000         0.0000       -7585192.4834         0.0000  -7585192.4834  -7585192.4834         0.0000           -446.6902     -1223.4775   9487984.0000      -446.6902     -1223.4775

PRESSURE: 526 -408.846 5.56659 2.8728 5.56659 -451.381 2.94773 2.8728 2.94773 -479.492
GPRESSURE: 526 -1176.87 -0.366444 4.02259 -32.704 -1218.05 -11.7759 12.2178 5.34696 -1276.35
ENERGY:     526     45373.8276    139124.3672    105583.7279      3403.5886       -8318840.8009    439854.1088         0.0000         0.0000         0.0000       -7585501.1807         0.0000  -7585501.1807  -7585501.1807         0.0000           -446.5728     -1223.7558   9487984.0000      -446.5728     -1223.7558

MINIMIZER RESTARTING CONJUGATE GRADIENT ALGORITHM DUE TO POOR PROGRESS
LINE MINIMIZER REDUCING GRADIENT FROM 4.34426e+06 TO 4344.26
PRESSURE: 527 -408.579 5.56011 2.86891 5.56011 -451.076 2.943 2.86891 2.943 -479.21
GPRESSURE: 527 -1176.97 -0.0014698 3.93186 -32.1865 -1218.4 -11.8756 12.1873 5.32147 -1276.74
ENERGY:     527     45259.7230    139043.8297    105575.3307      3401.8968       -8319323.4434    439668.1477         0.0000         0.0000         0.0000       -7586374.5155         0.0000  -7586374.5155  -7586374.5155         0.0000           -446.2881     -1224.0380   9487984.0000      -446.2881     -1224.0380

PRESSURE: 528 -408.312 5.55371 2.86533 5.55371 -450.771 2.93842 2.86533 2.93842 -478.929
GPRESSURE: 528 -1177.68 0.298813 3.80229 -31.7576 -1218.85 -11.8465 12.1719 5.36757 -1277.25
ENERGY:     528     45156.8563    138965.1971    105567.3192      3400.2717       -8319805.2266    439599.5172         0.0000         0.0000         0.0000       -7587116.0651         0.0000  -7587116.0651  -7587116.0651         0.0000           -446.0038     -1224.5931   9487984.0000      -446.0038     -1224.5931

MINIMIZER RESTARTING CONJUGATE GRADIENT ALGORITHM DUE TO POOR PROGRESS
LINE MINIMIZER REDUCING GRADIENT FROM 6.26146e+06 TO 6261.46
PRESSURE: 529 -408.204 5.55081 2.86026 5.55081 -450.642 2.94075 2.86026 2.94075 -478.819
GPRESSURE: 529 -1177.56 -0.126257 3.93668 -32.0952 -1218.99 -11.8776 12.1156 5.33285 -1277.22
ENERGY:     529     45201.0987    138922.5295    105565.0893      3399.2884       -8320001.2924    439363.8784         0.0000         0.0000         0.0000       -7587549.4082         0.0000  -7587549.4082  -7587549.4082         0.0000           -445.8883     -1224.5898   9487984.0000      -445.8883     -1224.5898

PRESSURE: 530 -408.097 5.54804 2.85501 5.54804 -450.512 2.94331 2.85501 2.94331 -478.709
GPRESSURE: 530 -1178.06 -0.61458 4.03794 -32.5237 -1219.23 -11.7827 12.082 5.36575 -1277.29
ETITLE:      TS           BOND          ANGLE          DIHED          IMPRP               ELECT            VDW       BOUNDARY           MISC        KINETIC               TOTAL           TEMP      POTENTIAL         TOTAL3        TEMPAVG            PRESSURE      GPRESSURE         VOLUME       PRESSAVG      GPRESSAVG

ENERGY:     530     45256.7326    138881.4273    105563.2180      3398.3625       -8320196.8577    439244.7890         0.0000         0.0000         0.0000       -7587852.3283         0.0000  -7587852.3283  -7587852.3283         0.0000           -445.7728     -1224.8585   9487984.0000      -445.7728     -1224.8585

MINIMIZER RESTARTING CONJUGATE GRADIENT ALGORITHM DUE TO POOR PROGRESS
LINE MINIMIZER REDUCING GRADIENT FROM 4.30607e+06 TO 4306.07
PRESSURE: 531 -407.83 5.54178 2.85132 5.54178 -450.208 2.93846 2.85132 2.93846 -478.428
GPRESSURE: 531 -1178.16 -0.247273 3.93641 -32.0029 -1219.58 -11.878 12.0302 5.34464 -1277.69
ENERGY:     531     45142.3363    138801.3175    105554.8311      3396.6815       -8320679.9215    439061.0369         0.0000         0.0000         0.0000       -7588723.7181         0.0000  -7588723.7181  -7588723.7181         0.0000           -445.4886     -1225.1443   9487984.0000      -445.4886     -1225.1443

PRESSURE: 532 -407.564 5.53511 2.84776 5.53511 -449.904 2.93372 2.84776 2.93372 -478.148
GPRESSURE: 532 -1178.86 0.0578098 3.79321 -31.57 -1220.03 -11.8455 11.9922 5.39718 -1278.21
ENERGY:     532     45039.1102    138723.0923    105546.8249      3395.0684       -8321161.7966    438994.6923         0.0000         0.0000         0.0000       -7589463.0085         0.0000  -7589463.0085  -7589463.0085         0.0000           -445.2051     -1225.7011   9487984.0000      -445.2051     -1225.7011

MINIMIZER RESTARTING CONJUGATE GRADIENT ALGORITHM DUE TO POOR PROGRESS
LINE MINIMIZER REDUCING GRADIENT FROM 6.25027e+06 TO 6250.27
PRESSURE: 533 -407.458 5.53227 2.8423 5.53227 -449.776 2.93597 2.8423 2.93597 -478.039
GPRESSURE: 533 -1178.75 -0.370039 3.93932 -31.9138 -1220.17 -11.8788 11.9518 5.3577 -1278.17
ENERGY:     533     45084.0433    138680.9390    105544.6129      3394.0973       -8321356.0962    438759.6927         0.0000         0.0000         0.0000       -7589892.7110         0.0000  -7589892.7110  -7589892.7110         0.0000           -445.0909     -1225.6951   9487984.0000      -445.0909     -1225.6951

PRESSURE: 534 -407.352 5.52956 2.83723 5.52956 -449.648 2.93877 2.83723 2.93877 -477.931
GPRESSURE: 534 -1179.24 -0.860391 4.0492 -32.3482 -1220.41 -11.7858 11.9308 5.38815 -1278.24
ENERGY:     534     45140.4193    138640.3489    105542.7625      3393.1828       -8321549.8352    438641.5815         0.0000         0.0000         0.0000       -7590191.5402         0.0000  -7590191.5402  -7590191.5402         0.0000           -444.9769     -1225.9609   9487984.0000      -444.9769     -1225.9609

MINIMIZER RESTARTING CONJUGATE GRADIENT ALGORITHM DUE TO POOR PROGRESS
LINE MINIMIZER REDUCING GRADIENT FROM 4.27291e+06 TO 4272.91
PRESSURE: 535 -407.087 5.52302 2.83349 5.52302 -449.346 2.93368 2.83349 2.93368 -477.652
GPRESSURE: 535 -1179.33 -0.48931 3.94146 -31.8241 -1220.75 -11.8802 11.87 5.37285 -1278.64
ENERGY:     535     45026.7198    138561.1402    105534.4009      3391.5256       -8322030.5095    438460.1650         0.0000         0.0000         0.0000       -7591056.5579         0.0000  -7591056.5579  -7591056.5579         0.0000           -444.6948     -1226.2427   9487984.0000      -444.6948     -1226.2427

PRESSURE: 536 -406.822 5.51663 2.82975 5.51663 -449.044 2.92906 2.82975 2.92906 -477.373
GPRESSURE: 536 -1180.02 -0.181681 3.79127 -31.3893 -1221.2 -11.8463 11.8202 5.43058 -1279.16
ENERGY:     536     44924.1551    138483.8031    105526.4161      3389.9353       -8322510.2865    438396.1042         0.0000         0.0000         0.0000       -7591789.8727         0.0000  -7591789.8727  -7591789.8727         0.0000           -444.4131     -1226.7958   9487984.0000      -444.4131     -1226.7958

MINIMIZER RESTARTING CONJUGATE GRADIENT ALGORITHM DUE TO POOR PROGRESS
LINE MINIMIZER REDUCING GRADIENT FROM 6.21951e+06 TO 6219.51
PRESSURE: 537 -406.717 5.51383 2.82476 5.51383 -448.918 2.93181 2.82476 2.93181 -477.266
GPRESSURE: 537 -1179.91 -0.60799 3.94262 -31.735 -1221.34 -11.8807 11.7894 5.38829 -1279.12
ENERGY:     537     44969.1837    138442.0287    105524.2172      3388.9732       -8322703.5084    438162.3651         0.0000         0.0000         0.0000       -7592216.7406         0.0000  -7592216.7406  -7592216.7406         0.0000           -444.3001     -1226.7897   9487984.0000      -444.3001     -1226.7897

PRESSURE: 538 -406.612 5.51089 2.81907 5.51089 -448.79 2.93421 2.81907 2.93421 -477.159
GPRESSURE: 538 -1180.4 -1.09889 4.05565 -32.173 -1221.58 -11.7891 11.7743 5.41618 -1279.18
ENERGY:     538     45025.6367    138401.8168    105522.3802      3388.0683       -8322895.9752    438045.4517         0.0000         0.0000         0.0000       -7592512.6216         0.0000  -7592512.6216  -7592512.6216         0.0000           -444.1868     -1227.0544   9487984.0000      -444.1868     -1227.0544

MINIMIZER RESTARTING CONJUGATE GRADIENT ALGORITHM DUE TO POOR PROGRESS
LINE MINIMIZER REDUCING GRADIENT FROM 4.24031e+06 TO 4240.31
PRESSURE: 539 -406.348 5.50442 2.81569 5.50442 -448.491 2.92919 2.81569 2.92919 -476.881
GPRESSURE: 539 -1180.49 -0.725411 3.94503 -31.6468 -1221.92 -11.8809 11.708 5.40517 -1279.6
ENERGY:     539     44912.2732    138323.4290    105514.0370      3386.4320       -8323374.8456    437866.5702         0.0000         0.0000         0.0000       -7593372.1041         0.0000  -7593372.1041  -7593372.1041         0.0000           -443.9067     -1227.3350   9487984.0000      -443.9067     -1227.3350

PRESSURE: 540 -406.085 5.49803 2.81179 5.49803 -448.191 2.92449 2.81179 2.92449 -476.605
GPRESSURE: 540 -1181.17 -0.416207 3.79073 -31.2112 -1222.37 -11.8446 11.6512 5.46773 -1280.12
ETITLE:      TS           BOND          ANGLE          DIHED          IMPRP               ELECT            VDW       BOUNDARY           MISC        KINETIC               TOTAL           TEMP      POTENTIAL         TOTAL3        TEMPAVG            PRESSURE      GPRESSURE         VOLUME       PRESSAVG      GPRESSAVG

ENERGY:     540     44810.0491    138246.9045    105506.0700      3384.8637       -8323852.7583    437805.1388         0.0000         0.0000         0.0000       -7594099.7320         0.0000  -7594099.7320  -7594099.7320         0.0000           -443.6269     -1227.8860   9487984.0000      -443.6269     -1227.8860

MINIMIZER RESTARTING CONJUGATE GRADIENT ALGORITHM DUE TO POOR PROGRESS
LINE MINIMIZER REDUCING GRADIENT FROM 6.19501e+06 TO 6195.01
PRESSURE: 541 -405.981 5.49507 2.8067 5.49507 -448.066 2.92726 2.8067 2.92726 -476.498
GPRESSURE: 541 -1181.06 -0.840831 3.94513 -31.5583 -1222.51 -11.8808 11.6263 5.42376 -1280.07
ENERGY:     541     44855.3372    138205.5452    105503.8911      3383.9095       -8324044.6284    437572.4506         0.0000         0.0000         0.0000       -7594523.4948         0.0000  -7594523.4948  -7594523.4948         0.0000           -443.5148     -1227.8786   9487984.0000      -443.5148     -1227.8786

PRESSURE: 542 -405.877 5.49248 2.80141 5.49248 -447.94 2.92954 2.80141 2.92954 -476.392
GPRESSURE: 542 -1181.55 -1.33091 4.06107 -31.9984 -1222.74 -11.7905 11.616 5.44902 -1280.13
ENERGY:     542     44912.0518    138165.7462    105502.0771      3383.0139       -8324235.9439    437456.6811         0.0000         0.0000         0.0000       -7594816.3740         0.0000  -7594816.3740  -7594816.3740         0.0000           -443.4029     -1228.1422   9487984.0000      -443.4029     -1228.1422

MINIMIZER RESTARTING CONJUGATE GRADIENT ALGORITHM DUE TO POOR PROGRESS
LINE MINIMIZER REDUCING GRADIENT FROM 4.20794e+06 TO 4207.94
PRESSURE: 543 -405.615 5.48599 2.79716 5.48599 -447.643 2.92487 2.79716 2.92487 -476.116
GPRESSURE: 543 -1181.63 -0.955247 3.94657 -31.4703 -1223.09 -11.8802 11.5443 5.44251 -1280.55
ENERGY:     543     44798.9837    138088.1468    105493.7568      3381.3961       -8324713.1330    437280.3620         0.0000         0.0000         0.0000       -7595670.4876         0.0000  -7595670.4876  -7595670.4876         0.0000           -443.1245     -1228.4214   9487984.0000      -443.1245     -1228.4214

PRESSURE: 544 -405.353 5.47932 2.79364 5.47932 -447.345 2.92026 2.79364 2.92026 -475.842
GPRESSURE: 544 -1182.3 -0.645387 3.79076 -31.0345 -1223.53 -11.842 11.4828 5.50897 -1281.07
ENERGY:     544     44697.0723    138012.4075    105485.8156      3379.8451       -8325189.1952    437221.6661         0.0000         0.0000         0.0000       -7596392.3886         0.0000  -7596392.3886  -7596392.3886         0.0000           -442.8465     -1228.9710   9487984.0000      -442.8465     -1228.9710

MINIMIZER RESTARTING CONJUGATE GRADIENT ALGORITHM DUE TO POOR PROGRESS
LINE MINIMIZER REDUCING GRADIENT FROM 6.1748e+06 TO 6174.8
PRESSURE: 545 -405.249 5.47651 2.78853 5.47651 -447.221 2.92274 2.78853 2.92274 -475.736
GPRESSURE: 545 -1182.19 -1.06842 3.94712 -31.3826 -1223.67 -11.8793 11.463 5.46225 -1281.02
ENERGY:     545     44742.6492    137971.4834    105483.6614      3378.8999       -8325379.7707    436989.9776         0.0000         0.0000         0.0000       -7596813.0992         0.0000  -7596813.0992  -7596813.0992         0.0000           -442.7355     -1228.9618   9487984.0000      -442.7355     -1228.9618

PRESSURE: 546 -405.146 5.47367 2.78336 5.47367 -447.097 2.92518 2.78336 2.92518 -475.631
GPRESSURE: 546 -1182.69 -1.55774 4.06447 -31.8246 -1223.91 -11.7903 11.4569 5.48655 -1281.08
ENERGY:     546     44799.6679    137932.1259    105481.8717      3378.0130       -8325569.4333    436875.2714         0.0000         0.0000         0.0000       -7597102.4834         0.0000  -7597102.4834  -7597102.4834         0.0000           -442.6246     -1229.2230   9487984.0000      -442.6246     -1229.2230

MINIMIZER RESTARTING CONJUGATE GRADIENT ALGORITHM DUE TO POOR PROGRESS
LINE MINIMIZER REDUCING GRADIENT FROM 4.17546e+06 TO 4175.46
PRESSURE: 547 -404.885 5.46719 2.77916 5.46719 -446.801 2.92044 2.77916 2.92044 -475.357
GPRESSURE: 547 -1182.76 -1.18064 3.94843 -31.2952 -1224.25 -11.8779 11.3811 5.48307 -1281.5
ENERGY:     547     44686.7852    137855.2443    105473.5723      3376.4095       -8326045.4279    436701.5840         0.0000         0.0000         0.0000       -7597951.8327         0.0000  -7597951.8327  -7597951.8327         0.0000           -442.3476     -1229.5019   9487984.0000      -442.3476     -1229.5019

PRESSURE: 548 -404.625 5.4607 2.7751 5.4607 -446.505 2.91584 2.7751 2.91584 -475.084
GPRESSURE: 548 -1183.43 -0.869204 3.79025 -30.8591 -1224.69 -11.8374 11.316 5.55352 -1282.03
ENERGY:     548     44585.0800    137780.2220    105465.6499      3374.8737       -8326520.1662    436645.7825         0.0000         0.0000         0.0000       -7598668.5582         0.0000  -7598668.5582  -7598668.5582         0.0000           -442.0714     -1230.0507   9487984.0000      -442.0714     -1230.0507

MINIMIZER RESTARTING CONJUGATE GRADIENT ALGORITHM DUE TO POOR PROGRESS
LINE MINIMIZER REDUCING GRADIENT FROM 6.1604e+06 TO 6160.4
PRESSURE: 549 -404.523 5.45799 2.77015 5.45799 -446.383 2.91819 2.77015 2.91819 -474.98
GPRESSURE: 549 -1183.32 -1.29085 3.94866 -31.2078 -1224.83 -11.8763 11.2998 5.50454 -1281.97
ENERGY:     549     44631.0298    137739.7613    105463.5186      3373.9387       -8326709.0496    436414.9202         0.0000         0.0000         0.0000       -7599085.8811         0.0000  -7599085.8811  -7599085.8811         0.0000           -441.9618     -1230.0400   9487984.0000      -441.9618     -1230.0400

PRESSURE: 550 -404.421 5.45511 2.76518 5.45511 -446.26 2.92085 2.76518 2.92085 -474.876
GPRESSURE: 550 -1183.81 -1.77936 4.06859 -31.6515 -1225.07 -11.7884 11.2973 5.5282 -1282.02
ETITLE:      TS           BOND          ANGLE          DIHED          IMPRP               ELECT            VDW       BOUNDARY           MISC        KINETIC               TOTAL           TEMP      POTENTIAL         TOTAL3        TEMPAVG            PRESSURE      GPRESSURE         VOLUME       PRESSAVG      GPRESSAVG

ENERGY:     550     44688.4257    137700.8749    105461.7510      3373.0609       -8326897.2232    436301.3051         0.0000         0.0000         0.0000       -7599371.8055         0.0000  -7599371.8055  -7599371.8055         0.0000           -441.8520     -1230.2986   9487984.0000      -441.8520     -1230.2986

MINIMIZER RESTARTING CONJUGATE GRADIENT ALGORITHM DUE TO POOR PROGRESS
LINE MINIMIZER REDUCING GRADIENT FROM 4.14283e+06 TO 4142.83
PRESSURE: 551 -404.161 5.44848 2.76081 5.44848 -445.966 2.91598 2.76081 2.91598 -474.603
GPRESSURE: 551 -1183.88 -1.4006 3.95024 -31.121 -1225.41 -11.8737 11.2184 5.52784 -1282.45
ENERGY:     551     44575.6524    137624.6514    105453.4534      3371.4733       -8327372.0556    436130.2545         0.0000         0.0000         0.0000       -7600216.5707         0.0000  -7600216.5707  -7600216.5707         0.0000           -441.5767     -1230.5783   9487984.0000      -441.5767     -1230.5783

PRESSURE: 552 -403.902 5.44199 2.75703 5.44199 -445.672 2.91098 2.75703 2.91098 -474.331
GPRESSURE: 552 -1184.55 -1.08847 3.7901 -30.6846 -1225.85 -11.8323 11.1501 5.60053 -1282.98
ENERGY:     552     44474.0888    137550.2747    105445.5303      3369.9541       -8327845.8219    436077.3760         0.0000         0.0000         0.0000       -7600928.5980         0.0000  -7600928.5980  -7600928.5980         0.0000           -441.3017     -1231.1271   9487984.0000      -441.3017     -1231.1271

MINIMIZER RESTARTING CONJUGATE GRADIENT ALGORITHM DUE TO POOR PROGRESS
LINE MINIMIZER REDUCING GRADIENT FROM 6.15139e+06 TO 6151.39
PRESSURE: 553 -403.801 5.43916 2.75134 5.43916 -445.551 2.91356 2.75134 2.91356 -474.229
GPRESSURE: 553 -1184.43 -1.50887 3.95019 -31.0338 -1225.99 -11.8716 11.1369 5.55086 -1282.92
ENERGY:     553     44520.4464    137510.3250    105443.4172      3369.0293       -8328032.7935    435847.2756         0.0000         0.0000         0.0000       -7601342.3000         0.0000  -7601342.3000  -7601342.3000         0.0000           -441.1935     -1231.1142   9487984.0000      -441.1935     -1231.1142

PRESSURE: 554 -403.7 5.43649 2.74654 5.43649 -445.429 2.91647 2.74654 2.91647 -474.126
GPRESSURE: 554 -1184.92 -1.99601 4.07197 -31.4789 -1226.22 -11.7846 11.1372 5.57301 -1282.97
ENERGY:     554     44578.2786    137471.9417    105441.6701      3368.1611       -8328219.4396    435734.7653         0.0000         0.0000         0.0000       -7601624.6228         0.0000  -7601624.6228  -7601624.6228         0.0000           -441.0849     -1231.3701   9487984.0000      -441.0849     -1231.3701

MINIMIZER RESTARTING CONJUGATE GRADIENT ALGORITHM DUE TO POOR PROGRESS
LINE MINIMIZER REDUCING GRADIENT FROM 4.11001e+06 TO 4110.01
PRESSURE: 555 -403.441 5.42955 2.74212 5.42955 -445.137 2.91197 2.74212 2.91197 -473.854
GPRESSURE: 555 -1184.99 -1.61629 3.9507 -30.9478 -1226.57 -11.8673 11.0557 5.57592 -1283.39
ENERGY:     555     44465.5654    137396.3158    105433.3596      3366.5914       -8328693.4287    435566.2329         0.0000         0.0000         0.0000       -7602465.3635         0.0000  -7602465.3635  -7602465.3635         0.0000           -440.8109     -1231.6509   9487984.0000      -440.8109     -1231.6509

PRESSURE: 556 -403.183 5.42301 2.73812 5.42301 -444.845 2.90709 2.73812 2.90709 -473.584
GPRESSURE: 556 -1185.66 -1.30286 3.78852 -30.5103 -1227.01 -11.8239 10.9845 5.65156 -1283.93
ENERGY:     556     44364.0844    137322.5503    105425.4248      3365.0890       -8329166.4280    435516.4201         0.0000         0.0000         0.0000       -7603172.8594         0.0000  -7603172.8594  -7603172.8594         0.0000           -440.5372     -1232.2012   9487984.0000      -440.5372     -1232.2012

MINIMIZER RESTARTING CONJUGATE GRADIENT ALGORITHM DUE TO POOR PROGRESS
LINE MINIMIZER REDUCING GRADIENT FROM 6.14709e+06 TO 6147.09
PRESSURE: 557 -403.083 5.42031 2.73262 5.42031 -444.725 2.90952 2.73262 2.90952 -473.483
GPRESSURE: 557 -1185.54 -1.72202 3.95071 -30.8605 -1227.14 -11.8643 10.9749 5.60066 -1283.87
ENERGY:     557     44410.9037    137283.1183    105423.3345      3364.1737       -8329351.5151    435287.0079         0.0000         0.0000         0.0000       -7603582.9770         0.0000  -7603582.9770  -7603582.9770         0.0000           -440.4304     -1232.1857   9487984.0000      -440.4304     -1232.1857

PRESSURE: 558 -402.984 5.41739 2.72724 5.41739 -444.605 2.91226 2.72724 2.91226 -473.381
GPRESSURE: 558 -1186.02 -2.20897 4.07342 -31.3064 -1227.38 -11.7784 10.9772 5.62194 -1283.92
ENERGY:     558     44469.2055    137245.2560    105421.6118      3363.3184       -8329536.4262    435175.5387         0.0000         0.0000         0.0000       -7603861.4959         0.0000  -7603861.4959  -7603861.4959         0.0000           -440.3233     -1232.4383   9487984.0000      -440.3233     -1232.4383

PRESSURE: 559 -402.884 5.41461 2.72252 5.41461 -444.486 2.91488 2.72252 2.91488 -473.28
GPRESSURE: 559 -1187.22 -2.86185 4.19506 -31.9622 -1227.74 -11.5433 11.0112 5.71895 -1284.08
ENERGY:     559     44539.2079    137208.8367    105420.0990      3362.5574       -8329720.7414    435138.2206         0.0000         0.0000         0.0000       -7604051.8198         0.0000  -7604051.8198  -7604051.8198         0.0000           -440.2166     -1233.0160   9487984.0000      -440.2166     -1233.0160

MINIMIZER RESTARTING CONJUGATE GRADIENT ALGORITHM DUE TO POOR PROGRESS
LINE MINIMIZER REDUCING GRADIENT FROM 5.41383e+06 TO 5413.83
PRESSURE: 560 -402.768 5.40989 2.72128 5.40989 -444.361 2.91096 2.72128 2.91096 -473.157
GPRESSURE: 560 -1185.79 -2.13801 4.03759 -31.1208 -1227.64 -11.8841 10.9062 5.57038 -1284.09
ETITLE:      TS           BOND          ANGLE          DIHED          IMPRP               ELECT            VDW       BOUNDARY           MISC        KINETIC               TOTAL           TEMP      POTENTIAL         TOTAL3        TEMPAVG            PRESSURE      GPRESSURE         VOLUME       PRESSAVG      GPRESSAVG

ENERGY:     560     44484.0072    137181.4594    105416.0820      3361.8285       -8329930.7234    434968.0792         0.0000         0.0000         0.0000       -7604519.2670         0.0000  -7604519.2670  -7604519.2670         0.0000           -440.0954     -1232.5047   9487984.0000      -440.0954     -1232.5047

PRESSURE: 561 -402.652 5.40527 2.72016 5.40527 -444.237 2.90683 2.72016 2.90683 -473.035
GPRESSURE: 561 -1185.36 -1.71149 3.91555 -30.6091 -1227.7 -12.0151 10.8523 5.5191 -1284.22
ENERGY:     561     44437.5015    137155.6543    105412.1325      3361.1465       -8330140.5496    434877.9271         0.0000         0.0000         0.0000       -7604896.1876         0.0000  -7604896.1876  -7604896.1876         0.0000           -439.9744     -1232.4280   9487984.0000      -439.9744     -1232.4280

MINIMIZER RESTARTING CONJUGATE GRADIENT ALGORITHM DUE TO POOR PROGRESS
LINE MINIMIZER REDUCING GRADIENT FROM 3.88455e+06 TO 3884.55
PRESSURE: 562 -402.239 5.3999 2.71125 5.3999 -443.753 2.90558 2.71125 2.90558 -472.608
GPRESSURE: 562 -1188.4 -2.45997 4.11908 -31.2024 -1228.58 -11.565 10.8836 5.75832 -1284.99
ENERGY:     562     44216.6027    137011.7313    105399.8143      3358.5051       -8330908.0118    434705.8985         0.0000         0.0000         0.0000       -7606215.4599         0.0000  -7606215.4599  -7606215.4599         0.0000           -439.5334     -1233.9921   9487984.0000      -439.5334     -1233.9921

MINIMIZER RESTARTING CONJUGATE GRADIENT ALGORITHM DUE TO POOR PROGRESS
LINE MINIMIZER REDUCING GRADIENT FROM 3.8073e+06 TO 3807.3
PRESSURE: 563 -401.67 5.38098 2.691 5.38098 -443.105 2.90093 2.691 2.90093 -472.008
GPRESSURE: 563 -1186.53 -2.09469 4.0964 -30.4055 -1229.35 -11.9859 10.6448 5.69519 -1285.78
ENERGY:     563     44302.6668    136831.7360    105383.2410      3354.8028       -8331957.3021    434122.8567         0.0000         0.0000         0.0000       -7607961.9988         0.0000  -7607961.9988  -7607961.9988         0.0000           -438.9277     -1233.8858   9487984.0000      -438.9277     -1233.8858

MINIMIZER RESTARTING CONJUGATE GRADIENT ALGORITHM DUE TO POOR PROGRESS
LINE MINIMIZER REDUCING GRADIENT FROM 4.15961e+06 TO 4159.61
PRESSURE: 564 -401.432 5.37766 2.6872 5.37766 -442.825 2.90254 2.6872 2.90254 -471.768
GPRESSURE: 564 -1188.64 -2.56407 4.03867 -30.8121 -1229.88 -11.7327 10.4552 5.80118 -1286.13
ENERGY:     564     44155.9832    136754.6290    105377.2018      3352.9801       -8332400.0848    434019.5269         0.0000         0.0000         0.0000       -7608739.7638         0.0000  -7608739.7638  -7608739.7638         0.0000           -438.6750     -1234.8845   9487984.0000      -438.6750     -1234.8845

PRESSURE: 565 -401.195 5.37406 2.68416 5.37406 -442.545 2.90483 2.68416 2.90483 -471.529
GPRESSURE: 565 -1192.69 -3.49591 3.9472 -31.665 -1230.6 -11.082 10.1938 5.93578 -1286.56
ENERGY:     565     44026.4078    136682.2461    105371.3989      3351.2105       -8332842.1748    434058.0509         0.0000         0.0000         0.0000       -7609352.8606         0.0000  -7609352.8606  -7609352.8606         0.0000           -438.4231     -1236.6170   9487984.0000      -438.4231     -1236.6170

MINIMIZER RESTARTING CONJUGATE GRADIENT ALGORITHM DUE TO POOR PROGRESS
LINE MINIMIZER REDUCING GRADIENT FROM 6.62358e+06 TO 6623.58
PRESSURE: 566 -401.105 5.36861 2.68032 5.36861 -442.452 2.90091 2.68032 2.90091 -471.432
GPRESSURE: 566 -1189.38 -2.6947 4.11221 -30.796 -1230.41 -11.7034 10.457 5.8576 -1286.6
ENERGY:     566     44087.1313    136657.6913    105368.5035      3350.6861       -8333003.6806    433790.9382         0.0000         0.0000         0.0000       -7609748.7302         0.0000  -7609748.7302  -7609748.7302         0.0000           -438.3294     -1235.4631   9487984.0000      -438.3294     -1235.4631

PRESSURE: 567 -401.016 5.36334 2.67644 5.36334 -442.358 2.89769 2.67644 2.89769 -471.334
GPRESSURE: 567 -1187.94 -2.36282 4.20379 -30.3564 -1230.4 -11.9477 10.5721 5.77589 -1286.69
ENERGY:     567     44158.1458    136635.4506    105365.6697      3350.1737       -8333165.0135    433653.0122         0.0000         0.0000         0.0000       -7610002.5615         0.0000  -7610002.5615  -7610002.5615         0.0000           -438.2358     -1235.0094   9487984.0000      -438.2358     -1235.0094

PRESSURE: 568 -400.926 5.35763 2.67299 5.35763 -442.264 2.89423 2.67299 2.89423 -471.236
GPRESSURE: 568 -1187.27 -2.24336 4.35351 -30.1576 -1230.47 -12.021 10.7488 5.73233 -1286.87
ENERGY:     568     44239.7750    136615.4810    105362.9195      3349.6727       -8333326.1145    433592.4628         0.0000         0.0000         0.0000       -7610165.8035         0.0000  -7610165.8035  -7610165.8035         0.0000           -438.1419     -1234.8697   9487984.0000      -438.1419     -1234.8697

MINIMIZER RESTARTING CONJUGATE GRADIENT ALGORITHM DUE TO POOR PROGRESS
LINE MINIMIZER REDUCING GRADIENT FROM 5.14823e+06 TO 5148.23
PRESSURE: 569 -400.804 5.35562 2.66901 5.35562 -442.118 2.89677 2.66901 2.89677 -471.114
GPRESSURE: 569 -1187.76 -2.37661 4.10816 -30.2532 -1230.69 -12.039 10.3514 5.75087 -1286.9
ENERGY:     569     44184.1771    136571.0293    105360.3650      3348.6468       -8333554.9848    433443.0788         0.0000         0.0000         0.0000       -7610647.6879         0.0000  -7610647.6879  -7610647.6879         0.0000           -438.0120     -1235.1167   9487984.0000      -438.0120     -1235.1167

PRESSURE: 570 -400.682 5.35393 2.6656 5.35393 -441.972 2.89971 2.6656 2.89971 -470.992
GPRESSURE: 570 -1188.81 -2.6567 3.97063 -30.5175 -1230.98 -11.9189 10.1124 5.81803 -1287.05
ETITLE:      TS           BOND          ANGLE          DIHED          IMPRP               ELECT            VDW       BOUNDARY           MISC        KINETIC               TOTAL           TEMP      POTENTIAL         TOTAL3        TEMPAVG            PRESSURE      GPRESSURE         VOLUME       PRESSAVG      GPRESSAVG

ENERGY:     570     44137.3512    136528.6940    105358.0740      3347.6716       -8333783.4348    433375.0640         0.0000         0.0000         0.0000       -7611036.5800         0.0000  -7611036.5800  -7611036.5800         0.0000           -437.8820     -1235.6147   9487984.0000      -437.8820     -1235.6147

MINIMIZER RESTARTING CONJUGATE GRADIENT ALGORITHM DUE TO POOR PROGRESS
LINE MINIMIZER REDUCING GRADIENT FROM 3.82468e+06 TO 3824.68
PRESSURE: 571 -400.324 5.34668 2.65811 5.34668 -441.561 2.89536 2.65811 2.89536 -470.617
GPRESSURE: 571 -1190.3 -2.75459 4.19846 -30.3819 -1231.62 -11.729 10.3787 5.91568 -1287.7
ENERGY:     571     43951.1757    136412.8336    105346.5837      3345.4910       -8334451.7627    433210.3330         0.0000         0.0000         0.0000       -7612185.3458         0.0000  -7612185.3458  -7612185.3458         0.0000           -437.5004     -1236.5376   9487984.0000      -437.5004     -1236.5376

MINIMIZER RESTARTING CONJUGATE GRADIENT ALGORITHM DUE TO POOR PROGRESS
LINE MINIMIZER REDUCING GRADIENT FROM 3.70432e+06 TO 3704.32
PRESSURE: 572 -399.813 5.33217 2.63886 5.33217 -440.969 2.89695 2.63886 2.89695 -470.086
GPRESSURE: 572 -1191.25 -3.40903 4.14854 -30.7728 -1232.58 -11.5736 9.92711 6.02219 -1288.39
ENERGY:     572     43977.4561    136240.5667    105333.0525      3341.9065       -8335404.1480    432757.3526         0.0000         0.0000         0.0000       -7613753.8136         0.0000  -7613753.8136  -7613753.8136         0.0000           -436.9561     -1237.4069   9487984.0000      -436.9561     -1237.4069

MINIMIZER RESTARTING CONJUGATE GRADIENT ALGORITHM DUE TO POOR PROGRESS
LINE MINIMIZER REDUCING GRADIENT FROM 4.05646e+06 TO 4056.46
PRESSURE: 573 -399.596 5.32518 2.63601 5.32518 -440.727 2.89255 2.63601 2.89255 -469.861
GPRESSURE: 573 -1190.86 -2.89993 4.12639 -30.1091 -1232.79 -11.7708 10.0619 5.95193 -1288.68
ENERGY:     573     43884.1970    136183.0538    105326.5255      3340.5613       -8335805.0527    432616.2735         0.0000         0.0000         0.0000       -7614454.4415         0.0000  -7614454.4415  -7614454.4415         0.0000           -436.7279     -1237.4448   9487984.0000      -436.7279     -1237.4448

PRESSURE: 574 -399.379 5.31829 2.63304 5.31829 -440.487 2.88853 2.63304 2.88853 -469.635
GPRESSURE: 574 -1191.36 -2.57709 4.10655 -29.6776 -1233.13 -11.7861 10.2238 5.95594 -1289.12
ENERGY:     574     43801.8290    136127.8953    105320.2010      3339.2362       -8336205.0452    432601.5937         0.0000         0.0000         0.0000       -7615014.2901         0.0000  -7615014.2901  -7615014.2901         0.0000           -436.5002     -1237.8705   9487984.0000      -436.5002     -1237.8705

MINIMIZER RESTARTING CONJUGATE GRADIENT ALGORITHM DUE TO POOR PROGRESS
LINE MINIMIZER REDUCING GRADIENT FROM 6.21401e+06 TO 6214.01
PRESSURE: 575 -399.289 5.31563 2.62789 5.31563 -440.377 2.89197 2.62789 2.89197 -469.544
GPRESSURE: 575 -1191.19 -2.92811 4.12706 -29.9694 -1233.28 -11.8036 9.99569 5.96452 -1289.14
ENERGY:     575     43847.5897    136092.1830    105318.4425      3338.3866       -8336375.4085    432377.8798         0.0000         0.0000         0.0000       -7615400.9268         0.0000  -7615400.9268  -7615400.9268         0.0000           -436.4033     -1237.8676   9487984.0000      -436.4033     -1237.8676

PRESSURE: 576 -399.199 5.31315 2.62262 5.31315 -440.269 2.8951 2.62262 2.8951 -469.451
GPRESSURE: 576 -1191.56 -3.35144 4.14383 -30.3495 -1233.51 -11.7052 9.82476 6.0324 -1289.26
ENERGY:     576     43904.1201    136058.0999    105317.0920      3337.6025       -8336545.6372    432273.0211         0.0000         0.0000         0.0000       -7615655.7018         0.0000  -7615655.7018  -7615655.7018         0.0000           -436.3063     -1238.1087   9487984.0000      -436.3063     -1238.1087

PRESSURE: 577 -399.109 5.3105 2.61718 5.3105 -440.159 2.89825 2.61718 2.89825 -469.36
GPRESSURE: 577 -1192.62 -3.91665 4.15845 -30.8872 -1233.86 -11.4671 9.7072 6.16206 -1289.47
ENERGY:     577     43971.6088    136025.5201    105315.9579      3336.9221       -8336715.1733    432241.9198         0.0000         0.0000         0.0000       -7615823.2446         0.0000  -7615823.2446  -7615823.2446         0.0000           -436.2094     -1238.6491   9487984.0000      -436.2094     -1238.6491

MINIMIZER RESTARTING CONJUGATE GRADIENT ALGORITHM DUE TO POOR PROGRESS
LINE MINIMIZER REDUCING GRADIENT FROM 5.09188e+06 TO 5091.88
PRESSURE: 578 -398.99 5.30573 2.61577 5.30573 -440.032 2.89412 2.61577 2.89412 -469.235
GPRESSURE: 578 -1191.38 -3.27053 4.0831 -30.1403 -1233.79 -11.7907 9.71183 6.00709 -1289.5
ENERGY:     578     43908.3454    135996.5577    105311.8739      3336.1582       -8336932.6523    432086.5351         0.0000         0.0000         0.0000       -7616293.1820         0.0000  -7616293.1820  -7616293.1820         0.0000           -436.0860     -1238.2240   9487984.0000      -436.0860     -1238.2240

PRESSURE: 579 -398.872 5.3008 2.61459 5.3008 -439.905 2.89063 2.61459 2.89063 -469.111
GPRESSURE: 579 -1191.1 -2.86308 4.01534 -29.6622 -1233.89 -11.9099 9.76841 5.94164 -1289.63
ENERGY:     579     43854.8425    135969.3508    105307.8698      3335.4501       -8337149.8211    432010.9387         0.0000         0.0000         0.0000       -7616671.3692         0.0000  -7616671.3692  -7616671.3692         0.0000           -435.9626     -1238.2071   9487984.0000      -435.9626     -1238.2071

MINIMIZER RESTARTING CONJUGATE GRADIENT ALGORITHM DUE TO POOR PROGRESS
LINE MINIMIZER REDUCING GRADIENT FROM 3.72081e+06 TO 3720.81
PRESSURE: 580 -398.486 5.29443 2.60394 5.29443 -439.453 2.89087 2.60394 2.89087 -468.712
GPRESSURE: 580 -1193.91 -3.66498 4.24976 -30.3148 -1234.74 -11.4577 9.85628 6.16186 -1290.3
ETITLE:      TS           BOND          ANGLE          DIHED          IMPRP               ELECT            VDW       BOUNDARY           MISC        KINETIC               TOTAL           TEMP      POTENTIAL         TOTAL3        TEMPAVG            PRESSURE      GPRESSURE         VOLUME       PRESSAVG      GPRESSAVG

ENERGY:     580     43671.1066    135834.3669    105296.7458      3332.9128       -8337878.3769    431840.0896         0.0000         0.0000         0.0000       -7617903.1552         0.0000  -7617903.1552  -7617903.1552         0.0000           -435.5500     -1239.6513   9487984.0000      -435.5500     -1239.6513

MINIMIZER RESTARTING CONJUGATE GRADIENT ALGORITHM DUE TO POOR PROGRESS
LINE MINIMIZER REDUCING GRADIENT FROM 3.65311e+06 TO 3653.11
PRESSURE: 581 -398.05 5.27929 2.58828 5.27929 -438.959 2.8874 2.58828 2.8874 -468.252
GPRESSURE: 581 -1192.53 -3.16246 4.10206 -29.4983 -1235.3 -11.8187 9.67307 6.07223 -1290.89
ENERGY:     581     43700.3182    135702.2129    105284.2478      3330.0775       -8338691.7327    431435.5034         0.0000         0.0000         0.0000       -7619239.3729         0.0000  -7619239.3729  -7619239.3729         0.0000           -435.0874     -1239.5716   9487984.0000      -435.0874     -1239.5716

PRESSURE: 582 -397.617 5.26379 2.57361 5.26379 -438.468 2.88388 2.57361 2.88388 -467.795
GPRESSURE: 582 -1192.31 -2.99549 4.02544 -29.0461 -1235.97 -11.9583 9.55123 6.05824 -1291.62
ENERGY:     582     43740.8129    135574.0679    105271.9946      3327.3045       -8339503.1528    431146.7531         0.0000         0.0000         0.0000       -7620442.2198         0.0000  -7620442.2198  -7620442.2198         0.0000           -434.6264     -1239.9669   9487984.0000      -434.6264     -1239.9669

MINIMIZER RESTARTING CONJUGATE GRADIENT ALGORITHM DUE TO POOR PROGRESS
LINE MINIMIZER REDUCING GRADIENT FROM 6.52579e+06 TO 6525.79
PRESSURE: 583 -397.531 5.26244 2.5711 5.26244 -438.364 2.88687 2.5711 2.88687 -467.712
GPRESSURE: 583 -1192.62 -3.22925 3.98905 -29.2661 -1236.12 -11.9342 9.36153 6.08402 -1291.66
ENERGY:     583     43709.6379    135542.7696    105270.3280      3326.4213       -8339665.8187    430976.4937         0.0000         0.0000         0.0000       -7620840.1682         0.0000  -7620840.1682  -7620840.1682         0.0000           -434.5355     -1240.1338   9487984.0000      -434.5355     -1240.1338

PRESSURE: 584 -397.445 5.26118 2.56852 5.26118 -438.26 2.89007 2.56852 2.89007 -467.628
GPRESSURE: 584 -1193.41 -3.57803 4.0091 -29.6078 -1236.34 -11.8095 9.27584 6.15655 -1291.76
ENERGY:     584     43688.0955    135513.7550    105269.2391      3325.6283       -8339827.8669    430916.6142         0.0000         0.0000         0.0000       -7621114.5349         0.0000  -7621114.5349  -7621114.5349         0.0000           -434.4445     -1240.5019   9487984.0000      -434.4445     -1240.5019

MINIMIZER RESTARTING CONJUGATE GRADIENT ALGORITHM DUE TO POOR PROGRESS
LINE MINIMIZER REDUCING GRADIENT FROM 3.75698e+06 TO 3756.98
PRESSURE: 585 -397.124 5.25407 2.56431 5.25407 -437.895 2.88641 2.56431 2.88641 -467.296
GPRESSURE: 585 -1195.46 -3.63366 4.14234 -29.5507 -1236.94 -11.5824 9.53795 6.21676 -1292.29
ENERGY:     585     43449.4022    135417.8923    105259.2933      3323.6534       -8340431.7602    430844.4749         0.0000         0.0000         0.0000       -7622137.0442         0.0000  -7622137.0442  -7622137.0442         0.0000           -434.1048     -1241.5635   9487984.0000      -434.1048     -1241.5635

PRESSURE: 586 -396.804 5.24683 2.56025 5.24683 -437.529 2.88214 2.56025 2.88214 -466.965
GPRESSURE: 586 -1198.07 -3.63807 4.25236 -29.4683 -1237.58 -11.2548 9.89858 6.33662 -1292.92
ENERGY:     586     43240.8472    135326.8078    105250.0804      3321.7494       -8341034.6588    430923.8035         0.0000         0.0000         0.0000       -7622971.3706         0.0000  -7622971.3706  -7622971.3706         0.0000           -433.7659     -1242.8570   9487984.0000      -433.7659     -1242.8570

MINIMIZER RESTARTING CONJUGATE GRADIENT ALGORITHM DUE TO POOR PROGRESS
LINE MINIMIZER REDUCING GRADIENT FROM 8.2901e+06 TO 8290.1
PRESSURE: 587 -396.729 5.24336 2.55322 5.24336 -437.439 2.88562 2.55322 2.88562 -466.886
GPRESSURE: 587 -1197.03 -4.05315 4.28932 -29.7857 -1237.69 -11.3665 9.61623 6.30469 -1292.88
ENERGY:     587     43352.1425    135294.6402    105248.4423      3320.9997       -8341177.0562    430598.3370         0.0000         0.0000         0.0000       -7623362.4945         0.0000  -7623362.4945  -7623362.4945         0.0000           -433.6848     -1242.5330   9487984.0000      -433.6848     -1242.5330

PRESSURE: 588 -396.654 5.23994 2.54623 5.23994 -437.349 2.88886 2.54623 2.88886 -466.809
GPRESSURE: 588 -1196.66 -4.43656 4.29137 -30.1232 -1237.88 -11.3693 9.4348 6.33809 -1292.93
ENERGY:     588     43485.8796    135265.5746    105247.3278      3320.3060       -8341318.9510    430442.2673         0.0000         0.0000         0.0000       -7623557.5957         0.0000  -7623557.5957  -7623557.5957         0.0000           -433.6039     -1242.4931   9487984.0000      -433.6039     -1242.4931

PRESSURE: 589 -396.58 5.23633 2.53888 5.23633 -437.258 2.89209 2.53888 2.89209 -466.731
GPRESSURE: 589 -1196.81 -4.85279 4.31616 -30.5335 -1238.16 -11.2778 9.38068 6.4332 -1293.07
ENERGY:     589     43642.3330    135239.3982    105246.6042      3319.7283       -8341460.6952    430362.7700         0.0000         0.0000         0.0000       -7623649.8615         0.0000  -7623649.8615  -7623649.8615         0.0000           -433.5229     -1242.6819   9487984.0000      -433.5229     -1242.6819

PRESSURE: 590 -396.505 5.23311 2.53248 5.23311 -437.168 2.89539 2.53248 2.89539 -466.653
GPRESSURE: 590 -1197.37 -5.33831 4.39699 -31.0443 -1238.53 -11.0991 9.47629 6.59115 -1293.29
ETITLE:      TS           BOND          ANGLE          DIHED          IMPRP               ELECT            VDW       BOUNDARY           MISC        KINETIC               TOTAL           TEMP      POTENTIAL         TOTAL3        TEMPAVG            PRESSURE      GPRESSURE         VOLUME       PRESSAVG      GPRESSAVG

ENERGY:     590     43821.6380    135215.9222    105246.0283      3319.3673       -8341601.7474    430329.6384         0.0000         0.0000         0.0000       -7623669.1532         0.0000  -7623669.1532  -7623669.1532         0.0000           -433.4421     -1243.0620   9487984.0000      -433.4421     -1243.0620

PRESSURE: 591 -396.431 5.22943 2.52579 5.22943 -437.077 2.8988 2.52579 2.8988 -466.575
GPRESSURE: 591 -1198.25 -5.91075 4.54903 -31.6654 -1238.98 -10.8399 9.7338 6.8134 -1293.58
ENERGY:     591     44023.7186    135195.0878    105245.2937      3319.3839       -8341743.1617    430330.3505         0.0000         0.0000         0.0000       -7623629.3273         0.0000  -7623629.3273  -7623629.3273         0.0000           -433.3612     -1243.6048   9487984.0000      -433.3612     -1243.6048

LINE MINIMIZER BRACKET: DX 6.79087e-05 6.79087e-05 DU -19.2917 39.826 DUDX -779056 173253 986322 
PRESSURE: 592 -396.519 5.23364 2.53342 5.23364 -437.185 2.89508 2.53342 2.89508 -466.668
GPRESSURE: 592 -1197.24 -5.24026 4.37612 -30.939 -1238.45 -11.139 9.44588 6.5563 -1293.24
ENERGY:     592     43785.9211    135220.1662    105246.1391      3319.4128       -8341575.1262    430333.0309         0.0000         0.0000         0.0000       -7623670.4562         0.0000  -7623670.4562  -7623670.4562         0.0000           -433.4574     -1242.9767   9487984.0000      -433.4574     -1242.9767

LINE MINIMIZER BRACKET: DX 5.50458e-05 1.28629e-05 DU -20.5947 1.30296 DUDX -779056 5649.35 173253 
MINIMIZER RESTARTING CONJUGATE GRADIENT ALGORITHM
LINE MINIMIZER REDUCING GRADIENT FROM 7.35354e+06 TO 7353.54
PRESSURE: 593 -396.445 5.22887 2.53379 5.22887 -437.109 2.89124 2.53379 2.89124 -466.589
GPRESSURE: 593 -1195.07 -4.27595 4.09017 -29.81 -1238.07 -11.6875 9.10053 6.23845 -1293.07
ENERGY:     593     43714.4092    135206.2672    105243.5246      3318.8453       -8341711.0011    430146.4254         0.0000         0.0000         0.0000       -7624081.5294         0.0000  -7624081.5294  -7624081.5294         0.0000           -433.3812     -1242.0700   9487984.0000      -433.3812     -1242.0700

PRESSURE: 594 -396.37 5.2244 2.53396 5.2244 -437.034 2.88739 2.53396 2.88739 -466.511
GPRESSURE: 594 -1194.24 -3.75953 3.96132 -29.2084 -1237.96 -11.9395 8.98166 6.08588 -1293.06
ENERGY:     594     43652.9206    135194.4773    105240.9303      3318.3366       -8341846.6256    430051.0972         0.0000         0.0000         0.0000       -7624388.8635         0.0000  -7624388.8635  -7624388.8635         0.0000           -433.3050     -1241.7531   9487984.0000      -433.3050     -1241.7531

MINIMIZER RESTARTING CONJUGATE GRADIENT ALGORITHM DUE TO POOR PROGRESS
LINE MINIMIZER REDUCING GRADIENT FROM 4.05546e+06 TO 4055.46
PRESSURE: 595 -396.147 5.2222 2.53236 5.2222 -436.776 2.88507 2.53236 2.88507 -466.283
GPRESSURE: 595 -1196.47 -3.9069 4.09771 -29.3298 -1238.44 -11.6466 9.28919 6.19128 -1293.47
ENERGY:     595     43386.8748    135126.4442    105233.4735      3316.9069       -8342270.6420    430042.8712         0.0000         0.0000         0.0000       -7625164.0715         0.0000  -7625164.0715  -7625164.0715         0.0000           -433.0682     -1242.7908   9487984.0000      -433.0682     -1242.7908

PRESSURE: 596 -395.925 5.22024 2.53142 5.22024 -436.518 2.88288 2.53142 2.88288 -466.053
GPRESSURE: 596 -1199.34 -3.99119 4.15623 -29.4233 -1238.96 -11.235 9.616 6.36058 -1294
ENERGY:     596     43155.0662    135062.4767    105226.4192      3315.6049       -8342693.9252    430129.6385         0.0000         0.0000         0.0000       -7625804.7197         0.0000  -7625804.7197  -7625804.7197         0.0000           -432.8322     -1244.0978   9487984.0000      -432.8322     -1244.0978

MINIMIZER RESTARTING CONJUGATE GRADIENT ALGORITHM DUE TO POOR PROGRESS
LINE MINIMIZER REDUCING GRADIENT FROM 4.49734e+06 TO 4497.34
PRESSURE: 597 -395.758 5.21221 2.51889 5.21221 -436.325 2.88436 2.51889 2.88436 -465.874
GPRESSURE: 597 -1197.41 -4.25156 4.25035 -29.5092 -1239.17 -11.5411 9.41305 6.26961 -1294.06
ENERGY:     597     43319.2572    134997.6600    105221.9044      3314.4116       -8343009.1084    429764.8544         0.0000         0.0000         0.0000       -7626391.0208         0.0000  -7626391.0208  -7626391.0208         0.0000           -432.6527     -1243.5482   9487984.0000      -432.6527     -1243.5482

PRESSURE: 598 -395.593 5.20435 2.50598 5.20435 -436.133 2.88603 2.50598 2.88603 -465.696
GPRESSURE: 598 -1196.29 -4.4194 4.26113 -29.5799 -1239.42 -11.7256 9.29301 6.2431 -1294.23
ENERGY:     598     43520.8336    134940.2000    105217.4401      3313.2342       -8343324.2749    429506.7314         0.0000         0.0000         0.0000       -7626825.8356         0.0000  -7626825.8356  -7626825.8356         0.0000           -432.4740     -1243.3152   9487984.0000      -432.4740     -1243.3152

MINIMIZER RESTARTING CONJUGATE GRADIENT ALGORITHM DUE TO POOR PROGRESS
LINE MINIMIZER REDUCING GRADIENT FROM 4.24569e+06 TO 4245.69
PRESSURE: 599 -395.387 5.19969 2.50704 5.19969 -435.902 2.88285 2.50704 2.88285 -465.487
GPRESSURE: 599 -1197.54 -4.10157 4.03536 -29.1496 -1239.71 -11.6389 9.11704 6.22798 -1294.51
ENERGY:     599     43275.9234    134885.9359    105211.4983      3311.9526       -8343710.1257    429478.8317         0.0000         0.0000         0.0000       -7627545.9838         0.0000  -7627545.9838  -7627545.9838         0.0000           -432.2589     -1243.9198   9487984.0000      -432.2589     -1243.9198

PRESSURE: 600 -395.183 5.19504 2.50843 5.19504 -435.671 2.87904 2.50843 2.87904 -465.278
GPRESSURE: 600 -1199.8 -3.61024 3.62595 -28.6782 -1240.13 -11.3806 8.97609 6.34295 -1294.93
ETITLE:      TS           BOND          ANGLE          DIHED          IMPRP               ELECT            VDW       BOUNDARY           MISC        KINETIC               TOTAL           TEMP      POTENTIAL         TOTAL3        TEMPAVG            PRESSURE      GPRESSURE         VOLUME       PRESSAVG      GPRESSAVG

ENERGY:     600     43069.3581    134838.9986    105205.6829      3310.7098       -8344095.5109    429600.7065         0.0000         0.0000         0.0000       -7628070.0551         0.0000  -7628070.0551  -7628070.0551         0.0000           -432.0442     -1244.9542   9487984.0000      -432.0442     -1244.9542

PRESSURE: 601 -394.98 5.1907 2.50964 5.1907 -435.441 2.87577 2.50964 2.87577 -465.07
GPRESSURE: 601 -1204.02 -2.55975 2.62318 -27.8741 -1240.79 -10.8184 8.67268 6.66498 -1295.57
ENERGY:     601     42902.4816    134798.7371    105199.9835      3309.4929       -8344480.4325    430060.3566         0.0000         0.0000         0.0000       -7628209.3807         0.0000  -7628209.3807  -7628209.3807         0.0000           -431.8303     -1246.7948   9487984.0000      -431.8303     -1246.7948

PRESSURE: 602 -394.779 5.18611 2.51155 5.18611 -435.21 2.87233 2.51155 2.87233 -464.863
GPRESSURE: 602 -1212.48 0.000665992 0.0147959 -26.0064 -1242.01 -9.58232 7.73672 7.40998 -1296.69
ENERGY:     602     42776.3031    134764.4513    105194.3900      3308.2896       -8344864.3605    431400.5892         0.0000         0.0000         0.0000       -7627420.3375         0.0000  -7627420.3375  -7627420.3375         0.0000           -431.6171     -1250.3937   9487984.0000      -431.6171     -1250.3937

LINE MINIMIZER BRACKET: DX 0.000185621 0.000185621 DU -139.326 789.043 DUDX -2.04718e+06 975098 8.86067e+06 
PRESSURE: 603 -395.037 5.19185 2.5091 5.19185 -435.506 2.87692 2.5091 2.87692 -465.129
GPRESSURE: 603 -1202.53 -2.95162 3.00728 -28.1644 -1240.57 -11.0221 8.79393 6.54486 -1295.36
ENERGY:     603     42945.5476    134809.4776    105201.5828      3309.8352       -8344371.7800    429875.8471         0.0000         0.0000         0.0000       -7628229.4896         0.0000  -7628229.4896  -7628229.4896         0.0000           -431.8906     -1246.1545   9487984.0000      -431.8906     -1246.1545

LINE MINIMIZER BRACKET: DX 0.000133179 5.24425e-05 DU -159.435 20.1089 DUDX -2.04718e+06 -159426 975098 
PRESSURE: 604 -395.029 5.19155 2.50923 5.19155 -435.496 2.87665 2.50923 2.87665 -465.12
GPRESSURE: 604 -1202.73 -2.90009 2.9573 -28.1258 -1240.6 -10.995 8.7787 6.56077 -1295.39
[truncated: 5,821,749 more chars]
