# Supplementary material for: Devising Bone Molecular Models at the Nanoscale: From Usual Mineralized Collagen Fibrils to the First Bone Fibers Including Hydroxyapatite in the Extra-Fibrillar Volume
Source: Materials (Basel). 2022 Mar 19;15(6):2274. doi: 10.3390/ma15062274 (PMC8955169; doi:10.3390/ma15062274)
Supplement: Supplementary file 1 [file materials-15-02274-s001.zip › Supplementary_Materials/3-Bone_Fiber/8_Equilibration_NAMD_Lovelace/Fiber55_eq2/Fiber55_eq2.log]

Charm++: standalone mode (not using charmrun)
Charm++> Running in Multicore mode: 64 threads (PEs)
Charm++> Using recursive bisection (scheme 3) for topology aware partitions
Converse/Charm++ Commit ID: v6.10.2-0-g7bf00fa-namd-charm-6.10.2-build-2020-Aug-05-556
Warning> Randomization of virtual memory (ASLR) is turned on in the kernel, thread migration may not work! Run 'echo 0 > /proc/sys/kernel/randomize_va_space' as root to disable it, or try running with '+isomalloc_sync'.
CharmLB> Load balancer assumes all CPUs are same.
Charm++> Running on 1 hosts (2 sockets x 64 cores x 2 PUs = 256-way SMP)
Charm++> cpu topology info is gathered in 0.016 seconds.
Info: Built with CUDA version 11040
Did not find +devices i,j,k,... argument, using all
Pe 2 physical rank 2 will use CUDA device of pe 16
Pe 33 physical rank 33 will use CUDA device of pe 32
Pe 20 physical rank 20 will use CUDA device of pe 16
Pe 1 physical rank 1 will use CUDA device of pe 16
Pe 56 physical rank 56 will use CUDA device of pe 32
Pe 41 physical rank 41 will use CUDA device of pe 32
Pe 42 physical rank 42 will use CUDA device of pe 32
Pe 61 physical rank 61 will use CUDA device of pe 32
Pe 27 physical rank 27 will use CUDA device of pe 16
Pe 13 physical rank 13 will use CUDA device of pe 16
Pe 52 physical rank 52 will use CUDA device of pe 32
Pe 25 physical rank 25 will use CUDA device of pe 16
Pe 48 physical rank 48 will use CUDA device of pe 32
Pe 40 physical rank 40 will use CUDA device of pe 32
Pe 50 physical rank 50 will use CUDA device of pe 32
Pe 60 physical rank 60 will use CUDA device of pe 32
Pe 30 physical rank 30 will use CUDA device of pe 16
Pe 59 physical rank 59 will use CUDA device of pe 32
Pe 35 physical rank 35 will use CUDA device of pe 32
Pe 55 physical rank 55 will use CUDA device of pe 32
Pe 26 physical rank 26 will use CUDA device of pe 16
Pe 49 physical rank 49 will use CUDA device of pe 32
Pe 38 physical rank 38 will use CUDA device of pe 32
Pe 22 physical rank 22 will use CUDA device of pe 16
Pe 21 physical rank 21 will use CUDA device of pe 16
Pe 3 physical rank 3 will use CUDA device of pe 16
Pe 17 physical rank 17 will use CUDA device of pe 16
Pe 29 physical rank 29 will use CUDA device of pe 16
Pe 63 physical rank 63 will use CUDA device of pe 32
Pe 39 physical rank 39 will use CUDA device of pe 32
Pe 62 physical rank 62 will use CUDA device of pe 32
Pe 36 physical rank 36 will use CUDA device of pe 32
Pe 9 physical rank 9 will use CUDA device of pe 16
Pe 0 physical rank 0 will use CUDA device of pe 16
Pe 24 physical rank 24 will use CUDA device of pe 16
Pe 23 physical rank 23 will use CUDA device of pe 16
Pe 19 physical rank 19 will use CUDA device of pe 16
Pe 14 physical rank 14 will use CUDA device of pe 16
Pe 44 physical rank 44 will use CUDA device of pe 32
Pe 15 physical rank 15 will use CUDA device of pe 16
Pe 46 physical rank 46 will use CUDA device of pe 32
Pe 18 physical rank 18 will use CUDA device of pe 16
Pe 12 physical rank 12 will use CUDA device of pe 16
Pe 45 physical rank 45 will use CUDA device of pe 32
Pe 4 physical rank 4 will use CUDA device of pe 16
Pe 58 physical rank 58 will use CUDA device of pe 32
Pe 10 physical rank 10 will use CUDA device of pe 16
Pe 37 physical rank 37 will use CUDA device of pe 32
Pe 7 physical rank 7 will use CUDA device of pe 16
Pe 6 physical rank 6 will use CUDA device of pe 16
Pe 53 physical rank 53 will use CUDA device of pe 32
Pe 11 physical rank 11 will use CUDA device of pe 16
Pe 8 physical rank 8 will use CUDA device of pe 16
Pe 43 physical rank 43 will use CUDA device of pe 32
Pe 51 physical rank 51 will use CUDA device of pe 32
Pe 31 physical rank 31 will use CUDA device of pe 16
Pe 34 physical rank 34 will use CUDA device of pe 32
Pe 28 physical rank 28 will use CUDA device of pe 16
Pe 57 physical rank 57 will use CUDA device of pe 32
Pe 5 physical rank 5 will use CUDA device of pe 16
Pe 47 physical rank 47 will use CUDA device of pe 32
Pe 54 physical rank 54 will use CUDA device of pe 32
Pe 32 physical rank 32 binding to CUDA device 1 on adagp02: 'NVIDIA A100-PCIE-40GB'  Mem: 40536MB  Rev: 8.0  PCI: 0:81:0
Pe 16 physical rank 16 binding to CUDA device 0 on adagp02: 'NVIDIA A100-PCIE-40GB'  Mem: 40536MB  Rev: 8.0  PCI: 0:21:0
Info: NAMD 2.14 for Linux-x86_64-multicore-CUDA
Info: 
Info: Please visit http://www.ks.uiuc.edu/Research/namd/
Info: for updates, documentation, and support information.
Info: 
Info: Please cite Phillips et al., J. Chem. Phys. 153:044130 (2020) doi:10.1063/5.0014475
Info: in all publications reporting results obtained with NAMD.
Info: 
Info: Based on Charm++/Converse 61002 for multicore-linux-x86_64-iccstatic
Info: Built Fri Sep 10 15:10:23 -03 2021 by root on headnode.ada.cenapad.unicamp.br
Info: 1 NAMD  2.14  Linux-x86_64-multicore-CUDA  64    adagp02  amadeus
Info: Running on 64 processors, 1 nodes, 1 physical nodes.
Info: CPU topology information available.
Info: Charm++/Converse parallel runtime startup completed at 2.11814 s
CkLoopLib is used in SMP with simple dynamic scheduling (converse-level notification)
Info: 386.234 MB of memory in use based on /proc/self/stat
Info: Configuration file is Fiber55_eq2/Fiber55_eq2.namd
Info: Changed directory to Fiber55_eq2
TCL: Suspending until startup complete.
Warning: The following variables were set in the
Warning: configuration file but will be ignored:
Warning:    fixedAtomsForces (fixedatoms)
Warning:    fixedAtomsFile (fixedatoms)
Warning:    fixedAtomsCol (fixedatoms)
Warning:    consexp (constraints)
Warning:    consref (constraints)
Warning:    conskfile (constraints)
Warning:    conskcol (constraints)
Warning:    extraBondsFile (extraBonds)
Info: EXTENDED SYSTEM FILE   ../Fiber55_eq1/Fiber55_eq1.xsc
Info: SIMULATION PARAMETERS:
Info: TIMESTEP               2
Info: NUMBER OF STEPS        0
Info: STEPS PER CYCLE        10
Info: PERIODIC CELL BASIS 1  65.0228 0 0
Info: PERIODIC CELL BASIS 2  0 103.089 0
Info: PERIODIC CELL BASIS 3  0 0 573.574
Info: PERIODIC CELL CENTER   -0.08 -0.07 -0.01
Info: WRAPPING ALL CLUSTERS AROUND PERIODIC BOUNDARIES ON OUTPUT.
Info: LOAD BALANCER  Centralized
Info: LOAD BALANCING STRATEGY  New Load Balancers -- DEFAULT
Info: LDB PERIOD             2000 steps
Info: FIRST LDB TIMESTEP     50
Info: LAST LDB TIMESTEP     -1
Info: LDB BACKGROUND SCALING 1
Info: HOM BACKGROUND SCALING 1
Info: PME BACKGROUND SCALING 1
Info: MIN ATOMS PER PATCH    40
Info: VELOCITY FILE          ../Fiber55_eq1/Fiber55_eq1.vel
Info: CENTER OF MASS MOVING INITIALLY? NO
Info: DIELECTRIC             1
Info: EXCLUDE                SCALED ONE-FOUR
Info: 1-4 ELECTROSTATICS SCALED BY 1
Info: MODIFIED 1-4 VDW PARAMETERS WILL BE USED
Info: DCD FILENAME           Fiber55_eq2.dcd
Info: DCD FREQUENCY          1000
Info: DCD FIRST STEP         1000
Info: DCD FILE WILL CONTAIN UNIT CELL DATA
Info: NO EXTENDED SYSTEM TRAJECTORY OUTPUT
Info: NO VELOCITY DCD OUTPUT
Info: NO FORCE DCD OUTPUT
Info: OUTPUT FILENAME        Fiber55_eq2
Info: BINARY OUTPUT FILES WILL BE USED
Info: RESTART FILENAME       Fiber55_eq2
Info: RESTART FREQUENCY      1000
Info: BINARY RESTART FILES WILL BE USED
Info: SWITCHING ACTIVE
Info: SWITCHING ON           10
Info: SWITCHING OFF          12
Info: PAIRLIST DISTANCE      14
Info: PAIRLIST SHRINK RATE   0.01
Info: PAIRLIST GROW RATE     0.01
Info: PAIRLIST TRIGGER       0.3
Info: PAIRLISTS PER CYCLE    2
Info: PAIRLISTS ENABLED
Info: MARGIN                 5
Warning: MARGIN IS UNUSUALLY LARGE AND WILL LOWER PERFORMANCE
Warning: MARGIN INCREASED PATCH VOLUME BY A FACTOR OF 2.2124
Info: HYDROGEN GROUP CUTOFF  2.5
Info: PATCH DIMENSION        21.5
Info: ENERGY OUTPUT STEPS    1000
Info: CROSSTERM ENERGY INCLUDED IN DIHEDRAL
Info: TIMING OUTPUT STEPS    1000
Info: PRESSURE OUTPUT STEPS  1000
Info: LANGEVIN DYNAMICS ACTIVE
Info: LANGEVIN TEMPERATURE   310
Info: LANGEVIN USING BBK INTEGRATOR
Info: LANGEVIN DAMPING COEFFICIENT IS 1 INVERSE PS
Info: LANGEVIN DYNAMICS NOT APPLIED TO HYDROGENS
Info: LANGEVIN PISTON PRESSURE CONTROL ACTIVE
Info:        TARGET PRESSURE IS 1.01325 BAR
Info:     OSCILLATION PERIOD IS 200 FS
Info:             DECAY TIME IS 100 FS
Info:     PISTON TEMPERATURE IS 310 K
Info:       PRESSURE CONTROL IS GROUP-BASED
Info:    INITIAL STRAIN RATE IS -8.1709e-06 -2.69149e-06 -6.54549e-06
Info:       CELL FLUCTUATION IS ANISOTROPIC
Info: PARTICLE MESH EWALD (PME) ACTIVE
Info: PME TOLERANCE               1e-06
Info: PME EWALD COEFFICIENT       0.257952
Info: PME INTERPOLATION ORDER     4
Info: PME GRID DIMENSIONS         72 108 576
Info: PME MAXIMUM GRID SPACING    1
Info: Attempting to read FFTW data from system
Info: Attempting to read FFTW data from FFTW_NAMD_2.14_Linux-x86_64-multicore-CUDA_FFTW3.txt
Info: Optimizing 6 FFT steps.  1... 2... 3... 4... 5... 6...   Done.
Info: FULL ELECTROSTATIC EVALUATION FREQUENCY      2
Info: USING VERLET I (r-RESPA) MTS SCHEME.
Info: C1 SPLITTING OF LONG RANGE ELECTROSTATICS
Info: PLACING ATOMS IN PATCHES BY HYDROGEN GROUPS
Info: RIGID BONDS TO HYDROGEN : ALL
Info:         ERROR TOLERANCE : 1e-08
Info:          MAX ITERATIONS : 100
Info: RIGID WATER USING SETTLE ALGORITHM
Info: RANDOM NUMBER SEED     1637946029
Info: USE HYDROGEN BONDS?    NO
Info: COORDINATE PDB         ../../7_Fiber_PDB_PSF/Fiber55.pdb
Info: STRUCTURE FILE         ../../7_Fiber_PDB_PSF/Fiber55.psf
Info: PARAMETER file: CHARMM format! 
Info: PARAMETERS             ../../FF/par_all36m_prot.prm
Info: PARAMETERS             ../../FF/par_all36_lipid.prm
Info: PARAMETERS             ../../FF/par_all36_carb.prm
Info: PARAMETERS             ../../FF/par_all36_na.prm
Info: PARAMETERS             ../../FF/par_all36_cgenff.prm
Info: PARAMETERS             ../../FF/toppar_all36_prot_modify_res.str
Info: PARAMETERS             ../../FF/toppar_water_ions_namd.str
Info: PARAMETERS             ../../FF/par_HA.prm
Info: USING ARITHMETIC MEAN TO COMBINE L-J SIGMA PARAMETERS
Info: BINARY COORDINATES     ../Fiber55_eq1/Fiber55_eq1.coor
Info: SKIPPING rtf SECTION IN STREAM FILE
Info: SKIPPING rtf SECTION IN STREAM FILE
Info: SUMMARY OF PARAMETERS:
Info: 951 BONDS
Info: 2806 ANGLES
Info: 6953 DIHEDRAL
Info: 193 IMPROPER
Info: 8 CROSSTERM
Info: 359 VDW
Info: 7 VDW_PAIRS
Info: 0 NBTHOLE_PAIRS
Warning: Ignored 19384 bonds with zero force constants.
Warning: Will get H-H distance in rigid H2O from H-O-H angle.
Info: TIME FOR READING PSF FILE: 26.4825
Info: Reading pdb file ../../7_Fiber_PDB_PSF/Fiber55.pdb
Info: TIME FOR READING PDB FILE: 0.344643
Info: 
Info: ****************************
Info: STRUCTURE SUMMARY:
Info: 299136 ATOMS
Info: 248220 BONDS
Info: 380632 ANGLES
Info: 434480 DIHEDRALS
Info: 30572 IMPROPERS
Info: 12592 CROSSTERMS
Info: 0 EXCLUSIONS
Info: 137820 RIGID BONDS
Info: 759588 DEGREES OF FREEDOM
Info: 180700 HYDROGEN GROUPS
Info: 4 ATOMS IN LARGEST HYDROGEN GROUP
Info: 180700 MIGRATION GROUPS
Info: 4 ATOMS IN LARGEST MIGRATION GROUP
Info: TOTAL MASS = 3.42156e+06 amu
Info: TOTAL CHARGE = -0.000460714 e
Info: MASS DENSITY = 1.47779 g/cm^3
Info: ATOM DENSITY = 0.0778036 atoms/A^3
Info: *****************************
Info: Reading from binary file ../Fiber55_eq1/Fiber55_eq1.coor
Info: 
Info: Entering startup at 29.3246 s, 502.719 MB of memory in use
Info: Startup phase 0 took 0.000720377 s, 502.742 MB of memory in use
Info: ADDED 1048632 IMPLICIT EXCLUSIONS
Info: Startup phase 1 took 0.181718 s, 590.773 MB of memory in use
Info: NONBONDED TABLE R-SQUARED SPACING: 0.0625
Info: NONBONDED TABLE SIZE: 769 POINTS
Info: INCONSISTENCY IN FAST TABLE ENERGY VS FORCE: 0.000325096 AT 11.9556
Info: INCONSISTENCY IN SCOR TABLE ENERGY VS FORCE: 0.000324844 AT 11.9556
Info: INCONSISTENCY IN VDWA TABLE ENERGY VS FORCE: 0.0040507 AT 0.251946
Info: INCONSISTENCY IN VDWB TABLE ENERGY VS FORCE: 0.00150189 AT 0.251946
Info: Startup phase 2 took 0.00429002 s, 590.773 MB of memory in use
Info: Startup phase 3 took 0.000178533 s, 590.773 MB of memory in use
Info: Startup phase 4 took 0.0166676 s, 722.18 MB of memory in use
Info: Startup phase 5 took 0.000182141 s, 722.18 MB of memory in use
Info: PATCH GRID IS 3 (PERIODIC) BY 4 (PERIODIC) BY 26 (PERIODIC)
Info: PATCH GRID IS 1-AWAY BY 1-AWAY BY 1-AWAY
Info: Reading from binary file ../Fiber55_eq1/Fiber55_eq1.vel
Info: REMOVING COM VELOCITY -0.00397737 -0.00591944 -0.0077015
Info: LARGEST PATCH (67) HAS 1267 ATOMS
Info: TORUS A SIZE 1 USING 0
Info: TORUS B SIZE 1 USING 0
Info: TORUS C SIZE 1 USING 0
Info: TORUS MINIMAL MESH SIZE IS 1 BY 1 BY 1
Info: Placed 100% of base nodes on same physical node as patch
Info: Startup phase 6 took 0.0557773 s, 770.859 MB of memory in use
Info: PME using 1 x 1 x 1 pencil grid for FFT and reciprocal sum.
Info: Startup phase 7 took 0.00170975 s, 773.484 MB of memory in use
Info: Updated CUDA force table with 4096 elements.
Info: Updated CUDA LJ table with 359 x 359 elements.
Info: Updated CUDA force table with 4096 elements.
Info: Updated CUDA LJ table with 359 x 359 elements.
Info: Startup phase 8 took 0.00333228 s, 773.609 MB of memory in use
Info: Startup phase 9 took 0.00017649 s, 773.609 MB of memory in use
Info: Startup phase 10 took 0.000151744 s, 773.609 MB of memory in use
Info: Startup phase 11 took 0.00420626 s, 776.301 MB of memory in use
LDB: Central LB being created...
Info: Startup phase 12 took 0.996783 s, 843.465 MB of memory in use
Info: CREATING 7064 COMPUTE OBJECTS
Info: Found 362 unique exclusion lists needing 1260 bytes
Info: Found 362 unique exclusion lists needing 1260 bytes
Info: Startup phase 13 took 0.0990069 s, 862.492 MB of memory in use
Info: useSync: 0 useProxySync: 0
Info: Startup phase 14 took 0.000241542 s, 862.492 MB of memory in use
Info: Startup phase 15 took 0.00462322 s, 862.809 MB of memory in use
Info: Finished startup at 30.6944 s, 862.809 MB of memory in use

TCL: Minimizing for 3000 steps
PRESSURE: 0 -267.482 4.09154 1.69807 4.09154 -268.627 -1.59644 1.69807 -1.59644 -255.978
GPRESSURE: 0 -10309.6 57.6327 -38.8542 -53.3099 -10264 30.6116 -44.3294 12.5398 -10204.8
ETITLE:      TS           BOND          ANGLE          DIHED          IMPRP               ELECT            VDW       BOUNDARY           MISC        KINETIC               TOTAL           TEMP      POTENTIAL         TOTAL3        TEMPAVG            PRESSURE      GPRESSURE         VOLUME       PRESSAVG      GPRESSAVG

ENERGY:       0     67091.4265    151326.2057    105180.5880      6987.1213       -9231685.0981    353936.6462         0.0000         0.0000         0.0000       -8547163.1104         0.0000  -8547163.1104  -8547163.1104         0.0000           -264.0289    -10259.4255   3844760.0044      -264.0289    -10259.4255

MINIMIZER STARTING CONJUGATE GRADIENT ALGORITHM
LINE MINIMIZER REDUCING GRADIENT FROM 2.92687e+08 TO 292687
PRESSURE: 1 -262.841 4.63894 1.64656 4.63894 -263.527 -1.80988 1.64656 -1.80988 -251.004
GPRESSURE: 1 -5454.96 37.654 -6.5932 -39.9428 -5428.77 29.5184 -24.8467 7.87458 -5339.27
ENERGY:       1     43252.1774    124512.2449    103736.2366      4175.7458       -9233119.1162    342353.0561         0.0000         0.0000         0.0000       -8615089.6552         0.0000  -8615089.6552  -8615089.6552         0.0000           -259.1240     -5407.6688   3844760.0044      -259.1240     -5407.6688

PRESSURE: 2 -261.994 5.09324 1.59369 5.09324 -262.035 -1.97073 1.59369 -1.97073 -249.724
GPRESSURE: 2 -5764.66 43.9007 18.6423 -4.5727 -5728.62 22.3887 -12.5576 -4.24743 -5591.58
ENERGY:       2    125388.7521    129425.7742    103103.8979      3436.5648       -9234331.5408    335521.9984         0.0000         0.0000         0.0000       -8537454.5534         0.0000  -8537454.5534  -8537454.5534         0.0000           -257.9177     -5694.9550   3844760.0044      -257.9177     -5694.9550

LINE MINIMIZER BRACKET: DX 0.000631497 0.000631497 DU -67926.5 77635.1 DUDX -2.92687e+08 7.83334e+06 2.37736e+08 
PRESSURE: 3 -263.135 4.58846 1.65179 4.58846 -263.874 -1.79114 1.65179 -1.79114 -251.336
GPRESSURE: 3 -5438.65 36.8276 -9.07627 -43.9708 -5413.7 29.9757 -26.0118 8.79416 -5321.96
ENERGY:       3     40860.9392    125779.1162    103844.7879      4363.4189       -9232984.6475    343293.3064         0.0000         0.0000         0.0000       -8614843.0788         0.0000  -8614843.0788  -8614843.0788         0.0000           -259.4486     -5391.4359   3844760.0044      -259.4486     -5391.4359

LINE MINIMIZER BRACKET: DX 6.31497e-05 0.000631497 DU -246.576 77635.1 DUDX -1.52473e+07 7.83334e+06 2.37736e+08 
PRESSURE: 4 -262.936 4.62229 1.64847 4.62229 -263.639 -1.80392 1.64847 -1.80392 -251.111
GPRESSURE: 4 -5449.2 37.391 -7.43949 -41.3078 -5423.41 29.6678 -25.2301 8.20439 -5333.27
ENERGY:       4     42335.9588    124906.3504    103771.8930      4236.2413       -9233073.9365    342662.0076         0.0000         0.0000         0.0000       -8615161.4854         0.0000  -8615161.4854  -8615161.4854         0.0000           -259.2285     -5401.9579   3844760.0044      -259.2285     -5401.9579

LINE MINIMIZER BRACKET: DX 4.20782e-05 2.10715e-05 DU -318.407 71.8301 DUDX -1.52473e+07 115710 7.83334e+06 
MINIMIZER RESTARTING CONJUGATE GRADIENT ALGORITHM
LINE MINIMIZER REDUCING GRADIENT FROM 8.24152e+07 TO 82415.2
PRESSURE: 5 -259.464 4.38766 1.42435 4.38766 -260.143 -1.73693 1.42435 -1.73693 -247.463
GPRESSURE: 5 -5499.94 31.9985 -10.4864 -37.6536 -5485.67 18.5239 -24.3031 8.24764 -5383.88
ENERGY:       5     39107.8778    110905.5482    102941.3828      3263.9617       -9235005.5034    335852.0735         0.0000         0.0000         0.0000       -8642934.6595         0.0000  -8642934.6595  -8642934.6595         0.0000           -255.6897     -5456.4969   3844760.0044      -255.6897     -5456.4969

PRESSURE: 6 -257.709 4.1558 1.22102 4.1558 -258.343 -1.70973 1.22102 -1.70973 -245.445
GPRESSURE: 6 -5593.12 25.7899 -13.6115 -34.8438 -5592.1 7.73446 -23.4421 8.63687 -5452.22
ENERGY:       6     84066.8443    109325.1345    102405.0558      2915.0691       -9236799.6677    331397.7280         0.0000         0.0000         0.0000       -8606689.8360         0.0000  -8606689.8360  -8606689.8360         0.0000           -253.8325     -5545.8155   3844760.0044      -253.8325     -5545.8155

LINE MINIMIZER BRACKET: DX 0.0007258 0.0007258 DU -27773.2 36244.8 DUDX -8.24152e+07 5.85607e+06 9.39671e+07 
PRESSURE: 7 -259.734 4.41094 1.44566 4.41094 -260.417 -1.74205 1.44566 -1.74205 -247.755
GPRESSURE: 7 -5492.95 32.5726 -10.1773 -37.9841 -5477.45 19.6242 -24.3954 8.22762 -5378.01
ENERGY:       7     37260.7138    111750.3947    103011.4791      3333.1091       -9234817.8099    336426.1423         0.0000         0.0000         0.0000       -8643035.9709         0.0000  -8643035.9709  -8643035.9709         0.0000           -255.9683     -5449.4673   3844760.0044      -255.9683     -5449.4673

LINE MINIMIZER BRACKET: DX 0.00065322 7.258e-05 DU -27874.5 101.311 DUDX -8.24152e+07 -2.9665e+06 5.85607e+06 
PRESSURE: 8 -259.64 4.4032 1.43861 4.4032 -260.322 -1.74051 1.43861 -1.74051 -247.653
GPRESSURE: 8 -5495.27 32.3779 -10.2814 -37.8721 -5480.19 19.2497 -24.3645 8.23361 -5379.98
ENERGY:       8     37834.6364    111450.1127    102987.3842      3308.9309       -9234881.4988    336228.3746         0.0000         0.0000         0.0000       -8643072.0600         0.0000  -8643072.0600  -8643072.0600         0.0000           -255.8718     -5451.8136   3844760.0044      -255.8718     -5451.8136

LINE MINIMIZER BRACKET: DX 2.4678e-05 4.7902e-05 DU -36.0891 137.4 DUDX -2.9665e+06 32697.4 5.85607e+06 
MINIMIZER RESTARTING CONJUGATE GRADIENT ALGORITHM
LINE MINIMIZER REDUCING GRADIENT FROM 5.69089e+07 TO 56908.9
PRESSURE: 9 -257.221 4.56281 1.47892 4.56281 -257.825 -1.84535 1.47892 -1.84535 -245.195
GPRESSURE: 9 -5497.65 36.2131 -6.24479 -26.7259 -5467.62 18.7416 -19.9448 -1.47597 -5401.63
ENERGY:       9     36321.1840    103106.3953    102488.7806      2927.0880       -9236557.3755    332103.0352         0.0000         0.0000         0.0000       -8659610.8924         0.0000  -8659610.8924  -8659610.8924         0.0000           -253.4135     -5455.6300   3844760.0044      -253.4135     -5455.6300

LDB: ============= START OF LOAD BALANCING ============== 31.0332
LDB: ============== END OF LOAD BALANCING =============== 31.0338
Info: useSync: 0 useProxySync: 0
LDB: =============== DONE WITH MIGRATION ================ 31.0344
PRESSURE: 10 -255.724 4.6951 1.5256 4.6951 -256.227 -1.9516 1.5256 -1.9516 -243.546
GPRESSURE: 10 -5517.13 39.6917 -2.17609 -15.7625 -5472.37 17.7476 -15.5019 -11.8692 -5427.3
ETITLE:      TS           BOND          ANGLE          DIHED          IMPRP               ELECT            VDW       BOUNDARY           MISC        KINETIC               TOTAL           TEMP      POTENTIAL         TOTAL3        TEMPAVG            PRESSURE      GPRESSURE         VOLUME       PRESSAVG      GPRESSAVG

ENERGY:      10     70845.2933    101995.0854    102113.9610      2721.5045       -9238143.1674    329115.8808         0.0000         0.0000         0.0000       -8631351.4424         0.0000  -8631351.4424  -8631351.4424         0.0000           -251.8323     -5472.2680   3844760.0044      -251.8323     -5472.2680

LINE MINIMIZER BRACKET: DX 0.000684484 0.000684484 DU -16538.8 28259.4 DUDX -5.69089e+07 8.57039e+06 7.3982e+07 
PRESSURE: 11 -257.486 4.54356 1.47357 4.54356 -258.101 -1.8315 1.47357 -1.8315 -245.47
GPRESSURE: 11 -5496.36 35.7316 -6.77819 -28.1761 -5468.28 18.838 -20.5269 -0.161 -5398.56
ENERGY:      11     34468.5028    103788.3769    102547.0854      2967.0158       -9236342.6305    332578.0604         0.0000         0.0000         0.0000       -8659993.5893         0.0000  -8659993.5893  -8659993.5893         0.0000           -253.6856     -5454.3981   3844760.0044      -253.6856     -5454.3981

LINE MINIMIZER BRACKET: DX 0.000594875 8.96086e-05 DU -16921.5 382.697 DUDX -5.69089e+07 1464.09 8.57039e+06 
LINE MINIMIZER REDUCING GRADIENT FROM 3.58042e+07 TO 35804.2
PRESSURE: 12 -251.237 4.32271 1.3175 4.32271 -251.573 -1.92517 1.3175 -1.92517 -238.752
GPRESSURE: 12 -5509.39 41.4732 -1.78334 -7.9287 -5488.91 11.6672 -13.3329 -8.30616 -5446.24
ENERGY:      12     30686.6009     87148.6583    101266.9195      2488.2922       -9243078.3170    323896.8967         0.0000         0.0000         0.0000       -8697590.9495         0.0000  -8697590.9495  -8697590.9495         0.0000           -247.1872     -5481.5141   3844760.0044      -247.1872     -5481.5141

PRESSURE: 13 -249.715 4.03433 1.22106 4.03433 -249.69 -2.08759 1.22106 -2.08759 -236.741
GPRESSURE: 13 -5510.54 49.7402 4.31891 6.69373 -5501.08 5.21477 -5.11192 -17.1642 -5456.69
ENERGY:      13     38158.1220     94446.6962    101090.8843      3408.9657       -9248810.1209    326017.2707         0.0000         0.0000         0.0000       -8685688.1820         0.0000  -8685688.1820  -8685688.1820         0.0000           -245.3820     -5489.4377   3844760.0044      -245.3820     -5489.4377

LINE MINIMIZER BRACKET: DX 0.00173978 0.00173978 DU -37597.4 11902.8 DUDX -3.58042e+07 -7.41905e+06 2.11353e+07 
PRESSURE: 14 -250.39 4.25342 1.28724 4.25342 -250.64 -1.96139 1.28724 -1.96139 -237.78
GPRESSURE: 14 -5510.66 43.3514 -0.312643 -3.61181 -5492.71 9.89606 -11.2612 -10.5296 -5452.35
ENERGY:      14     31538.2166     86751.1941    101114.6651      2592.6313       -9244656.7103    323404.3556         0.0000         0.0000         0.0000       -8699255.6475         0.0000  -8699255.6475  -8699255.6475         0.0000           -246.2702     -5485.2381   3844760.0044      -246.2702     -5485.2381

LINE MINIMIZER BRACKET: DX 0.000452558 0.00128722 DU -1664.7 13567.5 DUDX -7.41905e+06 -32108.5 2.11353e+07 
LINE MINIMIZER REDUCING GRADIENT FROM 2.8164e+07 TO 28164
PRESSURE: 15 -248 3.94408 1.29478 3.94408 -248.581 -2.13255 1.29478 -2.13255 -235.823
GPRESSURE: 15 -5455.86 45.8891 -6.10494 -10.1856 -5426.65 10.9184 -14.9234 -11.748 -5417.7
ENERGY:      15     33443.5431     84733.5425    100630.0658      2342.0685       -9249090.3076    321528.9899         0.0000         0.0000         0.0000       -8706412.0978         0.0000  -8706412.0978  -8706412.0978         0.0000           -244.1347     -5433.4049   3844760.0044      -244.1347     -5433.4049

PRESSURE: 16 -247.688 3.64118 1.30666 3.64118 -248.597 -2.32811 1.30666 -2.32811 -235.977
GPRESSURE: 16 -5419.24 48.145 -12.2533 -19.5346 -5380.47 11.851 -19.0467 -13.4101 -5376.01
ENERGY:      16     66292.7040     93654.1379    100422.7132      2340.3745       -9252884.2310    322819.2283         0.0000         0.0000         0.0000       -8667355.0731         0.0000  -8667355.0731  -8667355.0731         0.0000           -244.0875     -5391.9096   3844760.0044      -244.0875     -5391.9096

LINE MINIMIZER BRACKET: DX 0.00107453 0.00107453 DU -7156.45 39057 DUDX -2.8164e+07 1.48446e+07 5.7861e+07 
PRESSURE: 17 -248.593 4.0497 1.29192 4.0497 -249.06 -2.0708 1.29192 -2.0708 -236.262
GPRESSURE: 17 -5472.71 45.0339 -4.06102 -7.5942 -5447.19 10.5757 -13.6031 -11.2774 -5430.47
ENERGY:      17     29285.9961     84196.3282    100766.5735      2400.3551       -9247627.2471    321821.1299         0.0000         0.0000         0.0000       -8709156.8644         0.0000  -8709156.8644  -8709156.8644         0.0000           -244.6383     -5450.1209   3844760.0044      -244.6383     -5450.1209

LINE MINIMIZER BRACKET: DX 0.000703656 0.00037087 DU -9901.22 2744.77 DUDX -2.8164e+07 -6559.38 1.48446e+07 
LINE MINIMIZER REDUCING GRADIENT FROM 1.44021e+07 TO 14402.1
PRESSURE: 18 -245.306 3.77527 1.34596 3.77527 -246.023 -2.17166 1.34596 -2.17166 -233.322
GPRESSURE: 18 -5557.05 59.6982 -1.63344 -11.4558 -5526.76 21.3675 -15.2043 -4.0531 -5512.92
ENERGY:      18     30861.5084     78937.7320    100047.5460      2356.4245       -9255138.1397    317648.3076         0.0000         0.0000         0.0000       -8725286.6212         0.0000  -8725286.6212  -8725286.6212         0.0000           -241.5504     -5532.2450   3844760.0044      -241.5504     -5532.2450

PRESSURE: 19 -244.64 3.52043 1.42373 3.52043 -245.59 -2.26626 1.42373 -2.26626 -233.119
GPRESSURE: 19 -5642.1 73.3357 0.0918945 -19.6322 -5610.15 30.7439 -18.0525 1.52231 -5575.38
ENERGY:      19     41961.3639     85007.8553    100221.8746      4319.6780       -9261426.5317    319265.3123         0.0000         0.0000         0.0000       -8710650.4475         0.0000  -8710650.4475  -8710650.4475         0.0000           -241.1162     -5609.2094   3844760.0044      -241.1162     -5609.2094

LINE MINIMIZER BRACKET: DX 0.00218737 0.00218737 DU -16129.8 14636.2 DUDX -1.44021e+07 -350800 1.37252e+07 
PRESSURE: 20 -245.125 3.74868 1.35321 3.74868 -245.867 -2.18119 1.35321 -2.18119 -233.18
GPRESSURE: 20 -5565.45 61.0676 -1.4541 -12.0652 -5534.85 22.3901 -15.4328 -3.41459 -5520.01
ETITLE:      TS           BOND          ANGLE          DIHED          IMPRP               ELECT            VDW       BOUNDARY           MISC        KINETIC               TOTAL           TEMP      POTENTIAL         TOTAL3        TEMPAVG            PRESSURE      GPRESSURE         VOLUME       PRESSAVG      GPRESSAVG

ENERGY:      20     31542.0645     79034.6601    100025.4495      2462.4488       -9255815.2861    317547.6170         0.0000         0.0000         0.0000       -8725203.0462         0.0000  -8725203.0462  -8725203.0462         0.0000           -241.3906     -5540.1058   3844760.0044      -241.3906     -5540.1058

LINE MINIMIZER BRACKET: DX 0.00218737 0.000218737 DU -16129.8 83.575 DUDX -1.44021e+07 -350800 1.04743e+06 
PRESSURE: 21 -245.263 3.76858 1.34828 3.76858 -245.987 -2.17379 1.34828 -2.17379 -233.287
GPRESSURE: 21 -5558.99 59.9961 -1.61252 -11.5867 -5528.62 21.6275 -15.2623 -3.89449 -5514.59
ENERGY:      21     31015.4197     78950.8137    100041.8659      2379.9481       -9255295.6944    317618.5841         0.0000         0.0000         0.0000       -8725289.0629         0.0000  -8725289.0629  -8725289.0629         0.0000           -241.5125     -5534.0666   3844760.0044      -241.5125     -5534.0666

LINE MINIMIZER BRACKET: DX 5.23502e-05 0.000166386 DU -2.44175 86.0167 DUDX -350800 -21853.2 1.04743e+06 
PRESSURE: 22 -245.249 3.76643 1.34868 3.76643 -245.974 -2.17458 1.34868 -2.17458 -233.276
GPRESSURE: 22 -5559.64 60.1039 -1.59627 -11.6337 -5529.24 21.7044 -15.2795 -3.84665 -5515.13
ENERGY:      22     31065.6055     78956.2476    100039.9908      2387.6754       -9255347.9476    317609.9514         0.0000         0.0000         0.0000       -8725288.4768         0.0000  -8725288.4768  -8725288.4768         0.0000           -241.4997     -5534.6720   3844760.0044      -241.4997     -5534.6720

LINE MINIMIZER BRACKET: DX 5.23502e-05 1.66386e-05 DU -2.44175 0.586144 DUDX -350800 -21853.2 85065.5 
PRESSURE: 23 -245.26 3.76812 1.34814 3.76812 -245.984 -2.17405 1.34814 -2.17405 -233.285
GPRESSURE: 23 -5559.12 60.016 -1.60943 -11.5958 -5528.74 21.6421 -15.2662 -3.88482 -5514.69
ENERGY:      23     31024.9839     78951.8053    100041.5028      2381.4188       -9255305.5491    317616.8620         0.0000         0.0000         0.0000       -8725288.9764         0.0000  -8725288.9764  -8725288.9764         0.0000           -241.5100     -5534.1828   3844760.0044      -241.5100     -5534.1828

LINE MINIMIZER BRACKET: DX 5.23502e-05 3.18501e-06 DU -2.44175 0.0865445 DUDX -350800 -21853.2 -1385.71 
PRESSURE: 24 -245.263 3.76859 1.34829 3.76859 -245.987 -2.17378 1.34829 -2.17378 -233.287
GPRESSURE: 24 -5558.99 59.9961 -1.61254 -11.5867 -5528.62 21.6275 -15.2624 -3.89444 -5514.59
ENERGY:      24     31015.4197     78950.8138    100041.8659      2379.9481       -9255295.6941    317618.5840         0.0000         0.0000         0.0000       -8725289.0627         0.0000  -8725289.0627  -8725289.0627         0.0000           -241.5125     -5534.0666   3844760.0044      -241.5125     -5534.0666

LINE MINIMIZER REDUCING GRADIENT FROM 1.41737e+07 TO 14173.7
PRESSURE: 25 -244.023 3.78647 1.36479 3.78647 -244.793 -2.20405 1.36479 -2.20405 -232.351
GPRESSURE: 25 -5523.64 61.003 2.01329 -8.13433 -5489.03 24.8971 -17.5983 -1.8788 -5497.82
ENERGY:      25     30073.4790     77716.3379     99747.5744      2311.7874       -9258140.9744    317551.4169         0.0000         0.0000         0.0000       -8730740.3788         0.0000  -8730740.3788  -8730740.3788         0.0000           -240.3888     -5503.4972   3844760.0044      -240.3888     -5503.4972

PRESSURE: 26 -243.225 3.80198 1.38399 3.80198 -244.034 -2.24244 1.38399 -2.24244 -231.856
GPRESSURE: 26 -5491.88 62.1 5.36089 -5.25072 -5452.77 27.9376 -20.2796 -0.0979286 -5480.27
ENERGY:      26     36658.8982     78909.2119     99537.4519      2310.5531       -9260772.6764    318316.8339         0.0000         0.0000         0.0000       -8725039.7274         0.0000  -8725039.7274  -8725039.7274         0.0000           -239.7049     -5474.9755   3844760.0044      -239.7049     -5474.9755

LINE MINIMIZER BRACKET: DX 0.000777822 0.000777822 DU -5451.32 5700.65 DUDX -1.41737e+07 157548 1.45009e+07 
PRESSURE: 27 -244.127 3.78474 1.36289 3.78474 -244.894 -2.20082 1.36289 -2.20082 -232.425
GPRESSURE: 27 -5527.01 60.8993 1.66275 -8.45518 -5492.83 24.5826 -17.3485 -2.07 -5499.53
ENERGY:      27     29828.8536     77730.5958     99773.2794      2315.5890       -9257865.3759    317520.7902         0.0000         0.0000         0.0000       -8730696.2680         0.0000  -8730696.2680  -8730696.2680         0.0000           -240.4818     -5506.4578   3844760.0044      -240.4818     -5506.4578

LINE MINIMIZER BRACKET: DX 7.77822e-05 0.000777822 DU -44.1108 5700.65 DUDX -1.27673e+06 157548 1.45009e+07 
PRESSURE: 28 -244.034 3.78628 1.36433 3.78628 -244.804 -2.20368 1.36433 -2.20368 -232.358
GPRESSURE: 28 -5524 60.9926 1.97408 -8.17024 -5489.44 24.8653 -17.5698 -1.89903 -5498
ENERGY:      28     30043.2274     77716.7086     99750.3687      2312.1706       -9258110.5113    317547.6486         0.0000         0.0000         0.0000       -8730740.3875         0.0000  -8730740.3875  -8730740.3875         0.0000           -240.3989     -5503.8136   3844760.0044      -240.3989     -5503.8136

LINE MINIMIZER BRACKET: DX 6.93268e-05 8.45535e-06 DU -44.1195 0.00872369 DUDX -1.27673e+06 1099.44 157548 
LINE MINIMIZER REDUCING GRADIENT FROM 1.00431e+07 TO 10043.1
PRESSURE: 29 -241.939 3.90378 1.15629 3.90378 -243.037 -2.23519 1.15629 -2.23519 -230.405
GPRESSURE: 29 -5583.29 61.5807 10.001 0.845104 -5543.27 16.2411 -12.725 -6.87297 -5537.15
ENERGY:      29     27822.1193     76922.0583     99144.2125      2138.5037       -9263585.3881    319226.5792         0.0000         0.0000         0.0000       -8738331.9150         0.0000  -8738331.9150  -8738331.9150         0.0000           -238.4602     -5554.5743   3844760.0044      -238.4602     -5554.5743

PRESSURE: 30 -241.239 4.01777 0.923584 4.01777 -242.652 -2.26429 0.923584 -2.26429 -229.833
GPRESSURE: 30 -5649.6 62.0964 17.7421 8.29259 -5607.35 7.70383 -8.22245 -11.8656 -5570.53
ETITLE:      TS           BOND          ANGLE          DIHED          IMPRP               ELECT            VDW       BOUNDARY           MISC        KINETIC               TOTAL           TEMP      POTENTIAL         TOTAL3        TEMPAVG            PRESSURE      GPRESSURE         VOLUME       PRESSAVG      GPRESSAVG

ENERGY:      30     33841.0382     81919.5250     99156.8582      3352.1667       -9268257.4509    323837.2400         0.0000         0.0000         0.0000       -8726150.6228         0.0000  -8726150.6228  -8726150.6228         0.0000           -237.9081     -5609.1609   3844760.0044      -237.9081     -5609.1609

LINE MINIMIZER BRACKET: DX 0.00173406 0.00173406 DU -7591.53 12181.3 DUDX -1.00431e+07 1.30514e+06 1.27623e+07 
PRESSURE: 31 -242.109 3.8902 1.18166 3.8902 -243.171 -2.23169 1.18166 -2.23169 -230.56
GPRESSURE: 31 -5576.08 61.5233 9.0794 -0.114801 -5536.52 17.2441 -13.2679 -6.29894 -5532.91
ENERGY:      31     27659.6384     76718.3090     99182.6124      2088.1623       -9262993.9674    318886.5216         0.0000         0.0000         0.0000       -8738458.7238         0.0000  -8738458.7238  -8738458.7238         0.0000           -238.6133     -5548.5031   3844760.0044      -238.6133     -5548.5031

LINE MINIMIZER BRACKET: DX 0.00153494 0.000199118 DU -7718.34 126.809 DUDX -1.00431e+07 -6237.9 1.30514e+06 
LINE MINIMIZER REDUCING GRADIENT FROM 7.44307e+06 TO 7443.07
PRESSURE: 32 -240.845 3.96223 1.07311 3.96223 -242.241 -2.16724 1.07311 -2.16724 -229.581
GPRESSURE: 32 -5644.66 58.7331 9.02315 -5.68962 -5601.34 14.402 -6.05805 -10.5095 -5586.36
ENERGY:      32     27860.5720     76236.0077     98872.5534      2106.3315       -9266268.1451    318908.4445         0.0000         0.0000         0.0000       -8742284.2360         0.0000  -8742284.2360  -8742284.2360         0.0000           -237.5557     -5610.7856   3844760.0044      -237.5557     -5610.7856

PRESSURE: 33 -240.049 4.03315 0.968125 4.03315 -241.778 -2.09943 0.968125 -2.09943 -229.05
GPRESSURE: 33 -5720.28 55.9661 9.05387 -11.7811 -5673.14 11.3837 1.10968 -14.9987 -5640.23
ENERGY:      33     34069.6414     78221.0411     98685.8608      2288.0535       -9269267.7917    319855.4273         0.0000         0.0000         0.0000       -8736147.7676         0.0000  -8736147.7676  -8736147.7676         0.0000           -236.9588     -5677.8848   3844760.0044      -236.9588     -5677.8848

LINE MINIMIZER BRACKET: DX 0.00118263 0.00118263 DU -3825.51 6136.47 DUDX -7.44307e+06 974588 9.40048e+06 
PRESSURE: 34 -240.967 3.95384 1.08565 3.95384 -242.325 -2.17515 1.08565 -2.17515 -229.672
GPRESSURE: 34 -5636.34 59.0555 9.02455 -5.01479 -5593.46 14.7408 -6.89247 -10.0091 -5580.14
ENERGY:      34     27529.6213     76165.5797     98902.2371      2095.8506       -9265902.3291    318858.7564         0.0000         0.0000         0.0000       -8742350.2840         0.0000  -8742350.2840  -8742350.2840         0.0000           -237.6548     -5603.3124   3844760.0044      -237.6548     -5603.3124

LINE MINIMIZER BRACKET: DX 0.00104572 0.000136908 DU -3891.56 66.0479 DUDX -7.44307e+06 -721.651 974588 
LINE MINIMIZER REDUCING GRADIENT FROM 7.60923e+06 TO 7609.23
PRESSURE: 35 -239.805 3.77155 0.984286 3.77155 -241.143 -2.03702 0.984286 -2.03702 -228.596
GPRESSURE: 35 -5759.45 51.1456 -3.55621 -17.4284 -5715.63 15.2283 -8.33778 -3.64259 -5688.12
ENERGY:      35     28374.5257     75532.9854     98470.2128      2031.3137       -9271183.9638    318488.0824         0.0000         0.0000         0.0000       -8748286.8438         0.0000  -8748286.8438  -8748286.8438         0.0000           -236.5146     -5721.0676   3844760.0044      -236.5146     -5721.0676

PRESSURE: 36 -239.661 3.59074 0.869368 3.59074 -240.973 -1.89761 0.869368 -1.89761 -228.541
GPRESSURE: 36 -5881.11 43.4927 -15.8355 -30.25 -5836.98 15.6063 -9.91603 2.29315 -5787.21
ENERGY:      36     34213.6797     78581.4010     98363.0524      2416.2806       -9275824.7445    320431.6762         0.0000         0.0000         0.0000       -8741818.6546         0.0000  -8741818.6546  -8741818.6546         0.0000           -236.3916     -5835.1007   3844760.0044      -236.3916     -5835.1007

LINE MINIMIZER BRACKET: DX 0.00159366 0.00159366 DU -5936.56 6468.19 DUDX -7.60923e+06 159595 7.95103e+06 
PRESSURE: 37 -239.875 3.78963 0.994974 3.78963 -241.216 -2.05062 0.994974 -2.05062 -228.658
GPRESSURE: 37 -5747.14 51.9256 -2.3049 -16.1632 -5703.38 15.1913 -8.18277 -4.26242 -5677.67
ENERGY:      37     28064.9603     75430.3821     98498.9157      2017.5718       -9270682.0862    318421.6505         0.0000         0.0000         0.0000       -8748248.6058         0.0000  -8748248.6058  -8748248.6058         0.0000           -236.5833     -5709.3990   3844760.0044      -236.5833     -5709.3990

LINE MINIMIZER BRACKET: DX 0.000159366 0.00159366 DU -38.238 6468.19 DUDX -619635 159595 7.95103e+06 
PRESSURE: 38 -239.818 3.77504 0.986751 3.77504 -241.157 -2.03944 0.986751 -2.03944 -228.608
GPRESSURE: 38 -5756.95 51.3009 -3.30314 -17.1723 -5713.14 15.2257 -8.30484 -3.76819 -5686.01
ENERGY:      38     28308.6511     75509.2940     98475.8316      2028.2030       -9271082.4983    318472.8180         0.0000         0.0000         0.0000       -8748287.7006         0.0000  -8748287.7006  -8748287.7006         0.0000           -236.5277     -5718.7016   3844760.0044      -236.5277     -5718.7016

LINE MINIMIZER BRACKET: DX 0.000127536 3.18297e-05 DU -39.0948 0.856797 DUDX -619635 2739.18 159595 
LINE MINIMIZER REDUCING GRADIENT FROM 6.57438e+06 TO 6574.38
PRESSURE: 39 -239.321 3.69479 0.922634 3.69479 -240.682 -1.88682 0.922634 -1.88682 -228.051
GPRESSURE: 39 -5739.69 51.1618 -3.87753 -10.2064 -5699.35 10.6861 -6.21774 -6.68952 -5683.6
ENERGY:      39     28363.1113     74934.1620     98259.8919      1997.5241       -9273734.0396    318907.7535         0.0000         0.0000         0.0000       -8751271.5968         0.0000  -8751271.5968  -8751271.5968         0.0000           -236.0179     -5707.5472   3844760.0044      -236.0179     -5707.5472

PRESSURE: 40 -239.087 3.61266 0.859045 3.61266 -240.463 -1.73229 0.859045 -1.73229 -227.755
GPRESSURE: 40 -5727.14 50.9185 -4.39692 -3.44353 -5689.93 6.01726 -4.22664 -9.68857 -5682.65
ETITLE:      TS           BOND          ANGLE          DIHED          IMPRP               ELECT            VDW       BOUNDARY           MISC        KINETIC               TOTAL           TEMP      POTENTIAL         TOTAL3        TEMPAVG            PRESSURE      GPRESSURE         VOLUME       PRESSAVG      GPRESSAVG

ENERGY:      40     32191.5273     75644.0326     98124.3328      2078.6906       -9276194.1535    319883.9986         0.0000         0.0000         0.0000       -8748271.5717         0.0000  -8748271.5717  -8748271.5717         0.0000           -235.7684     -5699.9062   3844760.0044      -235.7684     -5699.9062

LINE MINIMIZER BRACKET: DX 0.000908354 0.000908354 DU -2983.9 3000.03 DUDX -6.57438e+06 6048.92 6.60018e+06 
PRESSURE: 41 -239.359 3.70291 0.928969 3.70291 -240.717 -1.90265 0.928969 -1.90265 -228.095
GPRESSURE: 41 -5741.2 51.1797 -3.82362 -10.8939 -5700.52 11.1463 -6.42325 -6.39464 -5683.77
ENERGY:      41     28187.7897     74933.8808     98277.9115      1995.5545       -9273477.0506    318840.0255         0.0000         0.0000         0.0000       -8751241.8886         0.0000  -8751241.8886  -8751241.8886         0.0000           -236.0572     -5708.4995   3844760.0044      -236.0572     -5708.4995

LINE MINIMIZER BRACKET: DX 9.08354e-05 0.000908354 DU -29.7082 3000.03 DUDX -652849 6048.92 6.60018e+06 
PRESSURE: 42 -239.325 3.69551 0.922878 3.69551 -240.685 -1.88836 0.922878 -1.88836 -228.056
GPRESSURE: 42 -5739.84 51.1628 -3.87347 -10.2753 -5699.46 10.733 -6.23976 -6.66052 -5683.62
ENERGY:      42     28343.8731     74933.5467     98261.6802      1997.2753       -9273708.1211    318900.7346         0.0000         0.0000         0.0000       -8751271.0112         0.0000  -8751271.0112  -8751271.0112         0.0000           -236.0217     -5707.6376   3844760.0044      -236.0217     -5707.6376

LINE MINIMIZER BRACKET: DX 9.08354e-06 0.000908354 DU -0.585644 3000.03 DUDX -60063 6048.92 6.60018e+06 
PRESSURE: 43 -239.321 3.69489 0.922573 3.69489 -240.682 -1.887 0.922573 -1.887 -228.052
GPRESSURE: 43 -5739.7 51.1621 -3.87876 -10.214 -5699.35 10.6916 -6.2203 -6.68688 -5683.6
ENERGY:      43     28361.1657     74934.0851     98260.0927      1997.4974       -9273731.1654    318907.0111         0.0000         0.0000         0.0000       -8751271.3134         0.0000  -8751271.3134  -8751271.3134         0.0000           -236.0183     -5707.5523   3844760.0044      -236.0183     -5707.5523

LINE MINIMIZER BRACKET: DX 9.08354e-07 0.000908354 DU -0.283464 3000.03 DUDX -777.928 6048.92 6.60018e+06 
LINE MINIMIZER REDUCING GRADIENT FROM 5.50953e+06 TO 5509.53
PRESSURE: 44 -238.655 3.69681 0.995363 3.69681 -239.625 -1.7168 0.995363 -1.7168 -226.946
GPRESSURE: 44 -5684.56 54.779 -6.64366 9.89228 -5640.59 4.17721 -5.74183 -12.9092 -5649.14
ENERGY:      44     28147.9689     74101.1681     97935.0562      2062.7116       -9278243.1469    320798.4299         0.0000         0.0000         0.0000       -8755197.8122         0.0000  -8755197.8122  -8755197.8122         0.0000           -235.0755     -5658.0963   3844760.0044      -235.0755     -5658.0963

PRESSURE: 45 -238.798 3.6968 1.08394 3.6968 -239.359 -1.54669 1.08394 -1.54669 -226.629
GPRESSURE: 45 -5634.93 57.8403 -9.38454 29.512 -5587.81 -3.18317 -5.66511 -19.905 -5610.53
ENERGY:      45     33066.0988     77068.9468     97918.9677      2638.3957       -9282104.3171    324495.7988         0.0000         0.0000         0.0000       -8746916.1093         0.0000  -8746916.1093  -8746916.1093         0.0000           -234.9287     -5611.0927   3844760.0044      -234.9287     -5611.0927

LINE MINIMIZER BRACKET: DX 0.00181592 0.00181592 DU -3926.5 8281.7 DUDX -5.50953e+06 1.19303e+06 7.94323e+06 
PRESSURE: 46 -238.714 3.69668 0.981157 3.69668 -239.755 -1.7471 0.981157 -1.7471 -227.086
GPRESSURE: 46 -5693.93 54.1784 -6.15711 6.35788 -5650.57 5.40514 -5.80405 -11.7484 -5655.53
ENERGY:      46     27811.3462     73971.2859     97969.8382      2013.7000       -9277486.0794    320331.9692         0.0000         0.0000         0.0000       -8755387.9400         0.0000  -8755387.9400  -8755387.9400         0.0000           -235.1852     -5666.6750   3844760.0044      -235.1852     -5666.6750

LINE MINIMIZER BRACKET: DX 0.00149308 0.000322841 DU -4116.63 190.128 DUDX -5.50953e+06 -3306.93 1.19303e+06 
LINE MINIMIZER REDUCING GRADIENT FROM 5.07661e+06 TO 5076.61
PRESSURE: 47 -238.484 3.53581 1.08751 3.53581 -238.97 -1.63514 1.08751 -1.63514 -226.493
GPRESSURE: 47 -5749.4 63.3553 -1.92898 -4.54485 -5713.85 11.0243 1.80605 -5.36285 -5707.51
ENERGY:      47     27881.4181     73719.1150     97680.2327      2002.5136       -9281200.0804    322105.3866         0.0000         0.0000         0.0000       -8757811.4144         0.0000  -8757811.4144  -8757811.4144         0.0000           -234.6491     -5723.5863   3844760.0044      -234.6491     -5723.5863

PRESSURE: 48 -238.836 3.38105 1.19095 3.38105 -238.763 -1.5264 1.19095 -1.5264 -226.477
GPRESSURE: 48 -5812.42 72.6181 2.08146 -15.6872 -5784.34 16.6035 9.02447 0.854206 -5761.65
ENERGY:      48     33652.1118     76329.2971     97544.8289      2172.8581       -9284467.6822    325116.9243         0.0000         0.0000         0.0000       -8749651.6620         0.0000  -8749651.6620  -8749651.6620         0.0000           -234.6922     -5786.1377   3844760.0044      -234.6922     -5786.1377

LINE MINIMIZER BRACKET: DX 0.00151645 0.00151645 DU -2423.47 8159.75 DUDX -5.07661e+06 1.88528e+06 8.87926e+06 
PRESSURE: 49 -238.489 3.57877 1.05864 3.57877 -239.125 -1.66499 1.05864 -1.66499 -226.597
GPRESSURE: 49 -5733.6 60.8627 -3.05585 -1.56395 -5695.97 9.50748 -0.226523 -7.07935 -5693.18
ENERGY:      49     27299.9935     73504.7481     97743.5837      1987.6462       -9280237.4372    321504.7524         0.0000         0.0000         0.0000       -8758196.7132         0.0000  -8758196.7132  -8758196.7132         0.0000           -234.7368     -5707.5835   3844760.0044      -234.7368     -5707.5835

LDB: ============= START OF LOAD BALANCING ============== 31.5718
LDB: Partitioning computes with target load 0.000000
LDB: Increased migratable compute count from 0 to 0
LDB: Largest unpartitionable compute is 0.000000
LDB: ============== END OF LOAD BALANCING =============== 31.5732
Info: useSync: 0 useProxySync: 0
LDB: =============== DONE WITH MIGRATION ================ 31.5757
LINE MINIMIZER BRACKET: DX 0.00110609 0.000410367 DU -2808.77 385.299 DUDX -5.07661e+06 -2587.69 1.88528e+06 
LINE MINIMIZER REDUCING GRADIENT FROM 4.1488e+06 TO 4148.8
PRESSURE: 50 -238.145 3.46609 1.06363 3.46609 -238.659 -1.69344 1.06363 -1.69344 -226.091
GPRESSURE: 50 -5802.71 67.0993 -5.60172 -14.6879 -5770.74 12.5773 2.11223 -4.30771 -5760.52
Info: Initial time: 64 CPUs 0.0142066 s/step 0.0822141 days/ns 1328.52 MB memory
ETITLE:      TS           BOND          ANGLE          DIHED          IMPRP               ELECT            VDW       BOUNDARY           MISC        KINETIC               TOTAL           TEMP      POTENTIAL         TOTAL3        TEMPAVG            PRESSURE      GPRESSURE         VOLUME       PRESSAVG      GPRESSAVG

ENERGY:      50     28119.0627     73258.4762     97447.4045      1967.2385       -9284030.5197    322691.0682         0.0000         0.0000         0.0000       -8760547.2697         0.0000  -8760547.2697  -8760547.2697         0.0000           -234.2984     -5777.9896   3844760.0044      -234.2984     -5777.9896

PRESSURE: 51 -238.415 3.36243 1.06829 3.36243 -238.813 -1.73025 1.06829 -1.73025 -226.206
GPRESSURE: 51 -5882.65 73.0655 -7.95066 -28.886 -5855.61 15.3164 4.47797 -1.94183 -5829.68
ENERGY:      51     33750.0693     76117.4671     97413.4913      2402.4683       -9287337.0524    325243.1277         0.0000         0.0000         0.0000       -8752410.4286         0.0000  -8752410.4286  -8752410.4286         0.0000           -234.4779     -5855.9775   3844760.0044      -234.4779     -5855.9775

LINE MINIMIZER BRACKET: DX 0.00182788 0.00182788 DU -2350.56 8136.84 DUDX -4.1488e+06 1.57941e+06 7.32033e+06 
PRESSURE: 52 -238.179 3.49611 1.06216 3.49611 -238.725 -1.68466 1.06216 -1.68466 -226.168
GPRESSURE: 52 -5782.51 65.4005 -4.90883 -10.9534 -5749.05 11.7805 1.47124 -5.02251 -5741.7
ENERGY:      52     27412.6312     73016.2394     97502.3517      1927.3247       -9283031.8555    322229.3656         0.0000         0.0000         0.0000       -8760943.9429         0.0000  -8760943.9429  -8760943.9429         0.0000           -234.3574     -5757.7530   3844760.0044      -234.3574     -5757.7530

LINE MINIMIZER BRACKET: DX 0.00132411 0.000503772 DU -2747.23 396.673 DUDX -4.1488e+06 -2111.9 1.57941e+06 
LINE MINIMIZER REDUCING GRADIENT FROM 3.88741e+06 TO 3887.41
PRESSURE: 53 -238.181 3.32002 1.17436 3.32002 -238.375 -1.64798 1.17436 -1.64798 -226.086
GPRESSURE: 53 -5807.24 52.268 -13.2815 -11.5855 -5782.43 13.3302 -8.49369 -2.92959 -5760.78
ENERGY:      53     28289.2499     73116.1510     97247.9054      1959.7037       -9286146.5768    322884.1284         0.0000         0.0000         0.0000       -8762649.4383         0.0000  -8762649.4383  -8762649.4383         0.0000           -234.2139     -5783.4833   3844760.0044      -234.2139     -5783.4833

PRESSURE: 54 -238.633 3.14661 1.287 3.14661 -238.47 -1.62057 1.287 -1.62057 -226.435
GPRESSURE: 54 -5837.62 39.0209 -21.6393 -12.712 -5821.33 14.6826 -18.469 -0.839619 -5780.89
ENERGY:      54     33838.1415     75385.4396     97136.6419      2200.3859       -9288931.3096    324485.7356         0.0000         0.0000         0.0000       -8755884.9650         0.0000  -8755884.9650  -8755884.9650         0.0000           -234.5126     -5813.2782   3844760.0044      -234.5126     -5813.2782

LINE MINIMIZER BRACKET: DX 0.00152541 0.00152541 DU -1705.5 6764.47 DUDX -3.88741e+06 1.6542e+06 7.21706e+06 
PRESSURE: 55 -238.133 3.37241 1.14095 3.37241 -238.433 -1.65766 1.14095 -1.65766 -226.065
GPRESSURE: 55 -5799.24 56.197 -10.779 -11.3428 -5771.87 12.8935 -5.51061 -3.55376 -5754.95
ENERGY:      55     27538.5929     72859.2731     97308.9980      1928.3146       -9285250.6554    322590.5780         0.0000         0.0000         0.0000       -8763024.8988         0.0000  -8763024.8988  -8763024.8988         0.0000           -234.2101     -5775.3525   3844760.0044      -234.2101     -5775.3525

LINE MINIMIZER BRACKET: DX 0.00107031 0.000455107 DU -2080.96 375.461 DUDX -3.88741e+06 -1965.47 1.6542e+06 
LINE MINIMIZER REDUCING GRADIENT FROM 3.41501e+06 TO 3415.01
PRESSURE: 56 -237.792 3.18289 1.19235 3.18289 -238.145 -1.67807 1.19235 -1.67807 -225.998
GPRESSURE: 56 -5793.22 56.232 -14.1949 -0.844375 -5761.02 7.61403 -6.28778 -4.39833 -5751.91
ENERGY:      56     28490.8858     72895.4772     97050.7285      1916.9264       -9288493.3275    323490.3127         0.0000         0.0000         0.0000       -8764648.9969         0.0000  -8764648.9969  -8764648.9969         0.0000           -233.9782     -5768.7191   3844760.0044      -233.9782     -5768.7191

PRESSURE: 57 -238.003 2.9909 1.23911 2.9909 -238.403 -1.71437 1.23911 -1.71437 -226.463
GPRESSURE: 57 -5794.13 56.0346 -18.1855 8.51543 -5756.91 2.44645 -7.59692 -5.08041 -5748.69
ENERGY:      57     33829.1994     75592.3801     96988.6971      2172.2802       -9291329.9782    325583.0953         0.0000         0.0000         0.0000       -8757164.3261         0.0000  -8757164.3261  -8757164.3261         0.0000           -234.2896     -5766.5737   3844760.0044      -234.2896     -5766.5737

LINE MINIMIZER BRACKET: DX 0.00180613 0.00180613 DU -1624.1 7484.67 DUDX -3.41501e+06 1.6198e+06 6.673e+06 
PRESSURE: 58 -237.841 3.24412 1.17565 3.24412 -238.178 -1.67012 1.17565 -1.67012 -225.961
GPRESSURE: 58 -5794.36 56.2383 -13.0336 -4.09479 -5763.74 9.31614 -5.98212 -4.14328 -5752.87
ENERGY:      58     27705.9248     72593.5450     97112.2399      1891.5289       -9287493.3631    323072.3842         0.0000         0.0000         0.0000       -8765117.7403         0.0000  -8765117.7403  -8765117.7403         0.0000           -233.9934     -5770.3237   3844760.0044      -233.9934     -5770.3237

LINE MINIMIZER BRACKET: DX 0.00122543 0.000580696 DU -2092.84 468.743 DUDX -3.41501e+06 -1904.21 1.6198e+06 
LINE MINIMIZER REDUCING GRADIENT FROM 2.79604e+06 TO 2796.04
PRESSURE: 59 -237.491 3.31343 0.963232 3.31343 -238.102 -1.62806 0.963232 -1.62806 -225.712
GPRESSURE: 59 -5895.92 70.2728 -12.5313 -16.809 -5855.44 9.71976 -9.7869 7.92129 -5848.29
ENERGY:      59     28870.8169     73096.9566     96879.3424      1947.2235       -9291143.8536    324843.6244         0.0000         0.0000         0.0000       -8765505.8897         0.0000  -8765505.8897  -8765505.8897         0.0000           -233.7682     -5866.5498   3844760.0044      -233.7682     -5866.5498

LDB: ============= START OF LOAD BALANCING ============== 31.7163
LDB: ============== END OF LOAD BALANCING =============== 31.7164
Info: useSync: 0 useProxySync: 0
LDB: =============== DONE WITH MIGRATION ================ 31.7169
PRESSURE: 60 -237.798 3.39037 0.738365 3.39037 -238.705 -1.59297 0.738365 -1.59297 -226.106
GPRESSURE: 60 -6006.53 83.8632 -11.8982 -30.6063 -5956.48 9.97534 -13.4386 20.0739 -5942.54
ETITLE:      TS           BOND          ANGLE          DIHED          IMPRP               ELECT            VDW       BOUNDARY           MISC        KINETIC               TOTAL           TEMP      POTENTIAL         TOTAL3        TEMPAVG            PRESSURE      GPRESSURE         VOLUME       PRESSAVG      GPRESSAVG

ENERGY:      60     36061.5551     76921.5416     96876.4685      2387.5269       -9294312.2275    328047.0418         0.0000         0.0000         0.0000       -8754018.0936         0.0000  -8754018.0936  -8754018.0936         0.0000           -234.2032     -5968.5161   3844760.0044      -234.2032     -5968.5161

LINE MINIMIZER BRACKET: DX 0.00225444 0.00225444 DU -388.149 11487.8 DUDX -2.79604e+06 2.45561e+06 7.73621e+06 
PRESSURE: 61 -237.573 3.27988 1.06403 3.27988 -238.053 -1.64703 1.06403 -1.64703 -225.748
GPRESSURE: 61 -5847.25 63.7524 -12.7759 -10.712 -5811.34 9.55201 -8.01756 2.25416 -5803.75
ENERGY:      61     27576.7811     72448.0411     96959.7969      1873.5190       -9289495.5804    323840.5823         0.0000         0.0000         0.0000       -8766796.8600         0.0000  -8766796.8600  -8766796.8600         0.0000           -233.7913     -5820.7798   3844760.0044      -233.7913     -5820.7798

LINE MINIMIZER BRACKET: DX 0.00120108 0.00105337 DU -1679.12 1290.97 DUDX -2.79604e+06 -2594.55 2.45561e+06 
LINE MINIMIZER REDUCING GRADIENT FROM 2.68246e+06 TO 2682.46
PRESSURE: 62 -237.106 3.40831 1.01535 3.40831 -237.954 -1.60059 1.01535 -1.60059 -225.502
GPRESSURE: 62 -5899.74 64.6619 -15.8334 -23.8611 -5860.44 11.7837 -16.0577 3.6448 -5863.62
ENERGY:      62     27751.0502     72494.2791     96750.6100      1927.6396       -9292595.5690    325667.4211         0.0000         0.0000         0.0000       -8768004.5690         0.0000  -8768004.5690  -8768004.5690         0.0000           -233.5205     -5874.6012   3844760.0044      -233.5205     -5874.6012

PRESSURE: 63 -237.152 3.53987 0.95596 3.53987 -238.383 -1.56447 0.95596 -1.56447 -225.768
GPRESSURE: 63 -5957.17 65.0226 -18.9815 -38.0435 -5913.48 13.5542 -24.2806 4.7292 -5922.68
ENERGY:      63     31915.3263     74837.7770     96714.4093      2238.7990       -9295307.0464    328636.7625         0.0000         0.0000         0.0000       -8760963.9724         0.0000  -8760963.9724  -8760963.9724         0.0000           -233.7678     -5931.1096   3844760.0044      -233.7678     -5931.1096

LINE MINIMIZER BRACKET: DX 0.00198152 0.00198152 DU -1207.71 7040.6 DUDX -2.68246e+06 1.46687e+06 5.6403e+06 
PRESSURE: 64 -237.212 3.36232 1.03386 3.36232 -237.929 -1.61599 1.03386 -1.61599 -225.53
GPRESSURE: 64 -5880.58 64.3933 -14.7366 -19.0795 -5842.59 11.0551 -13.1864 3.17972 -5842.49
ENERGY:      64     27233.9692     72215.3549     96804.8413      1879.0887       -9291543.1586    324893.3983         0.0000         0.0000         0.0000       -8768516.5063         0.0000  -8768516.5063  -8768516.5063         0.0000           -233.5569     -5855.2201   3844760.0044      -233.5569     -5855.2201

LINE MINIMIZER BRACKET: DX 0.00128159 0.000699937 DU -1719.65 511.937 DUDX -2.68246e+06 -2136.37 1.46687e+06 
LINE MINIMIZER REDUCING GRADIENT FROM 2.53073e+06 TO 2530.73
PRESSURE: 65 -236.828 3.49667 0.903093 3.49667 -238.044 -1.57355 0.903093 -1.57355 -225.411
GPRESSURE: 65 -5862 59.6946 -12.407 -10.7517 -5818.42 11.1074 -13.2713 0.89678 -5839.45
ENERGY:      65     28296.6083     72434.1550     96560.9121      1893.0902       -9294669.5567    326656.1894         0.0000         0.0000         0.0000       -8768828.6018         0.0000  -8768828.6018  -8768828.6018         0.0000           -233.4280     -5839.9568   3844760.0044      -233.4280     -5839.9568

PRESSURE: 66 -237.005 3.62963 0.767639 3.62963 -238.719 -1.54038 0.767639 -1.54038 -225.855
GPRESSURE: 66 -5850.76 55.1145 -10.1278 -3.2224 -5800.83 11.2451 -13.5853 -1.03475 -5835.37
ENERGY:      66     34734.6422     75288.5107     96489.0389      2130.0721       -9297356.0606    329631.3382         0.0000         0.0000         0.0000       -8759082.4586         0.0000  -8759082.4586  -8759082.4586         0.0000           -233.8599     -5828.9879   3844760.0044      -233.8599     -5828.9879

LINE MINIMIZER BRACKET: DX 0.00210224 0.00210224 DU -312.096 9746.14 DUDX -2.53073e+06 2.23874e+06 7.03872e+06 
PRESSURE: 67 -236.938 3.43355 0.96516 3.43355 -237.921 -1.59259 0.96516 -1.59259 -225.397
GPRESSURE: 67 -5869.75 61.8789 -13.5101 -14.5322 -5828.86 11.0795 -13.2156 1.91235 -5840.94
ENERGY:      67     27129.3576     72003.2213     96654.1435      1858.8274       -9293256.1908    325681.1128         0.0000         0.0000         0.0000       -8769929.5282         0.0000  -8769929.5282  -8769929.5282         0.0000           -233.4186     -5846.5174   3844760.0044      -233.4186     -5846.5174

LINE MINIMIZER BRACKET: DX 0.00111649 0.000985749 DU -1413.02 1100.93 DUDX -2.53073e+06 -2402.83 2.23874e+06 
LINE MINIMIZER REDUCING GRADIENT FROM 2.33344e+06 TO 2333.44
PRESSURE: 68 -236.85 3.57203 0.84125 3.57203 -238.049 -1.52295 0.84125 -1.52295 -225.313
GPRESSURE: 68 -5851.2 56.7004 -8.20717 -1.17918 -5810.49 11.8008 -13.7896 2.7294 -5817.38
ENERGY:      68     27984.7892     72041.3661     96424.4475      1881.2498       -9296171.4854    326782.1445         0.0000         0.0000         0.0000       -8771057.4882         0.0000  -8771057.4882  -8771057.4882         0.0000           -233.4041     -5826.3570   3844760.0044      -233.4041     -5826.3570

PRESSURE: 69 -237.252 3.71157 0.719989 3.71157 -238.665 -1.45315 0.719989 -1.45315 -225.712
GPRESSURE: 69 -5835.51 51.4795 -2.90448 11.5075 -5794.64 12.7104 -14.4732 3.85737 -5790.86
ENERGY:      69     32074.5065     74170.9822     96374.0296      2195.2161       -9298698.8475    328953.5596         0.0000         0.0000         0.0000       -8764930.5535         0.0000  -8764930.5535  -8764930.5535         0.0000           -233.8764     -5807.0000   3844760.0044      -233.8764     -5807.0000

LINE MINIMIZER BRACKET: DX 0.00203164 0.00203164 DU -1127.96 6126.93 DUDX -2.33344e+06 1.22705e+06 4.81095e+06 
PRESSURE: 70 -236.825 3.524 0.883455 3.524 -237.951 -1.54737 0.883455 -1.54737 -225.287
GPRESSURE: 70 -5857.23 58.4768 -10.0352 -5.6903 -5816.5 11.5392 -13.5784 2.40708 -5825.79
ETITLE:      TS           BOND          ANGLE          DIHED          IMPRP               ELECT            VDW       BOUNDARY           MISC        KINETIC               TOTAL           TEMP      POTENTIAL         TOTAL3        TEMPAVG            PRESSURE      GPRESSURE         VOLUME       PRESSAVG      GPRESSAVG

ENERGY:      70     27325.1736     71792.1749     96483.4774      1840.6118       -9295210.2563    326283.8953         0.0000         0.0000         0.0000       -8771484.9232         0.0000  -8771484.9232  -8771484.9232         0.0000           -233.3541     -5833.1723   3844760.0044      -233.3541     -5833.1723

LINE MINIMIZER BRACKET: DX 0.00133227 0.000699377 DU -1555.4 427.435 DUDX -2.33344e+06 -1730 1.22705e+06 
LINE MINIMIZER REDUCING GRADIENT FROM 2.09017e+06 TO 2090.17
PRESSURE: 71 -236.984 3.46061 0.959041 3.46061 -237.849 -1.59892 0.959041 -1.59892 -225.169
GPRESSURE: 71 -5915.24 75.49 -7.83393 -6.61021 -5865.25 8.59435 -14.6027 -0.564012 -5871.05
ENERGY:      71     28729.0233     72013.8263     96301.4801      1885.1578       -9298159.6609    327449.6564         0.0000         0.0000         0.0000       -8771780.5170         0.0000  -8771780.5170  -8771780.5170         0.0000           -233.3342     -5883.8444   3844760.0044      -233.3342     -5883.8444

PRESSURE: 72 -237.669 3.39565 1.03213 3.39565 -238.293 -1.6431 1.03213 -1.6431 -225.564
GPRESSURE: 72 -5978.66 92.1462 -5.63833 -8.37886 -5918.95 5.32483 -15.6038 -3.90245 -5912.76
ENERGY:      72     34555.3729     74676.4078     96292.9082      2156.5681       -9300687.3971    329742.7977         0.0000         0.0000         0.0000       -8763263.3424         0.0000  -8763263.3424  -8763263.3424         0.0000           -233.8420     -5936.7891   3844760.0044      -233.8420     -5936.7891

LINE MINIMIZER BRACKET: DX 0.0022425 0.0022425 DU -295.594 8517.17 DUDX -2.09017e+06 1.82959e+06 5.76923e+06 
PRESSURE: 73 -236.845 3.49019 0.92408 3.49019 -237.829 -1.57568 0.92408 -1.57568 -225.159
GPRESSURE: 73 -5887.44 67.5845 -8.8636 -6.06136 -5841.83 10.0205 -14.1237 0.861493 -5850.32
ENERGY:      73     27523.7667     71606.4773     96364.9847      1836.1442       -9296834.5921    326767.8119         0.0000         0.0000         0.0000       -8772735.4074         0.0000  -8772735.4074  -8772735.4074         0.0000           -233.2777     -5859.8617   3844760.0044      -233.2777     -5859.8617

LINE MINIMIZER BRACKET: DX 0.0011966 0.0010459 DU -1250.48 954.89 DUDX -2.09017e+06 -1546.53 1.82959e+06 
LINE MINIMIZER REDUCING GRADIENT FROM 1.8245e+06 TO 1824.5
PRESSURE: 74 -236.992 3.52653 0.884894 3.52653 -237.671 -1.65643 0.884894 -1.65643 -224.916
GPRESSURE: 74 -5952.81 78.8367 -3.82384 -12.2988 -5910.87 10.0691 -10.5115 -5.05704 -5905.15
ENERGY:      74     27792.9051     71676.5838     96217.2474      1831.7395       -9298999.3258    327755.0821         0.0000         0.0000         0.0000       -8773725.7681         0.0000  -8773725.7681  -8773725.7681         0.0000           -233.1928     -5922.9457   3844760.0044      -233.1928     -5922.9457

PRESSURE: 75 -237.379 3.56457 0.845919 3.56457 -237.764 -1.74088 0.845919 -1.74088 -224.909
GPRESSURE: 75 -6019.79 89.9374 1.32824 -18.8737 -5981.64 10.0111 -6.80634 -11.0763 -5959.12
ENERGY:      75     30130.5986     72942.1210     96156.4425      1955.3431       -9300967.1925    329271.1787         0.0000         0.0000         0.0000       -8770511.5086         0.0000  -8770511.5086  -8770511.5086         0.0000           -233.3505     -5986.8518   3844760.0044      -233.3505     -5986.8518

LINE MINIMIZER BRACKET: DX 0.00169194 0.00169194 DU -990.361 3214.26 DUDX -1.8245e+06 655252 3.14447e+06 
PRESSURE: 76 -236.93 3.51686 0.89555 3.51686 -237.689 -1.63503 0.89555 -1.63503 -224.957
GPRESSURE: 76 -5935.37 75.8736 -5.16784 -10.6179 -5892.45 10.0699 -11.474 -3.4867 -5890.74
ENERGY:      76     27520.7740     71541.9062     96247.8698      1820.4798       -9298446.3964    327443.4967         0.0000         0.0000         0.0000       -8773871.8698         0.0000  -8773871.8698  -8773871.8698         0.0000           -233.1918     -5906.1883   3844760.0044      -233.1918     -5906.1883

LINE MINIMIZER BRACKET: DX 0.00124512 0.000446822 DU -1136.46 146.102 DUDX -1.8245e+06 -687.39 655252 
LINE MINIMIZER REDUCING GRADIENT FROM 1.81744e+06 TO 1817.44
PRESSURE: 77 -237.039 3.53791 0.855893 3.53791 -237.376 -1.71082 0.855893 -1.71082 -224.633
GPRESSURE: 77 -5934.48 68.6791 -6.03524 -8.60933 -5899.89 12.927 -13.8357 -3.12889 -5900.1
ENERGY:      77     27637.7184     71524.7079     96088.6388      1835.0137       -9300595.3717    328856.4499         0.0000         0.0000         0.0000       -8774652.8430         0.0000  -8774652.8430  -8774652.8430         0.0000           -233.0160     -5911.4902   3844760.0044      -233.0160     -5911.4902

PRESSURE: 78 -237.419 3.56197 0.815328 3.56197 -237.338 -1.78724 0.815328 -1.78724 -224.574
GPRESSURE: 78 -5935.39 61.3719 -6.89597 -6.90741 -5909.33 15.7805 -16.0857 -2.76276 -5908.25
ENERGY:      78     30078.0315     72745.6761     96022.0960      1996.4746       -9302527.9844    330859.1617         0.0000         0.0000         0.0000       -8770826.5445         0.0000  -8770826.5445  -8770826.5445         0.0000           -233.1103     -5917.6560   3844760.0044      -233.1103     -5917.6560

LINE MINIMIZER BRACKET: DX 0.00169359 0.00169359 DU -780.973 3826.3 DUDX -1.81744e+06 896975 3.62381e+06 
PRESSURE: 79 -236.973 3.53071 0.869195 3.53071 -237.449 -1.68569 0.869195 -1.68569 -224.711
GPRESSURE: 79 -5934.56 71.0657 -5.74995 -9.23442 -5897.19 11.9857 -13.0667 -3.25149 -5897.12
ENERGY:      79     27342.2740     71393.3614     96131.0542      1813.9311       -9299909.1637    328325.2996         0.0000         0.0000         0.0000       -8774903.2434         0.0000  -8774903.2434  -8774903.2434         0.0000           -233.0443     -5909.6244   3844760.0044      -233.0443     -5909.6244

LINE MINIMIZER BRACKET: DX 0.00113432 0.000559274 DU -1031.37 250.4 DUDX -1.81744e+06 -972.01 896975 
LINE MINIMIZER REDUCING GRADIENT FROM 1.60474e+06 TO 1604.74
PRESSURE: 80 -237.021 3.48297 0.875151 3.48297 -237.246 -1.75576 0.875151 -1.75576 -224.458
GPRESSURE: 80 -5943.24 60.7322 -8.57659 -2.72588 -5908.77 15.4946 -12.2349 4.27958 -5899.41
ETITLE:      TS           BOND          ANGLE          DIHED          IMPRP               ELECT            VDW       BOUNDARY           MISC        KINETIC               TOTAL           TEMP      POTENTIAL         TOTAL3        TEMPAVG            PRESSURE      GPRESSURE         VOLUME       PRESSAVG      GPRESSAVG

ENERGY:      80     27401.4154     71451.6528     95953.5483      1818.2668       -9302018.3065    329702.8012         0.0000         0.0000         0.0000       -8775690.6221         0.0000  -8775690.6221  -8775690.6221         0.0000           -232.9080     -5917.1385   3844760.0044      -232.9080     -5917.1385

PRESSURE: 81 -237.321 3.43377 0.87995 3.43377 -237.303 -1.82998 0.87995 -1.82998 -224.451
GPRESSURE: 81 -5952.92 50.25 -11.3881 3.46141 -5921.44 18.8717 -11.3603 11.5894 -5900.13
ENERGY:      81     29466.5349     72631.3652     95858.4142      1930.8156       -9303924.1370    331617.9211         0.0000         0.0000         0.0000       -8772419.0860         0.0000  -8772419.0860  -8772419.0860         0.0000           -233.0250     -5924.8287   3844760.0044      -233.0250     -5924.8287

LINE MINIMIZER BRACKET: DX 0.00175129 0.00175129 DU -787.379 3271.54 DUDX -1.60474e+06 707236 3.03108e+06 
PRESSURE: 82 -236.979 3.49766 0.873571 3.49766 -237.28 -1.73398 0.873571 -1.73398 -224.509
GPRESSURE: 82 -5940.46 63.9056 -7.71486 -4.68122 -5905.1 14.4382 -12.4901 1.99703 -5898.86
ENERGY:      82     27170.4952     71314.8385     95999.1498      1805.4802       -9301394.7085    329225.3011         0.0000         0.0000         0.0000       -8775879.4436         0.0000  -8775879.4436  -8775879.4436         0.0000           -232.9228     -5914.8082   3844760.0044      -232.9228     -5914.8082

LINE MINIMIZER BRACKET: DX 0.00121596 0.000535328 DU -976.2 188.822 DUDX -1.60474e+06 -875.794 707236 
LINE MINIMIZER REDUCING GRADIENT FROM 1.48176e+06 TO 1481.76
PRESSURE: 83 -236.93 3.57352 0.838039 3.57352 -237.304 -1.83178 0.838039 -1.83178 -224.334
GPRESSURE: 83 -5957.33 61.7805 -11.6241 -7.75727 -5907.32 11.5252 -12.8135 10.9913 -5916.13
ENERGY:      83     28012.8883     71582.2735     95800.6664      1818.0082       -9304033.1922    330752.6940         0.0000         0.0000         0.0000       -8776066.6618         0.0000  -8776066.6618  -8776066.6618         0.0000           -232.8561     -5926.9293   3844760.0044      -232.8561     -5926.9293

PRESSURE: 84 -237.306 3.64356 0.797163 3.64356 -237.752 -1.94002 0.797163 -1.94002 -224.575
GPRESSURE: 84 -5977.03 59.7945 -15.5338 -11.3218 -5912.17 8.61169 -13.0937 19.889 -5930.67
ENERGY:      84     31995.6874     73767.3122     95746.4419      2038.4284       -9306317.6299    333191.7824         0.0000         0.0000         0.0000       -8769577.9776         0.0000  -8769577.9776  -8769577.9776         0.0000           -233.2110     -5939.9549   3844760.0044      -233.2110     -5939.9549

LINE MINIMIZER BRACKET: DX 0.00237078 0.00237078 DU -187.218 6488.68 DUDX -1.48176e+06 1.32622e+06 4.15082e+06 
PRESSURE: 85 -236.901 3.53859 0.855313 3.53859 -237.24 -1.78417 0.855313 -1.78417 -224.365
GPRESSURE: 85 -5948.97 62.7608 -9.78164 -6.24185 -5905.9 12.9033 -12.6617 6.75176 -5908.27
ENERGY:      85     27224.0937     71216.9173     95876.5548      1786.1561       -9302830.9097    329920.1420         0.0000         0.0000         0.0000       -8776807.0458         0.0000  -8776807.0458  -8776807.0458         0.0000           -232.8351     -5921.0449   3844760.0044      -232.8351     -5921.0449

LINE MINIMIZER BRACKET: DX 0.00125201 0.00111877 DU -927.602 740.384 DUDX -1.48176e+06 -1231.94 1.32622e+06 
LINE MINIMIZER REDUCING GRADIENT FROM 1.34471e+06 TO 1344.71
PRESSURE: 86 -236.818 3.57772 0.856391 3.57772 -237.262 -1.79835 0.856391 -1.79835 -224.265
GPRESSURE: 86 -5967.82 67.545 -11.4628 -15.2642 -5922.94 15.344 -16.2631 9.74645 -5943
ENERGY:      86     28007.6204     71304.2338     95720.9808      1798.9955       -9305037.9750    330920.8170         0.0000         0.0000         0.0000       -8777285.3275         0.0000  -8777285.3275  -8777285.3275         0.0000           -232.7818     -5944.5878   3844760.0044      -232.7818     -5944.5878

PRESSURE: 87 -237.029 3.61901 0.85734 3.61901 -237.573 -1.81359 0.85734 -1.81359 -224.457
GPRESSURE: 87 -5987.49 72.4118 -13.2004 -24.5341 -5940.71 17.469 -19.8916 12.4448 -5975.72
ENERGY:      87     31043.5041     72686.6019     95662.2922      1959.8099       -9306999.3576    332541.9683         0.0000         0.0000         0.0000       -8773105.1812         0.0000  -8773105.1812  -8773105.1812         0.0000           -233.0196     -5967.9742   3844760.0044      -233.0196     -5967.9742

LINE MINIMIZER BRACKET: DX 0.00208257 0.00208257 DU -478.282 4180.15 DUDX -1.34471e+06 886956 3.12905e+06 
PRESSURE: 88 -236.816 3.562 0.85561 3.562 -237.219 -1.79227 0.85561 -1.79227 -224.27
GPRESSURE: 88 -5960.21 65.6305 -10.7954 -11.6477 -5916.07 14.4052 -14.8279 8.58763 -5929.41
ENERGY:      88     27426.6808     71114.5371     95771.2757      1776.1881       -9304190.2675    330449.9977         0.0000         0.0000         0.0000       -8777651.5881         0.0000  -8777651.5881  -8777651.5881         0.0000           -232.7680     -5935.2270   3844760.0044      -232.7680     -5935.2270

LINE MINIMIZER BRACKET: DX 0.00125545 0.000827119 DU -844.542 366.261 DUDX -1.34471e+06 -806.184 886956 
LINE MINIMIZER REDUCING GRADIENT FROM 1.31158e+06 TO 1311.58
PRESSURE: 89 -236.682 3.55459 0.857168 3.55459 -237.284 -1.90731 0.857168 -1.90731 -224.155
GPRESSURE: 89 -5980.54 64.112 -0.82058 -11.2224 -5934.32 10.9373 -7.8048 2.03121 -5950.1
ENERGY:      89     28392.0526     71372.9989     95611.6394      1804.6335       -9306644.7749    331775.4620         0.0000         0.0000         0.0000       -8777687.9885         0.0000  -8777687.9885  -8777687.9885         0.0000           -232.7068     -5954.9847   3844760.0044      -232.7068     -5954.9847

PRESSURE: 90 -236.898 3.55233 0.846203 3.55233 -237.705 -2.02445 0.846203 -2.02445 -224.387
GPRESSURE: 90 -6002.7 62.6715 9.08399 -11.2135 -5954.66 7.18593 -0.756664 -4.99785 -5968.52
ETITLE:      TS           BOND          ANGLE          DIHED          IMPRP               ELECT            VDW       BOUNDARY           MISC        KINETIC               TOTAL           TEMP      POTENTIAL         TOTAL3        TEMPAVG            PRESSURE      GPRESSURE         VOLUME       PRESSAVG      GPRESSAVG

ENERGY:      90     32300.3061     73252.3837     95571.5111      1990.2275       -9308797.2553    333845.5641         0.0000         0.0000         0.0000       -8771837.2628         0.0000  -8771837.2628  -8771837.2628         0.0000           -232.9966     -5975.2918   3844760.0044      -232.9966     -5975.2918

LINE MINIMIZER BRACKET: DX 0.00226453 0.00226453 DU -36.4004 5850.73 DUDX -1.31158e+06 1.28145e+06 3.88832e+06 
PRESSURE: 91 -236.704 3.55746 0.857897 3.55746 -237.207 -1.84982 0.857897 -1.84982 -224.168
GPRESSURE: 91 -5970.23 64.8545 -5.7486 -11.3824 -5925.01 12.6894 -11.2741 5.32905 -5940.12
ENERGY:      91     27547.6632     71042.6374     95675.6633      1770.9401       -9305469.4279    331029.2530         0.0000         0.0000         0.0000       -8778403.2710         0.0000  -8778403.2710  -8778403.2710         0.0000           -232.6931     -5945.1189   3844760.0044      -232.6931     -5945.1189

LINE MINIMIZER BRACKET: DX 0.00114629 0.00111824 DU -751.683 715.282 DUDX -1.31158e+06 -1010.79 1.28145e+06 
LINE MINIMIZER REDUCING GRADIENT FROM 1.14827e+06 TO 1148.27
PRESSURE: 92 -236.59 3.62396 0.800702 3.62396 -237.147 -1.92456 0.800702 -1.92456 -223.835
GPRESSURE: 92 -5976.12 51.695 -7.15377 0.380788 -5935.61 9.00357 -12.2584 8.38394 -5942.98
ENERGY:      92     27997.4355     71242.5053     95524.7161      1793.8612       -9307828.7872    332634.0048         0.0000         0.0000         0.0000       -8778636.2643         0.0000  -8778636.2643  -8778636.2643         0.0000           -232.5237     -5951.5723   3844760.0044      -232.5237     -5951.5723

PRESSURE: 93 -236.8 3.69686 0.733996 3.69686 -237.42 -2.00388 0.733996 -2.00388 -223.834
GPRESSURE: 93 -5982.66 38.6427 -8.64267 11.8818 -5946.67 4.92355 -13.3795 10.9385 -5943.08
ENERGY:      93     30806.7636     72867.4751     95489.3244      1982.0823       -9309903.7875    334946.8792         0.0000         0.0000         0.0000       -8773811.2630         0.0000  -8773811.2630  -8773811.2630         0.0000           -232.6846     -5957.4690   3844760.0044      -232.6846     -5957.4690

LINE MINIMIZER BRACKET: DX 0.00239737 0.00239737 DU -232.993 4825 DUDX -1.14827e+06 955723 3.07221e+06 
PRESSURE: 94 -236.601 3.59297 0.827801 3.59297 -237.132 -1.89007 0.827801 -1.89007 -223.945
GPRESSURE: 94 -5973.33 57.6601 -6.50653 -4.92808 -5930.71 10.7279 -11.7861 7.05999 -5941.99
ENERGY:      94     27500.7543     70975.2057     95579.0226      1762.9766       -9306792.3471    331819.2217         0.0000         0.0000         0.0000       -8779155.1662         0.0000  -8779155.1662  -8779155.1662         0.0000           -232.5595     -5948.6775   3844760.0044      -232.5595     -5948.6775

LINE MINIMIZER BRACKET: DX 0.00130933 0.00108804 DU -751.895 518.902 DUDX -1.14827e+06 -912.098 955723 
LINE MINIMIZER REDUCING GRADIENT FROM 1.12018e+06 TO 1120.18
PRESSURE: 95 -236.646 3.54164 0.807457 3.54164 -237.013 -1.96661 0.807457 -1.96661 -223.765
GPRESSURE: 95 -6010.55 55.0454 -8.12373 -5.62796 -5972.26 7.03919 -8.14473 9.80611 -5966.38
ENERGY:      95     27693.5836     71288.3596     95427.7803      1792.4658       -9308922.9865    333429.6783         0.0000         0.0000         0.0000       -8779291.1188         0.0000  -8779291.1188  -8779291.1188         0.0000           -232.4747     -5983.0662   3844760.0044      -232.4747     -5983.0662

PRESSURE: 96 -236.987 3.49359 0.7809 3.49359 -237.196 -2.0468 0.7809 -2.0468 -223.884
GPRESSURE: 96 -6047.78 52.3609 -9.75913 -6.80916 -6014.01 3.24644 -4.54041 12.4253 -5987.67
ENERGY:      96     30225.4930     72898.3860     95372.9267      1959.3284       -9310798.7078    335672.7351         0.0000         0.0000         0.0000       -8774669.8387         0.0000  -8774669.8387  -8774669.8387         0.0000           -232.6890     -6016.4860   3844760.0044      -232.6890     -6016.4860

LINE MINIMIZER BRACKET: DX 0.00223622 0.00223622 DU -135.953 4621.28 DUDX -1.12018e+06 1.00059e+06 3.13446e+06 
PRESSURE: 97 -236.588 3.56519 0.817396 3.56519 -237.031 -1.92953 0.817396 -1.92953 -223.812
GPRESSURE: 97 -5992.98 56.2864 -7.36066 -5.23684 -5952.62 8.79701 -9.85477 8.52904 -5955.24
ENERGY:      97     27311.6217     70978.9724     95487.1642      1761.4952       -9307949.6069    332592.8770         0.0000         0.0000         0.0000       -8779817.4765         0.0000  -8779817.4765  -8779817.4765         0.0000           -232.4773     -5966.9456   3844760.0044      -232.4773     -5966.9456

LINE MINIMIZER BRACKET: DX 0.00118215 0.00105406 DU -662.31 526.358 DUDX -1.12018e+06 -842.679 1.00059e+06 
LINE MINIMIZER REDUCING GRADIENT FROM 1.03697e+06 TO 1036.97
PRESSURE: 98 -236.565 3.49597 0.812688 3.49597 -236.95 -1.98166 0.812688 -1.98166 -223.664
GPRESSURE: 98 -6002.58 65.7678 -10.5704 -8.64969 -5968.02 2.29974 -14.3634 7.96313 -5977.65
ENERGY:      98     27730.5911     71126.6442     95348.4341      1777.0927       -9309811.9620    333843.6323         0.0000         0.0000         0.0000       -8779985.5674         0.0000  -8779985.5674  -8779985.5674         0.0000           -232.3932     -5982.7482   3844760.0044      -232.3932     -5982.7482

PRESSURE: 99 -236.8 3.43051 0.801591 3.43051 -237.128 -2.03469 0.801591 -2.03469 -223.775
GPRESSURE: 99 -6013.15 75.0227 -13.6734 -12.5633 -5983.73 -4.38071 -18.7938 7.25891 -5998.4
ENERGY:      99     30227.1292     72449.0972     95296.3304      1910.5785       -9311447.0177    335647.6225         0.0000         0.0000         0.0000       -8775916.2598         0.0000  -8775916.2598  -8775916.2598         0.0000           -232.5676     -5998.4289   3844760.0044      -232.5676     -5998.4289

LDB: ============= START OF LOAD BALANCING ============== 32.2659
LDB: TIME 32.2666 LOAD: AVG 0.129012 MAX 0.255247  PROXIES: TOTAL 1186 MAXPE 22 MAXPATCH 7 None MEM: 1329.65 MB
LDB: TIME 32.2667 LOAD: AVG 0.129012 MAX 0.255247  PROXIES: TOTAL 1186 MAXPE 22 MAXPATCH 7 TorusLB MEM: 1329.65 MB
LDB: ============== END OF LOAD BALANCING =============== 32.2671
Info: useSync: 0 useProxySync: 0
LDB: =============== DONE WITH MIGRATION ================ 32.2694
LINE MINIMIZER BRACKET: DX 0.00219881 0.00219881 DU -168.091 4069.31 DUDX -1.03697e+06 885572 2.81751e+06 
PRESSURE: 100 -236.543 3.52731 0.815663 3.52731 -236.955 -1.95747 0.815663 -1.95747 -223.701
GPRESSURE: 100 -5998.01 61.4289 -9.11004 -7.01471 -5960.86 5.31798 -12.2967 8.24852 -5967.51
Info: Initial time: 64 CPUs 0.0137283 s/step 0.0794463 days/ns 1329.65 MB memory
ETITLE:      TS           BOND          ANGLE          DIHED          IMPRP               ELECT            VDW       BOUNDARY           MISC        KINETIC               TOTAL           TEMP      POTENTIAL         TOTAL3        TEMPAVG            PRESSURE      GPRESSURE         VOLUME       PRESSAVG      GPRESSAVG

ENERGY:     100     27279.5208     70912.8312     95401.6246      1755.2593       -9308982.4783    333200.1971         0.0000         0.0000         0.0000       -8780433.0454         0.0000  -8780433.0454  -8780433.0454         0.0000           -232.3998     -5975.4605   3844760.0044      -232.3998     -5975.4605

LINE MINIMIZER BRACKET: DX 0.00118677 0.00101204 DU -615.569 447.478 DUDX -1.03697e+06 -593.664 885572 
MINIMIZER RESTARTING CONJUGATE GRADIENT ALGORITHM
LINE MINIMIZER REDUCING GRADIENT FROM 975862 TO 975.862
PRESSURE: 101 -236.467 3.54729 0.842879 3.54729 -236.947 -1.95254 0.842879 -1.95254 -223.662
GPRESSURE: 101 -6017.13 57.4853 -5.2486 -5.97071 -5973.92 7.7871 -10.7126 9.60569 -5970.95
ENERGY:     101     28004.3007     70925.7348     95370.5718      1742.6807       -9309144.2066    332873.1263         0.0000         0.0000         0.0000       -8780227.7924         0.0000  -8780227.7924  -8780227.7924         0.0000           -232.3586     -5987.3319   3844760.0044      -232.3586     -5987.3319

LINE MINIMIZER BRACKET: DX 0 0.00151952 DU 0 205.253 DUDX -975862 -975862 1.24611e+06 
PRESSURE: 102 -236.503 3.53618 0.827888 3.53618 -236.945 -1.95521 0.827888 -1.95521 -223.677
GPRESSURE: 102 -6005.41 59.7059 -7.41985 -6.53217 -5965.62 6.41336 -11.6064 8.85892 -5968.3
ENERGY:     102     27288.2452     70832.5359     95384.8179      1742.8031       -9309054.2266    333047.1282         0.0000         0.0000         0.0000       -8780758.6963         0.0000  -8780758.6963  -8780758.6963         0.0000           -232.3748     -5979.7778   3844760.0044      -232.3748     -5979.7778

LINE MINIMIZER BRACKET: DX 0.000667383 0.000852139 DU -325.651 530.904 DUDX -975862 55.6211 1.24611e+06 
LINE MINIMIZER REDUCING GRADIENT FROM 549644 TO 549.644
PRESSURE: 103 -236.274 3.51021 0.867378 3.51021 -236.789 -1.93812 0.867378 -1.93812 -223.679
GPRESSURE: 103 -5998.39 59.3263 -3.34832 -4.20702 -5951.17 7.45576 -11.353 5.31737 -5964.66
ENERGY:     103     28141.0258     70796.2467     95358.5452      1781.3632       -9309305.7106    332558.3294         0.0000         0.0000         0.0000       -8780670.2002         0.0000  -8780670.2002  -8780670.2002         0.0000           -232.2475     -5971.4046   3844760.0044      -232.2475     -5971.4046

LINE MINIMIZER BRACKET: DX 0 0.00273211 DU 0 88.496 DUDX -549644 -549644 614144 
PRESSURE: 104 -236.378 3.52358 0.847047 3.52358 -236.855 -1.94681 0.847047 -1.94681 -223.661
GPRESSURE: 104 -6001.28 59.5368 -5.49261 -5.40116 -5957.96 6.91344 -11.4744 7.19386 -5966.13
ENERGY:     104     27484.4869     70693.9802     95364.1885      1742.1377       -9309176.2792    332778.4488         0.0000         0.0000         0.0000       -8781113.0371         0.0000  -8781113.0371  -8781113.0371         0.0000           -232.2979     -5975.1209   3844760.0044      -232.2979     -5975.1209

LINE MINIMIZER BRACKET: DX 0.00129003 0.00144208 DU -354.341 442.837 DUDX -549644 -3.11113 614144 
LINE MINIMIZER REDUCING GRADIENT FROM 573313 TO 573.313
PRESSURE: 105 -236.179 3.52824 0.894827 3.52824 -236.715 -1.94862 0.894827 -1.94862 -223.627
GPRESSURE: 105 -6010.99 62.6027 -4.5504 -14.1486 -5965.16 8.59105 -13.1476 3.06049 -5978.42
ENERGY:     105     27899.2717     70898.8452     95319.7467      1771.4682       -9309524.2987    332640.2827         0.0000         0.0000         0.0000       -8780994.6841         0.0000  -8780994.6841  -8780994.6841         0.0000           -232.1734     -5984.8579   3844760.0044      -232.1734     -5984.8579

LINE MINIMIZER BRACKET: DX 0 0.00282304 DU 0 118.353 DUDX -573313 -573313 657131 
PRESSURE: 106 -236.262 3.52511 0.869647 3.52511 -236.765 -1.9471 0.869647 -1.9471 -223.62
GPRESSURE: 106 -6005.25 60.9613 -5.07681 -9.4281 -5960.74 7.70036 -12.2678 5.28509 -5971.6
ENERGY:     106     27464.8225     70652.7886     95337.0625      1748.4533       -9309348.3313    332655.0708         0.0000         0.0000         0.0000       -8781490.1336         0.0000  -8781490.1336  -8781490.1336         0.0000           -232.2157     -5979.1970   3844760.0044      -232.2157     -5979.1970

LINE MINIMIZER BRACKET: DX 0.00131534 0.00150771 DU -377.096 495.45 DUDX -573313 10.2588 657131 
LINE MINIMIZER REDUCING GRADIENT FROM 566959 TO 566.959
PRESSURE: 107 -236.089 3.5675 0.875559 3.5675 -236.614 -1.89406 0.875559 -1.89406 -223.428
GPRESSURE: 107 -6012.9 66.5685 -9.95876 -10.9008 -5969.29 11.1177 -17.7398 11.1099 -5980.89
ENERGY:     107     27470.7453     70814.2157     95286.6159      1748.0592       -9309692.5772    332846.8429         0.0000         0.0000         0.0000       -8781526.0983         0.0000  -8781526.0983  -8781526.0983         0.0000           -232.0438     -5987.6949   3844760.0044      -232.0438     -5987.6949

PRESSURE: 108 -236.06 3.6137 0.880164 3.6137 -236.609 -1.8402 0.880164 -1.8402 -223.379
GPRESSURE: 108 -6024.08 72.1627 -14.7394 -12.59 -5981.48 14.4049 -23.2 16.7419 -5991.51
ENERGY:     108     28875.7845     71716.4817     95284.6032      1821.4153       -9309939.9684    333360.1932         0.0000         0.0000         0.0000       -8778881.4905         0.0000  -8778881.4905  -8778881.4905         0.0000           -232.0158     -5999.0221   3844760.0044      -232.0158     -5999.0221

LINE MINIMIZER BRACKET: DX 0.00242764 0.00242764 DU -35.9646 2644.61 DUDX -566959 537229 1.64119e+06 
PRESSURE: 109 -236.155 3.54636 0.873035 3.54636 -236.67 -1.9197 0.873035 -1.9197 -223.504
GPRESSURE: 109 -6008.74 63.8391 -7.59552 -10.1554 -5964.68 9.46906 -15.0788 8.29918 -5976.2
ENERGY:     109     27292.9291     70643.2533     95305.0781      1739.0449       -9309537.1844    332713.3749         0.0000         0.0000         0.0000       -8781843.5041         0.0000  -8781843.5041  -8781843.5041         0.0000           -232.1095     -5983.2071   3844760.0044      -232.1095     -5983.2071

LINE MINIMIZER BRACKET: DX 0.0012464 0.00118125 DU -353.371 317.406 DUDX -566959 -96.9014 537229 
LINE MINIMIZER REDUCING GRADIENT FROM 566348 TO 566.348
PRESSURE: 110 -236.02 3.52243 0.886084 3.52243 -236.508 -1.94699 0.886084 -1.94699 -223.314
GPRESSURE: 110 -6014.16 65.4274 -6.18577 -3.22253 -5970.44 9.90456 -12.3721 8.4486 -5972.88
ETITLE:      TS           BOND          ANGLE          DIHED          IMPRP               ELECT            VDW       BOUNDARY           MISC        KINETIC               TOTAL           TEMP      POTENTIAL         TOTAL3        TEMPAVG            PRESSURE      GPRESSURE         VOLUME       PRESSAVG      GPRESSAVG

ENERGY:     110     27399.0988     70774.0048     95246.5320      1770.3308       -9309944.4229    332908.4440         0.0000         0.0000         0.0000       -8781846.0126         0.0000  -8781846.0126  -8781846.0126         0.0000           -231.9470     -5985.8261   3844760.0044      -231.9470     -5985.8261

PRESSURE: 111 -236.026 3.49966 0.900747 3.49966 -236.488 -1.97783 0.900747 -1.97783 -223.267
GPRESSURE: 111 -6022.93 66.9565 -4.68788 3.5137 -5979.13 10.2844 -9.62692 8.55125 -5971.2
ENERGY:     111     28957.3965     71620.9102     95241.4157      1914.4921       -9310230.2404    333417.0598         0.0000         0.0000         0.0000       -8779078.9661         0.0000  -8779078.9661  -8779078.9661         0.0000           -231.9270     -5991.0840   3844760.0044      -231.9270     -5991.0840

LINE MINIMIZER BRACKET: DX 0.00244963 0.00244963 DU -2.50846 2767.05 DUDX -566348 564149 1.69447e+06 
PRESSURE: 112 -236.069 3.53405 0.879135 3.53405 -236.571 -1.93313 0.879135 -1.93313 -223.391
GPRESSURE: 112 -6011.04 64.645 -6.9022 -6.65837 -5967.19 9.69916 -13.7296 8.38406 -5974.33
ENERGY:     112     27164.7183     70619.1008     95269.0677      1740.5973       -9309756.3068    332771.9150         0.0000         0.0000         0.0000       -8782190.9077         0.0000  -8782190.9077  -8782190.9077         0.0000           -232.0103     -5984.1895   3844760.0044      -232.0103     -5984.1895

LINE MINIMIZER BRACKET: DX 0.00122704 0.0012226 DU -347.404 344.895 DUDX -566348 -160.542 564149 
LINE MINIMIZER REDUCING GRADIENT FROM 538036 TO 538.036
PRESSURE: 113 -235.964 3.49002 0.876961 3.49002 -236.494 -1.89618 0.876961 -1.89618 -223.26
GPRESSURE: 113 -6020.58 64.9044 -4.9636 -2.78518 -5981.43 11.2544 -11.2358 2.99609 -5975.6
ENERGY:     113     27484.7069     70772.7929     95204.1228      1761.0683       -9310193.4399    332683.9085         0.0000         0.0000         0.0000       -8782286.8405         0.0000  -8782286.8405  -8782286.8405         0.0000           -231.9058     -5992.5346   3844760.0044      -231.9058     -5992.5346

PRESSURE: 114 -235.988 3.44731 0.87396 3.44731 -236.547 -1.86338 0.87396 -1.86338 -223.258
GPRESSURE: 114 -6032.88 65.1153 -3.13316 0.919856 -5998.25 12.8655 -8.87952 -2.34381 -5977.6
ENERGY:     114     28991.2159     71603.6025     95175.8595      1828.4903       -9310520.3254    332887.4378         0.0000         0.0000         0.0000       -8780033.7194         0.0000  -8780033.7194  -8780033.7194         0.0000           -231.9308     -6002.9100   3844760.0044      -231.9308     -6002.9100

LINE MINIMIZER BRACKET: DX 0.00236127 0.00236127 DU -95.9328 2253.12 DUDX -538036 456685 1.45132e+06 
PRESSURE: 115 -235.996 3.51009 0.878206 3.51009 -236.513 -1.9125 0.878206 -1.9125 -223.303
GPRESSURE: 115 -6015.85 64.7896 -5.84079 -4.54324 -5974.57 10.5316 -12.3642 5.46546 -5974.93
ENERGY:     115     27190.2583     70618.3109     95229.3646      1745.8520       -9310006.3351    332688.1623         0.0000         0.0000         0.0000       -8782534.3870         0.0000  -8782534.3870  -8782534.3870         0.0000           -231.9375     -5988.4511   3844760.0044      -231.9375     -5988.4511

LINE MINIMIZER BRACKET: DX 0.00127709 0.00108419 DU -343.479 247.547 DUDX -538036 -77.94 456685 
LINE MINIMIZER REDUCING GRADIENT FROM 523411 TO 523.411
PRESSURE: 116 -235.854 3.49804 0.825795 3.49804 -236.52 -1.887 0.825795 -1.887 -223.247
GPRESSURE: 116 -6012.88 67.4265 -4.84462 -8.15922 -5974.49 7.41847 -10.3246 1.9702 -5979.78
ENERGY:     116     27656.5187     70706.8251     95171.9773      1743.4875       -9310359.5884    332428.3632         0.0000         0.0000         0.0000       -8782652.4166         0.0000  -8782652.4166  -8782652.4166         0.0000           -231.8736     -5989.0516   3844760.0044      -231.8736     -5989.0516

PRESSURE: 117 -235.83 3.48732 0.772592 3.48732 -236.649 -1.86376 0.772592 -1.86376 -223.311
GPRESSURE: 117 -6011.15 70.0437 -3.85324 -11.8862 -5975.58 4.31442 -8.32826 -1.55339 -5984.33
ENERGY:     117     29206.3005     71338.1884     95152.9159      1796.6129       -9310615.5768    332426.0619         0.0000         0.0000         0.0000       -8780695.4972         0.0000  -8780695.4972  -8780695.4972         0.0000           -231.9298     -5990.3505   3844760.0044      -231.9298     -5990.3505

LINE MINIMIZER BRACKET: DX 0.00220894 0.00220894 DU -118.03 1956.92 DUDX -523411 416285 1.35554e+06 
PRESSURE: 118 -235.903 3.50306 0.849012 3.50306 -236.502 -1.89815 0.849012 -1.89815 -223.257
GPRESSURE: 118 -6014.05 66.263 -5.28744 -6.5401 -5974.39 8.79542 -11.224 3.52423 -5977.66
ENERGY:     118     27316.3253     70600.4742     95192.6588      1737.6750       -9310215.0817    332511.6810         0.0000         0.0000         0.0000       -8782856.2673         0.0000  -8782856.2673  -8782856.2673         0.0000           -231.8872     -5988.7002   3844760.0044      -231.8872     -5988.7002

LINE MINIMIZER BRACKET: DX 0.00123011 0.000978833 DU -321.88 203.851 DUDX -523411 -108.611 416285 
LINE MINIMIZER REDUCING GRADIENT FROM 496987 TO 496.987
PRESSURE: 119 -235.785 3.47469 0.818082 3.47469 -236.524 -1.86365 0.818082 -1.86365 -223.23
GPRESSURE: 119 -6034.73 69.9523 -5.8066 -7.62025 -5990.1 5.87306 -9.75581 3.43773 -5992.42
ENERGY:     119     27627.1143     70717.7538     95126.4699      1748.8277       -9310643.3341    332410.7153         0.0000         0.0000         0.0000       -8783012.4532         0.0000  -8783012.4532  -8783012.4532         0.0000           -231.8463     -6005.7510   3844760.0044      -231.8463     -6005.7510

PRESSURE: 120 -235.755 3.44916 0.786921 3.44916 -236.637 -1.83136 0.786921 -1.83136 -223.292
GPRESSURE: 120 -6057.01 73.5426 -6.34496 -8.85673 -6007.34 2.97692 -8.3249 3.39423 -6007.74
ETITLE:      TS           BOND          ANGLE          DIHED          IMPRP               ELECT            VDW       BOUNDARY           MISC        KINETIC               TOTAL           TEMP      POTENTIAL         TOTAL3        TEMPAVG            PRESSURE      GPRESSURE         VOLUME       PRESSAVG      GPRESSAVG

ENERGY:     120     28859.1279     71297.8818     95096.7282      1828.2890       -9310991.2357    332511.4856         0.0000         0.0000         0.0000       -8781397.7233         0.0000  -8781397.7233  -8781397.7233         0.0000           -231.8947     -6024.0312   3844760.0044      -231.8947     -6024.0312

LINE MINIMIZER BRACKET: DX 0.00209538 0.00209538 DU -156.186 1614.73 DUDX -496987 347884 1.19314e+06 
PRESSURE: 121 -235.822 3.48599 0.830596 3.48599 -236.504 -1.87774 0.830596 -1.87774 -223.231
GPRESSURE: 121 -6026.02 68.4443 -5.59119 -7.15799 -5983.45 7.07462 -10.3548 3.47057 -5986.27
ENERGY:     121     27387.3772     70613.5904     95149.2838      1735.9815       -9310476.6499    332427.9325         0.0000         0.0000         0.0000       -8783162.4845         0.0000  -8783162.4845  -8783162.4845         0.0000           -231.8523     -5998.5794   3844760.0044      -231.8523     -5998.5794

LINE MINIMIZER BRACKET: DX 0.00123256 0.000862822 DU -306.217 150.031 DUDX -496987 -83.8793 347884 
LINE MINIMIZER REDUCING GRADIENT FROM 505423 TO 505.423
PRESSURE: 122 -235.613 3.47424 0.779776 3.47424 -236.453 -1.85283 0.779776 -1.85283 -223.172
GPRESSURE: 122 -6014.06 63.4539 -8.72757 -6.06793 -5971.73 8.08384 -10.9914 7.07009 -5979.64
ENERGY:     122     27496.3000     70620.1829     95074.2164      1743.1422       -9310879.5315    332602.9482         0.0000         0.0000         0.0000       -8783342.7417         0.0000  -8783342.7417  -8783342.7417         0.0000           -231.7459     -5988.4735   3844760.0044      -231.7459     -5988.4735

PRESSURE: 123 -235.492 3.46373 0.729996 3.46373 -236.494 -1.82954 0.729996 -1.82954 -223.203
GPRESSURE: 123 -6003.6 58.4214 -11.7749 -5.03834 -5961.31 9.05479 -11.6076 10.6064 -5973.13
ENERGY:     123     28461.4019     71096.7575     95030.3154      1790.7744       -9311205.7603    332978.0584         0.0000         0.0000         0.0000       -8781848.4527         0.0000  -8781848.4527  -8781848.4527         0.0000           -231.7295     -5979.3464   3844760.0044      -231.7295     -5979.3464

LINE MINIMIZER BRACKET: DX 0.00201276 0.00201276 DU -180.257 1494.29 DUDX -505423 326302 1.15868e+06 
PRESSURE: 124 -235.685 3.47877 0.799915 3.47877 -236.462 -1.86239 0.799915 -1.86239 -223.184
GPRESSURE: 124 -6018.57 65.4203 -7.50838 -6.48343 -5976.17 7.69202 -10.7439 5.66631 -5982.22
ENERGY:     124     27351.6401     70561.4371     95099.9506      1735.5044       -9310730.4810    332510.4770         0.0000         0.0000         0.0000       -8783471.4718         0.0000  -8783471.4718  -8783471.4718         0.0000           -231.7769     -5992.3200   3844760.0044      -231.7769     -5992.3200

LINE MINIMIZER BRACKET: DX 0.00122311 0.000789653 DU -308.987 128.73 DUDX -505423 -131.636 326302 
LINE MINIMIZER REDUCING GRADIENT FROM 482972 TO 482.972
PRESSURE: 125 -235.592 3.49717 0.736299 3.49717 -236.467 -1.80356 0.736299 -1.80356 -223.097
GPRESSURE: 125 -6017.41 58.3185 -7.67723 -3.57337 -5975.96 8.50846 -8.97471 4.75015 -5979.88
ENERGY:     125     27340.9398     70671.6397     95008.4388      1739.8206       -9311236.1415    332901.1879         0.0000         0.0000         0.0000       -8783574.1147         0.0000  -8783574.1147  -8783574.1147         0.0000           -231.7188     -5991.0850   3844760.0044      -231.7188     -5991.0850

PRESSURE: 126 -235.626 3.51623 0.673852 3.51623 -236.602 -1.74642 0.673852 -1.74642 -223.142
GPRESSURE: 126 -6017.29 50.9942 -7.85677 -0.927431 -5976.63 9.32918 -7.31131 3.78441 -5977.25
ENERGY:     126     28394.3121     71312.5934     94955.0525      1798.6164       -9311640.6903    333549.3564         0.0000         0.0000         0.0000       -8781630.7596         0.0000  -8781630.7596  -8781630.7596         0.0000           -231.7903     -5990.3926   3844760.0044      -231.7903     -5990.3926

LINE MINIMIZER BRACKET: DX 0.00232729 0.00232729 DU -102.643 1943.36 DUDX -482972 395073 1.27526e+06 
PRESSURE: 127 -235.618 3.48855 0.764774 3.48855 -236.448 -1.82982 0.764774 -1.82982 -223.121
GPRESSURE: 127 -6017.8 61.5398 -7.60058 -4.85091 -5975.94 8.13948 -9.75684 5.17095 -5980.97
ENERGY:     127     27213.9964     70556.5447     95044.8853      1731.1487       -9311020.8944    332693.7575         0.0000         0.0000         0.0000       -8783780.5617         0.0000  -8783780.5617  -8783780.5617         0.0000           -231.7290     -5991.5684   3844760.0044      -231.7290     -5991.5684

LINE MINIMIZER BRACKET: DX 0.0012805 0.00104679 DU -309.09 206.447 DUDX -482972 -151.053 395073 
LINE MINIMIZER REDUCING GRADIENT FROM 484410 TO 484.41
PRESSURE: 128 -235.628 3.4561 0.793529 3.4561 -236.376 -1.86379 0.793529 -1.86379 -223.075
GPRESSURE: 128 -6030.07 60.8049 -10.2739 -4.67122 -5988.73 5.63176 -12.4666 2.76207 -5994.25
ENERGY:     128     27273.7323     70625.6236     94970.8148      1749.5693       -9311459.6984    332895.5379         0.0000         0.0000         0.0000       -8783944.4205         0.0000  -8783944.4205  -8783944.4205         0.0000           -231.6929     -6004.3488   3844760.0044      -231.6929     -6004.3488

PRESSURE: 129 -235.746 3.42357 0.82081 3.42357 -236.418 -1.89814 0.82081 -1.89814 -223.143
GPRESSURE: 129 -6043.3 60.086 -12.9041 -4.6369 -6002.44 3.2143 -15.2123 0.379339 -6007.05
ENERGY:     129     28234.0685     71199.0130     94936.8615      1840.4924       -9311801.6519    333320.8402         0.0000         0.0000         0.0000       -8782270.3763         0.0000  -8782270.3763  -8782270.3763         0.0000           -231.7688     -6017.5958   3844760.0044      -231.7688     -6017.5958

LINE MINIMIZER BRACKET: DX 0.00223202 0.00223202 DU -163.859 1674.04 DUDX -484410 338000 1.16238e+06 
PRESSURE: 130 -235.61 3.46928 0.781755 3.46928 -236.392 -1.84959 0.781755 -1.84959 -223.08
GPRESSURE: 130 -6024.9 61.1101 -9.18205 -4.72505 -5983.36 6.64918 -11.3464 3.75113 -5988.85
ETITLE:      TS           BOND          ANGLE          DIHED          IMPRP               ELECT            VDW       BOUNDARY           MISC        KINETIC               TOTAL           TEMP      POTENTIAL         TOTAL3        TEMPAVG            PRESSURE      GPRESSURE         VOLUME       PRESSAVG      GPRESSAVG

ENERGY:     130     27140.3282     70536.1068     94996.4026      1733.2226       -9311291.0745    332785.7927         0.0000         0.0000         0.0000       -8784099.2216         0.0000  -8784099.2216  -8784099.2216         0.0000           -231.6943     -5999.0363   3844760.0044      -231.6943     -5999.0363

LINE MINIMIZER BRACKET: DX 0.00131515 0.000916869 DU -318.66 154.801 DUDX -484410 -110.777 338000 
LINE MINIMIZER REDUCING GRADIENT FROM 480440 TO 480.44
PRESSURE: 131 -235.704 3.46994 0.801732 3.46994 -236.342 -1.84784 0.801732 -1.84784 -223.023
GPRESSURE: 131 -6044.7 65.3151 -9.70102 -8.30461 -6004.87 7.82898 -10.3354 4.1607 -6006.47
ENERGY:     131     27456.9633     70631.0949     94927.0685      1739.3291       -9311742.6547    332724.7259         0.0000         0.0000         0.0000       -8784263.4729         0.0000  -8784263.4729  -8784263.4729         0.0000           -231.6898     -6018.6806   3844760.0044      -231.6898     -6018.6806

PRESSURE: 132 -235.885 3.47264 0.82035 3.47264 -236.381 -1.84748 0.82035 -1.84748 -223.053
GPRESSURE: 132 -6064.92 69.426 -10.1874 -12.0367 -6026.59 9.03 -9.37177 4.54263 -6023.66
ENERGY:     132     28633.6745     71172.0163     94884.1430      1779.0470       -9312116.6774    332845.7583         0.0000         0.0000         0.0000       -8782802.0384         0.0000  -8782802.0384  -8782802.0384         0.0000           -231.7733     -6038.3912   3844760.0044      -231.7733     -6038.3912

LINE MINIMIZER BRACKET: DX 0.00203172 0.00203172 DU -164.251 1461.43 DUDX -480440 318903 1.11982e+06 
PRESSURE: 133 -235.656 3.46952 0.793802 3.46952 -236.352 -1.84823 0.793802 -1.84823 -223.035
GPRESSURE: 133 -6036.75 63.6495 -9.49897 -6.85996 -5996.25 7.35297 -10.7325 4.00094 -5999.49
ENERGY:     133     27227.3850     70539.8702     94951.5523      1732.8702       -9311571.7280    332727.4183         0.0000         0.0000         0.0000       -8784392.6321         0.0000  -8784392.6321  -8784392.6321         0.0000           -231.6810     -6010.8292   3844760.0044      -231.6810     -6010.8292

LINE MINIMIZER BRACKET: DX 0.0012213 0.000810414 DU -293.411 129.159 DUDX -480440 -146.344 318903 
LINE MINIMIZER REDUCING GRADIENT FROM 484651 TO 484.651
PRESSURE: 134 -235.784 3.47643 0.817901 3.47643 -236.34 -1.89744 0.817901 -1.89744 -222.96
GPRESSURE: 134 -6040.67 64.0411 -8.75603 -6.69729 -6004.38 4.07617 -8.2538 1.1404 -5999.34
ENERGY:     134     27600.0970     70653.6873     94865.5227      1728.5126       -9312075.0562    332637.0677         0.0000         0.0000         0.0000       -8784590.1690         0.0000  -8784590.1690  -8784590.1690         0.0000           -231.6946     -6014.7969   3844760.0044      -231.6946     -6014.7969

PRESSURE: 135 -236.003 3.4841 0.84125 3.4841 -236.425 -1.94707 0.84125 -1.94707 -222.977
GPRESSURE: 135 -6045.18 64.4237 -8.03249 -6.68509 -6012.88 0.85909 -5.87421 -1.72539 -5998.8
ENERGY:     135     28743.8170     71190.7970     94811.1307      1772.6741       -9312503.0031    332742.0885         0.0000         0.0000         0.0000       -8783242.4958         0.0000  -8783242.4958  -8783242.4958         0.0000           -231.8019     -6018.9525   3844760.0044      -231.8019     -6018.9525

LINE MINIMIZER BRACKET: DX 0.00199808 0.00199808 DU -197.537 1347.67 DUDX -484651 287345 1.06169e+06 
PRESSURE: 136 -235.726 3.47344 0.80902 3.47344 -236.333 -1.87923 0.80902 -1.87923 -222.976
GPRESSURE: 136 -6039.13 63.8996 -9.03251 -6.73933 -6001.31 5.28829 -9.16293 2.20783 -5999.44
ENERGY:     136     27371.4523     70561.8093     94893.8511      1724.4719       -9311896.3757    332648.0625         0.0000         0.0000         0.0000       -8784696.7286         0.0000  -8784696.7286  -8784696.7286         0.0000           -231.6784     -6013.2930   3844760.0044      -231.6784     -6013.2930

LINE MINIMIZER BRACKET: DX 0.00125478 0.000743301 DU -304.096 106.56 DUDX -484651 -155.566 287345 
LINE MINIMIZER REDUCING GRADIENT FROM 456700 TO 456.7
PRESSURE: 137 -235.796 3.52536 0.873002 3.52536 -236.31 -1.93348 0.873002 -1.93348 -222.921
GPRESSURE: 137 -6023.33 57.5788 -9.35334 -3.49476 -5991.29 2.11946 -9.89879 -4.01445 -5986.35
ENERGY:     137     27532.0255     70605.6613     94816.2941      1730.3474       -9312359.6112    332803.5592         0.0000         0.0000         0.0000       -8784871.7237         0.0000  -8784871.7237  -8784871.7237         0.0000           -231.6757     -6000.3209   3844760.0044      -231.6757     -6000.3209

PRESSURE: 138 -235.952 3.57836 0.936497 3.57836 -236.378 -1.98839 0.936497 -1.98839 -222.952
GPRESSURE: 138 -6008.02 51.2241 -9.62943 -0.314845 -5981.64 -1.08242 -10.6269 -10.3627 -5972.62
ENERGY:     138     28438.8379     71053.1922     94770.3477      1787.5094       -9312756.7053    333137.7848         0.0000         0.0000         0.0000       -8783569.0334         0.0000  -8783569.0334  -8783569.0334         0.0000           -231.7608     -5987.4257   3844760.0044      -231.7608     -5987.4257

LINE MINIMIZER BRACKET: DX 0.00199769 0.00199769 DU -174.995 1302.69 DUDX -456700 281813 1.02309e+06 
PRESSURE: 139 -235.759 3.50538 0.848793 3.50538 -236.308 -1.91236 0.848793 -1.91236 -222.932
GPRESSURE: 139 -6029.29 59.9956 -9.23786 -4.72576 -5995.06 3.33084 -9.61757 -1.62363 -5991.41
ENERGY:     139     27382.6294     70541.4161     94842.1443      1722.0543       -9312190.6689    332723.4104         0.0000         0.0000         0.0000       -8784979.0144         0.0000  -8784979.0144  -8784979.0144         0.0000           -231.6663     -6005.2528   3844760.0044      -231.6663     -6005.2528

LINE MINIMIZER BRACKET: DX 0.0012357 0.000761988 DU -282.286 107.291 DUDX -456700 -217.972 281813 
LINE MINIMIZER REDUCING GRADIENT FROM 446230 TO 446.23
PRESSURE: 140 -235.804 3.60242 0.831211 3.60242 -236.336 -1.93192 0.831211 -1.93192 -222.838
GPRESSURE: 140 -6046.9 60.6246 -7.94595 -6.15448 -6011.59 5.3615 -9.86804 0.363345 -6004.83
ETITLE:      TS           BOND          ANGLE          DIHED          IMPRP               ELECT            VDW       BOUNDARY           MISC        KINETIC               TOTAL           TEMP      POTENTIAL         TOTAL3        TEMPAVG            PRESSURE      GPRESSURE         VOLUME       PRESSAVG      GPRESSAVG

ENERGY:     140     27304.3391     70629.8967     94766.2707      1729.9292       -9312729.3731    333104.5121         0.0000         0.0000         0.0000       -8785194.4253         0.0000  -8785194.4253  -8785194.4253         0.0000           -231.6595     -6021.1070   3844760.0044      -231.6595     -6021.1070

PRESSURE: 141 -235.929 3.69985 0.812546 3.69985 -236.444 -1.95332 0.812546 -1.95332 -222.825
GPRESSURE: 141 -6064.67 61.3154 -6.66154 -7.60302 -6028.06 7.4372 -10.1874 2.29259 -6017.48
ENERGY:     141     27907.0948     71068.7926     94716.5263      1769.7447       -9313206.1901    333651.2900         0.0000         0.0000         0.0000       -8784092.7418         0.0000  -8784092.7418  -8784092.7418         0.0000           -231.7325     -6036.7377   3844760.0044      -231.7325     -6036.7377

LINE MINIMIZER BRACKET: DX 0.001953 0.001953 DU -215.411 1101.68 DUDX -446230 226319 902206 
PRESSURE: 142 -235.781 3.56949 0.837345 3.56949 -236.318 -1.92497 0.837345 -1.92497 -222.861
GPRESSURE: 142 -6040.96 60.412 -8.38171 -5.66916 -6006.03 4.67375 -9.77607 -0.296858 -6000.4
ENERGY:     142     27254.7953     70560.9599     94788.8696      1723.7157       -9312554.9944    332958.1000         0.0000         0.0000         0.0000       -8785268.5538         0.0000  -8785268.5538  -8785268.5538         0.0000           -231.6529     -6015.7961   3844760.0044      -231.6529     -6015.7961

LINE MINIMIZER BRACKET: DX 0.00129647 0.000656537 DU -289.539 74.1285 DUDX -446230 -174.265 226319 
LINE MINIMIZER REDUCING GRADIENT FROM 465341 TO 465.341
PRESSURE: 143 -235.722 3.63662 0.797022 3.63662 -236.406 -1.95213 0.797022 -1.95213 -222.766
GPRESSURE: 143 -6050.95 64.9441 -6.20784 -6.82885 -6010.98 5.34863 -9.63109 0.181152 -6011.51
ENERGY:     143     27257.9980     70573.7669     94722.3927      1722.5904       -9313073.4789    333334.6714         0.0000         0.0000         0.0000       -8785462.0595         0.0000  -8785462.0595  -8785462.0595         0.0000           -231.6312     -6024.4768   3844760.0044      -231.6312     -6024.4768

PRESSURE: 144 -235.739 3.70505 0.75636 3.70505 -236.571 -1.98082 0.75636 -1.98082 -222.749
GPRESSURE: 144 -6060.72 69.3992 -4.00009 -8.07141 -6015.6 6.00487 -9.50698 0.557723 -6021.84
ENERGY:     144     27963.7369     70929.6543     94681.1895      1758.3703       -9313530.7202    333871.2061         0.0000         0.0000         0.0000       -8784326.5631         0.0000  -8784326.5631  -8784326.5631         0.0000           -231.6862     -6032.7190   3844760.0044      -231.6862     -6032.7190

LINE MINIMIZER BRACKET: DX 0.00183945 0.00183945 DU -193.506 1135.5 DUDX -465341 255396 979754 
PRESSURE: 145 -235.734 3.61281 0.811813 3.61281 -236.365 -1.94244 0.811813 -1.94244 -222.791
GPRESSURE: 145 -6047.43 63.3487 -6.98418 -6.40999 -6009.25 5.11127 -9.67928 0.0241494 -6007.65
ENERGY:     145     27176.4196     70530.0960     94743.0451      1718.7690       -9312896.4669    333183.2829         0.0000         0.0000         0.0000       -8785544.8545         0.0000  -8785544.8545  -8785544.8545         0.0000           -231.6301     -6021.4438   3844760.0044      -231.6301     -6021.4438

LINE MINIMIZER BRACKET: DX 0.00118804 0.000651409 DU -276.301 82.7949 DUDX -465341 -252.761 255396 
LINE MINIMIZER REDUCING GRADIENT FROM 462949 TO 462.949
PRESSURE: 146 -235.752 3.6571 0.766352 3.6571 -236.444 -1.94197 0.766352 -1.94197 -222.853
GPRESSURE: 146 -6052.58 63.6847 -5.49916 -6.77777 -6011.14 5.17134 -10.6029 -0.79795 -6010.26
ENERGY:     146     27266.6213     70630.6122     94667.7882      1729.0071       -9313505.4072    333416.8749         0.0000         0.0000         0.0000       -8785794.5035         0.0000  -8785794.5035  -8785794.5035         0.0000           -231.6831     -6024.6578   3844760.0044      -231.6831     -6024.6578

PRESSURE: 147 -235.848 3.70266 0.719192 3.70266 -236.604 -1.94299 0.719192 -1.94299 -222.999
GPRESSURE: 147 -6057.76 63.9383 -4.02563 -7.2775 -6012.87 5.20014 -11.5852 -1.70808 -6011.89
ENERGY:     147     27938.7945     71075.2293     94622.0642      1786.3547       -9314048.3223    333818.7921         0.0000         0.0000         0.0000       -8784807.0875         0.0000  -8784807.0875  -8784807.0875         0.0000           -231.8167     -6027.5080   3844760.0044      -231.8167     -6027.5080

LINE MINIMIZER BRACKET: DX 0.00186958 0.00186958 DU -249.649 987.416 DUDX -462949 196690 860817 
PRESSURE: 148 -235.738 3.64381 0.779725 3.64381 -236.412 -1.94149 0.779725 -1.94149 -222.826
GPRESSURE: 148 -6051.03 63.5976 -5.9443 -6.65363 -6010.59 5.1557 -10.3216 -0.541643 -6009.57
ENERGY:     148     27178.9580     70564.6541     94687.1381      1721.0319       -9313330.8820    333329.9654         0.0000         0.0000         0.0000       -8785849.1346         0.0000  -8785849.1346  -8785849.1346         0.0000           -231.6588     -6023.7313   3844760.0044      -231.6588     -6023.7313

LINE MINIMIZER BRACKET: DX 0.00131279 0.000556787 DU -304.28 54.631 DUDX -462949 -248.267 196690 
LINE MINIMIZER REDUCING GRADIENT FROM 454177 TO 454.177
PRESSURE: 149 -235.754 3.69716 0.681569 3.69716 -236.565 -1.93019 0.681569 -1.93019 -222.9
GPRESSURE: 149 -6045.4 60.3366 -5.54929 -0.268699 -6005.82 4.06403 -12.2808 -3.16719 -6007.73
ENERGY:     149     27529.5087     70629.9437     94610.2059      1719.6089       -9314039.5222    333487.9600         0.0000         0.0000         0.0000       -8786062.2950         0.0000  -8786062.2950  -8786062.2950         0.0000           -231.7398     -6019.6486   3844760.0044      -231.7398     -6019.6486

LDB: ============= START OF LOAD BALANCING ============== 32.9474
LDB: TIME 32.948 LOAD: AVG 0.162571 MAX 0.317266  PROXIES: TOTAL 1186 MAXPE 22 MAXPATCH 7 None MEM: 1329.8 MB
LDB: TIME 32.9482 LOAD: AVG 0.162571 MAX 0.317266  PROXIES: TOTAL 1186 MAXPE 22 MAXPATCH 7 RefineTorusLB MEM: 1329.8 MB
LDB: TIME 32.9482 LOAD: AVG 0.162571 MAX 0.317266  PROXIES: TOTAL 1186 MAXPE 22 MAXPATCH 7 RefineTorusLB MEM: 1329.8 MB
LDB: ============== END OF LOAD BALANCING =============== 32.9486
Info: useSync: 0 useProxySync: 0
LDB: =============== DONE WITH MIGRATION ================ 32.9509
PRESSURE: 150 -235.858 3.75225 0.58276 3.75225 -236.81 -1.91883 0.58276 -1.91883 -223.069
GPRESSURE: 150 -6039.17 56.9602 -5.14395 5.97811 -6000.19 2.93841 -14.2832 -5.87858 -6004.66
Info: Initial time: 64 CPUs 0.0135819 s/step 0.0785988 days/ns 1329.8 MB memory
ETITLE:      TS           BOND          ANGLE          DIHED          IMPRP               ELECT            VDW       BOUNDARY           MISC        KINETIC               TOTAL           TEMP      POTENTIAL         TOTAL3        TEMPAVG            PRESSURE      GPRESSURE         VOLUME       PRESSAVG      GPRESSAVG

ENERGY:     150     28578.8666     71043.5992     94556.6443      1744.7187       -9314673.6423    333825.9348         0.0000         0.0000         0.0000       -8784923.8785         0.0000  -8784923.8785  -8784923.8785         0.0000           -231.9120     -6014.6733   3844760.0044      -231.9120     -6014.6733

LINE MINIMIZER BRACKET: DX 0.00195137 0.00195137 DU -213.16 1138.42 DUDX -454177 236421 931854 
PRESSURE: 151 -235.739 3.67869 0.715087 3.67869 -236.503 -1.93429 0.715087 -1.93429 -222.864
GPRESSURE: 151 -6047.38 61.4667 -5.68819 -2.43862 -6007.53 4.43845 -11.6058 -2.25878 -6008.49
ENERGY:     151     27330.9337     70568.4615     94633.9084      1717.1128       -9313805.3965    333414.0234         0.0000         0.0000         0.0000       -8786140.9566         0.0000  -8786140.9566  -8786140.9566         0.0000           -231.7017     -6021.1333   3844760.0044      -231.7017     -6021.1333

LINE MINIMIZER BRACKET: DX 0.00128403 0.000667345 DU -291.822 78.6616 DUDX -454177 -291.399 236421 
LINE MINIMIZER REDUCING GRADIENT FROM 462975 TO 462.975
PRESSURE: 152 -235.834 3.71763 0.649149 3.71763 -236.636 -1.9553 0.649149 -1.9553 -222.944
GPRESSURE: 152 -6071.58 58.8441 -2.72284 -3.21078 -6035.44 5.36792 -11.1639 -0.792672 -6031.2
ENERGY:     152     27570.9275     70666.3353     94553.2093      1712.4049       -9314622.7356    333730.6676         0.0000         0.0000         0.0000       -8786389.1910         0.0000  -8786389.1910  -8786389.1910         0.0000           -231.8044     -6046.0743   3844760.0044      -231.8044     -6046.0743

PRESSURE: 153 -236.012 3.75715 0.58289 3.75715 -236.858 -1.97544 0.58289 -1.97544 -223.111
GPRESSURE: 153 -6095.16 56.2154 0.281541 -4.01675 -6062.54 6.28135 -10.7464 0.594142 -6052.46
ENERGY:     153     28399.5091     71121.0010     94503.8925      1755.5877       -9315363.4499    334221.4165         0.0000         0.0000         0.0000       -8785362.0431         0.0000  -8785362.0431  -8785362.0431         0.0000           -231.9936     -6070.0510   3844760.0044      -231.9936     -6070.0510

LINE MINIMIZER BRACKET: DX 0.00190692 0.00190692 DU -248.234 1027.15 DUDX -462975 203500 874918 
PRESSURE: 154 -235.796 3.70536 0.669187 3.70536 -236.586 -1.94913 0.669187 -1.94913 -222.91
GPRESSURE: 154 -6064.26 59.646 -3.63174 -2.96873 -6027.01 5.08592 -11.295 -1.23124 -6024.42
ENERGY:     154     27435.3792     70598.6398     94574.5163      1708.7646       -9314381.4149    333615.9893         0.0000         0.0000         0.0000       -8786448.1258         0.0000  -8786448.1258  -8786448.1258         0.0000           -231.7639     -6038.5601   3844760.0044      -231.7639     -6038.5601

LINE MINIMIZER BRACKET: DX 0.00132543 0.000581491 DU -307.169 58.9348 DUDX -462975 -277.687 203500 
LINE MINIMIZER REDUCING GRADIENT FROM 440377 TO 440.377
PRESSURE: 155 -235.933 3.77532 0.623904 3.77532 -236.638 -2.00465 0.623904 -2.00465 -222.944
GPRESSURE: 155 -6098.18 63.4971 -2.9989 -8.16496 -6059.33 7.90633 -9.84852 2.5158 -6050.2
ENERGY:     155     27486.7745     70744.5016     94495.0050      1714.7716       -9315227.7075    334240.0881         0.0000         0.0000         0.0000       -8786546.5667         0.0000  -8786546.5667  -8786546.5667         0.0000           -231.8383     -6069.2389   3844760.0044      -231.8383     -6069.2389

PRESSURE: 156 -236.155 3.84528 0.577525 3.84528 -236.777 -2.05924 0.577525 -2.05924 -223.066
GPRESSURE: 156 -6131.95 67.296 -2.38612 -13.424 -6091.24 10.672 -8.49258 6.16366 -6074.77
ENERGY:     156     28383.1560     71269.8644     94444.2240      1761.3542       -9315997.7248    335038.3611         0.0000         0.0000         0.0000       -8785100.7651         0.0000  -8785100.7651  -8785100.7651         0.0000           -231.9994     -6099.3217   3844760.0044      -231.9994     -6099.3217

LINE MINIMIZER BRACKET: DX 0.0019684 0.0019684 DU -98.4409 1445.8 DUDX -440377 341391 1.12838e+06 
PRESSURE: 157 -235.863 3.7448 0.643723 3.7448 -236.604 -1.98015 0.643723 -1.98015 -222.919
GPRESSURE: 157 -6083.39 61.8234 -3.27582 -5.89025 -6045.27 6.68184 -10.4719 0.893772 -6039.09
ENERGY:     157     27360.4065     70634.2929     94526.1529      1707.1695       -9314867.6097    333946.9323         0.0000         0.0000         0.0000       -8786692.6557         0.0000  -8786692.6557  -8786692.6557         0.0000           -231.7952     -6055.9173   3844760.0044      -231.7952     -6055.9173

LINE MINIMIZER BRACKET: DX 0.00110995 0.000858445 DU -244.53 146.089 DUDX -440377 -180.93 341391 
LINE MINIMIZER REDUCING GRADIENT FROM 433451 TO 433.451
PRESSURE: 158 -235.974 3.83468 0.613633 3.83468 -236.672 -1.9724 0.613633 -1.9724 -222.92
GPRESSURE: 158 -6074.71 64.9452 -4.11474 -6.31417 -6038.33 4.6519 -12.1286 -1.23137 -6037.85
ENERGY:     158     27195.9915     70652.3791     94452.0222      1709.5762       -9315700.3715    334749.2121         0.0000         0.0000         0.0000       -8786941.1903         0.0000  -8786941.1903  -8786941.1903         0.0000           -231.8557     -6050.2960   3844760.0044      -231.8557     -6050.2960

PRESSURE: 159 -236.172 3.92599 0.582045 3.92599 -236.83 -1.96446 0.582045 -1.96446 -223.014
GPRESSURE: 159 -6064.76 68.1239 -5.00456 -6.73974 -6029.97 2.57094 -13.9038 -3.4342 -6034.64
ENERGY:     159     27576.3364     70993.8302     94405.7843      1745.3069       -9316459.5541    335731.3621         0.0000         0.0000         0.0000       -8786006.9341         0.0000  -8786006.9341  -8786006.9341         0.0000           -232.0055     -6043.1244   3844760.0044      -232.0055     -6043.1244

LINE MINIMIZER BRACKET: DX 0.00192954 0.00192954 DU -248.535 934.256 DUDX -433451 176956 792891 
PRESSURE: 160 -235.933 3.80841 0.622813 3.80841 -236.643 -1.97462 0.622813 -1.97462 -222.911
GPRESSURE: 160 -6077.35 64.038 -3.86805 -6.18773 -6040.47 5.24513 -11.6413 -0.609097 -6038.4
ETITLE:      TS           BOND          ANGLE          DIHED          IMPRP               ELECT            VDW       BOUNDARY           MISC        KINETIC               TOTAL           TEMP      POTENTIAL         TOTAL3        TEMPAVG            PRESSURE      GPRESSURE         VOLUME       PRESSAVG      GPRESSAVG

ENERGY:     160     27187.6095     70613.8678     94470.6290      1705.4522       -9315466.8847    334498.9016         0.0000         0.0000         0.0000       -8786990.4246         0.0000  -8786990.4246  -8786990.4246         0.0000           -231.8290     -6052.0732   3844760.0044      -231.8290     -6052.0732

LINE MINIMIZER BRACKET: DX 0.00137119 0.000558353 DU -297.769 49.2343 DUDX -433451 -257.463 176956 
LINE MINIMIZER REDUCING GRADIENT FROM 419438 TO 419.438
PRESSURE: 161 -236.092 3.80945 0.653449 3.80945 -236.754 -1.99958 0.653449 -1.99958 -222.997
GPRESSURE: 161 -6067.69 64.0877 -4.74417 -0.696069 -6031.72 6.59203 -12.1727 0.104312 -6031.98
ENERGY:     161     27323.1673     70686.4072     94399.8967      1711.8646       -9316448.0616    335219.3915         0.0000         0.0000         0.0000       -8787107.3343         0.0000  -8787107.3343  -8787107.3343         0.0000           -231.9478     -6043.7969   3844760.0044      -231.9478     -6043.7969

PRESSURE: 162 -236.334 3.8098 0.68227 3.8098 -236.95 -2.02348 0.68227 -2.02348 -223.17
GPRESSURE: 162 -6057.79 64.0356 -5.6212 4.62967 -6022.44 7.85301 -12.777 0.67241 -6024.27
ENERGY:     162     28187.6556     71129.6056     94355.8980      1756.5262       -9317355.7565    336106.9253         0.0000         0.0000         0.0000       -8785819.1458         0.0000  -8785819.1458  -8785819.1458         0.0000           -232.1516     -6034.8340   3844760.0044      -232.1516     -6034.8340

LINE MINIMIZER BRACKET: DX 0.00194622 0.00194622 DU -116.91 1288.19 DUDX -419438 300092 1.02507e+06 
PRESSURE: 163 -236.016 3.80887 0.640924 3.80887 -236.697 -1.98906 0.640924 -1.98906 -222.951
GPRESSURE: 163 -6071.73 64.0784 -4.38227 -2.96227 -6035.42 6.04127 -11.9463 -0.176574 -6034.79
ENERGY:     163     27178.1337     70611.1566     94426.1386      1704.5506       -9316047.9936    334899.3245         0.0000         0.0000         0.0000       -8787228.6896         0.0000  -8787228.6896  -8787228.6896         0.0000           -231.8879     -6047.3159   3844760.0044      -231.8879     -6047.3159

LINE MINIMIZER BRACKET: DX 0.00113541 0.000810809 DU -238.265 121.355 DUDX -419438 -326.148 300092 
LINE MINIMIZER REDUCING GRADIENT FROM 378690 TO 378.69
PRESSURE: 164 -236.091 3.83001 0.650332 3.83001 -236.756 -1.96573 0.650332 -1.96573 -223.051
GPRESSURE: 164 -6075.09 63.4298 -5.94626 0.961983 -6036.44 8.09292 -10.2448 -0.00455874 -6043.12
ENERGY:     164     27636.5454     70639.9673     94357.5005      1712.8454       -9317180.6465    335435.7962         0.0000         0.0000         0.0000       -8787397.9918         0.0000  -8787397.9918  -8787397.9918         0.0000           -231.9659     -6051.5536   3844760.0044      -231.9659     -6051.5536

PRESSURE: 165 -236.253 3.85131 0.657605 3.85131 -236.9 -1.94208 0.657605 -1.94208 -223.238
GPRESSURE: 165 -6077.69 62.8182 -7.52027 4.86366 -6036.48 10.1373 -8.61818 0.0806584 -6049.88
ENERGY:     165     28721.3972     71003.6529     94318.1436      1769.2220       -9318236.4168    336139.3442         0.0000         0.0000         0.0000       -8786284.6567         0.0000  -8786284.6567  -8786284.6567         0.0000           -232.1304     -6054.6824   3844760.0044      -232.1304     -6054.6824

LINE MINIMIZER BRACKET: DX 0.0021338 0.0021338 DU -169.302 1113.34 DUDX -378690 220689 824016 
PRESSURE: 166 -236.053 3.82201 0.646908 3.82201 -236.725 -1.97441 0.646908 -1.97441 -223.003
GPRESSURE: 166 -6073.94 63.664 -5.3703 -0.476818 -6036.17 7.33864 -10.865 -0.0565564 -6040.23
ENERGY:     166     27395.0900     70590.4192     94379.3643      1704.2011       -9316772.9494    335219.4358         0.0000         0.0000         0.0000       -8787484.4390         0.0000  -8787484.4390  -8787484.4390         0.0000           -231.9270     -6050.1121   3844760.0044      -231.9270     -6050.1121

LINE MINIMIZER BRACKET: DX 0.00134904 0.000784759 DU -255.749 86.4472 DUDX -378690 -217.228 220689 
LINE MINIMIZER REDUCING GRADIENT FROM 409061 TO 409.061
PRESSURE: 167 -236.158 3.82332 0.619951 3.82332 -236.84 -1.94336 0.619951 -1.94336 -223.077
GPRESSURE: 167 -6105.78 65.3057 -7.47747 -4.14923 -6069.25 4.33328 -12.2103 -2.35148 -6066.6
ENERGY:     167     27778.4289     70725.3518     94300.3637      1708.4095       -9318104.8719    335965.7624         0.0000         0.0000         0.0000       -8787626.5556         0.0000  -8787626.5556  -8787626.5556         0.0000           -232.0251     -6080.5423   3844760.0044      -232.0251     -6080.5423

PRESSURE: 168 -236.356 3.82526 0.589937 3.82526 -237.044 -1.91415 0.589937 -1.91415 -223.244
GPRESSURE: 168 -6136.63 66.9736 -9.53638 -7.82193 -6101.02 1.32673 -13.6265 -4.7247 -6091.13
ENERGY:     168     28849.9620     71222.3455     94247.1516      1743.0757       -9319352.9257    336888.2431         0.0000         0.0000         0.0000       -8786402.1478         0.0000  -8786402.1478  -8786402.1478         0.0000           -232.2148     -6109.5936   3844760.0044      -232.2148     -6109.5936

LINE MINIMIZER BRACKET: DX 0.0020101 0.0020101 DU -142.117 1224.41 DUDX -409061 268443 951174 
PRESSURE: 169 -236.105 3.82266 0.631186 3.82266 -236.784 -1.95569 0.631186 -1.95569 -223.037
GPRESSURE: 169 -6093.28 64.6511 -6.65169 -2.69414 -6056.3 5.5222 -11.673 -1.43249 -6056.37
ENERGY:     169     27544.4186     70628.6638     94328.5711      1703.1048       -9317587.4116    335649.7474         0.0000         0.0000         0.0000       -8787732.9058         0.0000  -8787732.9058  -8787732.9058         0.0000           -231.9753     -6068.6497   3844760.0044      -231.9753     -6068.6497

LINE MINIMIZER BRACKET: DX 0.00121457 0.000795529 DU -248.467 106.35 DUDX -409061 -304.347 268443 
MINIMIZER RESTARTING CONJUGATE GRADIENT ALGORITHM
LINE MINIMIZER REDUCING GRADIENT FROM 406443 TO 406.443
PRESSURE: 170 -236.003 3.84665 0.638901 3.84665 -236.669 -1.98698 0.638901 -1.98698 -222.952
GPRESSURE: 170 -6077.76 64.1767 -5.14433 -3.29206 -6039.98 7.23797 -9.88842 0.206983 -6047.85
ETITLE:      TS           BOND          ANGLE          DIHED          IMPRP               ELECT            VDW       BOUNDARY           MISC        KINETIC               TOTAL           TEMP      POTENTIAL         TOTAL3        TEMPAVG            PRESSURE      GPRESSURE         VOLUME       PRESSAVG      GPRESSAVG

ENERGY:     170     27873.8771     70639.1277     94321.6422      1696.8620       -9317700.2440    336041.6423         0.0000         0.0000         0.0000       -8787127.0927         0.0000  -8787127.0927  -8787127.0927         0.0000           -231.8750     -6055.1973   3844760.0044      -231.8750     -6055.1973

LINE MINIMIZER BRACKET: DX 0 0.00218894 DU 0 605.813 DUDX -406443 -406443 960068 
PRESSURE: 171 -236.069 3.82975 0.633142 3.82975 -236.744 -1.96469 0.633142 -1.96469 -223.005
GPRESSURE: 171 -6088.06 64.5256 -6.20793 -2.85329 -6050.87 6.03297 -11.1493 -0.942195 -6053.43
ENERGY:     171     27408.7571     70570.2713     94323.7871      1694.9592       -9317621.7077    335758.6586         0.0000         0.0000         0.0000       -8787865.2745         0.0000  -8787865.2745  -8787865.2745         0.0000           -231.9392     -6064.1211   3844760.0044      -231.9392     -6064.1211

LINE MINIMIZER BRACKET: DX 0.000651109 0.00153783 DU -132.369 738.182 DUDX -406443 55.7878 960068 
LINE MINIMIZER REDUCING GRADIENT FROM 219291 TO 219.291
PRESSURE: 172 -235.883 3.88883 0.564926 3.88883 -236.595 -1.96368 0.564926 -1.96368 -222.766
GPRESSURE: 172 -6106.41 61.2986 -2.77606 0.502914 -6072.24 1.82807 -10.1006 -3.28737 -6061.34
ENERGY:     172     27290.5226     70874.6346     94316.5829      1770.7088       -9318210.2091    336719.4796         0.0000         0.0000         0.0000       -8787238.2806         0.0000  -8787238.2806  -8787238.2806         0.0000           -231.7478     -6079.9983   3844760.0044      -231.7478     -6079.9983

LINE MINIMIZER BRACKET: DX 0 0.00440607 DU 0 626.994 DUDX -219291 -219291 504022 
PRESSURE: 173 -235.997 3.84759 0.612605 3.84759 -236.684 -1.96443 0.612605 -1.96443 -222.917
GPRESSURE: 173 -6093.02 63.5652 -5.16439 -1.81781 -6056.75 4.75628 -10.828 -1.65365 -6055.52
ENERGY:     173     27199.9733     70566.7561     94312.8644      1695.2777       -9317803.3179    336016.5355         0.0000         0.0000         0.0000       -8788011.9109         0.0000  -8788011.9109  -8788011.9109         0.0000           -231.8661     -6068.4262   3844760.0044      -231.8661     -6068.4262

LINE MINIMIZER BRACKET: DX 0.00133605 0.00307002 DU -146.636 773.63 DUDX -219291 -7.58957 504022 
LINE MINIMIZER REDUCING GRADIENT FROM 217177 TO 217.177
PRESSURE: 174 -235.735 3.8433 0.537123 3.8433 -236.555 -1.9048 0.537123 -1.9048 -222.753
GPRESSURE: 174 -6123.46 59.9918 -2.32158 -5.77571 -6080.72 1.84721 -10.3881 -4.76659 -6074.29
ENERGY:     174     27563.3507     70740.2792     94295.8586      1714.8226       -9318591.8059    336619.3372         0.0000         0.0000         0.0000       -8787658.1576         0.0000  -8787658.1576  -8787658.1576         0.0000           -231.6809     -6092.8204   3844760.0044      -231.6809     -6092.8204

LINE MINIMIZER BRACKET: DX 0 0.00366335 DU 0 353.753 DUDX -217177 -217177 410233 
PRESSURE: 175 -235.893 3.84614 0.586178 3.84614 -236.626 -1.94412 0.586178 -1.94412 -222.848
GPRESSURE: 175 -6103.25 62.3465 -4.17911 -3.15597 -6064.75 3.74852 -10.6737 -2.72451 -6061.9
ENERGY:     175     27186.1086     70551.6288     94303.3649      1697.8963       -9318081.7025    336193.1254         0.0000         0.0000         0.0000       -8788149.5785         0.0000  -8788149.5785  -8788149.5785         0.0000           -231.7889     -6076.6350   3844760.0044      -231.7889     -6076.6350

LINE MINIMIZER BRACKET: DX 0.00126791 0.00239544 DU -137.668 491.421 DUDX -217177 8.55075 410233 
LINE MINIMIZER REDUCING GRADIENT FROM 250121 TO 250.121
PRESSURE: 176 -235.659 3.70032 0.579165 3.70032 -236.56 -1.95877 0.579165 -1.95877 -222.764
GPRESSURE: 176 -6126.85 61.179 -3.8994 -7.35907 -6086.68 8.4202 -8.89603 1.31318 -6077.51
ENERGY:     176     27968.7718     70721.0008     94290.3595      1714.6439       -9319293.4424    336713.2172         0.0000         0.0000         0.0000       -8787885.4493         0.0000  -8787885.4493  -8787885.4493         0.0000           -231.6612     -6097.0121   3844760.0044      -231.6612     -6097.0121

LINE MINIMIZER BRACKET: DX 0 0.00357956 DU 0 264.129 DUDX -250121 -250121 397387 
PRESSURE: 177 -235.785 3.7895 0.583581 3.7895 -236.583 -1.95016 0.583581 -1.95016 -222.797
GPRESSURE: 177 -6112.18 61.894 -4.07457 -4.76258 -6073.05 5.55002 -9.98916 -1.16121 -6067.98
ENERGY:     177     27357.0969     70542.8978     94292.0326      1695.0894       -9318561.9366    336352.3567         0.0000         0.0000         0.0000       -8788322.4632         0.0000  -8788322.4632  -8788322.4632         0.0000           -231.7217     -6084.4029   3844760.0044      -231.7217     -6084.4029

LINE MINIMIZER BRACKET: DX 0.00138206 0.0021975 DU -172.885 437.014 DUDX -250121 -47.1629 397387 
LINE MINIMIZER REDUCING GRADIENT FROM 243657 TO 243.657
PRESSURE: 178 -235.591 3.7313 0.58871 3.7313 -236.521 -1.89566 0.58871 -1.89566 -222.682
GPRESSURE: 178 -6090.93 58.7694 -5.33096 -2.80279 -6052.81 5.62431 -11.594 -3.46483 -6053.5
ENERGY:     178     27927.5264     70568.2161     94279.4640      1715.1868       -9319539.9066    336891.9366         0.0000         0.0000         0.0000       -8788157.5767         0.0000  -8788157.5767  -8788157.5767         0.0000           -231.5981     -6065.7453   3844760.0044      -231.5981     -6065.7453

LINE MINIMIZER BRACKET: DX 0 0.00278635 DU 0 164.887 DUDX -243657 -243657 361852 
PRESSURE: 179 -235.698 3.76604 0.58557 3.76604 -236.549 -1.92853 0.58557 -1.92853 -222.741
GPRESSURE: 179 -6103.39 60.6538 -4.57749 -3.9567 -6064.68 5.58253 -10.63 -2.08299 -6062.06
ENERGY:     179     27470.0261     70507.7756     94283.3669      1695.7751       -9318964.2699    336548.3422         0.0000         0.0000         0.0000       -8788458.9841         0.0000  -8788458.9841  -8788458.9841         0.0000           -231.6626     -6076.7120   3844760.0044      -231.6626     -6076.7120

LINE MINIMIZER BRACKET: DX 0.00112094 0.00166542 DU -136.521 301.407 DUDX -243657 -27.4166 361852 
LINE MINIMIZER REDUCING GRADIENT FROM 237127 TO 237.127
PRESSURE: 180 -235.488 3.69934 0.616874 3.69934 -236.344 -1.9378 0.616874 -1.9378 -222.535
GPRESSURE: 180 -6076.25 62.6893 -8.2667 -0.987886 -6034.58 5.76103 -11.6265 -0.118763 -6037.72
ETITLE:      TS           BOND          ANGLE          DIHED          IMPRP               ELECT            VDW       BOUNDARY           MISC        KINETIC               TOTAL           TEMP      POTENTIAL         TOTAL3        TEMPAVG            PRESSURE      GPRESSURE         VOLUME       PRESSAVG      GPRESSAVG

ENERGY:     180     27743.3955     70518.9654     94261.3235      1716.1511       -9320177.5681    337679.6446         0.0000         0.0000         0.0000       -8788258.0879         0.0000  -8788258.0879  -8788258.0879         0.0000           -231.4558     -6049.5166   3844760.0044      -231.4558     -6049.5166

LINE MINIMIZER BRACKET: DX 0 0.00349831 DU 0 200.896 DUDX -237127 -237127 351879 
PRESSURE: 181 -235.599 3.73916 0.597852 3.73916 -236.452 -1.93174 0.597852 -1.93174 -222.643
GPRESSURE: 181 -6092.31 61.4913 -6.05818 -2.74519 -6052.42 5.65475 -11.023 -1.28561 -6052.29
ENERGY:     181     27460.7954     70444.5082     94269.6078      1697.3841       -9319467.3287    336969.2087         0.0000         0.0000         0.0000       -8788625.8244         0.0000  -8788625.8244  -8788625.8244         0.0000           -231.5647     -6065.6737   3844760.0044      -231.5647     -6065.6737

LINE MINIMIZER BRACKET: DX 0.00140814 0.00209018 DU -166.84 367.736 DUDX -237127 -25.1521 351879 
LINE MINIMIZER REDUCING GRADIENT FROM 261172 TO 261.172
PRESSURE: 182 -235.496 3.68837 0.644821 3.68837 -236.247 -1.97378 0.644821 -1.97378 -222.436
GPRESSURE: 182 -6104.15 64.8916 -5.7341 -6.08863 -6063.77 4.92769 -9.05741 -0.0994863 -6057.32
ENERGY:     182     27452.7236     70530.9824     94238.7496      1699.9092       -9320650.0086    338285.2114         0.0000         0.0000         0.0000       -8788442.4323         0.0000  -8788442.4323  -8788442.4323         0.0000           -231.3931     -6075.0830   3844760.0044      -231.3931     -6075.0830

LINE MINIMIZER BRACKET: DX 0 0.00293479 DU 0 183.392 DUDX -261172 -261172 386241 
PRESSURE: 183 -235.543 3.71835 0.617111 3.71835 -236.355 -1.94841 0.617111 -1.94841 -222.543
GPRESSURE: 183 -6097.06 62.8782 -5.93202 -4.08271 -6056.99 5.35593 -10.2257 -0.80258 -6054.4
ENERGY:     183     27341.3964     70421.8880     94253.1432      1693.8303       -9319958.1906    337467.3595         0.0000         0.0000         0.0000       -8788780.5733         0.0000  -8788780.5733  -8788780.5733         0.0000           -231.4804     -6069.4833   3844760.0044      -231.4804     -6069.4833

LINE MINIMIZER BRACKET: DX 0.00118409 0.0017507 DU -154.749 338.141 DUDX -261172 4.16374 386241 
LINE MINIMIZER REDUCING GRADIENT FROM 211094 TO 211.094
PRESSURE: 184 -235.448 3.72926 0.606715 3.72926 -236.141 -1.96811 0.606715 -1.96811 -222.365
GPRESSURE: 184 -6109.07 63.313 -5.28317 -3.98171 -6072.55 2.59908 -10.7276 -3.32945 -6067.76
ENERGY:     184     27500.9843     70504.5345     94236.0906      1708.1447       -9320912.8050    338401.7150         0.0000         0.0000         0.0000       -8788561.3359         0.0000  -8788561.3359  -8788561.3359         0.0000           -231.3181     -6083.1233   3844760.0044      -231.3181     -6083.1233

LINE MINIMIZER BRACKET: DX 0 0.003096 DU 0 219.237 DUDX -211094 -211094 352557 
PRESSURE: 185 -235.497 3.72242 0.613101 3.72242 -236.265 -1.95562 0.613101 -1.95562 -222.466
GPRESSURE: 185 -6101.31 63.0484 -5.69805 -4.04038 -6062.59 4.32586 -10.4148 -1.74 -6059.31
ENERGY:     185     27298.4259     70397.5479     94241.9642      1690.3401       -9320325.4227    337794.2772         0.0000         0.0000         0.0000       -8788902.8673         0.0000  -8788902.8673  -8788902.8673         0.0000           -231.4094     -6074.4049   3844760.0044      -231.4094     -6074.4049

LINE MINIMIZER BRACKET: DX 0.00115915 0.00193685 DU -122.294 341.531 DUDX -211094 -36.1973 352557 
LINE MINIMIZER REDUCING GRADIENT FROM 171143 TO 171.143
PRESSURE: 186 -235.514 3.67018 0.587105 3.67018 -236.129 -1.93878 0.587105 -1.93878 -222.435
GPRESSURE: 186 -6118.27 60.3868 -6.31417 -5.59701 -6082.2 4.60079 -9.92264 -0.0235805 -6076.9
ENERGY:     186     27593.4167     70550.5131     94221.4371      1703.7068       -9321037.8165    338191.6233         0.0000         0.0000         0.0000       -8788777.1195         0.0000  -8788777.1195  -8788777.1195         0.0000           -231.3596     -6092.4562   3844760.0044      -231.3596     -6092.4562

LINE MINIMIZER BRACKET: DX 0 0.00294012 DU 0 125.748 DUDX -171143 -171143 256528 
PRESSURE: 187 -235.497 3.7016 0.602948 3.7016 -236.203 -1.94883 0.602948 -1.94883 -222.446
GPRESSURE: 187 -6107.92 62.0018 -5.94393 -4.65385 -6070.27 4.43067 -10.2123 -1.05234 -6066.29
ENERGY:     187     27336.2019     70416.9924     94230.9760      1691.5271       -9320616.2530    337937.1159         0.0000         0.0000         0.0000       -8789003.4397         0.0000  -8789003.4397  -8789003.4397         0.0000           -231.3821     -6081.4932   3844760.0044      -231.3821     -6081.4932

LINE MINIMIZER BRACKET: DX 0.00117614 0.00176399 DU -100.572 226.32 DUDX -171143 -54.8722 256528 
LINE MINIMIZER REDUCING GRADIENT FROM 160824 TO 160.824
PRESSURE: 188 -235.434 3.67188 0.566451 3.67188 -236.124 -1.97713 0.566451 -1.97713 -222.427
GPRESSURE: 188 -6113.84 61.5219 -7.34517 -3.79742 -6074.04 2.35255 -11.6641 -0.834194 -6074.33
ENERGY:     188     27747.8537     70460.9468     94221.7754      1693.2633       -9321212.8908    338165.4111         0.0000         0.0000         0.0000       -8788923.6405         0.0000  -8788923.6405  -8788923.6405         0.0000           -231.3283     -6087.4038   3844760.0044      -231.3283     -6087.4038

LINE MINIMIZER BRACKET: DX 0 0.00300504 DU 0 79.7992 DUDX -160824 -160824 213831 
PRESSURE: 189 -235.462 3.68866 0.587193 3.68866 -236.16 -1.96094 0.587193 -1.96094 -222.429
GPRESSURE: 189 -6110.35 61.8107 -6.54297 -4.27648 -6071.81 3.53254 -10.8242 -0.955862 -6069.72
ENERGY:     189     27441.4161     70399.1426     94224.5270      1689.0558       -9320878.3589    338017.0451         0.0000         0.0000         0.0000       -8789107.1723         0.0000  -8789107.1723  -8789107.1723         0.0000           -231.3503     -6083.9605   3844760.0044      -231.3503     -6083.9605

LINE MINIMIZER BRACKET: DX 0.00128958 0.00171545 DU -103.733 183.532 DUDX -160824 -13.9571 213831 
LINE MINIMIZER REDUCING GRADIENT FROM 162310 TO 162.31
PRESSURE: 190 -235.417 3.71154 0.506761 3.71154 -236.136 -1.93865 0.506761 -1.93865 -222.365
GPRESSURE: 190 -6124.09 64.4271 -6.45664 -5.40945 -6080.47 4.17369 -10.6096 3.65383 -6080.25
ETITLE:      TS           BOND          ANGLE          DIHED          IMPRP               ELECT            VDW       BOUNDARY           MISC        KINETIC               TOTAL           TEMP      POTENTIAL         TOTAL3        TEMPAVG            PRESSURE      GPRESSURE         VOLUME       PRESSAVG      GPRESSAVG

ENERGY:     190     27610.9765     70462.3034     94217.5404      1697.1046       -9321404.5957    338356.5697         0.0000         0.0000         0.0000       -8789060.1011         0.0000  -8789060.1011  -8789060.1011         0.0000           -231.3058     -6094.9365   3844760.0044      -231.3058     -6094.9365

LINE MINIMIZER BRACKET: DX 0 0.00262762 DU 0 47.0712 DUDX -162310 -162310 198050 
PRESSURE: 191 -235.435 3.69877 0.551359 3.69877 -236.143 -1.95094 0.551359 -1.95094 -222.393
GPRESSURE: 191 -6116.46 62.9985 -6.50553 -4.78001 -6075.64 3.82305 -10.7207 1.12689 -6074.49
ENERGY:     191     27456.2859     70396.9930     94219.0656      1688.7930       -9321120.6768    338156.2838         0.0000         0.0000         0.0000       -8789203.2556         0.0000  -8789203.2556  -8789203.2556         0.0000           -231.3235     -6088.8595   3844760.0044      -231.3235     -6088.8595

LINE MINIMIZER BRACKET: DX 0.00118322 0.0014444 DU -96.0833 143.154 DUDX -162310 -63.7481 198050 
LINE MINIMIZER REDUCING GRADIENT FROM 158151 TO 158.151
PRESSURE: 192 -235.326 3.73174 0.515977 3.73174 -236.147 -1.95978 0.515977 -1.95978 -222.362
GPRESSURE: 192 -6108.31 63.7515 -7.01537 -2.79737 -6064.69 4.13001 -10.9043 4.16393 -6071.09
ENERGY:     192     27426.8909     70409.6600     94212.8752      1699.5934       -9321595.8629    338738.4823         0.0000         0.0000         0.0000       -8789108.3611         0.0000  -8789108.3611  -8789108.3611         0.0000           -231.2787     -6081.3657   3844760.0044      -231.2787     -6081.3657

LINE MINIMIZER BRACKET: DX 0 0.00309091 DU 0 94.8945 DUDX -158151 -158151 219644 
PRESSURE: 193 -235.381 3.71265 0.536581 3.71265 -236.136 -1.95467 0.536581 -1.95467 -222.372
GPRESSURE: 193 -6112.97 63.331 -6.72229 -3.93224 -6070.99 3.95332 -10.7882 2.40595 -6073.07
ENERGY:     193     27371.5798     70363.4797     94213.9329      1689.3461       -9321326.8959    338382.9199         0.0000         0.0000         0.0000       -8789305.6375         0.0000  -8789305.6375  -8789305.6375         0.0000           -231.2965     -6085.6782   3844760.0044      -231.2965     -6085.6782

LINE MINIMIZER BRACKET: DX 0.00129421 0.0017967 DU -102.382 197.276 DUDX -158151 -26.9261 219644 
LINE MINIMIZER REDUCING GRADIENT FROM 157268 TO 157.268
PRESSURE: 194 -235.31 3.75839 0.499916 3.75839 -236.198 -1.96782 0.499916 -1.96782 -222.324
GPRESSURE: 194 -6102.01 61.7737 -5.00183 -2.99354 -6058.37 1.56545 -10.2421 2.56464 -6064.86
ENERGY:     194     27401.2246     70360.0160     94199.7836      1694.0170       -9321754.7092    338884.2006         0.0000         0.0000         0.0000       -8789215.4675         0.0000  -8789215.4675  -8789215.4675         0.0000           -231.2773     -6075.0796   3844760.0044      -231.2773     -6075.0796

LINE MINIMIZER BRACKET: DX 0 0.00294605 DU 0 90.1701 DUDX -157268 -157268 218599 
PRESSURE: 195 -235.344 3.73155 0.521696 3.73155 -236.154 -1.96014 0.521696 -1.96014 -222.344
GPRESSURE: 195 -6108.29 62.6925 -6.00342 -3.52605 -6065.63 2.94584 -10.5539 2.47043 -6069.63
ENERGY:     195     27313.9889     70325.3244     94205.6445      1688.1244       -9321512.6416    338576.8925         0.0000         0.0000         0.0000       -8789402.6669         0.0000  -8789402.6669  -8789402.6669         0.0000           -231.2809     -6081.1838   3844760.0044      -231.2809     -6081.1838

LINE MINIMIZER BRACKET: DX 0.00123305 0.001713 DU -97.0294 187.199 DUDX -157268 -56.0377 218599 
LINE MINIMIZER REDUCING GRADIENT FROM 153630 TO 153.63
PRESSURE: 196 -235.379 3.74458 0.475474 3.74458 -236.218 -1.94709 0.475474 -1.94709 -222.328
GPRESSURE: 196 -6113.28 63.2903 -4.61566 -5.70435 -6067.43 3.2136 -7.87088 3.90438 -6069.94
ENERGY:     196     27496.7525     70375.3797     94195.2832      1694.8477       -9321920.1749    338778.8893         0.0000         0.0000         0.0000       -8789379.0226         0.0000  -8789379.0226  -8789379.0226         0.0000           -231.3084     -6083.5477   3844760.0044      -231.3084     -6083.5477

LINE MINIMIZER BRACKET: DX 0 0.00272833 DU 0 23.6443 DUDX -153630 -153630 170973 
PRESSURE: 197 -235.354 3.73742 0.499752 3.73742 -236.177 -1.9542 0.499752 -1.9542 -222.33
GPRESSURE: 197 -6110.59 62.9889 -5.34689 -4.54467 -6066.42 3.06774 -9.27514 3.15315 -6069.8
ENERGY:     197     27346.7157     70318.6864     94198.3120      1687.1776       -9321711.2949    338658.4580         0.0000         0.0000         0.0000       -8789501.9451         0.0000  -8789501.9451  -8789501.9451         0.0000           -231.2869     -6082.2717   3844760.0044      -231.2869     -6082.2717

LINE MINIMIZER BRACKET: DX 0.00129132 0.00143701 DU -99.2782 122.923 DUDX -153630 -79.2857 170973 
LINE MINIMIZER REDUCING GRADIENT FROM 152637 TO 152.637
PRESSURE: 198 -235.443 3.68349 0.508824 3.68349 -236.194 -1.97619 0.508824 -1.97619 -222.367
GPRESSURE: 198 -6117.23 65.0867 -6.92421 -3.50397 -6075.02 0.515404 -10.1431 2.81598 -6074.62
ENERGY:     198     27624.5036     70355.0563     94192.6482      1691.0755       -9322053.5032    338684.8501         0.0000         0.0000         0.0000       -8789505.3694         0.0000  -8789505.3694  -8789505.3694         0.0000           -231.3347     -6088.9566   3844760.0044      -231.3347     -6088.9566

PRESSURE: 199 -235.583 3.63034 0.517457 3.63034 -236.26 -1.9984 0.517457 -1.9984 -222.456
GPRESSURE: 199 -6124.16 67.1323 -8.50118 -2.52593 -6083.88 -1.97595 -11.0777 2.48366 -6079.27
ENERGY:     199     28296.9566     70585.7866     94201.4270      1714.2166       -9322357.5894    338810.4932         0.0000         0.0000         0.0000       -8788748.7093         0.0000  -8788748.7093  -8788748.7093         0.0000           -231.4329     -6095.7706   3844760.0044      -231.4329     -6095.7706

LDB: ============= START OF LOAD BALANCING ============== 33.6251
LDB: TIME 33.6257 LOAD: AVG 0.162982 MAX 0.316335  PROXIES: TOTAL 1186 MAXPE 22 MAXPATCH 7 None MEM: 1330.26 MB
LDB: TIME 33.6258 LOAD: AVG 0.162982 MAX 0.316335  PROXIES: TOTAL 1186 MAXPE 22 MAXPATCH 7 RefineTorusLB MEM: 1330.26 MB
LDB: TIME 33.6258 LOAD: AVG 0.162982 MAX 0.316335  PROXIES: TOTAL 1186 MAXPE 22 MAXPATCH 7 RefineTorusLB MEM: 1330.26 MB
LDB: ============== END OF LOAD BALANCING =============== 33.6262
Info: useSync: 0 useProxySync: 0
LDB: =============== DONE WITH MIGRATION ================ 33.6286
LINE MINIMIZER BRACKET: DX 0.00250937 0.00250937 DU -3.42428 756.66 DUDX -152637 149922 453075 
PRESSURE: 200 -235.392 3.71036 0.504358 3.71036 -236.18 -1.96531 0.504358 -1.96531 -222.342
GPRESSURE: 200 -6113.9 64.0571 -6.14478 -4.01104 -6070.73 1.77308 -9.70573 2.98196 -6072.25
Info: Benchmark time: 64 CPUs 0.0133142 s/step 0.0770495 days/ns 1330.26 MB memory
ETITLE:      TS           BOND          ANGLE          DIHED          IMPRP               ELECT            VDW       BOUNDARY           MISC        KINETIC               TOTAL           TEMP      POTENTIAL         TOTAL3        TEMPAVG            PRESSURE      GPRESSURE         VOLUME       PRESSAVG      GPRESSAVG

ENERGY:     200     27437.5477     70312.7066     94193.6411      1686.7377       -9321888.4664    338659.4269         0.0000         0.0000         0.0000       -8789598.4065         0.0000  -8789598.4065  -8789598.4065         0.0000           -231.3046     -6085.6258   3844760.0044      -231.3046     -6085.6258

LINE MINIMIZER BRACKET: DX 0.001266 0.00124337 DU -96.4614 93.0371 DUDX -152637 -75.8207 149922 
LINE MINIMIZER REDUCING GRADIENT FROM 144055 TO 144.055
PRESSURE: 201 -235.529 3.70732 0.517449 3.70732 -236.218 -1.98549 0.517449 -1.98549 -222.339
GPRESSURE: 201 -6126.74 66.2068 -5.22355 -4.07085 -6086.19 2.14913 -9.74773 2.03489 -6081.82
ENERGY:     201     27576.8256     70407.9083     94184.0431      1688.9325       -9322231.9718    338768.1389         0.0000         0.0000         0.0000       -8789606.1234         0.0000  -8789606.1234  -8789606.1234         0.0000           -231.3620     -6098.2510   3844760.0044      -231.3620     -6098.2510

PRESSURE: 202 -235.705 3.70488 0.530739 3.70488 -236.295 -2.007 0.530739 -2.007 -222.373
GPRESSURE: 202 -6139.91 68.2647 -4.2908 -4.17848 -6101.99 2.55688 -9.82729 1.06752 -6091.27
ENERGY:     202     28071.2856     70691.8035     94187.4753      1710.2636       -9322544.4123    338959.5279         0.0000         0.0000         0.0000       -8788924.0564         0.0000  -8788924.0564  -8788924.0564         0.0000           -231.4578     -6111.0577   3844760.0044      -231.4578     -6111.0577

LINE MINIMIZER BRACKET: DX 0.00244313 0.00244313 DU -7.7169 682.067 DUDX -144055 137873 420569 
PRESSURE: 203 -235.457 3.70845 0.511131 3.70845 -236.194 -1.9756 0.511131 -1.9756 -222.335
GPRESSURE: 203 -6120.42 65.1675 -5.67585 -4.03682 -6078.58 1.96127 -9.72397 2.49934 -6077.16
ENERGY:     203     27464.3168     70337.8574     94187.0867      1685.4730       -9322067.9599    338704.7744         0.0000         0.0000         0.0000       -8789688.4516         0.0000  -8789688.4516  -8789688.4516         0.0000           -231.3290     -6092.0540   3844760.0044      -231.3290     -6092.0540

LINE MINIMIZER BRACKET: DX 0.00124893 0.00119421 DU -90.0451 82.3282 DUDX -144055 -25.5548 137873 
LINE MINIMIZER REDUCING GRADIENT FROM 143626 TO 143.626
PRESSURE: 204 -235.51 3.71595 0.511287 3.71595 -236.159 -2.00482 0.511287 -2.00482 -222.299
GPRESSURE: 204 -6120.05 64.1859 -6.32515 -3.63189 -6081.12 5.34197 -10.3916 2.4015 -6080.69
ENERGY:     204     27461.3239     70348.9376     94177.6142      1690.2073       -9322373.3671    338984.9907         0.0000         0.0000         0.0000       -8789710.2934         0.0000  -8789710.2934  -8789710.2934         0.0000           -231.3227     -6093.9545   3844760.0044      -231.3227     -6093.9545

PRESSURE: 205 -235.599 3.72401 0.511174 3.72401 -236.157 -2.03459 0.511174 -2.03459 -222.298
GPRESSURE: 205 -6120.02 63.1547 -6.98478 -3.25081 -6083.94 8.77618 -11.1149 2.30537 -6084.16
ENERGY:     205     27773.2805     70518.8505     94180.8321      1717.6944       -9322651.2831    339339.5533         0.0000         0.0000         0.0000       -8789121.0724         0.0000  -8789121.0724  -8789121.0724         0.0000           -231.3514     -6096.0371   3844760.0044      -231.3514     -6096.0371

LINE MINIMIZER BRACKET: DX 0.00227638 0.00227638 DU -21.8418 589.221 DUDX -143626 124473 393334 
PRESSURE: 206 -235.481 3.71252 0.511092 3.71252 -236.171 -1.99116 0.511092 -1.99116 -222.312
GPRESSURE: 206 -6120.18 64.6511 -6.0245 -3.81268 -6079.91 3.76654 -10.0757 2.44731 -6079.06
ENERGY:     206     27423.5887     70323.9952     94180.4260      1685.1754       -9322235.0450    338845.7395         0.0000         0.0000         0.0000       -8789776.1202         0.0000  -8789776.1202  -8789776.1202         0.0000           -231.3213     -6093.0471   3844760.0044      -231.3213     -6093.0471

LINE MINIMIZER BRACKET: DX 0.00121965 0.00105673 DU -87.6685 65.8268 DUDX -143626 -90.3669 124473 
LINE MINIMIZER REDUCING GRADIENT FROM 147663 TO 147.663
PRESSURE: 207 -235.515 3.71363 0.525153 3.71363 -236.155 -2.0278 0.525153 -2.0278 -222.289
GPRESSURE: 207 -6128.66 62.4485 -6.89845 -3.50453 -6086.77 6.09149 -11.4004 2.00735 -6085.45
ENERGY:     207     27324.4999     70349.3764     94167.1479      1689.3266       -9322561.0142    339196.3701         0.0000         0.0000         0.0000       -8789834.2932         0.0000  -8789834.2932  -8789834.2932         0.0000           -231.3198     -6100.2918   3844760.0044      -231.3198     -6100.2918

PRESSURE: 208 -235.583 3.71445 0.539046 3.71445 -236.175 -2.06471 0.539046 -2.06471 -222.302
GPRESSURE: 208 -6137.14 60.1947 -7.78571 -3.21476 -6093.55 8.44335 -12.7907 1.53779 -6091.56
ENERGY:     208     27480.8664     70505.1748     94162.7511      1705.8338       -9322861.1575    339615.4040         0.0000         0.0000         0.0000       -8789391.1274         0.0000  -8789391.1274  -8789391.1274         0.0000           -231.3531     -6107.4205   3844760.0044      -231.3531     -6107.4205

LINE MINIMIZER BRACKET: DX 0.00208832 0.00208832 DU -58.173 443.166 DUDX -147663 91936.3 332592 
PRESSURE: 209 -235.498 3.71314 0.520068 3.71314 -236.157 -2.01371 0.520068 -2.01371 -222.293
GPRESSURE: 209 -6125.4 63.3006 -6.56169 -3.62166 -6084.14 5.19646 -10.8841 2.18028 -6083.02
ENERGY:     209     27332.2979     70324.2423     94171.1882      1686.2759       -9322438.7893    339053.7978         0.0000         0.0000         0.0000       -8789870.9872         0.0000  -8789870.9872  -8789870.9872         0.0000           -231.3162     -6097.5222   3844760.0044      -231.3162     -6097.5222

LINE MINIMIZER BRACKET: DX 0.00128697 0.000801354 DU -94.8671 36.694 DUDX -147663 -126.206 91936.3 
LINE MINIMIZER REDUCING GRADIENT FROM 149085 TO 149.085
PRESSURE: 210 -235.504 3.75405 0.516147 3.75405 -236.177 -2.05847 0.516147 -2.05847 -222.318
GPRESSURE: 210 -6120.23 61.7835 -6.44704 -5.2104 -6078.84 5.96592 -11.5175 2.71468 -6081.8
ETITLE:      TS           BOND          ANGLE          DIHED          IMPRP               ELECT            VDW       BOUNDARY           MISC        KINETIC               TOTAL           TEMP      POTENTIAL         TOTAL3        TEMPAVG            PRESSURE      GPRESSURE         VOLUME       PRESSAVG      GPRESSAVG

ENERGY:     210     27347.9499     70310.7927     94158.4127      1684.0281       -9322720.9991    339279.6615         0.0000         0.0000         0.0000       -8789940.1541         0.0000  -8789940.1541  -8789940.1541         0.0000           -231.3329     -6093.6249   3844760.0044      -231.3329     -6093.6249

PRESSURE: 211 -235.538 3.79437 0.512322 3.79437 -236.225 -2.10393 0.512322 -2.10393 -222.374
GPRESSURE: 211 -6115.19 60.2733 -6.34969 -6.78454 -6073.63 6.77488 -12.2154 3.24529 -6080.35
ENERGY:     211     27590.8377     70423.7513     94153.6822      1693.4637       -9322978.7873    339563.1651         0.0000         0.0000         0.0000       -8789553.8873         0.0000  -8789553.8873  -8789553.8873         0.0000           -231.3787     -6089.7257   3844760.0044      -231.3787     -6089.7257

LINE MINIMIZER BRACKET: DX 0.00198365 0.00198365 DU -69.1669 386.267 DUDX -149085 79758.9 309710 
PRESSURE: 212 -235.499 3.73982 0.517366 3.73982 -236.167 -2.04273 0.517366 -2.04273 -222.306
GPRESSURE: 212 -6122.01 62.3124 -6.48629 -4.65804 -6080.67 5.69426 -11.2902 2.52979 -6082.25
ENERGY:     212     27316.7505     70301.1123     94161.9455      1683.4838       -9322625.4666    339194.6064         0.0000         0.0000         0.0000       -8789967.5681         0.0000  -8789967.5681  -8789967.5681         0.0000           -231.3239     -6094.9784   3844760.0044      -231.3239     -6094.9784

LINE MINIMIZER BRACKET: DX 0.00129353 0.000690124 DU -96.5809 27.414 DUDX -149085 11.3435 79758.9 
LINE MINIMIZER REDUCING GRADIENT FROM 151627 TO 151.627
PRESSURE: 213 -235.514 3.74046 0.512103 3.74046 -236.213 -2.04556 0.512103 -2.04556 -222.355
GPRESSURE: 213 -6117.27 60.4266 -6.25145 -4.89104 -6075.96 7.10652 -12.939 1.99529 -6081.32
ENERGY:     213     27485.5879     70290.5638     94150.2240      1683.7373       -9322922.4145    339272.5758         0.0000         0.0000         0.0000       -8790039.7256         0.0000  -8790039.7256  -8790039.7256         0.0000           -231.3606     -6091.5151   3844760.0044      -231.3606     -6091.5151

PRESSURE: 214 -235.556 3.74053 0.507048 3.74053 -236.287 -2.04883 0.507048 -2.04883 -222.431
GPRESSURE: 214 -6112.58 58.5108 -5.999 -5.13668 -6071.24 8.5212 -14.6303 1.40384 -6080.18
ENERGY:     214     27875.6652     70391.3026     94147.5632      1700.9723       -9323196.8496    339404.4390         0.0000         0.0000         0.0000       -8789676.9074         0.0000  -8789676.9074  -8789676.9074         0.0000           -231.4248     -6088.0022   3844760.0044      -231.4248     -6088.0022

LINE MINIMIZER BRACKET: DX 0.00190614 0.00190614 DU -72.1575 362.818 DUDX -151627 76040.7 304934 
PRESSURE: 215 -235.505 3.7404 0.513859 3.7404 -236.194 -2.04502 0.513859 -2.04502 -222.336
GPRESSURE: 215 -6118.84 61.0608 -6.33309 -4.81195 -6077.53 6.63433 -12.384 2.18035 -6081.65
ENERGY:     215     27404.6102     70281.7277     94153.1265      1681.7651       -9322825.7876    339240.6693         0.0000         0.0000         0.0000       -8790063.8886         0.0000  -8790063.8886  -8790063.8886         0.0000           -231.3452     -6092.6736   3844760.0044      -231.3452     -6092.6736

LINE MINIMIZER BRACKET: DX 0.00126984 0.000636302 DU -96.3205 24.163 DUDX -151627 -90.9388 76040.7 
LINE MINIMIZER REDUCING GRADIENT FROM 155019 TO 155.019
PRESSURE: 216 -235.521 3.72057 0.520711 3.72057 -236.248 -2.08441 0.520711 -2.08441 -222.404
GPRESSURE: 216 -6124.71 59.6898 -3.64845 -5.81514 -6081.68 5.26614 -12.2458 -0.162686 -6083.23
ENERGY:     216     27590.9226     70296.5178     94139.4338      1684.2327       -9323154.4637    339306.8387         0.0000         0.0000         0.0000       -8790136.5181         0.0000  -8790136.5181  -8790136.5181         0.0000           -231.3906     -6096.5401   3844760.0044      -231.3906     -6096.5401

PRESSURE: 217 -235.566 3.70031 0.526175 3.70031 -236.33 -2.12388 0.526175 -2.12388 -222.501
GPRESSURE: 217 -6130.53 58.3374 -0.966847 -6.81234 -6085.77 3.91079 -12.1741 -2.54777 -6084.5
ENERGY:     217     28000.2381     70426.6367     94134.1994      1697.6984       -9323461.5215    339430.1792         0.0000         0.0000         0.0000       -8789772.5696         0.0000  -8789772.5696  -8789772.5696         0.0000           -231.4657     -6100.2678   3844760.0044      -231.4657     -6100.2678

LINE MINIMIZER BRACKET: DX 0.00187109 0.00187109 DU -72.6295 363.948 DUDX -155019 77613.2 311706 
PRESSURE: 218 -235.512 3.72709 0.51851 3.72709 -236.227 -2.07096 0.51851 -2.07096 -222.378
GPRESSURE: 218 -6122.75 60.1475 -4.54352 -5.48 -6080.3 5.72101 -12.2851 0.625068 -6082.73
ENERGY:     218     27504.0615     70278.7593     94143.0611      1682.1882       -9323047.2670    339278.5392         0.0000         0.0000         0.0000       -8790160.6576         0.0000  -8790160.6576  -8790160.6576         0.0000           -231.3722     -6095.2634   3844760.0044      -231.3722     -6095.2634

LINE MINIMIZER BRACKET: DX 0.00124745 0.000623643 DU -96.7691 24.1395 DUDX -155019 -89.3429 77613.2 
LINE MINIMIZER REDUCING GRADIENT FROM 154244 TO 154.244
PRESSURE: 219 -235.537 3.73428 0.51252 3.73428 -236.258 -2.09081 0.51252 -2.09081 -222.375
GPRESSURE: 219 -6130.46 60.6507 -3.55195 -4.53183 -6087.57 4.48109 -11.1305 0.510276 -6087.61
ENERGY:     219     27548.1236     70303.0779     94129.0596      1680.1391       -9323377.9760    339484.2096         0.0000         0.0000         0.0000       -8790233.3662         0.0000  -8790233.3662  -8790233.3662         0.0000           -231.3901     -6101.8787   3844760.0044      -231.3901     -6101.8787

PRESSURE: 220 -235.592 3.74163 0.505935 3.74163 -236.32 -2.11085 0.505935 -2.11085 -222.406
GPRESSURE: 220 -6138.08 61.1617 -2.54975 -3.59668 -6094.71 3.25682 -10.0255 0.363767 -6092.2
ETITLE:      TS           BOND          ANGLE          DIHED          IMPRP               ELECT            VDW       BOUNDARY           MISC        KINETIC               TOTAL           TEMP      POTENTIAL         TOTAL3        TEMPAVG            PRESSURE      GPRESSURE         VOLUME       PRESSAVG      GPRESSAVG

ENERGY:     220     27813.6826     70460.4109     94123.1304      1688.8916       -9323687.6286    339752.9892         0.0000         0.0000         0.0000       -8789848.5239         0.0000  -8789848.5239  -8789848.5239         0.0000           -231.4395     -6108.3341   3844760.0044      -231.4395     -6108.3341

LINE MINIMIZER BRACKET: DX 0.0019479 0.0019479 DU -72.7085 384.842 DUDX -154244 79821.4 315634 
PRESSURE: 221 -235.525 3.73171 0.514702 3.73171 -236.244 -2.08398 0.514702 -2.08398 -222.372
GPRESSURE: 221 -6127.84 60.4796 -3.89134 -4.85363 -6085.1 4.90184 -11.5182 0.554259 -6085.98
ENERGY:     221     27508.2192     70279.8691     94132.9240      1679.6243       -9323267.6875    339407.1653         0.0000         0.0000         0.0000       -8790259.8856         0.0000  -8790259.8856  -8790259.8856         0.0000           -231.3804     -6099.6385   3844760.0044      -231.3804     -6099.6385

LINE MINIMIZER BRACKET: DX 0.00128428 0.000663623 DU -99.2279 26.5194 DUDX -154244 -112.179 79821.4 
LINE MINIMIZER REDUCING GRADIENT FROM 151932 TO 151.932
PRESSURE: 222 -235.582 3.72767 0.493185 3.72767 -236.249 -2.08319 0.493185 -2.08319 -222.351
GPRESSURE: 222 -6136.13 59.9973 -5.66013 -5.20746 -6096.17 4.13097 -12.3873 -0.226159 -6092
ENERGY:     222     27368.0813     70350.7080     94117.3332      1683.3250       -9323585.3164    339732.8802         0.0000         0.0000         0.0000       -8790332.9888         0.0000  -8790332.9888  -8790332.9888         0.0000           -231.3940     -6108.0995   3844760.0044      -231.3940     -6108.0995

PRESSURE: 223 -235.667 3.72371 0.470322 3.72371 -236.283 -2.08225 0.470322 -2.08225 -222.361
GPRESSURE: 223 -6144.48 59.5351 -7.44978 -5.56823 -6107.22 3.40521 -13.3288 -1.01024 -6097.78
ENERGY:     223     27448.5567     70546.5896     94111.3503      1706.7694       -9323883.9333    340113.9811         0.0000         0.0000         0.0000       -8789956.6861         0.0000  -8789956.6861  -8789956.6861         0.0000           -231.4369     -6116.4926   3844760.0044      -231.4369     -6116.4926

LINE MINIMIZER BRACKET: DX 0.0019544 0.0019544 DU -73.1032 376.303 DUDX -151932 77290.5 308424 
PRESSURE: 224 -235.56 3.72911 0.500703 3.72911 -236.244 -2.08315 0.500703 -2.08315 -222.355
GPRESSURE: 224 -6133.33 60.1583 -5.06189 -5.08565 -6092.43 4.38702 -12.0855 0.0369912 -6089.99
ENERGY:     224     27390.6786     70312.8531     94121.5194      1679.8744       -9323480.2711    339617.0439         0.0000         0.0000         0.0000       -8790358.3017         0.0000  -8790358.3017  -8790358.3017         0.0000           -231.3860     -6105.2518   3844760.0044      -231.3860     -6105.2518

LINE MINIMIZER BRACKET: DX 0.00129588 0.000658513 DU -98.4162 25.313 DUDX -151932 -156.952 77290.5 
PRESSURE: 225 -235.561 3.72899 0.499807 3.72899 -236.244 -2.08315 0.499807 -2.08315 -222.355
GPRESSURE: 225 -6133.61 60.1423 -5.12162 -5.09882 -6092.81 4.3606 -12.1157 0.0122728 -6090.2
ENERGY:     225     27387.2906     70316.0016     94121.0519      1680.1191       -9323490.8591    339628.3226         0.0000         0.0000         0.0000       -8790358.0732         0.0000  -8790358.0732  -8790358.0732         0.0000           -231.3867     -6105.5369   3844760.0044      -231.3867     -6105.5369

LINE MINIMIZER BRACKET: DX 0.00129588 6.58513e-05 DU -98.4162 0.228494 DUDX -151932 -156.952 7576.75 
PRESSURE: 226 -235.56 3.72913 0.500452 3.72913 -236.244 -2.08326 0.500452 -2.08326 -222.355
GPRESSURE: 226 -6133.35 60.1569 -5.06915 -5.08708 -6092.47 4.3836 -12.0895 0.0345149 -6090.01
ENERGY:     226     27390.3270     70313.1639     94121.4722      1679.8981       -9323481.3938    339618.1725         0.0000         0.0000         0.0000       -8790358.3601         0.0000  -8790358.3601  -8790358.3601         0.0000           -231.3862     -6105.2804   3844760.0044      -231.3862     -6105.2804

LINE MINIMIZER BRACKET: DX 6.58513e-06 5.92662e-05 DU -0.0583123 0.286807 DUDX -156.952 616.12 7576.75 
PRESSURE: 227 -235.56 3.72915 0.500441 3.72915 -236.244 -2.08329 0.500441 -2.08329 -222.355
GPRESSURE: 227 -6133.35 60.1575 -5.06848 -5.08674 -6092.47 4.38362 -12.0893 0.0353885 -6090.01
ENERGY:     227     27390.3631     70313.1316     94121.4767      1679.8956       -9323481.2658    339618.0722         0.0000         0.0000         0.0000       -8790358.3266         0.0000  -8790358.3266  -8790358.3266         0.0000           -231.3862     -6105.2778   3844760.0044      -231.3862     -6105.2778

LINE MINIMIZER BRACKET: DX 6.58513e-07 5.92662e-05 DU -0.0334475 0.286807 DUDX 538.969 616.12 7576.75 
PRESSURE: 228 -235.56 3.72914 0.500451 3.72914 -236.244 -2.08326 0.500451 -2.08326 -222.355
GPRESSURE: 228 -6133.35 60.1569 -5.06915 -5.08708 -6092.47 4.38362 -12.0895 0.0345218 -6090.01
ENERGY:     228     27390.3270     70313.1639     94121.4722      1679.8981       -9323481.3941    339618.1725         0.0000         0.0000         0.0000       -8790358.3603         0.0000  -8790358.3603  -8790358.3603         0.0000           -231.3862     -6105.2804   3844760.0044      -231.3862     -6105.2804

LINE MINIMIZER REDUCING GRADIENT FROM 147518 TO 147.518
PRESSURE: 229 -235.576 3.71033 0.479546 3.71033 -236.224 -2.07756 0.479546 -2.07756 -222.337
GPRESSURE: 229 -6130.51 59.8972 -5.50592 -5.06633 -6088.3 4.49604 -12.3676 0.333233 -6090.01
ENERGY:     229     27372.1547     70328.3979     94106.9732      1682.5409       -9323759.0713    339861.3573         0.0000         0.0000         0.0000       -8790407.6474         0.0000  -8790407.6474  -8790407.6474         0.0000           -231.3791     -6102.9404   3844760.0044      -231.3791     -6102.9404

PRESSURE: 230 -235.614 3.69123 0.457702 3.69123 -236.226 -2.07138 0.457702 -2.07138 -222.342
GPRESSURE: 230 -6127.73 59.619 -5.9646 -5.07168 -6084.12 4.63147 -12.7012 0.592679 -6089.84
ETITLE:      TS           BOND          ANGLE          DIHED          IMPRP               ELECT            VDW       BOUNDARY           MISC        KINETIC               TOTAL           TEMP      POTENTIAL         TOTAL3        TEMPAVG            PRESSURE      GPRESSURE         VOLUME       PRESSAVG      GPRESSAVG

ENERGY:     230     27644.3053     70444.1345     94098.0016      1693.2436       -9324019.3467    340140.8398         0.0000         0.0000         0.0000       -8789998.8219         0.0000  -8789998.8219  -8789998.8219         0.0000           -231.3940     -6100.5627   3844760.0044      -231.3940     -6100.5627

LINE MINIMIZER BRACKET: DX 0.00188065 0.00188065 DU -49.2871 408.825 DUDX -147518 95358.5 339803 
PRESSURE: 231 -235.567 3.71774 0.487859 3.71774 -236.229 -2.0799 0.487859 -2.0799 -222.341
GPRESSURE: 231 -6131.61 60.002 -5.33222 -5.07027 -6089.93 4.44946 -12.2529 0.220877 -6090.03
ENERGY:     231     27344.6508     70310.4662     94112.0021      1680.5441       -9323652.2708    339761.7744         0.0000         0.0000         0.0000       -8790442.8332         0.0000  -8790442.8332  -8790442.8332         0.0000           -231.3791     -6103.8584   3844760.0044      -231.3791     -6103.8584

LINE MINIMIZER BRACKET: DX 0.00114304 0.000737606 DU -84.4729 35.1858 DUDX -147518 -80.9904 95358.5 
LINE MINIMIZER REDUCING GRADIENT FROM 207657 TO 207.657
PRESSURE: 232 -235.587 3.71263 0.475691 3.71263 -236.228 -2.06417 0.475691 -2.06417 -222.315
GPRESSURE: 232 -6136.47 59.1651 -4.66542 -4.1643 -6093.11 5.17422 -11.3445 0.815398 -6093.01
ENERGY:     232     27353.1216     70308.7360     94090.9263      1679.1212       -9323954.0299    339881.0554         0.0000         0.0000         0.0000       -8790641.0693         0.0000  -8790641.0693  -8790641.0693         0.0000           -231.3766     -6107.5290   3844760.0044      -231.3766     -6107.5290

PRESSURE: 233 -235.623 3.70746 0.463811 3.70746 -236.245 -2.04861 0.463811 -2.04861 -222.307
GPRESSURE: 233 -6140.7 58.3517 -3.9976 -3.25101 -6095.65 5.92487 -10.4742 1.38514 -6095.36
ENERGY:     233     27407.2756     70346.0930     94073.6330      1682.4724       -9324238.3146    340031.2408         0.0000         0.0000         0.0000       -8790697.5999         0.0000  -8790697.5999  -8790697.5999         0.0000           -231.3918     -6110.5679   3844760.0044      -231.3918     -6110.5679

PRESSURE: 234 -235.676 3.70196 0.451487 3.70196 -236.28 -2.03224 0.451487 -2.03224 -222.317
GPRESSURE: 234 -6144.25 57.5601 -3.33362 -2.32885 -6097.52 6.70335 -9.65155 1.92349 -6097.03
ENERGY:     234     27507.1827     70422.5574     94060.2679      1690.5992       -9324504.7785    340214.2608         0.0000         0.0000         0.0000       -8790609.9106         0.0000  -8790609.9106  -8790609.9106         0.0000           -231.4242     -6112.9330   3844760.0044      -231.4242     -6112.9330

LINE MINIMIZER BRACKET: DX 0.00129008 0.00129008 DU -56.5306 87.6894 DUDX -99136.2 11613.7 124949 
PRESSURE: 235 -235.618 3.70811 0.464781 3.70811 -236.243 -2.05004 0.464781 -2.05004 -222.307
GPRESSURE: 235 -6140.28 58.4362 -4.06747 -3.34627 -6095.41 5.84398 -10.5643 1.32814 -6095.14
ENERGY:     235     27399.4592     70340.3452     94075.2622      1681.8976       -9324209.4076    340014.0253         0.0000         0.0000         0.0000       -8790698.4181         0.0000  -8790698.4181  -8790698.4181         0.0000           -231.3893     -6110.2791   3844760.0044      -231.3893     -6110.2791

LINE MINIMIZER BRACKET: DX 0.00115494 0.000135141 DU -57.3488 0.818145 DUDX -99136.2 -120.71 11613.7 
MINIMIZER RESTARTING CONJUGATE GRADIENT ALGORITHM
LINE MINIMIZER REDUCING GRADIENT FROM 334877 TO 334.877
PRESSURE: 236 -235.646 3.63774 0.475989 3.63774 -236.203 -2.00464 0.475989 -2.00464 -222.337
GPRESSURE: 236 -6150.92 63.8076 -3.06372 -8.50691 -6112.66 0.549448 -14.1708 -5.84108 -6114.88
ENERGY:     236     28958.6802     70622.3982     94091.1478      1704.4496       -9324296.2639    339844.3707         0.0000         0.0000         0.0000       -8789075.2175         0.0000  -8789075.2175  -8789075.2175         0.0000           -231.3953     -6126.1509   3844760.0044      -231.3953     -6126.1509

LINE MINIMIZER BRACKET: DX 0 0.00332391 DU 0 1623.2 DUDX -334877 -334877 1.31132e+06 
PRESSURE: 237 -235.616 3.69366 0.467142 3.69366 -236.226 -2.0408 0.467142 -2.0408 -222.305
GPRESSURE: 237 -6141.01 59.5574 -3.85487 -4.34419 -6097.44 4.77747 -11.2823 -0.11896 -6098.19
ENERGY:     237     27404.1401     70293.8384     94073.7899      1676.5691       -9324228.0361    339968.1111         0.0000         0.0000         0.0000       -8790811.5874         0.0000  -8790811.5874  -8790811.5874         0.0000           -231.3821     -6112.2127   3844760.0044      -231.3821     -6112.2127

LINE MINIMIZER BRACKET: DX 0.000676068 0.00264784 DU -113.169 1736.37 DUDX -334877 24.9837 1.31132e+06 
LINE MINIMIZER REDUCING GRADIENT FROM 131969 TO 131.969
PRESSURE: 238 -235.451 3.7709 0.512792 3.7709 -236.333 -2.1067 0.512792 -2.1067 -222.286
GPRESSURE: 238 -6156.07 62.9856 -3.36647 -8.22346 -6113.22 3.5787 -11.0455 0.515901 -6110
ENERGY:     238     28085.7804     70475.5749     94082.8659      1712.4244       -9324393.5436    339836.6354         0.0000         0.0000         0.0000       -8790200.2626         0.0000  -8790200.2626  -8790200.2626         0.0000           -231.3565     -6126.4289   3844760.0044      -231.3565     -6126.4289

LINE MINIMIZER BRACKET: DX 0 0.00439378 DU 0 611.325 DUDX -131969 -131969 410066 
PRESSURE: 239 -235.567 3.71243 0.478181 3.71243 -236.243 -2.05679 0.478181 -2.05679 -222.291
GPRESSURE: 239 -6144.21 60.4029 -3.7249 -5.27133 -6100.82 4.48051 -11.2098 0.0295095 -6100.79
ENERGY:     239     27446.5253     70275.7417     94071.6004      1675.7095       -9324269.4767    339917.7780         0.0000         0.0000         0.0000       -8790882.1218         0.0000  -8790882.1218  -8790882.1218         0.0000           -231.3670     -6115.2742   3844760.0044      -231.3670     -6115.2742

LINE MINIMIZER BRACKET: DX 0.00106941 0.00332437 DU -70.5344 681.859 DUDX -131969 -6.27334 410066 
LINE MINIMIZER REDUCING GRADIENT FROM 113777 TO 113.777
PRESSURE: 240 -235.409 3.75198 0.53267 3.75198 -236.258 -2.07913 0.53267 -2.07913 -222.276
GPRESSURE: 240 -6137.51 59.9377 -4.01119 -2.53661 -6089.18 6.62723 -14.2713 3.09746 -6093.27
ETITLE:      TS           BOND          ANGLE          DIHED          IMPRP               ELECT            VDW       BOUNDARY           MISC        KINETIC               TOTAL           TEMP      POTENTIAL         TOTAL3        TEMPAVG            PRESSURE      GPRESSURE         VOLUME       PRESSAVG      GPRESSAVG

ENERGY:     240     27803.7720     70381.4371     94067.5070      1689.7706       -9324412.7946    339936.6530         0.0000         0.0000         0.0000       -8790533.6549         0.0000  -8790533.6549  -8790533.6549         0.0000           -231.3145     -6106.6521   3844760.0044      -231.3145     -6106.6521

LINE MINIMIZER BRACKET: DX 0 0.00419313 DU 0 348.467 DUDX -113777 -113777 279865 
PRESSURE: 241 -235.512 3.72363 0.493942 3.72363 -236.238 -2.06327 0.493942 -2.06327 -222.278
GPRESSURE: 241 -6142.04 60.2691 -3.80537 -4.46479 -6097.22 5.10732 -12.0893 0.918885 -6098.49
ENERGY:     241     27464.0549     70253.5349     94067.9501      1676.3099       -9324313.4492    339900.6525         0.0000         0.0000         0.0000       -8790950.9469         0.0000  -8790950.9469  -8790950.9469         0.0000           -231.3427     -6112.5858   3844760.0044      -231.3427     -6112.5858

LINE MINIMIZER BRACKET: DX 0.0012116 0.00298153 DU -68.8251 417.292 DUDX -113777 38.4295 279865 
LINE MINIMIZER REDUCING GRADIENT FROM 106703 TO 106.703
PRESSURE: 242 -235.452 3.71875 0.514517 3.71875 -236.194 -2.04863 0.514517 -2.04863 -222.21
GPRESSURE: 242 -6136.7 59.8665 -4.80016 -3.81035 -6093.78 7.79332 -13.2194 2.42287 -6092.6
ENERGY:     242     27545.4932     70325.2715     94053.5209      1679.6312       -9324432.0760    340014.0903         0.0000         0.0000         0.0000       -8790814.0689         0.0000  -8790814.0689  -8790814.0689         0.0000           -231.2856     -6107.6948   3844760.0044      -231.2856     -6107.6948

LINE MINIMIZER BRACKET: DX 0 0.00334435 DU 0 136.878 DUDX -106703 -106703 188528 
PRESSURE: 243 -235.484 3.722 0.501454 3.722 -236.216 -2.0578 0.501454 -2.0578 -222.247
GPRESSURE: 243 -6139.96 60.1253 -4.16312 -4.21114 -6095.84 6.08306 -12.4896 1.46332 -6096.31
ENERGY:     243     27433.1018     70248.2141     94060.8096      1675.0369       -9324359.9132    339927.2025         0.0000         0.0000         0.0000       -8791015.5482         0.0000  -8791015.5482  -8791015.5482         0.0000           -231.3156     -6110.7009   3844760.0044      -231.3156     -6110.7009

LINE MINIMIZER BRACKET: DX 0.00120859 0.00213576 DU -64.6013 201.479 DUDX -106703 45.7723 188528 
LINE MINIMIZER REDUCING GRADIENT FROM 102038 TO 102.038
PRESSURE: 244 -235.406 3.77125 0.505555 3.77125 -236.176 -2.05114 0.505555 -2.05114 -222.165
GPRESSURE: 244 -6139.7 62.0294 -6.64594 -5.91445 -6099.3 6.69641 -11.1421 1.84804 -6098.9
ENERGY:     244     27423.7681     70278.2275     94049.1076      1682.8219       -9324465.0357    340043.1169         0.0000         0.0000         0.0000       -8790987.9936         0.0000  -8790987.9936  -8790987.9936         0.0000           -231.2489     -6112.6337   3844760.0044      -231.2489     -6112.6337

LINE MINIMIZER BRACKET: DX 0 0.00294772 DU 0 27.5546 DUDX -102038 -102038 120603 
PRESSURE: 245 -235.444 3.74452 0.503589 3.74452 -236.193 -2.05488 0.503589 -2.05488 -222.204
GPRESSURE: 245 -6139.76 60.999 -5.29511 -4.98434 -6097.35 6.36597 -11.8621 1.63852 -6097.48
ENERGY:     245     27387.0246     70241.7182     94053.7456      1675.3002       -9324411.6958    339969.5710         0.0000         0.0000         0.0000       -8791084.3362         0.0000  -8791084.3362  -8791084.3362         0.0000           -231.2802     -6111.5295   3844760.0044      -231.2802     -6111.5295

LINE MINIMIZER BRACKET: DX 0.00135017 0.00159755 DU -68.788 96.3426 DUDX -102038 1.56172 120603 
LINE MINIMIZER REDUCING GRADIENT FROM 110276 TO 110.276
PRESSURE: 246 -235.408 3.74371 0.515002 3.74371 -236.12 -2.03442 0.515002 -2.03442 -222.172
GPRESSURE: 246 -6145.15 61.7681 -7.47825 -5.69856 -6103.45 5.40561 -11.4072 0.0660761 -6102.93
ENERGY:     246     27421.8139     70291.8850     94042.2424      1682.1770       -9324516.9266    340007.8450         0.0000         0.0000         0.0000       -8791070.9632         0.0000  -8791070.9632  -8791070.9632         0.0000           -231.2332     -6117.1767   3844760.0044      -231.2332     -6117.1767

LINE MINIMIZER BRACKET: DX 0 0.00250652 DU 0 13.373 DUDX -110276 -110276 120856 
PRESSURE: 247 -235.423 3.74406 0.508804 3.74406 -236.154 -2.04497 0.508804 -2.04497 -222.185
GPRESSURE: 247 -6142.26 61.3653 -6.33653 -5.31944 -6100.19 5.90856 -11.6379 0.890361 -6100.06
ENERGY:     247     27366.7573     70246.0157     94047.0310      1676.9873       -9324465.3490    339978.3372         0.0000         0.0000         0.0000       -8791150.2205         0.0000  -8791150.2205  -8791150.2205         0.0000           -231.2538     -6114.1682   3844760.0044      -231.2538     -6114.1682

LINE MINIMIZER BRACKET: DX 0.00119542 0.00131109 DU -65.8842 79.2573 DUDX -110276 -0.366639 120856 
LINE MINIMIZER REDUCING GRADIENT FROM 98065.9 TO 98.0659
PRESSURE: 248 -235.376 3.72601 0.485153 3.72601 -236.111 -1.98078 0.485153 -1.98078 -222.178
GPRESSURE: 248 -6148.26 62.2979 -6.48355 -4.12104 -6104.1 6.12611 -10.1608 1.08983 -6104.51
ENERGY:     248     27534.8064     70308.2903     94033.2466      1678.2956       -9324604.2924    339939.8194         0.0000         0.0000         0.0000       -8791109.8340         0.0000  -8791109.8340  -8791109.8340         0.0000           -231.2216     -6118.9548   3844760.0044      -231.2216     -6118.9548

LINE MINIMIZER BRACKET: DX 0 0.00269992 DU 0 40.3865 DUDX -98065.9 -98065.9 127963 
PRESSURE: 249 -235.398 3.73636 0.498759 3.73636 -236.131 -2.01719 0.498759 -2.01719 -222.177
GPRESSURE: 249 -6144.81 61.7687 -6.39589 -4.79843 -6101.83 6.0021 -10.9874 0.976091 -6101.99
ENERGY:     249     27399.6276     70253.5888     94039.6844      1675.7127       -9324529.1088    339952.7924         0.0000         0.0000         0.0000       -8791207.7030         0.0000  -8791207.7030  -8791207.7030         0.0000           -231.2356     -6116.2079   3844760.0044      -231.2356     -6116.2079

LINE MINIMIZER BRACKET: DX 0.0011713 0.00152862 DU -57.4826 97.8691 DUDX -98065.9 34.0277 127963 
LINE MINIMIZER REDUCING GRADIENT FROM 88160.8 TO 88.1608
PRESSURE: 250 -235.33 3.75921 0.469069 3.75921 -236.134 -1.97169 0.469069 -1.97169 -222.171
GPRESSURE: 250 -6141.2 61.5325 -5.67511 -4.1058 -6100.92 3.1329 -10.4504 0.302852 -6097.68
Info: Benchmark time: 64 CPUs 0.0132842 s/step 0.0768763 days/ns 1330.43 MB memory
ETITLE:      TS           BOND          ANGLE          DIHED          IMPRP               ELECT            VDW       BOUNDARY           MISC        KINETIC               TOTAL           TEMP      POTENTIAL         TOTAL3        TEMPAVG            PRESSURE      GPRESSURE         VOLUME       PRESSAVG      GPRESSAVG

ENERGY:     250     27582.0546     70293.9181     94024.2607      1681.0883       -9324656.9396    339910.8389         0.0000         0.0000         0.0000       -8791164.7790         0.0000  -8791164.7790  -8791164.7790         0.0000           -231.2117     -6113.2674   3844760.0044      -231.2117     -6113.2674

LINE MINIMIZER BRACKET: DX 0 0.00296705 DU 0 42.9241 DUDX -88160.8 -88160.8 116942 
PRESSURE: 251 -235.365 3.74611 0.486076 3.74611 -236.128 -1.99753 0.486076 -1.99753 -222.171
GPRESSURE: 251 -6143.19 61.6715 -6.08141 -4.49525 -6101.37 4.77146 -10.7469 0.688659 -6100.12
ENERGY:     251     27439.7751     70251.5524     94031.3856      1674.9315       -9324587.5567    339926.0695         0.0000         0.0000         0.0000       -8791263.8427         0.0000  -8791263.8427  -8791263.8427         0.0000           -231.2212     -6114.8907   3844760.0044      -231.2212     -6114.8907

LINE MINIMIZER BRACKET: DX 0.0012744 0.00169265 DU -56.1396 99.0637 DUDX -88160.8 -42.0095 116942 
LINE MINIMIZER REDUCING GRADIENT FROM 83906.4 TO 83.9064
PRESSURE: 252 -235.368 3.72017 0.474367 3.72017 -236.13 -1.92764 0.474367 -1.92764 -222.147
GPRESSURE: 252 -6150.61 61.9729 -6.35545 -4.10125 -6107.51 1.35458 -10.6294 -0.994517 -6101.46
ENERGY:     252     27513.5508     70309.5416     94013.5105      1682.5188       -9324714.5652    339979.6873         0.0000         0.0000         0.0000       -8791215.7562         0.0000  -8791215.7562  -8791215.7562         0.0000           -231.2149     -6119.8601   3844760.0044      -231.2149     -6119.8601

LINE MINIMIZER BRACKET: DX 0 0.00316929 DU 0 48.0864 DUDX -83906.4 -83906.4 114204 
PRESSURE: 253 -235.362 3.735 0.481038 3.735 -236.125 -1.96826 0.481038 -1.96826 -222.156
GPRESSURE: 253 -6146.26 61.804 -6.19715 -4.32385 -6103.91 3.32399 -10.6903 -0.0213995 -6100.69
ENERGY:     253     27432.9241     70254.8860     94022.2636      1676.0210       -9324644.9154    339938.7521         0.0000         0.0000         0.0000       -8791320.0686         0.0000  -8791320.0686  -8791320.0686         0.0000           -231.2143     -6116.9507   3844760.0044      -231.2143     -6116.9507

LINE MINIMIZER BRACKET: DX 0.00134198 0.00182731 DU -56.2259 104.312 DUDX -83906.4 -4.35702 114204 
LINE MINIMIZER REDUCING GRADIENT FROM 92793 TO 92.793
PRESSURE: 254 -235.306 3.73039 0.455347 3.73039 -236.12 -1.9444 0.455347 -1.9444 -222.131
GPRESSURE: 254 -6144.16 63.983 -5.5912 -5.18043 -6098.01 2.17105 -8.31792 0.76609 -6100.29
ENERGY:     254     27473.1292     70267.7723     94004.6985      1680.9738       -9324716.4334    340051.7481         0.0000         0.0000         0.0000       -8791238.1115         0.0000  -8791238.1115  -8791238.1115         0.0000           -231.1855     -6114.1540   3844760.0044      -231.1855     -6114.1540

LINE MINIMIZER BRACKET: DX 0 0.00297053 DU 0 81.9571 DUDX -92793 -92793 147926 
PRESSURE: 255 -235.335 3.73323 0.471273 3.73323 -236.118 -1.95904 0.471273 -1.95904 -222.141
GPRESSURE: 255 -6145.41 62.6456 -5.96058 -4.65072 -6101.59 2.87946 -9.76709 0.286654 -6100.54
ENERGY:     255     27402.8197     70239.2074     94013.9186      1675.9674       -9324676.5369    339971.3715         0.0000         0.0000         0.0000       -8791373.2525         0.0000  -8791373.2525  -8791373.2525         0.0000           -231.1981     -6115.8424   3844760.0044      -231.1981     -6115.8424

LINE MINIMIZER BRACKET: DX 0.00114486 0.00182567 DU -53.1839 135.141 DUDX -92793 -17.4467 147926 
LINE MINIMIZER REDUCING GRADIENT FROM 84869.6 TO 84.8696
PRESSURE: 256 -235.335 3.79389 0.477679 3.79389 -236.142 -1.95778 0.477679 -1.95778 -222.102
GPRESSURE: 256 -6145.93 63.8391 -5.57367 -3.64136 -6099.83 4.01179 -8.94458 1.33168 -6100.38
ENERGY:     256     27454.5556     70298.0004     93993.9316      1685.6126       -9324785.1513    340087.6362         0.0000         0.0000         0.0000       -8791265.4149         0.0000  -8791265.4149  -8791265.4149         0.0000           -231.1927     -6115.3771   3844760.0044      -231.1927     -6115.3771

LINE MINIMIZER BRACKET: DX 0 0.00345673 DU 0 107.838 DUDX -84869.6 -84869.6 147338 
PRESSURE: 257 -235.33 3.75521 0.473397 3.75521 -236.121 -1.95842 0.473397 -1.95842 -222.121
GPRESSURE: 257 -6145.52 63.088 -5.81541 -4.27044 -6100.87 3.29569 -9.4547 0.673193 -6100.49
ENERGY:     257     27373.9518     70236.9072     94004.6507      1675.9376       -9324721.0450    340002.6821         0.0000         0.0000         0.0000       -8791426.9157         0.0000  -8791426.9157  -8791426.9157         0.0000           -231.1905     -6115.6272   3844760.0044      -231.1905     -6115.6272

LINE MINIMIZER BRACKET: DX 0.00126381 0.00219292 DU -53.6632 161.501 DUDX -84869.6 1.21867 147338 
LINE MINIMIZER REDUCING GRADIENT FROM 84679.1 TO 84.6791
PRESSURE: 258 -235.361 3.76616 0.521602 3.76616 -236.081 -1.98484 0.521602 -1.98484 -222.147
GPRESSURE: 258 -6141.22 60.3944 -7.44049 -3.30057 -6097.7 2.54876 -9.25457 0.075624 -6095.37
ENERGY:     258     27566.9661     70312.6346     93982.9923      1685.3204       -9324843.7104    340019.1156         0.0000         0.0000         0.0000       -8791276.6815         0.0000  -8791276.6815  -8791276.6815         0.0000           -231.1963     -6111.4305   3844760.0044      -231.1963     -6111.4305

LINE MINIMIZER BRACKET: DX 0 0.00377922 DU 0 150.234 DUDX -84679.1 -84679.1 164211 
PRESSURE: 259 -235.334 3.75876 0.490223 3.75876 -236.101 -1.96769 0.490223 -1.96769 -222.124
GPRESSURE: 259 -6144.01 62.1787 -6.36201 -3.92756 -6099.74 3.04379 -9.37535 0.473902 -6098.77
ENERGY:     259     27387.0662     70233.4439     93995.1530      1675.9746       -9324768.4004    339995.4710         0.0000         0.0000         0.0000       -8791481.2917         0.0000  -8791481.2917  -8791481.2917         0.0000           -231.1862     -6114.1737   3844760.0044      -231.1862     -6114.1737

LINE MINIMIZER BRACKET: DX 0.00128593 0.00249329 DU -54.3761 204.61 DUDX -84679.1 -51.7348 164211 
LINE MINIMIZER REDUCING GRADIENT FROM 81302.7 TO 81.3027
PRESSURE: 260 -235.36 3.81333 0.52179 3.81333 -236.073 -1.99722 0.52179 -1.99722 -222.161
GPRESSURE: 260 -6153.21 60.0901 -6.77885 -5.94791 -6107.86 4.735 -9.33958 -0.609288 -6106.37
ETITLE:      TS           BOND          ANGLE          DIHED          IMPRP               ELECT            VDW       BOUNDARY           MISC        KINETIC               TOTAL           TEMP      POTENTIAL         TOTAL3        TEMPAVG            PRESSURE      GPRESSURE         VOLUME       PRESSAVG      GPRESSAVG

ENERGY:     260     27644.6028     70356.0805     93971.7293      1679.5828       -9324945.0302    339955.0941         0.0000         0.0000         0.0000       -8791337.9407         0.0000  -8791337.9407  -8791337.9407         0.0000           -231.1978     -6122.4811   3844760.0044      -231.1978     -6122.4811

LINE MINIMIZER BRACKET: DX 0 0.0038451 DU 0 143.351 DUDX -81302.7 -81302.7 156070 
PRESSURE: 261 -235.336 3.77752 0.501061 3.77752 -236.085 -1.97765 0.501061 -1.97765 -222.13
GPRESSURE: 261 -6147.11 61.4698 -6.49738 -4.60407 -6102.48 3.62357 -9.35743 0.102775 -6101.4
ENERGY:     261     27423.3094     70247.5794     93985.1612      1674.6009       -9324834.4385    339968.7448         0.0000         0.0000         0.0000       -8791535.0428         0.0000  -8791535.0428  -8791535.0428         0.0000           -231.1837     -6116.9947   3844760.0044      -231.1837     -6116.9947

LINE MINIMIZER BRACKET: DX 0.00131812 0.00252698 DU -53.7511 197.102 DUDX -81302.7 -4.02566 156070 
LINE MINIMIZER REDUCING GRADIENT FROM 85033.6 TO 85.0336
PRESSURE: 262 -235.381 3.82699 0.550011 3.82699 -236.056 -2.01341 0.550011 -2.01341 -222.134
GPRESSURE: 262 -6160.92 62.1889 -5.90743 -6.97432 -6115.25 4.89007 -12.7025 -0.845381 -6115.89
ENERGY:     262     27592.2700     70336.3823     93962.7716      1682.2566       -9324979.6874    339986.6965         0.0000         0.0000         0.0000       -8791419.3103         0.0000  -8791419.3103  -8791419.3103         0.0000           -231.1906     -6130.6841   3844760.0044      -231.1906     -6130.6841

LINE MINIMIZER BRACKET: DX 0 0.00332376 DU 0 115.733 DUDX -85033.6 -85033.6 154672 
PRESSURE: 263 -235.347 3.79497 0.518511 3.79497 -236.069 -1.99056 0.518511 -1.99056 -222.126
GPRESSURE: 263 -6151.95 61.7285 -6.28322 -5.43859 -6106.95 4.07576 -10.5383 -0.232908 -6106.55
ENERGY:     263     27437.0017     70254.4750     93975.1257      1673.9695       -9324890.3564    339964.6336         0.0000         0.0000         0.0000       -8791585.1508         0.0000  -8791585.1508  -8791585.1508         0.0000           -231.1809     -6121.8169   3844760.0044      -231.1809     -6121.8169

LINE MINIMIZER BRACKET: DX 0.00117907 0.00214469 DU -50.108 165.841 DUDX -85033.6 -86.9323 154672 
PRESSURE: 264 -235.35 3.79817 0.521833 3.79817 -236.068 -1.99293 0.521833 -1.99293 -222.126
GPRESSURE: 264 -6152.84 61.7749 -6.24374 -5.5917 -6107.77 4.15745 -10.7537 -0.294667 -6107.49
ENERGY:     264     27444.9562     70258.6364     93973.5454      1674.2504       -9324900.0969    339965.1191         0.0000         0.0000         0.0000       -8791583.5894         0.0000  -8791583.5894  -8791583.5894         0.0000           -231.1811     -6122.6972   3844760.0044      -231.1811     -6122.6972

LINE MINIMIZER BRACKET: DX 0.00117907 0.000214469 DU -50.108 1.5614 DUDX -85033.6 -86.9323 15376.6 
PRESSURE: 265 -235.347 3.79537 0.51881 3.79537 -236.069 -1.99082 0.51881 -1.99082 -222.127
GPRESSURE: 265 -6152.04 61.7326 -6.27852 -5.45319 -6107.03 4.08298 -10.5603 -0.239177 -6106.64
ENERGY:     265     27437.7200     70254.8498     93974.9644      1673.9919       -9324891.4494    339964.6780         0.0000         0.0000         0.0000       -8791585.2453         0.0000  -8791585.2453  -8791585.2453         0.0000           -231.1810     -6121.9048   3844760.0044      -231.1810     -6121.9048

LINE MINIMIZER BRACKET: DX 2.14469e-05 0.000193022 DU -0.0944367 1.65584 DUDX -86.9323 1459.07 15376.6 
PRESSURE: 266 -235.347 3.79538 0.518741 3.79538 -236.069 -1.99093 0.518741 -1.99093 -222.127
GPRESSURE: 266 -6152.03 61.7322 -6.27944 -5.45171 -6107.02 4.08212 -10.5569 -0.237743 -6106.63
ENERGY:     266     27437.6318     70254.8015     93974.9839      1673.9896       -9324891.3562    339964.6864         0.0000         0.0000         0.0000       -8791585.2630         0.0000  -8791585.2630  -8791585.2630         0.0000           -231.1810     -6121.8935   3844760.0044      -231.1810     -6121.8935

LINE MINIMIZER BRACKET: DX 1.87779e-05 2.66894e-06 DU -0.112182 0.0177448 DUDX -86.9323 1266.86 1459.07 
PRESSURE: 267 -235.347 3.79531 0.51879 3.79531 -236.069 -1.99092 0.51879 -1.99092 -222.127
GPRESSURE: 267 -6152.02 61.7315 -6.27938 -5.45058 -6107.01 4.08093 -10.5552 -0.237507 -6106.63
ENERGY:     267     27437.5678     70254.7689     93974.9983      1673.9870       -9324891.1391    339964.6670         0.0000         0.0000         0.0000       -8791585.1501         0.0000  -8791585.1501  -8791585.1501         0.0000           -231.1810     -6121.8860   3844760.0044      -231.1810     -6121.8860

LINE MINIMIZER BRACKET: DX 1.87779e-06 2.66894e-06 DU -0.112901 0.0177448 DUDX 1131.42 1266.86 1459.07 
PRESSURE: 268 -235.347 3.79538 0.518742 3.79538 -236.069 -1.99093 0.518742 -1.99093 -222.127
GPRESSURE: 268 -6152.03 61.7322 -6.27945 -5.45172 -6107.02 4.08209 -10.5569 -0.23776 -6106.63
ENERGY:     268     27437.6317     70254.8016     93974.9839      1673.9896       -9324891.3553    339964.6864         0.0000         0.0000         0.0000       -8791585.2621         0.0000  -8791585.2621  -8791585.2621         0.0000           -231.1810     -6121.8935   3844760.0044      -231.1810     -6121.8935

LINE MINIMIZER REDUCING GRADIENT FROM 78042.3 TO 78.0423
PRESSURE: 269 -235.374 3.77814 0.565001 3.77814 -236.055 -2.00158 0.565001 -2.00158 -222.159
GPRESSURE: 269 -6152.41 63.0524 -4.40384 -4.74341 -6109.25 4.5507 -9.53548 -1.74362 -6110.76
ENERGY:     269     27462.1375     70310.1007     93955.7902      1679.1198       -9324982.1221    340071.5894         0.0000         0.0000         0.0000       -8791503.3845         0.0000  -8791503.3845  -8791503.3845         0.0000           -231.1963     -6124.1399   3844760.0044      -231.1963     -6124.1399

LINE MINIMIZER BRACKET: DX 0 0.00323701 DU 0 81.8776 DUDX -78042.3 -78042.3 128722 
PRESSURE: 270 -235.353 3.78878 0.535988 3.78878 -236.059 -1.99487 0.535988 -1.99487 -222.134
GPRESSURE: 270 -6152.13 62.2371 -5.56357 -5.17818 -6107.82 4.25803 -10.169 -0.807046 -6108.21
ETITLE:      TS           BOND          ANGLE          DIHED          IMPRP               ELECT            VDW       BOUNDARY           MISC        KINETIC               TOTAL           TEMP      POTENTIAL         TOTAL3        TEMPAVG            PRESSURE      GPRESSURE         VOLUME       PRESSAVG      GPRESSAVG

ENERGY:     270     27405.7507     70254.9388     93966.1588      1673.7521       -9324929.0920    339995.7674         0.0000         0.0000         0.0000       -8791632.7241         0.0000  -8791632.7241  -8791632.7241         0.0000           -231.1819     -6122.7210   3844760.0044      -231.1819     -6122.7210

LINE MINIMIZER BRACKET: DX 0.00122234 0.00201468 DU -47.462 129.34 DUDX -78042.3 -40.9504 128722 
LINE MINIMIZER REDUCING GRADIENT FROM 76803.1 TO 76.8031
PRESSURE: 271 -235.371 3.80354 0.548602 3.80354 -236.084 -1.98912 0.548602 -1.98912 -222.169
GPRESSURE: 271 -6149.83 61.9096 -4.50882 -3.9667 -6106.72 4.3059 -9.20568 -1.79164 -6103.83
ENERGY:     271     27391.3344     70326.8347     93945.1191      1677.2641       -9325042.1177    340118.9953         0.0000         0.0000         0.0000       -8791582.5700         0.0000  -8791582.5700  -8791582.5700         0.0000           -231.2078     -6120.1254   3844760.0044      -231.2078     -6120.1254

LINE MINIMIZER BRACKET: DX 0 0.00305284 DU 0 50.1541 DUDX -76803.1 -76803.1 109817 
PRESSURE: 272 -235.356 3.79461 0.541257 3.79461 -236.065 -1.99249 0.541257 -1.99249 -222.144
GPRESSURE: 272 -6151.15 62.1067 -5.12274 -4.67741 -6107.35 4.27942 -9.77285 -1.21248 -6106.43
ENERGY:     272     27364.3985     70266.1587     93956.1653      1673.4498       -9324978.9214    340037.5517         0.0000         0.0000         0.0000       -8791681.1973         0.0000  -8791681.1973  -8791681.1973         0.0000           -231.1882     -6121.6434   3844760.0044      -231.1882     -6121.6434

LINE MINIMIZER BRACKET: DX 0.00125744 0.0017954 DU -48.4732 98.6273 DUDX -76803.1 -24.3582 109817 
LINE MINIMIZER REDUCING GRADIENT FROM 74664.5 TO 74.6645
PRESSURE: 273 -235.376 3.7946 0.558981 3.7946 -236.136 -2.00816 0.558981 -2.00816 -222.169
GPRESSURE: 273 -6143.6 62.3113 -5.17766 -3.1977 -6099.76 4.13102 -10.5952 -1.73925 -6097.95
ENERGY:     273     27452.7357     70279.7078     93941.5236      1676.6638       -9325070.9345    340069.3099         0.0000         0.0000         0.0000       -8791650.9938         0.0000  -8791650.9938  -8791650.9938         0.0000           -231.2270     -6113.7678   3844760.0044      -231.2270     -6113.7678

LINE MINIMIZER BRACKET: DX 0 0.00288985 DU 0 30.2035 DUDX -74664.5 -74664.5 95653.6 
PRESSURE: 274 -235.361 3.79474 0.549019 3.79474 -236.092 -1.99936 0.549019 -1.99936 -222.151
GPRESSURE: 274 -6147.79 62.203 -5.1425 -4.02336 -6103.98 4.21595 -10.1383 -1.44237 -6102.71
ENERGY:     274     27372.9759     70255.5697     93948.4079      1672.6397       -9325022.0083    340043.8180         0.0000         0.0000         0.0000       -8791728.5971         0.0000  -8791728.5971  -8791728.5971         0.0000           -231.2015     -6118.1615   3844760.0044      -231.2015     -6118.1615

LINE MINIMIZER BRACKET: DX 0.0012675 0.00162235 DU -47.3998 77.6033 DUDX -74664.5 -34.0903 95653.6 
LINE MINIMIZER REDUCING GRADIENT FROM 76115.8 TO 76.1158
PRESSURE: 275 -235.406 3.7824 0.554716 3.7824 -236.196 -1.97779 0.554716 -1.97779 -222.207
GPRESSURE: 275 -6151.71 61.6724 -5.13113 -4.26287 -6109.09 5.24438 -9.13295 0.756474 -6104.26
ENERGY:     275     27505.2839     70305.8737     93933.4106      1676.8039       -9325134.8554    339991.6312         0.0000         0.0000         0.0000       -8791721.8521         0.0000  -8791721.8521  -8791721.8521         0.0000           -231.2698     -6121.6854   3844760.0044      -231.2698     -6121.6854

LINE MINIMIZER BRACKET: DX 0 0.00263685 DU 0 6.74503 DUDX -76115.8 -76115.8 81075.5 
PRESSURE: 276 -235.38 3.78887 0.552017 3.78887 -236.14 -1.98876 0.552017 -1.98876 -222.174
GPRESSURE: 276 -6149.67 61.9506 -5.13306 -4.13713 -6106.43 4.71365 -9.65571 -0.380149 -6103.47
ENERGY:     276     27409.6111     70266.7992     93940.1088      1673.1818       -9325079.1441    340012.3364         0.0000         0.0000         0.0000       -8791777.1067         0.0000  -8791777.1067  -8791777.1067         0.0000           -231.2313     -6119.8552   3844760.0044      -231.2313     -6119.8552

LINE MINIMIZER BRACKET: DX 0.00127556 0.00136129 DU -48.5096 55.2546 DUDX -76115.8 -160.137 81075.5 
PRESSURE: 277 -235.382 3.78809 0.552047 3.78809 -236.145 -1.98783 0.552047 -1.98783 -222.178
GPRESSURE: 277 -6149.87 61.9233 -5.13145 -4.14971 -6106.7 4.76741 -9.6036 -0.266458 -6103.55
ENERGY:     277     27416.5469     70269.4527     93939.3380      1673.4027       -9325084.8772    340009.6248         0.0000         0.0000         0.0000       -8791776.5121         0.0000  -8791776.5121  -8791776.5121         0.0000           -231.2350     -6120.0375   3844760.0044      -231.2350     -6120.0375

LINE MINIMIZER BRACKET: DX 0.00127556 0.000136129 DU -48.5096 0.594645 DUDX -76115.8 -160.137 7955.36 
PRESSURE: 278 -235.38 3.78864 0.552074 3.78864 -236.14 -1.98878 0.552074 -1.98878 -222.175
GPRESSURE: 278 -6149.69 61.9474 -5.13134 -4.13815 -6106.46 4.71937 -9.65103 -0.368427 -6103.48
ENERGY:     278     27410.2801     70267.0546     93940.0306      1673.2026       -9325079.7630    340012.0498         0.0000         0.0000         0.0000       -8791777.1452         0.0000  -8791777.1452  -8791777.1452         0.0000           -231.2317     -6119.8738   3844760.0044      -231.2317     -6119.8738

LINE MINIMIZER BRACKET: DX 1.36129e-05 0.000122516 DU -0.038433 0.633078 DUDX -160.137 651.505 7955.36 
PRESSURE: 279 -235.38 3.7887 0.552085 3.7887 -236.14 -1.98887 0.552085 -1.98887 -222.175
GPRESSURE: 279 -6149.68 61.948 -5.13121 -4.13833 -6106.45 4.71798 -9.65169 -0.37028 -6103.48
ENERGY:     279     27410.2100     70267.0262     93940.0385      1673.2005       -9325079.6936    340012.0732         0.0000         0.0000         0.0000       -8791777.1451         0.0000  -8791777.1451  -8791777.1451         0.0000           -231.2317     -6119.8719   3844760.0044      -231.2317     -6119.8719

LINE MINIMIZER BRACKET: DX 1.36129e-06 0.000122516 DU -2.79974e-05 0.633078 DUDX 570.345 651.505 7955.36 
PRESSURE: 280 -235.38 3.78864 0.552076 3.78864 -236.14 -1.98878 0.552076 -1.98878 -222.175
GPRESSURE: 280 -6149.69 61.9474 -5.13134 -4.13813 -6106.46 4.71941 -9.65102 -0.368485 -6103.48
ETITLE:      TS           BOND          ANGLE          DIHED          IMPRP               ELECT            VDW       BOUNDARY           MISC        KINETIC               TOTAL           TEMP      POTENTIAL         TOTAL3        TEMPAVG            PRESSURE      GPRESSURE         VOLUME       PRESSAVG      GPRESSAVG

ENERGY:     280     27410.2801     70267.0546     93940.0306      1673.2026       -9325079.7575    340012.0497         0.0000         0.0000         0.0000       -8791777.1399         0.0000  -8791777.1399  -8791777.1399         0.0000           -231.2317     -6119.8738   3844760.0044      -231.2317     -6119.8738

LINE MINIMIZER REDUCING GRADIENT FROM 84456.4 TO 84.4564
PRESSURE: 281 -235.408 3.79842 0.557956 3.79842 -236.228 -1.98097 0.557956 -1.98097 -222.211
GPRESSURE: 281 -6152.62 61.3948 -6.60368 -3.85795 -6110.6 5.27193 -10.805 -0.25633 -6106.11
ENERGY:     281     27510.9964     70295.1616     93927.9711      1673.9308       -9325157.2912    339943.9156         0.0000         0.0000         0.0000       -8791805.3157         0.0000  -8791805.3157  -8791805.3157         0.0000           -231.2820     -6123.1123   3844760.0044      -231.2820     -6123.1123

PRESSURE: 282 -235.456 3.80831 0.564472 3.80831 -236.339 -1.97231 0.564472 -1.97231 -222.269
GPRESSURE: 282 -6155.47 60.7946 -8.10502 -3.60302 -6114.66 5.83085 -11.9318 -0.138564 -6108.52
ENERGY:     282     27771.8747     70407.1807     93922.3526      1682.6389       -9325215.5046    339918.6674         0.0000         0.0000         0.0000       -8791512.7903         0.0000  -8791512.7903  -8791512.7903         0.0000           -231.3547     -6126.2172   3844760.0044      -231.3547     -6126.2172

LINE MINIMIZER BRACKET: DX 0.00222511 0.00222511 DU -28.1758 292.525 DUDX -84456.4 59250.2 203734 
PRESSURE: 283 -235.393 3.79438 0.555735 3.79438 -236.189 -1.98426 0.555735 -1.98426 -222.193
GPRESSURE: 283 -6151.42 61.6275 -5.99265 -3.97268 -6108.9 5.04396 -10.3342 -0.302842 -6105.05
ENERGY:     283     27450.0923     70273.4305     93932.1660      1672.6646       -9325127.4988    339966.8676         0.0000         0.0000         0.0000       -8791832.2778         0.0000  -8791832.2778  -8791832.2778         0.0000           -231.2585     -6121.7917   3844760.0044      -231.2585     -6121.7917

LINE MINIMIZER BRACKET: DX 0.00130846 0.000916652 DU -55.138 26.9622 DUDX -84456.4 -41.6805 59250.2 
LINE MINIMIZER REDUCING GRADIENT FROM 89764.7 TO 89.7647
PRESSURE: 284 -235.462 3.79614 0.563667 3.79614 -236.269 -1.9752 0.563667 -1.9752 -222.232
GPRESSURE: 284 -6156.66 61.6276 -5.25684 -5.12275 -6114.46 4.69298 -9.68175 -1.43618 -6109.45
ENERGY:     284     27442.4216     70308.9692     93918.0860      1675.8197       -9325188.9818    339968.9954         0.0000         0.0000         0.0000       -8791874.6901         0.0000  -8791874.6901  -8791874.6901         0.0000           -231.3211     -6126.8569   3844760.0044      -231.3211     -6126.8569

PRESSURE: 285 -235.549 3.79803 0.571479 3.79803 -236.37 -1.96553 0.571479 -1.96553 -222.292
GPRESSURE: 285 -6161.89 61.5981 -4.5457 -6.28765 -6120.01 4.34199 -9.00064 -2.56982 -6113.65
ENERGY:     285     27565.6682     70420.8460     93910.4479      1688.6656       -9325232.8720    340008.8965         0.0000         0.0000         0.0000       -8791638.3479         0.0000  -8791638.3479  -8791638.3479         0.0000           -231.4034     -6131.8502   3844760.0044      -231.4034     -6131.8502

LINE MINIMIZER BRACKET: DX 0.00201862 0.00201862 DU -42.4122 236.342 DUDX -89764.7 47905.7 186495 
PRESSURE: 286 -235.436 3.79556 0.560963 3.79556 -236.239 -1.978 0.560963 -1.978 -222.217
GPRESSURE: 286 -6154.84 61.6327 -5.50895 -4.72127 -6112.52 4.81517 -9.91335 -1.04165 -6107.94
ENERGY:     286     27430.2528     70287.9565     93922.2584      1673.6243       -9325169.6313    339964.0357         0.0000         0.0000         0.0000       -8791891.5035         0.0000  -8791891.5035  -8791891.5035         0.0000           -231.2972     -6125.1022   3844760.0044      -231.2972     -6125.1022

LINE MINIMIZER BRACKET: DX 0.00131702 0.000701603 DU -59.2256 16.8134 DUDX -89764.7 -46.0242 47905.7 
LINE MINIMIZER REDUCING GRADIENT FROM 85676 TO 85.676
PRESSURE: 287 -235.468 3.80655 0.572125 3.80655 -236.308 -1.96067 0.572125 -1.96067 -222.244
GPRESSURE: 287 -6160.37 61.3518 -4.75361 -3.28399 -6116.13 4.45467 -9.97415 -1.54056 -6111.54
ENERGY:     287     27385.3484     70314.6194     93908.6886      1675.9688       -9325220.3547    340011.6460         0.0000         0.0000         0.0000       -8791924.0835         0.0000  -8791924.0835  -8791924.0835         0.0000           -231.3398     -6129.3471   3844760.0044      -231.3398     -6129.3471

PRESSURE: 288 -235.518 3.81735 0.582673 3.81735 -236.396 -1.94279 0.582673 -1.94279 -222.289
GPRESSURE: 288 -6165.88 61.047 -4.0407 -1.86182 -6119.7 4.08027 -10.0401 -2.05424 -6114.95
ENERGY:     288     27490.9008     70410.9257     93900.7668      1686.3274       -9325254.9550    340094.4009         0.0000         0.0000         0.0000       -8791671.6334         0.0000  -8791671.6334  -8791671.6334         0.0000           -231.4012     -6133.5091   3844760.0044      -231.4012     -6133.5091

LINE MINIMIZER BRACKET: DX 0.00203629 0.00203629 DU -32.58 252.45 DUDX -85676 53846.5 194292 
PRESSURE: 289 -235.453 3.80242 0.567919 3.80242 -236.279 -1.96746 0.567919 -1.96746 -222.231
GPRESSURE: 289 -6158.24 61.4638 -5.03941 -3.83871 -6114.74 4.59537 -9.95222 -1.34637 -6110.17
ENERGY:     289     27384.8362     70296.0973     93913.2544      1674.1166       -9325202.7267    339989.1882         0.0000         0.0000         0.0000       -8791945.2340         0.0000  -8791945.2340  -8791945.2340         0.0000           -231.3210     -6127.7178   3844760.0044      -231.3210     -6127.7178

LINE MINIMIZER BRACKET: DX 0.00125137 0.000784918 DU -53.7305 21.1505 DUDX -85676 -37.4741 53846.5 
LINE MINIMIZER REDUCING GRADIENT FROM 89497.7 TO 89.4977
PRESSURE: 290 -235.505 3.82448 0.575592 3.82448 -236.325 -1.96251 0.575592 -1.96251 -222.244
GPRESSURE: 290 -6160.62 61.497 -5.69231 -2.70662 -6116.25 3.46662 -11.3665 -2.31237 -6114.37
ETITLE:      TS           BOND          ANGLE          DIHED          IMPRP               ELECT            VDW       BOUNDARY           MISC        KINETIC               TOTAL           TEMP      POTENTIAL         TOTAL3        TEMPAVG            PRESSURE      GPRESSURE         VOLUME       PRESSAVG      GPRESSAVG

ENERGY:     290     27353.9420     70316.1090     93899.7043      1673.6759       -9325271.8496    340040.1913         0.0000         0.0000         0.0000       -8791988.2270         0.0000  -8791988.2270  -8791988.2270         0.0000           -231.3579     -6130.4159   3844760.0044      -231.3579     -6130.4159

PRESSURE: 291 -235.576 3.8463 0.58265 3.8463 -236.389 -1.95696 0.58265 -1.95696 -222.275
GPRESSURE: 291 -6162.93 61.5038 -6.37216 -1.59542 -6117.72 2.35396 -12.7708 -3.27444 -6118.35
ENERGY:     291     27446.1234     70404.8412     93891.4067      1680.2408       -9325326.7045    340127.4758         0.0000         0.0000         0.0000       -8791776.6166         0.0000  -8791776.6166  -8791776.6166         0.0000           -231.4131     -6133.0009   3844760.0044      -231.4131     -6133.0009

LINE MINIMIZER BRACKET: DX 0.00189754 0.00189754 DU -42.993 211.61 DUDX -89497.7 44275.6 179089 
PRESSURE: 292 -235.486 3.81707 0.573313 3.81707 -236.308 -1.96415 0.573313 -1.96415 -222.237
GPRESSURE: 292 -6159.84 61.4891 -5.47301 -3.07989 -6115.76 3.83917 -10.9005 -1.99402 -6113
ENERGY:     292     27350.5377     70301.8825     93903.6101      1673.0462       -9325250.4578    340019.3624         0.0000         0.0000         0.0000       -8792002.0188         0.0000  -8792002.0188  -8792002.0188         0.0000           -231.3438     -6129.5336   3844760.0044      -231.3438     -6129.5336

LINE MINIMIZER BRACKET: DX 0.00126993 0.000627604 DU -56.7848 13.7918 DUDX -89497.7 -78.4766 44275.6 
LINE MINIMIZER REDUCING GRADIENT FROM 86257.8 TO 86.2578
PRESSURE: 293 -235.585 3.81042 0.585068 3.81042 -236.345 -1.97882 0.585068 -1.97882 -222.275
GPRESSURE: 293 -6162.2 63.4492 -6.69666 -4.21904 -6119.23 4.08464 -10.7478 -1.31322 -6116.88
ENERGY:     293     27411.2566     70328.5852     93889.5880      1672.1527       -9325391.4999    340060.1502         0.0000         0.0000         0.0000       -8792029.7672         0.0000  -8792029.7672  -8792029.7672         0.0000           -231.4015     -6132.7696   3844760.0044      -231.4015     -6132.7696

PRESSURE: 294 -235.702 3.80358 0.596085 3.80358 -236.403 -1.99329 0.596085 -1.99329 -222.332
GPRESSURE: 294 -6164.52 65.3748 -7.94326 -5.41613 -6122.71 4.34171 -10.5989 -0.638551 -6120.56
ENERGY:     294     27609.6270     70432.9104     93880.9693      1679.3946       -9325520.2137    340140.0769         0.0000         0.0000         0.0000       -8791777.2355         0.0000  -8791777.2355  -8791777.2355         0.0000           -231.4788     -6135.9305   3844760.0044      -231.4788     -6135.9305

LINE MINIMIZER BRACKET: DX 0.00194001 0.00194001 DU -27.7484 252.532 DUDX -86257.8 57776.8 202956 
PRESSURE: 295 -235.543 3.81315 0.580205 3.81315 -236.328 -1.97299 0.580205 -1.97299 -222.258
GPRESSURE: 295 -6161.26 62.6672 -6.20287 -3.75794 -6117.83 3.98591 -10.8106 -1.5854 -6115.34
ENERGY:     295     27370.3973     70308.5618     93894.5619      1671.5349       -9325336.4898    340039.1947         0.0000         0.0000         0.0000       -8792052.2392         0.0000  -8792052.2392  -8792052.2392         0.0000           -231.3759     -6131.4785   3844760.0044      -231.3759     -6131.4785

LINE MINIMIZER BRACKET: DX 0.00116249 0.00077752 DU -50.2204 22.4719 DUDX -86257.8 -75.2662 57776.8 
LINE MINIMIZER REDUCING GRADIENT FROM 70741.1 TO 70.7411
PRESSURE: 296 -235.602 3.80308 0.593952 3.80308 -236.362 -1.97521 0.593952 -1.97521 -222.288
GPRESSURE: 296 -6158.11 62.1997 -6.36066 -3.62556 -6115.49 4.44414 -11.1035 -1.94151 -6114.88
ENERGY:     296     27524.8319     70323.7023     93880.6154      1671.8400       -9325544.5467    340090.9996         0.0000         0.0000         0.0000       -8792052.5575         0.0000  -8792052.5575  -8792052.5575         0.0000           -231.4171     -6129.4901   3844760.0044      -231.4171     -6129.4901

PRESSURE: 297 -235.681 3.79288 0.606908 3.79288 -236.416 -1.97721 0.606908 -1.97721 -222.337
GPRESSURE: 297 -6155.14 61.7018 -6.53763 -3.53906 -6113.36 4.91254 -11.4171 -2.30593 -6114.36
ENERGY:     297     27857.7808     70429.1224     93873.0558      1683.0028       -9325741.1421    340179.6549         0.0000         0.0000         0.0000       -8791718.5253         0.0000  -8791718.5253  -8791718.5253         0.0000           -231.4781     -6127.6171   3844760.0044      -231.4781     -6127.6171

LINE MINIMIZER BRACKET: DX 0.00235356 0.00235356 DU -0.318353 334.032 DUDX -70741.1 70717.1 213158 
PRESSURE: 298 -235.569 3.80815 0.587256 3.80815 -236.342 -1.9741 0.587256 -1.9741 -222.27
GPRESSURE: 298 -6159.65 62.4383 -6.28011 -3.68786 -6116.63 4.21427 -10.9557 -1.76346 -6115.11
ENERGY:     298     27425.4415     70304.8649     93886.7813      1670.3299       -9325442.0725    340060.6579         0.0000         0.0000         0.0000       -8792093.9970         0.0000  -8792093.9970  -8792093.9970         0.0000           -231.3941     -6130.4648   3844760.0044      -231.3941     -6130.4648

LINE MINIMIZER BRACKET: DX 0.00117903 0.00117453 DU -41.7579 41.4395 DUDX -70741.1 10.6676 70717.1 
LINE MINIMIZER REDUCING GRADIENT FROM 67892.2 TO 67.8922
PRESSURE: 299 -235.647 3.79567 0.592397 3.79567 -236.361 -2.00401 0.592397 -2.00401 -222.279
GPRESSURE: 299 -6161.91 61.3896 -6.10462 -0.442569 -6119.14 4.87754 -10.7407 -1.17242 -6115.95
ENERGY:     299     27520.5173     70356.4638     93869.9290      1672.9837       -9325745.1094    340215.9026         0.0000         0.0000         0.0000       -8792109.3129         0.0000  -8792109.3129  -8792109.3129         0.0000           -231.4289     -6132.3290   3844760.0044      -231.4289     -6132.3290

PRESSURE: 300 -235.741 3.78312 0.596707 3.78312 -236.397 -2.03331 0.596707 -2.03331 -222.305
GPRESSURE: 300 -6164.26 60.2929 -5.93777 2.73326 -6121.75 5.5437 -10.5555 -0.609095 -6116.71
Info: Benchmark time: 64 CPUs 0.0132478 s/step 0.0766657 days/ns 1330.89 MB memory
ETITLE:      TS           BOND          ANGLE          DIHED          IMPRP               ELECT            VDW       BOUNDARY           MISC        KINETIC               TOTAL           TEMP      POTENTIAL         TOTAL3        TEMPAVG            PRESSURE      GPRESSURE         VOLUME       PRESSAVG      GPRESSAVG

ENERGY:     300     27789.5079     70486.8485     93858.1987      1684.6085       -9326037.3466    340399.6870         0.0000         0.0000         0.0000       -8791818.4959         0.0000  -8791818.4959  -8791818.4959         0.0000           -231.4806     -6134.2376   3844760.0044      -231.4806     -6134.2376

LINE MINIMIZER BRACKET: DX 0.00246882 0.00246882 DU -15.3159 290.817 DUDX -67892.2 55615 180181 
PRESSURE: 301 -235.61 3.80142 0.590139 3.80142 -236.35 -1.99046 0.590139 -1.99046 -222.273
GPRESSURE: 301 -6160.88 61.8669 -6.18268 -1.8957 -6117.99 4.57979 -10.8341 -1.43479 -6115.57
ENERGY:     301     27456.2349     70323.5049     93876.8796      1670.6807       -9325610.0706    340142.6677         0.0000         0.0000         0.0000       -8792140.1028         0.0000  -8792140.1028  -8792140.1028         0.0000           -231.4111     -6131.4806   3844760.0044      -231.4111     -6131.4806

LINE MINIMIZER BRACKET: DX 0.00135829 0.00111053 DU -46.1057 30.7899 DUDX -67892.2 -61.4998 55615 
LINE MINIMIZER REDUCING GRADIENT FROM 102653 TO 102.653
PRESSURE: 302 -235.673 3.79548 0.588787 3.79548 -236.359 -2.01549 0.588787 -2.01549 -222.281
GPRESSURE: 302 -6161.5 61.5616 -7.08059 -1.02532 -6117.86 6.03009 -10.6858 -0.353648 -6117.02
ENERGY:     302     27448.1363     70328.5862     93858.9003      1671.1757       -9325936.8776    340395.0853         0.0000         0.0000         0.0000       -8792234.9939         0.0000  -8792234.9939  -8792234.9939         0.0000           -231.4379     -6132.1280   3844760.0044      -231.4379     -6132.1280

PRESSURE: 303 -235.75 3.78948 0.586 3.78948 -236.382 -2.04005 0.586 -2.04005 -222.302
GPRESSURE: 303 -6161.82 61.2314 -7.98788 -0.18187 -6117.44 7.48937 -10.5821 0.716391 -6118.11
ENERGY:     303     27511.2583     70374.8202     93844.2467      1676.8333       -9326251.6741    340670.7782         0.0000         0.0000         0.0000       -8792173.7374         0.0000  -8792173.7374  -8792173.7374         0.0000           -231.4781     -6132.4546   3844760.0044      -231.4781     -6132.4546

LINE MINIMIZER BRACKET: DX 0.00167602 0.00167602 DU -94.8912 61.2565 DUDX -102653 -10345.3 83665.3 
PRESSURE: 304 -235.681 3.79488 0.588203 3.79488 -236.361 -2.01814 0.588203 -2.01814 -222.282
GPRESSURE: 304 -6161.55 61.5278 -7.18087 -0.930516 -6117.83 6.19076 -10.6718 -0.236482 -6117.16
ENERGY:     304     27451.6015     70331.6680     93857.1173      1671.5462       -9325972.2078    340424.3390         0.0000         0.0000         0.0000       -8792235.9358         0.0000  -8792235.9358  -8792235.9358         0.0000           -231.4415     -6132.1799   3844760.0044      -231.4415     -6132.1799

LINE MINIMIZER BRACKET: DX 0.000184874 0.00149115 DU -0.941931 62.1984 DUDX -10345.3 -71.7592 83665.3 
LINE MINIMIZER REDUCING GRADIENT FROM 179651 TO 179.651
PRESSURE: 305 -235.692 3.79155 0.570629 3.79155 -236.405 -2.03236 0.570629 -2.03236 -222.275
GPRESSURE: 305 -6166.88 62.3657 -7.7078 -1.74485 -6123.37 6.90691 -11.1159 -1.17133 -6121.8
ENERGY:     305     27402.2458     70341.4314     93836.9940      1670.4207       -9326347.7780    340735.5526         0.0000         0.0000         0.0000       -8792361.1334         0.0000  -8792361.1334  -8792361.1334         0.0000           -231.4574     -6137.3501   3844760.0044      -231.4574     -6137.3501

PRESSURE: 306 -235.717 3.78823 0.552308 3.78823 -236.464 -2.04696 0.552308 -2.04696 -222.281
GPRESSURE: 306 -6171.85 63.1698 -8.22329 -2.59931 -6128.58 7.64492 -11.6052 -2.10227 -6126.01
ENERGY:     306     27441.9237     70387.9734     93819.9802      1672.9637       -9326709.3326    341068.6270         0.0000         0.0000         0.0000       -8792317.8647         0.0000  -8792317.8647  -8792317.8647         0.0000           -231.4874     -6142.1453   3844760.0044      -231.4874     -6142.1453

LINE MINIMIZER BRACKET: DX 0.00116209 0.00116209 DU -125.198 43.2687 DUDX -179651 -35779.8 111180 
PRESSURE: 307 -235.696 3.79073 0.566253 3.79073 -236.419 -2.03589 0.566253 -2.03589 -222.275
GPRESSURE: 307 -6168.13 62.5661 -7.8359 -1.9503 -6124.68 7.08574 -11.2292 -1.40027 -6122.87
ENERGY:     307     27403.7272     70349.4331     93832.5303      1670.7049       -9326437.9839    340815.0609         0.0000         0.0000         0.0000       -8792366.5275         0.0000  -8792366.5275  -8792366.5275         0.0000           -231.4634     -6138.5607   3844760.0044      -231.4634     -6138.5607

LINE MINIMIZER BRACKET: DX 0.000284736 0.00087735 DU -5.39407 48.6628 DUDX -35779.8 -89.5851 111180 
MINIMIZER RESTARTING CONJUGATE GRADIENT ALGORITHM
LINE MINIMIZER REDUCING GRADIENT FROM 193878 TO 193.878
PRESSURE: 308 -235.69 3.7802 0.551896 3.7802 -236.4 -2.06013 0.551896 -2.06013 -222.266
GPRESSURE: 308 -6175.51 59.2428 -4.84246 -1.00135 -6126.04 6.2507 -8.58556 1.20332 -6126.7
ENERGY:     308     28210.7665     70461.0159     93832.9793      1672.9507       -9326563.0466    340791.3998         0.0000         0.0000         0.0000       -8791593.9344         0.0000  -8791593.9344  -8791593.9344         0.0000           -231.4521     -6142.7523   3844760.0044      -231.4521     -6142.7523

LINE MINIMIZER BRACKET: DX 0 0.00288107 DU 0 772.593 DUDX -193878 -193878 730061 
PRESSURE: 309 -235.69 3.78824 0.562999 3.78824 -236.41 -2.04126 0.562999 -2.04126 -222.268
GPRESSURE: 309 -6169.26 61.8689 -7.20308 -1.74092 -6124.53 6.89998 -10.6659 -0.857404 -6123.37
ENERGY:     309     27407.3547     70329.0822     93831.1675      1668.0548       -9326464.6608    340803.9025         0.0000         0.0000         0.0000       -8792425.0992         0.0000  -8792425.0992  -8792425.0992         0.0000           -231.4559     -6139.0538   3844760.0044      -231.4559     -6139.0538

LINE MINIMIZER BRACKET: DX 0.000604467 0.0022766 DU -58.5717 831.165 DUDX -193878 -0.6204 730061 
LINE MINIMIZER REDUCING GRADIENT FROM 82936 TO 82.936
PRESSURE: 310 -235.43 3.77459 0.543682 3.77459 -236.477 -1.99471 0.543682 -1.99471 -222.184
GPRESSURE: 310 -6175.34 59.0176 -4.04713 1.03721 -6132.45 3.62727 -11.681 -1.47456 -6127.33
ETITLE:      TS           BOND          ANGLE          DIHED          IMPRP               ELECT            VDW       BOUNDARY           MISC        KINETIC               TOTAL           TEMP      POTENTIAL         TOTAL3        TEMPAVG            PRESSURE      GPRESSURE         VOLUME       PRESSAVG      GPRESSAVG

ENERGY:     310     27881.2012     70463.3960     93837.7367      1698.5658       -9326793.1238    340892.6109         0.0000         0.0000         0.0000       -8792019.6132         0.0000  -8792019.6132  -8792019.6132         0.0000           -231.3636     -6145.0377   3844760.0044      -231.3636     -6145.0377

LINE MINIMIZER BRACKET: DX 0 0.00505774 DU 0 405.486 DUDX -82936 -82936 243016 
PRESSURE: 311 -235.616 3.78481 0.557864 3.78481 -236.419 -2.02976 0.557864 -2.02976 -222.239
GPRESSURE: 311 -6170.5 61.157 -6.38745 -1.00674 -6126.22 6.05957 -10.9079 -1.01477 -6124.19
ENERGY:     311     27453.3438     70311.8274     93829.4786      1667.7613       -9326548.7212    340808.1425         0.0000         0.0000         0.0000       -8792478.1675         0.0000  -8792478.1675  -8792478.1675         0.0000           -231.4245     -6140.3046   3844760.0044      -231.4245     -6140.3046

LINE MINIMIZER BRACKET: DX 0.00128587 0.00377188 DU -53.0683 458.554 DUDX -82936 62.5242 243016 
LINE MINIMIZER REDUCING GRADIENT FROM 70257.3 TO 70.2573
PRESSURE: 312 -235.368 3.78703 0.556462 3.78703 -236.467 -1.9513 0.556462 -1.9513 -222.148
GPRESSURE: 312 -6173.39 62.9619 -5.35589 -5.62813 -6128.69 4.64227 -11.3502 -3.83156 -6127.64
ENERGY:     312     27697.4694     70382.4885     93829.5144      1676.0758       -9326854.5148    341056.2037         0.0000         0.0000         0.0000       -8792212.7630         0.0000  -8792212.7630  -8792212.7630         0.0000           -231.3276     -6143.2411   3844760.0044      -231.3276     -6143.2411

LINE MINIMIZER BRACKET: DX 0 0.0040658 DU 0 265.404 DUDX -70257.3 -70257.3 200811 
PRESSURE: 313 -235.546 3.78548 0.557518 3.78548 -236.426 -2.00896 0.557518 -2.00896 -222.21
GPRESSURE: 313 -6171.13 61.6338 -6.11327 -2.17967 -6126.72 5.68971 -11.013 -1.74119 -6125.03
ENERGY:     313     27457.7294     70300.2186     93828.2800      1668.4143       -9326629.4683    340859.5265         0.0000         0.0000         0.0000       -8792515.2995         0.0000  -8792515.2995  -8792515.2995         0.0000           -231.3940     -6140.9578   3844760.0044      -231.3940     -6140.9578

LINE MINIMIZER BRACKET: DX 0.0010538 0.003012 DU -37.132 302.536 DUDX -70257.3 94.5267 200811 
PRESSURE: 314 -235.553 3.78545 0.557341 3.78545 -236.425 -2.01133 0.557341 -2.01133 -222.212
GPRESSURE: 314 -6171.06 61.586 -6.14002 -2.06202 -6126.66 5.72555 -11.002 -1.66878 -6124.94
ENERGY:     314     27455.4357     70300.4379     93828.3619      1668.3019       -9326621.4669    340853.9578         0.0000         0.0000         0.0000       -8792514.9717         0.0000  -8792514.9717  -8792514.9717         0.0000           -231.3968     -6140.8889   3844760.0044      -231.3968     -6140.8889

LINE MINIMIZER BRACKET: DX 0.00010538 0.003012 DU -0.327799 302.536 DUDX -6936.81 94.5267 200811 
PRESSURE: 315 -235.547 3.78546 0.557468 3.78546 -236.426 -2.00933 0.557468 -2.00933 -222.21
GPRESSURE: 315 -6171.12 61.629 -6.11548 -2.16835 -6126.71 5.69316 -11.0128 -1.73455 -6125.02
ENERGY:     315     27457.4827     70300.2290     93828.2885      1668.4031       -9326628.5471    340858.9556         0.0000         0.0000         0.0000       -8792515.1880         0.0000  -8792515.1880  -8792515.1880         0.0000           -231.3942     -6140.9505   3844760.0044      -231.3942     -6140.9505

LINE MINIMIZER BRACKET: DX 1.0538e-05 0.003012 DU -0.111418 302.536 DUDX -608.711 94.5267 200811 
PRESSURE: 316 -235.546 3.78547 0.557554 3.78547 -236.426 -2.00899 0.557554 -2.00899 -222.21
GPRESSURE: 316 -6171.13 61.6332 -6.11341 -2.17891 -6126.72 5.69 -11.0127 -1.7401 -6125.03
ENERGY:     316     27457.7049     70300.2196     93828.2810      1668.4135       -9326629.3849    340859.4678         0.0000         0.0000         0.0000       -8792515.2981         0.0000  -8792515.2981  -8792515.2981         0.0000           -231.3940     -6140.9568   3844760.0044      -231.3940     -6140.9568

LINE MINIMIZER BRACKET: DX 1.0538e-06 0.003012 DU -0.00132436 302.536 DUDX 24.1506 94.5267 200811 
PRESSURE: 317 -235.546 3.78548 0.557521 3.78548 -236.426 -2.00895 0.557521 -2.00895 -222.21
GPRESSURE: 317 -6171.13 61.6338 -6.11325 -2.17967 -6126.72 5.6897 -11.013 -1.74119 -6125.03
ENERGY:     317     27457.7293     70300.2188     93828.2800      1668.4143       -9326629.4688    340859.5267         0.0000         0.0000         0.0000       -8792515.2996         0.0000  -8792515.2996  -8792515.2996         0.0000           -231.3940     -6140.9578   3844760.0044      -231.3940     -6140.9578

LINE MINIMIZER REDUCING GRADIENT FROM 59593.7 TO 59.5937
PRESSURE: 318 -235.43 3.78174 0.573868 3.78174 -236.38 -1.99515 0.573868 -1.99515 -222.09
GPRESSURE: 318 -6173.1 64.2727 -5.84654 -4.1213 -6129.05 5.36963 -10.1979 -1.77341 -6126.4
ENERGY:     318     27460.4407     70332.1457     93827.2682      1674.3468       -9326937.2841    341219.9518         0.0000         0.0000         0.0000       -8792423.1309         0.0000  -8792423.1309  -8792423.1309         0.0000           -231.3001     -6142.8513   3844760.0044      -231.3001     -6142.8513

LINE MINIMIZER BRACKET: DX 0 0.00373968 DU 0 92.1688 DUDX -59593.7 -59593.7 108766 
PRESSURE: 319 -235.501 3.78406 0.563096 3.78406 -236.405 -2.00424 0.563096 -2.00424 -222.163
GPRESSURE: 319 -6171.73 62.5699 -6.01432 -2.85032 -6127.43 5.57358 -10.7197 -1.75111 -6125.48
ENERGY:     319     27420.7386     70292.7819     93826.6460      1668.5078       -9326740.6674    340977.2890         0.0000         0.0000         0.0000       -8792554.7041         0.0000  -8792554.7041  -8792554.7041         0.0000           -231.3565     -6141.5462   3844760.0044      -231.3565     -6141.5462

LINE MINIMIZER BRACKET: DX 0.00132278 0.0024169 DU -39.4045 131.573 DUDX -59593.7 15.4554 108766 
LINE MINIMIZER REDUCING GRADIENT FROM 65016.3 TO 65.0163
PRESSURE: 320 -235.364 3.78691 0.592172 3.78691 -236.377 -1.9684 0.592172 -1.9684 -222.037
GPRESSURE: 320 -6171.94 61.4212 -6.48321 -0.94646 -6125.66 5.43253 -11.4004 -1.16092 -6121.71
ETITLE:      TS           BOND          ANGLE          DIHED          IMPRP               ELECT            VDW       BOUNDARY           MISC        KINETIC               TOTAL           TEMP      POTENTIAL         TOTAL3        TEMPAVG            PRESSURE      GPRESSURE         VOLUME       PRESSAVG      GPRESSAVG

ENERGY:     320     27416.4580     70306.9491     93824.8971      1675.8322       -9327067.7980    341327.5326         0.0000         0.0000         0.0000       -8792516.1290         0.0000  -8792516.1290  -8792516.1290         0.0000           -231.2596     -6139.7688   3844760.0044      -231.2596     -6139.7688

LINE MINIMIZER BRACKET: DX 0 0.00306808 DU 0 38.5751 DUDX -65016.3 -65016.3 89990.8 
PRESSURE: 321 -235.44 3.78549 0.575492 3.78549 -236.39 -1.98933 0.575492 -1.98933 -222.107
GPRESSURE: 321 -6171.77 62.0949 -6.20554 -2.03925 -6126.63 5.51073 -10.9992 -1.50549 -6123.88
ENERGY:     321     27389.1018     70284.3339     93824.8626      1669.5176       -9326880.1167    341115.9424         0.0000         0.0000         0.0000       -8792596.3584         0.0000  -8792596.3584  -8792596.3584         0.0000           -231.3124     -6140.7589   3844760.0044      -231.3124     -6140.7589

LINE MINIMIZER BRACKET: DX 0.00128546 0.00178263 DU -41.6542 80.2294 DUDX -65016.3 -17.181 89990.8 
LINE MINIMIZER REDUCING GRADIENT FROM 64365.8 TO 64.3658
PRESSURE: 322 -235.361 3.76724 0.614151 3.76724 -236.328 -1.98723 0.614151 -1.98723 -222.009
GPRESSURE: 322 -6169.22 62.1508 -6.54403 -0.493286 -6124.56 5.0273 -9.00365 -1.23929 -6118.08
ENERGY:     322     27508.1822     70303.5388     93821.5798      1673.2633       -9327241.8110    341394.8011         0.0000         0.0000         0.0000       -8792540.4459         0.0000  -8792540.4459  -8792540.4459         0.0000           -231.2329     -6137.2848   3844760.0044      -231.2329     -6137.2848

LINE MINIMIZER BRACKET: DX 0 0.00295902 DU 0 55.9125 DUDX -64365.8 -64365.8 102098 
PRESSURE: 323 -235.406 3.77838 0.590563 3.77838 -236.363 -1.98853 0.590563 -1.98853 -222.066
GPRESSURE: 323 -6170.72 62.1185 -6.33284 -1.43362 -6125.75 5.32436 -10.226 -1.4023 -6121.61
ENERGY:     323     27404.0345     70276.0625     93822.6853      1669.8540       -9327022.5014    341216.6180         0.0000         0.0000         0.0000       -8792633.2472         0.0000  -8792633.2472  -8792633.2472         0.0000           -231.2786     -6139.3611   3844760.0044      -231.2786     -6139.3611

LINE MINIMIZER BRACKET: DX 0.00114374 0.00181527 DU -36.8888 92.8013 DUDX -64365.8 25.1869 102098 
LINE MINIMIZER REDUCING GRADIENT FROM 54993.6 TO 54.9936
PRESSURE: 324 -235.422 3.74736 0.596567 3.74736 -236.252 -2.01431 0.596567 -2.01431 -221.986
GPRESSURE: 324 -6170.3 62.2401 -7.5134 -3.95817 -6129.13 3.92194 -10.3395 -1.8389 -6122.27
ENERGY:     324     27594.6276     70311.9741     93818.8221      1671.1094       -9327395.3436    341427.3566         0.0000         0.0000         0.0000       -8792571.4538         0.0000  -8792571.4538  -8792571.4538         0.0000           -231.2201     -6140.5659   3844760.0044      -231.2201     -6140.5659

LINE MINIMIZER BRACKET: DX 0 0.00342416 DU 0 61.7933 DUDX -54993.6 -54993.6 90982.6 
PRESSURE: 325 -235.409 3.76675 0.592988 3.76675 -236.318 -1.99823 0.592988 -1.99823 -222.033
GPRESSURE: 325 -6170.51 62.1665 -6.77317 -2.37892 -6126.98 4.79442 -10.266 -1.56753 -6121.85
ENERGY:     325     27444.7792     70274.5568     93820.0811      1668.5106       -9327165.6567    341288.9259         0.0000         0.0000         0.0000       -8792668.8031         0.0000  -8792668.8031  -8792668.8031         0.0000           -231.2533     -6139.7808   3844760.0044      -231.2533     -6139.7808

LINE MINIMIZER BRACKET: DX 0.00128907 0.00213509 DU -35.5559 97.3492 DUDX -54993.6 1.40856 90982.6 
LINE MINIMIZER REDUCING GRADIENT FROM 55008.5 TO 55.0085
PRESSURE: 326 -235.359 3.76556 0.571277 3.76556 -236.201 -2.01552 0.571277 -2.01552 -221.967
GPRESSURE: 326 -6175.28 63.8869 -7.42862 -3.43707 -6133.11 3.94786 -11.4205 0.235701 -6127.07
ENERGY:     326     27590.7319     70305.5082     93818.9643      1671.9871       -9327517.4537    341509.2134         0.0000         0.0000         0.0000       -8792621.0488         0.0000  -8792621.0488  -8792621.0488         0.0000           -231.1757     -6145.1515   3844760.0044      -231.1757     -6145.1515

LINE MINIMIZER BRACKET: DX 0 0.00347609 DU 0 47.7543 DUDX -55008.5 -55008.5 82321.5 
PRESSURE: 327 -235.386 3.76614 0.583973 3.76614 -236.268 -2.00492 0.583973 -2.00492 -222.003
GPRESSURE: 327 -6172.38 62.8583 -7.03486 -2.79526 -6129.38 4.45775 -10.7297 -0.845588 -6123.93
ENERGY:     327     27474.4299     70272.0105     93818.4181      1667.7783       -9327309.3316    341369.7781         0.0000         0.0000         0.0000       -8792706.9168         0.0000  -8792706.9168  -8792706.9168         0.0000           -231.2190     -6141.8972   3844760.0044      -231.2190     -6141.8972

LINE MINIMIZER BRACKET: DX 0.00139072 0.00208537 DU -38.1137 85.868 DUDX -55008.5 -29.0811 82321.5 
LINE MINIMIZER REDUCING GRADIENT FROM 61243.9 TO 61.2439
PRESSURE: 328 -235.369 3.75213 0.550158 3.75213 -236.142 -2.01244 0.550158 -2.01244 -221.953
GPRESSURE: 328 -6173.07 64.0504 -4.87284 -2.72138 -6128.46 3.96037 -9.17582 1.05105 -6126.34
ENERGY:     328     27507.9907     70283.8370     93816.5548      1671.8675       -9327609.2587    341684.1493         0.0000         0.0000         0.0000       -8792644.8594         0.0000  -8792644.8594  -8792644.8594         0.0000           -231.1547     -6142.6239   3844760.0044      -231.1547     -6142.6239

LINE MINIMIZER BRACKET: DX 0 0.00320482 DU 0 62.0574 DUDX -61243.9 -61243.9 99885.7 
PRESSURE: 329 -235.376 3.76051 0.571498 3.76051 -236.217 -2.00783 0.571498 -2.00783 -221.981
GPRESSURE: 329 -6172.61 63.3128 -6.2149 -2.76353 -6129 4.26583 -10.1431 -0.128864 -6124.85
ENERGY:     329     27455.3425     70261.2479     93816.6104      1668.0714       -9327426.4436    341481.0180         0.0000         0.0000         0.0000       -8792744.1533         0.0000  -8792744.1533  -8792744.1533         0.0000           -231.1910     -6142.1545   3844760.0044      -231.1910     -6142.1545

LINE MINIMIZER BRACKET: DX 0.00121748 0.00198735 DU -37.2366 99.294 DUDX -61243.9 -9.15227 99885.7 
LINE MINIMIZER REDUCING GRADIENT FROM 59273.9 TO 59.2739
PRESSURE: 330 -235.358 3.76884 0.531606 3.76884 -236.114 -2.03941 0.531606 -2.03941 -221.945
GPRESSURE: 330 -6168.77 61.0879 -6.4204 -1.74778 -6121.97 3.85406 -12.0305 -0.705622 -6122.15
ETITLE:      TS           BOND          ANGLE          DIHED          IMPRP               ELECT            VDW       BOUNDARY           MISC        KINETIC               TOTAL           TEMP      POTENTIAL         TOTAL3        TEMPAVG            PRESSURE      GPRESSURE         VOLUME       PRESSAVG      GPRESSAVG

ENERGY:     330     27438.5329     70267.4960     93816.2979      1672.7241       -9327680.2220    341836.1146         0.0000         0.0000         0.0000       -8792649.0566         0.0000  -8792649.0566  -8792649.0566         0.0000           -231.1390     -6137.6291   3844760.0044      -231.1390     -6137.6291

LINE MINIMIZER BRACKET: DX 0 0.00340908 DU 0 95.0968 DUDX -59273.9 -59273.9 115094 
PRESSURE: 331 -235.365 3.76354 0.558174 3.76354 -236.178 -2.01848 0.558174 -2.01848 -221.964
GPRESSURE: 331 -6171.26 62.5578 -6.28319 -2.41356 -6126.57 4.12496 -10.7839 -0.326394 -6123.93
ENERGY:     331     27413.9942     70247.9424     93815.2204      1667.7149       -9327516.0709    341592.7722         0.0000         0.0000         0.0000       -8792778.4269         0.0000  -8792778.4269  -8792778.4269         0.0000           -231.1690     -6140.5855   3844760.0044      -231.1690     -6140.5855

LINE MINIMIZER BRACKET: DX 0.00115907 0.00225001 DU -34.2735 129.37 DUDX -59273.9 22.3206 115094 
LINE MINIMIZER REDUCING GRADIENT FROM 51372.1 TO 51.3721
PRESSURE: 332 -235.322 3.79253 0.501494 3.79253 -236.156 -2.01633 0.501494 -2.01633 -221.96
GPRESSURE: 332 -6173.09 60.4448 -5.89368 -3.37454 -6126.62 5.13451 -9.46235 0.512253 -6128.17
ENERGY:     332     27487.9992     70284.4339     93815.6412      1676.2488       -9327781.3734    341875.5966         0.0000         0.0000         0.0000       -8792641.4537         0.0000  -8792641.4537  -8792641.4537         0.0000           -231.1462     -6142.6248   3844760.0044      -231.1462     -6142.6248

LINE MINIMIZER BRACKET: DX 0 0.00405659 DU 0 136.973 DUDX -51372.1 -51372.1 118938 
PRESSURE: 333 -235.348 3.77221 0.54114 3.77221 -236.167 -2.01813 0.54114 -2.01813 -221.958
GPRESSURE: 333 -6171.75 61.9191 -6.16445 -2.69653 -6126.52 4.43165 -10.3865 -0.0735579 -6125.2
ENERGY:     333     27399.5034     70239.5874     93813.8688      1667.6632       -9327599.7281    341669.1678         0.0000         0.0000         0.0000       -8792809.9375         0.0000  -8792809.9375  -8792809.9375         0.0000           -231.1576     -6141.1572   3844760.0044      -231.1576     -6141.1572

LINE MINIMIZER BRACKET: DX 0.00122387 0.00283272 DU -31.5106 168.484 DUDX -51372.1 10.6087 118938 
LINE MINIMIZER REDUCING GRADIENT FROM 45995.7 TO 45.9957
PRESSURE: 334 -235.331 3.75323 0.52416 3.75323 -236.197 -2.02891 0.52416 -2.02891 -221.929
GPRESSURE: 334 -6179.41 63.9585 -7.22251 -3.81414 -6133.36 5.93612 -9.43175 2.31146 -6133.23
ENERGY:     334     27625.7127     70273.3145     93817.4071      1670.9682       -9327843.4515    341787.4044         0.0000         0.0000         0.0000       -8792668.6445         0.0000  -8792668.6445  -8792668.6445         0.0000           -231.1524     -6148.6655   3844760.0044      -231.1524     -6148.6655

LINE MINIMIZER BRACKET: DX 0 0.00430872 DU 0 141.293 DUDX -45995.7 -45995.7 111653 
PRESSURE: 335 -235.339 3.76661 0.536232 3.76661 -236.172 -2.02113 0.536232 -2.02113 -221.946
GPRESSURE: 335 -6173.96 62.5181 -6.47373 -3.01365 -6128.48 4.86948 -10.1108 0.62061 -6127.55
ENERGY:     335     27428.1182     70230.6581     93813.7491      1667.0647       -9327673.9420    341695.5760         0.0000         0.0000         0.0000       -8792838.7760         0.0000  -8792838.7760  -8792838.7760         0.0000           -231.1521     -6143.3294   3844760.0044      -231.1521     -6143.3294

LINE MINIMIZER BRACKET: DX 0.0012577 0.00305103 DU -28.8385 170.131 DUDX -45995.7 18.7773 111653 
LINE MINIMIZER REDUCING GRADIENT FROM 45723.1 TO 45.7231
PRESSURE: 336 -235.327 3.76973 0.496385 3.76973 -236.223 -2.03528 0.496385 -2.03528 -221.912
GPRESSURE: 336 -6178.68 62.7781 -8.36782 -2.53749 -6132.04 4.84571 -10.3058 1.6043 -6130.87
ENERGY:     336     27631.1426     70262.2350     93817.1369      1671.9575       -9327894.8295    341767.5448         0.0000         0.0000         0.0000       -8792744.8128         0.0000  -8792744.8128  -8792744.8128         0.0000           -231.1542     -6147.1972   3844760.0044      -231.1542     -6147.1972

LINE MINIMIZER BRACKET: DX 0 0.00381338 DU 0 93.9632 DUDX -45723.1 -45723.1 95026.2 
PRESSURE: 337 -235.332 3.76748 0.523258 3.76748 -236.185 -2.02565 0.523258 -2.02565 -221.931
GPRESSURE: 337 -6175.45 62.6021 -7.08766 -2.85155 -6129.6 4.85729 -10.174 0.936141 -6128.62
ENERGY:     337     27462.6190     70225.8262     93813.7521      1666.9283       -9327748.4177    341712.0920         0.0000         0.0000         0.0000       -8792867.2001         0.0000  -8792867.2001  -8792867.2001         0.0000           -231.1494     -6144.5582   3844760.0044      -231.1494     -6144.5582

LINE MINIMIZER BRACKET: DX 0.00123899 0.00257439 DU -28.4241 122.387 DUDX -45723.1 -5.02419 95026.2 
LINE MINIMIZER REDUCING GRADIENT FROM 46448.7 TO 46.4487
PRESSURE: 338 -235.331 3.74701 0.493469 3.74701 -236.25 -2.02198 0.493469 -2.02198 -221.884
GPRESSURE: 338 -6171.21 62.187 -7.22503 -0.581797 -6126.35 3.74327 -7.76309 -0.832035 -6122.9
ENERGY:     338     27529.7624     70254.8102     93817.6223      1673.5876       -9327919.7833    341829.1915         0.0000         0.0000         0.0000       -8792814.8092         0.0000  -8792814.8092  -8792814.8092         0.0000           -231.1551     -6140.1526   3844760.0044      -231.1551     -6140.1526

LINE MINIMIZER BRACKET: DX 0 0.00335079 DU 0 52.3909 DUDX -46448.7 -46448.7 77691.8 
PRESSURE: 339 -235.329 3.75947 0.51193 3.75947 -236.207 -2.02412 0.51193 -2.02412 -221.91
GPRESSURE: 339 -6173.84 62.4448 -7.13781 -1.99774 -6128.36 4.43943 -9.27222 0.272502 -6126.49
ENERGY:     339     27462.8824     70223.6834     93814.1548      1667.7184       -9327814.9338    341750.0810         0.0000         0.0000         0.0000       -8792896.4139         0.0000  -8792896.4139  -8792896.4139         0.0000           -231.1485     -6142.8946   3844760.0044      -231.1485     -6142.8946

LINE MINIMIZER BRACKET: DX 0.00125346 0.00209733 DU -29.2138 81.6047 DUDX -46448.7 -31.9897 77691.8 
LINE MINIMIZER REDUCING GRADIENT FROM 46220.3 TO 46.2203
PRESSURE: 340 -235.358 3.72924 0.498017 3.72924 -236.235 -2.01602 0.498017 -2.01602 -221.85
GPRESSURE: 340 -6174.03 63.7505 -7.00788 -0.0608939 -6129.85 4.17588 -9.02381 -0.447009 -6123.83
ETITLE:      TS           BOND          ANGLE          DIHED          IMPRP               ELECT            VDW       BOUNDARY           MISC        KINETIC               TOTAL           TEMP      POTENTIAL         TOTAL3        TEMPAVG            PRESSURE      GPRESSURE         VOLUME       PRESSAVG      GPRESSAVG

ENERGY:     340     27442.2670     70234.1735     93815.2893      1671.7121       -9327957.4983    341922.8573         0.0000         0.0000         0.0000       -8792871.1991         0.0000  -8792871.1991  -8792871.1991         0.0000           -231.1476     -6142.5709   3844760.0044      -231.1476     -6142.5709

LINE MINIMIZER BRACKET: DX 0 0.00303443 DU 0 25.2147 DUDX -46220.3 -46220.3 62718.2 
PRESSURE: 341 -235.339 3.7467 0.50614 3.7467 -236.216 -2.02065 0.50614 -2.02065 -221.882
GPRESSURE: 341 -6173.91 62.9951 -7.08126 -1.17052 -6128.97 4.32793 -9.16678 -0.0341551 -6125.37
ENERGY:     341     27432.9113     70217.6468     93813.9244      1668.5124       -9327877.2043    341818.3083         0.0000         0.0000         0.0000       -8792925.9010         0.0000  -8792925.9010  -8792925.9010         0.0000           -231.1456     -6142.7481   3844760.0044      -231.1456     -6142.7481

LINE MINIMIZER BRACKET: DX 0.00128601 0.00174841 DU -29.4871 54.7019 DUDX -46220.3 -83.3347 62718.2 
PRESSURE: 342 -235.34 3.745 0.505472 3.745 -236.217 -2.02056 0.505472 -2.02056 -221.879
GPRESSURE: 342 -6173.91 63.07 -7.07335 -1.05809 -6129.06 4.31153 -9.1523 -0.076837 -6125.22
ENERGY:     342     27431.2493     70218.0152     93813.9741      1668.7223       -9327885.7918    341828.1388         0.0000         0.0000         0.0000       -8792925.6921         0.0000  -8792925.6921  -8792925.6921         0.0000           -231.1455     -6142.7290   3844760.0044      -231.1455     -6142.7290

LINE MINIMIZER BRACKET: DX 0.00128601 0.000174841 DU -29.4871 0.208919 DUDX -46220.3 -83.3347 6193.11 
PRESSURE: 343 -235.338 3.7466 0.506162 3.7466 -236.216 -2.02071 0.506162 -2.02071 -221.882
GPRESSURE: 343 -6173.91 63.0023 -7.07984 -1.1589 -6128.98 4.32641 -9.16539 -0.0396145 -6125.36
ENERGY:     343     27432.7205     70217.6714     93813.9287      1668.5321       -9327878.2942    341819.2909         0.0000         0.0000         0.0000       -8792926.1506         0.0000  -8792926.1506  -8792926.1506         0.0000           -231.1456     -6142.7464   3844760.0044      -231.1456     -6142.7464

LINE MINIMIZER BRACKET: DX 1.74841e-05 0.000157357 DU -0.249608 0.458527 DUDX -83.3347 544.453 6193.11 
PRESSURE: 344 -235.338 3.74665 0.506194 3.74665 -236.216 -2.0207 0.506194 -2.0207 -221.882
GPRESSURE: 344 -6173.91 63.0018 -7.08045 -1.16006 -6128.98 4.32579 -9.16511 -0.038946 -6125.36
ENERGY:     344     27432.7403     70217.6666     93813.9280      1668.5303       -9327878.1652    341819.2011         0.0000         0.0000         0.0000       -8792926.0990         0.0000  -8792926.0990  -8792926.0990         0.0000           -231.1455     -6142.7464   3844760.0044      -231.1455     -6142.7464

LINE MINIMIZER BRACKET: DX 1.74841e-06 0.000157357 DU -0.0516208 0.458527 DUDX 481.549 544.453 6193.11 
PRESSURE: 345 -235.338 3.74659 0.506161 3.74659 -236.216 -2.02071 0.506161 -2.02071 -221.882
GPRESSURE: 345 -6173.91 63.0023 -7.07985 -1.15892 -6128.98 4.32642 -9.16539 -0.0396065 -6125.36
ENERGY:     345     27432.7205     70217.6714     93813.9287      1668.5321       -9327878.2947    341819.2909         0.0000         0.0000         0.0000       -8792926.1512         0.0000  -8792926.1512  -8792926.1512         0.0000           -231.1456     -6142.7464   3844760.0044      -231.1456     -6142.7464

LINE MINIMIZER REDUCING GRADIENT FROM 46269.9 TO 46.2699
PRESSURE: 346 -235.323 3.75156 0.472127 3.75156 -236.247 -2.02594 0.472127 -2.02594 -221.843
GPRESSURE: 346 -6176.16 65.3782 -6.45053 -1.13712 -6130.6 5.20147 -10.0601 0.228154 -6128.18
ENERGY:     346     27418.0300     70220.7554     93815.9127      1670.3130       -9328009.9578    341963.6860         0.0000         0.0000         0.0000       -8792921.2608         0.0000  -8792921.2608  -8792921.2608         0.0000           -231.1375     -6144.9807   3844760.0044      -231.1375     -6144.9807

LINE MINIMIZER BRACKET: DX 0 0.00272383 DU 0 4.89034 DUDX -46269.9 -46269.9 49712.1 
PRESSURE: 347 -235.329 3.74882 0.489699 3.74882 -236.229 -2.02323 0.489699 -2.02323 -221.861
GPRESSURE: 347 -6174.99 64.1453 -6.77585 -1.1426 -6129.76 4.74819 -9.59437 0.0909706 -6126.73
ENERGY:     347     27409.3383     70210.5474     93814.2390      1668.3536       -9327943.5579    341884.5673         0.0000         0.0000         0.0000       -8792956.5123         0.0000  -8792956.5123  -8792956.5123         0.0000           -231.1395     -6143.8249   3844760.0044      -231.1395     -6143.8249

LINE MINIMIZER BRACKET: DX 0.00131104 0.00141279 DU -30.3611 35.2514 DUDX -46269.9 -102.257 49712.1 
PRESSURE: 348 -235.328 3.74924 0.487979 3.74924 -236.23 -2.02352 0.487979 -2.02352 -221.859
GPRESSURE: 348 -6175.11 64.2688 -6.74375 -1.14135 -6129.84 4.79368 -9.63986 0.105071 -6126.88
ENERGY:     348     27408.6242     70210.7328     93814.3431      1668.4490       -9327950.2504    341892.0639         0.0000         0.0000         0.0000       -8792956.0374         0.0000  -8792956.0374  -8792956.0374         0.0000           -231.1392     -6143.9408   3844760.0044      -231.1392     -6143.9408

LINE MINIMIZER BRACKET: DX 0.00131104 0.000141279 DU -30.3611 0.474885 DUDX -46269.9 -102.257 4875.95 
PRESSURE: 349 -235.329 3.74895 0.48977 3.74895 -236.229 -2.02321 0.48977 -2.02321 -221.861
GPRESSURE: 349 -6175 64.1577 -6.77179 -1.1432 -6129.77 4.75199 -9.59887 0.092079 -6126.74
ENERGY:     349     27409.2490     70210.5585     93814.2483      1668.3623       -9327944.2340    341885.3078         0.0000         0.0000         0.0000       -8792956.5082         0.0000  -8792956.5082  -8792956.5082         0.0000           -231.1395     -6143.8369   3844760.0044      -231.1395     -6143.8369

LINE MINIMIZER BRACKET: DX 0.00131104 1.41279e-05 DU -30.3611 0.00402291 DUDX -46269.9 -102.257 395.439 
PRESSURE: 350 -235.329 3.74887 0.489762 3.74887 -236.229 -2.02326 0.489762 -2.02326 -221.861
GPRESSURE: 350 -6174.99 64.1472 -6.77545 -1.1418 -6129.76 4.7486 -9.59446 0.0915439 -6126.73
Info: Benchmark time: 64 CPUs 0.0135077 s/step 0.0781695 days/ns 1331.12 MB memory
ETITLE:      TS           BOND          ANGLE          DIHED          IMPRP               ELECT            VDW       BOUNDARY           MISC        KINETIC               TOTAL           TEMP      POTENTIAL         TOTAL3        TEMPAVG            PRESSURE      GPRESSURE         VOLUME       PRESSAVG      GPRESSAVG

ENERGY:     350     27409.3238     70210.5496     93814.2392      1668.3545       -9327943.5824    341884.6416         0.0000         0.0000         0.0000       -8792956.4738         0.0000  -8792956.4738  -8792956.4738         0.0000           -231.1395     -6143.8267   3844760.0044      -231.1395     -6143.8267

LINE MINIMIZER BRACKET: DX 0.00131104 1.86646e-06 DU -30.3611 0.0384494 DUDX -46269.9 -102.257 -36.5563 
PRESSURE: 351 -235.329 3.74882 0.489698 3.74882 -236.229 -2.02323 0.489698 -2.02323 -221.861
GPRESSURE: 351 -6174.99 64.1453 -6.77587 -1.14261 -6129.76 4.74817 -9.59439 0.0909633 -6126.73
ENERGY:     351     27409.3384     70210.5473     93814.2390      1668.3536       -9327943.5450    341884.5671         0.0000         0.0000         0.0000       -8792956.4996         0.0000  -8792956.4996  -8792956.4996         0.0000           -231.1395     -6143.8249   3844760.0044      -231.1395     -6143.8249

LINE MINIMIZER REDUCING GRADIENT FROM 46596 TO 46.596
PRESSURE: 352 -235.338 3.75053 0.477862 3.75053 -236.224 -2.02423 0.477862 -2.02423 -221.864
GPRESSURE: 352 -6175.06 63.5951 -6.85801 -2.56255 -6129.94 5.14711 -10.7228 -0.184888 -6128.65
ENERGY:     352     27463.1745     70221.9802     93815.9868      1670.3343       -9328076.9809    341953.7227         0.0000         0.0000         0.0000       -8792951.7824         0.0000  -8792951.7824  -8792951.7824         0.0000           -231.1420     -6144.5505   3844760.0044      -231.1420     -6144.5505

LINE MINIMIZER BRACKET: DX 0 0.00251555 DU 0 4.71728 DUDX -46596 -46596 50403.2 
PRESSURE: 353 -235.331 3.7496 0.48437 3.7496 -236.224 -2.02384 0.48437 -2.02384 -221.861
GPRESSURE: 353 -6175.01 63.8785 -6.81422 -1.82161 -6129.83 4.93838 -10.135 -0.0418495 -6127.66
ENERGY:     353     27419.2114     70208.4286     93814.4925      1668.3584       -9328009.0741    341914.0379         0.0000         0.0000         0.0000       -8792984.5452         0.0000  -8792984.5452  -8792984.5452         0.0000           -231.1387     -6144.1671   3844760.0044      -231.1387     -6144.1671

LINE MINIMIZER BRACKET: DX 0.00120912 0.00130644 DU -28.0456 32.7628 DUDX -46596 -9.93845 50403.2 
LINE MINIMIZER REDUCING GRADIENT FROM 46011.9 TO 46.0119
PRESSURE: 354 -235.342 3.74509 0.486973 3.74509 -236.211 -2.03435 0.486973 -2.03435 -221.887
GPRESSURE: 354 -6171.91 62.2467 -7.42172 -1.86625 -6128.59 5.42953 -11.3491 -0.905149 -6126
ENERGY:     354     27511.6680     70212.4481     93816.2820      1667.8515       -9328133.8124    341939.6115         0.0000         0.0000         0.0000       -8792985.9512         0.0000  -8792985.9512  -8792985.9512         0.0000           -231.1465     -6142.1662   3844760.0044      -231.1465     -6142.1662

PRESSURE: 355 -235.366 3.74101 0.488929 3.74101 -236.211 -2.04439 0.488929 -2.04439 -221.928
GPRESSURE: 355 -6168.83 60.6206 -8.04087 -1.92696 -6127.35 5.9309 -12.5804 -1.77567 -6124.27
ENERGY:     355     27718.5408     70269.3936     93821.6515      1671.9927       -9328247.8946    341993.0043         0.0000         0.0000         0.0000       -8792773.3116         0.0000  -8792773.3116  -8792773.3116         0.0000           -231.1685     -6140.1508   3844760.0044      -231.1685     -6140.1508

LINE MINIMIZER BRACKET: DX 0.00234973 0.00234973 DU -1.40601 212.64 DUDX -46011.9 44880.5 136066 
PRESSURE: 356 -235.335 3.74723 0.485451 3.74723 -236.216 -2.02885 0.485451 -2.02885 -221.872
GPRESSURE: 356 -6173.43 63.0514 -7.12187 -1.84289 -6129.2 5.18615 -10.748 -0.478302 -6126.83
ENERGY:     356     27451.7358     70203.8651     93814.9470      1667.5213       -9328073.6558    341923.5678         0.0000         0.0000         0.0000       -8793012.0187         0.0000  -8793012.0187  -8793012.0187         0.0000           -231.1408     -6143.1540   3844760.0044      -231.1408     -6143.1540

LINE MINIMIZER BRACKET: DX 0.00119032 0.00115941 DU -27.4735 26.0675 DUDX -46011.9 -1.92987 44880.5 
LINE MINIMIZER REDUCING GRADIENT FROM 42560.8 TO 42.5608
PRESSURE: 357 -235.317 3.75794 0.48235 3.75794 -236.221 -2.06795 0.48235 -2.06795 -221.896
GPRESSURE: 357 -6174.67 62.9913 -6.94537 -2.37886 -6130.54 6.38797 -10.1576 0.445497 -6128.08
ENERGY:     357     27512.1997     70215.8831     93814.7875      1667.1029       -9328180.0466    341950.3438         0.0000         0.0000         0.0000       -8793019.7296         0.0000  -8793019.7296  -8793019.7296         0.0000           -231.1444     -6144.4289   3844760.0044      -231.1444     -6144.4289

PRESSURE: 358 -235.311 3.76893 0.479169 3.76893 -236.238 -2.10605 0.479169 -2.10605 -221.932
GPRESSURE: 358 -6176.02 62.936 -6.77654 -2.92906 -6132 7.59707 -9.57903 1.36206 -6129.29
ENERGY:     358     27665.5355     70277.9846     93818.4237      1673.0812       -9328277.2639    342000.0764         0.0000         0.0000         0.0000       -8792842.1624         0.0000  -8792842.1624  -8792842.1624         0.0000           -231.1600     -6145.7709   3844760.0044      -231.1600     -6145.7709

LINE MINIMIZER BRACKET: DX 0.0023552 0.0023552 DU -7.71084 177.567 DUDX -42560.8 36022.2 114904 
PRESSURE: 359 -235.324 3.75312 0.483653 3.75312 -236.217 -2.05005 0.483653 -2.05005 -221.883
GPRESSURE: 359 -6174.09 63.0194 -7.02612 -2.13016 -6129.91 5.8361 -10.4263 0.0233001 -6127.51
ENERGY:     359     27472.9643     70204.1507     93814.3903      1666.5004       -9328132.3988    341935.2452         0.0000         0.0000         0.0000       -8793039.1480         0.0000  -8793039.1480  -8793039.1480         0.0000           -231.1414     -6143.8353   3844760.0044      -231.1414     -6143.8353

LINE MINIMIZER BRACKET: DX 0.00127571 0.00107949 DU -27.1293 19.4184 DUDX -42560.8 -33.9927 36022.2 
LINE MINIMIZER REDUCING GRADIENT FROM 41554.2 TO 41.5542
PRESSURE: 360 -235.349 3.74798 0.500176 3.74798 -236.224 -2.0611 0.500176 -2.0611 -221.88
GPRESSURE: 360 -6179.39 63.3503 -7.37278 -2.15938 -6133.27 6.85502 -10.1978 0.612292 -6132.47
ETITLE:      TS           BOND          ANGLE          DIHED          IMPRP               ELECT            VDW       BOUNDARY           MISC        KINETIC               TOTAL           TEMP      POTENTIAL         TOTAL3        TEMPAVG            PRESSURE      GPRESSURE         VOLUME       PRESSAVG      GPRESSAVG

ENERGY:     360     27455.5166     70214.3123     93815.8604      1667.3519       -9328208.6664    342003.4244         0.0000         0.0000         0.0000       -8793052.2007         0.0000  -8793052.2007  -8793052.2007         0.0000           -231.1509     -6148.3775   3844760.0044      -231.1509     -6148.3775

PRESSURE: 361 -235.384 3.74341 0.515977 3.74341 -236.241 -2.07196 0.515977 -2.07196 -221.886
GPRESSURE: 361 -6184.71 63.6635 -7.72633 -2.20423 -6136.64 7.8842 -9.98608 1.19101 -6137.36
ENERGY:     361     27523.1387     70265.2156     93820.4814      1673.3525       -9328276.3863    342091.4072         0.0000         0.0000         0.0000       -8792902.7910         0.0000  -8792902.7910  -8792902.7910         0.0000           -231.1704     -6152.9034   3844760.0044      -231.1704     -6152.9034

LINE MINIMIZER BRACKET: DX 0.00225939 0.00225939 DU -13.0527 149.41 DUDX -41554.2 30123.2 102153 
PRESSURE: 362 -235.337 3.74995 0.49329 3.74995 -236.22 -2.05633 0.49329 -2.05633 -221.88
GPRESSURE: 362 -6177.16 63.2138 -7.22711 -2.14532 -6131.86 6.42642 -10.2923 0.365917 -6130.4
ENERGY:     362     27452.4760     70205.0945     93814.8592      1666.3679       -9328177.5133    341972.4233         0.0000         0.0000         0.0000       -8793066.2924         0.0000  -8793066.2924  -8793066.2924         0.0000           -231.1456     -6146.4719   3844760.0044      -231.1456     -6146.4719

LINE MINIMIZER BRACKET: DX 0.00131149 0.000947906 DU -27.1444 14.0917 DUDX -41554.2 10.468 30123.2 
LINE MINIMIZER REDUCING GRADIENT FROM 47704.8 TO 47.7048
PRESSURE: 363 -235.354 3.74757 0.494329 3.74757 -236.239 -2.07977 0.494329 -2.07977 -221.882
GPRESSURE: 363 -6179.35 62.6255 -7.80793 -2.89831 -6133.96 6.19225 -10.7012 0.549865 -6132.64
ENERGY:     363     27401.1539     70204.5215     93815.5952      1666.8289       -9328234.5347    342052.5672         0.0000         0.0000         0.0000       -8793093.8680         0.0000  -8793093.8680  -8793093.8680         0.0000           -231.1581     -6148.6496   3844760.0044      -231.1581     -6148.6496

PRESSURE: 364 -235.379 3.74507 0.495139 3.74507 -236.267 -2.10324 0.495139 -2.10324 -221.894
GPRESSURE: 364 -6181.49 62.0377 -8.38852 -3.64548 -6136 5.96176 -11.1184 0.716215 -6134.77
ENERGY:     364     27411.2990     70236.3348     93818.7263      1670.2374       -9328283.7183    342150.3554         0.0000         0.0000         0.0000       -8792996.7654         0.0000  -8792996.7654  -8792996.7654         0.0000           -231.1799     -6150.7514   3844760.0044      -231.1799     -6150.7514

LINE MINIMIZER BRACKET: DX 0.00187676 0.00187676 DU -27.5756 97.1026 DUDX -47704.8 18442.3 85019.3 
PRESSURE: 365 -235.348 3.7481 0.494171 3.7481 -236.232 -2.07341 0.494171 -2.07341 -221.881
GPRESSURE: 365 -6178.74 62.7896 -7.64668 -2.68812 -6133.38 6.25642 -10.5871 0.498912 -6132.03
ENERGY:     365     27409.2653     70201.4263     93815.1514      1666.4049       -9328219.5916    342028.5413         0.0000         0.0000         0.0000       -8793098.8024         0.0000  -8793098.8024  -8793098.8024         0.0000           -231.1538     -6148.0505   3844760.0044      -231.1538     -6148.0505

LINE MINIMIZER BRACKET: DX 0.00135449 0.000522278 DU -32.51 4.93438 DUDX -47704.8 -9.09115 18442.3 
LINE MINIMIZER REDUCING GRADIENT FROM 48915.6 TO 48.9156
PRESSURE: 366 -235.35 3.75542 0.482214 3.75542 -236.276 -2.08366 0.482214 -2.08366 -221.883
GPRESSURE: 366 -6178.5 62.4271 -7.39492 -1.99872 -6133.96 6.44181 -10.7751 1.50883 -6131.46
ENERGY:     366     27413.2227     70205.9687     93814.2753      1665.8756       -9328291.1198    342069.4392         0.0000         0.0000         0.0000       -8793122.3384         0.0000  -8793122.3384  -8793122.3384         0.0000           -231.1697     -6147.9721   3844760.0044      -231.1697     -6147.9721

PRESSURE: 367 -235.36 3.76269 0.469805 3.76269 -236.327 -2.09356 0.469805 -2.09356 -221.893
GPRESSURE: 367 -6178.25 62.0547 -7.14578 -1.30662 -6134.55 6.63501 -10.9713 2.50018 -6130.82
ENERGY:     367     27483.0001     70242.7678     93815.6766      1668.9086       -9328355.6588    342126.0624         0.0000         0.0000         0.0000       -8793019.2433         0.0000  -8793019.2433  -8793019.2433         0.0000           -231.1937     -6147.8748   3844760.0044      -231.1937     -6147.8748

LINE MINIMIZER BRACKET: DX 0.00177729 0.00177729 DU -23.536 103.095 DUDX -48915.6 22267.3 93910 
PRESSURE: 368 -235.349 3.75311 0.485807 3.75311 -236.262 -2.08051 0.485807 -2.08051 -221.881
GPRESSURE: 368 -6178.57 62.5425 -7.47372 -2.2152 -6133.78 6.38229 -10.7145 1.19342 -6131.65
ENERGY:     368     27404.8965     70201.0770     93814.3050      1665.6584       -9328269.4248    342054.9389         0.0000         0.0000         0.0000       -8793128.5491         0.0000  -8793128.5491  -8793128.5491         0.0000           -231.1637     -6147.9975   3844760.0044      -231.1637     -6147.9975

LINE MINIMIZER BRACKET: DX 0.00122005 0.000557247 DU -29.7467 6.21068 DUDX -48915.6 -99.7325 22267.3 
PRESSURE: 369 -235.349 3.75341 0.485581 3.75341 -236.263 -2.08063 0.485581 -2.08063 -221.881
GPRESSURE: 369 -6178.56 62.5312 -7.4658 -2.19346 -6133.79 6.38789 -10.7202 1.22575 -6131.63
ENERGY:     369     27405.4383     70201.4250     93814.2918      1665.6643       -9328271.5925    342056.3068         0.0000         0.0000         0.0000       -8793128.4663         0.0000  -8793128.4663  -8793128.4663         0.0000           -231.1643     -6147.9951   3844760.0044      -231.1643     -6147.9951

LINE MINIMIZER BRACKET: DX 0.00122005 5.57247e-05 DU -29.7467 0.0828333 DUDX -48915.6 -99.7325 2134.97 
PRESSURE: 370 -235.349 3.75322 0.485796 3.75322 -236.262 -2.08059 0.485796 -2.08059 -221.881
GPRESSURE: 370 -6178.57 62.5416 -7.4729 -2.21267 -6133.78 6.38301 -10.7145 1.19599 -6131.64
ETITLE:      TS           BOND          ANGLE          DIHED          IMPRP               ELECT            VDW       BOUNDARY           MISC        KINETIC               TOTAL           TEMP      POTENTIAL         TOTAL3        TEMPAVG            PRESSURE      GPRESSURE         VOLUME       PRESSAVG      GPRESSAVG

ENERGY:     370     27404.9474     70201.1112     93814.3037      1665.6586       -9328269.6421    342055.0445         0.0000         0.0000         0.0000       -8793128.5768         0.0000  -8793128.5768  -8793128.5768         0.0000           -231.1638     -6147.9972   3844760.0044      -231.1638     -6147.9972

LINE MINIMIZER BRACKET: DX 5.57247e-06 5.01522e-05 DU -0.0276523 0.110486 DUDX -99.7325 123.68 2134.97 
PRESSURE: 371 -235.349 3.75322 0.485757 3.75322 -236.262 -2.08062 0.485757 -2.08062 -221.881
GPRESSURE: 371 -6178.57 62.542 -7.47327 -2.2129 -6133.78 6.38295 -10.7145 1.19557 -6131.64
ENERGY:     371     27404.9395     70201.1094     93814.3034      1665.6587       -9328269.6617    342055.0311         0.0000         0.0000         0.0000       -8793128.6196         0.0000  -8793128.6196  -8793128.6196         0.0000           -231.1638     -6147.9973   3844760.0044      -231.1638     -6147.9973

LINE MINIMIZER BRACKET: DX 5.01522e-06 5.57247e-07 DU -0.0704566 0.0428043 DUDX -99.7325 101.305 123.68 
PRESSURE: 372 -235.349 3.75318 0.485768 3.75318 -236.262 -2.08058 0.485768 -2.08058 -221.881
GPRESSURE: 372 -6178.57 62.5423 -7.47312 -2.21353 -6133.78 6.38335 -10.7149 1.19559 -6131.64
ENERGY:     372     27404.9354     70201.1055     93814.3035      1665.6587       -9328269.6894    342055.0227         0.0000         0.0000         0.0000       -8793128.6636         0.0000  -8793128.6636  -8793128.6636         0.0000           -231.1638     -6147.9972   3844760.0044      -231.1638     -6147.9972

LINE MINIMIZER BRACKET: DX 4.5137e-06 5.01522e-07 DU -0.114511 0.0440542 DUDX -99.7325 81.3246 101.305 
PRESSURE: 373 -235.349 3.75322 0.485715 3.75322 -236.262 -2.08055 0.485715 -2.08055 -221.881
GPRESSURE: 373 -6178.57 62.5424 -7.47312 -2.21321 -6133.78 6.38312 -10.7153 1.19567 -6131.64
ENERGY:     373     27404.9322     70201.1032     93814.3035      1665.6585       -9328269.7042    342055.0288         0.0000         0.0000         0.0000       -8793128.6781         0.0000  -8793128.6781  -8793128.6781         0.0000           -231.1638     -6147.9972   3844760.0044      -231.1638     -6147.9972

LINE MINIMIZER BRACKET: DX 4.06233e-06 4.5137e-07 DU -0.128933 0.0144224 DUDX -99.7325 63.2104 81.3246 
PRESSURE: 374 -235.349 3.75322 0.485739 3.75322 -236.262 -2.08049 0.485739 -2.08049 -221.881
GPRESSURE: 374 -6178.57 62.5425 -7.47315 -2.21364 -6133.78 6.38303 -10.7146 1.19535 -6131.64
ENERGY:     374     27404.9283     70201.1003     93814.3039      1665.6588       -9328269.6998    342055.0173         0.0000         0.0000         0.0000       -8793128.6912         0.0000  -8793128.6912  -8793128.6912         0.0000           -231.1638     -6147.9972   3844760.0044      -231.1638     -6147.9972

LINE MINIMIZER BRACKET: DX 3.65609e-06 4.06233e-07 DU -0.142119 0.0131858 DUDX -99.7325 46.9516 63.2104 
LINE MINIMIZER REDUCING GRADIENT FROM 48610.8 TO 48.6108
PRESSURE: 375 -235.378 3.74404 0.47191 3.74404 -236.281 -2.07856 0.47191 -2.07856 -221.885
GPRESSURE: 375 -6176.72 61.6249 -6.44335 -0.515402 -6131.56 6.38653 -11.0461 1.52355 -6129.88
ENERGY:     375     27468.1872     70195.0074     93813.6571      1666.4082       -9328343.5904    342046.7454         0.0000         0.0000         0.0000       -8793153.5850         0.0000  -8793153.5850  -8793153.5850         0.0000           -231.1814     -6146.0550   3844760.0044      -231.1814     -6146.0550

PRESSURE: 376 -235.416 3.73509 0.458068 3.73509 -236.31 -2.07646 0.458068 -2.07646 -221.897
GPRESSURE: 376 -6174.84 60.7016 -5.4207 1.18606 -6129.31 6.39212 -11.3949 1.83194 -6128.01
ENERGY:     376     27592.5151     70219.4454     93815.5801      1671.7562       -9328410.5971    342055.0049         0.0000         0.0000         0.0000       -8793056.2953         0.0000  -8793056.2953  -8793056.2953         0.0000           -231.2079     -6144.0510   3844760.0044      -231.2079     -6144.0510

LINE MINIMIZER BRACKET: DX 0.00176322 0.00176322 DU -24.8938 97.2897 DUDX -48610.8 20426.4 89950.8 
PRESSURE: 377 -235.368 3.74644 0.476401 3.74644 -236.275 -2.07907 0.476401 -2.07907 -221.883
GPRESSURE: 377 -6177.27 61.8984 -6.74738 -1.01808 -6132.22 6.38492 -10.9444 1.42966 -6130.41
ENERGY:     377     27443.1337     70193.6238     93813.5834      1665.7074       -9328322.2917    342047.4670         0.0000         0.0000         0.0000       -8793158.7765         0.0000  -8793158.7765  -8793158.7765         0.0000           -231.1753     -6146.6342   3844760.0044      -231.1753     -6146.6342

LINE MINIMIZER BRACKET: DX 0.00124192 0.000521296 DU -30.0852 5.19142 DUDX -48610.8 -36.7339 20426.4 
LINE MINIMIZER REDUCING GRADIENT FROM 44825.6 TO 44.8256
PRESSURE: 378 -235.388 3.74239 0.45307 3.74239 -236.305 -2.08574 0.45307 -2.08574 -221.894
GPRESSURE: 378 -6179.58 62.3692 -5.70469 -0.425562 -6132.54 6.58304 -10.4431 0.783585 -6132.5
ENERGY:     378     27506.2622     70197.1660     93813.4474      1666.9611       -9328406.6777    342045.2448         0.0000         0.0000         0.0000       -8793177.5961         0.0000  -8793177.5961  -8793177.5961         0.0000           -231.1955     -6148.2094   3844760.0044      -231.1955     -6148.2094

PRESSURE: 379 -235.416 3.73843 0.430199 3.73843 -236.344 -2.09193 0.430199 -2.09193 -221.914
GPRESSURE: 379 -6181.92 62.8103 -4.66623 0.157781 -6132.88 6.78303 -9.95341 0.108211 -6134.51
ENERGY:     379     27638.4169     70238.0409     93815.5489      1671.1326       -9328484.9731    342061.0340         0.0000         0.0000         0.0000       -8793060.7998         0.0000  -8793060.7998  -8793060.7998         0.0000           -231.2248     -6149.7710   3844760.0044      -231.2248     -6149.7710

LINE MINIMIZER BRACKET: DX 0.00192951 0.00192951 DU -18.8197 116.796 DUDX -44825.6 25339.4 95971.2 
PRESSURE: 380 -235.379 3.74384 0.461376 3.74384 -236.293 -2.08323 0.461376 -2.08323 -221.889
GPRESSURE: 380 -6178.74 62.2028 -6.08255 -0.639103 -6132.42 6.51121 -10.6216 1.0201 -6131.76
ETITLE:      TS           BOND          ANGLE          DIHED          IMPRP               ELECT            VDW       BOUNDARY           MISC        KINETIC               TOTAL           TEMP      POTENTIAL         TOTAL3        TEMPAVG            PRESSURE      GPRESSURE         VOLUME       PRESSAVG      GPRESSAVG

ENERGY:     380     27475.4976     70191.5926     93813.2389      1666.1721       -9328377.0538    342043.9849         0.0000         0.0000         0.0000       -8793186.5678         0.0000  -8793186.5678  -8793186.5678         0.0000           -231.1871     -6147.6408   3844760.0044      -231.1871     -6147.6408

LINE MINIMIZER BRACKET: DX 0.0012329 0.000696615 DU -27.7913 8.97164 DUDX -44825.6 -45.3201 25339.4 
PRESSURE: 381 -235.381 3.74361 0.460577 3.74361 -236.294 -2.08324 0.460577 -2.08324 -221.889
GPRESSURE: 381 -6178.83 62.2187 -6.04433 -0.617873 -6132.44 6.51791 -10.6034 0.996129 -6131.83
ENERGY:     381     27478.1716     70191.9290     93813.2469      1666.2337       -9328380.0060    342044.0394         0.0000         0.0000         0.0000       -8793186.3854         0.0000  -8793186.3854  -8793186.3854         0.0000           -231.1879     -6147.6975   3844760.0044      -231.1879     -6147.6975

LINE MINIMIZER BRACKET: DX 0.0012329 6.96615e-05 DU -27.7913 0.182353 DUDX -44825.6 -45.3201 2490.15 
PRESSURE: 382 -235.38 3.74392 0.46125 3.74392 -236.293 -2.08325 0.46125 -2.08325 -221.889
GPRESSURE: 382 -6178.75 62.2035 -6.07846 -0.636927 -6132.42 6.51148 -10.6197 1.01739 -6131.76
ENERGY:     382     27475.7625     70191.6236     93813.2395      1666.1782       -9328377.3937    342044.0256         0.0000         0.0000         0.0000       -8793186.5643         0.0000  -8793186.5643  -8793186.5643         0.0000           -231.1872     -6147.6460   3844760.0044      -231.1872     -6147.6460

LINE MINIMIZER BRACKET: DX 0.0012329 6.96615e-06 DU -27.7913 0.00351118 DUDX -44825.6 -45.3201 208.094 
PRESSURE: 383 -235.379 3.74385 0.461269 3.74385 -236.293 -2.08329 0.461269 -2.08329 -221.889
GPRESSURE: 383 -6178.74 62.2021 -6.08195 -0.638505 -6132.42 6.5113 -10.6219 1.01962 -6131.76
ENERGY:     383     27475.5240     70191.5941     93813.2389      1666.1728       -9328377.1437    342044.0008         0.0000         0.0000         0.0000       -8793186.6131         0.0000  -8793186.6131  -8793186.6131         0.0000           -231.1871     -6147.6416   3844760.0044      -231.1871     -6147.6416

LINE MINIMIZER BRACKET: DX 6.96615e-07 6.26953e-06 DU -0.0453479 0.0488591 DUDX -45.3201 -19.9295 208.094 
LINE MINIMIZER REDUCING GRADIENT FROM 44006.2 TO 44.0062
PRESSURE: 384 -235.403 3.75483 0.44259 3.75483 -236.318 -2.09091 0.44259 -2.09091 -221.885
GPRESSURE: 384 -6180.01 63.4562 -5.68491 -1.38581 -6134.4 6.13104 -10.1629 0.479433 -6134.49
ENERGY:     384     27486.5347     70201.6588     93811.2742      1666.7587       -9328458.6252    342090.4894         0.0000         0.0000         0.0000       -8793201.9094         0.0000  -8793201.9094  -8793201.9094         0.0000           -231.2022     -6149.6322   3844760.0044      -231.2022     -6149.6322

PRESSURE: 385 -235.436 3.76597 0.423659 3.76597 -236.353 -2.09836 0.423659 -2.09836 -221.891
GPRESSURE: 385 -6181.3 64.6831 -5.28841 -2.13312 -6136.4 5.75124 -9.71275 -0.0914804 -6137.14
ENERGY:     385     27573.8332     70251.7465     93811.9558      1671.8040       -9328534.2181    342155.4438         0.0000         0.0000         0.0000       -8793069.4347         0.0000  -8793069.4347  -8793069.4347         0.0000           -231.2266     -6151.6136   3844760.0044      -231.2266     -6151.6136

LINE MINIMIZER BRACKET: DX 0.00202206 0.00202206 DU -15.2963 132.475 DUDX -44006.2 28811.6 102168 
PRESSURE: 386 -235.393 3.7504 0.45031 3.7504 -236.307 -2.08794 0.45031 -2.08794 -221.885
GPRESSURE: 386 -6179.5 62.9639 -5.84127 -1.08905 -6133.61 6.27994 -10.3428 0.696367 -6133.42
ENERGY:     386     27473.0615     70192.8786     93811.7394      1665.9932       -9328426.9591    342069.8917         0.0000         0.0000         0.0000       -8793213.3947         0.0000  -8793213.3947  -8793213.3947         0.0000           -231.1950     -6148.8439   3844760.0044      -231.1950     -6148.8439

LINE MINIMIZER BRACKET: DX 0.00122128 0.000800779 DU -26.7816 11.4853 DUDX -44006.2 -92.4534 28811.6 
PRESSURE: 387 -235.394 3.75087 0.449408 3.75087 -236.308 -2.08826 0.449408 -2.08826 -221.886
GPRESSURE: 387 -6179.55 63.0128 -5.827 -1.1182 -6133.69 6.26526 -10.3242 0.674447 -6133.53
ENERGY:     387     27473.8697     70193.4745     93811.6742      1666.0380       -9328430.1154    342071.8367         0.0000         0.0000         0.0000       -8793213.2223         0.0000  -8793213.2223  -8793213.2223         0.0000           -231.1958     -6148.9231   3844760.0044      -231.1958     -6148.9231

LINE MINIMIZER BRACKET: DX 0.00122128 8.00779e-05 DU -26.7816 0.172482 DUDX -44006.2 -92.4534 2793.72 
PRESSURE: 388 -235.393 3.7504 0.449879 3.7504 -236.307 -2.08794 0.449879 -2.08794 -221.886
GPRESSURE: 388 -6179.51 62.9689 -5.84057 -1.09233 -6133.62 6.27964 -10.3412 0.6942 -6133.43
ENERGY:     388     27473.1362     70192.9349     93811.7329      1665.9971       -9328427.3207    342070.1261         0.0000         0.0000         0.0000       -8793213.3935         0.0000  -8793213.3935  -8793213.3935         0.0000           -231.1951     -6148.8518   3844760.0044      -231.1951     -6148.8518

LINE MINIMIZER BRACKET: DX 0.00122128 8.00779e-06 DU -26.7816 0.00120394 DUDX -44006.2 -92.4534 196.111 
PRESSURE: 389 -235.393 3.75043 0.450209 3.75043 -236.307 -2.088 0.450209 -2.088 -221.886
GPRESSURE: 389 -6179.5 62.9649 -5.84162 -1.08992 -6133.61 6.27929 -10.3423 0.696064 -6133.42
ENERGY:     389     27473.0758     70192.8900     93811.7379      1665.9938       -9328427.0285    342069.9253         0.0000         0.0000         0.0000       -8793213.4057         0.0000  -8793213.4057  -8793213.4057         0.0000           -231.1951     -6148.8452   3844760.0044      -231.1951     -6148.8452

LINE MINIMIZER BRACKET: DX 1.52461e-06 6.48318e-06 DU -0.0109544 0.0121583 DUDX -92.4534 -37.4022 196.111 
LINE MINIMIZER REDUCING GRADIENT FROM 46027.2 TO 46.0272
PRESSURE: 390 -235.431 3.75165 0.433849 3.75165 -236.306 -2.07609 0.433849 -2.07609 -221.891
GPRESSURE: 390 -6181.59 62.8558 -6.18418 -0.580582 -6135.66 6.09325 -10.6629 1.03127 -6134.74
ETITLE:      TS           BOND          ANGLE          DIHED          IMPRP               ELECT            VDW       BOUNDARY           MISC        KINETIC               TOTAL           TEMP      POTENTIAL         TOTAL3        TEMPAVG            PRESSURE      GPRESSURE         VOLUME       PRESSAVG      GPRESSAVG

ENERGY:     390     27433.8398     70210.3329     93806.1158      1667.7051       -9328527.5384    342175.4754         0.0000         0.0000         0.0000       -8793234.0693         0.0000  -8793234.0693  -8793234.0693         0.0000           -231.2094     -6150.6624   3844760.0044      -231.2094     -6150.6624

PRESSURE: 391 -235.479 3.75261 0.41766 3.75261 -236.315 -2.06446 0.41766 -2.06446 -221.905
GPRESSURE: 391 -6183.66 62.7056 -6.52395 -0.0765846 -6137.69 5.91473 -10.9843 1.33688 -6135.93
ENERGY:     391     27473.4964     70264.1109     93803.2555      1674.9140       -9328621.7970    342297.3881         0.0000         0.0000         0.0000       -8793108.6322         0.0000  -8793108.6322  -8793108.6322         0.0000           -231.2332     -6152.4255   3844760.0044      -231.2332     -6152.4255

LINE MINIMIZER BRACKET: DX 0.0020279 0.0020279 DU -20.6636 125.437 DUDX -46027.2 25726.6 98106.7 
PRESSURE: 392 -235.416 3.75105 0.439884 3.75105 -236.306 -2.08052 0.439884 -2.08052 -221.888
GPRESSURE: 392 -6180.85 62.8988 -6.06155 -0.763192 -6134.92 6.15739 -10.5473 0.914171 -6134.28
ENERGY:     392     27438.8196     70199.9166     93807.8173      1666.4606       -9328492.1982    342135.8446         0.0000         0.0000         0.0000       -8793243.3395         0.0000  -8793243.3395  -8793243.3395         0.0000           -231.2032     -6150.0162   3844760.0044      -231.2032     -6150.0162

LINE MINIMIZER BRACKET: DX 0.00130161 0.000726286 DU -29.9338 9.27016 DUDX -46027.2 -42.2639 25726.6 
LINE MINIMIZER REDUCING GRADIENT FROM 56900 TO 56.9
PRESSURE: 393 -235.414 3.76403 0.433258 3.76403 -236.314 -2.09336 0.433258 -2.09336 -221.9
GPRESSURE: 393 -6182.46 61.5512 -6.31974 0.165931 -6135.81 6.33251 -10.3834 1.43136 -6133.68
ENERGY:     393     27402.0727     70215.9785     93800.1185      1667.5098       -9328616.8467    342243.9264         0.0000         0.0000         0.0000       -8793287.2408         0.0000  -8793287.2408  -8793287.2408         0.0000           -231.2094     -6150.6485   3844760.0044      -231.2094     -6150.6485

PRESSURE: 394 -235.421 3.77675 0.426633 3.77675 -236.331 -2.10612 0.426633 -2.10612 -221.92
GPRESSURE: 394 -6183.98 60.1601 -6.5765 1.08035 -6136.65 6.51392 -10.2164 1.9152 -6132.95
ENERGY:     394     27423.1881     70259.5507     93794.3206      1671.4591       -9328734.1170    342364.9982         0.0000         0.0000         0.0000       -8793220.6005         0.0000  -8793220.6005  -8793220.6005         0.0000           -231.2236     -6151.1972   3844760.0044      -231.2236     -6151.1972

LINE MINIMIZER BRACKET: DX 0.00173383 0.00173383 DU -43.9013 66.6403 DUDX -56900 6380.38 70537.7 
PRESSURE: 395 -235.414 3.76266 0.43408 3.76266 -236.313 -2.0921 0.43408 -2.0921 -221.898
GPRESSURE: 395 -6182.3 61.689 -6.29418 0.0729088 -6135.72 6.31366 -10.3984 1.38103 -6133.75
ENERGY:     395     27403.1544     70213.1182     93800.8131      1667.2732       -9328604.5172    342232.4690         0.0000         0.0000         0.0000       -8793287.6894         0.0000  -8793287.6894  -8793287.6894         0.0000           -231.2083     -6150.5872   3844760.0044      -231.2083     -6150.5872

LINE MINIMIZER BRACKET: DX 0.00155934 0.000174482 DU -44.3499 0.448607 DUDX -56900 -30.3056 6380.38 
LINE MINIMIZER REDUCING GRADIENT FROM 85316.9 TO 85.3169
PRESSURE: 396 -235.4 3.78139 0.43251 3.78139 -236.331 -2.09955 0.43251 -2.09955 -221.915
GPRESSURE: 396 -6184.1 61.5638 -6.34479 -0.0860625 -6137.54 6.00601 -10.8668 0.867624 -6135.47
ENERGY:     396     27407.7897     70214.9753     93794.0674      1666.4885       -9328747.2236    342301.0577         0.0000         0.0000         0.0000       -8793362.8449         0.0000  -8793362.8449  -8793362.8449         0.0000           -231.2156     -6152.3693   3844760.0044      -231.2156     -6152.3693

PRESSURE: 397 -235.394 3.80021 0.431488 3.80021 -236.359 -2.10679 0.431488 -2.10679 -221.939
GPRESSURE: 397 -6185.56 61.4046 -6.39278 -0.236182 -6139.07 5.71313 -11.3214 0.329573 -6136.87
ENERGY:     397     27431.9678     70231.9376     93788.8412      1667.6279       -9328881.3669    342382.0085         0.0000         0.0000         0.0000       -8793378.9840         0.0000  -8793378.9840  -8793378.9840         0.0000           -231.2307     -6153.8340   3844760.0044      -231.2307     -6153.8340

PRESSURE: 398 -235.395 3.81873 0.429845 3.81873 -236.395 -2.11367 0.429845 -2.11367 -221.969
GPRESSURE: 398 -6186.67 61.2043 -6.42798 -0.375237 -6140.28 5.43534 -11.7561 -0.231762 -6137.92
ENERGY:     398     27475.7647     70264.0488     93785.2318      1670.6916       -9329006.6728    342476.3882         0.0000         0.0000         0.0000       -8793334.5478         0.0000  -8793334.5478  -8793334.5478         0.0000           -231.2531     -6154.9562   3844760.0044      -231.2531     -6154.9562

LINE MINIMIZER BRACKET: DX 0.00121775 0.00121775 DU -16.1391 44.4363 DUDX -37675.4 11480.9 62375.3 
PRESSURE: 399 -235.394 3.79586 0.431604 3.79586 -236.352 -2.1052 0.431604 -2.1052 -221.933
GPRESSURE: 399 -6185.25 61.4474 -6.38324 -0.201606 -6138.74 5.77519 -11.215 0.457487 -6136.57
ENERGY:     399     27424.6108     70226.6511     93789.9229      1667.1923       -9328851.0409    342362.0787         0.0000         0.0000         0.0000       -8793380.5852         0.0000  -8793380.5852  -8793380.5852         0.0000           -231.2263     -6153.5220   3844760.0044      -231.2263     -6153.5220

LINE MINIMIZER BRACKET: DX 0.00093513 0.000282624 DU -17.7403 1.60116 DUDX -37675.4 -101.696 11480.9 
PRESSURE: 400 -235.394 3.79641 0.431469 3.79641 -236.353 -2.10547 0.431469 -2.10547 -221.933
GPRESSURE: 400 -6185.28 61.4432 -6.3839 -0.205154 -6138.77 5.76951 -11.2264 0.444111 -6136.6
Info: Benchmark time: 64 CPUs 0.0130297 s/step 0.0754035 days/ns 1332.8 MB memory
ETITLE:      TS           BOND          ANGLE          DIHED          IMPRP               ELECT            VDW       BOUNDARY           MISC        KINETIC               TOTAL           TEMP      POTENTIAL         TOTAL3        TEMPAVG            PRESSURE      GPRESSURE         VOLUME       PRESSAVG      GPRESSAVG

ENERGY:     400     27425.3016     70227.1415     93789.8115      1667.2312       -9328854.1691    342364.0458         0.0000         0.0000         0.0000       -8793380.6374         0.0000  -8793380.6374  -8793380.6374         0.0000           -231.2267     -6153.5541   3844760.0044      -231.2267     -6153.5541

LINE MINIMIZER BRACKET: DX 2.82624e-05 0.000254362 DU -0.0522027 1.65336 DUDX -101.696 1050.04 11480.9 
PRESSURE: 401 -235.394 3.79627 0.4315 3.79627 -236.352 -2.10548 0.4315 -2.10548 -221.934
GPRESSURE: 401 -6185.28 61.4432 -6.38336 -0.204659 -6138.77 5.77073 -11.2245 0.446288 -6136.6
ENERGY:     401     27425.1730     70227.0529     93789.8317      1667.2240       -9328853.6094    342363.6697         0.0000         0.0000         0.0000       -8793380.6582         0.0000  -8793380.6582  -8793380.6582         0.0000           -231.2267     -6153.5486   3844760.0044      -231.2267     -6153.5486

LINE MINIMIZER BRACKET: DX 2.31407e-05 5.12175e-06 DU -0.0730275 0.0208248 DUDX -101.696 841 1050.04 
PRESSURE: 402 -235.394 3.79621 0.431466 3.79621 -236.352 -2.10544 0.431466 -2.10544 -221.934
GPRESSURE: 402 -6185.28 61.4438 -6.3833 -0.204366 -6138.76 5.77045 -11.2239 0.447419 -6136.6
ENERGY:     402     27425.1144     70227.0082     93789.8415      1667.2205       -9328853.4043    342363.5226         0.0000         0.0000         0.0000       -8793380.6972         0.0000  -8793380.6972  -8793380.6972         0.0000           -231.2266     -6153.5463   3844760.0044      -231.2266     -6153.5463

LINE MINIMIZER BRACKET: DX 2.07061e-05 2.4346e-06 DU -0.111972 0.0389443 DUDX -101.696 741.694 841 
PRESSURE: 403 -235.394 3.79617 0.431402 3.79617 -236.352 -2.10535 0.431402 -2.10535 -221.933
GPRESSURE: 403 -6185.27 61.4445 -6.38362 -0.203534 -6138.76 5.77089 -11.2224 0.448498 -6136.59
ENERGY:     403     27425.0645     70226.9738     93789.8499      1667.2177       -9328853.1561    342363.3610         0.0000         0.0000         0.0000       -8793380.6892         0.0000  -8793380.6892  -8793380.6892         0.0000           -231.2266     -6153.5431   3844760.0044      -231.2266     -6153.5431

LINE MINIMIZER BRACKET: DX 2.07061e-06 2.4346e-06 DU -0.00791681 0.0389443 DUDX 657.644 741.694 841 
PRESSURE: 404 -235.394 3.79622 0.431464 3.79622 -236.352 -2.10544 0.431464 -2.10544 -221.934
GPRESSURE: 404 -6185.28 61.4439 -6.3833 -0.204383 -6138.76 5.77044 -11.2238 0.447387 -6136.6
ENERGY:     404     27425.1143     70227.0083     93789.8415      1667.2205       -9328853.4047    342363.5226         0.0000         0.0000         0.0000       -8793380.6977         0.0000  -8793380.6977  -8793380.6977         0.0000           -231.2266     -6153.5463   3844760.0044      -231.2266     -6153.5463

MINIMIZER RESTARTING CONJUGATE GRADIENT ALGORITHM
LINE MINIMIZER REDUCING GRADIENT FROM 132523 TO 132.523
PRESSURE: 405 -235.408 3.77366 0.425973 3.77366 -236.346 -2.0869 0.425973 -2.0869 -221.915
GPRESSURE: 405 -6190.16 63.2392 -5.98201 -0.759607 -6142.46 5.61597 -10.9534 0.693728 -6141.01
ENERGY:     405     27494.4580     70220.6382     93788.7367      1665.3376       -9328878.4574    342328.6392         0.0000         0.0000         0.0000       -8793380.6477         0.0000  -8793380.6477  -8793380.6477         0.0000           -231.2228     -6157.8758   3844760.0044      -231.2228     -6157.8758

LINE MINIMIZER BRACKET: DX 0 0.00120102 DU 0 0.0499898 DUDX -132523 -132523 132197 
PRESSURE: 406 -235.4 3.78443 0.428938 3.78443 -236.348 -2.09626 0.428938 -2.09626 -221.923
GPRESSURE: 406 -6187.63 62.3461 -6.18262 -0.475163 -6140.52 5.69574 -11.089 0.571982 -6138.74
ENERGY:     406     27430.9553     70215.2678     93788.9795      1665.6870       -9328866.1013    342344.7741         0.0000         0.0000         0.0000       -8793420.4376         0.0000  -8793420.4376  -8793420.4376         0.0000           -231.2237     -6155.6327   3844760.0044      -231.2237     -6155.6327

LINE MINIMIZER BRACKET: DX 0.000600322 0.000600699 DU -39.7399 39.7899 DUDX -132523 -83.5976 132197 
LINE MINIMIZER REDUCING GRADIENT FROM 52739.7 TO 52.7397
PRESSURE: 407 -235.328 3.78221 0.430457 3.78221 -236.365 -2.07818 0.430457 -2.07818 -221.826
GPRESSURE: 407 -6183.8 67.7623 -5.12566 1.65092 -6136.33 4.44016 -11.0645 -0.213618 -6140.84
ENERGY:     407     27857.8151     70259.4048     93802.8356      1687.8029       -9328956.8831    342247.7915         0.0000         0.0000         0.0000       -8793101.2333         0.0000  -8793101.2333  -8793101.2333         0.0000           -231.1731     -6153.6575   3844760.0044      -231.1731     -6153.6575

LINE MINIMIZER BRACKET: DX 0 0.00562703 DU 0 319.204 DUDX -52739.7 -52739.7 166161 
PRESSURE: 408 -235.377 3.78387 0.429208 3.78387 -236.347 -2.09197 0.429208 -2.09197 -221.894
GPRESSURE: 408 -6186.48 63.662 -5.92367 0.0481813 -6139.28 5.39235 -11.0756 0.388099 -6139.12
ENERGY:     408     27480.3883     70189.7203     93789.5505      1664.8973       -9328888.6818    342308.0397         0.0000         0.0000         0.0000       -8793456.0858         0.0000  -8793456.0858  -8793456.0858         0.0000           -231.2059     -6154.9594   3844760.0044      -231.2059     -6154.9594

LINE MINIMIZER BRACKET: DX 0.00135552 0.00427151 DU -35.6482 354.853 DUDX -52739.7 25.3883 166161 
LINE MINIMIZER REDUCING GRADIENT FROM 51719.6 TO 51.7196
PRESSURE: 409 -235.262 3.77211 0.443777 3.77211 -236.388 -2.06044 0.443777 -2.06044 -221.797
GPRESSURE: 409 -6176.91 60.7378 -6.03342 1.66902 -6128.56 9.58182 -10.3388 0.711131 -6128.78
ENERGY:     409     27736.1708     70300.9750     93787.2556      1673.5797       -9329007.7519    342385.4003         0.0000         0.0000         0.0000       -8793124.3705         0.0000  -8793124.3705  -8793124.3705         0.0000           -231.1490     -6144.7501   3844760.0044      -231.1490     -6144.7501

LINE MINIMIZER BRACKET: DX 0 0.00494832 DU 0 331.715 DUDX -51719.6 -51719.6 185690 
PRESSURE: 410 -235.346 3.78132 0.432345 3.78132 -236.35 -2.08483 0.432345 -2.08483 -221.868
GPRESSURE: 410 -6184.26 63.0326 -5.94635 0.411809 -6136.79 6.30728 -10.9117 0.469061 -6136.81
ETITLE:      TS           BOND          ANGLE          DIHED          IMPRP               ELECT            VDW       BOUNDARY           MISC        KINETIC               TOTAL           TEMP      POTENTIAL         TOTAL3        TEMPAVG            PRESSURE      GPRESSURE         VOLUME       PRESSAVG      GPRESSAVG

ENERGY:     410     27483.5857     70184.6646     93787.6476      1665.1785       -9328916.1137    342311.0916         0.0000         0.0000         0.0000       -8793483.9455         0.0000  -8793483.9455  -8793483.9455         0.0000           -231.1881     -6152.6218   3844760.0044      -231.1881     -6152.6218

LINE MINIMIZER BRACKET: DX 0.00107753 0.00387079 DU -27.8597 359.575 DUDX -51719.6 51.4337 185690 
LINE MINIMIZER REDUCING GRADIENT FROM 41095.1 TO 41.0951
PRESSURE: 411 -235.306 3.75992 0.437055 3.75992 -236.272 -2.04625 0.437055 -2.04625 -221.792
GPRESSURE: 411 -6175.95 58.9008 -8.87533 1.56842 -6130.79 9.53373 -12.1592 1.26931 -6129.53
ENERGY:     411     27514.1374     70223.0803     93781.2160      1669.5610       -9329006.0329    342495.5227         0.0000         0.0000         0.0000       -8793322.5155         0.0000  -8793322.5155  -8793322.5155         0.0000           -231.1236     -6145.4256   3844760.0044      -231.1236     -6145.4256

LINE MINIMIZER BRACKET: DX 0 0.00449531 DU 0 161.43 DUDX -41095.1 -41095.1 112837 
PRESSURE: 412 -235.332 3.77544 0.433786 3.77544 -236.326 -2.07506 0.433786 -2.07506 -221.844
GPRESSURE: 412 -6181.96 61.9354 -6.72821 0.727098 -6135.1 7.17074 -11.239 0.690781 -6134.85
ENERGY:     412     27456.5178     70177.1140     93784.5499      1664.1886       -9328942.0737    342351.1785         0.0000         0.0000         0.0000       -8793508.5249         0.0000  -8793508.5249  -8793508.5249         0.0000           -231.1672     -6150.6384   3844760.0044      -231.1672     -6150.6384

LINE MINIMIZER BRACKET: DX 0.00119949 0.00329582 DU -24.5794 186.009 DUDX -41095.1 70.6748 112837 
PRESSURE: 413 -235.333 3.77594 0.433412 3.77594 -236.328 -2.07599 0.433412 -2.07599 -221.845
GPRESSURE: 413 -6182.19 62.0459 -6.64993 0.695737 -6135.27 7.08376 -11.2071 0.668306 -6135.04
ENERGY:     413     27458.0669     70177.2833     93784.8138      1664.2171       -9328939.6166    342346.8828         0.0000         0.0000         0.0000       -8793508.3527         0.0000  -8793508.3527  -8793508.3527         0.0000           -231.1689     -6150.8341   3844760.0044      -231.1689     -6150.8341

LINE MINIMIZER BRACKET: DX 0.000119949 0.00329582 DU -0.172198 186.009 DUDX -4042.61 70.6748 112837 
PRESSURE: 414 -235.332 3.77548 0.433721 3.77548 -236.326 -2.07511 0.433721 -2.07511 -221.844
GPRESSURE: 414 -6181.99 61.9465 -6.72026 0.722881 -6135.12 7.16149 -11.2357 0.688104 -6134.87
ENERGY:     414     27456.6615     70177.1261     93784.5744      1664.1908       -9328941.9093    342350.7782         0.0000         0.0000         0.0000       -8793508.5783         0.0000  -8793508.5783  -8793508.5783         0.0000           -231.1673     -6150.6578   3844760.0044      -231.1673     -6150.6578

LINE MINIMIZER BRACKET: DX 0.000107954 1.19949e-05 DU -0.225631 0.0534328 DUDX -4042.61 -340.532 70.6748 
PRESSURE: 415 -235.332 3.77548 0.433732 3.77548 -236.326 -2.07512 0.433732 -2.07512 -221.844
GPRESSURE: 415 -6181.99 61.9459 -6.72139 0.723152 -6135.12 7.16254 -11.236 0.688414 -6134.86
ENERGY:     415     27456.6459     70177.1253     93784.5721      1664.1906       -9328942.0113    342350.8086         0.0000         0.0000         0.0000       -8793508.6687         0.0000  -8793508.6687  -8793508.6687         0.0000           -231.1673     -6150.6562   3844760.0044      -231.1673     -6150.6562

LINE MINIMIZER BRACKET: DX 1.19949e-06 1.07954e-05 DU -0.0903134 0.143746 DUDX -340.532 -299.476 70.6748 
PRESSURE: 416 -235.332 3.77549 0.433755 3.77549 -236.326 -2.07509 0.433755 -2.07509 -221.844
GPRESSURE: 416 -6181.98 61.9445 -6.72219 0.724147 -6135.12 7.16347 -11.2363 0.689188 -6134.86
ENERGY:     416     27456.6323     70177.1223     93784.5705      1664.1906       -9328942.0515    342350.8337         0.0000         0.0000         0.0000       -8793508.7021         0.0000  -8793508.7021  -8793508.7021         0.0000           -231.1673     -6150.6542   3844760.0044      -231.1673     -6150.6542

LINE MINIMIZER BRACKET: DX 1.07954e-06 9.71587e-06 DU -0.0334744 0.177221 DUDX -299.476 -262.387 70.6748 
PRESSURE: 417 -235.332 3.7755 0.433717 3.7755 -236.326 -2.07515 0.433717 -2.07515 -221.844
GPRESSURE: 417 -6181.98 61.9436 -6.72251 0.724037 -6135.12 7.16392 -11.2368 0.689096 -6134.86
ENERGY:     417     27456.6197     70177.1230     93784.5680      1664.1904       -9328942.0578    342350.8758         0.0000         0.0000         0.0000       -8793508.6808         0.0000  -8793508.6808  -8793508.6808         0.0000           -231.1673     -6150.6524   3844760.0044      -231.1673     -6150.6524

LINE MINIMIZER BRACKET: DX 1.07954e-06 9.71587e-07 DU -0.0334744 0.0213541 DUDX -299.476 -262.387 -229.119 
PRESSURE: 418 -235.332 3.77549 0.433754 3.77549 -236.326 -2.07509 0.433754 -2.07509 -221.844
GPRESSURE: 418 -6181.98 61.9445 -6.72219 0.72414 -6135.12 7.16347 -11.2363 0.689208 -6134.86
ENERGY:     418     27456.6323     70177.1223     93784.5705      1664.1906       -9328942.0518    342350.8337         0.0000         0.0000         0.0000       -8793508.7023         0.0000  -8793508.7023  -8793508.7023         0.0000           -231.1673     -6150.6542   3844760.0044      -231.1673     -6150.6542

LINE MINIMIZER REDUCING GRADIENT FROM 38839.8 TO 38.8398
PRESSURE: 419 -235.293 3.7787 0.480551 3.7787 -236.282 -2.04479 0.480551 -2.04479 -221.794
GPRESSURE: 419 -6190.87 61.8207 -9.12609 -1.59225 -6149.46 6.46431 -11.4946 0.666943 -6141.89
ENERGY:     419     27432.0518     70252.9259     93777.0150      1672.7560       -9329046.6681    342501.7058         0.0000         0.0000         0.0000       -8793410.2137         0.0000  -8793410.2137  -8793410.2137         0.0000           -231.1228     -6160.7392   3844760.0044      -231.1228     -6160.7392

LINE MINIMIZER BRACKET: DX 0 0.00390633 DU 0 98.4887 DUDX -38839.8 -38839.8 89183.9 
PRESSURE: 420 -235.318 3.77631 0.447509 3.77631 -236.31 -2.06597 0.447509 -2.06597 -221.825
GPRESSURE: 420 -6184.61 61.9191 -7.45065 0.029756 -6139.39 6.95432 -11.3106 0.68918 -6136.97
ETITLE:      TS           BOND          ANGLE          DIHED          IMPRP               ELECT            VDW       BOUNDARY           MISC        KINETIC               TOTAL           TEMP      POTENTIAL         TOTAL3        TEMPAVG            PRESSURE      GPRESSURE         VOLUME       PRESSAVG      GPRESSAVG

ENERGY:     420     27422.1219     70186.2778     93781.1436      1664.4772       -9328975.6662    342390.0882         0.0000         0.0000         0.0000       -8793531.5575         0.0000  -8793531.5575  -8793531.5575         0.0000           -231.1509     -6153.6530   3844760.0044      -231.1509     -6153.6530

LINE MINIMIZER BRACKET: DX 0.00118435 0.00272198 DU -22.8551 121.344 DUDX -38839.8 9.32057 89183.9 
LINE MINIMIZER REDUCING GRADIENT FROM 33472.2 TO 33.4722
PRESSURE: 421 -235.283 3.76877 0.467855 3.76877 -236.287 -2.05754 0.467855 -2.05754 -221.811
GPRESSURE: 421 -6197.9 64.4222 -9.38916 -2.47476 -6150.43 6.12296 -10.4887 -0.190414 -6146.18
ENERGY:     421     27482.2892     70247.9335     93774.5111      1667.5811       -9329090.3270    342447.1292         0.0000         0.0000         0.0000       -8793470.8831         0.0000  -8793470.8831  -8793470.8831         0.0000           -231.1269     -6164.8360   3844760.0044      -231.1269     -6164.8360

LINE MINIMIZER BRACKET: DX 0 0.00391588 DU 0 60.6744 DUDX -33472.2 -33472.2 64457.5 
PRESSURE: 422 -235.303 3.77366 0.454853 3.77366 -236.3 -2.06298 0.454853 -2.06298 -221.818
GPRESSURE: 422 -6189.1 62.7835 -8.11397 -0.820972 -6143.1 6.67388 -11.0245 0.398264 -6140.1
ENERGY:     422     27420.7443     70195.0446     93778.1727      1664.5677       -9329016.6746    342404.2480         0.0000         0.0000         0.0000       -8793553.8973         0.0000  -8793553.8973  -8793553.8973         0.0000           -231.1403     -6157.4328   3844760.0044      -231.1403     -6157.4328

LINE MINIMIZER BRACKET: DX 0.00133839 0.00257749 DU -22.3398 83.0142 DUDX -33472.2 53.9403 64457.5 
PRESSURE: 423 -235.305 3.77371 0.454069 3.77371 -236.301 -2.06343 0.454069 -2.06343 -221.819
GPRESSURE: 423 -6188.64 62.6964 -8.04713 -0.735827 -6142.73 6.70285 -11.0522 0.427577 -6139.79
ENERGY:     423     27419.8570     70193.5934     93778.4369      1664.5129       -9329012.6893    342402.5821         0.0000         0.0000         0.0000       -8793553.7070         0.0000  -8793553.7070  -8793553.7070         0.0000           -231.1413     -6157.0527   3844760.0044      -231.1413     -6157.0527

LINE MINIMIZER BRACKET: DX 0.000133839 0.00257749 DU -0.190258 83.0142 DUDX -3295.99 53.9403 64457.5 
PRESSURE: 424 -235.304 3.77365 0.454628 3.77365 -236.3 -2.06307 0.454628 -2.06307 -221.818
GPRESSURE: 424 -6189.05 62.7729 -8.10698 -0.812461 -6143.06 6.67624 -11.0279 0.400381 -6140.07
ENERGY:     424     27420.6447     70194.8936     93778.1985      1664.5618       -9329016.3465    342404.0486         0.0000         0.0000         0.0000       -8793553.9992         0.0000  -8793553.9992  -8793553.9992         0.0000           -231.1405     -6157.3949   3844760.0044      -231.1405     -6157.3949

LINE MINIMIZER BRACKET: DX 0.000120455 1.33839e-05 DU -0.292181 0.101923 DUDX -3295.99 -281.16 53.9403 
PRESSURE: 425 -235.303 3.77369 0.454699 3.77369 -236.3 -2.06309 0.454699 -2.06309 -221.818
GPRESSURE: 425 -6189.06 62.7737 -8.10769 -0.814221 -6143.07 6.67592 -11.0273 0.400401 -6140.07
ENERGY:     425     27420.6566     70194.9084     93778.1956      1664.5625       -9329016.4086    342404.0737         0.0000         0.0000         0.0000       -8793554.0119         0.0000  -8793554.0119  -8793554.0119         0.0000           -231.1405     -6157.3987   3844760.0044      -231.1405     -6157.3987

LINE MINIMIZER BRACKET: DX 1.33839e-06 1.20455e-05 DU -0.0126712 0.114594 DUDX -281.16 -247.63 53.9403 
PRESSURE: 426 -235.303 3.77363 0.454673 3.77363 -236.3 -2.06306 0.454673 -2.06306 -221.818
GPRESSURE: 426 -6189.06 62.7751 -8.10787 -0.814514 -6143.07 6.67555 -11.0272 0.400087 -6140.08
ENERGY:     426     27420.6649     70194.9235     93778.1936      1664.5629       -9329016.3821    342404.0981         0.0000         0.0000         0.0000       -8793553.9390         0.0000  -8793553.9390  -8793553.9390         0.0000           -231.1405     -6157.4023   3844760.0044      -231.1405     -6157.4023

LINE MINIMIZER BRACKET: DX 1.33839e-06 1.20455e-06 DU -0.0126712 0.0728373 DUDX -281.16 -247.63 -217.404 
PRESSURE: 427 -235.303 3.77369 0.454693 3.77369 -236.3 -2.06309 0.454693 -2.06309 -221.818
GPRESSURE: 427 -6189.06 62.7737 -8.10769 -0.814233 -6143.07 6.67592 -11.0273 0.400406 -6140.07
ENERGY:     427     27420.6566     70194.9084     93778.1956      1664.5625       -9329016.4088    342404.0737         0.0000         0.0000         0.0000       -8793554.0121         0.0000  -8793554.0121  -8793554.0121         0.0000           -231.1405     -6157.3987   3844760.0044      -231.1405     -6157.3987

LINE MINIMIZER REDUCING GRADIENT FROM 36468.8 TO 36.4688
PRESSURE: 428 -235.318 3.76321 0.474816 3.76321 -236.257 -2.03715 0.474816 -2.03715 -221.797
GPRESSURE: 428 -6187.14 63.4527 -8.06793 -0.180702 -6139.44 5.54408 -10.4938 -1.47777 -6139.51
ENERGY:     428     27550.3918     70221.4821     93770.9748      1665.6943       -9329114.8728    342395.9462         0.0000         0.0000         0.0000       -8793510.3836         0.0000  -8793510.3836  -8793510.3836         0.0000           -231.1240     -6155.3606   3844760.0044      -231.1240     -6155.3606

LINE MINIMIZER BRACKET: DX 0 0.00337115 DU 0 43.6285 DUDX -36468.8 -36468.8 62219.2 
PRESSURE: 429 -235.307 3.76952 0.461831 3.76952 -236.282 -2.05372 0.461831 -2.05372 -221.808
GPRESSURE: 429 -6188.32 63.031 -8.0927 -0.581311 -6141.7 6.26048 -10.8257 -0.286601 -6139.87
ENERGY:     429     27448.3181     70194.8847     93774.7232      1663.8276       -9329054.6118    342396.2365         0.0000         0.0000         0.0000       -8793576.6217         0.0000  -8793576.6217  -8793576.6217         0.0000           -231.1323     -6156.6284   3844760.0044      -231.1323     -6156.6284

LINE MINIMIZER BRACKET: DX 0.00124408 0.00212706 DU -22.6097 66.2382 DUDX -36468.8 -1.98686 62219.2 
LINE MINIMIZER REDUCING GRADIENT FROM 36932.2 TO 36.9322
PRESSURE: 430 -235.298 3.78851 0.46406 3.78851 -236.278 -2.04758 0.46406 -2.04758 -221.779
GPRESSURE: 430 -6184.65 62.6936 -7.46912 0.608368 -6138.66 5.48589 -10.4121 -0.782669 -6135.83
ETITLE:      TS           BOND          ANGLE          DIHED          IMPRP               ELECT            VDW       BOUNDARY           MISC        KINETIC               TOTAL           TEMP      POTENTIAL         TOTAL3        TEMPAVG            PRESSURE      GPRESSURE         VOLUME       PRESSAVG      GPRESSAVG

ENERGY:     430     27556.7603     70223.1413     93765.1323      1667.3725       -9329169.0956    342411.9044         0.0000         0.0000         0.0000       -8793544.7848         0.0000  -8793544.7848  -8793544.7848         0.0000           -231.1183     -6153.0482   3844760.0044      -231.1183     -6153.0482

LINE MINIMIZER BRACKET: DX 0 0.00321608 DU 0 31.8369 DUDX -36932.2 -36932.2 56767.2 
PRESSURE: 431 -235.301 3.77702 0.462938 3.77702 -236.278 -2.05175 0.462938 -2.05175 -221.795
GPRESSURE: 431 -6186.85 62.9058 -7.84809 -0.109681 -6140.48 5.9589 -10.6583 -0.475299 -6138.28
ENERGY:     431     27472.7557     70197.0206     93770.1553      1663.9693       -9329101.7023    342397.7680         0.0000         0.0000         0.0000       -8793600.0335         0.0000  -8793600.0335  -8793600.0335         0.0000           -231.1248     -6155.2029   3844760.0044      -231.1248     -6155.2029

LINE MINIMIZER BRACKET: DX 0.00126813 0.00194795 DU -23.4118 55.2487 DUDX -36932.2 48.7074 56767.2 
PRESSURE: 432 -235.302 3.77609 0.462635 3.77609 -236.279 -2.05164 0.462635 -2.05164 -221.796
GPRESSURE: 432 -6187 62.9179 -7.87264 -0.157655 -6140.6 5.98991 -10.6749 -0.456185 -6138.44
ENERGY:     432     27469.2361     70196.2821     93770.5666      1663.8813       -9329097.0507    342397.3226         0.0000         0.0000         0.0000       -8793599.7621         0.0000  -8793599.7621  -8793599.7621         0.0000           -231.1254     -6155.3451   3844760.0044      -231.1254     -6155.3451

LINE MINIMIZER BRACKET: DX 0.000126813 0.00194795 DU -0.271389 55.2487 DUDX -3647.25 48.7074 56767.2 
PRESSURE: 433 -235.301 3.77685 0.462903 3.77685 -236.279 -2.05181 0.462903 -2.05181 -221.795
GPRESSURE: 433 -6186.87 62.9065 -7.85128 -0.11483 -6140.49 5.96263 -10.6602 -0.473917 -6138.29
ENERGY:     433     27472.3927     70196.9413     93770.1962      1663.9593       -9329101.3799    342397.7453         0.0000         0.0000         0.0000       -8793600.1451         0.0000  -8793600.1451  -8793600.1451         0.0000           -231.1248     -6155.2176   3844760.0044      -231.1248     -6155.2176

LINE MINIMIZER BRACKET: DX 0.000114132 1.26813e-05 DU -0.383017 0.111628 DUDX -3647.25 -320.654 48.7074 
PRESSURE: 434 -235.301 3.77682 0.46298 3.77682 -236.278 -2.05182 0.46298 -2.05182 -221.795
GPRESSURE: 434 -6186.86 62.9065 -7.8512 -0.114835 -6140.49 5.96229 -10.66 -0.474773 -6138.29
ENERGY:     434     27472.4306     70196.9498     93770.1924      1663.9606       -9329101.3591    342397.7384         0.0000         0.0000         0.0000       -8793600.0875         0.0000  -8793600.0875  -8793600.0875         0.0000           -231.1248     -6155.2163   3844760.0044      -231.1248     -6155.2163

LINE MINIMIZER BRACKET: DX 0.000114132 1.26813e-06 DU -0.383017 0.0576748 DUDX -3647.25 -320.654 -283.819 
PRESSURE: 435 -235.301 3.77685 0.462902 3.77685 -236.279 -2.05181 0.462902 -2.05181 -221.795
GPRESSURE: 435 -6186.87 62.9065 -7.85129 -0.114836 -6140.49 5.96262 -10.6602 -0.473915 -6138.29
ENERGY:     435     27472.3927     70196.9413     93770.1962      1663.9593       -9329101.3803    342397.7453         0.0000         0.0000         0.0000       -8793600.1455         0.0000  -8793600.1455  -8793600.1455         0.0000           -231.1248     -6155.2176   3844760.0044      -231.1248     -6155.2176

LINE MINIMIZER REDUCING GRADIENT FROM 37992.6 TO 37.9926
PRESSURE: 436 -235.255 3.80084 0.430944 3.80084 -236.286 -2.04331 0.430944 -2.04331 -221.759
GPRESSURE: 436 -6181.45 63.3265 -7.25909 -1.08244 -6137.68 5.03371 -10.0732 -0.893007 -6134.35
ENERGY:     436     27515.8680     70190.0180     93763.1123      1667.9477       -9329182.7603    342485.2511         0.0000         0.0000         0.0000       -8793560.5631         0.0000  -8793560.5631  -8793560.5631         0.0000           -231.1001     -6151.1609   3844760.0044      -231.1001     -6151.1609

LINE MINIMIZER BRACKET: DX 0 0.00318295 DU 0 39.5824 DUDX -37992.6 -37992.6 62675 
PRESSURE: 437 -235.281 3.78558 0.450999 3.78558 -236.279 -2.04858 0.450999 -2.04858 -221.779
GPRESSURE: 437 -6184.79 63.0729 -7.62814 -0.477353 -6139.4 5.61388 -10.4336 -0.626892 -6136.82
ENERGY:     437     27470.2340     70184.0940     93766.7097      1664.4481       -9329133.9766    342425.7241         0.0000         0.0000         0.0000       -8793622.7667         0.0000  -8793622.7667  -8793622.7667         0.0000           -231.1133     -6153.6707   3844760.0044      -231.1133     -6153.6707

LINE MINIMIZER BRACKET: DX 0.00119901 0.00198394 DU -22.6212 62.2036 DUDX -37992.6 -30.8692 62675 
LINE MINIMIZER REDUCING GRADIENT FROM 31676.9 TO 31.6769
PRESSURE: 438 -235.284 3.8086 0.44662 3.8086 -236.262 -2.03193 0.44662 -2.03193 -221.726
GPRESSURE: 438 -6186.97 65.0738 -7.77271 -0.940174 -6141.14 5.32429 -11.3924 -2.06767 -6138.82
ENERGY:     438     27443.4476     70211.3224     93760.1792      1670.7315       -9329211.8645    342568.1516         0.0000         0.0000         0.0000       -8793558.0323         0.0000  -8793558.0323  -8793558.0323         0.0000           -231.0905     -6155.6435   3844760.0044      -231.0905     -6155.6435

LINE MINIMIZER BRACKET: DX 0 0.00386594 DU 0 64.7344 DUDX -31676.9 -31676.9 65146.5 
PRESSURE: 439 -235.28 3.793 0.449521 3.793 -236.271 -2.043 0.449521 -2.043 -221.759
GPRESSURE: 439 -6185.46 63.7377 -7.67453 -0.62063 -6139.93 5.52038 -10.7417 -1.09456 -6137.46
ENERGY:     439     27440.0706     70182.5739     93763.7155      1665.1544       -9329161.5273    342467.2548         0.0000         0.0000         0.0000       -8793642.7581         0.0000  -8793642.7581  -8793642.7581         0.0000           -231.1032     -6154.2840   3844760.0044      -231.1032     -6154.2840

LINE MINIMIZER BRACKET: DX 0.00126452 0.00260141 DU -19.9914 84.7258 DUDX -31676.9 11.5268 65146.5 
LINE MINIMIZER REDUCING GRADIENT FROM 31124.8 TO 31.1248
PRESSURE: 440 -235.224 3.82902 0.436305 3.82902 -236.284 -2.06427 0.436305 -2.06427 -221.72
GPRESSURE: 440 -6182.16 66.2124 -7.98139 0.197421 -6134.76 4.88824 -10.9673 -0.843676 -6135.9
ETITLE:      TS           BOND          ANGLE          DIHED          IMPRP               ELECT            VDW       BOUNDARY           MISC        KINETIC               TOTAL           TEMP      POTENTIAL         TOTAL3        TEMPAVG            PRESSURE      GPRESSURE         VOLUME       PRESSAVG      GPRESSAVG

ENERGY:     440     27453.8207     70202.3484     93755.8725      1670.7076       -9329215.2188    342551.9846         0.0000         0.0000         0.0000       -8793580.4851         0.0000  -8793580.4851  -8793580.4851         0.0000           -231.0761     -6150.9370   3844760.0044      -231.0761     -6150.9370

LINE MINIMIZER BRACKET: DX 0 0.00391273 DU 0 62.273 DUDX -31124.8 -31124.8 62907.5 
PRESSURE: 441 -235.259 3.80495 0.44509 3.80495 -236.273 -2.05009 0.44509 -2.05009 -221.744
GPRESSURE: 441 -6184.33 64.5606 -7.77378 -0.34517 -6138.18 5.31432 -10.808 -1.00674 -6136.95
ENERGY:     441     27424.2534     70178.2404     93760.2249      1665.4833       -9329181.6641    342490.4134         0.0000         0.0000         0.0000       -8793663.0489         0.0000  -8793663.0489  -8793663.0489         0.0000           -231.0919     -6153.1502   3844760.0044      -231.0919     -6153.1502

LINE MINIMIZER BRACKET: DX 0.00129445 0.00261827 DU -20.2907 82.5637 DUDX -31124.8 -0.612934 62907.5 
LINE MINIMIZER REDUCING GRADIENT FROM 31882.9 TO 31.8829
PRESSURE: 442 -235.246 3.80674 0.435549 3.80674 -236.274 -2.05734 0.435549 -2.05734 -221.749
GPRESSURE: 442 -6189.17 64.8876 -7.73497 1.3083 -6143.86 4.44245 -8.82802 -0.796646 -6138.44
ENERGY:     442     27515.7551     70229.0315     93748.6257      1667.7809       -9329272.0533    342500.2135         0.0000         0.0000         0.0000       -8793610.6467         0.0000  -8793610.6467  -8793610.6467         0.0000           -231.0899     -6157.1597   3844760.0044      -231.0899     -6157.1597

LINE MINIMIZER BRACKET: DX 0 0.00353831 DU 0 52.4022 DUDX -31882.9 -31882.9 61475.1 
PRESSURE: 443 -235.252 3.80531 0.441677 3.80531 -236.271 -2.05216 0.441677 -2.05216 -221.744
GPRESSURE: 443 -6185.96 64.6747 -7.75981 0.226281 -6140.1 5.01836 -10.1254 -0.933335 -6137.46
ENERGY:     443     27435.8729     70185.9015     93755.6173      1665.4046       -9329214.4068    342489.3414         0.0000         0.0000         0.0000       -8793682.2691         0.0000  -8793682.2691  -8793682.2691         0.0000           -231.0891     -6154.5104   3844760.0044      -231.0891     -6154.5104

LINE MINIMIZER BRACKET: DX 0.00120802 0.00233029 DU -19.2203 71.6225 DUDX -31882.9 4.08318 61475.1 
LINE MINIMIZER REDUCING GRADIENT FROM 31498.3 TO 31.4983
PRESSURE: 444 -235.256 3.80839 0.455299 3.80839 -236.235 -2.07539 0.455299 -2.07539 -221.767
GPRESSURE: 444 -6194.18 63.1951 -8.44703 -0.788195 -6148.08 4.02098 -8.76564 -1.57487 -6142.47
ENERGY:     444     27548.2041     70235.4077     93743.8252      1665.8102       -9329313.3544    342471.5528         0.0000         0.0000         0.0000       -8793648.5545         0.0000  -8793648.5545  -8793648.5545         0.0000           -231.0860     -6161.5740   3844760.0044      -231.0860     -6161.5740

LINE MINIMIZER BRACKET: DX 0 0.00325165 DU 0 33.7146 DUDX -31498.3 -31498.3 52219.6 
PRESSURE: 445 -235.252 3.80628 0.446778 3.80628 -236.256 -2.06132 0.446778 -2.06132 -221.75
GPRESSURE: 445 -6189.03 64.1192 -8.01914 -0.151009 -6143.08 4.64305 -9.61139 -1.17478 -6139.35
ENERGY:     445     27461.9544     70196.0903     93750.5175      1664.4885       -9329253.1729    342478.6909         0.0000         0.0000         0.0000       -8793701.4313         0.0000  -8793701.4313  -8793701.4313         0.0000           -231.0858     -6157.1544   3844760.0044      -231.0858     -6157.1544

LINE MINIMIZER BRACKET: DX 0.00122318 0.00202847 DU -19.1622 52.8768 DUDX -31498.3 -9.66333 52219.6 
LINE MINIMIZER REDUCING GRADIENT FROM 28584.5 TO 28.5845
PRESSURE: 446 -235.222 3.83828 0.443006 3.83828 -236.257 -2.08504 0.443006 -2.08504 -221.786
GPRESSURE: 446 -6194.97 63.7465 -8.49747 -1.18333 -6147.17 5.41047 -10.5036 -0.33083 -6146.1
ENERGY:     446     27510.3267     70227.1112     93740.7404      1665.2747       -9329340.4874    342522.4379         0.0000         0.0000         0.0000       -8793674.5963         0.0000  -8793674.5963  -8793674.5963         0.0000           -231.0887     -6162.7448   3844760.0044      -231.0887     -6162.7448

LINE MINIMIZER BRACKET: DX 0 0.00327371 DU 0 26.835 DUDX -28584.5 -28584.5 44981.8 
PRESSURE: 447 -235.239 3.81878 0.445512 3.81878 -236.255 -2.07052 0.445512 -2.07052 -221.762
GPRESSURE: 447 -6191.31 63.9752 -8.20368 -0.545908 -6144.64 4.94156 -9.95364 -0.847368 -6141.97
ENERGY:     447     27466.1464     70200.5859     93746.0576      1663.7260       -9329288.7825    342492.3948         0.0000         0.0000         0.0000       -8793719.8717         0.0000  -8793719.8717  -8793719.8717         0.0000           -231.0853     -6159.3098   3844760.0044      -231.0853     -6159.3098

LINE MINIMIZER BRACKET: DX 0.00127207 0.00200165 DU -18.4404 45.2754 DUDX -28584.5 -4.05436 44981.8 
LINE MINIMIZER REDUCING GRADIENT FROM 29528.8 TO 29.5288
PRESSURE: 448 -235.245 3.83439 0.439056 3.83439 -236.241 -2.0736 0.439056 -2.0736 -221.783
GPRESSURE: 448 -6188.21 64.4229 -7.99861 -0.441399 -6141.89 4.93877 -11.2567 0.0747113 -6140.91
ENERGY:     448     27440.8417     70211.9793     93736.5368      1664.7062       -9329359.9173    342599.8343         0.0000         0.0000         0.0000       -8793706.0191         0.0000  -8793706.0191  -8793706.0191         0.0000           -231.0898     -6157.0045   3844760.0044      -231.0898     -6157.0045

LINE MINIMIZER BRACKET: DX 0 0.00294663 DU 0 13.8527 DUDX -29528.8 -29528.8 38790.1 
PRESSURE: 449 -235.24 3.82546 0.442533 3.82546 -236.247 -2.07185 0.442533 -2.07185 -221.77
GPRESSURE: 449 -6189.96 64.1689 -8.11518 -0.496011 -6143.44 4.94262 -10.5128 -0.450617 -6141.52
ENERGY:     449     27442.5591     70198.9439     93741.4328      1663.4940       -9329320.6462    342535.6222         0.0000         0.0000         0.0000       -8793738.5940         0.0000  -8793738.5940  -8793738.5940         0.0000           -231.0856     -6158.3075   3844760.0044      -231.0856     -6158.3075

LINE MINIMIZER BRACKET: DX 0.00127097 0.00167566 DU -18.7223 32.575 DUDX -29528.8 -76.7404 38790.1 
PRESSURE: 450 -235.24 3.82635 0.442145 3.82635 -236.246 -2.07224 0.442145 -2.07224 -221.771
GPRESSURE: 450 -6189.78 64.1939 -8.10278 -0.489655 -6143.29 4.94189 -10.5865 -0.398604 -6141.46
Info: Benchmark time: 64 CPUs 0.0132719 s/step 0.0768052 days/ns 1332.8 MB memory
ETITLE:      TS           BOND          ANGLE          DIHED          IMPRP               ELECT            VDW       BOUNDARY           MISC        KINETIC               TOTAL           TEMP      POTENTIAL         TOTAL3        TEMPAVG            PRESSURE      GPRESSURE         VOLUME       PRESSAVG      GPRESSAVG

ENERGY:     450     27440.8822     70199.4679     93740.8819      1663.5377       -9329324.8557    342541.6988         0.0000         0.0000         0.0000       -8793738.3872         0.0000  -8793738.3872  -8793738.3872         0.0000           -231.0858     -6158.1758   3844760.0044      -231.0858     -6158.1758

LINE MINIMIZER BRACKET: DX 0.00127097 0.000167566 DU -18.7223 0.206802 DUDX -29528.8 -76.7404 3808.2 
PRESSURE: 451 -235.24 3.82563 0.442402 3.82563 -236.247 -2.07221 0.442402 -2.07221 -221.77
GPRESSURE: 451 -6189.94 64.1717 -8.11358 -0.494495 -6143.43 4.94176 -10.5205 -0.446042 -6141.51
ENERGY:     451     27442.3763     70198.9865     93741.3775      1663.4977       -9329321.0007    342536.2514         0.0000         0.0000         0.0000       -8793738.5114         0.0000  -8793738.5114  -8793738.5114         0.0000           -231.0857     -6158.2942   3844760.0044      -231.0857     -6158.2942

LINE MINIMIZER BRACKET: DX 0.00127097 1.67566e-05 DU -18.7223 0.0826269 DUDX -29528.8 -76.7404 311.731 
PRESSURE: 452 -235.24 3.82545 0.442532 3.82545 -236.247 -2.07178 0.442532 -2.07178 -221.77
GPRESSURE: 452 -6189.96 64.1696 -8.11512 -0.496474 -6143.44 4.94228 -10.5135 -0.449947 -6141.52
ENERGY:     452     27442.5442     70198.9462     93741.4281      1663.4942       -9329320.6849    342535.6894         0.0000         0.0000         0.0000       -8793738.5828         0.0000  -8793738.5828  -8793738.5828         0.0000           -231.0856     -6158.3057   3844760.0044      -231.0856     -6158.3057

LINE MINIMIZER BRACKET: DX 0.00127097 1.67566e-06 DU -18.7223 0.011186 DUDX -29528.8 -76.7404 -37.8887 
PRESSURE: 453 -235.24 3.82546 0.442536 3.82546 -236.247 -2.07185 0.442536 -2.07185 -221.77
GPRESSURE: 453 -6189.96 64.1688 -8.11518 -0.496022 -6143.44 4.94262 -10.5127 -0.450607 -6141.52
ENERGY:     453     27442.5592     70198.9438     93741.4328      1663.4940       -9329320.6277    342535.6221         0.0000         0.0000         0.0000       -8793738.5758         0.0000  -8793738.5758  -8793738.5758         0.0000           -231.0856     -6158.3075   3844760.0044      -231.0856     -6158.3075

LINE MINIMIZER REDUCING GRADIENT FROM 29799.6 TO 29.7996
PRESSURE: 454 -235.247 3.83151 0.444429 3.83151 -236.247 -2.07477 0.444429 -2.07477 -221.768
GPRESSURE: 454 -6182.52 64.1578 -7.01322 0.391283 -6135.15 5.0992 -9.99016 0.365764 -6134.75
ENERGY:     454     27425.9979     70202.0792     93733.2751      1664.9214       -9329387.7855    342633.2641         0.0000         0.0000         0.0000       -8793728.2478         0.0000  -8793728.2478  -8793728.2478         0.0000           -231.0873     -6150.8046   3844760.0044      -231.0873     -6150.8046

LINE MINIMIZER BRACKET: DX 0 0.00276817 DU 0 10.328 DUDX -29799.6 -29799.6 37365.9 
PRESSURE: 455 -235.242 3.82812 0.443364 3.82812 -236.245 -2.07333 0.443364 -2.07333 -221.768
GPRESSURE: 455 -6186.64 64.1661 -7.62472 -0.0967034 -6139.74 5.0124 -10.278 -0.0899421 -6138.51
ENERGY:     455     27423.5199     70194.1153     93737.3379      1663.4163       -9329351.4105    342576.2670         0.0000         0.0000         0.0000       -8793756.7540         0.0000  -8793756.7540  -8793756.7540         0.0000           -231.0849     -6154.9647   3844760.0044      -231.0849     -6154.9647

LINE MINIMIZER BRACKET: DX 0.00123008 0.00153809 DU -18.1782 28.5062 DUDX -29799.6 26.1293 37365.9 
LINE MINIMIZER REDUCING GRADIENT FROM 28005.7 TO 28.0057
PRESSURE: 456 -235.265 3.83684 0.432918 3.83684 -236.267 -2.07398 0.432918 -2.07398 -221.771
GPRESSURE: 456 -6187.45 62.7966 -7.65198 -0.418446 -6140.34 4.53316 -11.1028 -0.143668 -6136.87
ENERGY:     456     27464.4411     70221.0478     93729.1210      1667.6187       -9329433.5974    342603.3627         0.0000         0.0000         0.0000       -8793748.0060         0.0000  -8793748.0060  -8793748.0060         0.0000           -231.1010     -6154.8870   3844760.0044      -231.1010     -6154.8870

LINE MINIMIZER BRACKET: DX 0 0.0028166 DU 0 8.748 DUDX -28005.7 -28005.7 34261.8 
PRESSURE: 457 -235.251 3.83189 0.438752 3.83189 -236.254 -2.07353 0.438752 -2.07353 -221.769
GPRESSURE: 457 -6186.99 63.5481 -7.63684 -0.238129 -6140 4.7979 -10.6461 -0.116114 -6137.77
ENERGY:     457     27430.9745     70200.4510     93733.1652      1664.4822       -9329389.4162    342585.8480         0.0000         0.0000         0.0000       -8793774.4952         0.0000  -8793774.4952  -8793774.4952         0.0000           -231.0911     -6154.9208   3844760.0044      -231.0911     -6154.9208

LINE MINIMIZER BRACKET: DX 0.00126771 0.00154889 DU -17.7413 26.4893 DUDX -28005.7 -1.8119 34261.8 
LINE MINIMIZER REDUCING GRADIENT FROM 27989.3 TO 27.9893
PRESSURE: 458 -235.293 3.81804 0.442809 3.81804 -236.285 -2.06381 0.442809 -2.06381 -221.737
GPRESSURE: 458 -6189.55 64.17 -7.86606 -0.342188 -6143.65 4.78651 -11.3961 -0.39588 -6140.66
ENERGY:     458     27526.3140     70214.9116     93728.1877      1665.6433       -9329461.5314    342555.7086         0.0000         0.0000         0.0000       -8793770.7662         0.0000  -8793770.7662  -8793770.7662         0.0000           -231.1052     -6157.9540   3844760.0044      -231.1052     -6157.9540

LINE MINIMIZER BRACKET: DX 0 0.00276156 DU 0 3.729 DUDX -27989.3 -27989.3 30792.8 
PRESSURE: 459 -235.27 3.82535 0.440204 3.82535 -236.267 -2.06892 0.440204 -2.06892 -221.752
GPRESSURE: 459 -6188.2 63.8448 -7.74687 -0.284209 -6141.73 4.79307 -11.0018 -0.251139 -6139.16
ENERGY:     459     27465.7980     70202.2737     93730.4009      1664.5056       -9329424.9454    342568.9344         0.0000         0.0000         0.0000       -8793793.0328         0.0000  -8793793.0328  -8793793.0328         0.0000           -231.0964     -6156.3660   3844760.0044      -231.0964     -6156.3660

LINE MINIMIZER BRACKET: DX 0.00131723 0.00144433 DU -18.5376 22.2666 DUDX -27989.3 25.1858 30792.8 
LINE MINIMIZER REDUCING GRADIENT FROM 31730.9 TO 31.7309
PRESSURE: 460 -235.28 3.84446 0.454708 3.84446 -236.319 -2.06713 0.454708 -2.06713 -221.729
GPRESSURE: 460 -6195.12 64.4711 -7.68613 -0.968374 -6149.78 4.91888 -10.6839 -0.307959 -6144.6
ETITLE:      TS           BOND          ANGLE          DIHED          IMPRP               ELECT            VDW       BOUNDARY           MISC        KINETIC               TOTAL           TEMP      POTENTIAL         TOTAL3        TEMPAVG            PRESSURE      GPRESSURE         VOLUME       PRESSAVG      GPRESSAVG

ENERGY:     460     27515.0244     70243.4743     93723.4495      1664.4058       -9329500.3764    342555.4193         0.0000         0.0000         0.0000       -8793798.6032         0.0000  -8793798.6032  -8793798.6032         0.0000           -231.1095     -6163.1672   3844760.0044      -231.1095     -6163.1672

PRESSURE: 461 -235.301 3.86382 0.469127 3.86382 -236.381 -2.06563 0.469127 -2.06563 -221.718
GPRESSURE: 461 -6202.08 65.0953 -7.63421 -1.68978 -6157.86 5.03999 -10.3861 -0.348453 -6149.96
ENERGY:     461     27635.9844     70321.1857     93719.4539      1668.7065       -9329566.9432    342561.8789         0.0000         0.0000         0.0000       -8793659.7339         0.0000  -8793659.7339  -8793659.7339         0.0000           -231.1331     -6169.9644   3844760.0044      -231.1331     -6169.9644

LINE MINIMIZER BRACKET: DX 0.00244223 0.00244223 DU -5.57035 138.869 DUDX -31730.9 27217.3 86500.3 
PRESSURE: 462 -235.274 3.83555 0.44814 3.83555 -236.293 -2.06816 0.44814 -2.06816 -221.739
GPRESSURE: 462 -6191.92 64.1812 -7.71317 -0.648828 -6146.06 4.8618 -10.8273 -0.285222 -6142.1
ENERGY:     462     27483.4057     70219.9254     93726.2909      1663.9049       -9329466.5866    342559.1980         0.0000         0.0000         0.0000       -8793813.8617         0.0000  -8793813.8617  -8793813.8617         0.0000           -231.1023     -6160.0289   3844760.0044      -231.1023     -6160.0289

LINE MINIMIZER BRACKET: DX 0.00131553 0.0011267 DU -20.8289 15.2586 DUDX -31730.9 -19.4984 27217.3 
LINE MINIMIZER REDUCING GRADIENT FROM 33908.6 TO 33.9086
PRESSURE: 463 -235.26 3.86209 0.463235 3.86209 -236.36 -2.05742 0.463235 -2.05742 -221.719
GPRESSURE: 463 -6192.66 63.6093 -7.86653 0.463099 -6147.65 3.70769 -11.3115 -1.75879 -6142.26
ENERGY:     463     27462.8145     70245.9043     93719.2410      1663.6303       -9329512.4431    342603.2035         0.0000         0.0000         0.0000       -8793817.6496         0.0000  -8793817.6496  -8793817.6496         0.0000           -231.1132     -6160.8581   3844760.0044      -231.1132     -6160.8581

PRESSURE: 464 -235.258 3.88941 0.478649 3.88941 -236.438 -2.04673 0.478649 -2.04673 -221.709
GPRESSURE: 464 -6193.44 63.0301 -8.02148 1.53732 -6149.25 2.5542 -11.808 -3.22674 -6142.33
ENERGY:     464     27517.3122     70311.1257     93715.5934      1668.6790       -9329548.8511    342668.3644         0.0000         0.0000         0.0000       -8793667.7765         0.0000  -8793667.7765  -8793667.7765         0.0000           -231.1348     -6161.6707   3844760.0044      -231.1348     -6161.6707

LINE MINIMIZER BRACKET: DX 0.00236093 0.00236093 DU -3.78783 149.873 DUDX -33908.6 30870.8 96101.5 
PRESSURE: 465 -235.266 3.84954 0.455765 3.84954 -236.327 -2.06239 0.455765 -2.06239 -221.727
GPRESSURE: 465 -6192.31 63.8803 -7.79512 -0.0613571 -6146.89 4.25753 -11.0792 -1.06044 -6142.2
ENERGY:     465     27463.2274     70228.6726     93722.1670      1663.0969       -9329491.6788    342579.6839         0.0000         0.0000         0.0000       -8793834.8310         0.0000  -8793834.8310  -8793834.8310         0.0000           -231.1065     -6160.4642   3844760.0044      -231.1065     -6160.4642

LINE MINIMIZER BRACKET: DX 0.00123879 0.00112215 DU -20.9692 17.1814 DUDX -33908.6 27.8643 30870.8 
LINE MINIMIZER REDUCING GRADIENT FROM 31813.7 TO 31.8137
PRESSURE: 466 -235.262 3.86595 0.467549 3.86595 -236.397 -2.06226 0.467549 -2.06226 -221.717
GPRESSURE: 466 -6191.02 63.1173 -7.76855 1.6834 -6144.36 3.99665 -10.9986 -1.92289 -6140.7
ENERGY:     466     27414.4482     70246.7112     93714.0830      1665.1865       -9329520.1863    342655.7317         0.0000         0.0000         0.0000       -8793824.0257         0.0000  -8793824.0257  -8793824.0257         0.0000           -231.1256     -6158.6962   3844760.0044      -231.1256     -6158.6962

LINE MINIMIZER BRACKET: DX 0 0.00265816 DU 0 10.8053 DUDX -31813.7 -31813.7 40013.1 
PRESSURE: 467 -235.263 3.85683 0.461207 3.85683 -236.356 -2.0619 0.461207 -2.0619 -221.721
GPRESSURE: 467 -6191.73 63.5417 -7.78094 0.716961 -6145.77 4.14324 -11.0403 -1.44152 -6141.54
ENERGY:     467     27429.2725     70230.6151     93718.1249      1663.4127       -9329505.4401    342610.5202         0.0000         0.0000         0.0000       -8793853.4946         0.0000  -8793853.4946  -8793853.4946         0.0000           -231.1134     -6159.6807   3844760.0044      -231.1134     -6159.6807

LINE MINIMIZER BRACKET: DX 0.0011785 0.00147966 DU -18.6636 29.4689 DUDX -31813.7 -36.3145 40013.1 
PRESSURE: 468 -235.262 3.85756 0.461873 3.85756 -236.36 -2.06181 0.461873 -2.06181 -221.72
GPRESSURE: 468 -6191.66 63.4986 -7.77959 0.814001 -6145.63 4.12923 -11.0356 -1.48897 -6141.46
ENERGY:     468     27426.3948     70231.5415     93717.6676      1663.5215       -9329507.0428    342614.7264         0.0000         0.0000         0.0000       -8793853.1910         0.0000  -8793853.1910  -8793853.1910         0.0000           -231.1144     -6159.5822   3844760.0044      -231.1144     -6159.5822

LINE MINIMIZER BRACKET: DX 0.0011785 0.000147966 DU -18.6636 0.30356 DUDX -31813.7 -36.3145 3960.92 
PRESSURE: 469 -235.263 3.85686 0.4614 3.85686 -236.357 -2.0622 0.4614 -2.0622 -221.721
GPRESSURE: 469 -6191.72 63.5369 -7.78111 0.726551 -6145.75 4.14096 -11.0399 -1.44671 -6141.54
ENERGY:     469     27428.9704     70230.7019     93718.0788      1663.4232       -9329505.8259    342610.9407         0.0000         0.0000         0.0000       -8793853.7109         0.0000  -8793853.7109  -8793853.7109         0.0000           -231.1135     -6159.6706   3844760.0044      -231.1135     -6159.6706

LINE MINIMIZER BRACKET: DX 1.47966e-05 0.00013317 DU -0.216243 0.519803 DUDX -36.3145 363.18 3960.92 
PRESSURE: 470 -235.263 3.85685 0.461402 3.85685 -236.357 -2.06219 0.461402 -2.06219 -221.721
GPRESSURE: 470 -6191.72 63.5373 -7.78085 0.725282 -6145.75 4.1416 -11.0396 -1.44625 -6141.54
ETITLE:      TS           BOND          ANGLE          DIHED          IMPRP               ELECT            VDW       BOUNDARY           MISC        KINETIC               TOTAL           TEMP      POTENTIAL         TOTAL3        TEMPAVG            PRESSURE      GPRESSURE         VOLUME       PRESSAVG      GPRESSAVG

ENERGY:     470     27429.0032     70230.6928     93718.0831      1663.4220       -9329505.7237    342610.9068         0.0000         0.0000         0.0000       -8793853.6159         0.0000  -8793853.6159  -8793853.6159         0.0000           -231.1134     -6159.6713   3844760.0044      -231.1134     -6159.6713

LINE MINIMIZER BRACKET: DX 1.47966e-06 0.00013317 DU -0.0949365 0.519803 DUDX 323.199 363.18 3960.92 
PRESSURE: 471 -235.263 3.85686 0.461399 3.85686 -236.357 -2.0622 0.461399 -2.0622 -221.721
GPRESSURE: 471 -6191.72 63.5369 -7.78113 0.726528 -6145.75 4.14095 -11.0399 -1.44671 -6141.54
ENERGY:     471     27428.9704     70230.7019     93718.0789      1663.4232       -9329505.8208    342610.9404         0.0000         0.0000         0.0000       -8793853.7060         0.0000  -8793853.7060  -8793853.7060         0.0000           -231.1135     -6159.6706   3844760.0044      -231.1135     -6159.6706

LINE MINIMIZER REDUCING GRADIENT FROM 29465 TO 29.465
PRESSURE: 472 -235.221 3.8739 0.461175 3.8739 -236.437 -2.06897 0.461175 -2.06897 -221.749
GPRESSURE: 472 -6190.95 63.6254 -8.56161 2.05854 -6144.05 5.16462 -11.7167 -1.44405 -6141.85
ENERGY:     472     27426.8826     70240.9945     93712.9661      1666.5031       -9329538.8660    342638.0709         0.0000         0.0000         0.0000       -8793853.4489         0.0000  -8793853.4489  -8793853.4489         0.0000           -231.1354     -6158.9509   3844760.0044      -231.1354     -6158.9509

LINE MINIMIZER BRACKET: DX 0 0.00269015 DU 0 0.257114 DUDX -29465 -29465 29690.1 
PRESSURE: 473 -235.24 3.86535 0.46102 3.86535 -236.395 -2.0654 0.46102 -2.0654 -221.733
GPRESSURE: 473 -6191.33 63.5822 -8.16862 1.39454 -6144.9 4.65051 -11.3748 -1.4431 -6141.7
ENERGY:     473     27418.4386     70230.2552     93715.1005      1664.2384       -9329523.2586    342621.8486         0.0000         0.0000         0.0000       -8793873.3773         0.0000  -8793873.3773  -8793873.3773         0.0000           -231.1229     -6159.3098   3844760.0044      -231.1229     -6159.3098

LINE MINIMIZER BRACKET: DX 0.00134073 0.00134942 DU -19.6713 19.9284 DUDX -29465 -42.0727 29690.1 
PRESSURE: 474 -235.238 3.86615 0.461275 3.86615 -236.399 -2.0656 0.461275 -2.0656 -221.735
GPRESSURE: 474 -6191.29 63.5866 -8.20818 1.46125 -6144.81 4.70219 -11.4092 -1.44342 -6141.71
ENERGY:     474     27418.4268     70230.8242     93714.8483      1664.3996       -9329525.0782    342623.2153         0.0000         0.0000         0.0000       -8793873.3640         0.0000  -8793873.3640  -8793873.3640         0.0000           -231.1241     -6159.2738   3844760.0044      -231.1241     -6159.2738

LINE MINIMIZER BRACKET: DX 0.00134073 0.000134942 DU -19.6713 0.0132523 DUDX -29465 -42.0727 2925.51 
PRESSURE: 475 -235.24 3.86542 0.460972 3.86542 -236.396 -2.06551 0.460972 -2.06551 -221.734
GPRESSURE: 475 -6191.33 63.5832 -8.17546 1.40531 -6144.89 4.65786 -11.3809 -1.44315 -6141.7
ENERGY:     475     27418.4276     70230.3336     93715.0626      1664.2614       -9329523.5568    342622.0507         0.0000         0.0000         0.0000       -8793873.4210         0.0000  -8793873.4210  -8793873.4210         0.0000           -231.1231     -6159.3044   3844760.0044      -231.1231     -6159.3044

LINE MINIMIZER BRACKET: DX 2.0236e-05 0.000114706 DU -0.0436883 0.0569406 DUDX -42.0727 402.914 2925.51 
PRESSURE: 476 -235.24 3.86534 0.461019 3.86534 -236.395 -2.06548 0.461019 -2.06548 -221.734
GPRESSURE: 476 -6191.33 63.5824 -8.17414 1.40427 -6144.89 4.65706 -11.3804 -1.44341 -6141.7
ENERGY:     476     27418.4256     70230.3269     93715.0659      1664.2593       -9329523.5331    342622.0443         0.0000         0.0000         0.0000       -8793873.4112         0.0000  -8793873.4112  -8793873.4112         0.0000           -231.1231     -6159.3049   3844760.0044      -231.1231     -6159.3049

LINE MINIMIZER BRACKET: DX 2.0236e-06 0.000114706 DU -0.00983183 0.0569406 DUDX 358.403 402.914 2925.51 
PRESSURE: 477 -235.24 3.86543 0.460971 3.86543 -236.396 -2.06551 0.460971 -2.06551 -221.734
GPRESSURE: 477 -6191.33 63.5832 -8.17546 1.40531 -6144.89 4.65786 -11.3809 -1.44314 -6141.7
ENERGY:     477     27418.4276     70230.3336     93715.0626      1664.2614       -9329523.5566    342622.0507         0.0000         0.0000         0.0000       -8793873.4208         0.0000  -8793873.4208  -8793873.4208         0.0000           -231.1232     -6159.3044   3844760.0044      -231.1232     -6159.3044

LINE MINIMIZER REDUCING GRADIENT FROM 30686.1 TO 30.6861
PRESSURE: 478 -235.239 3.85521 0.443837 3.85521 -236.468 -2.08444 0.443837 -2.08444 -221.782
GPRESSURE: 478 -6192.13 64.1084 -8.13261 0.550692 -6147.61 5.44072 -11.7149 -0.978139 -6144.77
ENERGY:     478     27492.1524     70235.5877     93709.7732      1666.6412       -9329572.6699    342594.3774         0.0000         0.0000         0.0000       -8793874.1381         0.0000  -8793874.1381  -8793874.1381         0.0000           -231.1631     -6161.5005   3844760.0044      -231.1631     -6161.5005

PRESSURE: 479 -235.248 3.84567 0.427156 3.84567 -236.551 -2.10388 0.427156 -2.10388 -221.841
GPRESSURE: 479 -6192.95 64.6327 -8.10277 -0.339155 -6150.35 6.23854 -12.0647 -0.532908 -6147.76
ENERGY:     479     27644.0317     70278.5953     93707.5905      1673.7114       -9329613.9269    342585.8419         0.0000         0.0000         0.0000       -8793724.1561         0.0000  -8793724.1561  -8793724.1561         0.0000           -231.2133     -6163.6841   3844760.0044      -231.2133     -6163.6841

LINE MINIMIZER BRACKET: DX 0.00247196 0.00247196 DU -0.717332 149.982 DUDX -30686.1 30106.6 91440.9 
PRESSURE: 480 -235.238 3.86012 0.452207 3.86012 -236.431 -2.07483 0.452207 -2.07483 -221.757
GPRESSURE: 480 -6191.73 63.848 -8.15191 0.97688 -6146.26 5.05169 -11.5483 -1.20743 -6143.25
ETITLE:      TS           BOND          ANGLE          DIHED          IMPRP               ELECT            VDW       BOUNDARY           MISC        KINETIC               TOTAL           TEMP      POTENTIAL         TOTAL3        TEMPAVG            PRESSURE      GPRESSURE         VOLUME       PRESSAVG      GPRESSAVG

ENERGY:     480     27445.8740     70228.2656     93712.0093      1664.8762       -9329549.2590    342605.7644         0.0000         0.0000         0.0000       -8793892.4697         0.0000  -8793892.4697  -8793892.4697         0.0000           -231.1420     -6160.4126   3844760.0044      -231.1420     -6160.4126

LINE MINIMIZER BRACKET: DX 0.00124778 0.00122418 DU -19.0489 18.3315 DUDX -30686.1 -64.5115 30106.6 
PRESSURE: 481 -235.238 3.85973 0.451344 3.85973 -236.434 -2.076 0.451344 -2.076 -221.759
GPRESSURE: 481 -6191.77 63.8743 -8.15 0.934744 -6146.39 5.09037 -11.5645 -1.18426 -6143.41
ENERGY:     481     27449.6384     70228.5813     93711.7516      1665.0009       -9329551.8020    342604.4060         0.0000         0.0000         0.0000       -8793892.4238         0.0000  -8793892.4238  -8793892.4238         0.0000           -231.1440     -6160.5213   3844760.0044      -231.1440     -6160.5213

LINE MINIMIZER BRACKET: DX 0.00124778 0.000122418 DU -19.0489 0.045889 DUDX -30686.1 -64.5115 2946.45 
PRESSURE: 482 -235.238 3.86005 0.451911 3.86005 -236.431 -2.0751 0.451911 -2.0751 -221.757
GPRESSURE: 482 -6191.73 63.8498 -8.15159 0.9724 -6146.27 5.0551 -11.5499 -1.20478 -6143.27
ENERGY:     482     27446.2424     70228.2921     93711.9827      1664.8882       -9329549.4350    342605.6180         0.0000         0.0000         0.0000       -8793892.4117         0.0000  -8793892.4117  -8793892.4117         0.0000           -231.1422     -6160.4235   3844760.0044      -231.1422     -6160.4235

LINE MINIMIZER BRACKET: DX 0.00124778 1.22418e-05 DU -19.0489 0.0579632 DUDX -30686.1 -64.5115 236.448 
PRESSURE: 483 -235.238 3.86008 0.452154 3.86008 -236.431 -2.07488 0.452154 -2.07488 -221.757
GPRESSURE: 483 -6191.73 63.8477 -8.15229 0.975953 -6146.26 5.05245 -11.5486 -1.20644 -6143.26
ENERGY:     483     27445.9103     70228.2676     93712.0067      1664.8774       -9329549.3440    342605.7417         0.0000         0.0000         0.0000       -8793892.5403         0.0000  -8793892.5403  -8793892.5403         0.0000           -231.1420     -6160.4138   3844760.0044      -231.1420     -6160.4138

LINE MINIMIZER BRACKET: DX 1.22418e-06 1.10176e-05 DU -0.0705916 0.128555 DUDX -64.5115 -34.4605 236.448 
PRESSURE: 484 -235.238 3.86005 0.452144 3.86005 -236.431 -2.07486 0.452144 -2.07486 -221.757
GPRESSURE: 484 -6191.73 63.8481 -8.15201 0.976125 -6146.26 5.05236 -11.5491 -1.20733 -6143.26
ENERGY:     484     27445.9454     70228.2696     93712.0044      1664.8786       -9329549.4173    342605.7145         0.0000         0.0000         0.0000       -8793892.6049         0.0000  -8793892.6049  -8793892.6049         0.0000           -231.1420     -6160.4145   3844760.0044      -231.1420     -6160.4145

LINE MINIMIZER BRACKET: DX 1.10176e-06 9.91587e-06 DU -0.064619 0.193174 DUDX -34.4605 -7.41722 236.448 
LINE MINIMIZER REDUCING GRADIENT FROM 32814.7 TO 32.8147
PRESSURE: 485 -235.272 3.84717 0.429072 3.84717 -236.484 -2.11381 0.429072 -2.11381 -221.805
GPRESSURE: 485 -6196.4 64.3771 -7.63916 0.216712 -6150.96 6.02765 -10.9726 -1.1633 -6146.32
ENERGY:     485     27524.9183     70247.7974     93705.4461      1664.9693       -9329620.0098    342575.1498         0.0000         0.0000         0.0000       -8793901.7288         0.0000  -8793901.7288  -8793901.7288         0.0000           -231.1871     -6164.5619   3844760.0044      -231.1871     -6164.5619

PRESSURE: 486 -235.316 3.83491 0.406706 3.83491 -236.548 -2.15262 0.406706 -2.15262 -221.863
GPRESSURE: 486 -6201.09 64.8993 -7.13419 -0.582075 -6155.67 7.02099 -10.4096 -1.14728 -6149.29
ENERGY:     486     27670.4353     70300.3015     93701.2774      1668.5413       -9329683.0101    342563.0091         0.0000         0.0000         0.0000       -8793779.4454         0.0000  -8793779.4454  -8793779.4454         0.0000           -231.2421     -6168.6808   3844760.0044      -231.2421     -6168.6808

LINE MINIMIZER BRACKET: DX 0.00227395 0.00227395 DU -9.12395 122.283 DUDX -32814.7 24770.7 82996.9 
PRESSURE: 487 -235.257 3.85276 0.43917 3.85276 -236.46 -2.0968 0.43917 -2.0968 -221.783
GPRESSURE: 487 -6194.39 64.1498 -7.85874 0.547556 -6148.94 5.60635 -11.2192 -1.17878 -6145.01
ENERGY:     487     27482.7803     70235.3554     93707.9797      1664.5035       -9329590.4244    342586.0765         0.0000         0.0000         0.0000       -8793913.7291         0.0000  -8793913.7291  -8793913.7291         0.0000           -231.1665     -6162.7784   3844760.0044      -231.1665     -6162.7784

LINE MINIMIZER BRACKET: DX 0.00129547 0.000978482 DU -21.1243 12.0003 DUDX -32814.7 -82.4653 24770.7 
PRESSURE: 488 -235.258 3.85222 0.438155 3.85222 -236.462 -2.0985 0.438155 -2.0985 -221.785
GPRESSURE: 488 -6194.59 64.1727 -7.83693 0.514644 -6149.14 5.64879 -11.1939 -1.1771 -6145.14
ENERGY:     488     27486.4399     70236.3276     93707.7061      1664.5212       -9329593.5079    342584.8051         0.0000         0.0000         0.0000       -8793913.7081         0.0000  -8793913.7081  -8793913.7081         0.0000           -231.1686     -6162.9567   3844760.0044      -231.1686     -6162.9567

LINE MINIMIZER BRACKET: DX 0.00129547 9.78482e-05 DU -21.1243 0.0210466 DUDX -32814.7 -82.4653 2397.27 
PRESSURE: 489 -235.257 3.85273 0.438847 3.85273 -236.46 -2.09719 0.438847 -2.09719 -221.783
GPRESSURE: 489 -6194.42 64.1525 -7.85581 0.543222 -6148.97 5.61257 -11.2157 -1.17882 -6145.03
ENERGY:     489     27483.2807     70235.4879     93707.9415      1664.5056       -9329590.8939    342585.9043         0.0000         0.0000         0.0000       -8793913.7739         0.0000  -8793913.7739  -8793913.7739         0.0000           -231.1668     -6162.8035   3844760.0044      -231.1668     -6162.8035

LINE MINIMIZER BRACKET: DX 1.35588e-05 8.42894e-05 DU -0.0447415 0.0657881 DUDX -82.4653 260.912 2397.27 
PRESSURE: 490 -235.257 3.85272 0.43888 3.85272 -236.46 -2.09712 0.43888 -2.09712 -221.784
GPRESSURE: 490 -6194.41 64.1523 -7.85577 0.543475 -6148.96 5.61207 -11.2164 -1.17904 -6145.03
ETITLE:      TS           BOND          ANGLE          DIHED          IMPRP               ELECT            VDW       BOUNDARY           MISC        KINETIC               TOTAL           TEMP      POTENTIAL         TOTAL3        TEMPAVG            PRESSURE      GPRESSURE         VOLUME       PRESSAVG      GPRESSAVG

ENERGY:     490     27483.2289     70235.4739     93707.9451      1664.5055       -9329590.8371    342585.9322         0.0000         0.0000         0.0000       -8793913.7516         0.0000  -8793913.7516  -8793913.7516         0.0000           -231.1668     -6162.8009   3844760.0044      -231.1668     -6162.8009

LINE MINIMIZER BRACKET: DX 1.35588e-06 8.42894e-05 DU -0.0222669 0.0657881 DUDX 226.606 260.912 2397.27 
PRESSURE: 491 -235.257 3.85273 0.438846 3.85273 -236.46 -2.09719 0.438846 -2.09719 -221.783
GPRESSURE: 491 -6194.42 64.1525 -7.85584 0.543227 -6148.97 5.61256 -11.2157 -1.17883 -6145.03
ENERGY:     491     27483.2807     70235.4880     93707.9415      1664.5056       -9329590.8496    342585.9044         0.0000         0.0000         0.0000       -8793913.7295         0.0000  -8793913.7295  -8793913.7295         0.0000           -231.1668     -6162.8035   3844760.0044      -231.1668     -6162.8035

LINE MINIMIZER REDUCING GRADIENT FROM 35653.7 TO 35.6537
PRESSURE: 492 -235.274 3.85817 0.41124 3.85817 -236.512 -2.12891 0.41124 -2.12891 -221.82
GPRESSURE: 492 -6193.09 63.9473 -7.87279 1.76279 -6147.22 5.89064 -11.3376 -1.58606 -6144.29
ENERGY:     492     27499.1277     70247.7040     93701.3437      1663.4432       -9329657.4537    342618.5177         0.0000         0.0000         0.0000       -8793927.3173         0.0000  -8793927.3173  -8793927.3173         0.0000           -231.2020     -6161.5355   3844760.0044      -231.2020     -6161.5355

PRESSURE: 493 -235.3 3.86409 0.384564 3.86409 -236.574 -2.16132 0.384564 -2.16132 -221.867
GPRESSURE: 493 -6191.72 63.7459 -7.90114 2.95932 -6145.42 6.19171 -11.4777 -2.02991 -6143.43
ENERGY:     493     27569.1556     70292.4613     93697.2853      1666.4039       -9329716.4990    342670.1112         0.0000         0.0000         0.0000       -8793821.0817         0.0000  -8793821.0817  -8793821.0817         0.0000           -231.2471     -6160.1918   3844760.0044      -231.2471     -6160.1918

LINE MINIMIZER BRACKET: DX 0.00204262 0.00204262 DU -13.5878 106.236 DUDX -35653.7 22552.5 81516.1 
PRESSURE: 494 -235.266 3.85593 0.42167 3.85593 -236.491 -2.11645 0.42167 -2.11645 -221.805
GPRESSURE: 494 -6193.6 64.0255 -7.8663 1.29464 -6147.9 5.78086 -11.289 -1.42404 -6144.59
ENERGY:     494     27486.5872     70239.1289     93703.5949      1663.3772       -9329632.6421    342603.7438         0.0000         0.0000         0.0000       -8793936.2101         0.0000  -8793936.2101  -8793936.2101         0.0000           -231.1873     -6162.0312   3844760.0044      -231.1873     -6162.0312

LINE MINIMIZER BRACKET: DX 0.00125394 0.00078868 DU -22.4806 8.89276 DUDX -35653.7 -8.41475 22552.5 
LINE MINIMIZER REDUCING GRADIENT FROM 30754.1 TO 30.7541
PRESSURE: 495 -235.325 3.86377 0.405077 3.86377 -236.523 -2.14824 0.405077 -2.14824 -221.829
GPRESSURE: 495 -6194.8 64.4898 -8.60571 1.47336 -6149.06 5.8977 -11.4341 -1.22108 -6145.58
ENERGY:     495     27436.6116     70272.3239     93696.7366      1663.6053       -9329711.4236    342710.1919         0.0000         0.0000         0.0000       -8793931.9543         0.0000  -8793931.9543  -8793931.9543         0.0000           -231.2256     -6163.1467   3844760.0044      -231.2256     -6163.1467

LINE MINIMIZER BRACKET: DX 0 0.00235218 DU 0 4.25579 DUDX -30754.1 -30754.1 34426.3 
PRESSURE: 496 -235.293 3.85947 0.413568 3.85947 -236.505 -2.13159 0.413568 -2.13159 -221.815
GPRESSURE: 496 -6194.16 64.2462 -8.21443 1.38325 -6148.44 5.83043 -11.3564 -1.32471 -6145.07
ENERGY:     496     27452.5470     70249.9036     93700.0441      1662.9863       -9329670.7091    342651.8174         0.0000         0.0000         0.0000       -8793953.4108         0.0000  -8793953.4108  -8793953.4108         0.0000           -231.2042     -6162.5560   3844760.0044      -231.2042     -6162.5560

LINE MINIMIZER BRACKET: DX 0.00111074 0.00124144 DU -17.2008 21.4565 DUDX -30754.1 -54.4679 34426.3 
PRESSURE: 497 -235.296 3.86 0.412978 3.86 -236.506 -2.13298 0.412978 -2.13298 -221.816
GPRESSURE: 497 -6194.23 64.2708 -8.25323 1.39328 -6148.5 5.83813 -11.3632 -1.313 -6145.12
ENERGY:     497     27449.9062     70251.6525     93699.6826      1662.9981       -9329674.8271    342657.4345         0.0000         0.0000         0.0000       -8793953.1533         0.0000  -8793953.1533  -8793953.1533         0.0000           -231.2063     -6162.6149   3844760.0044      -231.2063     -6162.6149

LINE MINIMIZER BRACKET: DX 0.00111074 0.000124144 DU -17.2008 0.257523 DUDX -30754.1 -54.4679 3385.14 
PRESSURE: 498 -235.293 3.85957 0.413539 3.85957 -236.505 -2.13164 0.413539 -2.13164 -221.815
GPRESSURE: 498 -6194.17 64.2496 -8.21823 1.38464 -6148.45 5.83157 -11.3564 -1.32413 -6145.07
ENERGY:     498     27452.2743     70250.0729     93700.0083      1662.9870       -9329671.2095    342652.3820         0.0000         0.0000         0.0000       -8793953.4849         0.0000  -8793953.4849  -8793953.4849         0.0000           -231.2045     -6162.5623   3844760.0044      -231.2045     -6162.5623

LINE MINIMIZER BRACKET: DX 1.24144e-05 0.000111729 DU -0.0740597 0.331582 DUDX -54.4679 289.437 3385.14 
PRESSURE: 499 -235.293 3.85963 0.413535 3.85963 -236.505 -2.13165 0.413535 -2.13165 -221.815
GPRESSURE: 499 -6194.17 64.249 -8.21733 1.38449 -6148.44 5.83168 -11.3562 -1.32359 -6145.07
ENERGY:     499     27452.3039     70250.0559     93700.0108      1662.9870       -9329671.1300    342652.3457         0.0000         0.0000         0.0000       -8793953.4267         0.0000  -8793953.4267  -8793953.4267         0.0000           -231.2045     -6162.5614   3844760.0044      -231.2045     -6162.5614

LINE MINIMIZER BRACKET: DX 1.24144e-06 0.000111729 DU -0.0582131 0.331582 DUDX 254.847 289.437 3385.14 
PRESSURE: 500 -235.293 3.85957 0.413537 3.85957 -236.505 -2.13165 0.413537 -2.13165 -221.815
GPRESSURE: 500 -6194.17 64.2496 -8.21821 1.38466 -6148.45 5.83157 -11.3564 -1.32415 -6145.07
ETITLE:      TS           BOND          ANGLE          DIHED          IMPRP               ELECT            VDW       BOUNDARY           MISC        KINETIC               TOTAL           TEMP      POTENTIAL         TOTAL3        TEMPAVG            PRESSURE      GPRESSURE         VOLUME       PRESSAVG      GPRESSAVG

ENERGY:     500     27452.2743     70250.0729     93700.0083      1662.9870       -9329671.1842    342652.3825         0.0000         0.0000         0.0000       -8793953.4592         0.0000  -8793953.4592  -8793953.4592         0.0000           -231.2045     -6162.5623   3844760.0044      -231.2045     -6162.5623

LINE MINIMIZER REDUCING GRADIENT FROM 29198.7 TO 29.1987
PRESSURE: 501 -235.322 3.8647 0.390196 3.8647 -236.514 -2.1501 0.390196 -2.1501 -221.839
GPRESSURE: 501 -6196.37 65.4964 -9.21905 0.241064 -6149.81 6.53634 -11.6689 -1.39891 -6147.32
ENERGY:     501     27413.2515     70264.7471     93693.6111      1664.0488       -9329774.1567    342773.9052         0.0000         0.0000         0.0000       -8793964.5930         0.0000  -8793964.5930  -8793964.5930         0.0000           -231.2251     -6164.5024   3844760.0044      -231.2251     -6164.5024

PRESSURE: 502 -235.359 3.87022 0.367611 3.87022 -236.533 -2.16872 0.367611 -2.16872 -221.869
GPRESSURE: 502 -6198.58 66.7291 -10.2256 -0.922223 -6151.21 7.28274 -11.9944 -1.50392 -6149.49
ENERGY:     502     27432.8013     70310.8513     93689.6619      1669.7650       -9329871.7235    342909.4338         0.0000         0.0000         0.0000       -8793859.2102         0.0000  -8793859.2102  -8793859.2102         0.0000           -231.2539     -6166.4266   3844760.0044      -231.2539     -6166.4266

LINE MINIMIZER BRACKET: DX 0.00237147 0.00237147 DU -11.1339 105.383 DUDX -29198.7 19745.1 69323.9 
PRESSURE: 503 -235.309 3.86266 0.399866 3.86266 -236.509 -2.14278 0.399866 -2.14278 -221.828
GPRESSURE: 503 -6195.48 64.9946 -8.81345 0.704719 -6149.25 6.24661 -11.5411 -1.36426 -6146.42
ENERGY:     503     27421.9638     70255.0334     93695.9040      1663.0595       -9329733.1245    342723.1638         0.0000         0.0000         0.0000       -8793974.0001         0.0000  -8793974.0001  -8793974.0001         0.0000           -231.2156     -6163.7179   3844760.0044      -231.2156     -6163.7179

LINE MINIMIZER BRACKET: DX 0.00141352 0.000957956 DU -20.5409 9.40705 DUDX -29198.7 -102.166 19745.1 
PRESSURE: 504 -235.311 3.86277 0.398587 3.86277 -236.51 -2.14348 0.398587 -2.14348 -221.829
GPRESSURE: 504 -6195.57 65.044 -8.85442 0.657876 -6149.31 6.27565 -11.5535 -1.3672 -6146.51
ENERGY:     504     27420.6630     70255.7737     93695.6566      1663.1241       -9329737.5298    342728.1582         0.0000         0.0000         0.0000       -8793974.1543         0.0000  -8793974.1543  -8793974.1543         0.0000           -231.2166     -6163.7965   3844760.0044      -231.2166     -6163.7965

LINE MINIMIZER BRACKET: DX 9.57956e-05 0.000862161 DU -0.154202 9.56125 DUDX -102.166 1877.47 19745.1 
PRESSURE: 505 -235.311 3.86268 0.39892 3.86268 -236.51 -2.14324 0.39892 -2.14324 -221.829
GPRESSURE: 505 -6195.55 65.0304 -8.8442 0.670092 -6149.29 6.26692 -11.5499 -1.36698 -6146.48
ENERGY:     505     27421.0022     70255.5692     93695.7233      1663.1061       -9329736.2185    342726.8322         0.0000         0.0000         0.0000       -8793973.9856         0.0000  -8793973.9856  -8793973.9856         0.0000           -231.2163     -6163.7753   3844760.0044      -231.2163     -6163.7753

LINE MINIMIZER BRACKET: DX 2.57879e-05 0.000862161 DU -0.168654 9.56125 DUDX 1344.5 1877.47 19745.1 
PRESSURE: 506 -235.311 3.86277 0.398588 3.86277 -236.51 -2.14348 0.398588 -2.14348 -221.829
GPRESSURE: 506 -6195.57 65.044 -8.85442 0.657867 -6149.31 6.27565 -11.5535 -1.36722 -6146.51
ENERGY:     506     27420.6630     70255.7736     93695.6566      1663.1241       -9329737.5295    342728.1582         0.0000         0.0000         0.0000       -8793974.1540         0.0000  -8793974.1540  -8793974.1540         0.0000           -231.2166     -6163.7965   3844760.0044      -231.2166     -6163.7965

LINE MINIMIZER REDUCING GRADIENT FROM 38795.1 TO 38.7951
PRESSURE: 507 -235.319 3.87709 0.389781 3.87709 -236.537 -2.1533 0.389781 -2.1533 -221.827
GPRESSURE: 507 -6197.45 65.7431 -9.45683 0.779294 -6150.67 7.14436 -12.0822 -1.35224 -6148.32
ENERGY:     507     27440.9733     70266.8055     93689.3394      1664.4265       -9329887.5006    342827.3280         0.0000         0.0000         0.0000       -8793998.6279         0.0000  -8793998.6279  -8793998.6279         0.0000           -231.2278     -6165.4810   3844760.0044      -231.2278     -6165.4810

PRESSURE: 508 -235.333 3.89195 0.38199 3.89195 -236.572 -2.16332 0.38199 -2.16332 -221.832
GPRESSURE: 508 -6199.21 66.4318 -10.054 0.894912 -6151.92 8.05875 -12.6188 -1.35884 -6149.95
ENERGY:     508     27503.4205     70297.5880     93684.4927      1668.0536       -9330031.9645    342937.1372         0.0000         0.0000         0.0000       -8793941.2724         0.0000  -8793941.2724  -8793941.2724         0.0000           -231.2456     -6167.0255   3844760.0044      -231.2456     -6167.0255

LINE MINIMIZER BRACKET: DX 0.00168354 0.00168354 DU -24.474 57.3555 DUDX -38795.1 9559.72 58806.1 
PRESSURE: 509 -235.317 3.8741 0.391566 3.8741 -236.531 -2.15149 0.391566 -2.15149 -221.827
GPRESSURE: 509 -6197.09 65.605 -9.33864 0.754644 -6150.41 6.96721 -11.9762 -1.35237 -6147.97
ENERGY:     509     27433.5960     70263.0464     93690.4765      1663.9834       -9329858.0989    342806.8127         0.0000         0.0000         0.0000       -8794000.1838         0.0000  -8794000.1838  -8794000.1838         0.0000           -231.2250     -6165.1566   3844760.0044      -231.2250     -6165.1566

LINE MINIMIZER BRACKET: DX 0.00134959 0.000333945 DU -26.0299 1.5559 DUDX -38795.1 -106.493 9559.72 
PRESSURE: 510 -235.317 3.87458 0.391367 3.87458 -236.532 -2.15145 0.391367 -2.15145 -221.827
GPRESSURE: 510 -6197.13 65.6185 -9.35074 0.757266 -6150.44 6.98577 -11.9864 -1.35239 -6148
ETITLE:      TS           BOND          ANGLE          DIHED          IMPRP               ELECT            VDW       BOUNDARY           MISC        KINETIC               TOTAL           TEMP      POTENTIAL         TOTAL3        TEMPAVG            PRESSURE      GPRESSURE         VOLUME       PRESSAVG      GPRESSAVG

ENERGY:     510     27434.2605     70263.3877     93690.3598      1664.0237       -9329861.0404    342808.8418         0.0000         0.0000         0.0000       -8794000.1670         0.0000  -8794000.1670  -8794000.1670         0.0000           -231.2253     -6165.1894   3844760.0044      -231.2253     -6165.1894

LINE MINIMIZER BRACKET: DX 0.00134959 3.33945e-05 DU -26.0299 0.0168824 DUDX -38795.1 -106.493 857.594 
PRESSURE: 511 -235.317 3.87422 0.39149 3.87422 -236.531 -2.1515 0.39149 -2.1515 -221.827
GPRESSURE: 511 -6197.09 65.6061 -9.33932 0.755075 -6150.41 6.96937 -11.9768 -1.35152 -6147.97
ENERGY:     511     27433.6602     70263.0787     93690.4649      1663.9871       -9329858.5065    342807.0040         0.0000         0.0000         0.0000       -8794000.3115         0.0000  -8794000.3115  -8794000.3115         0.0000           -231.2251     -6165.1599   3844760.0044      -231.2251     -6165.1599

LINE MINIMIZER BRACKET: DX 3.33945e-06 3.00551e-05 DU -0.1277 0.144583 DUDX -106.493 -10.172 857.594 
LINE MINIMIZER REDUCING GRADIENT FROM 57911 TO 57.911
PRESSURE: 512 -235.325 3.88147 0.38987 3.88147 -236.558 -2.15895 0.38987 -2.15895 -221.826
GPRESSURE: 512 -6197.56 65.3957 -9.36297 1.31258 -6149.71 7.24929 -12.1678 -0.913253 -6148.27
ENERGY:     512     27475.3043     70267.7537     93683.4453      1663.7285       -9330025.8033    342891.0806         0.0000         0.0000         0.0000       -8794044.4910         0.0000  -8794044.4910  -8794044.4910         0.0000           -231.2367     -6165.1787   3844760.0044      -231.2367     -6165.1787

PRESSURE: 513 -235.339 3.88908 0.3886 3.88908 -236.592 -2.16668 0.3886 -2.16668 -221.832
GPRESSURE: 513 -6197.87 65.1726 -9.37364 1.87161 -6148.84 7.575 -12.3638 -0.487258 -6148.36
ENERGY:     513     27539.1242     70285.5017     93677.5070      1664.9880       -9330187.1787    342983.9611         0.0000         0.0000         0.0000       -8794036.0966         0.0000  -8794036.0966  -8794036.0966         0.0000           -231.2540     -6165.0239   3844760.0044      -231.2540     -6165.0239

LINE MINIMIZER BRACKET: DX 0.00121424 0.00121424 DU -44.1794 8.39433 DUDX -57911 -14923.5 29348.1 
PRESSURE: 514 -235.329 3.88399 0.389422 3.88399 -236.569 -2.16154 0.389422 -2.16154 -221.828
GPRESSURE: 514 -6197.69 65.3204 -9.36833 1.50349 -6149.43 7.35529 -12.2338 -0.765895 -6148.32
ENERGY:     514     27494.6136     70272.3444     93681.2918      1663.9882       -9330081.6975    342921.7603         0.0000         0.0000         0.0000       -8794047.6992         0.0000  -8794047.6992  -8794047.6992         0.0000           -231.2420     -6165.1462   3844760.0044      -231.2420     -6165.1462

LINE MINIMIZER BRACKET: DX 0.000414913 0.000799326 DU -3.20821 11.6025 DUDX -14923.5 45.7603 29348.1 
LINE MINIMIZER REDUCING GRADIENT FROM 68748.4 TO 68.7484
PRESSURE: 515 -235.31 3.89935 0.385363 3.89935 -236.595 -2.16297 0.385363 -2.16297 -221.818
GPRESSURE: 515 -6196.97 65.6112 -9.00522 1.61451 -6149.3 6.88794 -12.1323 -1.45034 -6148.94
ENERGY:     515     27514.9789     70269.4628     93674.0699      1663.1435       -9330251.1137    343037.5329         0.0000         0.0000         0.0000       -8794091.9257         0.0000  -8794091.9257  -8794091.9257         0.0000           -231.2406     -6165.0715   3844760.0044      -231.2406     -6165.0715

PRESSURE: 516 -235.296 3.91488 0.381897 3.91488 -236.627 -2.16445 0.381897 -2.16445 -221.812
GPRESSURE: 516 -6196.04 65.8876 -8.62806 1.72424 -6148.96 6.45965 -12.0437 -2.13747 -6149.35
ENERGY:     516     27559.5965     70278.8764     93668.0187      1664.1046       -9330413.6928    343161.9220         0.0000         0.0000         0.0000       -8794081.1746         0.0000  -8794081.1746  -8794081.1746         0.0000           -231.2448     -6164.7819   3844760.0044      -231.2448     -6164.7819

LINE MINIMIZER BRACKET: DX 0.0010375 0.0010375 DU -44.2265 10.7511 DUDX -68748.4 -16308.5 37683.2 
PRESSURE: 517 -235.305 3.90414 0.384585 3.90414 -236.604 -2.1631 0.384585 -2.1631 -221.815
GPRESSURE: 517 -6196.71 65.6978 -8.89143 1.64691 -6149.22 6.75282 -12.1038 -1.65972 -6149.09
ENERGY:     517     27526.0449     70271.0373     93672.0930      1663.2455       -9330301.5794    343074.6005         0.0000         0.0000         0.0000       -8794094.5582         0.0000  -8794094.5582  -8794094.5582         0.0000           -231.2412     -6165.0062   3844760.0044      -231.2412     -6165.0062

LINE MINIMIZER BRACKET: DX 0.0003172 0.0007203 DU -2.63253 13.3836 DUDX -16308.5 17.8689 37683.2 
MINIMIZER RESTARTING CONJUGATE GRADIENT ALGORITHM
LINE MINIMIZER REDUCING GRADIENT FROM 74806.6 TO 74.8066
PRESSURE: 518 -235.255 3.90627 0.404004 3.90627 -236.643 -2.16533 0.404004 -2.16533 -221.705
GPRESSURE: 518 -6221.66 69.8045 -9.50307 -3.41444 -6170.99 7.04541 -12.1237 -1.95147 -6161.58
ENERGY:     518     27950.4330     70440.9323     93674.1143      1672.6195       -9330391.2821    343256.6919         0.0000         0.0000         0.0000       -8793396.4911         0.0000  -8793396.4911  -8793396.4911         0.0000           -231.2011     -6184.7462   3844760.0044      -231.2011     -6184.7462

LINE MINIMIZER BRACKET: DX 0 0.00418784 DU 0 698.067 DUDX -74806.6 -74806.6 408155 
PRESSURE: 519 -235.294 3.90427 0.387046 3.90427 -236.607 -2.16369 0.387046 -2.16369 -221.796
GPRESSURE: 519 -6200.32 66.3646 -8.99546 0.897751 -6152.28 6.78665 -12.1162 -1.71777 -6150.86
ENERGY:     519     27493.1893     70270.3247     93671.4544      1662.8749       -9330315.8891    343099.1600         0.0000         0.0000         0.0000       -8794118.8857         0.0000  -8794118.8857  -8794118.8857         0.0000           -231.2324     -6167.8199   3844760.0044      -231.2324     -6167.8199

LINE MINIMIZER BRACKET: DX 0.00064862 0.00353922 DU -24.3275 722.395 DUDX -74806.6 19.0464 408155 
LINE MINIMIZER REDUCING GRADIENT FROM 38566.6 TO 38.5666
PRESSURE: 520 -235.159 3.89994 0.387811 3.89994 -236.541 -2.16029 0.387811 -2.16029 -221.71
GPRESSURE: 520 -6206.62 67.9022 -9.704 -0.177551 -6160.28 5.25335 -12.9529 -3.73423 -6156.22
ETITLE:      TS           BOND          ANGLE          DIHED          IMPRP               ELECT            VDW       BOUNDARY           MISC        KINETIC               TOTAL           TEMP      POTENTIAL         TOTAL3        TEMPAVG            PRESSURE      GPRESSURE         VOLUME       PRESSAVG      GPRESSAVG

ENERGY:     520     27442.0781     70315.7279     93678.3566      1676.3100       -9330398.9159    343349.5000         0.0000         0.0000         0.0000       -8793936.9434         0.0000  -8793936.9434  -8793936.9434         0.0000           -231.1368     -6174.3724   3844760.0044      -231.1368     -6174.3724

LINE MINIMIZER BRACKET: DX 0 0.00526473 DU 0 181.942 DUDX -38566.6 -38566.6 107486 
PRESSURE: 521 -235.255 3.90315 0.387154 3.90315 -236.586 -2.16277 0.387154 -2.16277 -221.769
GPRESSURE: 521 -6201.86 66.7766 -9.18995 0.627071 -6154.26 6.37463 -12.3471 -2.25333 -6152.22
ENERGY:     521     27442.6730     70259.7368     93671.7228      1663.2370       -9330338.6923    343155.7738         0.0000         0.0000         0.0000       -8794145.5489         0.0000  -8794145.5489  -8794145.5489         0.0000           -231.2034     -6169.4480   3844760.0044      -231.2034     -6169.4480

LINE MINIMIZER BRACKET: DX 0.00138832 0.00387641 DU -26.6631 208.605 DUDX -38566.6 49.7707 107486 
PRESSURE: 522 -235.259 3.90334 0.387144 3.90334 -236.588 -2.16301 0.387144 -2.16301 -221.772
GPRESSURE: 522 -6201.7 66.7352 -9.17155 0.654133 -6154.06 6.4154 -12.3253 -2.20016 -6152.09
ENERGY:     522     27446.5297     70260.0660     93671.6456      1663.0983       -9330336.3957    343149.7888         0.0000         0.0000         0.0000       -8794145.2673         0.0000  -8794145.2673  -8794145.2673         0.0000           -231.2063     -6169.2822   3844760.0044      -231.2063     -6169.2822

LINE MINIMIZER BRACKET: DX 0.000138832 0.00387641 DU -0.281528 208.605 DUDX -3808.18 49.7707 107486 
PRESSURE: 523 -235.255 3.90323 0.387178 3.90323 -236.586 -2.16284 0.387178 -2.16284 -221.77
GPRESSURE: 523 -6201.85 66.7722 -9.18845 0.629376 -6154.24 6.37866 -12.3449 -2.248 -6152.21
ENERGY:     523     27443.0484     70259.7598     93671.7148      1663.2219       -9330338.5674    343155.1559         0.0000         0.0000         0.0000       -8794145.6665         0.0000  -8794145.6665  -8794145.6665         0.0000           -231.2037     -6169.4314   3844760.0044      -231.2037     -6169.4314

LINE MINIMIZER BRACKET: DX 0.000124949 1.38832e-05 DU -0.399201 0.117673 DUDX -3808.18 -335.922 49.7707 
PRESSURE: 524 -235.255 3.9032 0.387175 3.9032 -236.586 -2.16285 0.387175 -2.16285 -221.77
GPRESSURE: 524 -6201.85 66.7725 -9.18838 0.629218 -6154.24 6.37852 -12.3451 -2.24807 -6152.21
ENERGY:     524     27443.0092     70259.7576     93671.7151      1663.2234       -9330338.5847    343155.2199         0.0000         0.0000         0.0000       -8794145.6594         0.0000  -8794145.6594  -8794145.6594         0.0000           -231.2037     -6169.4329   3844760.0044      -231.2037     -6169.4329

LINE MINIMIZER BRACKET: DX 0.000124949 1.38832e-06 DU -0.399201 0.00715632 DUDX -3808.18 -335.922 -297.365 
PRESSURE: 525 -235.255 3.90324 0.387182 3.90324 -236.586 -2.16284 0.387182 -2.16284 -221.77
GPRESSURE: 525 -6201.85 66.7722 -9.18846 0.629389 -6154.24 6.37865 -12.3449 -2.248 -6152.21
ENERGY:     525     27443.0484     70259.7598     93671.7148      1663.2219       -9330338.5675    343155.1559         0.0000         0.0000         0.0000       -8794145.6667         0.0000  -8794145.6667  -8794145.6667         0.0000           -231.2037     -6169.4313   3844760.0044      -231.2037     -6169.4313

LINE MINIMIZER REDUCING GRADIENT FROM 38750.4 TO 38.7504
PRESSURE: 526 -235.167 3.88899 0.410108 3.88899 -236.559 -2.16242 0.410108 -2.16242 -221.719
GPRESSURE: 526 -6203.77 64.1966 -8.52132 1.14273 -6158.2 4.48841 -11.8164 -1.99467 -6150.27
ENERGY:     526     27462.5735     70311.3248     93671.7755      1666.4802       -9330454.2120    343263.9090         0.0000         0.0000         0.0000       -8794078.1491         0.0000  -8794078.1491  -8794078.1491         0.0000           -231.1483     -6170.7459   3844760.0044      -231.1483     -6170.7459

LINE MINIMIZER BRACKET: DX 0 0.0035151 DU 0 67.5176 DUDX -38750.4 -38750.4 77061.3 
PRESSURE: 527 -235.223 3.89849 0.394211 3.89849 -236.574 -2.16258 0.394211 -2.16258 -221.75
GPRESSURE: 527 -6202.44 65.9104 -8.9696 0.807792 -6155.51 5.73826 -12.174 -2.16575 -6151.55
ENERGY:     527     27426.3988     70263.9437     93671.1652      1663.7464       -9330378.2270    343184.7264         0.0000         0.0000         0.0000       -8794168.2464         0.0000  -8794168.2464  -8794168.2464         0.0000           -231.1825     -6169.8347   3844760.0044      -231.1825     -6169.8347

LINE MINIMIZER BRACKET: DX 0.00117508 0.00234002 DU -22.5798 90.0973 DUDX -38750.4 55.4893 77061.3 
PRESSURE: 528 -235.226 3.89897 0.393829 3.89897 -236.575 -2.16239 0.393829 -2.16239 -221.751
GPRESSURE: 528 -6202.38 65.9969 -8.99033 0.790042 -6155.38 5.80244 -12.192 -2.174 -6151.62
ENERGY:     528     27427.0141     70262.9370     93671.1942      1663.6685       -9330374.4484    343181.4571         0.0000         0.0000         0.0000       -8794168.1774         0.0000  -8794168.1774  -8794168.1774         0.0000           -231.1844     -6169.7925   3844760.0044      -231.1844     -6169.7925

LINE MINIMIZER BRACKET: DX 0.000117508 0.00234002 DU -0.0689933 90.0973 DUDX -3820.72 55.4893 77061.3 
PRESSURE: 529 -235.223 3.89854 0.394283 3.89854 -236.574 -2.16263 0.394283 -2.16263 -221.751
GPRESSURE: 529 -6202.44 65.9194 -8.97138 0.805684 -6155.49 5.74493 -12.1764 -2.16711 -6151.56
ENERGY:     529     27426.4507     70263.8408     93671.1677      1663.7386       -9330377.9874    343184.3955         0.0000         0.0000         0.0000       -8794168.3941         0.0000  -8794168.3941  -8794168.3941         0.0000           -231.1828     -6169.8303   3844760.0044      -231.1828     -6169.8303

LINE MINIMIZER BRACKET: DX 0.000105757 1.17508e-05 DU -0.216647 0.147653 DUDX -3820.72 -332.056 55.4893 
PRESSURE: 530 -235.223 3.89851 0.394198 3.89851 -236.574 -2.16265 0.394198 -2.16265 -221.751
GPRESSURE: 530 -6202.44 65.9184 -8.97133 0.80584 -6155.49 5.74426 -12.1761 -2.16694 -6151.56
ETITLE:      TS           BOND          ANGLE          DIHED          IMPRP               ELECT            VDW       BOUNDARY           MISC        KINETIC               TOTAL           TEMP      POTENTIAL         TOTAL3        TEMPAVG            PRESSURE      GPRESSURE         VOLUME       PRESSAVG      GPRESSAVG

ENERGY:     530     27426.4446     70263.8502     93671.1677      1663.7391       -9330378.0292    343184.4449         0.0000         0.0000         0.0000       -8794168.3826         0.0000  -8794168.3826  -8794168.3826         0.0000           -231.1827     -6169.8308   3844760.0044      -231.1827     -6169.8308

LINE MINIMIZER BRACKET: DX 0.000105757 1.17508e-06 DU -0.216647 0.0114936 DUDX -3820.72 -332.056 -293.458 
PRESSURE: 531 -235.223 3.89854 0.394283 3.89854 -236.574 -2.16263 0.394283 -2.16263 -221.751
GPRESSURE: 531 -6202.44 65.9194 -8.97136 0.805674 -6155.49 5.74493 -12.1764 -2.16711 -6151.56
ENERGY:     531     27426.4507     70263.8409     93671.1677      1663.7386       -9330377.9839    343184.3946         0.0000         0.0000         0.0000       -8794168.3915         0.0000  -8794168.3915  -8794168.3915         0.0000           -231.1828     -6169.8303   3844760.0044      -231.1828     -6169.8303

LINE MINIMIZER REDUCING GRADIENT FROM 33257.7 TO 33.2577
PRESSURE: 532 -235.127 3.87582 0.432243 3.87582 -236.552 -2.15257 0.432243 -2.15257 -221.705
GPRESSURE: 532 -6194.99 64.4995 -8.06235 2.2359 -6150.14 4.42367 -11.1092 -1.32286 -6145.06
ENERGY:     532     27583.3904     70262.2643     93673.3521      1665.2727       -9330520.7414    343204.0217         0.0000         0.0000         0.0000       -8794132.4403         0.0000  -8794132.4403  -8794132.4403         0.0000           -231.1279     -6163.3992   3844760.0044      -231.1279     -6163.3992

LINE MINIMIZER BRACKET: DX 0 0.00321875 DU 0 35.9512 DUDX -33257.7 -33257.7 55442.6 
PRESSURE: 533 -235.186 3.89 0.40856 3.89 -236.564 -2.15884 0.40856 -2.15884 -221.731
GPRESSURE: 533 -6199.62 65.3898 -8.62902 1.34832 -6153.44 5.24356 -11.7775 -1.8517 -6149.12
ENERGY:     533     27467.7786     70254.6743     93671.3915      1663.3482       -9330432.7879    343187.2091         0.0000         0.0000         0.0000       -8794188.3862         0.0000  -8794188.3862  -8794188.3862         0.0000           -231.1602     -6167.3939   3844760.0044      -231.1602     -6167.3939

LINE MINIMIZER BRACKET: DX 0.00120477 0.00201399 DU -19.9947 55.946 DUDX -33257.7 0.23968 55442.6 
LINE MINIMIZER REDUCING GRADIENT FROM 27820.9 TO 27.8209
PRESSURE: 534 -235.124 3.87717 0.428473 3.87717 -236.511 -2.14289 0.428473 -2.14289 -221.717
GPRESSURE: 534 -6202.23 64.3199 -9.37973 0.314668 -6155.74 5.1114 -11.6242 -1.19763 -6150.49
ENERGY:     534     27623.3643     70262.9884     93672.0710      1666.1283       -9330586.8651    343209.4041         0.0000         0.0000         0.0000       -8794152.9091         0.0000  -8794152.9091  -8794152.9091         0.0000           -231.1173     -6169.4874   3844760.0044      -231.1173     -6169.4874

LINE MINIMIZER BRACKET: DX 0 0.003321 DU 0 35.4771 DUDX -27820.9 -27820.9 49140 
PRESSURE: 535 -235.162 3.88532 0.415301 3.88532 -236.543 -2.15302 0.415301 -2.15302 -221.724
GPRESSURE: 535 -6200.53 65.0097 -8.90007 0.985107 -6154.23 5.18689 -11.7227 -1.61768 -6149.61
ENERGY:     535     27507.4653     70250.6846     93671.1905      1663.4365       -9330489.7826    343192.0000         0.0000         0.0000         0.0000       -8794205.0056         0.0000  -8794205.0056  -8794205.0056         0.0000           -231.1431     -6168.1209   3844760.0044      -231.1431     -6168.1209

LINE MINIMIZER BRACKET: DX 0.0011998 0.0021212 DU -16.6194 52.0965 DUDX -27820.9 19.8947 49140 
LINE MINIMIZER REDUCING GRADIENT FROM 28314.9 TO 28.3149
PRESSURE: 536 -235.103 3.89501 0.434666 3.89501 -236.477 -2.12861 0.434666 -2.12861 -221.693
GPRESSURE: 536 -6200.32 65.432 -9.76971 0.990174 -6155.54 4.24156 -11.3222 -0.671593 -6150.98
ENERGY:     536     27534.7512     70253.7646     93670.9916      1665.0992       -9330616.6723    343301.8442         0.0000         0.0000         0.0000       -8794190.2215         0.0000  -8794190.2215  -8794190.2215         0.0000           -231.0911     -6168.9459   3844760.0044      -231.0911     -6168.9459

LINE MINIMIZER BRACKET: DX 0 0.00309227 DU 0 14.7842 DUDX -28314.9 -28314.9 37869.6 
PRESSURE: 537 -235.135 3.88929 0.423851 3.88929 -236.513 -2.14269 0.423851 -2.14269 -221.71
GPRESSURE: 537 -6200.42 65.1925 -9.27172 0.994289 -6154.76 4.7764 -11.5498 -1.21265 -6150.2
ENERGY:     537     27506.6304     70245.0813     93670.7443      1663.6571       -9330545.4349    343235.6325         0.0000         0.0000         0.0000       -8794223.6893         0.0000  -8794223.6893  -8794223.6893         0.0000           -231.1195     -6168.4584   3844760.0044      -231.1195     -6168.4584

LINE MINIMIZER BRACKET: DX 0.00132278 0.00176949 DU -18.6837 33.4679 DUDX -28314.9 30.9081 37869.6 
PRESSURE: 538 -235.138 3.88898 0.422912 3.88898 -236.516 -2.14346 0.422912 -2.14346 -221.711
GPRESSURE: 538 -6200.43 65.1738 -9.23474 0.993974 -6154.71 4.81717 -11.5663 -1.25345 -6150.14
ENERGY:     538     27505.8707     70245.1768     93670.7651      1663.6016       -9330540.1023    343231.0539         0.0000         0.0000         0.0000       -8794223.6341         0.0000  -8794223.6341  -8794223.6341         0.0000           -231.1218     -6168.4237   3844760.0044      -231.1218     -6168.4237

LINE MINIMIZER BRACKET: DX 0.000132278 0.00176949 DU -0.0552041 33.4679 DUDX -2801.32 30.9081 37869.6 
PRESSURE: 539 -235.136 3.88937 0.4238 3.88937 -236.513 -2.14266 0.4238 -2.14266 -221.71
GPRESSURE: 539 -6200.42 65.1905 -9.26822 0.994193 -6154.76 4.7803 -11.552 -1.21728 -6150.19
ENERGY:     539     27506.5445     70245.0871     93670.7461      1663.6514       -9330544.9550    343235.1688         0.0000         0.0000         0.0000       -8794223.7571         0.0000  -8794223.7571  -8794223.7571         0.0000           -231.1197     -6168.4553   3844760.0044      -231.1197     -6168.4553

LINE MINIMIZER BRACKET: DX 0.00011905 1.32278e-05 DU -0.122949 0.0677449 DUDX -2801.32 -252.141 30.9081 
PRESSURE: 540 -235.136 3.88935 0.423789 3.88935 -236.513 -2.14271 0.423789 -2.14271 -221.71
GPRESSURE: 540 -6200.42 65.1904 -9.26809 0.994208 -6154.76 4.78054 -11.5516 -1.21649 -6150.19
ETITLE:      TS           BOND          ANGLE          DIHED          IMPRP               ELECT            VDW       BOUNDARY           MISC        KINETIC               TOTAL           TEMP      POTENTIAL         TOTAL3        TEMPAVG            PRESSURE      GPRESSURE         VOLUME       PRESSAVG      GPRESSAVG

ENERGY:     540     27506.5522     70245.0874     93670.7457      1663.6516       -9330545.1024    343235.2150         0.0000         0.0000         0.0000       -8794223.8505         0.0000  -8794223.8505  -8794223.8505         0.0000           -231.1197     -6168.4561   3844760.0044      -231.1197     -6168.4561

LINE MINIMIZER BRACKET: DX 1.32278e-06 1.1905e-05 DU -0.0933962 0.161141 DUDX -252.141 -223.888 30.9081 
PRESSURE: 541 -235.136 3.88933 0.423828 3.88933 -236.513 -2.14271 0.423828 -2.14271 -221.71
GPRESSURE: 541 -6200.42 65.1908 -9.26818 0.994376 -6154.76 4.78002 -11.551 -1.21638 -6150.19
ENERGY:     541     27506.5606     70245.0869     93670.7459      1663.6523       -9330545.1220    343235.2562         0.0000         0.0000         0.0000       -8794223.8202         0.0000  -8794223.8202  -8794223.8202         0.0000           -231.1196     -6168.4565   3844760.0044      -231.1196     -6168.4565

LINE MINIMIZER BRACKET: DX 1.32278e-06 1.1905e-06 DU -0.0933962 0.0302768 DUDX -252.141 -223.888 -198.395 
PRESSURE: 542 -235.136 3.88935 0.423786 3.88935 -236.513 -2.14271 0.423786 -2.14271 -221.71
GPRESSURE: 542 -6200.42 65.1904 -9.26809 0.994209 -6154.76 4.78054 -11.5516 -1.2165 -6150.19
ENERGY:     542     27506.5522     70245.0874     93670.7457      1663.6516       -9330545.1020    343235.2150         0.0000         0.0000         0.0000       -8794223.8501         0.0000  -8794223.8501  -8794223.8501         0.0000           -231.1197     -6168.4561   3844760.0044      -231.1197     -6168.4561

LINE MINIMIZER REDUCING GRADIENT FROM 29253.6 TO 29.2536
PRESSURE: 543 -235.086 3.91001 0.437487 3.91001 -236.442 -2.10258 0.437487 -2.10258 -221.669
GPRESSURE: 543 -6195.55 64.0922 -9.58904 1.95874 -6150.16 3.55532 -11.6075 -0.953498 -6148.18
ENERGY:     543     27442.1989     70245.5188     93670.5313      1663.9343       -9330645.3767    343421.5807         0.0000         0.0000         0.0000       -8794201.6127         0.0000  -8794201.6127  -8794201.6127         0.0000           -231.0656     -6164.6307   3844760.0044      -231.0656     -6164.6307

LINE MINIMIZER BRACKET: DX 0 0.00306457 DU 0 22.2374 DUDX -29253.6 -29253.6 43618.2 
PRESSURE: 544 -235.114 3.89763 0.429117 3.89763 -236.483 -2.12636 0.429117 -2.12636 -221.692
GPRESSURE: 544 -6198.45 64.7489 -9.39548 1.38447 -6152.9 4.28373 -11.571 -1.10918 -6149.39
ENERGY:     544     27466.5587     70238.7202     93670.2302      1663.1753       -9330586.7672    343306.3829         0.0000         0.0000         0.0000       -8794241.6998         0.0000  -8794241.6998  -8794241.6998         0.0000           -231.0964     -6166.9138   3844760.0044      -231.0964     -6166.9138

LINE MINIMIZER BRACKET: DX 0.00122775 0.00183683 DU -17.8497 40.087 DUDX -29253.6 -22.9787 43618.2 
LINE MINIMIZER REDUCING GRADIENT FROM 27123.6 TO 27.1236
PRESSURE: 545 -235.097 3.92304 0.430905 3.92304 -236.421 -2.11495 0.430905 -2.11495 -221.645
GPRESSURE: 545 -6201.11 63.9137 -9.82679 2.42837 -6153.29 4.11296 -12.2749 -1.04602 -6149.21
ENERGY:     545     27420.5217     70269.0885     93669.2782      1664.4500       -9330696.6578    343459.5086         0.0000         0.0000         0.0000       -8794213.8107         0.0000  -8794213.8107  -8794213.8107         0.0000           -231.0545     -6167.8702   3844760.0044      -231.0545     -6167.8702

LINE MINIMIZER BRACKET: DX 0 0.00328069 DU 0 27.889 DUDX -27123.6 -27123.6 44120.1 
PRESSURE: 546 -235.106 3.90729 0.42987 3.90729 -236.458 -2.12223 0.42987 -2.12223 -221.673
GPRESSURE: 546 -6199.44 64.432 -9.5598 1.78931 -6153.03 4.21332 -11.8363 -1.08273 -6149.32
ENERGY:     546     27434.3734     70243.6355     93669.3659      1662.7978       -9330630.0185    343361.3111         0.0000         0.0000         0.0000       -8794258.5348         0.0000  -8794258.5348  -8794258.5348         0.0000           -231.0789     -6167.2632   3844760.0044      -231.0789     -6167.2632

LINE MINIMIZER BRACKET: DX 0.00124892 0.00203178 DU -16.835 44.7241 DUDX -27123.6 27.678 44120.1 
PRESSURE: 547 -235.107 3.90627 0.42965 3.90627 -236.46 -2.12241 0.42965 -2.12241 -221.674
GPRESSURE: 547 -6199.34 64.4649 -9.54406 1.74859 -6153.01 4.22135 -11.8099 -1.08529 -6149.32
ENERGY:     547     27436.7825     70242.7752     93669.4245      1662.7880       -9330625.8587    343355.6482         0.0000         0.0000         0.0000       -8794258.4404         0.0000  -8794258.4404  -8794258.4404         0.0000           -231.0805     -6167.2268   3844760.0044      -231.0805     -6167.2268

LINE MINIMIZER BRACKET: DX 0.000124892 0.00203178 DU -0.094359 44.7241 DUDX -2685.83 27.678 44120.1 
PRESSURE: 548 -235.106 3.90716 0.429778 3.90716 -236.458 -2.12237 0.429778 -2.12237 -221.673
GPRESSURE: 548 -6199.43 64.4362 -9.55888 1.78522 -6153.03 4.21398 -11.834 -1.08232 -6149.32
ENERGY:     548     27434.6070     70243.5455     93669.3716      1662.7962       -9330629.5579    343360.7541         0.0000         0.0000         0.0000       -8794258.4835         0.0000  -8794258.4835  -8794258.4835         0.0000           -231.0790     -6167.2592   3844760.0044      -231.0790     -6167.2592

LINE MINIMIZER BRACKET: DX 1.24892e-05 0.00203178 DU -0.0512523 44.7241 DUDX -243.738 27.678 44120.1 
PRESSURE: 549 -235.106 3.90726 0.429921 3.90726 -236.458 -2.12223 0.429921 -2.12223 -221.673
GPRESSURE: 549 -6199.44 64.4324 -9.55959 1.7892 -6153.03 4.21369 -11.8363 -1.08297 -6149.32
ENERGY:     549     27434.3954     70243.6281     93669.3665      1662.7970       -9330630.0507    343361.2661         0.0000         0.0000         0.0000       -8794258.5976         0.0000  -8794258.5976  -8794258.5976         0.0000           -231.0790     -6167.2626   3844760.0044      -231.0790     -6167.2626

LINE MINIMIZER BRACKET: DX 1.12402e-05 1.24892e-06 DU -0.114052 0.0628 DUDX -243.738 0.575087 27.678 
LINE MINIMIZER REDUCING GRADIENT FROM 27875.3 TO 27.8753
PRESSURE: 550 -235.11 3.9112 0.411452 3.9112 -236.41 -2.11261 0.411452 -2.11261 -221.629
GPRESSURE: 550 -6202.52 64.5668 -8.36767 0.450958 -6156.37 3.94823 -10.8305 -0.926772 -6152.72
ETITLE:      TS           BOND          ANGLE          DIHED          IMPRP               ELECT            VDW       BOUNDARY           MISC        KINETIC               TOTAL           TEMP      POTENTIAL         TOTAL3        TEMPAVG            PRESSURE      GPRESSURE         VOLUME       PRESSAVG      GPRESSAVG

ENERGY:     550     27507.4981     70252.4442     93671.1102      1663.0958       -9330740.0142    343416.6968         0.0000         0.0000         0.0000       -8794229.1691         0.0000  -8794229.1691  -8794229.1691         0.0000           -231.0496     -6170.5393   3844760.0044      -231.0496     -6170.5393

LINE MINIMIZER BRACKET: DX 0 0.00322871 DU 0 29.4285 DUDX -27875.3 -27875.3 46013.3 
PRESSURE: 551 -235.106 3.90877 0.422811 3.90877 -236.438 -2.1185 0.422811 -2.1185 -221.655
GPRESSURE: 551 -6200.58 64.4879 -9.11007 1.29474 -6154.26 4.10768 -11.4555 -1.02279 -6150.6
ENERGY:     551     27447.6255     70239.5842     93669.5378      1662.2377       -9330673.0442    343378.5117         0.0000         0.0000         0.0000       -8794275.5473         0.0000  -8794275.5473  -8794275.5473         0.0000           -231.0663     -6168.4799   3844760.0044      -231.0663     -6168.4799

LINE MINIMIZER BRACKET: DX 0.00121656 0.00201214 DU -16.9497 46.3782 DUDX -27875.3 -4.04821 46013.3 
LINE MINIMIZER REDUCING GRADIENT FROM 25916 TO 25.916
PRESSURE: 552 -235.1 3.90632 0.404749 3.90632 -236.425 -2.12667 0.404749 -2.12667 -221.654
GPRESSURE: 552 -6207.78 65.2745 -9.25714 -1.17974 -6161.65 4.89142 -12.1992 -0.408078 -6155.95
ENERGY:     552     27599.5937     70262.9346     93672.0768      1664.5159       -9330798.3937    343365.2348         0.0000         0.0000         0.0000       -8794234.0378         0.0000  -8794234.0378  -8794234.0378         0.0000           -231.0597     -6175.1259   3844760.0044      -231.0597     -6175.1259

LINE MINIMIZER BRACKET: DX 0 0.00357396 DU 0 41.5095 DUDX -25916 -25916 49068.9 
PRESSURE: 553 -235.102 3.90782 0.416226 3.90782 -236.432 -2.12146 0.416226 -2.12146 -221.652
GPRESSURE: 553 -6203.05 64.7601 -9.16149 0.447549 -6156.79 4.37386 -11.7097 -0.809409 -6152.45
ENERGY:     553     27483.8646     70240.3571     93669.9299      1662.3706       -9330718.1189    343370.0854         0.0000         0.0000         0.0000       -8794291.5113         0.0000  -8794291.5113  -8794291.5113         0.0000           -231.0620     -6170.7640   3844760.0044      -231.0620     -6170.7640

LINE MINIMIZER BRACKET: DX 0.00123397 0.00233999 DU -15.9639 57.4735 DUDX -25916 -2.6003 49068.9 
LINE MINIMIZER REDUCING GRADIENT FROM 24463.4 TO 24.4634
PRESSURE: 554 -235.068 3.91769 0.386288 3.91769 -236.429 -2.14671 0.386288 -2.14671 -221.628
GPRESSURE: 554 -6197.97 65.0305 -9.16782 0.0741025 -6149.49 5.24246 -12.3136 0.149348 -6148.74
ENERGY:     554     27598.9981     70222.2472     93674.2857      1667.0817       -9330806.7121    343406.0943         0.0000         0.0000         0.0000       -8794238.0052         0.0000  -8794238.0052  -8794238.0052         0.0000           -231.0420     -6165.3991   3844760.0044      -231.0420     -6165.3991

LINE MINIMIZER BRACKET: DX 0 0.00384098 DU 0 53.506 DUDX -24463.4 -24463.4 52301.3 
PRESSURE: 555 -235.089 3.91103 0.406747 3.91103 -236.429 -2.12976 0.406747 -2.12976 -221.643
GPRESSURE: 555 -6201.41 64.8473 -9.16245 0.334197 -6154.44 4.6492 -11.8991 -0.500923 -6151.28
ENERGY:     555     27503.8995     70226.4537     93670.7719      1662.8771       -9330748.1986    343377.7525         0.0000         0.0000         0.0000       -8794306.4439         0.0000  -8794306.4439  -8794306.4439         0.0000           -231.0537     -6169.0443   3844760.0044      -231.0537     -6169.0443

LINE MINIMIZER BRACKET: DX 0.00122368 0.0026173 DU -14.9326 68.4387 DUDX -24463.4 10.1623 52301.3 
LINE MINIMIZER REDUCING GRADIENT FROM 22828.9 TO 22.8289
PRESSURE: 556 -235.041 3.91396 0.370195 3.91396 -236.423 -2.14657 0.370195 -2.14657 -221.652
GPRESSURE: 556 -6195.75 64.0281 -8.81013 1.8836 -6146.73 3.91602 -12.0519 -1.41844 -6143.94
ENERGY:     556     27485.6263     70222.4303     93672.2277      1666.9010       -9330801.8312    343501.3765         0.0000         0.0000         0.0000       -8794253.2694         0.0000  -8794253.2694  -8794253.2694         0.0000           -231.0386     -6162.1384   3844760.0044      -231.0386     -6162.1384

LINE MINIMIZER BRACKET: DX 0 0.00388731 DU 0 53.1745 DUDX -22828.9 -22828.9 50156.4 
PRESSURE: 557 -235.072 3.91192 0.395106 3.91192 -236.425 -2.13448 0.395106 -2.13448 -221.644
GPRESSURE: 557 -6199.62 64.5953 -9.05329 0.826282 -6152.01 4.41761 -11.9449 -0.787128 -6148.98
ENERGY:     557     27482.1151     70217.3180     93670.7582      1663.4212       -9330766.5941    343412.7775         0.0000         0.0000         0.0000       -8794320.2040         0.0000  -8794320.2040  -8794320.2040         0.0000           -231.0472     -6166.8724   3844760.0044      -231.0472     -6166.8724

LINE MINIMIZER BRACKET: DX 0.0012154 0.00267192 DU -13.7601 66.9346 DUDX -22828.9 -0.715626 50156.4 
LINE MINIMIZER REDUCING GRADIENT FROM 21168.7 TO 21.1687
PRESSURE: 558 -235.01 3.92367 0.383742 3.92367 -236.421 -2.15502 0.383742 -2.15502 -221.643
GPRESSURE: 558 -6196.99 64.7116 -8.04151 1.67242 -6147.87 4.55511 -11.4211 -1.25657 -6146.88
ENERGY:     558     27431.4774     70221.7817     93671.3313      1665.3749       -9330804.9739    343552.7830         0.0000         0.0000         0.0000       -8794262.2255         0.0000  -8794262.2255  -8794262.2255         0.0000           -231.0247     -6163.9128   3844760.0044      -231.0247     -6163.9128

LINE MINIMIZER BRACKET: DX 0 0.00406809 DU 0 57.9785 DUDX -21168.7 -21168.7 49660.8 
PRESSURE: 559 -235.052 3.91518 0.391464 3.91518 -236.422 -2.1408 0.391464 -2.1408 -221.641
GPRESSURE: 559 -6198.82 64.6357 -8.75596 1.0882 -6150.75 4.45593 -11.7862 -0.930096 -6148.36
ENERGY:     559     27450.9050     70211.0711     93670.4679      1663.3330       -9330779.7570    343450.8045         0.0000         0.0000         0.0000       -8794333.1756         0.0000  -8794333.1756  -8794333.1756         0.0000           -231.0385     -6165.9743   3844760.0044      -231.0385     -6165.9743

LINE MINIMIZER BRACKET: DX 0.00121562 0.00285247 DU -12.9716 70.9501 DUDX -21168.7 -1.44625 49660.8 
LINE MINIMIZER REDUCING GRADIENT FROM 19963 TO 19.963
PRESSURE: 560 -235.001 3.91347 0.377079 3.91347 -236.421 -2.15264 0.377079 -2.15264 -221.634
GPRESSURE: 560 -6200.25 66.8673 -7.65879 0.700561 -6152.73 4.97522 -11.2365 -1.38181 -6151.35
ETITLE:      TS           BOND          ANGLE          DIHED          IMPRP               ELECT            VDW       BOUNDARY           MISC        KINETIC               TOTAL           TEMP      POTENTIAL         TOTAL3        TEMPAVG            PRESSURE      GPRESSURE         VOLUME       PRESSAVG      GPRESSAVG

ENERGY:     560     27477.0536     70223.6739     93675.3575      1664.3715       -9330818.8426    343492.6745         0.0000         0.0000         0.0000       -8794285.7116         0.0000  -8794285.7116  -8794285.7116         0.0000           -231.0186     -6168.1087   3844760.0044      -231.0186     -6168.1087

LINE MINIMIZER BRACKET: DX 0 0.00396022 DU 0 47.464 DUDX -19963 -19963 43947.3 
PRESSURE: 561 -235.034 3.91472 0.386904 3.91472 -236.42 -2.14464 0.386904 -2.14464 -221.638
GPRESSURE: 561 -6199.24 65.3378 -8.41467 0.973278 -6151.34 4.61788 -11.6108 -1.07288 -6149.29
ENERGY:     561     27445.2272     70207.8063     93671.4775      1662.8042       -9330793.2971    343460.5634         0.0000         0.0000         0.0000       -8794345.4185         0.0000  -8794345.4185  -8794345.4185         0.0000           -231.0307     -6166.6255   3844760.0044      -231.0307     -6166.6255

LINE MINIMIZER BRACKET: DX 0.00123728 0.00272294 DU -12.2428 59.7069 DUDX -19963 0.475423 43947.3 
LINE MINIMIZER REDUCING GRADIENT FROM 18686.7 TO 18.6867
PRESSURE: 562 -235.027 3.91494 0.37723 3.91494 -236.423 -2.14405 0.37723 -2.14405 -221.642
GPRESSURE: 562 -6208.02 64.9538 -8.30308 0.747293 -6159.79 4.76992 -12.1506 -1.85521 -6155.39
ENERGY:     562     27546.5616     70242.6636     93674.8173      1664.4836       -9330852.4824    343410.8126         0.0000         0.0000         0.0000       -8794313.1437         0.0000  -8794313.1437  -8794313.1437         0.0000           -231.0308     -6174.3987   3844760.0044      -231.0308     -6174.3987

LINE MINIMIZER BRACKET: DX 0 0.00379179 DU 0 32.2748 DUDX -18686.7 -18686.7 35686.9 
PRESSURE: 563 -235.03 3.9146 0.383787 3.9146 -236.419 -2.14442 0.383787 -2.14442 -221.638
GPRESSURE: 563 -6202.25 65.2095 -8.37932 0.898852 -6154.23 4.67138 -11.7935 -1.34262 -6151.39
ENERGY:     563     27467.7996     70213.8559     93672.2240      1662.8085       -9330815.0033    343440.5580         0.0000         0.0000         0.0000       -8794357.7573         0.0000  -8794357.7573  -8794357.7573         0.0000           -231.0293     -6169.2872   3844760.0044      -231.0293     -6169.2872

LINE MINIMIZER BRACKET: DX 0.00130258 0.00248922 DU -12.3388 44.6136 DUDX -18686.7 -16.8395 35686.9 
LINE MINIMIZER REDUCING GRADIENT FROM 18955.1 TO 18.9551
PRESSURE: 564 -235.014 3.91123 0.397912 3.91123 -236.419 -2.14746 0.397912 -2.14746 -221.618
GPRESSURE: 564 -6202.71 64.377 -8.40915 1.8527 -6154.96 4.67719 -11.5905 -2.17972 -6151.09
ENERGY:     564     27573.1423     70223.4497     93676.7273      1663.1324       -9330860.2244    343394.9599         0.0000         0.0000         0.0000       -8794328.8129         0.0000  -8794328.8129  -8794328.8129         0.0000           -231.0171     -6169.5845   3844760.0044      -231.0171     -6169.5845

LINE MINIMIZER BRACKET: DX 0 0.00340974 DU 0 28.9444 DUDX -18955.1 -18955.1 35878.1 
PRESSURE: 565 -235.023 3.91335 0.388544 3.91335 -236.418 -2.14559 0.388544 -2.14559 -221.63
GPRESSURE: 565 -6202.4 64.9268 -8.39139 1.23133 -6154.47 4.67434 -11.7188 -1.63289 -6151.29
ENERGY:     565     27492.4112     70212.0880     93673.4495      1662.4785       -9330831.6941    343422.3318         0.0000         0.0000         0.0000       -8794368.9350         0.0000  -8794368.9350  -8794368.9350         0.0000           -231.0239     -6169.3866   3844760.0044      -231.0239     -6169.3866

LINE MINIMIZER BRACKET: DX 0.00117753 0.00223221 DU -11.1777 40.1221 DUDX -18955.1 -32.0039 35878.1 
PRESSURE: 566 -235.022 3.91338 0.389634 3.91338 -236.418 -2.14584 0.389634 -2.14584 -221.629
GPRESSURE: 566 -6202.43 64.8728 -8.39369 1.29398 -6154.52 4.67473 -11.7063 -1.68709 -6151.27
ENERGY:     566     27498.4755     70212.3598     93673.7209      1662.4687       -9330834.5628    343419.1695         0.0000         0.0000         0.0000       -8794368.3684         0.0000  -8794368.3684  -8794368.3684         0.0000           -231.0231     -6169.4064   3844760.0044      -231.0231     -6169.4064

LINE MINIMIZER BRACKET: DX 0.00117753 0.000223221 DU -11.1777 0.566589 DUDX -18955.1 -32.0039 3556.71 
PRESSURE: 567 -235.023 3.91328 0.388678 3.91328 -236.418 -2.14569 0.388678 -2.14569 -221.63
GPRESSURE: 567 -6202.4 64.9205 -8.39173 1.23728 -6154.48 4.67431 -11.7178 -1.63757 -6151.29
ENERGY:     567     27493.0004     70212.1057     93673.4764      1662.4770       -9330831.9141    343421.9851         0.0000         0.0000         0.0000       -8794368.8695         0.0000  -8794368.8695  -8794368.8695         0.0000           -231.0237     -6169.3890   3844760.0044      -231.0237     -6169.3890

LINE MINIMIZER BRACKET: DX 0.00117753 2.23221e-05 DU -11.1777 0.0654956 DUDX -18955.1 -32.0039 326.857 
PRESSURE: 568 -235.023 3.9133 0.388542 3.9133 -236.418 -2.14554 0.388542 -2.14554 -221.63
GPRESSURE: 568 -6202.4 64.9258 -8.39102 1.23191 -6154.47 4.67491 -11.7192 -1.6329 -6151.29
ENERGY:     568     27492.4713     70212.0905     93673.4524      1662.4781       -9330831.6688    343422.2935         0.0000         0.0000         0.0000       -8794368.8831         0.0000  -8794368.8831  -8794368.8831         0.0000           -231.0238     -6169.3871   3844760.0044      -231.0238     -6169.3871

LINE MINIMIZER BRACKET: DX 0.00117753 2.23221e-06 DU -11.1777 0.0519638 DUDX -18955.1 -32.0039 3.93395 
LINE MINIMIZER REDUCING GRADIENT FROM 19068.7 TO 19.0687
PRESSURE: 569 -235.025 3.93028 0.390137 3.93028 -236.412 -2.14974 0.390137 -2.14974 -221.609
GPRESSURE: 569 -6201.65 65.1227 -7.81955 1.0612 -6154.74 5.12556 -10.7655 -1.11243 -6150.31
ENERGY:     569     27501.3168     70227.1065     93675.5586      1664.8693       -9330873.7209    343449.9353         0.0000         0.0000         0.0000       -8794354.9345         0.0000  -8794354.9345  -8794354.9345         0.0000           -231.0154     -6168.9003   3844760.0044      -231.0154     -6168.9003

LINE MINIMIZER BRACKET: DX 0 0.00313409 DU 0 13.9485 DUDX -19068.7 -19068.7 28027.6 
PRESSURE: 570 -235.023 3.92018 0.389412 3.92018 -236.415 -2.14707 0.389412 -2.14707 -221.62
GPRESSURE: 570 -6202.08 65.0114 -8.16303 1.16625 -6154.56 4.85689 -11.3298 -1.42398 -6150.9
ETITLE:      TS           BOND          ANGLE          DIHED          IMPRP               ELECT            VDW       BOUNDARY           MISC        KINETIC               TOTAL           TEMP      POTENTIAL         TOTAL3        TEMPAVG            PRESSURE      GPRESSURE         VOLUME       PRESSAVG      GPRESSAVG

ENERGY:     570     27487.0961     70213.5098     93673.9657      1662.8939       -9330849.6178    343431.2109         0.0000         0.0000         0.0000       -8794380.9414         0.0000  -8794380.9414  -8794380.9414         0.0000           -231.0193     -6169.1824   3844760.0044      -231.0193     -6169.1824

LINE MINIMIZER BRACKET: DX 0.00127051 0.00186358 DU -12.0583 26.0069 DUDX -19068.7 4.64155 28027.6 
LINE MINIMIZER REDUCING GRADIENT FROM 18460.4 TO 18.4604
PRESSURE: 571 -235.005 3.93477 0.389545 3.93477 -236.422 -2.13843 0.389545 -2.13843 -221.594
GPRESSURE: 571 -6196.77 65.2405 -9.00456 1.15334 -6149.32 5.92567 -12.4879 -0.67721 -6149.18
ENERGY:     571     27445.5681     70194.2263     93678.0699      1663.8991       -9330858.5456    343502.8082         0.0000         0.0000         0.0000       -8794373.9740         0.0000  -8794373.9740  -8794373.9740         0.0000           -231.0071     -6165.0900   3844760.0044      -231.0071     -6165.0900

LINE MINIMIZER BRACKET: DX 0 0.00304645 DU 0 6.96739 DUDX -18460.4 -18460.4 23073.1 
PRESSURE: 572 -235.014 3.92667 0.389121 3.92667 -236.417 -2.14343 0.389121 -2.14343 -221.608
GPRESSURE: 572 -6199.72 65.1188 -8.54002 1.16274 -6152.22 5.33157 -11.841 -1.0932 -6150.14
ENERGY:     572     27460.6584     70200.9631     93675.5265      1662.9614       -9330854.5045    343461.0060         0.0000         0.0000         0.0000       -8794393.3891         0.0000  -8794393.3891  -8794393.3891         0.0000           -231.0129     -6167.3600   3844760.0044      -231.0129     -6167.3600

LINE MINIMIZER BRACKET: DX 0.00135531 0.00169113 DU -12.4477 19.4151 DUDX -18460.4 -4.60123 23073.1 
LINE MINIMIZER REDUCING GRADIENT FROM 18819.2 TO 18.8192
PRESSURE: 573 -235.006 3.93961 0.399754 3.93961 -236.431 -2.14955 0.399754 -2.14955 -221.598
GPRESSURE: 573 -6199.95 64.733 -9.0705 0.538146 -6152.56 6.10949 -12.7713 -0.0990269 -6150.57
ENERGY:     573     27447.7270     70207.1996     93677.1299      1663.6660       -9330884.2038    343504.8578         0.0000         0.0000         0.0000       -8794383.6236         0.0000  -8794383.6236  -8794383.6236         0.0000           -231.0119     -6167.6934   3844760.0044      -231.0119     -6167.6934

LINE MINIMIZER BRACKET: DX 0 0.00288206 DU 0 9.76556 DUDX -18819.2 -18819.2 25660.5 
PRESSURE: 574 -235.01 3.93219 0.393561 3.93219 -236.422 -2.14624 0.393561 -2.14624 -221.603
GPRESSURE: 574 -6199.81 64.961 -8.76947 0.899449 -6152.36 5.66137 -12.2307 -0.673346 -6150.33
ENERGY:     574     27446.8446     70199.6819     93675.9461      1662.9044       -9330868.0367    343477.7011         0.0000         0.0000         0.0000       -8794404.9587         0.0000  -8794404.9587  -8794404.9587         0.0000           -231.0115     -6167.5001   3844760.0044      -231.0115     -6167.5001

LINE MINIMIZER BRACKET: DX 0.00122116 0.0016609 DU -11.5695 21.3351 DUDX -18819.2 0.837929 25660.5 
LINE MINIMIZER REDUCING GRADIENT FROM 18575.6 TO 18.5756
PRESSURE: 575 -234.998 3.9332 0.385685 3.9332 -236.442 -2.13044 0.385685 -2.13044 -221.607
GPRESSURE: 575 -6200.44 63.8203 -8.39859 0.859838 -6153.27 5.56281 -12.0846 -0.743237 -6150
ENERGY:     575     27504.6096     70203.1434     93677.4847      1663.3709       -9330909.0163    343461.5977         0.0000         0.0000         0.0000       -8794398.8101         0.0000  -8794398.8101  -8794398.8101         0.0000           -231.0160     -6167.9052   3844760.0044      -231.0160     -6167.9052

LINE MINIMIZER BRACKET: DX 0 0.00283747 DU 0 6.14858 DUDX -18575.6 -18575.6 22976.9 
PRESSURE: 576 -235.004 3.93256 0.389806 3.93256 -236.43 -2.1389 0.389806 -2.1389 -221.604
GPRESSURE: 576 -6200.09 64.4548 -8.60759 0.882426 -6152.76 5.61805 -12.1607 -0.704452 -6150.19
ENERGY:     576     27465.3336     70197.4241     93676.3427      1662.6715       -9330887.2226    343468.7188         0.0000         0.0000         0.0000       -8794416.7319         0.0000  -8794416.7319  -8794416.7319         0.0000           -231.0126     -6167.6792   3844760.0044      -231.0126     -6167.6792

LINE MINIMIZER BRACKET: DX 0.00127052 0.00156695 DU -11.7733 17.9218 DUDX -18575.6 3.40704 22976.9 
LINE MINIMIZER REDUCING GRADIENT FROM 18885.7 TO 18.8857
PRESSURE: 577 -234.989 3.923 0.386007 3.923 -236.452 -2.13167 0.386007 -2.13167 -221.615
GPRESSURE: 577 -6201.1 63.0948 -8.80065 1.43972 -6152.94 5.1081 -12.4453 -0.499416 -6149.7
ENERGY:     577     27535.5120     70212.2768     93678.3017      1663.2346       -9330928.4155    343427.4807         0.0000         0.0000         0.0000       -8794411.6096         0.0000  -8794411.6096  -8794411.6096         0.0000           -231.0184     -6167.9136   3844760.0044      -231.0184     -6167.9136

LINE MINIMIZER BRACKET: DX 0 0.00267048 DU 0 5.12228 DUDX -18885.7 -18885.7 22746.8 
PRESSURE: 578 -234.996 3.92832 0.388233 3.92832 -236.439 -2.13567 0.388233 -2.13567 -221.608
GPRESSURE: 578 -6200.55 63.8448 -8.69777 1.13731 -6152.83 5.38825 -12.2866 -0.611435 -6149.98
ENERGY:     578     27489.7795     70200.8337     93676.9735      1662.5879       -9330906.6812    343448.3271         0.0000         0.0000         0.0000       -8794428.1795         0.0000  -8794428.1795  -8794428.1795         0.0000           -231.0143     -6167.7865   3844760.0044      -231.0143     -6167.7865

LINE MINIMIZER BRACKET: DX 0.00121213 0.00145835 DU -11.4476 16.5699 DUDX -18885.7 -17.6644 22746.8 
LINE MINIMIZER REDUCING GRADIENT FROM 18122.7 TO 18.1227
PRESSURE: 579 -234.988 3.92627 0.38264 3.92627 -236.454 -2.1297 0.38264 -2.1297 -221.609
GPRESSURE: 579 -6203.52 64.2353 -8.83206 2.0536 -6154.44 5.06594 -12.2931 -0.409649 -6152.16
ENERGY:     579     27508.3572     70219.7630     93679.3893      1663.1767       -9330940.0031    343442.0960         0.0000         0.0000         0.0000       -8794427.2210         0.0000  -8794427.2210  -8794427.2210         0.0000           -231.0169     -6170.0392   3844760.0044      -231.0169     -6170.0392

LINE MINIMIZER BRACKET: DX 0 0.00268865 DU 0 0.958579 DUDX -18122.7 -18122.7 18876.4 
PRESSURE: 580 -234.991 3.92726 0.385376 3.92726 -236.446 -2.13261 0.385376 -2.13261 -221.608
GPRESSURE: 580 -6202 64.0434 -8.76711 1.58891 -6153.61 5.22969 -12.2861 -0.51351 -6151.06
ETITLE:      TS           BOND          ANGLE          DIHED          IMPRP               ELECT            VDW       BOUNDARY           MISC        KINETIC               TOTAL           TEMP      POTENTIAL         TOTAL3        TEMPAVG            PRESSURE      GPRESSURE         VOLUME       PRESSAVG      GPRESSAVG

ENERGY:     580     27492.5645     70206.8183     93677.9279      1662.5726       -9330923.7258    343443.7637         0.0000         0.0000         0.0000       -8794440.0787         0.0000  -8794440.0787  -8794440.0787         0.0000           -231.0149     -6168.8885   3844760.0044      -231.0149     -6168.8885

LINE MINIMIZER BRACKET: DX 0.00131839 0.00137026 DU -11.8992 12.8578 DUDX -18122.7 -7.56334 18876.4 
LINE MINIMIZER REDUCING GRADIENT FROM 18914.4 TO 18.9144
PRESSURE: 581 -234.988 3.92713 0.36509 3.92713 -236.437 -2.12478 0.36509 -2.12478 -221.601
GPRESSURE: 581 -6204.32 64.3892 -9.00386 1.10339 -6156.47 5.02716 -12.2722 -0.510211 -6153.96
ENERGY:     581     27467.3131     70208.1528     93679.9779      1662.9821       -9330945.0326    343483.0036         0.0000         0.0000         0.0000       -8794443.6031         0.0000  -8794443.6031  -8794443.6031         0.0000           -231.0085     -6171.5839   3844760.0044      -231.0085     -6171.5839

PRESSURE: 582 -234.992 3.92732 0.3443 3.92732 -236.434 -2.1169 0.3443 -2.1169 -221.599
GPRESSURE: 582 -6206.64 64.7015 -9.20979 0.611996 -6159.36 4.82585 -12.2797 -0.514115 -6156.78
ENERGY:     582     27485.3781     70232.3758     93683.7166      1666.0569       -9330960.6592    343534.9142         0.0000         0.0000         0.0000       -8794358.2177         0.0000  -8794358.2177  -8794358.2177         0.0000           -231.0084     -6174.2605   3844760.0044      -231.0084     -6174.2605

LINE MINIMIZER BRACKET: DX 0.00251635 0.00251635 DU -3.52438 85.3854 DUDX -18914.4 16272.3 51717.1 
PRESSURE: 583 -234.989 3.92709 0.374325 3.92709 -236.44 -2.12869 0.374325 -2.12869 -221.603
GPRESSURE: 583 -6203.26 64.2359 -8.89902 1.32752 -6155.15 5.11987 -12.2754 -0.513076 -6152.63
ENERGY:     583     27473.5587     70204.6952     93678.8263      1662.4618       -9330935.9555    343463.3915         0.0000         0.0000         0.0000       -8794453.0221         0.0000  -8794453.0221  -8794453.0221         0.0000           -231.0105     -6170.3453   3844760.0044      -231.0105     -6170.3453

LINE MINIMIZER BRACKET: DX 0.00135789 0.00115846 DU -12.9434 9.41902 DUDX -18914.4 41.8104 16272.3 
PRESSURE: 584 -234.989 3.92704 0.37544 3.92704 -236.441 -2.12884 0.37544 -2.12884 -221.604
GPRESSURE: 584 -6203.13 64.2164 -8.88613 1.35405 -6155 5.13085 -12.2758 -0.51256 -6152.47
ENERGY:     584     27474.8915     70204.6057     93678.7151      1662.4380       -9330934.8391    343461.2528         0.0000         0.0000         0.0000       -8794452.9359         0.0000  -8794452.9359  -8794452.9359         0.0000           -231.0110     -6170.1998   3844760.0044      -231.0110     -6170.1998

LINE MINIMIZER BRACKET: DX 0.000135789 0.00115846 DU -0.0861992 9.41902 DUDX -1856.96 41.8104 16272.3 
PRESSURE: 585 -234.989 3.92708 0.374548 3.92708 -236.44 -2.12872 0.374548 -2.12872 -221.603
GPRESSURE: 585 -6203.24 64.2326 -8.8974 1.33055 -6155.14 5.12119 -12.2752 -0.512284 -6152.61
ENERGY:     585     27473.6848     70204.6820     93678.8147      1662.4590       -9330935.8568    343463.1665         0.0000         0.0000         0.0000       -8794453.0498         0.0000  -8794453.0498  -8794453.0498         0.0000           -231.0106     -6170.3306   3844760.0044      -231.0106     -6170.3306

LINE MINIMIZER BRACKET: DX 0.00012221 1.35789e-05 DU -0.113839 0.02764 DUDX -1856.96 -148.074 41.8104 
PRESSURE: 586 -234.989 3.92705 0.374498 3.92705 -236.44 -2.12873 0.374498 -2.12873 -221.603
GPRESSURE: 586 -6203.24 64.233 -8.89842 1.33021 -6155.14 5.12152 -12.2755 -0.512364 -6152.62
ENERGY:     586     27473.6719     70204.6853     93678.8162      1662.4596       -9330935.9921    343463.2038         0.0000         0.0000         0.0000       -8794453.1553         0.0000  -8794453.1553  -8794453.1553         0.0000           -231.0106     -6170.3322   3844760.0044      -231.0106     -6170.3322

LINE MINIMIZER BRACKET: DX 1.35789e-06 1.2221e-05 DU -0.105545 0.133185 DUDX -148.074 -129.165 41.8104 
PRESSURE: 587 -234.988 3.92701 0.374424 3.92701 -236.44 -2.12878 0.374424 -2.12878 -221.603
GPRESSURE: 587 -6203.24 64.2334 -8.89836 1.32962 -6155.14 5.12072 -12.2759 -0.512499 -6152.62
ENERGY:     587     27473.6588     70204.6867     93678.8173      1662.4596       -9330935.9451    343463.2254         0.0000         0.0000         0.0000       -8794453.0974         0.0000  -8794453.0974  -8794453.0974         0.0000           -231.0106     -6170.3336   3844760.0044      -231.0106     -6170.3336

LINE MINIMIZER BRACKET: DX 1.35789e-06 1.2221e-06 DU -0.105545 0.0579307 DUDX -148.074 -129.165 -112.112 
PRESSURE: 588 -234.989 3.92704 0.374499 3.92704 -236.44 -2.12873 0.374499 -2.12873 -221.603
GPRESSURE: 588 -6203.24 64.233 -8.89841 1.33021 -6155.14 5.12152 -12.2755 -0.512361 -6152.62
ENERGY:     588     27473.6719     70204.6853     93678.8162      1662.4596       -9330935.9919    343463.2038         0.0000         0.0000         0.0000       -8794453.1551         0.0000  -8794453.1551  -8794453.1551         0.0000           -231.0106     -6170.3322   3844760.0044      -231.0106     -6170.3322

LINE MINIMIZER REDUCING GRADIENT FROM 19770 TO 19.77
PRESSURE: 589 -234.986 3.92941 0.354423 3.92941 -236.453 -2.12678 0.354423 -2.12678 -221.606
GPRESSURE: 589 -6205.73 64.1657 -8.84667 1.44927 -6158.13 5.48834 -11.8965 0.563098 -6153.42
ENERGY:     589     27440.6231     70219.9859     93678.5288      1663.6086       -9330968.1998    343513.4328         0.0000         0.0000         0.0000       -8794452.0206         0.0000  -8794452.0206  -8794452.0206         0.0000           -231.0151     -6172.4279   3844760.0044      -231.0151     -6172.4279

LINE MINIMIZER BRACKET: DX 0 0.00239654 DU 0 1.13441 DUDX -19770 -19770 20566.4 
PRESSURE: 590 -234.986 3.92823 0.364503 3.92823 -236.445 -2.12747 0.364503 -2.12747 -221.604
GPRESSURE: 590 -6204.46 64.2033 -8.8762 1.38738 -6156.59 5.29983 -12.0866 0.0125599 -6153.02
ETITLE:      TS           BOND          ANGLE          DIHED          IMPRP               ELECT            VDW       BOUNDARY           MISC        KINETIC               TOTAL           TEMP      POTENTIAL         TOTAL3        TEMPAVG            PRESSURE      GPRESSURE         VOLUME       PRESSAVG      GPRESSAVG

ENERGY:     590     27451.1680     70209.1324     93678.4751      1662.7342       -9330952.3933    343486.2221         0.0000         0.0000         0.0000       -8794464.6615         0.0000  -8794464.6615  -8794464.6615         0.0000           -231.0119     -6171.3557   3844760.0044      -231.0119     -6171.3557

LINE MINIMIZER BRACKET: DX 0.00117025 0.00122629 DU -11.5064 12.6409 DUDX -19770 -107.367 20566.4 
PRESSURE: 591 -234.986 3.92825 0.363648 3.92825 -236.446 -2.12751 0.363648 -2.12751 -221.605
GPRESSURE: 591 -6204.58 64.2004 -8.87287 1.39427 -6156.74 5.31896 -12.0677 0.0671644 -6153.06
ENERGY:     591     27449.5133     70209.9338     93678.4615      1662.7946       -9330954.0488    343488.8284         0.0000         0.0000         0.0000       -8794464.5173         0.0000  -8794464.5173  -8794464.5173         0.0000           -231.0124     -6171.4630   3844760.0044      -231.0124     -6171.4630

LINE MINIMIZER BRACKET: DX 0.00117025 0.000122629 DU -11.5064 0.144206 DUDX -19770 -107.367 1956.67 
PRESSURE: 592 -234.987 3.92824 0.364503 3.92824 -236.446 -2.12754 0.364503 -2.12754 -221.604
GPRESSURE: 592 -6204.47 64.2033 -8.87469 1.38824 -6156.61 5.30192 -12.0843 0.01908 -6153.02
ENERGY:     592     27450.9964     70209.2101     93678.4730      1662.7398       -9330952.2922    343486.4834         0.0000         0.0000         0.0000       -8794464.3895         0.0000  -8794464.3895  -8794464.3895         0.0000           -231.0120     -6171.3665   3844760.0044      -231.0120     -6171.3665

LINE MINIMIZER BRACKET: DX 0.00117025 1.22629e-05 DU -11.5064 0.272007 DUDX -19770 -107.367 99.0359 
PRESSURE: 593 -234.986 3.92825 0.364555 3.92825 -236.445 -2.12743 0.364555 -2.12743 -221.604
GPRESSURE: 593 -6204.46 64.2032 -8.87563 1.38771 -6156.59 5.3005 -12.0858 0.0137563 -6153.02
ENERGY:     593     27451.1503     70209.1419     93678.4751      1662.7346       -9330952.2934    343486.2461         0.0000         0.0000         0.0000       -8794464.5454         0.0000  -8794464.5454  -8794464.5454         0.0000           -231.0119     -6171.3569   3844760.0044      -231.0119     -6171.3569

LINE MINIMIZER BRACKET: DX 0.00117025 1.22629e-06 DU -11.5064 0.116059 DUDX -19770 -107.367 -86.6528 
PRESSURE: 594 -234.986 3.92823 0.364503 3.92823 -236.445 -2.12747 0.364503 -2.12747 -221.604
GPRESSURE: 594 -6204.46 64.2033 -8.8762 1.38737 -6156.59 5.29984 -12.0866 0.012548 -6153.02
ENERGY:     594     27451.1680     70209.1323     93678.4751      1662.7342       -9330952.3928    343486.2221         0.0000         0.0000         0.0000       -8794464.6611         0.0000  -8794464.6611  -8794464.6611         0.0000           -231.0119     -6171.3557   3844760.0044      -231.0119     -6171.3557

LINE MINIMIZER REDUCING GRADIENT FROM 18306.8 TO 18.3068
PRESSURE: 595 -234.982 3.93753 0.343377 3.93753 -236.453 -2.14236 0.343377 -2.14236 -221.621
GPRESSURE: 595 -6197.92 62.7637 -8.37954 2.34483 -6151.15 5.16252 -12.7165 0.740426 -6148.07
ENERGY:     595     27472.7312     70194.5449     93679.7967      1662.9490       -9330973.1606    343499.6125         0.0000         0.0000         0.0000       -8794463.5264         0.0000  -8794463.5264  -8794463.5264         0.0000           -231.0187     -6165.7138   3844760.0044      -231.0187     -6165.7138

LINE MINIMIZER BRACKET: DX 0 0.00258207 DU 0 1.1347 DUDX -18306.8 -18306.8 19213.8 
PRESSURE: 596 -234.983 3.93274 0.354578 3.93274 -236.448 -2.1345 0.354578 -2.1345 -221.612
GPRESSURE: 596 -6201.26 63.5038 -8.63603 1.85551 -6153.93 5.23397 -12.391 0.369349 -6150.61
ENERGY:     596     27455.2052     70199.0117     93678.9283      1662.5687       -9330963.0563    343491.3024         0.0000         0.0000         0.0000       -8794476.0400         0.0000  -8794476.0400  -8794476.0400         0.0000           -231.0145     -6168.5997   3844760.0044      -231.0145     -6168.5997

LINE MINIMIZER BRACKET: DX 0.00126077 0.0013213 DU -11.3789 12.5136 DUDX -18306.8 -19.5758 19213.8 
PRESSURE: 597 -234.983 3.93319 0.353437 3.93319 -236.449 -2.13554 0.353437 -2.13554 -221.612
GPRESSURE: 597 -6200.93 63.4306 -8.6105 1.90468 -6153.65 5.22713 -12.4238 0.406498 -6150.35
ENERGY:     597     27456.3476     70198.2792     93678.9972      1662.5813       -9330964.2276    343491.9916         0.0000         0.0000         0.0000       -8794476.0307         0.0000  -8794476.0307  -8794476.0307         0.0000           -231.0149     -6168.3107   3844760.0044      -231.0149     -6168.3107

LINE MINIMIZER BRACKET: DX 0.00126077 0.00013213 DU -11.3789 0.00928511 DUDX -18306.8 -19.5758 1900.48 
PRESSURE: 598 -234.983 3.93281 0.354355 3.93281 -236.449 -2.13484 0.354355 -2.13484 -221.612
GPRESSURE: 598 -6201.23 63.496 -8.63238 1.86203 -6153.9 5.2324 -12.3948 0.373264 -6150.58
ENERGY:     598     27455.3221     70198.9279     93678.9357      1662.5694       -9330963.2051    343491.3545         0.0000         0.0000         0.0000       -8794476.0956         0.0000  -8794476.0956  -8794476.0956         0.0000           -231.0146     -6168.5680   3844760.0044      -231.0146     -6168.5680

LINE MINIMIZER BRACKET: DX 1.43939e-05 0.000117736 DU -0.0555532 0.0648383 DUDX -19.5758 189.447 1900.48 
PRESSURE: 599 -234.983 3.93276 0.354376 3.93276 -236.449 -2.1348 0.354376 -2.1348 -221.612
GPRESSURE: 599 -6201.23 63.4966 -8.63198 1.8614 -6153.9 5.23243 -12.3946 0.372936 -6150.58
ENERGY:     599     27455.3102     70198.9372     93678.9346      1662.5698       -9330963.2328    343491.3712         0.0000         0.0000         0.0000       -8794476.1098         0.0000  -8794476.1098  -8794476.1098         0.0000           -231.0146     -6168.5715   3844760.0044      -231.0146     -6168.5715

LINE MINIMIZER BRACKET: DX 1.29545e-05 1.43939e-06 DU -0.0698189 0.0142657 DUDX -19.5758 168.509 189.447 
PRESSURE: 600 -234.983 3.93277 0.354413 3.93277 -236.449 -2.13481 0.354413 -2.13481 -221.612
GPRESSURE: 600 -6201.23 63.4976 -8.63296 1.86073 -6153.91 5.23285 -12.3938 0.372331 -6150.58
ETITLE:      TS           BOND          ANGLE          DIHED          IMPRP               ELECT            VDW       BOUNDARY           MISC        KINETIC               TOTAL           TEMP      POTENTIAL         TOTAL3        TEMPAVG            PRESSURE      GPRESSURE         VOLUME       PRESSAVG      GPRESSAVG

ENERGY:     600     27455.2988     70198.9434     93678.9343      1662.5696       -9330963.1980    343491.3585         0.0000         0.0000         0.0000       -8794476.0934         0.0000  -8794476.0934  -8794476.0934         0.0000           -231.0146     -6168.5742   3844760.0044      -231.0146     -6168.5742

LINE MINIMIZER BRACKET: DX 1.29545e-06 1.43939e-06 DU -0.0164071 0.0142657 DUDX 149.774 168.509 189.447 
PRESSURE: 601 -234.983 3.93276 0.35437 3.93276 -236.449 -2.13481 0.35437 -2.13481 -221.612
GPRESSURE: 601 -6201.23 63.4966 -8.63199 1.86138 -6153.9 5.23242 -12.3946 0.372947 -6150.58
ENERGY:     601     27455.3101     70198.9372     93678.9346      1662.5698       -9330963.2240    343491.3711         0.0000         0.0000         0.0000       -8794476.1012         0.0000  -8794476.1012  -8794476.1012         0.0000           -231.0146     -6168.5715   3844760.0044      -231.0146     -6168.5715

LINE MINIMIZER REDUCING GRADIENT FROM 20162.8 TO 20.1628
PRESSURE: 602 -234.986 3.94117 0.338484 3.94117 -236.472 -2.14307 0.338484 -2.14307 -221.642
GPRESSURE: 602 -6200.6 63.4191 -7.91658 2.45575 -6152.43 5.30208 -12.8071 0.411166 -6150.39
ENERGY:     602     27501.1019     70202.5166     93680.0178      1663.2653       -9331011.1339    343479.6248         0.0000         0.0000         0.0000       -8794484.6075         0.0000  -8794484.6075  -8794484.6075         0.0000           -231.0332     -6167.8062   3844760.0044      -231.0332     -6167.8062

PRESSURE: 603 -234.995 3.94957 0.32217 3.94957 -236.502 -2.15135 0.32217 -2.15135 -221.678
GPRESSURE: 603 -6199.9 63.3175 -7.18021 3.04502 -6150.92 5.37395 -13.2274 0.433133 -6150.08
ENERGY:     603     27582.0246     70226.1548     93682.7269      1666.5564       -9331053.7197    343480.7640         0.0000         0.0000         0.0000       -8794415.4931         0.0000  -8794415.4931  -8794415.4931         0.0000           -231.0583     -6166.9658   3844760.0044      -231.0583     -6166.9658

LINE MINIMIZER BRACKET: DX 0.00233585 0.00233585 DU -8.5063 69.1144 DUDX -20162.8 12967.4 46457.7 
PRESSURE: 604 -234.984 3.93782 0.34457 3.93782 -236.462 -2.1399 0.34457 -2.1399 -221.629
GPRESSURE: 604 -6200.86 63.4531 -8.19967 2.22407 -6153.01 5.27534 -12.6445 0.396575 -6150.48
ENERGY:     604     27479.0451     70198.7336     93679.4026      1662.6850       -9330993.1619    343482.7176         0.0000         0.0000         0.0000       -8794490.5781         0.0000  -8794490.5781  -8794490.5781         0.0000           -231.0252     -6168.1130   3844760.0044      -231.0252     -6168.1130

LINE MINIMIZER BRACKET: DX 0.001424 0.000911852 DU -14.4768 5.97055 DUDX -20162.8 -6.84833 12967.4 
LINE MINIMIZER REDUCING GRADIENT FROM 21004.1 TO 21.0041
PRESSURE: 605 -234.966 3.95333 0.339975 3.95333 -236.484 -2.159 0.339975 -2.159 -221.656
GPRESSURE: 605 -6203.46 64.7474 -7.50198 1.22098 -6155.9 3.80261 -12.0787 0.00294745 -6153.93
ENERGY:     605     27532.5885     70204.4564     93680.7114      1663.4341       -9331054.0554    343487.3999         0.0000         0.0000         0.0000       -8794485.4652         0.0000  -8794485.4652  -8794485.4652         0.0000           -231.0355     -6171.0993   3844760.0044      -231.0355     -6171.0993

LINE MINIMIZER BRACKET: DX 0 0.00232648 DU 0 5.1129 DUDX -21004.1 -21004.1 25386.2 
PRESSURE: 606 -234.975 3.94481 0.34262 3.94481 -236.471 -2.14886 0.34262 -2.14886 -221.641
GPRESSURE: 606 -6202.03 64.0415 -7.88689 1.77166 -6154.31 4.60679 -12.387 0.22008 -6152.05
ENERGY:     606     27496.0554     70197.9397     93679.7780      1662.7538       -9331021.3872    343483.2118         0.0000         0.0000         0.0000       -8794501.6484         0.0000  -8794501.6484  -8794501.6484         0.0000           -231.0290     -6169.4628   3844760.0044      -231.0290     -6169.4628
[truncated: 1,585,967 more chars]
