# Supplementary material for: Devising Bone Molecular Models at the Nanoscale: From Usual Mineralized Collagen Fibrils to the First Bone Fibers Including Hydroxyapatite in the Extra-Fibrillar Volume
Source: Materials (Basel). 2022 Mar 19;15(6):2274. doi: 10.3390/ma15062274 (PMC8955169; doi:10.3390/ma15062274)
Supplement: Supplementary file 1 [file materials-15-02274-s001.zip › Supplementary_Materials/3-Bone_Fiber/8_Equilibration_NAMD_Lovelace/Fiber55_eq3/Fiber55_eq3.log]

Charm++: standalone mode (not using charmrun)
Charm++> Running in Multicore mode: 64 threads (PEs)
Charm++> Using recursive bisection (scheme 3) for topology aware partitions
Converse/Charm++ Commit ID: v6.10.2-0-g7bf00fa-namd-charm-6.10.2-build-2020-Aug-05-556
Warning> Randomization of virtual memory (ASLR) is turned on in the kernel, thread migration may not work! Run 'echo 0 > /proc/sys/kernel/randomize_va_space' as root to disable it, or try running with '+isomalloc_sync'.
CharmLB> Load balancer assumes all CPUs are same.
Charm++> Running on 1 hosts (2 sockets x 64 cores x 2 PUs = 256-way SMP)
Charm++> cpu topology info is gathered in 0.019 seconds.
Info: Built with CUDA version 11040
Did not find +devices i,j,k,... argument, using all
Pe 33 physical rank 33 will use CUDA device of pe 32
Pe 59 physical rank 59 will use CUDA device of pe 32
Pe 10 physical rank 10 will use CUDA device of pe 16
Pe 24 physical rank 24 will use CUDA device of pe 16
Pe 8 physical rank 8 will use CUDA device of pe 16
Pe 0 physical rank 0 will use CUDA device of pe 16
Pe 62 physical rank 62 will use CUDA device of pe 32
Pe 43 physical rank 43 will use CUDA device of pe 32
Pe 20 physical rank 20 will use CUDA device of pe 16
Pe 22 physical rank 22 will use CUDA device of pe 16
Pe 6 physical rank 6 will use CUDA device of pe 16
Pe 21 physical rank 21 will use CUDA device of pe 16
Pe 30 physical rank 30 will use CUDA device of pe 16
Pe 36 physical rank 36 will use CUDA device of pe 32
Pe 45 physical rank 45 will use CUDA device of pe 32
Pe 28 physical rank 28 will use CUDA device of pe 16
Pe 52 physical rank 52 will use CUDA device of pe 32
Pe 12 physical rank 12 will use CUDA device of pe 16
Pe 55 physical rank 55 will use CUDA device of pe 32
Pe 5 physical rank 5 will use CUDA device of pe 16
Pe 46 physical rank 46 will use CUDA device of pe 32
Pe 37 physical rank 37 will use CUDA device of pe 32
Pe 26 physical rank 26 will use CUDA device of pe 16
Pe 3 physical rank 3 will use CUDA device of pe 16
Pe 39 physical rank 39 will use CUDA device of pe 32
Pe 23 physical rank 23 will use CUDA device of pe 16
Pe 48 physical rank 48 will use CUDA device of pe 32
Pe 29 physical rank 29 will use CUDA device of pe 16
Pe 31 physical rank 31 will use CUDA device of pe 16
Pe 49 physical rank 49 will use CUDA device of pe 32
Pe 38 physical rank 38 will use CUDA device of pe 32
Pe 47 physical rank 47 will use CUDA device of pe 32
Pe 9 physical rank 9 will use CUDA device of pe 16
Pe 53 physical rank 53 will use CUDA device of pe 32
Pe 44 physical rank 44 will use CUDA device of pe 32
Pe 51 physical rank 51 will use CUDA device of pe 32
Pe 57 physical rank 57 will use CUDA device of pe 32
Pe 27 physical rank 27 will use CUDA device of pe 16
Pe 13 physical rank 13 will use CUDA device of pe 16
Pe 58 physical rank 58 will use CUDA device of pe 32
Pe 11 physical rank 11 will use CUDA device of pe 16
Pe 61 physical rank 61 will use CUDA device of pe 32
Pe 54 physical rank 54 will use CUDA device of pe 32
Pe 25 physical rank 25 will use CUDA device of pe 16
Pe 63 physical rank 63 will use CUDA device of pe 32
Pe 18 physical rank 18 will use CUDA device of pe 16
Pe 40 physical rank 40 will use CUDA device of pe 32
Pe 50 physical rank 50 will use CUDA device of pe 32
Pe 17 physical rank 17 will use CUDA device of pe 16
Pe 1 physical rank 1 will use CUDA device of pe 16
Pe 15 physical rank 15 will use CUDA device of pe 16
Pe 14 physical rank 14 will use CUDA device of pe 16
Pe 60 physical rank 60 will use CUDA device of pe 32
Pe 4 physical rank 4 will use CUDA device of pe 16
Pe 34 physical rank 34 will use CUDA device of pe 32
Pe 41 physical rank 41 will use CUDA device of pe 32
Pe 35 physical rank 35 will use CUDA device of pe 32
Pe 19 physical rank 19 will use CUDA device of pe 16
Pe 2 physical rank 2 will use CUDA device of pe 16
Pe 42 physical rank 42 will use CUDA device of pe 32
Pe 7 physical rank 7 will use CUDA device of pe 16
Pe 56 physical rank 56 will use CUDA device of pe 32
Pe 32 physical rank 32 binding to CUDA device 1 on adagp02: 'NVIDIA A100-PCIE-40GB'  Mem: 40536MB  Rev: 8.0  PCI: 0:81:0
Pe 16 physical rank 16 binding to CUDA device 0 on adagp02: 'NVIDIA A100-PCIE-40GB'  Mem: 40536MB  Rev: 8.0  PCI: 0:21:0
Info: NAMD 2.14 for Linux-x86_64-multicore-CUDA
Info: 
Info: Please visit http://www.ks.uiuc.edu/Research/namd/
Info: for updates, documentation, and support information.
Info: 
Info: Please cite Phillips et al., J. Chem. Phys. 153:044130 (2020) doi:10.1063/5.0014475
Info: in all publications reporting results obtained with NAMD.
Info: 
Info: Based on Charm++/Converse 61002 for multicore-linux-x86_64-iccstatic
Info: Built Fri Sep 10 15:10:23 -03 2021 by root on headnode.ada.cenapad.unicamp.br
Info: 1 NAMD  2.14  Linux-x86_64-multicore-CUDA  64    adagp02  amadeus
Info: Running on 64 processors, 1 nodes, 1 physical nodes.
Info: CPU topology information available.
Info: Charm++/Converse parallel runtime startup completed at 2.0878 s
CkLoopLib is used in SMP with simple dynamic scheduling (converse-level notification)
Info: 385.285 MB of memory in use based on /proc/self/stat
Info: Configuration file is Fiber55_eq3/Fiber55_eq3.namd
Info: Changed directory to Fiber55_eq3
TCL: Suspending until startup complete.
Warning: The following variables were set in the
Warning: configuration file but will be ignored:
Warning:    fixedAtomsForces (fixedatoms)
Warning:    fixedAtomsFile (fixedatoms)
Warning:    fixedAtomsCol (fixedatoms)
Warning:    consexp (constraints)
Warning:    consref (constraints)
Warning:    conskfile (constraints)
Warning:    conskcol (constraints)
Warning:    extraBondsFile (extraBonds)
Info: EXTENDED SYSTEM FILE   ../Fiber55_eq2/Fiber55_eq2.xsc
Info: SIMULATION PARAMETERS:
Info: TIMESTEP               2
Info: NUMBER OF STEPS        0
Info: STEPS PER CYCLE        10
Info: PERIODIC CELL BASIS 1  64.1346 0 0
Info: PERIODIC CELL BASIS 2  0 101.817 0
Info: PERIODIC CELL BASIS 3  0 0 568.821
Info: PERIODIC CELL CENTER   -0.08 -0.07 -0.01
Info: WRAPPING ALL CLUSTERS AROUND PERIODIC BOUNDARIES ON OUTPUT.
Info: LOAD BALANCER  Centralized
Info: LOAD BALANCING STRATEGY  New Load Balancers -- DEFAULT
Info: LDB PERIOD             2000 steps
Info: FIRST LDB TIMESTEP     50
Info: LAST LDB TIMESTEP     -1
Info: LDB BACKGROUND SCALING 1
Info: HOM BACKGROUND SCALING 1
Info: PME BACKGROUND SCALING 1
Info: MIN ATOMS PER PATCH    40
Info: VELOCITY FILE          ../Fiber55_eq2/Fiber55_eq2.vel
Info: CENTER OF MASS MOVING INITIALLY? NO
Info: DIELECTRIC             1
Info: EXCLUDE                SCALED ONE-FOUR
Info: 1-4 ELECTROSTATICS SCALED BY 1
Info: MODIFIED 1-4 VDW PARAMETERS WILL BE USED
Info: DCD FILENAME           Fiber55_eq3.dcd
Info: DCD FREQUENCY          1000
Info: DCD FIRST STEP         1000
Info: DCD FILE WILL CONTAIN UNIT CELL DATA
Info: NO EXTENDED SYSTEM TRAJECTORY OUTPUT
Info: NO VELOCITY DCD OUTPUT
Info: NO FORCE DCD OUTPUT
Info: OUTPUT FILENAME        Fiber55_eq3
Info: BINARY OUTPUT FILES WILL BE USED
Info: RESTART FILENAME       Fiber55_eq3
Info: RESTART FREQUENCY      1000
Info: BINARY RESTART FILES WILL BE USED
Info: SWITCHING ACTIVE
Info: SWITCHING ON           10
Info: SWITCHING OFF          12
Info: PAIRLIST DISTANCE      14
Info: PAIRLIST SHRINK RATE   0.01
Info: PAIRLIST GROW RATE     0.01
Info: PAIRLIST TRIGGER       0.3
Info: PAIRLISTS PER CYCLE    2
Info: PAIRLISTS ENABLED
Info: MARGIN                 3
Info: HYDROGEN GROUP CUTOFF  2.5
Info: PATCH DIMENSION        19.5
Info: ENERGY OUTPUT STEPS    1000
Info: CROSSTERM ENERGY INCLUDED IN DIHEDRAL
Info: TIMING OUTPUT STEPS    1000
Info: PRESSURE OUTPUT STEPS  1000
Info: LANGEVIN DYNAMICS ACTIVE
Info: LANGEVIN TEMPERATURE   310
Info: LANGEVIN USING BBK INTEGRATOR
Info: LANGEVIN DAMPING COEFFICIENT IS 1 INVERSE PS
Info: LANGEVIN DYNAMICS NOT APPLIED TO HYDROGENS
Info: LANGEVIN PISTON PRESSURE CONTROL ACTIVE
Info:        TARGET PRESSURE IS 1.01325 BAR
Info:     OSCILLATION PERIOD IS 200 FS
Info:             DECAY TIME IS 100 FS
Info:     PISTON TEMPERATURE IS 310 K
Info:       PRESSURE CONTROL IS GROUP-BASED
Info:    INITIAL STRAIN RATE IS 8.65917e-07 -1.8354e-05 -1.91233e-05
Info:       CELL FLUCTUATION IS ANISOTROPIC
Info: PARTICLE MESH EWALD (PME) ACTIVE
Info: PME TOLERANCE               1e-06
Info: PME EWALD COEFFICIENT       0.257952
Info: PME INTERPOLATION ORDER     4
Info: PME GRID DIMENSIONS         72 108 576
Info: PME MAXIMUM GRID SPACING    1
Info: Attempting to read FFTW data from system
Info: Attempting to read FFTW data from FFTW_NAMD_2.14_Linux-x86_64-multicore-CUDA_FFTW3.txt
Info: Optimizing 6 FFT steps.  1... 2... 3... 4... 5... 6...   Done.
Info: FULL ELECTROSTATIC EVALUATION FREQUENCY      2
Info: USING VERLET I (r-RESPA) MTS SCHEME.
Info: C1 SPLITTING OF LONG RANGE ELECTROSTATICS
Info: PLACING ATOMS IN PATCHES BY HYDROGEN GROUPS
Info: RIGID BONDS TO HYDROGEN : ALL
Info:         ERROR TOLERANCE : 1e-08
Info:          MAX ITERATIONS : 100
Info: RIGID WATER USING SETTLE ALGORITHM
Info: RANDOM NUMBER SEED     1637947645
Info: USE HYDROGEN BONDS?    NO
Info: COORDINATE PDB         ../../7_Fiber_PDB_PSF/Fiber55.pdb
Info: STRUCTURE FILE         ../../7_Fiber_PDB_PSF/Fiber55.psf
Info: PARAMETER file: CHARMM format! 
Info: PARAMETERS             ../../FF/par_all36m_prot.prm
Info: PARAMETERS             ../../FF/par_all36_lipid.prm
Info: PARAMETERS             ../../FF/par_all36_carb.prm
Info: PARAMETERS             ../../FF/par_all36_na.prm
Info: PARAMETERS             ../../FF/par_all36_cgenff.prm
Info: PARAMETERS             ../../FF/toppar_all36_prot_modify_res.str
Info: PARAMETERS             ../../FF/toppar_water_ions_namd.str
Info: PARAMETERS             ../../FF/par_HA.prm
Info: USING ARITHMETIC MEAN TO COMBINE L-J SIGMA PARAMETERS
Info: BINARY COORDINATES     ../Fiber55_eq2/Fiber55_eq2.coor
Info: SKIPPING rtf SECTION IN STREAM FILE
Info: SKIPPING rtf SECTION IN STREAM FILE
Info: SUMMARY OF PARAMETERS:
Info: 951 BONDS
Info: 2806 ANGLES
Info: 6953 DIHEDRAL
Info: 193 IMPROPER
Info: 8 CROSSTERM
Info: 359 VDW
Info: 7 VDW_PAIRS
Info: 0 NBTHOLE_PAIRS
Warning: Ignored 19384 bonds with zero force constants.
Warning: Will get H-H distance in rigid H2O from H-O-H angle.
Info: TIME FOR READING PSF FILE: 26.8166
Info: Reading pdb file ../../7_Fiber_PDB_PSF/Fiber55.pdb
Info: TIME FOR READING PDB FILE: 0.331698
Info: 
Info: ****************************
Info: STRUCTURE SUMMARY:
Info: 299136 ATOMS
Info: 248220 BONDS
Info: 380632 ANGLES
Info: 434480 DIHEDRALS
Info: 30572 IMPROPERS
Info: 12592 CROSSTERMS
Info: 0 EXCLUSIONS
Info: 137820 RIGID BONDS
Info: 759588 DEGREES OF FREEDOM
Info: 180700 HYDROGEN GROUPS
Info: 4 ATOMS IN LARGEST HYDROGEN GROUP
Info: 180700 MIGRATION GROUPS
Info: 4 ATOMS IN LARGEST MIGRATION GROUP
Info: TOTAL MASS = 3.42156e+06 amu
Info: TOTAL CHARGE = -0.000460714 e
Info: MASS DENSITY = 1.52965 g/cm^3
Info: ATOM DENSITY = 0.0805339 atoms/A^3
Info: *****************************
Info: Reading from binary file ../Fiber55_eq2/Fiber55_eq2.coor
Info: 
Info: Entering startup at 29.6339 s, 502.23 MB of memory in use
Info: Startup phase 0 took 0.00123877 s, 502.23 MB of memory in use
Info: ADDED 1048632 IMPLICIT EXCLUSIONS
Info: Startup phase 1 took 0.154969 s, 590.09 MB of memory in use
Info: NONBONDED TABLE R-SQUARED SPACING: 0.0625
Info: NONBONDED TABLE SIZE: 769 POINTS
Info: INCONSISTENCY IN FAST TABLE ENERGY VS FORCE: 0.000325096 AT 11.9556
Info: INCONSISTENCY IN SCOR TABLE ENERGY VS FORCE: 0.000324844 AT 11.9556
Info: INCONSISTENCY IN VDWA TABLE ENERGY VS FORCE: 0.0040507 AT 0.251946
Info: INCONSISTENCY IN VDWB TABLE ENERGY VS FORCE: 0.00150189 AT 0.251946
Info: Startup phase 2 took 0.00303823 s, 590.09 MB of memory in use
Info: Startup phase 3 took 0.000207618 s, 590.09 MB of memory in use
Info: Startup phase 4 took 0.0186331 s, 719.66 MB of memory in use
Info: Startup phase 5 took 0.000200305 s, 719.66 MB of memory in use
Info: PATCH GRID IS 3 (PERIODIC) BY 5 (PERIODIC) BY 29 (PERIODIC)
Info: PATCH GRID IS 1-AWAY BY 1-AWAY BY 1-AWAY
Info: Reading from binary file ../Fiber55_eq2/Fiber55_eq2.vel
Info: REMOVING COM VELOCITY -0.00561359 0.00828171 0.00977334
Info: LARGEST PATCH (98) HAS 899 ATOMS
Info: TORUS A SIZE 1 USING 0
Info: TORUS B SIZE 1 USING 0
Info: TORUS C SIZE 1 USING 0
Info: TORUS MINIMAL MESH SIZE IS 1 BY 1 BY 1
Info: Placed 100% of base nodes on same physical node as patch
Info: Startup phase 6 took 0.0601772 s, 769.809 MB of memory in use
Info: PME using 1 x 1 x 1 pencil grid for FFT and reciprocal sum.
Info: Startup phase 7 took 0.00202177 s, 773.629 MB of memory in use
Info: Updated CUDA force table with 4096 elements.
Info: Updated CUDA LJ table with 359 x 359 elements.
Info: Updated CUDA force table with 4096 elements.
Info: Updated CUDA LJ table with 359 x 359 elements.
Info: Startup phase 8 took 0.0031806 s, 774.051 MB of memory in use
Info: Startup phase 9 took 0.000178213 s, 774.051 MB of memory in use
Info: Startup phase 10 took 0.000155631 s, 774.051 MB of memory in use
Info: Startup phase 11 took 0.00524455 s, 780.324 MB of memory in use
LDB: Central LB being created...
Info: Startup phase 12 took 0.785055 s, 849.488 MB of memory in use
Info: CREATING 9647 COMPUTE OBJECTS
Info: Found 362 unique exclusion lists needing 1260 bytes
Info: Found 362 unique exclusion lists needing 1260 bytes
Info: useSync: 0 useProxySync: 0
Info: Startup phase 13 took 0.14958 s, 861.594 MB of memory in use
Info: Startup phase 14 took 0.000274334 s, 861.594 MB of memory in use
Info: Startup phase 15 took 0.000535251 s, 861.594 MB of memory in use
Info: Finished startup at 30.8186 s, 861.594 MB of memory in use

TCL: Minimizing for 2000 steps
PRESSURE: 0 -265.001 2.43746 -0.805898 2.43746 -269.364 -1.57554 -0.805898 -1.57554 -254.817
GPRESSURE: 0 -10705.8 -24.0291 16.7159 -123.092 -10639.6 38.0451 26.2032 -16.2446 -10698.8
ETITLE:      TS           BOND          ANGLE          DIHED          IMPRP               ELECT            VDW       BOUNDARY           MISC        KINETIC               TOTAL           TEMP      POTENTIAL         TOTAL3        TEMPAVG            PRESSURE      GPRESSURE         VOLUME       PRESSAVG      GPRESSAVG

ENERGY:       0     66989.4476    150538.7836    105314.6937      6988.1838       -9247171.8139    351166.4321         0.0000         0.0000         0.0000       -8566174.2732         0.0000  -8566174.2732  -8566174.2732         0.0000           -263.0606    -10681.4302   3714409.9485      -263.0606    -10681.4302

MINIMIZER STARTING CONJUGATE GRADIENT ALGORITHM
LINE MINIMIZER REDUCING GRADIENT FROM 2.92694e+08 TO 292694
PRESSURE: 1 -259.974 2.65579 -1.12688 2.65579 -264.382 -1.66696 -1.12688 -1.66696 -249.926
GPRESSURE: 1 -5649.49 -2.89177 -18.5198 -97.5825 -5615.01 27.5761 18.877 -21.3303 -5607.58
ENERGY:       1     41729.3648    124372.6082    103946.0960      4226.7725       -9248535.5350    340174.6298         0.0000         0.0000         0.0000       -8634086.0637         0.0000  -8634086.0637  -8634086.0637         0.0000           -258.0937     -5624.0274   3714409.9485      -258.0937     -5624.0274

PRESSURE: 2 -258.393 2.80276 -1.39994 2.80276 -262.836 -1.76058 -1.39994 -1.76058 -248.388
GPRESSURE: 2 -5943.16 -11.4908 -50.8055 -105.128 -5934.54 28.4764 14.1397 -15.3897 -5827.46
ENERGY:       2    111144.9894    126646.5789    103303.2499      3380.8379       -9249698.1294    333430.7165         0.0000         0.0000         0.0000       -8571791.7569         0.0000  -8571791.7569  -8571791.7569         0.0000           -256.5389     -5901.7175   3714409.9485      -256.5389     -5901.7175

LINE MINIMIZER BRACKET: DX 0.000598134 0.000598134 DU -67911.8 62294.3 DUDX -2.92694e+08 -4.56361e+06 2.12589e+08 
PRESSURE: 3 -259.661 2.67354 -1.15594 2.67354 -264.073 -1.67608 -1.15594 -1.67608 -249.622
GPRESSURE: 3 -5667.97 -3.52337 -21.5382 -97.9575 -5635.42 27.7125 18.6063 -20.672 -5623.21
ENERGY:       3     44414.9002    123324.9730    103849.5024      4056.7953       -9248660.4370    339313.7152         0.0000         0.0000         0.0000       -8633700.5508         0.0000  -8633700.5508  -8633700.5508         0.0000           -257.7851     -5642.2007   3714409.9485      -257.7851     -5642.2007

LINE MINIMIZER BRACKET: DX 0.000598134 5.98134e-05 DU -67911.8 385.513 DUDX -2.92694e+08 -4.56361e+06 1.71819e+07 
PRESSURE: 4 -259.906 2.65942 -1.13273 2.65942 -264.315 -1.66866 -1.13273 -1.66866 -249.86
GPRESSURE: 4 -5653.09 -3.01199 -19.1216 -97.6456 -5619 27.5969 18.8253 -21.1971 -5610.67
ENERGY:       4     42207.9634    124137.8412    103925.7754      4190.1191       -9248561.1808    339993.1542         0.0000         0.0000         0.0000       -8634106.3274         0.0000  -8634106.3274  -8634106.3274         0.0000           -258.0272     -5627.5895   3714409.9485      -258.0272     -5627.5895

LINE MINIMIZER BRACKET: DX 1.23975e-05 4.74159e-05 DU -20.2637 405.777 DUDX -4.56361e+06 -70040.2 1.71819e+07 
MINIMIZER RESTARTING CONJUGATE GRADIENT ALGORITHM
LINE MINIMIZER REDUCING GRADIENT FROM 8.19696e+07 TO 81969.6
PRESSURE: 5 -256.948 2.72038 -1.25287 2.72038 -260.444 -1.70523 -1.25287 -1.70523 -245.632
GPRESSURE: 5 -5717.91 -0.133956 -8.10365 -90.0249 -5683.88 24.9654 28.4466 -15.9627 -5664.24
ENERGY:       5     40150.5964    109821.1802    103059.0449      3189.9133       -9250617.6629    332815.8996         0.0000         0.0000         0.0000       -8661581.0284         0.0000  -8661581.0284  -8661581.0284         0.0000           -254.3414     -5688.6738   3714409.9485      -254.3414     -5688.6738

PRESSURE: 6 -255.948 2.74131 -1.41134 2.74131 -258.532 -1.71159 -1.41134 -1.71159 -243.246
GPRESSURE: 6 -5829.87 1.52233 2.32918 -83.7689 -5800.64 22.1309 37.8108 -10.4124 -5737.65
ENERGY:       6     91160.0413    109248.1558    102514.8984      2892.1624       -9252517.0415    328256.8835         0.0000         0.0000         0.0000       -8618444.9001         0.0000  -8618444.9001  -8618444.9001         0.0000           -252.5756     -5789.3867   3714409.9485      -252.5756     -5789.3867

LINE MINIMIZER BRACKET: DX 0.000766396 0.000766396 DU -27474.7 43136.1 DUDX -8.19696e+07 1.02397e+07 1.02273e+08 
PRESSURE: 7 -257.181 2.71566 -1.2373 2.71566 -260.778 -1.70261 -1.2373 -1.70261 -246.012
GPRESSURE: 7 -5708.38 -0.391812 -9.30381 -90.8028 -5674.1 25.2669 27.3793 -16.5681 -5657.28
ENERGY:       7     37757.1462    110737.3254    103139.7856      3266.3149       -9250396.2099    333482.7097         0.0000         0.0000         0.0000       -8662012.9282         0.0000  -8662012.9282  -8662012.9282         0.0000           -254.6567     -5679.9203   3714409.9485      -254.6567     -5679.9203

LINE MINIMIZER BRACKET: DX 0.00068126 8.5136e-05 DU -27906.6 431.9 DUDX -8.19696e+07 2014.57 1.02397e+07 
MINIMIZER RESTARTING CONJUGATE GRADIENT ALGORITHM
LINE MINIMIZER REDUCING GRADIENT FROM 5.695e+07 TO 56950
PRESSURE: 8 -254.498 2.85843 -1.41296 2.85843 -258.137 -1.87003 -1.41296 -1.87003 -243.294
GPRESSURE: 8 -5708.36 -3.5654 -14.6106 -88.0789 -5673.96 23.7487 18.191 -12.785 -5671.49
ENERGY:       8     36599.4272    102237.2007    102641.0215      2890.1684       -9252119.3970    329327.7447         0.0000         0.0000         0.0000       -8678423.8345         0.0000  -8678423.8345  -8678423.8345         0.0000           -251.9764     -5684.6040   3714409.9485      -251.9764     -5684.6040

PRESSURE: 9 -252.788 2.97403 -1.57497 2.97403 -256.484 -2.05595 -1.57497 -2.05595 -241.442
GPRESSURE: 9 -5726.53 -7.40297 -20.3541 -85.6929 -5691.88 22.0652 8.55073 -8.99635 -5691.43
ENERGY:       9     72844.4923    101306.4790    102267.3675      2697.5317       -9253747.7307    326357.0205         0.0000         0.0000         0.0000       -8648274.8397         0.0000  -8648274.8397  -8648274.8397         0.0000           -250.2378     -5703.2802   3714409.9485      -250.2378     -5703.2802

LDB: ============= START OF LOAD BALANCING ============== 31.1335
LDB: ============== END OF LOAD BALANCING =============== 31.1339
Info: useSync: 0 useProxySync: 0
LDB: =============== DONE WITH MIGRATION ================ 31.1347
LINE MINIMIZER BRACKET: DX 0.000697232 0.000697232 DU -16410.9 30149 DUDX -5.695e+07 9.86099e+06 7.66e+07 
PRESSURE: 10 -254.834 2.8393 -1.38807 2.8393 -258.465 -1.84438 -1.38807 -1.84438 -243.641
GPRESSURE: 10 -5707.22 -3.05469 -13.7979 -88.461 -5672.85 23.9851 19.5787 -13.3418 -5669.03
ETITLE:      TS           BOND          ANGLE          DIHED          IMPRP               ELECT            VDW       BOUNDARY           MISC        KINETIC               TOTAL           TEMP      POTENTIAL         TOTAL3        TEMPAVG            PRESSURE      GPRESSURE         VOLUME       PRESSAVG      GPRESSAVG

ENERGY:      10     34416.1570    103017.0283    102706.8525      2934.1019       -9251870.4893    329866.2824         0.0000         0.0000         0.0000       -8678930.0672         0.0000  -8678930.0672  -8678930.0672         0.0000           -252.3130     -5683.0302   3714409.9485      -252.3130     -5683.0302

LINE MINIMIZER BRACKET: DX 0.000594302 0.000102931 DU -16917.1 506.233 DUDX -5.695e+07 1703.4 9.86099e+06 
LINE MINIMIZER REDUCING GRADIENT FROM 3.56939e+07 TO 35693.9
PRESSURE: 11 -248.877 3.12713 -1.70237 3.12713 -251.913 -2.10757 -1.70237 -2.10757 -235.983
GPRESSURE: 11 -5740.09 4.18569 -3.89693 -76.6303 -5704.25 16.6519 25.555 -0.309744 -5680.94
ENERGY:      11     30766.9392     86284.4496    101423.0592      2492.9050       -9258678.0166    321100.3696         0.0000         0.0000         0.0000       -8716610.2939         0.0000  -8716610.2939  -8716610.2939         0.0000           -245.5909     -5708.4279   3714409.9485      -245.5909     -5708.4279

PRESSURE: 12 -247.739 3.33886 -1.98766 3.33886 -250.437 -2.35943 -1.98766 -2.35943 -233.223
GPRESSURE: 12 -5756.29 13.1726 5.61915 -71.1874 -5726.4 9.8672 32.1986 13.5799 -5652.81
ENERGY:      12     38650.7541     93713.5171    101268.7183      3469.7282       -9264431.5677    323283.2292         0.0000         0.0000         0.0000       -8704045.6209         0.0000  -8704045.6209  -8704045.6209         0.0000           -243.7995     -5711.8346   3714409.9485      -243.7995     -5711.8346

LINE MINIMIZER BRACKET: DX 0.00175787 0.00175787 DU -37680.2 12564.7 DUDX -3.56939e+07 -7.17845e+06 2.15104e+07 
PRESSURE: 13 -248.144 3.18675 -1.77657 3.18675 -251.072 -2.17241 -1.77657 -2.17241 -234.837
GPRESSURE: 13 -5745.51 6.28196 -1.50173 -74.7058 -5710.47 14.9187 27.155 3.04915 -5677.51
ENERGY:      13     31649.8850     85885.1623    101278.1821      2604.1833       -9260209.4113    320615.2359         0.0000         0.0000         0.0000       -8718176.7627         0.0000  -8718176.7627  -8718176.7627         0.0000           -244.6841     -5711.1623   3714409.9485      -244.6841     -5711.1623

LINE MINIMIZER BRACKET: DX 0.00044041 0.00131746 DU -1566.47 14131.1 DUDX -7.17845e+06 -31897.6 2.15104e+07 
LINE MINIMIZER REDUCING GRADIENT FROM 2.86581e+07 TO 28658.1
PRESSURE: 14 -246.185 3.19044 -2.14998 3.19044 -248.813 -2.37242 -2.14998 -2.37242 -231.893
GPRESSURE: 14 -5664.14 17.952 16.3514 -66.133 -5631.87 8.67442 20.7806 11.4926 -5614.5
ENERGY:      14     38859.6398     85279.9627    100736.0000      2348.4272       -9265721.6243    318778.7918         0.0000         0.0000         0.0000       -8719718.8028         0.0000  -8719718.8028  -8719718.8028         0.0000           -242.2970     -5636.8364   3714409.9485      -242.2970     -5636.8364

PRESSURE: 15 -247.691 3.16636 -2.61016 3.16636 -249.994 -2.46889 -2.61016 -2.46889 -232.418
GPRESSURE: 15 -5611.58 27.434 32.81 -63.0236 -5588.25 2.12945 13.3045 19.7202 -5537.56
ENERGY:      15     95257.1088    102255.0216    100641.9147      2482.4487       -9270194.2407    322047.9418         0.0000         0.0000         0.0000       -8647509.8051         0.0000  -8647509.8051  -8647509.8051         0.0000           -243.3675     -5579.1314   3714409.9485      -243.3675     -5579.1314

LINE MINIMIZER BRACKET: DX 0.00134048 0.00134048 DU -1542.04 72209 DUDX -2.86581e+07 2.63604e+07 8.13968e+07 
PRESSURE: 16 -246.697 3.19251 -1.95963 3.19251 -249.475 -2.29038 -1.95963 -2.29038 -232.876
GPRESSURE: 16 -5699.55 12.6384 7.93512 -69.6255 -5665.13 11.7672 23.967 7.4615 -5646.46
ENERGY:      16     29261.3814     83380.7501    100941.0573      2422.1339       -9263199.5008    319028.8917         0.0000         0.0000         0.0000       -8728165.2863         0.0000  -8728165.2863  -8728165.2863         0.0000           -243.0159     -5670.3805   3714409.9485      -243.0159     -5670.3805

LINE MINIMIZER BRACKET: DX 0.000698264 0.000642212 DU -9988.52 8446.48 DUDX -2.86581e+07 -14243.5 2.63604e+07 
LINE MINIMIZER REDUCING GRADIENT FROM 1.42635e+07 TO 14263.5
PRESSURE: 17 -243.427 3.18126 -2.06029 3.18126 -246.425 -2.34225 -2.06029 -2.34225 -229.3
GPRESSURE: 17 -5815.2 32.9736 16.4946 -62.4695 -5786.77 0.840649 18.4713 10.405 -5731.86
ENERGY:      17     32238.1386     78277.6701    100206.0487      2592.3123       -9271891.6179    314617.5387         0.0000         0.0000         0.0000       -8743959.9095         0.0000  -8743959.9095  -8743959.9095         0.0000           -239.7171     -5777.9414   3714409.9485      -239.7171     -5777.9414

PRESSURE: 18 -243.965 3.18137 -2.13747 3.18137 -247.102 -2.37885 -2.13747 -2.37885 -229.637
GPRESSURE: 18 -5929.84 50.5614 24.0204 -60.8905 -5912.71 -10.4146 11.544 13.3506 -5788.31
ENERGY:      18     48493.6259     89029.8558    100736.5586      5668.3341       -9278842.8877    318352.2999         0.0000         0.0000         0.0000       -8716562.2134         0.0000  -8716562.2134  -8716562.2134         0.0000           -240.2344     -5876.9534   3714409.9485      -240.2344     -5876.9534

LINE MINIMIZER BRACKET: DX 0.00261987 0.00261987 DU -15794.6 27397.7 DUDX -1.42635e+07 2.20088e+06 1.87118e+07 
PRESSURE: 19 -243.651 3.18276 -2.04822 3.18276 -246.629 -2.33682 -2.04822 -2.33682 -229.555
GPRESSURE: 19 -5799.57 30.3877 15.3862 -63.1794 -5770.04 2.46913 19.3353 9.99925 -5721.99
ENERGY:      19     31070.8514     78041.2397    100231.5328      2401.1604       -9270815.6295    314738.1886         0.0000         0.0000         0.0000       -8744332.6566         0.0000  -8744332.6566  -8744332.6566         0.0000           -239.9449     -5763.8673   3714409.9485      -239.9449     -5763.8673

LINE MINIMIZER BRACKET: DX 0.00226955 0.000350319 DU -16167.4 372.747 DUDX -1.42635e+07 -16503.5 2.20088e+06 
PRESSURE: 20 -243.626 3.18277 -2.04952 3.18277 -246.606 -2.33742 -2.04952 -2.33742 -229.527
GPRESSURE: 20 -5801.12 30.6468 15.496 -63.1097 -5771.69 2.3218 19.2551 10.0401 -5722.99
ETITLE:      TS           BOND          ANGLE          DIHED          IMPRP               ELECT            VDW       BOUNDARY           MISC        KINETIC               TOTAL           TEMP      POTENTIAL         TOTAL3        TEMPAVG            PRESSURE      GPRESSURE         VOLUME       PRESSAVG      GPRESSAVG

ENERGY:      20     31176.8241     78051.8396    100228.0499      2417.9186       -9270923.3198    314719.4862         0.0000         0.0000         0.0000       -8744329.2014         0.0000  -8744329.2014  -8744329.2014         0.0000           -239.9198     -5765.2656   3714409.9485      -239.9198     -5765.2656

LINE MINIMIZER BRACKET: DX 0.00226955 3.50319e-05 DU -16167.4 3.45529 DUDX -1.42635e+07 -16503.5 203694 
PRESSURE: 21 -243.648 3.18269 -2.0484 3.18269 -246.626 -2.33693 -2.0484 -2.33693 -229.553
GPRESSURE: 21 -5799.72 30.4129 15.3977 -63.1727 -5770.21 2.45589 19.3274 10.0032 -5722.09
ENERGY:      21     31081.3428     78042.1714    100231.1750      2402.8127       -9270826.5634    314736.2734         0.0000         0.0000         0.0000       -8744332.7881         0.0000  -8744332.7881  -8744332.7881         0.0000           -239.9425     -5764.0071   3714409.9485      -239.9425     -5764.0071

LINE MINIMIZER BRACKET: DX 3.50319e-06 3.15287e-05 DU -0.131463 3.58676 DUDX -16503.5 5514.75 203694 
LINE MINIMIZER REDUCING GRADIENT FROM 1.4235e+07 TO 14235
PRESSURE: 22 -242.07 3.07887 -2.1293 3.07887 -245.517 -2.37876 -2.1293 -2.37876 -228.15
GPRESSURE: 22 -5752.4 31.1412 13.3671 -60.9153 -5719.26 2.80888 15.1961 13.3315 -5688.59
ENERGY:      22     32195.1773     77105.9328     99838.0971      2328.0614       -9274829.7507    314844.4907         0.0000         0.0000         0.0000       -8748517.9914         0.0000  -8748517.9914  -8748517.9914         0.0000           -238.5793     -5720.0800   3714409.9485      -238.5793     -5720.0800

PRESSURE: 23 -241.478 3.00455 -2.22005 3.00455 -245.392 -2.42017 -2.22005 -2.42017 -227.722
GPRESSURE: 23 -5712.75 31.9205 10.942 -60.2975 -5677.58 3.22677 10.5111 16.4372 -5654.59
ENERGY:      23     49533.4215     81517.7049     99626.6325      2397.5429       -9278359.3813    316773.4354         0.0000         0.0000         0.0000       -8728510.6441         0.0000  -8728510.6441  -8728510.6441         0.0000           -238.1973     -5681.6384   3714409.9485      -238.1973     -5681.6384

LINE MINIMIZER BRACKET: DX 0.00114309 0.00114309 DU -4185.2 20007.3 DUDX -1.4235e+07 6.91634e+06 2.80968e+07 
PRESSURE: 24 -242.479 3.10963 -2.10173 3.10963 -245.773 -2.36532 -2.10173 -2.36532 -228.502
GPRESSURE: 24 -5767.02 30.9038 14.0693 -61.4708 -5734.87 2.69441 16.6059 12.2553 -5699.57
ENERGY:      24     30045.4417     76823.5349     99946.9243      2336.6456       -9273570.5466    314610.3045         0.0000         0.0000         0.0000       -8749807.6956         0.0000  -8749807.6956  -8749807.6956         0.0000           -238.9181     -5733.8178   3714409.9485      -238.9181     -5733.8178

LINE MINIMIZER BRACKET: DX 0.000769375 0.000373711 DU -5474.91 1289.7 DUDX -1.4235e+07 -4571.99 6.91634e+06 
LINE MINIMIZER REDUCING GRADIENT FROM 1.00479e+07 TO 10047.9
PRESSURE: 25 -240.628 2.99209 -2.35865 2.99209 -244.221 -2.36838 -2.35865 -2.36838 -226.532
GPRESSURE: 25 -5843 31.719 -1.31231 -51.1045 -5830.81 3.31933 15.4024 10.342 -5780.62
ENERGY:      25     28492.0760     76762.3833     99305.7100      2311.3629       -9279944.2834    316911.1555         0.0000         0.0000         0.0000       -8756161.5957         0.0000  -8756161.5957  -8756161.5957         0.0000           -237.1271     -5818.1419   3714409.9485      -237.1271     -5818.1419

PRESSURE: 26 -241.016 2.93082 -2.61983 2.93082 -244.873 -2.41195 -2.61983 -2.41195 -226.772
GPRESSURE: 26 -5930.1 32.4173 -17.7981 -43.4754 -5939.55 3.77528 13.1382 7.61887 -5854.06
ENERGY:      26     39949.6397     85756.2980     99633.1886      4524.0886       -9285048.3370    323830.2727         0.0000         0.0000         0.0000       -8731354.8494         0.0000  -8731354.8494  -8731354.8494         0.0000           -237.5538     -5907.9037   3714409.9485      -237.5538     -5907.9037

LINE MINIMIZER BRACKET: DX 0.00217099 0.00217099 DU -6353.9 24806.7 DUDX -1.00479e+07 4.22227e+06 1.86582e+07 
PRESSURE: 27 -240.944 3.02136 -2.28227 3.02136 -244.454 -2.3633 -2.28227 -2.3633 -226.885
GPRESSURE: 27 -5819.34 31.5206 3.38813 -53.9118 -5800.98 3.18499 15.9104 10.9729 -5757.32
ENERGY:      27     27603.0152     75836.3813     99393.9217      2086.7480       -9278186.0153    315760.7729         0.0000         0.0000         0.0000       -8757505.1762         0.0000  -8757505.1762  -8757505.1762         0.0000           -237.4279     -5792.5471   3714409.9485      -237.4279     -5792.5471

LINE MINIMIZER BRACKET: DX 0.00152988 0.000641102 DU -7697.48 1343.58 DUDX -1.00479e+07 -15661.2 4.22227e+06 
PRESSURE: 28 -240.904 3.01835 -2.29007 3.01835 -244.423 -2.36393 -2.29007 -2.36393 -226.841
GPRESSURE: 28 -5821.65 31.5431 2.92588 -53.6216 -5803.9 3.20289 15.8668 10.9122 -5759.67
ENERGY:      28     27640.9476     75893.1510     99381.2820      2100.4243       -9278366.1543    315857.8579         0.0000         0.0000         0.0000       -8757492.4915         0.0000  -8757492.4915  -8757492.4915         0.0000           -237.3892     -5795.0746   3714409.9485      -237.3892     -5795.0746

LINE MINIMIZER BRACKET: DX 0.00152988 6.41102e-05 DU -7697.48 12.6847 DUDX -1.00479e+07 -15661.2 406868 
PRESSURE: 29 -240.94 3.02098 -2.28316 3.02098 -244.451 -2.36348 -2.28316 -2.36348 -226.881
GPRESSURE: 29 -5819.57 31.5237 3.34162 -53.8837 -5801.27 3.18698 15.9057 10.9675 -5757.56
ENERGY:      29     27606.3001     75841.7057     99392.6196      2088.0281       -9278204.0102    315770.3434         0.0000         0.0000         0.0000       -8757505.0134         0.0000  -8757505.0134  -8757505.0134         0.0000           -237.4240     -5792.8000   3714409.9485      -237.4240     -5792.8000

LINE MINIMIZER BRACKET: DX 0.00152988 6.41102e-06 DU -7697.48 0.162817 DUDX -1.00479e+07 -15661.2 26583.4 
PRESSURE: 30 -240.943 3.02135 -2.28241 3.02135 -244.454 -2.36327 -2.28241 -2.36327 -226.884
GPRESSURE: 30 -5819.38 31.5209 3.37904 -53.9056 -5801.04 3.18512 15.9098 10.9722 -5757.36
ETITLE:      TS           BOND          ANGLE          DIHED          IMPRP               ELECT            VDW       BOUNDARY           MISC        KINETIC               TOTAL           TEMP      POTENTIAL         TOTAL3        TEMPAVG            PRESSURE      GPRESSURE         VOLUME       PRESSAVG      GPRESSAVG

ENERGY:      30     27603.6317     75837.3925     99393.6729      2086.9909       -9278189.5807    315762.6293         0.0000         0.0000         0.0000       -8757505.2634         0.0000  -8757505.2634  -8757505.2634         0.0000           -237.4271     -5792.5953   3714409.9485      -237.4271     -5792.5953

LINE MINIMIZER BRACKET: DX 1.22272e-06 5.1883e-06 DU -0.0872712 0.250089 DUDX -15661.2 -7605.89 26583.4 
LINE MINIMIZER REDUCING GRADIENT FROM 7.47586e+06 TO 7475.86
PRESSURE: 31 -239.734 2.86523 -2.27678 2.86523 -243.247 -2.34553 -2.27678 -2.34553 -225.82
GPRESSURE: 31 -5906.88 28.7537 2.46228 -62.0626 -5883.33 -0.998118 6.14186 9.09201 -5856.27
ENERGY:      31     29338.4181     75700.5770     99024.1279      2164.8893       -9282349.5407    315819.7902         0.0000         0.0000         0.0000       -8760301.7382         0.0000  -8760301.7382  -8760301.7382         0.0000           -236.2669     -5882.1592   3714409.9485      -236.2669     -5882.1592

PRESSURE: 32 -239.395 2.71355 -2.26692 2.71355 -242.884 -2.30808 -2.26692 -2.30808 -225.634
GPRESSURE: 32 -6007.47 26.0236 1.52285 -71.1478 -5979.17 -5.4476 -4.0318 6.75057 -5956.34
ENERGY:      32     42072.2641     80145.0192     98881.1837      2552.3951       -9285999.0808    317589.0168         0.0000         0.0000         0.0000       -8744759.2019         0.0000  -8744759.2019  -8744759.2019         0.0000           -235.9711     -5980.9947   3714409.9485      -235.9711     -5980.9947

LINE MINIMIZER BRACKET: DX 0.0015995 0.0015995 DU -2796.47 15542.5 DUDX -7.47586e+06 3.98013e+06 1.54494e+07 
PRESSURE: 33 -240.056 2.91891 -2.27937 2.91891 -243.571 -2.35391 -2.27937 -2.35391 -226.091
GPRESSURE: 33 -5874.95 29.7177 2.79022 -59.1289 -5853.13 0.495347 9.59472 9.80405 -5821.7
ENERGY:      33     27487.9578     75228.7444     99127.1342      2102.7161       -9280959.5455    315607.4714         0.0000         0.0000         0.0000       -8761405.5217         0.0000  -8761405.5217  -8761405.5217         0.0000           -236.5727     -5849.9246   3714409.9485      -236.5727     -5849.9246

LINE MINIMIZER BRACKET: DX 0.00104384 0.000555666 DU -3900.26 1103.78 DUDX -7.47586e+06 -2455.42 3.98013e+06 
LINE MINIMIZER REDUCING GRADIENT FROM 7.55348e+06 TO 7553.48
PRESSURE: 34 -238.38 2.60327 -2.05042 2.60327 -242.588 -2.57624 -2.05042 -2.57624 -225.212
GPRESSURE: 34 -6019.47 26.8358 10.6037 -76.9421 -5998.5 0.982349 10.3713 2.23774 -5974.25
ENERGY:      34     29529.5791     75124.3521     98638.0204      2108.2880       -9287409.0795    315264.2576         0.0000         0.0000         0.0000       -8766744.5821         0.0000  -8766744.5821  -8766744.5821         0.0000           -235.3933     -5997.4062   3714409.9485      -235.3933     -5997.4062

PRESSURE: 35 -238.502 2.30042 -1.82476 2.30042 -243.38 -2.79942 -1.82476 -2.79942 -226.091
GPRESSURE: 35 -6160.03 23.5294 18.626 -96.4291 -6140.97 0.825721 10.198 -6.49032 -6111.29
ENERGY:      35     39849.9712     81250.9411     98689.6931      2861.8395       -9292761.1644    318851.3790         0.0000         0.0000         0.0000       -8751257.3404         0.0000  -8751257.3404  -8751257.3404         0.0000           -235.9910     -6137.4283   3714409.9485      -235.9910     -6137.4283

LINE MINIMIZER BRACKET: DX 0.00208164 0.00208164 DU -5339.06 15487.2 DUDX -7.55348e+06 2.42493e+06 1.24446e+07 
PRESSURE: 36 -238.622 2.67913 -2.10617 2.67913 -242.666 -2.5223 -2.10617 -2.5223 -225.265
GPRESSURE: 36 -5984.54 27.6089 8.66804 -72.4294 -5963.27 0.925637 10.2861 4.20296 -5938.39
ENERGY:      36     28270.5980     74575.8998     98707.0544      2038.3470       -9285936.3329    314990.0308         0.0000         0.0000         0.0000       -8767354.4029         0.0000  -8767354.4029  -8767354.4029         0.0000           -235.5175     -5962.0679   3714409.9485      -235.5175     -5962.0679

LINE MINIMIZER BRACKET: DX 0.00157582 0.000505818 DU -5948.88 609.821 DUDX -7.55348e+06 -6364.82 2.42493e+06 
LINE MINIMIZER REDUCING GRADIENT FROM 6.50319e+06 TO 6503.19
PRESSURE: 37 -237.956 2.60443 -1.91188 2.60443 -242.162 -2.54428 -1.91188 -2.54428 -224.684
GPRESSURE: 37 -5964.05 23.1771 4.0959 -70.5884 -5943.91 2.96786 3.59066 6.10438 -5931.49
ENERGY:      37     29222.8940     74103.8861     98435.1223      2015.2137       -9289248.0233    315543.3640         0.0000         0.0000         0.0000       -8769927.5431         0.0000  -8769927.5431  -8769927.5431         0.0000           -234.9338     -5946.4831   3714409.9485      -234.9338     -5946.4831

PRESSURE: 38 -237.776 2.53031 -1.71077 2.53031 -242.134 -2.56518 -1.71077 -2.56518 -224.583
GPRESSURE: 38 -5952.57 18.1458 -0.41228 -69.4516 -5934.15 5.03678 -3.27779 8.04382 -5928.11
ENERGY:      38     37036.0268     75978.4856     98308.2689      2198.9157       -9292208.6995    317073.7517         0.0000         0.0000         0.0000       -8761613.2508         0.0000  -8761613.2508  -8761613.2508         0.0000           -234.8312     -5938.2751   3714409.9485      -234.8312     -5938.2751

LINE MINIMIZER BRACKET: DX 0.00123159 0.00123159 DU -2573.14 8314.29 DUDX -6.50319e+06 2.32707e+06 1.11763e+07 
PRESSURE: 39 -238.084 2.6239 -1.96377 2.6239 -242.249 -2.53887 -1.96377 -2.53887 -224.791
GPRESSURE: 39 -5968.56 24.4063 5.29913 -71.0056 -5948.07 2.4295 5.38116 5.60074 -5932.94
ENERGY:      39     28306.0142     74000.6022     98492.7641      2001.2068       -9288408.4321    315303.5807         0.0000         0.0000         0.0000       -8770304.2640         0.0000  -8770304.2640  -8770304.2640         0.0000           -235.0411     -5949.8546   3714409.9485      -235.0411     -5949.8546

LINE MINIMIZER BRACKET: DX 0.000907116 0.000324476 DU -2949.86 376.721 DUDX -6.50319e+06 -1987.55 2.32707e+06 
LINE MINIMIZER REDUCING GRADIENT FROM 5.45039e+06 TO 5450.39
PRESSURE: 40 -237.412 2.62026 -1.72192 2.62026 -241.401 -2.42627 -1.72192 -2.42627 -223.744
GPRESSURE: 40 -5914.59 18.8759 4.28561 -56.9687 -5893.85 16.6704 3.07319 15.4596 -5888.86
ETITLE:      TS           BOND          ANGLE          DIHED          IMPRP               ELECT            VDW       BOUNDARY           MISC        KINETIC               TOTAL           TEMP      POTENTIAL         TOTAL3        TEMPAVG            PRESSURE      GPRESSURE         VOLUME       PRESSAVG      GPRESSAVG

ENERGY:      40     28320.6356     73227.4304     98145.5638      2094.0001       -9292999.5033    317257.4693         0.0000         0.0000         0.0000       -8773954.4041         0.0000  -8773954.4041  -8773954.4041         0.0000           -234.1855     -5899.0994   3714409.9485      -234.1855     -5899.0994

PRESSURE: 41 -237.678 2.62821 -1.47797 2.62821 -241.49 -2.31695 -1.47797 -2.31695 -223.647
GPRESSURE: 41 -5865.76 12.7319 3.81671 -43.4429 -5846.35 30.7312 0.859742 25.444 -5839.9
ENERGY:      41     34348.9723     76905.5900     98157.1042      2792.5429       -9296826.2602    321308.8550         0.0000         0.0000         0.0000       -8763313.1957         0.0000  -8763313.1957  -8763313.1957         0.0000           -234.2715     -5850.6709   3714409.9485      -234.2715     -5850.6709

LINE MINIMIZER BRACKET: DX 0.00197407 0.00197407 DU -3650.14 10641.2 DUDX -5.45039e+06 1.76262e+06 9.03674e+06 
PRESSURE: 42 -237.488 2.62011 -1.78132 2.62011 -241.522 -2.45323 -1.78132 -2.45323 -223.911
GPRESSURE: 42 -5927.24 20.2845 4.46521 -60.3512 -5906.42 13.2049 3.63865 13.0408 -5900.01
ENERGY:      42     27763.4957     73005.2271     98196.7781      2015.3897       -9291946.3431    316590.1869         0.0000         0.0000         0.0000       -8774375.2656         0.0000  -8774375.2656  -8774375.2656         0.0000           -234.3073     -5911.2217   3714409.9485      -234.3073     -5911.2217

LINE MINIMIZER BRACKET: DX 0.00149236 0.000481707 DU -4071 420.862 DUDX -5.45039e+06 -4903.09 1.76262e+06 
LINE MINIMIZER REDUCING GRADIENT FROM 5.08964e+06 TO 5089.64
PRESSURE: 43 -237.134 2.82328 -1.57707 2.82328 -241.07 -2.34169 -1.57707 -2.34169 -223.143
GPRESSURE: 43 -6020.28 40.1009 12.4114 -54.4416 -5990.74 16.235 11.047 8.62515 -5969.76
ENERGY:      43     29490.4621     73390.7872     97838.4236      2049.7594       -9296777.8804    319268.2685         0.0000         0.0000         0.0000       -8774740.1796         0.0000  -8774740.1796  -8774740.1796         0.0000           -233.7824     -5993.5943   3714409.9485      -233.7824     -5993.5943

PRESSURE: 44 -237.907 3.02412 -1.3761 3.02412 -241.788 -2.22079 -1.3761 -2.22079 -223.554
GPRESSURE: 44 -6126.99 58.7982 19.7991 -50.0057 -6091.73 19.2856 17.0036 4.57998 -6043.52
ENERGY:      44     42445.4586     79410.7552     97786.2070      2440.9801       -9300709.2324    324384.1769         0.0000         0.0000         0.0000       -8754241.6546         0.0000  -8754241.6546  -8754241.6546         0.0000           -234.4161     -6087.4145   3714409.9485      -234.4161     -6087.4145

LINE MINIMIZER BRACKET: DX 0.00211243 0.00211243 DU -364.914 20498.5 DUDX -5.08964e+06 4.75359e+06 1.4658e+07 
PRESSURE: 45 -237.163 2.72532 -1.67542 2.72532 -241.142 -2.39705 -1.67542 -2.39705 -223.367
GPRESSURE: 45 -5973.52 30.6587 8.59999 -57.1283 -5947.81 14.7778 7.65109 10.7237 -5935.4
ENERGY:      45     27256.3377     72500.6492     97973.7308      1988.5314       -9294553.5464    317677.9027         0.0000         0.0000         0.0000       -8777156.3945         0.0000  -8777156.3945  -8777156.3945         0.0000           -233.8907     -5952.2426   3714409.9485      -233.8907     -5952.2426

LINE MINIMIZER BRACKET: DX 0.00109325 0.00101918 DU -2781.13 2416.21 DUDX -5.08964e+06 -5924.7 4.75359e+06 
PRESSURE: 46 -237.149 2.73517 -1.66579 2.73517 -241.122 -2.3917 -1.66579 -2.3917 -223.332
GPRESSURE: 46 -5978.04 31.6145 8.98273 -56.8467 -5951.92 14.9233 8.00618 10.5108 -5938.78
ENERGY:      46     27362.1446     72530.4774     97957.0174      1990.9090       -9294785.1783    317811.7491         0.0000         0.0000         0.0000       -8777132.8808         0.0000  -8777132.8808  -8777132.8808         0.0000           -233.8678     -5956.2440   3714409.9485      -233.8678     -5956.2440

LINE MINIMIZER BRACKET: DX 0.00109325 0.000101918 DU -2781.13 23.5137 DUDX -5.08964e+06 -5924.7 469099 
PRESSURE: 47 -237.162 2.72646 -1.67472 2.72646 -241.14 -2.39639 -1.67472 -2.39639 -223.363
GPRESSURE: 47 -5973.97 30.7557 8.63798 -57.1008 -5948.22 14.7936 7.6861 10.7033 -5935.74
ENERGY:      47     27265.7405     72503.0414     97972.0278      1988.7315       -9294576.9148    317691.0556         0.0000         0.0000         0.0000       -8777156.3179         0.0000  -8777156.3179  -8777156.3179         0.0000           -233.8883     -5952.6416   3714409.9485      -233.8883     -5952.6416

LINE MINIMIZER BRACKET: DX 0.00109325 1.01918e-05 DU -2781.13 0.0766492 DUDX -5.08964e+06 -5924.7 41568.9 
PRESSURE: 48 -237.163 2.72554 -1.67518 2.72554 -241.141 -2.39672 -1.67518 -2.39672 -223.366
GPRESSURE: 48 -5973.62 30.6804 8.60901 -57.1222 -5947.9 14.7811 7.65941 10.7204 -5935.47
ENERGY:      48     27258.3839     72501.1663     97973.3548      1988.5750       -9294558.7838    317680.8012         0.0000         0.0000         0.0000       -8777156.5026         0.0000  -8777156.5026  -8777156.5026         0.0000           -233.8902     -5952.3306   3714409.9485      -233.8902     -5952.3306

LINE MINIMIZER BRACKET: DX 2.24551e-06 7.9463e-06 DU -0.108084 0.184733 DUDX -5924.7 4535.93 41568.9 
LINE MINIMIZER REDUCING GRADIENT FROM 4.06961e+06 TO 4069.61
PRESSURE: 49 -237.044 2.86383 -1.6034 2.86383 -240.565 -2.16982 -1.6034 -2.16982 -222.97
GPRESSURE: 49 -6075.14 38.6092 4.28326 -51.7012 -6036.8 9.21275 6.5075 -7.29512 -6026.45
ENERGY:      49     28426.8037     72431.5441     97657.4784      2005.6354       -9298624.9863    319055.6175         0.0000         0.0000         0.0000       -8779047.9073         0.0000  -8779047.9073  -8779047.9073         0.0000           -233.5262     -6046.1288   3714409.9485      -233.5262     -6046.1288

LDB: ============= START OF LOAD BALANCING ============== 31.6224
LDB: Partitioning computes with target load 0.000000
LDB: Increased migratable compute count from 0 to 0
LDB: Largest unpartitionable compute is 0.000000
LDB: ============== END OF LOAD BALANCING =============== 31.6238
Info: useSync: 0 useProxySync: 0
LDB: =============== DONE WITH MIGRATION ================ 31.6266
PRESSURE: 50 -237.717 3.01041 -1.5353 3.01041 -240.805 -1.95131 -1.5353 -1.95131 -223.386
GPRESSURE: 50 -6188.31 46.1148 0.460154 -47.2888 -6139.52 3.32859 5.53072 -25.5486 -6117.51
Info: Initial time: 64 CPUs 0.0125666 s/step 0.0727236 days/ns 1326.53 MB memory
ETITLE:      TS           BOND          ANGLE          DIHED          IMPRP               ELECT            VDW       BOUNDARY           MISC        KINETIC               TOTAL           TEMP      POTENTIAL         TOTAL3        TEMPAVG            PRESSURE      GPRESSURE         VOLUME       PRESSAVG      GPRESSAVG

ENERGY:      50     35645.7261     76345.5440     97678.8526      2624.7678       -9302052.5162    322175.3683         0.0000         0.0000         0.0000       -8767582.2574         0.0000  -8767582.2574  -8767582.2574         0.0000           -233.9693     -6148.4470   3714409.9485      -233.9693     -6148.4470

LINE MINIMIZER BRACKET: DX 0.00210241 0.00210241 DU -1891.4 11465.6 DUDX -4.06961e+06 2.2726e+06 8.62983e+06 
PRESSURE: 51 -236.995 2.8134 -1.62841 2.8134 -240.677 -2.2504 -1.62841 -2.2504 -223.019
GPRESSURE: 51 -6037.27 35.8184 5.7685 -53.5231 -6003.24 11.2401 6.91455 -0.801894 -5993.72
ENERGY:      51     27312.2423     71998.2422     97730.9534      1930.3479       -9297239.1635    318365.3000         0.0000         0.0000         0.0000       -8779902.0777         0.0000  -8779902.0777  -8779902.0777         0.0000           -233.5636     -6011.4114   3714409.9485      -233.5636     -6011.4114

LINE MINIMIZER BRACKET: DX 0.00134932 0.000753085 DU -2745.58 854.17 DUDX -4.06961e+06 -3012.89 2.2726e+06 
LINE MINIMIZER REDUCING GRADIENT FROM 3.88237e+06 TO 3882.37
PRESSURE: 52 -237.007 2.87955 -1.71548 2.87955 -240.309 -2.10203 -1.71548 -2.10203 -223.013
GPRESSURE: 52 -6074.23 29.254 6.03843 -39.1961 -6027.92 10.8446 14.0125 -7.17097 -6009.05
ENERGY:      52     28720.9586     72261.6812     97454.9812      1990.7945       -9300632.5134    319112.0511         0.0000         0.0000         0.0000       -8781092.0468         0.0000  -8781092.0468  -8781092.0468         0.0000           -233.4429     -6037.0691   3714409.9485      -233.4429     -6037.0691

PRESSURE: 53 -237.606 2.95454 -1.81015 2.95454 -240.538 -1.9454 -1.81015 -1.9454 -223.617
GPRESSURE: 53 -6118.48 22.4997 6.55115 -25.4374 -6060.98 10.3788 20.9664 -13.6307 -6024.84
ENERGY:      53     36316.0156     75417.1164     97371.8710      2336.0416       -9303578.7577    321100.8525         0.0000         0.0000         0.0000       -8771036.8607         0.0000  -8771036.8607  -8771036.8607         0.0000           -233.9204     -6068.0980   3714409.9485      -233.9204     -6068.0980

LINE MINIMIZER BRACKET: DX 0.00175167 0.00175167 DU -1189.97 10055.2 DUDX -3.88237e+06 2.52675e+06 8.95743e+06 
PRESSURE: 54 -236.931 2.85258 -1.68019 2.85258 -240.383 -2.16144 -1.68019 -2.16144 -222.943
GPRESSURE: 54 -6058.75 31.879 5.88292 -44.7697 -6017.15 11.0009 11.216 -4.6492 -6002.91
ENERGY:      54     27426.8469     71812.6874     97540.7420      1933.0561       -9299346.9315    318671.1306         0.0000         0.0000         0.0000       -8781962.4685         0.0000  -8781962.4685  -8781962.4685         0.0000           -233.4190     -6026.2724   3714409.9485      -233.4190     -6026.2724

LINE MINIMIZER BRACKET: DX 0.00106142 0.000690257 DU -2060.39 870.422 DUDX -3.88237e+06 -2498.36 2.52675e+06 
LINE MINIMIZER REDUCING GRADIENT FROM 3.34701e+06 TO 3347.01
PRESSURE: 55 -236.668 2.97665 -1.75699 2.97665 -239.971 -2.05673 -1.75699 -2.05673 -222.877
GPRESSURE: 55 -6051.64 13.201 -0.0641341 -39.4341 -6006.35 -0.659554 7.01439 -3.10823 -5998.53
ENERGY:      55     28752.6581     72012.3251     97261.0350      1946.8876       -9302708.0586    319604.3040         0.0000         0.0000         0.0000       -8783130.8488         0.0000  -8783130.8488  -8783130.8488         0.0000           -233.1721     -6018.8405   3714409.9485      -233.1721     -6018.8405

PRESSURE: 56 -237.079 3.10047 -1.84065 3.10047 -240.258 -1.95081 -1.84065 -1.95081 -223.504
GPRESSURE: 56 -6052.92 -5.43354 -5.47382 -35.1534 -6004.68 -11.5752 2.89168 -0.953266 -5994.16
ENERGY:      56     35515.2092     75514.2313     97216.2479      2292.4947       -9305562.3623    321989.0032         0.0000         0.0000         0.0000       -8773035.1761         0.0000  -8773035.1761  -8773035.1761         0.0000           -233.6137     -6017.2532   3714409.9485      -233.6137     -6017.2532

LINE MINIMIZER BRACKET: DX 0.00202776 0.00202776 DU -1168.38 10095.7 DUDX -3.34701e+06 2.19845e+06 7.76482e+06 
PRESSURE: 57 -236.692 2.92772 -1.72582 2.92772 -240.05 -2.09884 -1.72582 -2.09884 -222.82
GPRESSURE: 57 -6053.4 20.6166 2.21282 -41.4232 -6009.48 3.87387 8.66256 -3.79494 -6000.22
ENERGY:      57     27576.8857     71538.0698     97343.3533      1901.7486       -9301434.4859    319063.0669         0.0000         0.0000         0.0000       -8784011.3617         0.0000  -8784011.3617  -8784011.3617         0.0000           -233.1873     -6021.0351   3714409.9485      -233.1873     -6021.0351

LINE MINIMIZER BRACKET: DX 0.00122442 0.000803332 DU -2048.89 880.513 DUDX -3.34701e+06 -2274.23 2.19845e+06 
LINE MINIMIZER REDUCING GRADIENT FROM 2.77353e+06 TO 2773.53
PRESSURE: 58 -236.533 3.01592 -1.8725 3.01592 -239.703 -2.12004 -1.8725 -2.12004 -222.638
GPRESSURE: 58 -6149.32 28.0583 3.53491 -52.8974 -6104.87 0.663342 14.1677 -2.59338 -6077.56
ENERGY:      58     28473.9884     71820.5052     97112.3171      1939.5488       -9304602.5789    320508.5687         0.0000         0.0000         0.0000       -8784747.6508         0.0000  -8784747.6508  -8784747.6508         0.0000           -232.9577     -6110.5827   3714409.9485      -232.9577     -6110.5827

PRESSURE: 59 -236.943 3.11113 -2.02324 3.11113 -239.947 -2.13562 -2.02324 -2.13562 -223.047
GPRESSURE: 59 -6252.64 35.1267 4.77898 -65.2933 -6208.52 -2.44149 19.4394 -1.51102 -6153.39
ENERGY:      59     34521.6797     74955.8353     97084.6910      2316.7956       -9307352.6570    323171.7216         0.0000         0.0000         0.0000       -8775301.9338         0.0000  -8775301.9338  -8775301.9338         0.0000           -233.3122     -6204.8524   3714409.9485      -233.3122     -6204.8524

LDB: ============= START OF LOAD BALANCING ============== 31.742
LDB: ============== END OF LOAD BALANCING =============== 31.7421
Info: useSync: 0 useProxySync: 0
LDB: =============== DONE WITH MIGRATION ================ 31.7427
LINE MINIMIZER BRACKET: DX 0.00209514 0.00209514 DU -736.289 9445.72 DUDX -2.77353e+06 2.07387e+06 6.94309e+06 
PRESSURE: 60 -236.531 2.97759 -1.80923 2.97759 -239.779 -2.11138 -1.80923 -2.11138 -222.644
GPRESSURE: 60 -6107.33 24.9172 2.96742 -47.8806 -6063.01 2.0135 11.8406 -3.09561 -6044.61
ETITLE:      TS           BOND          ANGLE          DIHED          IMPRP               ELECT            VDW       BOUNDARY           MISC        KINETIC               TOTAL           TEMP      POTENTIAL         TOTAL3        TEMPAVG            PRESSURE      GPRESSURE         VOLUME       PRESSAVG      GPRESSAVG

ENERGY:      60     27460.1087     71350.5714     97186.3385      1881.9578       -9303297.3219    319743.4590         0.0000         0.0000         0.0000       -8785674.8865         0.0000  -8785674.8865  -8785674.8865         0.0000           -232.9845     -6071.6512   3714409.9485      -232.9845     -6071.6512

LINE MINIMIZER BRACKET: DX 0.00119936 0.000895774 DU -1663.52 927.236 DUDX -2.77353e+06 -2005.81 2.07387e+06 
LINE MINIMIZER REDUCING GRADIENT FROM 2.64579e+06 TO 2645.79
PRESSURE: 61 -236.261 2.992 -1.85936 2.992 -239.48 -2.23733 -1.85936 -2.23733 -222.359
GPRESSURE: 61 -6161.08 32.3992 1.94854 -59.6824 -6112.97 5.18335 11.5002 -2.36437 -6092.66
ENERGY:      61     27632.1566     71331.7873     96986.9338      1926.1971       -9306172.0776    321357.8117         0.0000         0.0000         0.0000       -8786937.1910         0.0000  -8786937.1910  -8786937.1910         0.0000           -232.6999     -6122.2371   3714409.9485      -232.6999     -6122.2371

PRESSURE: 62 -236.48 3.02284 -1.90451 3.02284 -239.68 -2.36414 -1.90451 -2.36414 -222.565
GPRESSURE: 62 -6218.48 39.5643 1.16002 -72.2538 -6166.93 8.50653 11.2419 -1.57162 -6139.55
ENERGY:      62     31553.8669     73481.7877     96953.2171      2218.4441       -9308680.4137    324038.9724         0.0000         0.0000         0.0000       -8780434.1255         0.0000  -8780434.1255  -8780434.1255         0.0000           -232.9079     -6174.9891   3714409.9485      -232.9079     -6174.9891

LINE MINIMIZER BRACKET: DX 0.00193979 0.00193979 DU -1262.3 6503.07 DUDX -2.64579e+06 1.34707e+06 5.35837e+06 
PRESSURE: 63 -236.297 2.98538 -1.84287 2.98538 -239.525 -2.19474 -1.84287 -2.19474 -222.4
GPRESSURE: 63 -6142.49 29.9241 2.26231 -55.6007 -6095.61 4.08448 11.6095 -2.62194 -6076.52
ENERGY:      63     27155.4295     71095.5608     97035.5310      1883.5207       -9305242.4394    320695.8017         0.0000         0.0000         0.0000       -8787376.5957         0.0000  -8787376.5957  -8787376.5957         0.0000           -232.7408     -6104.8736   3714409.9485      -232.7408     -6104.8736

LINE MINIMIZER BRACKET: DX 0.00128582 0.000653974 DU -1701.71 439.405 DUDX -2.64579e+06 -1823.24 1.34707e+06 
LINE MINIMIZER REDUCING GRADIENT FROM 2.50763e+06 TO 2507.63
PRESSURE: 64 -236.132 3.0307 -1.79904 3.0307 -239.388 -2.32334 -1.79904 -2.32334 -222.251
GPRESSURE: 64 -6129.32 24.3734 -3.10098 -43.7688 -6089.46 2.70183 9.36507 3.24256 -6075.58
ENERGY:      64     27487.0421     71038.8066     96835.7538      1873.2636       -9307614.2764    321904.2966         0.0000         0.0000         0.0000       -8788475.1138         0.0000  -8788475.1138  -8788475.1138         0.0000           -232.5902     -6098.1225   3714409.9485      -232.5902     -6098.1225

PRESSURE: 65 -236.304 3.08756 -1.75503 3.08756 -239.585 -2.45257 -1.75503 -2.45257 -222.437
GPRESSURE: 65 -6120.23 18.627 -8.36302 -32.4535 -6087.4 1.16061 6.9767 9.03736 -6074.29
ENERGY:      65     31047.1070     72576.6651     96740.4149      1999.5828       -9309723.5414    323833.9957         0.0000         0.0000         0.0000       -8783525.7758         0.0000  -8783525.7758  -8783525.7758         0.0000           -232.7753     -6093.9736   3714409.9485      -232.7753     -6093.9736

LINE MINIMIZER BRACKET: DX 0.00164035 0.00164035 DU -1098.52 4949.34 DUDX -2.50763e+06 1.17097e+06 4.86621e+06 
PRESSURE: 66 -236.148 3.01495 -1.81307 3.01495 -239.396 -2.28232 -1.81307 -2.28232 -222.262
GPRESSURE: 66 -6133.05 26.1675 -1.40667 -47.4768 -6090.95 3.1569 10.0992 1.38664 -6075.89
ENERGY:      66     27031.4950     70883.9729     96887.9780      1861.7235       -9306887.4945    321442.5276         0.0000         0.0000         0.0000       -8788779.7975         0.0000  -8788779.7975  -8788779.7975         0.0000           -232.6017     -6099.9647   3714409.9485      -232.6017     -6099.9647

LINE MINIMIZER BRACKET: DX 0.00111858 0.000521768 DU -1403.2 304.684 DUDX -2.50763e+06 -1322.12 1.17097e+06 
LINE MINIMIZER REDUCING GRADIENT FROM 2.32898e+06 TO 2328.98
PRESSURE: 67 -236.115 3.14973 -1.59747 3.14973 -239.387 -2.46956 -1.59747 -2.46956 -222.187
GPRESSURE: 67 -6095.7 13.7184 1.39423 -34.4342 -6061.57 -4.12856 14.4042 4.78808 -6050.94
ENERGY:      67     27861.7905     70883.9065     96662.9272      1890.7627       -9309661.7879    322491.6702         0.0000         0.0000         0.0000       -8789870.7308         0.0000  -8789870.7308  -8789870.7308         0.0000           -232.5629     -6069.4029   3714409.9485      -232.5629     -6069.4029

PRESSURE: 68 -236.569 3.29288 -1.3842 3.29288 -239.872 -2.66402 -1.3842 -2.66402 -222.596
GPRESSURE: 68 -6060.5 1.07139 4.50815 -22.002 -6035.27 -11.269 18.7101 8.198 -6023.31
ENERGY:      68     31937.6943     72987.1233     96616.7321      2220.2933       -9312051.1568    324602.7128         0.0000         0.0000         0.0000       -8783686.6009         0.0000  -8783686.6009  -8783686.6009         0.0000           -233.0124     -6039.6904   3714409.9485      -233.0124     -6039.6904

LINE MINIMIZER BRACKET: DX 0.00202502 0.00202502 DU -1090.93 6184.13 DUDX -2.32898e+06 1.25498e+06 4.8597e+06 
PRESSURE: 69 -236.071 3.10144 -1.67254 3.10144 -239.334 -2.40322 -1.67254 -2.40322 -222.159
GPRESSURE: 69 -6108.5 18.1115 0.36527 -38.93 -6071.46 -1.59687 12.9015 3.59942 -6059.94
ENERGY:      69     27202.2821     70644.5822     96721.3546      1846.4006       -9308733.6378    322005.3989         0.0000         0.0000         0.0000       -8790313.6194         0.0000  -8790313.6194  -8790313.6194         0.0000           -232.5212     -6079.9662   3714409.9485      -232.5212     -6079.9662

LINE MINIMIZER BRACKET: DX 0.00131661 0.000708411 DU -1533.82 442.889 DUDX -2.32898e+06 -1625.35 1.25498e+06 
LINE MINIMIZER REDUCING GRADIENT FROM 2.04955e+06 TO 2049.55
PRESSURE: 70 -236.062 3.21203 -1.54656 3.21203 -239.217 -2.46526 -1.54656 -2.46526 -221.969
GPRESSURE: 70 -6144.65 19.2367 -4.01905 -49.4203 -6106.96 -7.21373 6.2228 2.85856 -6098.62
ETITLE:      TS           BOND          ANGLE          DIHED          IMPRP               ELECT            VDW       BOUNDARY           MISC        KINETIC               TOTAL           TEMP      POTENTIAL         TOTAL3        TEMPAVG            PRESSURE      GPRESSURE         VOLUME       PRESSAVG      GPRESSAVG

ENERGY:      70     27855.2971     70623.3231     96569.2090      1861.1229       -9310943.5766    322695.2781         0.0000         0.0000         0.0000       -8791339.3464         0.0000  -8791339.3464  -8791339.3464         0.0000           -232.4158     -6116.7447   3714409.9485      -232.4158     -6116.7447

PRESSURE: 71 -236.346 3.32447 -1.42605 3.32447 -239.41 -2.52679 -1.42605 -2.52679 -222.077
GPRESSURE: 71 -6183.76 19.9609 -8.3783 -60.3673 -6145.9 -13.2919 -0.611201 1.73915 -6135.47
ENERGY:      71     30979.7711     71986.7422     96513.7301      2005.7471       -9312919.8357    324010.6508         0.0000         0.0000         0.0000       -8787423.1945         0.0000  -8787423.1945  -8787423.1945         0.0000           -232.6112     -6155.0439   3714409.9485      -232.6112     -6155.0439

LINE MINIMIZER BRACKET: DX 0.00170343 0.00170343 DU -1025.73 3916.15 DUDX -2.04955e+06 846960 3.75246e+06 
PRESSURE: 72 -236.034 3.17921 -1.58278 3.17921 -239.219 -2.44719 -1.58278 -2.44719 -221.994
GPRESSURE: 72 -6133.76 18.9535 -2.74401 -46.3067 -6096.22 -5.52634 8.19548 3.11588 -6087.48
ENERGY:      72     27408.6436     70486.3947     96603.6942      1843.3869       -9310321.1021    322429.5849         0.0000         0.0000         0.0000       -8791549.3978         0.0000  -8791549.3978  -8791549.3978         0.0000           -232.4155     -6105.8194   3714409.9485      -232.4155     -6105.8194

LINE MINIMIZER BRACKET: DX 0.00120563 0.0004978 DU -1235.78 210.051 DUDX -2.04955e+06 -628.518 846960 
LINE MINIMIZER REDUCING GRADIENT FROM 1.79731e+06 TO 1797.31
PRESSURE: 73 -236.007 3.30825 -1.54035 3.30825 -239.047 -2.43175 -1.54035 -2.43175 -221.801
GPRESSURE: 73 -6193.46 24.1506 -2.05875 -55.8223 -6161.72 -6.39714 3.21972 5.65203 -6141.04
ENERGY:      73     27554.7274     70480.5485     96475.7813      1828.6963       -9312145.2980    323179.6926         0.0000         0.0000         0.0000       -8792625.8519         0.0000  -8792625.8519  -8792625.8519         0.0000           -232.2851     -6165.4055   3714409.9485      -232.2851     -6165.4055

PRESSURE: 74 -236.168 3.43695 -1.50043 3.43695 -239.072 -2.41647 -1.50043 -2.41647 -221.799
GPRESSURE: 74 -6254.25 28.9533 -1.48195 -65.754 -6228.3 -7.44506 -1.95556 8.00369 -6193.88
ENERGY:      74     29294.9889     71402.8884     96418.9922      1917.0236       -9313817.8399    324336.9687         0.0000         0.0000         0.0000       -8790446.9782         0.0000  -8790446.9782  -8790446.9782         0.0000           -232.3463     -6225.4761   3714409.9485      -232.3463     -6225.4761

LINE MINIMIZER BRACKET: DX 0.00150263 0.00150263 DU -1076.45 2178.87 DUDX -1.79731e+06 365679 2.53414e+06 
PRESSURE: 75 -235.998 3.28654 -1.54778 3.28654 -239.062 -2.43461 -1.54778 -2.43461 -221.822
GPRESSURE: 75 -6183.28 23.3032 -2.17071 -54.1825 -6150.56 -6.23786 4.07636 5.23767 -6132.03
ENERGY:      75     27418.1531     70416.2907     96492.3904      1823.9526       -9311847.4096    323024.5652         0.0000         0.0000         0.0000       -8792672.0576         0.0000  -8792672.0576  -8792672.0576         0.0000           -232.2938     -6155.2893   3714409.9485      -232.2938     -6155.2893

LINE MINIMIZER BRACKET: DX 0.00124872 0.000253905 DU -1122.66 46.2057 DUDX -1.79731e+06 -337.233 365679 
LINE MINIMIZER REDUCING GRADIENT FROM 1.79272e+06 TO 1792.72
PRESSURE: 76 -235.966 3.39379 -1.56654 3.39379 -238.829 -2.33795 -1.56654 -2.33795 -221.639
GPRESSURE: 76 -6190.04 19.0471 0.832967 -51.9212 -6158.77 -5.51277 -0.45583 7.63127 -6143.24
ENERGY:      76     27264.7596     70300.8653     96376.4629      1818.1754       -9313361.8325    323921.0323         0.0000         0.0000         0.0000       -8793680.5371         0.0000  -8793680.5371  -8793680.5371         0.0000           -232.1448     -6164.0159   3714409.9485      -232.1448     -6164.0159

PRESSURE: 77 -236.08 3.50162 -1.58734 3.50162 -238.745 -2.23798 -1.58734 -2.23798 -221.605
GPRESSURE: 77 -6197.74 14.5591 3.80697 -49.9009 -6168.34 -4.93744 -5.0807 9.95321 -6153.72
ENERGY:      77     28351.7036     70857.3438     96311.4154      1892.2224       -9314761.5424    325129.4995         0.0000         0.0000         0.0000       -8792219.3577         0.0000  -8792219.3577  -8792219.3577         0.0000           -232.1433     -6173.2663   3714409.9485      -232.1433     -6173.2663

LINE MINIMIZER BRACKET: DX 0.00124995 0.00124995 DU -1008.48 1461.18 DUDX -1.79272e+06 180124 2.15883e+06 
PRESSURE: 78 -235.963 3.38306 -1.56454 3.38306 -238.845 -2.34739 -1.56454 -2.34739 -221.651
GPRESSURE: 78 -6189.31 19.4871 0.531623 -52.1358 -6157.89 -5.5778 0.0034635 7.39649 -6142.15
ENERGY:      78     27224.2531     70282.2046     96385.7690      1815.1578       -9313215.3705    323817.4160         0.0000         0.0000         0.0000       -8793690.5700         0.0000  -8793690.5700  -8793690.5700         0.0000           -232.1532     -6163.1152   3714409.9485      -232.1532     -6163.1152

LINE MINIMIZER BRACKET: DX 0.00112496 0.000124995 DU -1018.51 10.0329 DUDX -1.79272e+06 -17499.7 180124 
PRESSURE: 79 -235.963 3.38409 -1.56463 3.38409 -238.844 -2.34653 -1.56463 -2.34653 -221.65
GPRESSURE: 79 -6189.39 19.4435 0.562184 -52.1142 -6157.97 -5.57177 -0.0424767 7.41983 -6142.25
ENERGY:      79     27227.7472     70283.7652     96384.8168      1815.4236       -9313230.1088    323827.6577         0.0000         0.0000         0.0000       -8793690.6983         0.0000  -8793690.6983  -8793690.6983         0.0000           -232.1523     -6163.2045   3714409.9485      -232.1523     -6163.2045

LINE MINIMIZER BRACKET: DX 1.24995e-05 0.000112496 DU -0.128329 10.1612 DUDX -17499.7 2253.1 180124 
PRESSURE: 80 -235.963 3.38407 -1.56482 3.38407 -238.844 -2.34667 -1.56482 -2.34667 -221.65
GPRESSURE: 80 -6189.38 19.4475 0.55869 -52.1165 -6157.97 -5.57274 -0.038307 7.41807 -6142.24
ETITLE:      TS           BOND          ANGLE          DIHED          IMPRP               ELECT            VDW       BOUNDARY           MISC        KINETIC               TOTAL           TEMP      POTENTIAL         TOTAL3        TEMPAVG            PRESSURE      GPRESSURE         VOLUME       PRESSAVG      GPRESSAVG

ENERGY:      80     27227.3914     70283.6071     96384.9114      1815.3969       -9313228.6910    323826.6095         0.0000         0.0000         0.0000       -8793690.7748         0.0000  -8793690.7748  -8793690.7748         0.0000           -232.1524     -6163.1957   3714409.9485      -232.1524     -6163.1957

LINE MINIMIZER BRACKET: DX 1.12496e-05 1.24995e-06 DU -0.204773 0.076444 DUDX -17499.7 277.644 2253.1 
LINE MINIMIZER REDUCING GRADIENT FROM 1.58762e+06 TO 1587.62
PRESSURE: 81 -235.928 3.40974 -1.60713 3.40974 -238.582 -2.30828 -1.60713 -2.30828 -221.505
GPRESSURE: 81 -6203.27 15.9874 3.10999 -43.1987 -6159.84 -7.80393 -5.20658 9.87437 -6145.41
ENERGY:      81     27124.5013     70279.6422     96244.1927      1815.3839       -9314905.1383    324834.4566         0.0000         0.0000         0.0000       -8794606.9615         0.0000  -8794606.9615  -8794606.9615         0.0000           -232.0049     -6169.5041   3714409.9485      -232.0049     -6169.5041

PRESSURE: 82 -236.069 3.43344 -1.64788 3.43344 -238.503 -2.26732 -1.64788 -2.26732 -221.535
GPRESSURE: 82 -6217.74 12.2678 5.57092 -34.5237 -6162.7 -10.0655 -10.4738 12.3642 -6147.32
ENERGY:      82     28417.4912     71047.9278     96161.2442      1892.3813       -9316442.7795    326207.5078         0.0000         0.0000         0.0000       -8792716.2272         0.0000  -8792716.2272  -8792716.2272         0.0000           -232.0358     -6175.9180   3714409.9485      -232.0358     -6175.9180

LINE MINIMIZER BRACKET: DX 0.00145923 0.00145923 DU -916.187 1890.73 DUDX -1.58762e+06 332792 2.26019e+06 
PRESSURE: 83 -235.922 3.40539 -1.5999 3.40539 -238.614 -2.31494 -1.5999 -2.31494 -221.518
GPRESSURE: 83 -6200.81 16.607 2.67219 -44.7276 -6159.44 -7.4151 -4.303 9.44834 -6144.94
ENERGY:      83     27042.4433     70224.9651     96264.4379      1809.8757       -9314624.5532    324633.9204         0.0000         0.0000         0.0000       -8794648.9107         0.0000  -8794648.9107  -8794648.9107         0.0000           -232.0177     -6168.3962   3714409.9485      -232.0177     -6168.3962

LINE MINIMIZER BRACKET: DX 0.00120648 0.000252758 DU -958.136 41.9492 DUDX -1.58762e+06 -438.586 332792 
LINE MINIMIZER REDUCING GRADIENT FROM 1.46476e+06 TO 1464.76
PRESSURE: 84 -235.933 3.47817 -1.68863 3.47817 -238.409 -2.29222 -1.68863 -2.29222 -221.441
GPRESSURE: 84 -6205.35 16.6865 3.77208 -47.1422 -6151.97 -4.13394 -5.99868 11.9601 -6154.17
ENERGY:      84     27352.6756     70166.6571     96124.8484      1806.9451       -9316451.2794    325558.6995         0.0000         0.0000         0.0000       -8795441.4535         0.0000  -8795441.4535  -8795441.4535         0.0000           -231.9278     -6170.4985   3714409.9485      -231.9278     -6170.4985

PRESSURE: 85 -236.167 3.54933 -1.77655 3.54933 -238.434 -2.26873 -1.77655 -2.26873 -221.584
GPRESSURE: 85 -6211.42 16.512 4.91917 -49.863 -6146.27 -1.13341 -7.67701 14.299 -6161.99
ENERGY:      85     29286.2275     71115.3312     96060.5056      1914.9421       -9318095.4650    326947.4110         0.0000         0.0000         0.0000       -8792771.0475         0.0000  -8792771.0475  -8792771.0475         0.0000           -232.0613     -6173.2254   3714409.9485      -232.0613     -6173.2254

LINE MINIMIZER BRACKET: DX 0.00172045 0.00172045 DU -792.543 2670.41 DUDX -1.46476e+06 544611 2.5615e+06 
PRESSURE: 86 -235.908 3.45871 -1.66431 3.45871 -238.442 -2.2984 -1.66431 -2.2984 -221.44
GPRESSURE: 86 -6203.95 16.6956 3.46698 -46.4594 -6153.81 -4.99515 -5.53895 11.2967 -6151.8
ENERGY:      86     27108.2289     70083.0709     96155.2382      1796.7724       -9315974.1168    325262.8000         0.0000         0.0000         0.0000       -8795568.0064         0.0000  -8795568.0064  -8795568.0064         0.0000           -231.9302     -6169.8547   3714409.9485      -231.9302     -6169.8547

LINE MINIMIZER BRACKET: DX 0.00125442 0.000466031 DU -919.096 126.553 DUDX -1.46476e+06 -535.65 544611 
LINE MINIMIZER REDUCING GRADIENT FROM 1.3296e+06 TO 1329.6
PRESSURE: 87 -235.909 3.43625 -1.72638 3.43625 -238.256 -2.29754 -1.72638 -2.29754 -221.38
GPRESSURE: 87 -6215.91 26.2725 5.43581 -50.0219 -6169.7 -0.964957 -5.19412 8.48997 -6175.23
ENERGY:      87     27608.3502     70079.3302     96027.7350      1801.7246       -9317755.6934    325955.8012         0.0000         0.0000         0.0000       -8796282.7524         0.0000  -8796282.7524  -8796282.7524         0.0000           -231.8483     -6186.9496   3714409.9485      -231.8483     -6186.9496

PRESSURE: 88 -236.11 3.41559 -1.78618 3.41559 -238.276 -2.29273 -1.78618 -2.29273 -221.528
GPRESSURE: 88 -6228.22 35.7291 7.22567 -53.6564 -6186.45 2.87703 -5.01338 5.51169 -6197.13
ENERGY:      88     29645.8552     70970.4319     95969.0155      1912.1594       -9319368.6794    327067.8136         0.0000         0.0000         0.0000       -8793803.4039         0.0000  -8793803.4039  -8793803.4039         0.0000           -231.9710     -6203.9305   3714409.9485      -231.9710     -6203.9305

LINE MINIMIZER BRACKET: DX 0.0017359 0.0017359 DU -714.746 2479.35 DUDX -1.3296e+06 507173 2.35014e+06 
PRESSURE: 89 -235.889 3.44221 -1.7097 3.44221 -238.286 -2.29803 -1.7097 -2.29803 -221.376
GPRESSURE: 89 -6212.57 23.6454 4.90954 -49.0297 -6165.21 -2.05778 -5.27555 9.28165 -6168.91
ENERGY:      89     27316.8139     69990.8705     96056.0573      1789.8157       -9317280.5704    325723.0756         0.0000         0.0000         0.0000       -8796403.9375         0.0000  -8796403.9375  -8796403.9375         0.0000           -231.8506     -6182.2272   3714409.9485      -231.8506     -6182.2272

LINE MINIMIZER BRACKET: DX 0.00125685 0.000479042 DU -835.931 121.185 DUDX -1.3296e+06 -455.519 507173 
LINE MINIMIZER REDUCING GRADIENT FROM 1.29517e+06 TO 1295.17
PRESSURE: 90 -235.816 3.39844 -1.68217 3.39844 -238.223 -2.36875 -1.68217 -2.36875 -221.259
GPRESSURE: 90 -6227.82 26.403 6.05736 -45.294 -6184.87 0.714839 -6.84907 5.77239 -6182.77
ETITLE:      TS           BOND          ANGLE          DIHED          IMPRP               ELECT            VDW       BOUNDARY           MISC        KINETIC               TOTAL           TEMP      POTENTIAL         TOTAL3        TEMPAVG            PRESSURE      GPRESSURE         VOLUME       PRESSAVG      GPRESSAVG

ENERGY:      90     27813.0847     70052.1005     95931.6713      1792.4001       -9319065.2385    326520.9464         0.0000         0.0000         0.0000       -8796955.0355         0.0000  -8796955.0355  -8796955.0355         0.0000           -231.7661     -6198.4839   3714409.9485      -231.7661     -6198.4839

PRESSURE: 91 -235.947 3.35508 -1.65301 3.35508 -238.364 -2.44153 -1.65301 -2.44153 -221.351
GPRESSURE: 91 -6244.17 28.9235 7.14044 -41.7512 -6206.09 3.21138 -8.56139 1.99467 -6195.19
ENERGY:      91     29998.7218     71055.6763     95877.2914      1888.1222       -9320677.2849    327742.2014         0.0000         0.0000         0.0000       -8794115.2718         0.0000  -8794115.2718  -8794115.2718         0.0000           -231.8873     -6215.1502   3714409.9485      -231.8873     -6215.1502

LINE MINIMIZER BRACKET: DX 0.00173151 0.00173151 DU -551.098 2839.76 DUDX -1.29517e+06 659776 2.62166e+06 
PRESSURE: 92 -235.818 3.41313 -1.6912 3.41313 -238.221 -2.34441 -1.6912 -2.34441 -221.275
GPRESSURE: 92 -6222.53 25.5059 5.67705 -46.5327 -6178.05 -0.189643 -6.30473 6.98643 -6178.24
ENERGY:      92     27456.7616     69926.2220     95965.8206      1781.1193       -9318482.1271    326204.9935         0.0000         0.0000         0.0000       -8797147.2102         0.0000  -8797147.2102  -8797147.2102         0.0000           -231.7714     -6192.9406   3714409.9485      -231.7714     -6192.9406

LINE MINIMIZER BRACKET: DX 0.00114749 0.000584022 DU -743.273 192.175 DUDX -1.29517e+06 -524.954 659776 
LINE MINIMIZER REDUCING GRADIENT FROM 1.13648e+06 TO 1136.48
PRESSURE: 93 -235.69 3.41322 -1.66604 3.41322 -238.194 -2.39768 -1.66604 -2.39768 -221.026
GPRESSURE: 93 -6233.97 18.2189 8.44579 -37.7075 -6182.25 -0.0811861 0.699886 2.71698 -6178.59
ENERGY:      93     27676.4520     70007.4807     95834.2542      1780.8766       -9320363.9196    327385.5874         0.0000         0.0000         0.0000       -8797679.2687         0.0000  -8797679.2687  -8797679.2687         0.0000           -231.6368     -6198.2689   3714409.9485      -231.6368     -6198.2689

PRESSURE: 94 -235.793 3.41337 -1.63917 3.41337 -238.403 -2.45025 -1.63917 -2.45025 -221.011
GPRESSURE: 94 -6245.69 10.5348 11.3513 -29.2081 -6187.29 0.0902284 7.66208 -1.62361 -6176.77
ENERGY:      94     29534.6504     71077.3448     95783.0454      1896.8863       -9322049.5336    329049.9336         0.0000         0.0000         0.0000       -8794707.6731         0.0000  -8794707.6731  -8794707.6731         0.0000           -231.7359     -6203.2521   3714409.9485      -231.7359     -6203.2521

LINE MINIMIZER BRACKET: DX 0.00200534 0.00200534 DU -532.059 2971.6 DUDX -1.13648e+06 607174 2.35842e+06 
PRESSURE: 95 -235.708 3.41322 -1.67498 3.41322 -238.176 -2.37942 -1.67498 -2.37942 -221.087
GPRESSURE: 95 -6229.94 20.8031 7.46522 -40.7479 -6180.68 -0.12591 -1.73671 4.21273 -6178.7
ENERGY:      95     27414.1851     69866.9483     95870.9618      1767.7781       -9319730.9049    326920.4953         0.0000         0.0000         0.0000       -8797890.5364         0.0000  -8797890.5364  -8797890.5364         0.0000           -231.6572     -6196.4395   3714409.9485      -231.6572     -6196.4395

LINE MINIMIZER BRACKET: DX 0.00130757 0.000697762 DU -743.326 211.268 DUDX -1.13648e+06 -508.776 607174 
LINE MINIMIZER REDUCING GRADIENT FROM 1.10376e+06 TO 1103.76
PRESSURE: 96 -235.639 3.39465 -1.64643 3.39465 -238.208 -2.39514 -1.64643 -2.39514 -220.891
GPRESSURE: 96 -6263.19 17.3523 5.60295 -42.0881 -6216.82 -5.28889 -2.73118 0.0647539 -6204.12
ENERGY:      96     27480.4734     70123.8778     95735.4685      1784.9648       -9321601.1500    328282.9223         0.0000         0.0000         0.0000       -8798193.4431         0.0000  -8798193.4431  -8798193.4431         0.0000           -231.5793     -6228.0441   3714409.9485      -231.5793     -6228.0441

PRESSURE: 97 -235.818 3.37558 -1.61549 3.37558 -238.498 -2.41432 -1.61549 -2.41432 -220.947
GPRESSURE: 97 -6296.73 13.5657 3.98897 -43.6868 -6253.47 -10.6367 -3.62967 -4.31123 -6226.68
ENERGY:      97     29477.9482     71471.3658     95680.1841      1920.5442       -9323260.2786    330165.8299         0.0000         0.0000         0.0000       -8794544.4064         0.0000  -8794544.4064  -8794544.4064         0.0000           -231.7544     -6258.9611   3714409.9485      -231.7544     -6258.9611

LINE MINIMIZER BRACKET: DX 0.00205829 0.00205829 DU -302.907 3649.04 DUDX -1.10376e+06 811221 2.73617e+06 
PRESSURE: 98 -235.638 3.40271 -1.65849 3.40271 -238.163 -2.38775 -1.65849 -2.38775 -220.944
GPRESSURE: 98 -6249.06 18.8567 6.36357 -41.4966 -6201.44 -3.08359 -2.32444 1.85378 -6193.69
ENERGY:      98     27216.7767     69882.0960     95783.0400      1763.2623       -9320834.8172    327643.5325         0.0000         0.0000         0.0000       -8798546.1098         0.0000  -8798546.1098  -8798546.1098         0.0000           -231.5815     -6214.7309   3714409.9485      -231.5815     -6214.7309

LINE MINIMIZER BRACKET: DX 0.00118717 0.000871113 DU -655.573 352.667 DUDX -1.10376e+06 -568.888 811221 
LINE MINIMIZER REDUCING GRADIENT FROM 1.0213e+06 TO 1021.3
PRESSURE: 99 -235.608 3.44978 -1.67779 3.44978 -238.187 -2.40389 -1.67779 -2.40389 -220.785
GPRESSURE: 99 -6264.62 23.4191 7.21427 -47.2825 -6213.65 -0.931645 -3.6965 1.00486 -6219.49
ENERGY:      99     27479.3706     69974.7075     95662.3403      1772.8056       -9322449.7389    328683.8938         0.0000         0.0000         0.0000       -8798876.6211         0.0000  -8798876.6211  -8798876.6211         0.0000           -231.5267     -6232.5868   3714409.9485      -231.5267     -6232.5868

LDB: ============= START OF LOAD BALANCING ============== 32.2091
LDB: TIME 32.2098 LOAD: AVG 0.15779 MAX 0.265433  PROXIES: TOTAL 1531 MAXPE 31 MAXPATCH 7 None MEM: 1329.46 MB
LDB: TIME 32.2099 LOAD: AVG 0.15779 MAX 0.265433  PROXIES: TOTAL 1531 MAXPE 31 MAXPATCH 7 TorusLB MEM: 1329.46 MB
LDB: Reverting to original mapping
LDB: ============== END OF LOAD BALANCING =============== 32.2104
Info: useSync: 0 useProxySync: 0
LDB: =============== DONE WITH MIGRATION ================ 32.2132
PRESSURE: 100 -235.784 3.49695 -1.69464 3.49695 -238.423 -2.42026 -1.69464 -2.42026 -220.838
GPRESSURE: 100 -6280.97 27.644 8.06374 -53.3345 -6226.57 1.12248 -5.17612 -0.0668339 -6243.85
Info: Initial time: 64 CPUs 0.011756 s/step 0.0680322 days/ns 1329.58 MB memory
ETITLE:      TS           BOND          ANGLE          DIHED          IMPRP               ELECT            VDW       BOUNDARY           MISC        KINETIC               TOTAL           TEMP      POTENTIAL         TOTAL3        TEMPAVG            PRESSURE      GPRESSURE         VOLUME       PRESSAVG      GPRESSAVG

ENERGY:     100     29402.0593     71015.0307     95611.8636      1879.1187       -9323884.5213    330155.1378         0.0000         0.0000         0.0000       -8795821.3111         0.0000  -8795821.3111  -8795821.3111         0.0000           -231.6815     -6250.4614   3714409.9485      -231.6815     -6250.4614

LINE MINIMIZER BRACKET: DX 0.00197705 0.00197705 DU -330.511 3055.31 DUDX -1.0213e+06 688042 2.40379e+06 
PRESSURE: 101 -235.595 3.43066 -1.6702 3.43066 -238.152 -2.39744 -1.6702 -2.39744 -220.823
GPRESSURE: 101 -6258.24 21.6294 6.87238 -44.9211 -6208.63 -1.78692 -3.13605 1.37675 -6209.26
ENERGY:     101     27174.2435     69823.3996     95702.4616      1757.3152       -9321821.3433    328214.1492         0.0000         0.0000         0.0000       -8799149.7742         0.0000  -8799149.7742  -8799149.7742         0.0000           -231.5236     -6225.3793   3714409.9485      -231.5236     -6225.3793

LINE MINIMIZER BRACKET: DX 0.00118176 0.000795291 DU -603.664 273.153 DUDX -1.0213e+06 -450.214 688042 
MINIMIZER RESTARTING CONJUGATE GRADIENT ALGORITHM
LINE MINIMIZER REDUCING GRADIENT FROM 951261 TO 951.261
PRESSURE: 102 -235.495 3.48698 -1.66533 3.48698 -238.071 -2.35703 -1.66533 -2.35703 -220.796
GPRESSURE: 102 -6267.08 25.0838 7.65111 -41.9931 -6219.2 -2.93521 -2.43302 -1.54423 -6208.42
ENERGY:     102     27623.8238     69788.1405     95680.9498      1740.8968       -9321990.7484    327950.5403         0.0000         0.0000         0.0000       -8799206.3972         0.0000  -8799206.3972  -8799206.3972         0.0000           -231.4538     -6231.5680   3714409.9485      -231.4538     -6231.5680

PRESSURE: 103 -235.432 3.5431 -1.66055 3.5431 -238.031 -2.31799 -1.66055 -2.31799 -220.807
GPRESSURE: 103 -6281.74 28.3597 8.3262 -39.3255 -6235.73 -4.26694 -1.82368 -4.64597 -6211.81
ENERGY:     103     29780.9660     70248.4174     95678.0490      1764.9006       -9322155.9519    327738.8267         0.0000         0.0000         0.0000       -8796944.7923         0.0000  -8796944.7923  -8796944.7923         0.0000           -231.4234     -6243.0972   3714409.9485      -231.4234     -6243.0972

LINE MINIMIZER BRACKET: DX 0.00127796 0.00127796 DU -56.623 2261.6 DUDX -951261 862764 2.67626e+06 
PRESSURE: 104 -235.538 3.46038 -1.66751 3.46038 -238.104 -2.37622 -1.66751 -2.37622 -220.804
GPRESSURE: 104 -6262.15 23.4681 7.29631 -43.3491 -6213.43 -2.36699 -2.75474 -0.132427 -6208.29
ENERGY:     104     27196.9193     69743.2888     95688.7945      1743.6767       -9321910.4994    328069.4210         0.0000         0.0000         0.0000       -8799468.3991         0.0000  -8799468.3991  -8799468.3991         0.0000           -231.4821     -6227.9600   3714409.9485      -231.4821     -6227.9600

LINE MINIMIZER BRACKET: DX 0.000670191 0.000607767 DU -318.625 262.002 DUDX -951261 27.3957 862764 
LINE MINIMIZER REDUCING GRADIENT FROM 538451 TO 538.451
PRESSURE: 105 -235.359 3.52309 -1.69148 3.52309 -237.93 -2.31902 -1.69148 -2.31902 -220.716
GPRESSURE: 105 -6249.65 24.7449 7.62812 -40.0127 -6201.45 2.5394 -2.50976 0.345068 -6203.79
ENERGY:     105     27840.6960     69651.2434     95665.5473      1767.7280       -9322162.6366    327654.4559         0.0000         0.0000         0.0000       -8799582.9662         0.0000  -8799582.9662  -8799582.9662         0.0000           -231.3351     -6218.2961   3714409.9485      -231.3351     -6218.2961

PRESSURE: 106 -235.281 3.58565 -1.71544 3.58565 -237.858 -2.26354 -1.71544 -2.26354 -220.727
GPRESSURE: 106 -6241.97 25.8189 7.89464 -36.9735 -6194.47 7.41655 -2.33205 0.767082 -6202.03
ENERGY:     106     29674.5454     70264.4319     95689.5149      1904.8071       -9322394.4974    327457.0165         0.0000         0.0000         0.0000       -8797404.1816         0.0000  -8797404.1816  -8797404.1816         0.0000           -231.2890     -6212.8235   3714409.9485      -231.2890     -6212.8235

LINE MINIMIZER BRACKET: DX 0.0023436 0.0023436 DU -114.567 2178.78 DUDX -538451 440599 1.4185e+06 
PRESSURE: 107 -235.428 3.49486 -1.68042 3.49486 -237.996 -2.34449 -1.68042 -2.34449 -220.742
GPRESSURE: 107 -6254.68 24.1951 7.48742 -41.4784 -6206.23 0.334441 -2.61127 0.138801 -6205.47
ENERGY:     107     27403.7092     69605.3129     95670.1137      1742.8993       -9322051.7496    327814.2693         0.0000         0.0000         0.0000       -8799815.4452         0.0000  -8799815.4452  -8799815.4452         0.0000           -231.3887     -6222.1264   3714409.9485      -231.3887     -6222.1264

LINE MINIMIZER BRACKET: DX 0.00128883 0.00105477 DU -347.046 232.479 DUDX -538451 80.8928 440599 
LINE MINIMIZER REDUCING GRADIENT FROM 559608 TO 559.608
PRESSURE: 108 -235.289 3.59952 -1.70812 3.59952 -237.812 -2.26423 -1.70812 -2.26423 -220.622
GPRESSURE: 108 -6254.45 26.4942 5.72937 -46.6752 -6211.35 3.60379 -5.06463 3.40257 -6215.48
ENERGY:     108     27649.6932     69718.8332     95631.0364      1769.1029       -9322405.8969    327710.6552         0.0000         0.0000         0.0000       -8799926.5760         0.0000  -8799926.5760  -8799926.5760         0.0000           -231.2408     -6227.0949   3714409.9485      -231.2408     -6227.0949

PRESSURE: 109 -235.289 3.70441 -1.7358 3.70441 -237.773 -2.18377 -1.7358 -2.18377 -220.644
GPRESSURE: 109 -6257.47 28.7207 3.93767 -52.2679 -6220.26 6.91141 -7.59227 6.64112 -6227.04
ENERGY:     109     29113.0370     70622.4829     95628.7187      1838.6090       -9322703.9360    327944.2910         0.0000         0.0000         0.0000       -8797556.7974         0.0000  -8797556.7974  -8797556.7974         0.0000           -231.2353     -6234.9225   3714409.9485      -231.2353     -6234.9225

LINE MINIMIZER BRACKET: DX 0.00241595 0.00241595 DU -111.131 2369.78 DUDX -559608 467483 1.49427e+06 
PRESSURE: 110 -235.335 3.55189 -1.69559 3.55189 -237.878 -2.30065 -1.69559 -2.30065 -220.659
GPRESSURE: 110 -6254.15 25.4592 6.53357 -44.2574 -6208.55 2.10973 -3.93837 1.91845 -6210.73
ETITLE:      TS           BOND          ANGLE          DIHED          IMPRP               ELECT            VDW       BOUNDARY           MISC        KINETIC               TOTAL           TEMP      POTENTIAL         TOTAL3        TEMPAVG            PRESSURE      GPRESSURE         VOLUME       PRESSAVG      GPRESSAVG

ENERGY:     110     27386.6696     69569.3049     95644.2125      1751.8060       -9322251.4872    327715.9679         0.0000         0.0000         0.0000       -8800183.5263         0.0000  -8800183.5263  -8800183.5263         0.0000           -231.2905     -6224.4804   3714409.9485      -231.2905     -6224.4804

LINE MINIMIZER BRACKET: DX 0.00131619 0.00109976 DU -368.081 256.95 DUDX -559608 -74.3343 467483 
LINE MINIMIZER REDUCING GRADIENT FROM 554953 TO 554.953
PRESSURE: 111 -235.189 3.63947 -1.71609 3.63947 -237.721 -2.21314 -1.71609 -2.21314 -220.461
GPRESSURE: 111 -6261.62 25.8567 3.121 -49.4382 -6213.46 0.18794 -5.8227 2.21001 -6221.62
ENERGY:     111     27299.3164     69664.3418     95601.9996      1749.3948       -9322603.8275    327920.0041         0.0000         0.0000         0.0000       -8800368.7707         0.0000  -8800368.7707  -8800368.7707         0.0000           -231.1235     -6232.2327   3714409.9485      -231.1235     -6232.2327

PRESSURE: 112 -235.149 3.72744 -1.73647 3.72744 -237.672 -2.1269 -1.73647 -2.1269 -220.373
GPRESSURE: 112 -6271.77 26.0992 -0.357146 -54.9226 -6221.3 -1.87343 -7.78014 2.30212 -6233.48
ENERGY:     112     28228.2844     70311.5586     95596.4227      1801.2337       -9322885.5920    328359.2740         0.0000         0.0000         0.0000       -8798588.8186         0.0000  -8798588.8186  -8798588.8186         0.0000           -231.0645     -6242.1821   3714409.9485      -231.0645     -6242.1821

LINE MINIMIZER BRACKET: DX 0.00210483 0.00210483 DU -185.244 1779.95 DUDX -554953 378872 1.31237e+06 
PRESSURE: 113 -235.235 3.60393 -1.708 3.60393 -237.772 -2.24852 -1.708 -2.24852 -220.528
GPRESSURE: 113 -6258.26 25.7137 4.51575 -47.3007 -6211.12 0.985503 -5.04887 2.11779 -6217.09
ENERGY:     113     27212.3311     69559.1094     95614.6708      1743.8343       -9322469.4704    327808.8587         0.0000         0.0000         0.0000       -8800530.6661         0.0000  -8800530.6661  -8800530.6661         0.0000           -231.1782     -6228.8218   3714409.9485      -231.1782     -6228.8218

LINE MINIMIZER BRACKET: DX 0.0012508 0.000854032 DU -347.14 161.895 DUDX -554953 -27.7729 378872 
LINE MINIMIZER REDUCING GRADIENT FROM 553176 TO 553.176
PRESSURE: 114 -235.097 3.62264 -1.66028 3.62264 -237.704 -2.23818 -1.66028 -2.23818 -220.332
GPRESSURE: 114 -6272.07 22.9467 3.4133 -46.8053 -6221.04 -1.40016 -5.07481 2.75405 -6220.35
ENERGY:     114     27192.9130     69630.4819     95568.5835      1758.3570       -9322848.1873    327994.0972         0.0000         0.0000         0.0000       -8800703.7548         0.0000  -8800703.7548  -8800703.7548         0.0000           -231.0441     -6237.8217   3714409.9485      -231.0441     -6237.8217

PRESSURE: 115 -235.062 3.64175 -1.61063 3.64175 -237.738 -2.22852 -1.61063 -2.22852 -220.241
GPRESSURE: 115 -6288.08 20.0809 2.20762 -46.526 -6233.56 -3.98831 -5.19763 3.14446 -6224.7
ENERGY:     115     28190.3786     70225.7348     95561.5014      1855.1689       -9323140.5077    328401.1177         0.0000         0.0000         0.0000       -8798906.6063         0.0000  -8798906.6063  -8798906.6063         0.0000           -231.0137     -6248.7811   3714409.9485      -231.0137     -6248.7811

LINE MINIMIZER BRACKET: DX 0.00209369 0.00209369 DU -173.089 1797.15 DUDX -553176 387855 1.3287e+06 
PRESSURE: 116 -235.142 3.61486 -1.6802 3.61486 -237.719 -2.2426 -1.6802 -2.2426 -220.399
GPRESSURE: 116 -6266.11 24.1018 3.88148 -46.9819 -6216.64 -0.394716 -5.05223 2.52142 -6218.88
ENERGY:     116     27077.5902     69537.7476     95582.8085      1742.4001       -9322702.4869    327890.9060         0.0000         0.0000         0.0000       -8800871.0346         0.0000  -8800871.0346  -8800871.0346         0.0000           -231.0869     -6233.8756   3714409.9485      -231.0869     -6233.8756

LINE MINIMIZER BRACKET: DX 0.00123077 0.000862912 DU -340.368 167.28 DUDX -553176 -33.94 387855 
LINE MINIMIZER REDUCING GRADIENT FROM 523629 TO 523.629
PRESSURE: 117 -235.063 3.59433 -1.63033 3.59433 -237.723 -2.26259 -1.63033 -2.26259 -220.25
GPRESSURE: 117 -6276.43 21.9452 2.66797 -43.9911 -6236.32 -2.77266 -4.92572 0.601279 -6220.69
ENERGY:     117     27240.7358     69633.9360     95524.3282      1750.7911       -9323089.0180    327823.9685         0.0000         0.0000         0.0000       -8801115.2586         0.0000  -8801115.2586  -8801115.2586         0.0000           -231.0119     -6244.4808   3714409.9485      -231.0119     -6244.4808

PRESSURE: 118 -235.072 3.57227 -1.57852 3.57227 -237.816 -2.28327 -1.57852 -2.28327 -220.192
GPRESSURE: 118 -6288.49 19.6547 1.3342 -41.2483 -6257.91 -5.23033 -4.92917 -1.44105 -6223.13
ENERGY:     118     28194.4809     70187.1764     95490.9170      1790.7101       -9323400.9311    327951.7704         0.0000         0.0000         0.0000       -8799785.8764         0.0000  -8799785.8764  -8799785.8764         0.0000           -231.0267     -6256.5081   3714409.9485      -231.0267     -6256.5081

LINE MINIMIZER BRACKET: DX 0.00196881 0.00196881 DU -244.224 1329.38 DUDX -523629 275584 1.07444e+06 
PRESSURE: 119 -235.08 3.60156 -1.64738 3.60156 -237.711 -2.25525 -1.64738 -2.25525 -220.291
GPRESSURE: 119 -6272.68 22.7037 3.10008 -44.9958 -6229.32 -1.94175 -4.95523 1.27878 -6219.99
ENERGY:     119     27095.2450     69549.0612     95541.6352      1744.3412       -9322963.9783    327825.0601         0.0000         0.0000         0.0000       -8801208.6357         0.0000  -8801208.6357  -8801208.6357         0.0000           -231.0277     -6240.6622   3714409.9485      -231.0277     -6240.6622

LINE MINIMIZER BRACKET: DX 0.00128996 0.00067884 DU -337.601 93.3772 DUDX -523629 32.5652 275584 
LINE MINIMIZER REDUCING GRADIENT FROM 511576 TO 511.576
PRESSURE: 120 -234.993 3.58684 -1.57921 3.58684 -237.74 -2.29966 -1.57921 -2.29966 -220.213
GPRESSURE: 120 -6265.45 22.7978 1.24443 -46.4333 -6231.1 -2.14723 -2.90643 -0.102817 -6221.13
ETITLE:      TS           BOND          ANGLE          DIHED          IMPRP               ELECT            VDW       BOUNDARY           MISC        KINETIC               TOTAL           TEMP      POTENTIAL         TOTAL3        TEMPAVG            PRESSURE      GPRESSURE         VOLUME       PRESSAVG      GPRESSAVG

ENERGY:     120     27440.9762     69585.9061     95484.7534      1739.2784       -9323292.5521    327611.4513         0.0000         0.0000         0.0000       -8801430.1866         0.0000  -8801430.1866  -8801430.1866         0.0000           -230.9821     -6239.2260   3714409.9485      -230.9821     -6239.2260

PRESSURE: 121 -234.992 3.57372 -1.51012 3.57372 -237.862 -2.34488 -1.51012 -2.34488 -220.223
GPRESSURE: 121 -6259.01 22.7993 -0.589213 -48.0486 -6233.91 -2.40592 -0.855909 -1.61547 -6222.13
ENERGY:     121     28563.1985     70017.2710     95456.2606      1775.4155       -9323551.3730    327581.9668         0.0000         0.0000         0.0000       -8800157.2606         0.0000  -8800157.2606  -8800157.2606         0.0000           -231.0256     -6238.3536   3714409.9485      -231.0256     -6238.3536

LINE MINIMIZER BRACKET: DX 0.00189385 0.00189385 DU -221.551 1272.93 DUDX -511576 277640 1.06655e+06 
PRESSURE: 122 -235.014 3.59177 -1.60353 3.59177 -237.72 -2.2841 -1.60353 -2.2841 -220.23
GPRESSURE: 122 -6267.9 22.7769 1.89633 -45.9063 -6230.35 -2.07051 -3.62869 0.398656 -6220.74
ENERGY:     122     27230.6780     69528.1005     95501.4804      1736.3574       -9323184.9249    327665.5983         0.0000         0.0000         0.0000       -8801522.7103         0.0000  -8801522.7103  -8801522.7103         0.0000           -230.9880     -6239.6677   3714409.9485      -230.9880     -6239.6677

LINE MINIMIZER BRACKET: DX 0.00122764 0.000666214 DU -314.075 92.5237 DUDX -511576 10.6637 277640 
LINE MINIMIZER REDUCING GRADIENT FROM 487681 TO 487.681
PRESSURE: 123 -234.933 3.54996 -1.58874 3.54996 -237.747 -2.33134 -1.58874 -2.33134 -220.178
GPRESSURE: 123 -6279.51 26.0109 3.40084 -48.3881 -6238.7 -2.06928 1.13646 -0.111947 -6228.06
ENERGY:     123     27414.2892     69572.1821     95441.3005      1744.5795       -9323540.1900    327582.0147         0.0000         0.0000         0.0000       -8801785.8240         0.0000  -8801785.8240  -8801785.8240         0.0000           -230.9529     -6248.7547   3714409.9485      -230.9529     -6248.7547

PRESSURE: 124 -234.908 3.50806 -1.57401 3.50806 -237.832 -2.38018 -1.57401 -2.38018 -220.183
GPRESSURE: 124 -6292 29.0661 4.84372 -51.0613 -6248.11 -2.114 5.85187 -0.747798 -6235.71
ENERGY:     124     28164.2796     69902.5880     95404.2746      1795.2437       -9323846.5173    327622.8058         0.0000         0.0000         0.0000       -8800957.3255         0.0000  -8800957.3255  -8800957.3255         0.0000           -230.9742     -6258.6084   3714409.9485      -230.9742     -6258.6084

LINE MINIMIZER BRACKET: DX 0.00165897 0.00165897 DU -263.114 828.499 DUDX -487681 170319 828284 
PRESSURE: 125 -234.949 3.56092 -1.5927 3.56092 -237.734 -2.31905 -1.5927 -2.31905 -220.186
GPRESSURE: 125 -6276.42 25.1907 3.01586 -47.727 -6236.43 -2.06496 -0.0934861 0.0315648 -6226.13
ENERGY:     125     27312.4757     69533.2326     95454.6449      1738.3826       -9323452.9276    327591.7275         0.0000         0.0000         0.0000       -8801822.4643         0.0000  -8801822.4643  -8801822.4643         0.0000           -230.9565     -6246.3275   3714409.9485      -230.9565     -6246.3275

LINE MINIMIZER BRACKET: DX 0.00122945 0.000429518 DU -299.754 36.6403 DUDX -487681 -50.9987 170319 
LINE MINIMIZER REDUCING GRADIENT FROM 494549 TO 494.549
PRESSURE: 126 -234.841 3.55088 -1.61568 3.55088 -237.711 -2.31046 -1.61568 -2.31046 -220.106
GPRESSURE: 126 -6263.44 24.8792 4.66471 -46.4639 -6219.29 -3.46169 2.28359 -1.97118 -6216.88
ENERGY:     126     27377.2829     69523.2752     95385.7218      1745.7940       -9323841.4557    327769.3063         0.0000         0.0000         0.0000       -8802040.0755         0.0000  -8802040.0755  -8802040.0755         0.0000           -230.8860     -6233.2043   3714409.9485      -230.8860     -6233.2043

PRESSURE: 127 -234.809 3.54057 -1.63816 3.54057 -237.768 -2.3039 -1.63816 -2.3039 -220.106
GPRESSURE: 127 -6251.65 24.4521 6.29263 -45.3424 -6203.45 -5.00063 4.64971 -4.2251 -6207.84
ENERGY:     127     28154.7060     69917.5337     95343.4058      1787.6081       -9324165.2390    328116.0985         0.0000         0.0000         0.0000       -8800845.8869         0.0000  -8800845.8869  -8800845.8869         0.0000           -230.8944     -6220.9794   3714409.9485      -230.8944     -6220.9794

LINE MINIMIZER BRACKET: DX 0.00186622 0.00186622 DU -217.611 1194.19 DUDX -494549 261513 1.01824e+06 
PRESSURE: 128 -234.87 3.5544 -1.60812 3.5544 -237.71 -2.31297 -1.60812 -2.31297 -220.125
GPRESSURE: 128 -6267.79 25.003 4.09812 -46.8837 -6225.07 -2.96302 1.46228 -1.24929 -6220.05
ENERGY:     128     27274.1539     69481.1220     95406.5090      1739.3385       -9323714.2850    327688.8141         0.0000         0.0000         0.0000       -8802124.3475         0.0000  -8802124.3475  -8802124.3475         0.0000           -230.9015     -6237.6400   3714409.9485      -230.9015     -6237.6400

LINE MINIMIZER BRACKET: DX 0.00122087 0.000645355 DU -301.883 84.272 DUDX -494549 -53.5174 261513 
LINE MINIMIZER REDUCING GRADIENT FROM 469511 TO 469.511
PRESSURE: 129 -234.772 3.55105 -1.66226 3.55105 -237.668 -2.29257 -1.66226 -2.29257 -220.07
GPRESSURE: 129 -6269.74 23.1343 4.73294 -43.1039 -6225.07 -0.795686 2.68748 1.23867 -6219.14
ENERGY:     129     27189.5906     69538.5443     95335.7324      1734.0859       -9324154.2608    328016.4619         0.0000         0.0000         0.0000       -8802339.8457         0.0000  -8802339.8457  -8802339.8457         0.0000           -230.8366     -6237.9810   3714409.9485      -230.8366     -6237.9810

PRESSURE: 130 -234.764 3.54761 -1.71637 3.54761 -237.721 -2.27363 -1.71637 -2.27363 -220.107
GPRESSURE: 130 -6272.28 21.0595 5.25665 -39.531 -6225.84 1.34672 3.81943 3.63699 -6218
ETITLE:      TS           BOND          ANGLE          DIHED          IMPRP               ELECT            VDW       BOUNDARY           MISC        KINETIC               TOTAL           TEMP      POTENTIAL         TOTAL3        TEMPAVG            PRESSURE      GPRESSURE         VOLUME       PRESSAVG      GPRESSAVG

ENERGY:     130     27841.9229     69964.6971     95292.0549      1767.7907       -9324525.2664    328522.2768         0.0000         0.0000         0.0000       -8801136.5239         0.0000  -8801136.5239  -8801136.5239         0.0000           -230.8641     -6238.7087   3714409.9485      -230.8641     -6238.7087

LINE MINIMIZER BRACKET: DX 0.0019685 0.0019685 DU -215.498 1203.32 DUDX -469511 250706 972064 
PRESSURE: 131 -234.795 3.55233 -1.64334 3.55233 -237.672 -2.29939 -1.64334 -2.29939 -220.079
GPRESSURE: 131 -6268.99 23.8067 4.52286 -44.3972 -6224.98 -1.54857 2.27159 0.384416 -6219.48
ENERGY:     131     27135.5247     69476.6384     95357.2725      1731.4978       -9324008.9532    327882.2925         0.0000         0.0000         0.0000       -8802425.7274         0.0000  -8802425.7274  -8802425.7274         0.0000           -230.8488     -6237.8143   3714409.9485      -230.8488     -6237.8143

LINE MINIMIZER BRACKET: DX 0.0012834 0.000685096 DU -301.38 85.8818 DUDX -469511 -93.9539 250706 
LINE MINIMIZER REDUCING GRADIENT FROM 469178 TO 469.178
PRESSURE: 132 -234.736 3.58207 -1.71379 3.58207 -237.64 -2.20553 -1.71379 -2.20553 -220.059
GPRESSURE: 132 -6291.28 24.7549 4.24459 -46.8213 -6243.26 0.742881 1.17729 0.581119 -6237.48
ENERGY:     132     27232.1413     69589.1314     95291.5083      1745.7081       -9324529.3446    328129.4199         0.0000         0.0000         0.0000       -8802541.4357         0.0000  -8802541.4357  -8802541.4357         0.0000           -230.8119     -6257.3383   3714409.9485      -230.8119     -6257.3383

PRESSURE: 133 -234.798 3.61241 -1.78508 3.61241 -237.734 -2.11258 -1.78508 -2.11258 -220.164
GPRESSURE: 133 -6314.53 25.64 3.93151 -49.37 -6262.81 2.94707 0.0809385 0.614051 -6254.91
ENERGY:     133     28303.9203     70252.9120     95268.4968      1838.5997       -9324946.1580    328617.8135         0.0000         0.0000         0.0000       -8800664.4156         0.0000  -8800664.4156  -8800664.4156         0.0000           -230.8988     -6277.4148   3714409.9485      -230.8988     -6277.4148

LINE MINIMIZER BRACKET: DX 0.00236705 0.00236705 DU -115.708 1877.02 DUDX -469178 371633 1.21461e+06 
PRESSURE: 134 -234.748 3.56891 -1.68234 3.56891 -237.639 -2.24675 -1.68234 -2.24675 -220.053
GPRESSURE: 134 -6281.3 24.3456 4.37171 -45.7332 -6235.02 -0.261684 1.66175 0.51511 -6229.58
ENERGY:     134     27069.0763     69471.6076     95315.2585      1729.7249       -9324311.8921    327990.6692         0.0000         0.0000         0.0000       -8802735.5554         0.0000  -8802735.5554  -8802735.5554         0.0000           -230.8129     -6248.6342   3714409.9485      -230.8129     -6248.6342

LINE MINIMIZER BRACKET: DX 0.0013211 0.00104595 DU -309.828 194.12 DUDX -469178 -207.166 371633 
LINE MINIMIZER REDUCING GRADIENT FROM 470971 TO 470.971
PRESSURE: 135 -234.682 3.58347 -1.67173 3.58347 -237.634 -2.19706 -1.67173 -2.19706 -220.046
GPRESSURE: 135 -6303.37 26.9082 4.43346 -51.1213 -6252.68 -0.441253 2.63572 -0.909141 -6249.7
ENERGY:     135     27348.6929     69562.7618     95252.1691      1734.4884       -9324772.3585    327939.1861         0.0000         0.0000         0.0000       -8802935.0602         0.0000  -8802935.0602  -8802935.0602         0.0000           -230.7876     -6268.5840   3714409.9485      -230.7876     -6268.5840

PRESSURE: 136 -234.693 3.5984 -1.66183 3.5984 -237.709 -2.14733 -1.66183 -2.14733 -220.118
GPRESSURE: 136 -6325.65 29.3126 4.4474 -56.7043 -6270.57 -0.718334 3.61463 -2.46176 -6269.46
ENERGY:     136     28363.0843     70034.8566     95211.8732      1768.5450       -9325167.4660    328042.5704         0.0000         0.0000         0.0000       -8801746.5365         0.0000  -8801746.5365  -8801746.5365         0.0000           -230.8399     -6288.5600   3714409.9485      -230.8399     -6288.5600

LINE MINIMIZER BRACKET: DX 0.0018964 0.0018964 DU -199.505 1188.52 DUDX -470971 260528 992981 
PRESSURE: 137 -234.697 3.57829 -1.67533 3.57829 -237.627 -2.21442 -1.67533 -2.21442 -220.039
GPRESSURE: 137 -6295.48 26.0138 4.41808 -49.1808 -6246.36 -0.365089 2.2893 -0.384126 -6242.57
ENERGY:     137     27164.8890     69486.5408     95272.0039      1729.4313       -9324615.8645    327939.8663         0.0000         0.0000         0.0000       -8803023.1331         0.0000  -8803023.1331  -8803023.1331         0.0000           -230.7876     -6261.4685   3714409.9485      -230.7876     -6261.4685

LINE MINIMIZER BRACKET: DX 0.00122095 0.000675453 DU -287.578 88.0729 DUDX -470971 -143.334 260528 
LINE MINIMIZER REDUCING GRADIENT FROM 474474 TO 474.474
PRESSURE: 138 -234.671 3.5993 -1.60852 3.5993 -237.679 -2.17034 -1.60852 -2.17034 -220.081
GPRESSURE: 138 -6298.79 23.626 3.27498 -48.8121 -6251.1 -1.88448 4.88339 -0.0908678 -6247.15
ENERGY:     138     27509.1911     69612.0155     95190.8876      1730.5043       -9325156.9107    327896.2730         0.0000         0.0000         0.0000       -8803218.0393         0.0000  -8803218.0393  -8803218.0393         0.0000           -230.8104     -6265.6813   3714409.9485      -230.8104     -6265.6813

PRESSURE: 139 -234.738 3.62191 -1.54155 3.62191 -237.827 -2.12608 -1.54155 -2.12608 -220.218
GPRESSURE: 139 -6302.51 21.216 2.06393 -48.5937 -6256.31 -3.42663 7.44468 0.100223 -6251.33
ENERGY:     139     28597.8210     70154.0194     95140.4349      1779.4555       -9325626.0289    328042.9698         0.0000         0.0000         0.0000       -8801911.3284         0.0000  -8801911.3284  -8801911.3284         0.0000           -230.9278     -6270.0465   3714409.9485      -230.9278     -6270.0465

LINE MINIMIZER BRACKET: DX 0.00199097 0.00199097 DU -194.906 1306.71 DUDX -474474 278770 1.03449e+06 
PRESSURE: 140 -234.67 3.59145 -1.63345 3.59145 -237.648 -2.18673 -1.63345 -2.18673 -220.054
GPRESSURE: 140 -6297.52 24.5168 3.70555 -48.9282 -6249.29 -1.32194 3.92697 -0.186417 -6245.49
ETITLE:      TS           BOND          ANGLE          DIHED          IMPRP               ELECT            VDW       BOUNDARY           MISC        KINETIC               TOTAL           TEMP      POTENTIAL         TOTAL3        TEMPAVG            PRESSURE      GPRESSURE         VOLUME       PRESSAVG      GPRESSAVG

ENERGY:     140     27294.9169     69517.1419     95217.3118      1724.5331       -9324965.0634    327890.4126         0.0000         0.0000         0.0000       -8803320.7470         0.0000  -8803320.7470  -8803320.7470         0.0000           -230.7908     -6264.0994   3714409.9485      -230.7908     -6264.0994

LINE MINIMIZER BRACKET: DX 0.00125421 0.000736757 DU -297.614 102.708 DUDX -474474 -295.144 278770 
LINE MINIMIZER REDUCING GRADIENT FROM 444479 TO 444.479
PRESSURE: 141 -234.64 3.5426 -1.58921 3.5426 -237.667 -2.18055 -1.58921 -2.18055 -220.041
GPRESSURE: 141 -6282.08 20.2499 1.76313 -45.3665 -6231.96 -1.9074 2.18639 -1.87075 -6234.46
ENERGY:     141     27447.8385     69556.2031     95146.3153      1733.7058       -9325459.7282    328068.6419         0.0000         0.0000         0.0000       -8803507.0235         0.0000  -8803507.0235  -8803507.0235         0.0000           -230.7828     -6249.4995   3714409.9485      -230.7828     -6249.4995

PRESSURE: 142 -234.695 3.49468 -1.54511 3.49468 -237.773 -2.17431 -1.54511 -2.17431 -220.116
GPRESSURE: 142 -6266.84 15.8108 -0.261195 -41.9899 -6215 -2.5719 0.383102 -3.68874 -6222.85
ENERGY:     142     28292.5000     69971.5316     95105.0750      1792.2205       -9325892.2891    328413.8528         0.0000         0.0000         0.0000       -8802317.1092         0.0000  -8802317.1092  -8802317.1092         0.0000           -230.8614     -6234.8964   3714409.9485      -230.8614     -6234.8964

LINE MINIMIZER BRACKET: DX 0.00196365 0.00196365 DU -186.277 1189.91 DUDX -444479 255228 957345 
PRESSURE: 143 -234.642 3.56025 -1.60552 3.56025 -237.651 -2.18252 -1.60552 -2.18252 -220.035
GPRESSURE: 143 -6287.68 21.8273 2.47971 -46.6431 -6238.22 -1.68579 2.82671 -1.23917 -6238.54
ENERGY:     143     27312.0499     69498.2974     95168.7380      1724.6419       -9325286.4332    327984.5431         0.0000         0.0000         0.0000       -8803598.1630         0.0000  -8803598.1630  -8803598.1630         0.0000           -230.7758     -6254.8144   3714409.9485      -230.7758     -6254.8144

LINE MINIMIZER BRACKET: DX 0.00124786 0.000715782 DU -277.416 91.1394 DUDX -444479 -119.646 255228 
LINE MINIMIZER REDUCING GRADIENT FROM 436726 TO 436.726
PRESSURE: 144 -234.654 3.51578 -1.58247 3.51578 -237.666 -2.21918 -1.58247 -2.21918 -219.974
GPRESSURE: 144 -6300.17 26.0122 1.86902 -45.2964 -6254.85 0.883248 1.58736 -1.74562 -6252.93
ENERGY:     144     27239.1286     69570.7925     95101.6354      1730.3013       -9325832.7720    328370.5082         0.0000         0.0000         0.0000       -8803820.4061         0.0000  -8803820.4061  -8803820.4061         0.0000           -230.7647     -6269.3142   3714409.9485      -230.7647     -6269.3142

PRESSURE: 145 -234.742 3.47229 -1.55954 3.47229 -237.76 -2.25564 -1.55954 -2.25564 -219.991
GPRESSURE: 145 -6312.52 30.1429 1.25328 -44.0224 -6271.55 3.42283 0.386185 -2.31865 -6266.57
ENERGY:     145     27792.0647     69967.3297     95057.8903      1765.3459       -9326322.5763    328908.1855         0.0000         0.0000         0.0000       -8802831.7603         0.0000  -8802831.7603  -8802831.7603         0.0000           -230.8312     -6283.5484   3714409.9485      -230.8312     -6283.5484

LINE MINIMIZER BRACKET: DX 0.00189063 0.00189063 DU -222.243 988.646 DUDX -436726 202178 844315 
PRESSURE: 146 -234.642 3.52979 -1.59011 3.52979 -237.652 -2.20771 -1.59011 -2.20771 -219.985
GPRESSURE: 146 -6296.23 24.6983 2.06325 -45.7127 -6249.58 0.0724072 1.97459 -1.57642 -6248.45
ENERGY:     146     27194.5035     69512.8986     95120.3280      1725.3372       -9325665.9755    328232.2560         0.0000         0.0000         0.0000       -8803880.6522         0.0000  -8803880.6522  -8803880.6522         0.0000           -230.7598     -6264.7524   3714409.9485      -230.7598     -6264.7524

LINE MINIMIZER BRACKET: DX 0.00129286 0.000597762 DU -282.489 60.2462 DUDX -436726 -195.777 202178 
LINE MINIMIZER REDUCING GRADIENT FROM 454508 TO 454.508
PRESSURE: 147 -234.559 3.50611 -1.58011 3.50611 -237.675 -2.24287 -1.58011 -2.24287 -219.906
GPRESSURE: 147 -6300.54 27.8477 3.99951 -49.755 -6256.74 1.70514 3.71124 -0.489142 -6259.35
ENERGY:     147     27198.3982     69512.0194     95059.3247      1721.2235       -9326172.8140    328596.0300         0.0000         0.0000         0.0000       -8804085.8181         0.0000  -8804085.8181  -8804085.8181         0.0000           -230.7137     -6272.2115   3714409.9485      -230.7137     -6272.2115

PRESSURE: 148 -234.547 3.48263 -1.57009 3.48263 -237.772 -2.2778 -1.57009 -2.2778 -219.901
GPRESSURE: 148 -6304.55 30.9221 5.8861 -53.8366 -6263.65 3.27819 5.44733 0.499201 -6269.35
ENERGY:     148     27840.3085     69819.4349     95021.9325      1751.8994       -9326624.1594    329103.2843         0.0000         0.0000         0.0000       -8803087.2997         0.0000  -8803087.2997  -8803087.2997         0.0000           -230.7401     -6279.1814   3714409.9485      -230.7401     -6279.1814

LINE MINIMIZER BRACKET: DX 0.00177201 0.00177201 DU -205.166 998.518 DUDX -454508 223365 904235 
PRESSURE: 149 -234.579 3.51379 -1.5833 3.51379 -237.66 -2.23141 -1.5833 -2.23141 -219.924
GPRESSURE: 149 -6299.15 26.8194 3.3665 -48.4187 -6254.4 1.17226 3.13769 -0.834666 -6255.85
ENERGY:     149     27126.7074     69478.2078     95076.8047      1718.7321       -9326011.8621    328460.5609         0.0000         0.0000         0.0000       -8804150.8492         0.0000  -8804150.8492  -8804150.8492         0.0000           -230.7208     -6269.8014   3714409.9485      -230.7208     -6269.8014

LDB: ============= START OF LOAD BALANCING ============== 32.8087
LDB: TIME 32.8093 LOAD: AVG 0.181447 MAX 0.321974  PROXIES: TOTAL 1531 MAXPE 31 MAXPATCH 7 None MEM: 1330.68 MB
LDB: TIME 32.8094 LOAD: AVG 0.181447 MAX 0.321974  PROXIES: TOTAL 1531 MAXPE 31 MAXPATCH 7 RefineTorusLB MEM: 1330.68 MB
LDB: TIME 32.8094 LOAD: AVG 0.181447 MAX 0.321974  PROXIES: TOTAL 1531 MAXPE 31 MAXPATCH 7 RefineTorusLB MEM: 1330.68 MB
LDB: Reverting to original mapping
LDB: ============== END OF LOAD BALANCING =============== 32.8099
Info: useSync: 0 useProxySync: 0
LDB: =============== DONE WITH MIGRATION ================ 32.813
LINE MINIMIZER BRACKET: DX 0.00118848 0.000583531 DU -270.197 65.0311 DUDX -454508 -202.494 223365 
LINE MINIMIZER REDUCING GRADIENT FROM 454730 TO 454.73
PRESSURE: 150 -234.57 3.49185 -1.58612 3.49185 -237.729 -2.27296 -1.58612 -2.27296 -219.949
GPRESSURE: 150 -6298.14 27.6572 1.91444 -49.965 -6258.03 0.807876 2.19515 1.06446 -6256.37
Info: Initial time: 64 CPUs 0.0117065 s/step 0.0677461 days/ns 1330.68 MB memory
ETITLE:      TS           BOND          ANGLE          DIHED          IMPRP               ELECT            VDW       BOUNDARY           MISC        KINETIC               TOTAL           TEMP      POTENTIAL         TOTAL3        TEMPAVG            PRESSURE      GPRESSURE         VOLUME       PRESSAVG      GPRESSAVG

ENERGY:     150     27210.4113     69566.1044     95008.1688      1723.5719       -9326588.2925    328669.7278         0.0000         0.0000         0.0000       -8804410.3084         0.0000  -8804410.3084  -8804410.3084         0.0000           -230.7494     -6270.8487   3714409.9485      -230.7494     -6270.8487

PRESSURE: 151 -234.637 3.4692 -1.5887 3.4692 -237.874 -2.31578 -1.5887 -2.31578 -220.047
GPRESSURE: 151 -6296.94 28.4854 0.461347 -51.5439 -6261.63 0.350589 1.33262 2.82729 -6255.89
ENERGY:     151     27811.4772     69963.9751     94966.2173      1771.3630       -9327104.8204    329028.4884         0.0000         0.0000         0.0000       -8803563.2994         0.0000  -8803563.2994  -8803563.2994         0.0000           -230.8525     -6271.4878   3714409.9485      -230.8525     -6271.4878

LINE MINIMIZER BRACKET: DX 0.0017815 0.0017815 DU -259.459 847.009 DUDX -454730 164292 787247 
PRESSURE: 152 -234.565 3.4977 -1.58543 3.4977 -237.703 -2.26162 -1.58543 -2.26162 -219.935
GPRESSURE: 152 -6298.43 27.4387 2.29922 -49.5506 -6257.07 0.912206 2.43684 0.57635 -6256.32
ENERGY:     152     27137.8293     69512.6385     95023.7708      1718.1068       -9326441.1326    328599.9190         0.0000         0.0000         0.0000       -8804448.8682         0.0000  -8804448.8682  -8804448.8682         0.0000           -230.7345     -6270.6046   3714409.9485      -230.7345     -6270.6046

LINE MINIMIZER BRACKET: DX 0.00130932 0.000472178 DU -298.019 38.5598 DUDX -454730 -181.22 164292 
LINE MINIMIZER REDUCING GRADIENT FROM 441163 TO 441.163
PRESSURE: 153 -234.579 3.50306 -1.57809 3.50306 -237.777 -2.28187 -1.57809 -2.28187 -219.957
GPRESSURE: 153 -6297.56 22.2978 0.00659621 -49.7395 -6252.25 0.057054 0.346518 1.02835 -6255.99
ENERGY:     153     27454.5382     69597.9468     94946.0047      1715.9996       -9327119.6950    328735.5818         0.0000         0.0000         0.0000       -8804669.6239         0.0000  -8804669.6239  -8804669.6239         0.0000           -230.7711     -6268.6007   3714409.9485      -230.7711     -6268.6007

PRESSURE: 154 -234.68 3.50912 -1.57127 3.50912 -237.94 -2.3025 -1.57127 -2.3025 -220.067
GPRESSURE: 154 -6295.86 17.1156 -2.36456 -49.9375 -6246.75 -0.844857 -1.77908 1.37441 -6254.45
ENERGY:     154     28420.4953     70008.7657     94889.9783      1738.9790       -9327727.3508    329037.1971         0.0000         0.0000         0.0000       -8803631.9353         0.0000  -8803631.9353  -8803631.9353         0.0000           -230.8956     -6265.6887   3714409.9485      -230.8956     -6265.6887

LINE MINIMIZER BRACKET: DX 0.00192077 0.00192077 DU -220.756 1037.69 DUDX -441163 212037 869480 
PRESSURE: 155 -234.564 3.50146 -1.58041 3.50146 -237.743 -2.27547 -1.58041 -2.27547 -219.941
GPRESSURE: 155 -6297.92 23.9713 0.759345 -49.6773 -6253.87 0.33866 1.02641 0.896513 -6256.23
ENERGY:     155     27280.7189     69534.6038     94968.8624      1713.9353       -9326907.3046    328673.6462         0.0000         0.0000         0.0000       -8804735.5380         0.0000  -8804735.5380  -8804735.5380         0.0000           -230.7495     -6269.3402   3714409.9485      -230.7495     -6269.3402

LINE MINIMIZER BRACKET: DX 0.00129797 0.000622806 DU -286.67 65.9141 DUDX -441163 -234.538 212037 
LINE MINIMIZER REDUCING GRADIENT FROM 453544 TO 453.544
PRESSURE: 156 -234.605 3.56473 -1.58834 3.56473 -237.87 -2.2772 -1.58834 -2.2772 -220.003
GPRESSURE: 156 -6326.17 23.5604 5.01736 -50.5301 -6283.38 -2.78528 4.9246 -2.36889 -6279.45
ENERGY:     156     27535.9444     69644.3035     94885.9790      1711.1766       -9327736.7978    328990.7598         0.0000         0.0000         0.0000       -8804968.6345         0.0000  -8804968.6345  -8804968.6345         0.0000           -230.8258     -6296.3333   3714409.9485      -230.8258     -6296.3333

PRESSURE: 157 -234.736 3.62972 -1.59755 3.62972 -238.087 -2.28065 -1.59755 -2.28065 -220.154
GPRESSURE: 157 -6353.49 23.047 9.28845 -51.4502 -6312.11 -5.93116 8.87024 -5.77338 -6300.94
ENERGY:     157     28394.6604     70120.9881     94834.5688      1758.8887       -9328487.1881    329484.7150         0.0000         0.0000         0.0000       -8803893.3670         0.0000  -8803893.3670  -8803893.3670         0.0000           -230.9926     -6322.1775   3714409.9485      -230.9926     -6322.1775

LINE MINIMIZER BRACKET: DX 0.00195014 0.00195014 DU -233.096 1075.27 DUDX -453544 215117 888779 
PRESSURE: 158 -234.582 3.54416 -1.58539 3.54416 -237.819 -2.27661 -1.58539 -2.27661 -219.973
GPRESSURE: 158 -6317.18 23.7057 3.64833 -50.2482 -6273.97 -1.78057 3.66341 -1.30248 -6272.16
ENERGY:     158     27388.0571     69569.0391     94909.2240      1706.5593       -9327478.7520    328869.8871         0.0000         0.0000         0.0000       -8805035.9855         0.0000  -8805035.9855  -8805035.9855         0.0000           -230.7913     -6287.7694   3714409.9485      -230.7913     -6287.7694

LINE MINIMIZER BRACKET: DX 0.00132334 0.000626796 DU -300.448 67.351 DUDX -453544 -352.01 215117 
LINE MINIMIZER REDUCING GRADIENT FROM 427859 TO 427.859
PRESSURE: 159 -234.704 3.65192 -1.5833 3.65192 -237.893 -2.23642 -1.5833 -2.23642 -219.977
GPRESSURE: 159 -6351.88 27.046 3.08464 -53.4617 -6308.5 -3.2373 5.57845 -3.23808 -6298.88
ENERGY:     159     27437.8377     69715.3460     94832.7035      1714.7887       -9328330.1091    329507.8638         0.0000         0.0000         0.0000       -8805121.5694         0.0000  -8805121.5694  -8805121.5694         0.0000           -230.8581     -6319.7561   3714409.9485      -230.8581     -6319.7561

PRESSURE: 160 -234.916 3.75916 -1.58136 3.75916 -238.056 -2.19802 -1.58136 -2.19802 -220.07
GPRESSURE: 160 -6386.08 30.2957 2.48144 -56.769 -6342.75 -4.78771 7.48517 -5.36848 -6324.33
ETITLE:      TS           BOND          ANGLE          DIHED          IMPRP               ELECT            VDW       BOUNDARY           MISC        KINETIC               TOTAL           TEMP      POTENTIAL         TOTAL3        TEMPAVG            PRESSURE      GPRESSURE         VOLUME       PRESSAVG      GPRESSAVG

ENERGY:     160     28338.4416     70240.8285     94785.0134      1763.8772       -9329105.3486    330317.8845         0.0000         0.0000         0.0000       -8803659.3035         0.0000  -8803659.3035  -8803659.3035         0.0000           -231.0141     -6351.0546   3714409.9485      -231.0141     -6351.0546

LINE MINIMIZER BRACKET: DX 0.00200129 0.00200129 DU -85.584 1462.27 DUDX -427859 343033 1.11907e+06 
PRESSURE: 161 -234.639 3.60423 -1.58427 3.60423 -237.849 -2.25401 -1.58427 -2.25401 -219.964
GPRESSURE: 161 -6336.5 25.572 3.34168 -52.0225 -6293.17 -2.57881 4.72638 -2.35017 -6287.14
ENERGY:     161     27310.7234     69603.4356     94863.1966      1706.0883       -9327960.6154    329203.4056         0.0000         0.0000         0.0000       -8805273.7660         0.0000  -8805273.7660  -8805273.7660         0.0000           -230.8172     -6305.6039   3714409.9485      -230.8172     -6305.6039

LINE MINIMIZER BRACKET: DX 0.00111157 0.000889729 DU -237.78 152.197 DUDX -427859 -329.244 343033 
LINE MINIMIZER REDUCING GRADIENT FROM 425212 TO 425.212
PRESSURE: 162 -234.784 3.72445 -1.54412 3.72445 -237.912 -2.18503 -1.54412 -2.18503 -219.927
GPRESSURE: 162 -6330.26 25.2989 0.759696 -51.2276 -6286.65 -3.0856 6.90486 -2.56543 -6281.66
ENERGY:     162     27133.5770     69633.2290     94787.4371      1707.1761       -9328792.2063    330020.6809         0.0000         0.0000         0.0000       -8805510.1061         0.0000  -8805510.1061  -8805510.1061         0.0000           -230.8742     -6299.5228   3714409.9485      -230.8742     -6299.5228

PRESSURE: 163 -235.023 3.84501 -1.50455 3.84501 -238.07 -2.11863 -1.50455 -2.11863 -219.982
GPRESSURE: 163 -6322.55 24.9405 -1.80898 -50.5129 -6278.54 -3.6511 9.13441 -2.94983 -6274.12
ENERGY:     163     27512.0278     69995.9928     94739.5898      1742.5263       -9329547.6221    331020.1136         0.0000         0.0000         0.0000       -8804537.3718         0.0000  -8804537.3718  -8804537.3718         0.0000           -231.0251     -6291.7361   3714409.9485      -231.0251     -6291.7361

LINE MINIMIZER BRACKET: DX 0.00196882 0.00196882 DU -236.34 972.734 DUDX -425212 186158 803355 
PRESSURE: 164 -234.73 3.68787 -1.55631 3.68787 -237.882 -2.20597 -1.55631 -2.20597 -219.929
GPRESSURE: 164 -6332.31 25.3922 1.54476 -51.462 -6288.79 -2.92735 6.23717 -2.4827 -6283.53
ENERGY:     164     27128.6822     69588.9436     94807.5572      1703.2190       -9328547.4658    329753.2955         0.0000         0.0000         0.0000       -8805565.7682         0.0000  -8805565.7682  -8805565.7682         0.0000           -230.8470     -6301.5406   3714409.9485      -230.8470     -6301.5406

LINE MINIMIZER BRACKET: DX 0.00137034 0.000598486 DU -292.002 55.6621 DUDX -425212 -312.665 186158 
LINE MINIMIZER REDUCING GRADIENT FROM 408488 TO 408.488
PRESSURE: 165 -234.881 3.77077 -1.49702 3.77077 -238.017 -2.13723 -1.49702 -2.13723 -220.045
GPRESSURE: 165 -6320.76 23.0182 2.57114 -47.2284 -6280.09 -1.85832 7.23889 -2.74341 -6272.51
ENERGY:     165     27277.9706     69672.8308     94731.9325      1707.0224       -9329518.1312    330454.4000         0.0000         0.0000         0.0000       -8805673.9749         0.0000  -8805673.9749  -8805673.9749         0.0000           -230.9809     -6291.1204   3714409.9485      -230.9809     -6291.1204

PRESSURE: 166 -235.121 3.85334 -1.43733 3.85334 -238.238 -2.06954 -1.43733 -2.06954 -220.251
GPRESSURE: 166 -6308.64 20.5288 3.56472 -43.124 -6270.86 -0.885643 8.21322 -3.2203 -6260.18
ENERGY:     166     28155.8220     70133.4635     94683.8807      1750.7578       -9330412.8539    331321.7884         0.0000         0.0000         0.0000       -8804367.1415         0.0000  -8804367.1415  -8804367.1415         0.0000           -231.2033     -6279.8928   3714409.9485      -231.2033     -6279.8928

LINE MINIMIZER BRACKET: DX 0.00198936 0.00198936 DU -108.207 1306.83 DUDX -408488 300497 1.0151e+06 
PRESSURE: 167 -234.806 3.7356 -1.52256 3.7356 -237.948 -2.1659 -1.52256 -2.1659 -219.985
GPRESSURE: 167 -6325.7 24.038 2.14102 -49.0066 -6283.82 -2.29827 6.81689 -2.60458 -6277.33
ENERGY:     167     27125.8862     69591.3128     94760.6370      1700.5392       -9329116.2765    330137.6603         0.0000         0.0000         0.0000       -8805800.2410         0.0000  -8805800.2410  -8805800.2410         0.0000           -230.9132     -6295.6191   3714409.9485      -230.9132     -6295.6191

LINE MINIMIZER BRACKET: DX 0.00114713 0.000842227 DU -234.473 126.266 DUDX -408488 -359.171 300497 
LINE MINIMIZER REDUCING GRADIENT FROM 371140 TO 371.14
PRESSURE: 168 -234.866 3.82325 -1.40429 3.82325 -238.032 -2.14307 -1.40429 -2.14307 -220.084
GPRESSURE: 168 -6331.62 21.0874 3.28696 -49.5428 -6284.55 -1.08276 4.50235 -2.66254 -6283.19
ENERGY:     168     27612.7160     69628.9567     94691.5404      1706.9538       -9330237.4138    330636.4903         0.0000         0.0000         0.0000       -8805960.7567         0.0000  -8805960.7567  -8805960.7567         0.0000           -230.9937     -6299.7893   3714409.9485      -230.9937     -6299.7893

PRESSURE: 169 -235.016 3.91043 -1.28556 3.91043 -238.204 -2.12041 -1.28556 -2.12041 -220.272
GPRESSURE: 169 -6336.61 18.0764 4.39125 -50.2085 -6284.32 0.0526 2.15406 -2.8848 -6287.39
ENERGY:     169     28729.8669     70002.3038     94651.1859      1761.7301       -9331279.3401    331301.5396         0.0000         0.0000         0.0000       -8804832.7139         0.0000  -8804832.7139  -8804832.7139         0.0000           -231.1641     -6302.7717   3714409.9485      -231.1641     -6302.7717

LINE MINIMIZER BRACKET: DX 0.00216101 0.00216101 DU -160.516 1128.04 DUDX -371140 223280 821945 
PRESSURE: 170 -234.833 3.79058 -1.4483 3.79058 -237.989 -2.15145 -1.4483 -2.15145 -220.036
GPRESSURE: 170 -6329.5 22.2014 2.8636 -49.3285 -6284.38 -1.52855 5.37596 -2.62106 -6281.17
ETITLE:      TS           BOND          ANGLE          DIHED          IMPRP               ELECT            VDW       BOUNDARY           MISC        KINETIC               TOTAL           TEMP      POTENTIAL         TOTAL3        TEMPAVG            PRESSURE      GPRESSURE         VOLUME       PRESSAVG      GPRESSAVG

ENERGY:     170     27356.1378     69575.4852     94714.1513      1698.8722       -9329825.6514    330430.1525         0.0000         0.0000         0.0000       -8806050.8524         0.0000  -8806050.8524  -8806050.8524         0.0000           -230.9529     -6298.3500   3714409.9485      -230.9529     -6298.3500

LINE MINIMIZER BRACKET: DX 0.00135023 0.000810784 DU -250.611 90.0956 DUDX -371140 -242.358 223280 
LINE MINIMIZER REDUCING GRADIENT FROM 399609 TO 399.609
PRESSURE: 171 -234.927 3.83544 -1.36489 3.83544 -238.08 -2.12414 -1.36489 -2.12414 -220.192
GPRESSURE: 171 -6364.05 22.6887 4.3275 -53.7873 -6313.13 -0.0654317 5.89795 -2.81705 -6309.26
ENERGY:     171     27738.6710     69712.4261     94636.8215      1701.1998       -9331105.8270    331132.4245         0.0000         0.0000         0.0000       -8806184.2841         0.0000  -8806184.2841  -8806184.2841         0.0000           -231.0661     -6328.8120   3714409.9485      -231.0661     -6328.8120

PRESSURE: 172 -235.114 3.8796 -1.28088 3.8796 -238.263 -2.09706 -1.28088 -2.09706 -220.441
GPRESSURE: 172 -6397.39 23.1915 5.73131 -58.2855 -6340.68 1.40907 6.31801 -3.11586 -6335.49
ENERGY:     172     28806.6215     70207.4722     94585.0083      1733.2780       -9332301.1352    332005.9793         0.0000         0.0000         0.0000       -8804962.7759         0.0000  -8804962.7759  -8804962.7759         0.0000           -231.2730     -6357.8543   3714409.9485      -231.2730     -6357.8543

LINE MINIMIZER BRACKET: DX 0.00202044 0.00202044 DU -133.432 1221.51 DUDX -399609 268503 941818 
PRESSURE: 173 -234.878 3.81747 -1.39838 3.81747 -238.032 -2.135 -1.39838 -2.135 -220.119
GPRESSURE: 173 -6350.31 22.4902 3.74799 -51.9923 -6301.72 -0.653455 5.70025 -2.72673 -6298.19
ENERGY:     173     27502.8197     69614.4452     94664.8505      1696.6929       -9330602.0311    330830.4094         0.0000         0.0000         0.0000       -8806292.8135         0.0000  -8806292.8135  -8806292.8135         0.0000           -231.0094     -6316.7414   3714409.9485      -231.0094     -6316.7414

LINE MINIMIZER BRACKET: DX 0.00120964 0.000810798 DU -241.961 108.529 DUDX -399609 -243.059 268503 
MINIMIZER RESTARTING CONJUGATE GRADIENT ALGORITHM
LINE MINIMIZER REDUCING GRADIENT FROM 398370 TO 398.37
PRESSURE: 174 -234.717 3.76142 -1.46509 3.76142 -238.011 -2.18901 -1.46509 -2.18901 -220.001
GPRESSURE: 174 -6329.01 20.4894 -1.98615 -51.0654 -6279.28 -0.803368 3.38636 -0.533369 -6290.88
ENERGY:     174     28398.4193     69774.6614     94657.1462      1706.2258       -9330712.4203    331349.0443         0.0000         0.0000         0.0000       -8804826.9232         0.0000  -8804826.9232  -8804826.9232         0.0000           -230.9094     -6299.7247   3714409.9485      -230.9094     -6299.7247

LINE MINIMIZER BRACKET: DX 0 0.00292306 DU 0 1465.89 DUDX -398370 -398370 1.40126e+06 
PRESSURE: 175 -234.833 3.80518 -1.4131 3.80518 -238.018 -2.1472 -1.4131 -2.1472 -220.084
GPRESSURE: 175 -6344.72 22.0726 2.5056 -51.7611 -6295.88 -0.650983 5.21535 -2.20659 -6295.94
ENERGY:     175     27361.0444     69560.9718     94659.4767      1689.8772       -9330627.5294    330934.4454         0.0000         0.0000         0.0000       -8806421.7139         0.0000  -8806421.7139  -8806421.7139         0.0000           -230.9781     -6312.1792   3714409.9485      -230.9781     -6312.1792

LINE MINIMIZER BRACKET: DX 0.000647023 0.00227604 DU -128.9 1594.79 DUDX -398370 17.0647 1.40126e+06 
LINE MINIMIZER REDUCING GRADIENT FROM 214008 TO 214.008
PRESSURE: 176 -234.643 3.78709 -1.52987 3.78709 -237.961 -2.19539 -1.52987 -2.19539 -219.862
GPRESSURE: 176 -6370.64 20.4172 1.20454 -47.161 -6325.64 -3.11515 10.7898 -0.575075 -6321.82
ENERGY:     176     27543.0977     70149.0640     94659.5240      1848.8530       -9331310.9679    332266.6435         0.0000         0.0000         0.0000       -8804843.7856         0.0000  -8804843.7856  -8804843.7856         0.0000           -230.8218     -6339.3676   3714409.9485      -230.8218     -6339.3676

LINE MINIMIZER BRACKET: DX 0 0.00598892 DU 0 1577.93 DUDX -214008 -214008 741208 
PRESSURE: 177 -234.766 3.80124 -1.43909 3.80124 -237.982 -2.15824 -1.43909 -2.15824 -220.01
GPRESSURE: 177 -6349.61 21.7329 2.2305 -50.6979 -6301.62 -1.15788 6.47702 -1.80014 -6301.23
ENERGY:     177     27147.1679     69550.5162     94646.7486      1691.7188       -9330785.3399    331183.8934         0.0000         0.0000         0.0000       -8806565.2950         0.0000  -8806565.2950  -8806565.2950         0.0000           -230.9195     -6317.4844   3714409.9485      -230.9195     -6317.4844

LINE MINIMIZER BRACKET: DX 0.00134212 0.0046468 DU -143.581 1721.51 DUDX -214008 -81.8546 741208 
LINE MINIMIZER REDUCING GRADIENT FROM 211320 TO 211.32
PRESSURE: 178 -234.489 3.74715 -1.49317 3.74715 -237.842 -2.23772 -1.49317 -2.23772 -219.841
GPRESSURE: 178 -6384.42 20.9549 1.14474 -52.6243 -6330.75 -6.71269 5.22189 -4.31562 -6331.25
ENERGY:     178     27793.7752     69859.1420     94628.2480      1722.6346       -9331689.3296    331910.2451         0.0000         0.0000         0.0000       -8805775.2848         0.0000  -8805775.2848  -8805775.2848         0.0000           -230.7243     -6348.8048   3714409.9485      -230.7243     -6348.8048

LINE MINIMIZER BRACKET: DX 0 0.00462844 DU 0 790.01 DUDX -211320 -211320 552685 
PRESSURE: 179 -234.672 3.78636 -1.45417 3.78636 -237.925 -2.18007 -1.45417 -2.18007 -219.944
GPRESSURE: 179 -6358.85 21.5069 1.95194 -51.2121 -6309.26 -2.67244 6.15699 -2.47512 -6309.34
ENERGY:     179     27136.4090     69533.3348     94636.7453      1694.5440       -9331043.0562    331341.4723         0.0000         0.0000         0.0000       -8806700.5508         0.0000  -8806700.5508  -8806700.5508         0.0000           -230.8471     -6325.8176   3714409.9485      -230.8471     -6325.8176

LINE MINIMIZER BRACKET: DX 0.00128019 0.00334825 DU -135.256 925.266 DUDX -211320 38.1839 552685 
LINE MINIMIZER REDUCING GRADIENT FROM 245140 TO 245.14
PRESSURE: 180 -234.41 3.69438 -1.45312 3.69438 -237.928 -2.23993 -1.45312 -2.23993 -219.958
GPRESSURE: 180 -6382.88 24.8269 2.43049 -53.2316 -6333.23 -2.4166 3.41607 -4.46102 -6335.8
ETITLE:      TS           BOND          ANGLE          DIHED          IMPRP               ELECT            VDW       BOUNDARY           MISC        KINETIC               TOTAL           TEMP      POTENTIAL         TOTAL3        TEMPAVG            PRESSURE      GPRESSURE         VOLUME       PRESSAVG      GPRESSAVG

ENERGY:     180     28095.3796     69785.8858     94616.5021      1714.1256       -9332304.9566    331853.5830         0.0000         0.0000         0.0000       -8806239.4805         0.0000  -8806239.4805  -8806239.4805         0.0000           -230.7652     -6350.6338   3714409.9485      -230.7652     -6350.6338

LINE MINIMIZER BRACKET: DX 0 0.00404822 DU 0 461.07 DUDX -245140 -245140 472823 
PRESSURE: 181 -234.56 3.75473 -1.45377 3.75473 -237.905 -2.20048 -1.45377 -2.20048 -219.927
GPRESSURE: 181 -6366.86 22.6346 2.12255 -51.8878 -6317.21 -2.55831 5.22989 -3.11543 -6318.42
ENERGY:     181     27307.7478     69531.1792     94622.4455      1690.3918       -9331488.4598    331466.7588         0.0000         0.0000         0.0000       -8806869.9367         0.0000  -8806869.9367  -8806869.9367         0.0000           -230.7972     -6334.1644   3714409.9485      -230.7972     -6334.1644

LINE MINIMIZER BRACKET: DX 0.00138201 0.00266621 DU -169.386 630.456 DUDX -245140 22.1446 472823 
LINE MINIMIZER REDUCING GRADIENT FROM 238028 TO 238.028
PRESSURE: 182 -234.356 3.71936 -1.40397 3.71936 -237.799 -2.19591 -1.40397 -2.19591 -219.812
GPRESSURE: 182 -6339.35 19.9283 5.44399 -49.3729 -6289.03 -2.40629 2.65109 -2.63403 -6298.76
ENERGY:     182     28154.1288     69602.4785     94608.0328      1720.8142       -9332577.1071    332072.9752         0.0000         0.0000         0.0000       -8806418.6776         0.0000  -8806418.6776  -8806418.6776         0.0000           -230.6558     -6309.0447   3714409.9485      -230.6558     -6309.0447

LINE MINIMIZER BRACKET: DX 0 0.00344927 DU 0 451.259 DUDX -238028 -238028 499556 
PRESSURE: 183 -234.481 3.74353 -1.4377 3.74353 -237.858 -2.19923 -1.4377 -2.19923 -219.877
GPRESSURE: 183 -6357.68 21.7789 3.20744 -51.0644 -6307.78 -2.46512 4.41497 -2.91225 -6311.9
ENERGY:     183     27420.0654     69492.5294     94613.0025      1690.0351       -9331851.8464    331633.8990         0.0000         0.0000         0.0000       -8807002.3150         0.0000  -8807002.3150  -8807002.3150         0.0000           -230.7386     -6325.7856   3714409.9485      -230.7386     -6325.7856

LINE MINIMIZER BRACKET: DX 0.00111293 0.00233634 DU -132.378 583.637 DUDX -238028 -9.86724 499556 
LINE MINIMIZER REDUCING GRADIENT FROM 230687 TO 230.687
PRESSURE: 184 -234.4 3.74697 -1.39302 3.74697 -237.669 -2.13576 -1.39302 -2.13576 -219.669
GPRESSURE: 184 -6330.91 20.3548 2.54615 -47.3639 -6279.47 -0.0715763 0.899028 0.970979 -6290
ENERGY:     184     27584.2194     69465.1659     94591.5021      1706.3012       -9332846.4724    332570.5529         0.0000         0.0000         0.0000       -8806928.7309         0.0000  -8806928.7309  -8806928.7309         0.0000           -230.5794     -6300.1266   3714409.9485      -230.5794     -6300.1266

LINE MINIMIZER BRACKET: DX 0 0.00311682 DU 0 73.5841 DUDX -230687 -230687 278007 
PRESSURE: 185 -234.432 3.74503 -1.41773 3.74503 -237.76 -2.16998 -1.41773 -2.16998 -219.771
GPRESSURE: 185 -6345.42 21.1454 2.9109 -49.3705 -6294.81 -1.36719 2.82517 -1.13419 -6301.98
ENERGY:     185     27400.2030     69426.0627     94599.4350      1692.0705       -9332314.8184    332031.6488         0.0000         0.0000         0.0000       -8807165.3983         0.0000  -8807165.3983  -8807165.3983         0.0000           -230.6545     -6314.0728   3714409.9485      -230.6545     -6314.0728

LINE MINIMIZER BRACKET: DX 0.00141373 0.00170309 DU -163.083 236.667 DUDX -230687 14.8768 278007 
LINE MINIMIZER REDUCING GRADIENT FROM 253357 TO 253.357
PRESSURE: 186 -234.348 3.78664 -1.41493 3.78664 -237.607 -2.12203 -1.41493 -2.12203 -219.594
GPRESSURE: 186 -6355.71 24.1373 3.50141 -48.6528 -6305.91 -0.189255 3.62243 -0.97054 -6305.42
ENERGY:     186     27342.4207     69454.4266     94570.0546      1693.1536       -9333271.5160    333107.7585         0.0000         0.0000         0.0000       -8807103.7020         0.0000  -8807103.7020  -8807103.7020         0.0000           -230.5163     -6322.3471   3714409.9485      -230.5163     -6322.3471

LINE MINIMIZER BRACKET: DX 0 0.00259464 DU 0 61.6963 DUDX -253357 -253357 301031 
PRESSURE: 187 -234.382 3.76393 -1.41654 3.76393 -237.678 -2.14838 -1.41654 -2.14838 -219.678
GPRESSURE: 187 -6350.12 22.5166 3.17564 -49.0387 -6299.87 -0.813595 3.18483 -1.04624 -6303.62
ENERGY:     187     27283.1421     69393.9686     94582.9104      1688.9787       -9332762.8000    332498.2121         0.0000         0.0000         0.0000       -8807315.5882         0.0000  -8807315.5882  -8807315.5882         0.0000           -230.5795     -6317.8700   3714409.9485      -230.5795     -6317.8700

LINE MINIMIZER BRACKET: DX 0.00118601 0.00140863 DU -150.19 211.886 DUDX -253357 15.0347 301031 
LINE MINIMIZER REDUCING GRADIENT FROM 203645 TO 203.645
PRESSURE: 188 -234.321 3.84663 -1.40541 3.84663 -237.51 -2.07761 -1.40541 -2.07761 -219.501
GPRESSURE: 188 -6368.83 21.7283 6.13679 -50.0253 -6315.94 0.480036 2.57707 -4.29124 -6315
ENERGY:     188     27417.6485     69456.2286     94559.3944      1705.8256       -9333609.8594    333331.6852         0.0000         0.0000         0.0000       -8807139.0771         0.0000  -8807139.0771  -8807139.0771         0.0000           -230.4441     -6333.2556   3714409.9485      -230.4441     -6333.2556

LINE MINIMIZER BRACKET: DX 0 0.00300163 DU 0 176.511 DUDX -203645 -203645 321125 
PRESSURE: 189 -234.349 3.79611 -1.41234 3.79611 -237.603 -2.12115 -1.41234 -2.12115 -219.6
GPRESSURE: 189 -6357.17 22.2205 4.31938 -49.4124 -6305.86 -0.287369 2.94635 -2.27724 -6307.95
ENERGY:     189     27241.4555     69367.6416     94569.4388      1687.1944       -9333100.5461    332800.7140         0.0000         0.0000         0.0000       -8807434.1019         0.0000  -8807434.1019  -8807434.1019         0.0000           -230.5171     -6323.6626   3714409.9485      -230.5171     -6323.6626

LINE MINIMIZER BRACKET: DX 0.00116454 0.00183709 DU -118.514 295.025 DUDX -203645 -34.4229 321125 
LINE MINIMIZER REDUCING GRADIENT FROM 165957 TO 165.957
PRESSURE: 190 -234.366 3.83554 -1.44689 3.83554 -237.529 -2.08133 -1.44689 -2.08133 -219.539
GPRESSURE: 190 -6385.95 19.7335 3.49968 -46.3576 -6332.02 -2.64524 0.976907 -4.05448 -6325.91
ETITLE:      TS           BOND          ANGLE          DIHED          IMPRP               ELECT            VDW       BOUNDARY           MISC        KINETIC               TOTAL           TEMP      POTENTIAL         TOTAL3        TEMPAVG            PRESSURE      GPRESSURE         VOLUME       PRESSAVG      GPRESSAVG

ENERGY:     190     27662.9115     69586.5033     94546.6034      1709.4509       -9333870.0771    333216.3789         0.0000         0.0000         0.0000       -8807148.2292         0.0000  -8807148.2292  -8807148.2292         0.0000           -230.4781     -6347.9589   3714409.9485      -230.4781     -6347.9589

LINE MINIMIZER BRACKET: DX 0 0.00349595 DU 0 285.873 DUDX -165957 -165957 329511 
PRESSURE: 191 -234.345 3.80907 -1.4241 3.80907 -237.569 -2.10784 -1.4241 -2.10784 -219.569
GPRESSURE: 191 -6366.6 21.4037 4.05185 -48.3727 -6314.4 -1.04945 2.29945 -2.84351 -6313.9
ENERGY:     191     27279.6131     69387.9745     94558.3215      1689.2080       -9333365.8844    332919.5045         0.0000         0.0000         0.0000       -8807531.2627         0.0000  -8807531.2627  -8807531.2627         0.0000           -230.4942     -6331.6337   3714409.9485      -230.4942     -6331.6337

LINE MINIMIZER BRACKET: DX 0.00117099 0.00232496 DU -97.1608 383.034 DUDX -165957 7.54859 329511 
LINE MINIMIZER REDUCING GRADIENT FROM 155821 TO 155.821
PRESSURE: 192 -234.247 3.88466 -1.42384 3.88466 -237.567 -2.06834 -1.42384 -2.06834 -219.533
GPRESSURE: 192 -6374.68 17.0337 4.93084 -46.5906 -6319.74 -5.37264 3.31603 -3.18268 -6319.53
ENERGY:     192     27806.0146     69483.3801     94542.2028      1694.9302       -9333983.1213    333146.7467         0.0000         0.0000         0.0000       -8807309.8468         0.0000  -8807309.8468  -8807309.8468         0.0000           -230.4490     -6337.9821   3714409.9485      -230.4490     -6337.9821

LINE MINIMIZER BRACKET: DX 0 0.00359568 DU 0 221.416 DUDX -155821 -155821 278926 
PRESSURE: 193 -234.298 3.83625 -1.42391 3.83625 -237.556 -2.09364 -1.42391 -2.09364 -219.545
GPRESSURE: 193 -6369.37 19.8497 4.37633 -47.7113 -6316.19 -2.60081 2.67808 -2.95982 -6315.88
ENERGY:     193     27374.9896     69374.4801     94549.3419      1686.9838       -9333595.2930    332977.6777         0.0000         0.0000         0.0000       -8807631.8199         0.0000  -8807631.8199  -8807631.8199         0.0000           -230.4663     -6333.8151   3714409.9485      -230.4663     -6333.8151

LINE MINIMIZER BRACKET: DX 0.0012886 0.00230708 DU -100.557 321.973 DUDX -155821 5.93231 278926 
LINE MINIMIZER REDUCING GRADIENT FROM 155810 TO 155.81
PRESSURE: 194 -234.251 3.91817 -1.42383 3.91817 -237.538 -2.09039 -1.42383 -2.09039 -219.502
GPRESSURE: 194 -6384.09 21.3268 5.21789 -49.1989 -6332.05 -2.39271 3.00871 -2.19951 -6326.79
ENERGY:     194     27612.9557     69478.3026     94534.6729      1695.7778       -9334135.0660    333334.3699         0.0000         0.0000         0.0000       -8807478.9870         0.0000  -8807478.9870  -8807478.9870         0.0000           -230.4305     -6347.6421   3714409.9485      -230.4305     -6347.6421

LINE MINIMIZER BRACKET: DX 0 0.00314123 DU 0 152.833 DUDX -155810 -155810 253161 
PRESSURE: 195 -234.272 3.86774 -1.42372 3.86774 -237.54 -2.09262 -1.42372 -2.09262 -219.52
GPRESSURE: 195 -6374.89 20.4179 4.69474 -48.2575 -6322.14 -2.52025 2.80934 -2.66086 -6320.06
ENERGY:     195     27386.4816     69374.2604     94540.8871      1685.1564       -9333807.7864    333096.0674         0.0000         0.0000         0.0000       -8807724.9336         0.0000  -8807724.9336  -8807724.9336         0.0000           -230.4437     -6339.0302   3714409.9485      -230.4437     -6339.0302

LINE MINIMIZER BRACKET: DX 0.00119687 0.00194436 DU -93.1136 245.947 DUDX -155810 -30.3131 253161 
LINE MINIMIZER REDUCING GRADIENT FROM 153970 TO 153.97
PRESSURE: 196 -234.245 3.89433 -1.44102 3.89433 -237.514 -2.10241 -1.44102 -2.10241 -219.462
GPRESSURE: 196 -6365.83 21.7284 4.82935 -50.4371 -6313.56 0.0700296 -0.336051 -2.22289 -6315.74
ENERGY:     196     27404.0644     69393.8248     94530.5868      1694.7794       -9334256.9129    333672.8323         0.0000         0.0000         0.0000       -8807560.8252         0.0000  -8807560.8252  -8807560.8252         0.0000           -230.4072     -6331.7096   3714409.9485      -230.4072     -6331.7096

LINE MINIMIZER BRACKET: DX 0 0.00338527 DU 0 164.108 DUDX -153970 -153970 250967 
PRESSURE: 197 -234.252 3.87774 -1.43006 3.87774 -237.521 -2.09648 -1.43006 -2.09648 -219.488
GPRESSURE: 197 -6371.37 20.9257 4.74289 -49.0511 -6318.82 -1.53509 1.61843 -2.47926 -6318.43
ENERGY:     197     27310.5917     69337.8980     94534.1542      1684.2311       -9333986.9749    333295.9673         0.0000         0.0000         0.0000       -8807824.1327         0.0000  -8807824.1327  -8807824.1327         0.0000           -230.4202     -6336.2082   3714409.9485      -230.4202     -6336.2082

LINE MINIMIZER BRACKET: DX 0.00128732 0.00209795 DU -99.1991 263.307 DUDX -153970 -72.9639 250967 
LINE MINIMIZER REDUCING GRADIENT FROM 152543 TO 152.543
PRESSURE: 198 -234.277 3.89588 -1.37928 3.89588 -237.539 -2.1099 -1.37928 -2.1099 -219.492
GPRESSURE: 198 -6356.53 19.4483 8.09231 -48.1231 -6304.54 -0.623961 4.83578 -1.6689 -6305.64
ENERGY:     198     27381.8913     69370.5796     94518.3604      1692.0199       -9334414.1660    333830.3575         0.0000         0.0000         0.0000       -8807620.9573         0.0000  -8807620.9573  -8807620.9573         0.0000           -230.4359     -6322.2392   3714409.9485      -230.4359     -6322.2392

LINE MINIMIZER BRACKET: DX 0 0.00340501 DU 0 203.175 DUDX -152543 -152543 271974 
PRESSURE: 199 -234.252 3.88443 -1.41176 3.88443 -237.517 -2.1016 -1.41176 -2.1016 -219.48
GPRESSURE: 199 -6365.94 20.4009 5.9567 -48.6816 -6313.58 -1.19829 2.79303 -2.16834 -6313.84
ENERGY:     199     27249.0126     69304.6970     94525.7341      1683.0584       -9334148.6411    333468.7594         0.0000         0.0000         0.0000       -8807917.3795         0.0000  -8807917.3795  -8807917.3795         0.0000           -230.4163     -6331.1223   3714409.9485      -230.4163     -6331.1223

LDB: ============= START OF LOAD BALANCING ============== 33.3667
LDB: TIME 33.3673 LOAD: AVG 0.182106 MAX 0.331952  PROXIES: TOTAL 1531 MAXPE 31 MAXPATCH 7 None MEM: 1332.01 MB
LDB: TIME 33.3674 LOAD: AVG 0.182106 MAX 0.331952  PROXIES: TOTAL 1531 MAXPE 31 MAXPATCH 7 RefineTorusLB MEM: 1332.01 MB
LDB: TIME 33.3674 LOAD: AVG 0.182106 MAX 0.331952  PROXIES: TOTAL 1531 MAXPE 31 MAXPATCH 7 RefineTorusLB MEM: 1332.01 MB
LDB: Reverting to original mapping
LDB: ============== END OF LOAD BALANCING =============== 33.3678
Info: useSync: 0 useProxySync: 0
LDB: =============== DONE WITH MIGRATION ================ 33.3707
LINE MINIMIZER BRACKET: DX 0.0012238 0.00218121 DU -93.2468 296.422 DUDX -152543 -88.5771 271974 
LINE MINIMIZER REDUCING GRADIENT FROM 148774 TO 148.774
PRESSURE: 200 -234.289 3.91726 -1.28608 3.91726 -237.58 -2.14208 -1.28608 -2.14208 -219.502
GPRESSURE: 200 -6364.66 18.9766 4.96556 -50.4223 -6311.49 -1.45839 3.65959 -3.10188 -6312.66
Info: Benchmark time: 64 CPUs 0.0110607 s/step 0.0640088 days/ns 1332.01 MB memory
ETITLE:      TS           BOND          ANGLE          DIHED          IMPRP               ELECT            VDW       BOUNDARY           MISC        KINETIC               TOTAL           TEMP      POTENTIAL         TOTAL3        TEMPAVG            PRESSURE      GPRESSURE         VOLUME       PRESSAVG      GPRESSAVG

ENERGY:     200     27547.9553     69401.4220     94506.4758      1701.4036       -9334586.2012    333693.2273         0.0000         0.0000         0.0000       -8807735.7171         0.0000  -8807735.7171  -8807735.7171         0.0000           -230.4570     -6329.6041   3714409.9485      -230.4570     -6329.6041

LINE MINIMIZER BRACKET: DX 0 0.00347586 DU 0 181.662 DUDX -148774 -148774 253465 
PRESSURE: 201 -234.255 3.89646 -1.36519 3.89646 -237.529 -2.11665 -1.36519 -2.11665 -219.477
GPRESSURE: 201 -6365.38 19.8727 5.59886 -49.2966 -6312.73 -1.29822 3.13041 -2.50426 -6313.44
ENERGY:     201     27280.0213     69295.9453     94515.1102      1683.6015       -9334319.0520    333531.2953         0.0000         0.0000         0.0000       -8808013.0783         0.0000  -8808013.0783  -8808013.0783         0.0000           -230.4205     -6330.5172   3714409.9485      -230.4205     -6330.5172

LINE MINIMIZER BRACKET: DX 0.00128612 0.00218974 DU -95.6987 277.361 DUDX -148774 -70.032 253465 
LINE MINIMIZER REDUCING GRADIENT FROM 146505 TO 146.505
PRESSURE: 202 -234.323 3.89892 -1.28128 3.89892 -237.58 -2.12363 -1.28128 -2.12363 -219.536
GPRESSURE: 202 -6370.68 17.8311 4.41055 -52.4934 -6320.42 -4.71811 1.14878 -4.71732 -6320.37
ENERGY:     202     27684.3068     69372.5663     94499.7922      1694.3166       -9334702.5847    333553.0136         0.0000         0.0000         0.0000       -8807898.5892         0.0000  -8807898.5892  -8807898.5892         0.0000           -230.4795     -6337.1567   3714409.9485      -230.4795     -6337.1567

LINE MINIMIZER BRACKET: DX 0 0.0031761 DU 0 114.489 DUDX -146505 -146505 218764 
PRESSURE: 203 -234.273 3.89758 -1.33177 3.89758 -237.54 -2.11933 -1.33177 -2.11933 -219.491
GPRESSURE: 203 -6367.46 19.0602 5.13287 -50.5474 -6315.78 -2.67607 2.3539 -3.38659 -6316.25
ENERGY:     203     27369.9296     69290.8663     94506.4068      1684.3537       -9334480.0091    333521.9870         0.0000         0.0000         0.0000       -8808106.4657         0.0000  -8808106.4657  -8808106.4657         0.0000           -230.4348     -6333.1645   3714409.9485      -230.4348     -6333.1645

LINE MINIMIZER BRACKET: DX 0.00127447 0.00190163 DU -93.3874 207.876 DUDX -146505 -54.2923 218764 
LINE MINIMIZER REDUCING GRADIENT FROM 138690 TO 138.69
PRESSURE: 204 -234.348 3.93894 -1.27864 3.93894 -237.601 -2.12096 -1.27864 -2.12096 -219.524
GPRESSURE: 204 -6387.11 19.454 5.99406 -51.4855 -6340.79 -3.2399 3.25795 -1.40823 -6331.67
ENERGY:     204     27597.5956     69437.2770     94489.2538      1688.0092       -9334875.9925    333644.3140         0.0000         0.0000         0.0000       -8808019.5429         0.0000  -8808019.5429  -8808019.5429         0.0000           -230.4912     -6353.1923   3714409.9485      -230.4912     -6353.1923

LINE MINIMIZER BRACKET: DX 0 0.00303348 DU 0 86.9228 DUDX -138690 -138690 196277 
PRESSURE: 205 -234.297 3.91452 -1.31018 3.91452 -237.558 -2.12014 -1.31018 -2.12014 -219.497
GPRESSURE: 205 -6375.54 19.2248 5.48644 -50.9141 -6326.08 -2.89762 2.73232 -2.54603 -6322.65
ENERGY:     205     27400.8068     69317.7917     94497.0015      1682.3742       -9334649.7363    333558.0497         0.0000         0.0000         0.0000       -8808193.7124         0.0000  -8808193.7124  -8808193.7124         0.0000           -230.4508     -6341.4259   3714409.9485      -230.4508     -6341.4259

LINE MINIMIZER BRACKET: DX 0.00125703 0.00177645 DU -87.2467 174.17 DUDX -138690 -24.1447 196277 
LINE MINIMIZER REDUCING GRADIENT FROM 139064 TO 139.064
PRESSURE: 206 -234.322 3.96603 -1.29357 3.96603 -237.564 -2.08691 -1.29357 -2.08691 -219.445
GPRESSURE: 206 -6381.2 19.4529 3.76207 -49.8142 -6329.6 -3.43536 0.613394 -1.45823 -6330.1
ENERGY:     206     27432.0240     69352.5843     94483.8251      1688.1693       -9334980.2456    333883.0502         0.0000         0.0000         0.0000       -8808140.5925         0.0000  -8808140.5925  -8808140.5925         0.0000           -230.4437     -6346.9643   3714409.9485      -230.4437     -6346.9643

LINE MINIMIZER BRACKET: DX 0 0.00276491 DU 0 53.1198 DUDX -139064 -139064 177714 
PRESSURE: 207 -234.302 3.93697 -1.3027 3.93697 -237.554 -2.10527 -1.3027 -2.10527 -219.468
GPRESSURE: 207 -6377.98 19.3271 4.72988 -50.4094 -6327.58 -3.12478 1.80718 -2.05389 -6325.94
ENERGY:     207     27358.3392     69305.3099     94489.1205      1680.9182       -9334799.7495    333687.9411         0.0000         0.0000         0.0000       -8808278.1205         0.0000  -8808278.1205  -8808278.1205         0.0000           -230.4411     -6343.8331   3714409.9485      -230.4411     -6343.8331

LINE MINIMIZER BRACKET: DX 0.00121465 0.00155026 DU -84.4082 137.528 DUDX -139064 -38.1808 177714 
LINE MINIMIZER REDUCING GRADIENT FROM 143382 TO 143.382
PRESSURE: 208 -234.364 3.9679 -1.33493 3.9679 -237.574 -2.06915 -1.33493 -2.06915 -219.445
GPRESSURE: 208 -6391.57 20.0583 5.54938 -49.4295 -6334.88 -2.9743 1.65281 -2.28967 -6332.95
ENERGY:     208     27271.0208     69351.4770     94470.4707      1686.7781       -9335159.0883    334089.6378         0.0000         0.0000         0.0000       -8808289.7038         0.0000  -8808289.7038  -8808289.7038         0.0000           -230.4612     -6353.1345   3714409.9485      -230.4612     -6353.1345

PRESSURE: 209 -234.474 3.99924 -1.36549 3.99924 -237.646 -2.03186 -1.36549 -2.03186 -219.473
GPRESSURE: 209 -6405.09 20.7942 6.3709 -48.567 -6342.04 -2.84746 1.46939 -2.56971 -6339.54
ENERGY:     209     27538.2383     69575.5097     94463.7601      1709.5978       -9335480.7701    334584.4791         0.0000         0.0000         0.0000       -8807609.1851         0.0000  -8807609.1851  -8807609.1851         0.0000           -230.5312     -6362.2228   3714409.9485      -230.5312     -6362.2228

LINE MINIMIZER BRACKET: DX 0.00248314 0.00248314 DU -11.5833 680.519 DUDX -143382 134406 413696 
PRESSURE: 210 -234.328 3.95306 -1.31938 3.95306 -237.558 -2.08678 -1.31938 -2.08678 -219.45
GPRESSURE: 210 -6385.01 19.7042 5.15453 -49.8875 -6331.36 -3.04365 1.73304 -2.16866 -6329.61
ETITLE:      TS           BOND          ANGLE          DIHED          IMPRP               ELECT            VDW       BOUNDARY           MISC        KINETIC               TOTAL           TEMP      POTENTIAL         TOTAL3        TEMPAVG            PRESSURE      GPRESSURE         VOLUME       PRESSAVG      GPRESSAVG

ENERGY:     210     27268.9279     69306.9864     94478.0062      1681.8301       -9334989.9351    333884.0063         0.0000         0.0000         0.0000       -8808370.1782         0.0000  -8808370.1782  -8808370.1782         0.0000           -230.4453     -6348.6592   3714409.9485      -230.4453     -6348.6592

LINE MINIMIZER BRACKET: DX 0.00128321 0.00119992 DU -92.0577 80.4744 DUDX -143382 -10.0683 134406 
LINE MINIMIZER REDUCING GRADIENT FROM 144441 TO 144.441
PRESSURE: 211 -234.362 3.99562 -1.33516 3.99562 -237.59 -2.05298 -1.33516 -2.05298 -219.469
GPRESSURE: 211 -6375.27 19.6332 4.58436 -47.796 -6318.4 -1.36428 2.10913 -1.98796 -6326
ENERGY:     211     27304.2676     69297.0818     94463.1177      1680.9720       -9335284.4719    334131.0439         0.0000         0.0000         0.0000       -8808407.9889         0.0000  -8808407.9889  -8808407.9889         0.0000           -230.4736     -6339.8895   3714409.9485      -230.4736     -6339.8895

PRESSURE: 212 -234.435 4.03804 -1.35052 4.03804 -237.664 -2.01944 -1.35052 -2.01944 -219.525
GPRESSURE: 212 -6365.61 19.5672 3.98459 -45.8553 -6305.47 0.286428 2.44028 -1.84133 -6322.09
ENERGY:     212     27634.8525     69452.6048     94458.2894      1695.5646       -9335546.0457    334452.3921         0.0000         0.0000         0.0000       -8807852.3424         0.0000  -8807852.3424  -8807852.3424         0.0000           -230.5412     -6331.0562   3714409.9485      -230.5412     -6331.0562

LINE MINIMIZER BRACKET: DX 0.00230809 0.00230809 DU -37.8107 555.647 DUDX -144441 111908 369751 
PRESSURE: 213 -234.342 3.9771 -1.32824 3.9771 -237.571 -2.06763 -1.32824 -2.06763 -219.456
GPRESSURE: 213 -6379.5 19.6644 4.83757 -48.6886 -6324.04 -2.09273 1.95222 -2.06204 -6327.61
ENERGY:     213     27252.5747     69281.0418     94468.3890      1679.4448       -9335159.7598    334014.2699         0.0000         0.0000         0.0000       -8808464.0396         0.0000  -8808464.0396  -8808464.0396         0.0000           -230.4564     -6343.7162   3714409.9485      -230.4564     -6343.7162

LINE MINIMIZER BRACKET: DX 0.00130141 0.00100668 DU -93.8613 56.0506 DUDX -144441 -78.5187 111908 
LINE MINIMIZER REDUCING GRADIENT FROM 146436 TO 146.436
PRESSURE: 214 -234.376 4.00307 -1.33111 4.00307 -237.612 -2.04441 -1.33111 -2.04441 -219.511
GPRESSURE: 214 -6373.66 20.0347 5.54309 -47.282 -6319.99 -1.10658 2.21687 -2.63694 -6326.8
ENERGY:     214     27451.1978     69294.8017     94451.2899      1682.5920       -9335476.9099    334085.2385         0.0000         0.0000         0.0000       -8808511.7900         0.0000  -8808511.7900  -8808511.7900         0.0000           -230.4998     -6340.1514   3714409.9485      -230.4998     -6340.1514

PRESSURE: 215 -234.445 4.02866 -1.33342 4.02866 -237.689 -2.0206 -1.33342 -2.0206 -219.6
GPRESSURE: 215 -6367.82 20.4378 6.26811 -45.9714 -6315.91 -0.198101 2.48287 -3.28609 -6325.76
ENERGY:     215     27924.4319     69446.7440     94445.1427      1707.3349       -9335764.9683    334221.1208         0.0000         0.0000         0.0000       -8808020.1940         0.0000  -8808020.1940  -8808020.1940         0.0000           -230.5779     -6336.4963   3714409.9485      -230.5779     -6336.4963

LINE MINIMIZER BRACKET: DX 0.00216197 0.00216197 DU -47.7504 491.596 DUDX -146436 102394 352801 
PRESSURE: 216 -234.358 3.99246 -1.33 3.99246 -237.591 -2.0545 -1.33 -2.0545 -219.484
GPRESSURE: 216 -6376.05 19.8772 5.25106 -47.8477 -6321.66 -1.50207 2.10833 -2.39172 -6327.16
ENERGY:     216     27336.2451     69272.4311     94457.0107      1678.6830       -9335350.0932    334048.3393         0.0000         0.0000         0.0000       -8808557.3840         0.0000  -8808557.3840  -8808557.3840         0.0000           -230.4777     -6341.6229   3714409.9485      -230.4777     -6341.6229

LINE MINIMIZER BRACKET: DX 0.00127278 0.000889185 DU -93.3444 45.594 DUDX -146436 -135.126 102394 
LINE MINIMIZER REDUCING GRADIENT FROM 150337 TO 150.337
PRESSURE: 217 -234.405 3.98346 -1.3062 3.98346 -237.664 -2.04987 -1.3062 -2.04987 -219.532
GPRESSURE: 217 -6381.59 19.8262 7.77906 -48.345 -6327.53 -1.29773 2.10535 -3.3398 -6328.65
ENERGY:     217     27558.2308     69295.3787     94437.8827      1680.6651       -9335685.8695    334099.6521         0.0000         0.0000         0.0000       -8808614.0601         0.0000  -8808614.0601  -8808614.0601         0.0000           -230.5334     -6345.9211   3714409.9485      -230.5334     -6345.9211

PRESSURE: 218 -234.485 3.97429 -1.28219 3.97429 -237.773 -2.04506 -1.28219 -2.04506 -219.613
GPRESSURE: 218 -6387.03 19.811 10.3193 -48.9381 -6333.25 -1.16015 2.07709 -4.35854 -6329.75
ENERGY:     218     28035.0442     69450.8384     94428.0539      1695.5067       -9335995.6817    334214.4912         0.0000         0.0000         0.0000       -8808171.7473         0.0000  -8808171.7473  -8808171.7473         0.0000           -230.6237     -6350.0117   3714409.9485      -230.6237     -6350.0117

LINE MINIMIZER BRACKET: DX 0.00202922 0.00202922 DU -56.6761 442.313 DUDX -150337 94760.4 341547 
PRESSURE: 219 -234.383 3.98696 -1.31553 3.98696 -237.631 -2.0517 -1.31553 -2.0517 -219.509
GPRESSURE: 219 -6379.46 19.8408 6.80184 -48.14 -6325.27 -1.36728 2.10974 -2.96405 -6328.11
ENERGY:     219     27442.3171     69270.8029     94444.1811      1678.3754       -9335559.0872    334072.4362         0.0000         0.0000         0.0000       -8808650.9746         0.0000  -8808650.9746  -8808650.9746         0.0000           -230.5078     -6344.2797   3714409.9485      -230.5078     -6344.2797

LINE MINIMIZER BRACKET: DX 0.00124558 0.000783639 DU -93.5906 36.9145 DUDX -150337 -89.1271 94760.4 
LINE MINIMIZER REDUCING GRADIENT FROM 149214 TO 149.214
PRESSURE: 220 -234.41 3.99084 -1.27332 3.99084 -237.704 -2.04251 -1.27332 -2.04251 -219.486
GPRESSURE: 220 -6389.36 19.2863 6.79093 -49.2767 -6333.95 -2.4082 1.51033 -3.6086 -6332.3
ETITLE:      TS           BOND          ANGLE          DIHED          IMPRP               ELECT            VDW       BOUNDARY           MISC        KINETIC               TOTAL           TEMP      POTENTIAL         TOTAL3        TEMPAVG            PRESSURE      GPRESSURE         VOLUME       PRESSAVG      GPRESSAVG

ENERGY:     220     27493.0018     69298.8429     94425.4224      1675.6591       -9335883.9337    334273.4001         0.0000         0.0000         0.0000       -8808717.6074         0.0000  -8808717.6074  -8808717.6074         0.0000           -230.5331     -6351.8694   3714409.9485      -230.5331     -6351.8694

PRESSURE: 221 -234.47 3.99479 -1.23164 3.99479 -237.811 -2.03324 -1.23164 -2.03324 -219.494
GPRESSURE: 221 -6399.11 18.7373 6.76873 -50.5371 -6342.53 -3.47958 0.860135 -4.28199 -6336.14
ENERGY:     221     27769.5453     69460.6417     94414.6514      1684.1853       -9336185.9741    334536.5948         0.0000         0.0000         0.0000       -8808320.3558         0.0000  -8808320.3558  -8808320.3558         0.0000           -230.5914     -6359.2607   3714409.9485      -230.5914     -6359.2607

LINE MINIMIZER BRACKET: DX 0.00199165 0.00199165 DU -66.6328 397.252 DUDX -149214 82764.8 316526 
PRESSURE: 222 -234.396 3.98943 -1.28823 3.98943 -237.674 -2.04632 -1.28823 -2.04632 -219.49
GPRESSURE: 222 -6385.84 19.4821 6.79656 -48.8562 -6330.87 -2.0333 1.72961 -3.37642 -6330.84
ENERGY:     222     27449.0534     69273.5311     94431.1988      1675.3376       -9335770.7082    334194.7965         0.0000         0.0000         0.0000       -8808746.7908         0.0000  -8808746.7908  -8808746.7908         0.0000           -230.5201     -6349.1843   3714409.9485      -230.5201     -6349.1843

LINE MINIMIZER BRACKET: DX 0.00128249 0.000709158 DU -95.8162 29.1833 DUDX -149214 -38.6701 82764.8 
LINE MINIMIZER REDUCING GRADIENT FROM 147625 TO 147.625
PRESSURE: 223 -234.428 3.98704 -1.23942 3.98704 -237.736 -2.04067 -1.23942 -2.04067 -219.457
GPRESSURE: 223 -6395.95 18.1949 8.64683 -49.9036 -6341.57 -4.96235 0.879009 -4.49589 -6335.52
ENERGY:     223     27298.1754     69364.0885     94409.3250      1679.2775       -9336089.9986    334525.3433         0.0000         0.0000         0.0000       -8808813.7889         0.0000  -8808813.7889  -8808813.7889         0.0000           -230.5403     -6357.6812   3714409.9485      -230.5403     -6357.6812

PRESSURE: 224 -234.491 3.98471 -1.19035 3.98471 -237.832 -2.03447 -1.19035 -2.03447 -219.454
GPRESSURE: 224 -6405.99 16.9202 10.469 -51.0511 -6352.2 -7.90657 -0.0465515 -5.63824 -6339.92
ENERGY:     224     27371.7640     69583.3546     94397.1385      1704.1943       -9336387.9825    334911.2474         0.0000         0.0000         0.0000       -8808420.2837         0.0000  -8808420.2837  -8808420.2837         0.0000           -230.5920     -6366.0391   3714409.9485      -230.5920     -6366.0391

LINE MINIMIZER BRACKET: DX 0.00200534 0.00200534 DU -66.9981 393.505 DUDX -147625 81121.3 311895 
PRESSURE: 225 -234.413 3.98803 -1.25689 3.98803 -237.71 -2.04273 -1.25689 -2.04273 -219.466
GPRESSURE: 225 -6392.38 18.6485 7.99368 -49.5191 -6337.78 -3.92071 1.18919 -4.09559 -6333.89
ENERGY:     225     27325.9568     69317.2929     94415.9788      1675.4851       -9335979.4369    334402.0745         0.0000         0.0000         0.0000       -8808842.6487         0.0000  -8808842.6487  -8808842.6487         0.0000           -230.5297     -6354.6833   3714409.9485      -230.5297     -6354.6833

LINE MINIMIZER BRACKET: DX 0.00129516 0.000710182 DU -95.858 28.8598 DUDX -147625 -120.425 81121.3 
LINE MINIMIZER REDUCING GRADIENT FROM 141279 TO 141.279
PRESSURE: 226 -234.447 3.99933 -1.22114 3.99933 -237.751 -2.03847 -1.22114 -2.03847 -219.413
GPRESSURE: 226 -6387.37 16.1373 10.0367 -50.7068 -6333.7 -2.68391 1.32545 -2.46119 -6334.49
ENERGY:     226     27329.5389     69333.6414     94394.3979      1677.7363       -9336279.4479    334671.1902         0.0000         0.0000         0.0000       -8808872.9432         0.0000  -8808872.9432  -8808872.9432         0.0000           -230.5372     -6351.8550   3714409.9485      -230.5372     -6351.8550

PRESSURE: 227 -234.506 4.01045 -1.18455 4.01045 -237.82 -2.03415 -1.18455 -2.03415 -219.386
GPRESSURE: 227 -6382.4 13.64 12.0604 -51.9608 -6329.65 -1.47304 1.41321 -0.864107 -6334.92
ENERGY:     227     27663.6484     69466.8482     94378.9954      1689.3654       -9336558.3303    334980.1901         0.0000         0.0000         0.0000       -8808379.2828         0.0000  -8808379.2828  -8808379.2828         0.0000           -230.5707     -6348.9936   3714409.9485      -230.5707     -6348.9936

LINE MINIMIZER BRACKET: DX 0.0020608 0.0020608 DU -30.2945 493.66 DUDX -141279 112128 367419 
PRESSURE: 228 -234.429 3.99446 -1.23685 3.99446 -237.73 -2.04052 -1.23685 -2.04052 -219.433
GPRESSURE: 228 -6389.57 17.2447 9.13488 -50.1715 -6335.49 -3.22463 1.27199 -3.17888 -6334.24
ENERGY:     228     27287.1878     69312.0129     94403.1898      1675.5846       -9336149.1424    334547.4748         0.0000         0.0000         0.0000       -8808923.6926         0.0000  -8808923.6926  -8808923.6926         0.0000           -230.5307     -6353.1029   3714409.9485      -230.5307     -6353.1029

LINE MINIMIZER BRACKET: DX 0.00114983 0.00091097 DU -81.0439 50.7494 DUDX -141279 -120.579 112128 
LINE MINIMIZER REDUCING GRADIENT FROM 198327 TO 198.327
PRESSURE: 229 -234.422 4.03444 -1.20985 4.03444 -237.753 -2.01871 -1.20985 -2.01871 -219.41
GPRESSURE: 229 -6393.2 17.5868 10.7186 -51.1451 -6339.48 -2.92572 1.49788 -2.59226 -6338.93
ENERGY:     229     27308.5709     69316.7220     94377.5796      1673.1960       -9336498.6655    334696.8824         0.0000         0.0000         0.0000       -8809125.7146         0.0000  -8809125.7146  -8809125.7146         0.0000           -230.5283     -6357.2008   3714409.9485      -230.5283     -6357.2008

PRESSURE: 230 -234.436 4.07427 -1.18272 4.07427 -237.798 -1.99632 -1.18272 -1.99632 -219.406
GPRESSURE: 230 -6396 17.9684 12.2888 -52.1423 -6342.65 -2.60875 1.68986 -1.9923 -6342.79
ETITLE:      TS           BOND          ANGLE          DIHED          IMPRP               ELECT            VDW       BOUNDARY           MISC        KINETIC               TOTAL           TEMP      POTENTIAL         TOTAL3        TEMPAVG            PRESSURE      GPRESSURE         VOLUME       PRESSAVG      GPRESSAVG

ENERGY:     230     27382.5679     69366.9939     94356.4571      1676.4483       -9336826.9664    334881.5297         0.0000         0.0000         0.0000       -8809162.9694         0.0000  -8809162.9694  -8809162.9694         0.0000           -230.5465     -6360.4798   3714409.9485      -230.5465     -6360.4798

PRESSURE: 231 -234.469 4.11336 -1.15548 4.11336 -237.865 -1.97419 -1.15548 -1.97419 -219.422
GPRESSURE: 231 -6397.92 18.3879 13.8384 -53.1378 -6344.97 -2.27003 1.84461 -1.38977 -6345.76
ENERGY:     231     27509.2942     69462.8854     94340.0200      1685.3426       -9337132.8673    335103.6950         0.0000         0.0000         0.0000       -8809031.6301         0.0000  -8809031.6301  -8809031.6301         0.0000           -230.5856     -6362.8819   3714409.9485      -230.5856     -6362.8819

LINE MINIMIZER BRACKET: DX 0.00142738 0.00142738 DU -37.2547 131.339 DUDX -84161.7 32650.1 152577 
PRESSURE: 232 -234.43 4.06349 -1.19052 4.06349 -237.783 -2.00259 -1.19052 -2.00259 -219.405
GPRESSURE: 232 -6395.31 17.857 11.8527 -51.8626 -6341.85 -2.69553 1.64169 -2.16019 -6341.8
ENERGY:     232     27356.7226     69348.4495     94361.8695      1674.9783       -9336737.8701    334826.5953         0.0000         0.0000         0.0000       -8809169.2549         0.0000  -8809169.2549  -8809169.2549         0.0000           -230.5394     -6359.6513   3714409.9485      -230.5394     -6359.6513

LINE MINIMIZER BRACKET: DX 0.00103075 0.000396628 DU -43.5403 6.28559 DUDX -84161.7 -138.189 32650.1 
MINIMIZER RESTARTING CONJUGATE GRADIENT ALGORITHM
LINE MINIMIZER REDUCING GRADIENT FROM 320061 TO 320.061
PRESSURE: 233 -234.382 4.03261 -1.18568 4.03261 -237.723 -2.00234 -1.18568 -2.00234 -219.42
GPRESSURE: 233 -6404.18 19.0488 10.2722 -51.4055 -6349.21 -5.64152 -1.21259 -5.51419 -6345.14
ENERGY:     233     28599.2560     69554.0027     94375.1677      1697.6068       -9336789.7426    334666.2566         0.0000         0.0000         0.0000       -8807897.4529         0.0000  -8807897.4529  -8807897.4529         0.0000           -230.5083     -6366.1781   3714409.9485      -230.5083     -6366.1781

LINE MINIMIZER BRACKET: DX 0 0.00308782 DU 0 1271.8 DUDX -320061 -320061 1.14373e+06 
PRESSURE: 234 -234.412 4.05655 -1.18924 4.05655 -237.762 -2.00264 -1.18924 -2.00264 -219.4
GPRESSURE: 234 -6395.94 18.1331 11.555 -51.7296 -6342.13 -3.35391 1.06351 -2.90513 -6341.64
ENERGY:     234     27355.3617     69303.6989     94360.7025      1671.2307       -9336750.1199    334781.7578         0.0000         0.0000         0.0000       -8809277.3683         0.0000  -8809277.3683  -8809277.3683         0.0000           -230.5249     -6359.9009   3714409.9485      -230.5249     -6359.9009

LINE MINIMIZER BRACKET: DX 0.000675119 0.0024127 DU -108.113 1379.92 DUDX -320061 37.0398 1.14373e+06 
LINE MINIMIZER REDUCING GRADIENT FROM 126579 TO 126.579
PRESSURE: 235 -234.343 4.1105 -1.21184 4.1105 -237.69 -1.95722 -1.21184 -1.95722 -219.424
GPRESSURE: 235 -6415.26 22.4767 8.10439 -49.5043 -6359.97 -4.05744 -1.2549 -3.26074 -6352.97
ENERGY:     235     27914.0407     69458.1376     94366.3949      1706.6665       -9336901.3988    334658.8707         0.0000         0.0000         0.0000       -8808797.2883         0.0000  -8808797.2883  -8808797.2883         0.0000           -230.4858     -6376.0690   3714409.9485      -230.4858     -6376.0690

LINE MINIMIZER BRACKET: DX 0 0.00410506 DU 0 480.08 DUDX -126579 -126579 360430 
PRESSURE: 236 -234.386 4.07088 -1.19522 4.07088 -237.735 -1.99084 -1.19522 -1.99084 -219.398
GPRESSURE: 236 -6400.54 19.2649 10.6744 -51.1394 -6346.35 -3.53349 0.47618 -2.99232 -6344.34
ENERGY:     236     27392.3193     69289.1352     94358.4083      1671.8403       -9336790.5443    334733.9689         0.0000         0.0000         0.0000       -8809344.8722         0.0000  -8809344.8722  -8809344.8722         0.0000           -230.5065     -6363.7423   3714409.9485      -230.5065     -6363.7423

LINE MINIMIZER BRACKET: DX 0.00106685 0.00303821 DU -67.5039 547.584 DUDX -126579 20.1263 360430 
LINE MINIMIZER REDUCING GRADIENT FROM 108631 TO 108.631
PRESSURE: 237 -234.265 4.13577 -1.26186 4.13577 -237.65 -1.94838 -1.26186 -1.94838 -219.41
GPRESSURE: 237 -6393.48 17.9353 9.72261 -50.7069 -6339.87 -0.887544 0.232383 -3.45823 -6342.1
ENERGY:     237     27777.5664     69389.9400     94353.2152      1684.8443       -9336942.4456    334760.8217         0.0000         0.0000         0.0000       -8808976.0580         0.0000  -8808976.0580  -8808976.0580         0.0000           -230.4415     -6358.4836   3714409.9485      -230.4415     -6358.4836

LINE MINIMIZER BRACKET: DX 0 0.00433117 DU 0 368.814 DUDX -108631 -108631 278870 
PRESSURE: 238 -234.343 4.08911 -1.21405 4.08911 -237.702 -1.97904 -1.21405 -1.97904 -219.392
GPRESSURE: 238 -6398.33 18.8852 10.4095 -51.0022 -6344.28 -2.78109 0.412074 -3.11164 -6343.58
ENERGY:     238     27414.9169     69264.5358     94354.5087      1671.9652       -9336835.9615    334719.1979         0.0000         0.0000         0.0000       -8809410.8369         0.0000  -8809410.8369  -8809410.8369         0.0000           -230.4786     -6362.0621   3714409.9485      -230.4786     -6362.0621

LINE MINIMIZER BRACKET: DX 0.00121397 0.00311719 DU -65.9647 434.779 DUDX -108631 25.3748 278870 
LINE MINIMIZER REDUCING GRADIENT FROM 101807 TO 101.807
PRESSURE: 239 -234.242 4.12131 -1.25191 4.12131 -237.626 -1.97055 -1.25191 -1.97055 -219.39
GPRESSURE: 239 -6396.58 18.2151 9.30985 -48.7569 -6342.37 -2.20124 1.70237 -3.63033 -6341.21
ENERGY:     239     27514.6983     69385.9455     94343.7701      1673.9834       -9336984.5932    334873.6384         0.0000         0.0000         0.0000       -8809192.5576         0.0000  -8809192.5576  -8809192.5576         0.0000           -230.4192     -6360.0523   3714409.9485      -230.4192     -6360.0523

LINE MINIMIZER BRACKET: DX 0 0.0038197 DU 0 218.279 DUDX -101807 -101807 215885 
PRESSURE: 240 -234.303 4.09932 -1.22581 4.09932 -237.67 -1.97633 -1.22581 -1.97633 -219.383
GPRESSURE: 240 -6397.59 18.6667 10.062 -50.2651 -6343.49 -2.58431 0.830162 -3.26983 -6342.75
ETITLE:      TS           BOND          ANGLE          DIHED          IMPRP               ELECT            VDW       BOUNDARY           MISC        KINETIC               TOTAL           TEMP      POTENTIAL         TOTAL3        TEMPAVG            PRESSURE      GPRESSURE         VOLUME       PRESSAVG      GPRESSAVG

ENERGY:     240     27377.2188     69267.1128     94348.8370      1669.6093       -9336887.9228    334752.0376         0.0000         0.0000         0.0000       -8809473.1073         0.0000  -8809473.1073  -8809473.1073         0.0000           -230.4518     -6361.2779   3714409.9485      -230.4518     -6361.2779

LINE MINIMIZER BRACKET: DX 0.00122324 0.00259647 DU -62.2703 280.55 DUDX -101807 -28.2415 215885 
LINE MINIMIZER REDUCING GRADIENT FROM 98948.9 TO 98.9489
PRESSURE: 241 -234.25 4.13427 -1.25443 4.13427 -237.624 -1.98001 -1.25443 -1.98001 -219.298
GPRESSURE: 241 -6397.15 19.5326 5.01085 -49.3853 -6344.03 -1.90423 0.854889 -0.841078 -6344.39
ENERGY:     241     27379.8352     69297.7428     94339.0202      1678.5132       -9337013.0363    334918.0294         0.0000         0.0000         0.0000       -8809399.8956         0.0000  -8809399.8956  -8809399.8956         0.0000           -230.3907     -6361.8595   3714409.9485      -230.3907     -6361.8595

LINE MINIMIZER BRACKET: DX 0 0.00326882 DU 0 73.2117 DUDX -98948.9 -98948.9 143775 
PRESSURE: 242 -234.276 4.11357 -1.23788 4.11357 -237.645 -1.97803 -1.23788 -1.97803 -219.342
GPRESSURE: 242 -6397.33 19.0197 8.00842 -49.8941 -6343.62 -2.29685 0.846343 -2.27161 -6343.39
ENERGY:     242     27328.8100     69255.9425     94342.8964      1669.3367       -9336943.2096    334807.3528         0.0000         0.0000         0.0000       -8809538.8712         0.0000  -8809538.8712  -8809538.8712         0.0000           -230.4211     -6361.4482   3714409.9485      -230.4211     -6361.4482

LINE MINIMIZER BRACKET: DX 0.00133274 0.00193607 DU -65.7639 138.976 DUDX -98948.9 59.6073 143775 
LINE MINIMIZER REDUCING GRADIENT FROM 106256 TO 106.256
PRESSURE: 243 -234.205 4.1251 -1.22764 4.1251 -237.618 -1.99783 -1.22764 -1.99783 -219.276
GPRESSURE: 243 -6400.31 21.3692 8.81615 -50.8703 -6345.96 -2.70472 3.16517 -2.87753 -6345.59
ENERGY:     243     27401.1072     69297.3497     94327.2775      1677.9463       -9337087.9134    334891.5025         0.0000         0.0000         0.0000       -8809492.7303         0.0000  -8809492.7303  -8809492.7303         0.0000           -230.3665     -6363.9537   3714409.9485      -230.3665     -6363.9537

LINE MINIMIZER BRACKET: DX 0 0.00277769 DU 0 46.1409 DUDX -106256 -106256 139394 
PRESSURE: 244 -234.24 4.11841 -1.23314 4.11841 -237.629 -1.98655 -1.23314 -1.98655 -219.309
GPRESSURE: 244 -6398.54 20.0353 8.36793 -50.3035 -6344.55 -2.4675 1.85699 -2.53238 -6344.31
ENERGY:     244     27317.3936     69251.2065     94334.7403      1671.1633       -9337010.0400    334832.8076         0.0000         0.0000         0.0000       -8809602.7287         0.0000  -8809602.7287  -8809602.7287         0.0000           -230.3926     -6362.4671   3714409.9485      -230.3926     -6362.4671

LINE MINIMIZER BRACKET: DX 0.00120108 0.00157661 DU -63.8576 109.998 DUDX -106256 11.7964 139394 
LINE MINIMIZER REDUCING GRADIENT FROM 94611.4 TO 94.6114
PRESSURE: 245 -234.158 4.11315 -1.18721 4.11315 -237.614 -2.0265 -1.18721 -2.0265 -219.252
GPRESSURE: 245 -6406.63 20.5082 8.3804 -50.4405 -6353.47 -3.27182 4.9137 -2.01891 -6350.1
ENERGY:     245     27512.5449     69337.8927     94314.7559      1676.9869       -9337193.5194    334831.7196         0.0000         0.0000         0.0000       -8809519.6194         0.0000  -8809519.6194  -8809519.6194         0.0000           -230.3412     -6370.0670   3714409.9485      -230.3412     -6370.0670

LINE MINIMIZER BRACKET: DX 0 0.00300326 DU 0 83.1093 DUDX -94611.4 -94611.4 149802 
PRESSURE: 246 -234.203 4.11664 -1.21517 4.11664 -237.617 -2.00183 -1.21517 -2.00183 -219.282
GPRESSURE: 246 -6401.6 20.217 8.37687 -50.3463 -6347.94 -2.76522 3.0435 -2.32607 -6346.55
ENERGY:     246     27346.4837     69261.9898     94325.4541      1671.2793       -9337085.0609    334822.2588         0.0000         0.0000         0.0000       -8809657.5952         0.0000  -8809657.5952  -8809657.5952         0.0000           -230.3676     -6365.3637   3714409.9485      -230.3676     -6365.3637

LINE MINIMIZER BRACKET: DX 0.00116181 0.00184145 DU -54.8665 137.976 DUDX -94611.4 -20.1907 149802 
LINE MINIMIZER REDUCING GRADIENT FROM 83867.9 TO 83.8679
PRESSURE: 247 -234.151 4.11384 -1.17138 4.11384 -237.605 -2.01992 -1.17138 -2.01992 -219.274
GPRESSURE: 247 -6398.13 17.7179 8.17899 -50.6319 -6348.61 -6.28887 4.81072 -3.37765 -6344.85
ENERGY:     247     27571.7362     69312.3574     94307.4816      1679.5034       -9337238.9714    334800.1623         0.0000         0.0000         0.0000       -8809567.7305         0.0000  -8809567.7305  -8809567.7305         0.0000           -230.3435     -6363.8642   3714409.9485      -230.3435     -6363.8642

LINE MINIMIZER BRACKET: DX 0 0.00340253 DU 0 89.8647 DUDX -83867.9 -83867.9 136746 
PRESSURE: 248 -234.179 4.11575 -1.1986 4.11575 -237.608 -2.00843 -1.1986 -2.00843 -219.274
GPRESSURE: 248 -6400.2 19.2646 8.30302 -50.4446 -6348.11 -4.0962 3.71725 -2.71956 -6345.88
ENERGY:     248     27387.1982     69257.9972     94316.6560      1670.6517       -9337148.0275    334803.5679         0.0000         0.0000         0.0000       -8809711.9564         0.0000  -8809711.9564  -8809711.9564         0.0000           -230.3536     -6364.7275   3714409.9485      -230.3536     -6364.7275

LINE MINIMIZER BRACKET: DX 0.00129382 0.00210871 DU -54.3612 144.226 DUDX -83867.9 46.5923 136746 
LINE MINIMIZER REDUCING GRADIENT FROM 80895.7 TO 80.8957
PRESSURE: 249 -234.141 4.11423 -1.20069 4.11423 -237.598 -2.01464 -1.20069 -2.01464 -219.323
GPRESSURE: 249 -6407.45 18.0069 8.70282 -53.08 -6358.79 -4.93531 4.09379 -4.48428 -6348.41
ENERGY:     249     27508.8109     69360.2380     94298.6480      1678.7968       -9337326.5979    334887.2244         0.0000         0.0000         0.0000       -8809592.8798         0.0000  -8809592.8798  -8809592.8798         0.0000           -230.3542     -6371.5509   3714409.9485      -230.3542     -6371.5509

LINE MINIMIZER BRACKET: DX 0 0.00368084 DU 0 119.077 DUDX -80895.7 -80895.7 145531 
PRESSURE: 250 -234.16 4.11499 -1.19929 4.11499 -237.599 -2.0112 -1.19929 -2.0112 -219.286
GPRESSURE: 250 -6402.71 18.8143 8.44748 -51.3751 -6351.84 -4.38557 3.85478 -3.34088 -6346.78
Info: Benchmark time: 64 CPUs 0.011101 s/step 0.0642417 days/ns 1332.01 MB memory
ETITLE:      TS           BOND          ANGLE          DIHED          IMPRP               ELECT            VDW       BOUNDARY           MISC        KINETIC               TOTAL           TEMP      POTENTIAL         TOTAL3        TEMPAVG            PRESSURE      GPRESSURE         VOLUME       PRESSAVG      GPRESSAVG

ENERGY:     250     27382.2169     69268.6269     94308.3838      1670.9203       -9337216.4008    334821.0813         0.0000         0.0000         0.0000       -8809765.1715         0.0000  -8809765.1715  -8809765.1715         0.0000           -230.3482     -6367.1087   3714409.9485      -230.3482     -6367.1087

LINE MINIMIZER BRACKET: DX 0.00131468 0.00236616 DU -53.2151 172.292 DUDX -80895.7 -21.1839 145531 
LINE MINIMIZER REDUCING GRADIENT FROM 88067.2 TO 88.0672
PRESSURE: 251 -234.14 4.12514 -1.18112 4.12514 -237.575 -1.99258 -1.18112 -1.99258 -219.288
GPRESSURE: 251 -6399.15 18.9641 6.86592 -52.4869 -6344.11 -2.23784 2.73316 -3.17808 -6345.6
ENERGY:     251     27443.0632     69295.0290     94293.4594      1674.5141       -9337303.6498    334981.4380         0.0000         0.0000         0.0000       -8809616.1461         0.0000  -8809616.1461  -8809616.1461         0.0000           -230.3340     -6362.9565   3714409.9485      -230.3340     -6362.9565

LINE MINIMIZER BRACKET: DX 0 0.00344185 DU 0 149.025 DUDX -88067.2 -88067.2 174631 
PRESSURE: 252 -234.147 4.11823 -1.19332 4.11823 -237.584 -2.00469 -1.19332 -2.00469 -219.28
GPRESSURE: 252 -6401.46 18.8611 7.92658 -51.7407 -6349.2 -3.65832 3.48848 -3.27842 -6346.39
ENERGY:     252     27348.1780     69253.1343     94301.5717      1669.7447       -9337250.4216    334861.8346         0.0000         0.0000         0.0000       -8809815.9583         0.0000  -8809815.9583  -8809815.9583         0.0000           -230.3370     -6365.6850   3714409.9485      -230.3370     -6365.6850

LINE MINIMIZER BRACKET: DX 0.00115371 0.00228814 DU -50.7868 199.812 DUDX -88067.2 -13.5135 174631 
LINE MINIMIZER REDUCING GRADIENT FROM 81583.1 TO 81.5831
PRESSURE: 253 -234.167 4.13967 -1.19541 4.13967 -237.616 -1.9599 -1.19541 -1.9599 -219.311
GPRESSURE: 253 -6403.24 19.8558 10.5346 -53.0929 -6347.08 -2.0996 5.38715 -1.01247 -6344.02
ENERGY:     253     27447.2809     69364.3084     94281.8469      1684.2144       -9337408.7670    335049.0779         0.0000         0.0000         0.0000       -8809582.0385         0.0000  -8809582.0385  -8809582.0385         0.0000           -230.3649     -6364.7805   3714409.9485      -230.3649     -6364.7805

LINE MINIMIZER BRACKET: DX 0 0.00422581 DU 0 233.92 DUDX -81583.1 -81583.1 192331 
PRESSURE: 254 -234.146 4.12481 -1.19379 4.12481 -237.586 -1.99138 -1.19379 -1.99138 -219.282
GPRESSURE: 254 -6401.9 19.1611 8.70788 -52.1283 -6348.48 -3.18772 4.06089 -2.5939 -6345.7
ENERGY:     254     27315.7571     69255.3480     94293.2283      1669.3545       -9337303.7813    334902.9248         0.0000         0.0000         0.0000       -8809867.1687         0.0000  -8809867.1687  -8809867.1687         0.0000           -230.3377     -6365.3585   3714409.9485      -230.3377     -6365.3585

LINE MINIMIZER BRACKET: DX 0.0012588 0.00296701 DU -51.2103 285.13 DUDX -81583.1 -21.5994 192331 
LINE MINIMIZER REDUCING GRADIENT FROM 79156.6 TO 79.1566
PRESSURE: 255 -234.097 4.12293 -1.22923 4.12293 -237.631 -1.92653 -1.22923 -1.92653 -219.29
GPRESSURE: 255 -6395.15 18.2087 7.93119 -52.0701 -6342.42 -4.07401 2.73289 -2.75862 -6342.37
ENERGY:     255     27516.4856     69338.5834     94270.9399      1680.3619       -9337483.5517    334960.5137         0.0000         0.0000         0.0000       -8809716.6671         0.0000  -8809716.6671  -8809716.6671         0.0000           -230.3393     -6359.9786   3714409.9485      -230.3393     -6359.9786

LINE MINIMIZER BRACKET: DX 0 0.00389314 DU 0 150.502 DUDX -79156.6 -79156.6 156466 
PRESSURE: 256 -234.123 4.12402 -1.20547 4.12402 -237.594 -1.96997 -1.20547 -1.96997 -219.278
GPRESSURE: 256 -6399.59 18.8449 8.45283 -52.0953 -6346.4 -3.48062 3.62071 -2.64272 -6344.6
ENERGY:     256     27332.2377     69254.8396     94283.7846      1670.0109       -9337369.6734    334909.8167         0.0000         0.0000         0.0000       -8809918.9840         0.0000  -8809918.9840  -8809918.9840         0.0000           -230.3317     -6363.5301   3714409.9485      -230.3317     -6363.5301

LINE MINIMIZER BRACKET: DX 0.00130785 0.00258529 DU -51.8154 202.317 DUDX -79156.6 -42.4876 156466 
LINE MINIMIZER REDUCING GRADIENT FROM 77542.8 TO 77.5428
PRESSURE: 257 -234.094 4.13725 -1.21044 4.13725 -237.66 -1.95312 -1.21044 -1.95312 -219.259
GPRESSURE: 257 -6406.2 20.0395 6.70661 -50.0089 -6355.87 -3.19106 3.12738 -2.54445 -6353.41
ENERGY:     257     27572.0123     69343.1644     94261.1152      1675.5206       -9337568.8387    334899.0529         0.0000         0.0000         0.0000       -8809817.9733         0.0000  -8809817.9733  -8809817.9733         0.0000           -230.3376     -6371.8237   3714409.9485      -230.3376     -6371.8237

LINE MINIMIZER BRACKET: DX 0 0.003593 DU 0 101.011 DUDX -77542.8 -77542.8 133776 
PRESSURE: 258 -234.107 4.12885 -1.20736 4.12885 -237.612 -1.96392 -1.20736 -1.96392 -219.266
GPRESSURE: 258 -6401.98 19.2859 7.81979 -51.3152 -6349.84 -3.37475 3.44862 -2.60286 -6347.86
ENERGY:     258     27375.4784     69263.5120     94273.8607      1669.6887       -9337447.3613    334894.6648         0.0000         0.0000         0.0000       -8809970.1568         0.0000  -8809970.1568  -8809970.1568         0.0000           -230.3283     -6366.5609   3714409.9485      -230.3283     -6366.5609

LINE MINIMIZER BRACKET: DX 0.00131848 0.00227452 DU -51.1728 152.184 DUDX -77542.8 -49.1503 133776 
LINE MINIMIZER REDUCING GRADIENT FROM 80842.1 TO 80.8421
PRESSURE: 259 -234.114 4.11358 -1.24101 4.11358 -237.707 -1.9331 -1.24101 -1.9331 -219.236
GPRESSURE: 259 -6415.11 20.6499 9.23235 -50.4341 -6363.48 -3.30522 6.10832 -2.98212 -6357.53
ENERGY:     259     27521.6921     69353.0747     94254.2011      1677.6427       -9337620.4046    334932.5301         0.0000         0.0000         0.0000       -8809881.2638         0.0000  -8809881.2638  -8809881.2638         0.0000           -230.3522     -6378.7069   3714409.9485      -230.3522     -6378.7069

LINE MINIMIZER BRACKET: DX 0 0.00316937 DU 0 88.893 DUDX -80842.1 -80842.1 137061 
PRESSURE: 260 -234.105 4.12331 -1.21973 4.12331 -237.642 -1.95261 -1.21973 -1.95261 -219.25
GPRESSURE: 260 -6406.81 19.7958 8.35249 -50.9799 -6354.86 -3.34776 4.44418 -2.73626 -6351.47
ETITLE:      TS           BOND          ANGLE          DIHED          IMPRP               ELECT            VDW       BOUNDARY           MISC        KINETIC               TOTAL           TEMP      POTENTIAL         TOTAL3        TEMPAVG            PRESSURE      GPRESSURE         VOLUME       PRESSAVG      GPRESSAVG

ENERGY:     260     27388.3693     69275.3149     94264.8934      1669.6663       -9337515.3092    334899.3836         0.0000         0.0000         0.0000       -8810017.6816         0.0000  -8810017.6816  -8810017.6816         0.0000           -230.3325     -6371.0466   3714409.9485      -230.3325     -6371.0466

LINE MINIMIZER BRACKET: DX 0.00117651 0.00199286 DU -47.5248 136.418 DUDX -80842.1 -36.0868 137061 
LINE MINIMIZER REDUCING GRADIENT FROM 73708.3 TO 73.7083
PRESSURE: 261 -234.099 4.09714 -1.27554 4.09714 -237.7 -1.9636 -1.27554 -1.9636 -219.246
GPRESSURE: 261 -6410.52 20.8077 7.84553 -50.6503 -6358.86 -1.44958 2.9684 -1.20554 -6355.98
ENERGY:     261     27410.2275     69330.4199     94246.3485      1673.0878       -9337624.4650    335016.5019         0.0000         0.0000         0.0000       -8809947.8793         0.0000  -8809947.8793  -8809947.8793         0.0000           -230.3484     -6375.1213   3714409.9485      -230.3484     -6375.1213

LINE MINIMIZER BRACKET: DX 0 0.00321253 DU 0 69.8024 DUDX -73708.3 -73708.3 117273 
PRESSURE: 262 -234.098 4.11319 -1.24156 4.11319 -237.66 -1.95701 -1.24156 -1.95701 -219.244
GPRESSURE: 262 -6408.2 20.1885 8.16326 -50.8441 -6356.37 -2.61894 3.87797 -2.1437 -6353.23
ENERGY:     262     27358.7289     69277.4241     94256.3410      1668.8818       -9337560.6902    334935.9233         0.0000         0.0000         0.0000       -8810063.3911         0.0000  -8810063.3911  -8810063.3911         0.0000           -230.3341     -6372.5985   3714409.9485      -230.3341     -6372.5985

LINE MINIMIZER BRACKET: DX 0.00124056 0.00197197 DU -45.7095 115.512 DUDX -73708.3 -53.2939 117273 
LINE MINIMIZER REDUCING GRADIENT FROM 72307.8 TO 72.3078
PRESSURE: 263 -234.166 4.11521 -1.26387 4.11521 -237.691 -1.97269 -1.26387 -1.97269 -219.26
GPRESSURE: 263 -6408.64 19.3247 7.60898 -51.5939 -6356.61 -2.03646 2.0967 -2.53173 -6351.4
ENERGY:     263     27336.6526     69344.0162     94234.6627      1670.1051       -9337675.6383    335071.5265         0.0000         0.0000         0.0000       -8810018.6751         0.0000  -8810018.6751  -8810018.6751         0.0000           -230.3723     -6372.2181   3714409.9485      -230.3723     -6372.2181

LINE MINIMIZER BRACKET: DX 0 0.00306775 DU 0 44.716 DUDX -72307.8 -72307.8 101604 
PRESSURE: 264 -234.122 4.11431 -1.25068 4.11431 -237.668 -1.96341 -1.25068 -1.96341 -219.246
GPRESSURE: 264 -6408.37 19.8273 7.9359 -51.1558 -6356.46 -2.37927 3.13868 -2.30315 -6352.49
ENERGY:     264     27316.4928     69287.9526     94246.0959      1667.6954       -9337611.6024    334983.6427         0.0000         0.0000         0.0000       -8810109.7231         0.0000  -8810109.7231  -8810109.7231         0.0000           -230.3456     -6372.4408   3714409.9485      -230.3456     -6372.4408

LINE MINIMIZER BRACKET: DX 0.00127654 0.00179121 DU -46.332 91.048 DUDX -72307.8 -54.8445 101604 
LINE MINIMIZER REDUCING GRADIENT FROM 71359.4 TO 71.3594
PRESSURE: 265 -234.158 4.11073 -1.25302 4.11073 -237.715 -1.96581 -1.25302 -1.96581 -219.273
GPRESSURE: 265 -6398.52 18.9701 7.30182 -51.2433 -6347.01 -1.97901 5.46447 -1.80343 -6343.7
ENERGY:     265     27401.7341     69308.5024     94230.1789      1671.2661       -9337714.3832    335028.1030         0.0000         0.0000         0.0000       -8810074.5988         0.0000  -8810074.5988  -8810074.5988         0.0000           -230.3820     -6363.0766   3714409.9485      -230.3820     -6363.0766

LINE MINIMIZER BRACKET: DX 0 0.00295861 DU 0 35.1243 DUDX -71359.4 -71359.4 95265.1 
PRESSURE: 266 -234.134 4.11267 -1.25174 4.11267 -237.684 -1.9647 -1.25174 -1.9647 -219.254
GPRESSURE: 266 -6404.11 19.4606 7.66901 -51.1904 -6352.37 -2.21117 4.13664 -2.08588 -6348.73
ENERGY:     266     27322.9018     69280.5415     94237.9797      1667.0036       -9337658.0975    334994.7928         0.0000         0.0000         0.0000       -8810154.8780         0.0000  -8810154.8780  -8810154.8780         0.0000           -230.3574     -6368.4046   3714409.9485      -230.3574     -6368.4046

LINE MINIMIZER BRACKET: DX 0.0012683 0.00169031 DU -45.1549 80.2792 DUDX -71359.4 -36.805 95265.1 
LINE MINIMIZER REDUCING GRADIENT FROM 72028.6 TO 72.0286
PRESSURE: 267 -234.168 4.12195 -1.24647 4.12195 -237.764 -1.97793 -1.24647 -1.97793 -219.303
GPRESSURE: 267 -6406.56 20.2541 7.91158 -52.1266 -6356.03 -2.80549 6.67106 -0.777026 -6352.76
ENERGY:     267     27482.7529     69335.6188     94221.2384      1672.5946       -9337795.7628    334953.3324         0.0000         0.0000         0.0000       -8810130.2256         0.0000  -8810130.2256  -8810130.2256         0.0000           -230.4116     -6371.7818   3714409.9485      -230.4116     -6371.7818

LINE MINIMIZER BRACKET: DX 0 0.00284488 DU 0 24.6524 DUDX -72028.6 -72028.6 89702.8 
PRESSURE: 268 -234.146 4.1169 -1.24941 4.1169 -237.716 -1.97041 -1.24941 -1.97041 -219.272
GPRESSURE: 268 -6405.19 19.8151 7.78239 -51.6082 -6353.99 -2.47646 5.27241 -1.49529 -6350.54
ENERGY:     268     27363.7974     69291.1259     94229.4030      1667.8413       -9337721.9569    334969.2605         0.0000         0.0000         0.0000       -8810200.5287         0.0000  -8810200.5287  -8810200.5287         0.0000           -230.3778     -6369.9062   3714409.9485      -230.3778     -6369.9062

LINE MINIMIZER BRACKET: DX 0.00126969 0.00157519 DU -45.6507 70.3031 DUDX -72028.6 36.9644 89702.8 
LINE MINIMIZER REDUCING GRADIENT FROM 79482.1 TO 79.4821
PRESSURE: 269 -234.179 4.15452 -1.21782 4.15452 -237.793 -1.96741 -1.21782 -1.96741 -219.307
GPRESSURE: 269 -6405.58 19.7493 9.38912 -53.0711 -6354.78 -3.5035 6.09324 -2.49876 -6354.42
ENERGY:     269     27501.0309     69322.2273     94212.9314      1669.6283       -9337829.1646    334916.4361         0.0000         0.0000         0.0000       -8810206.9105         0.0000  -8810206.9105  -8810206.9105         0.0000           -230.4265     -6371.5939   3714409.9485      -230.4265     -6371.5939

PRESSURE: 270 -234.24 4.19095 -1.18641 4.19095 -237.9 -1.96432 -1.18641 -1.96432 -219.369
GPRESSURE: 270 -6405.82 19.6751 10.9758 -54.5435 -6355.4 -4.50568 6.89526 -3.54171 -6357.98
ETITLE:      TS           BOND          ANGLE          DIHED          IMPRP               ELECT            VDW       BOUNDARY           MISC        KINETIC               TOTAL           TEMP      POTENTIAL         TOTAL3        TEMPAVG            PRESSURE      GPRESSURE         VOLUME       PRESSAVG      GPRESSAVG

ENERGY:     270     27835.7367     69456.9626     94204.2118      1681.7556       -9337913.8290    334918.9896         0.0000         0.0000         0.0000       -8809816.1726         0.0000  -8809816.1726  -8809816.1726         0.0000           -230.5028     -6373.0644   3714409.9485      -230.5028     -6373.0644

LINE MINIMIZER BRACKET: DX 0.00256312 0.00256312 DU -6.3818 390.738 DUDX -79482.1 74812.5 230460 
PRESSURE: 271 -234.16 4.13648 -1.23306 4.13648 -237.752 -1.96923 -1.23306 -1.96923 -219.286
GPRESSURE: 271 -6405.4 19.7846 8.61508 -52.3628 -6354.42 -3.00926 5.69643 -2.00883 -6352.58
ENERGY:     271     27409.9552     69294.2459     94219.9409      1667.4719       -9337780.0656    334935.2293         0.0000         0.0000         0.0000       -8810253.2225         0.0000  -8810253.2225  -8810253.2225         0.0000           -230.3993     -6370.8003   3714409.9485      -230.3993     -6370.8003

LINE MINIMIZER BRACKET: DX 0.00132284 0.00124028 DU -52.6938 46.312 DUDX -79482.1 2.07994 74812.5 
LINE MINIMIZER REDUCING GRADIENT FROM 84007.1 TO 84.0071
PRESSURE: 272 -234.182 4.16814 -1.2361 4.16814 -237.852 -1.9632 -1.2361 -1.9632 -219.339
GPRESSURE: 272 -6411.72 19.778 7.75754 -51.5478 -6359.91 -3.66299 8.27784 -1.92176 -6357.45
ENERGY:     272     27412.4886     69362.1865     94200.9086      1669.2509       -9337874.3741    334957.2490         0.0000         0.0000         0.0000       -8810272.2904         0.0000  -8810272.2904  -8810272.2904         0.0000           -230.4575     -6376.3624   3714409.9485      -230.4575     -6376.3624

PRESSURE: 273 -234.229 4.19944 -1.23966 4.19944 -237.979 -1.95738 -1.23966 -1.95738 -219.417
GPRESSURE: 273 -6417.98 19.7443 6.88403 -50.7675 -6365.3 -4.27552 10.8479 -1.88394 -6362.04
ENERGY:     273     27585.5929     69529.8243     94190.0015      1683.6422       -9337946.8859    335031.4968         0.0000         0.0000         0.0000       -8809926.3282         0.0000  -8809926.3282  -8809926.3282         0.0000           -230.5417     -6381.7758   3714409.9485      -230.5417     -6381.7758

LINE MINIMIZER BRACKET: DX 0.00238583 0.00238583 DU -19.0679 345.962 DUDX -84007.1 68293.6 222168 
PRESSURE: 274 -234.169 4.154 -1.23456 4.154 -237.803 -1.96576 -1.23456 -1.96576 -219.312
GPRESSURE: 274 -6408.9 19.7872 8.14226 -51.9127 -6357.46 -3.37387 7.12216 -1.95636 -6355.3
ENERGY:     274     27390.2824     69319.4441     94208.4300      1666.8957       -9337834.9342    334941.0978         0.0000         0.0000         0.0000       -8810308.7841         0.0000  -8810308.7841  -8810308.7841         0.0000           -230.4282     -6373.8870   3714409.9485      -230.4282     -6373.8870

LINE MINIMIZER BRACKET: DX 0.00131789 0.00106794 DU -55.5616 36.4938 DUDX -84007.1 -53.3899 68293.6 
LINE MINIMIZER REDUCING GRADIENT FROM 79539.8 TO 79.5398
PRESSURE: 275 -234.192 4.2113 -1.23609 4.2113 -237.879 -1.94998 -1.23609 -1.94998 -219.367
GPRESSURE: 275 -6415.65 20.1632 7.07523 -50.9958 -6363.37 -3.69852 8.16968 -2.03469 -6359.89
ENERGY:     275     27342.8395     69365.4016     94191.3324      1668.7564       -9337917.2743    335025.2353         0.0000         0.0000         0.0000       -8810323.7092         0.0000  -8810323.7092  -8810323.7092         0.0000           -230.4795     -6379.6347   3714409.9485      -230.4795     -6379.6347

PRESSURE: 276 -234.238 4.26829 -1.23723 4.26829 -237.979 -1.93414 -1.23723 -1.93414 -219.443
GPRESSURE: 276 -6422.32 20.5443 5.98413 -50.092 -6369.16 -4.01457 9.19617 -2.1908 -6364.26
ENERGY:     276     27475.7568     69493.7381     94180.8060      1680.3349       -9337981.1054    335153.0311         0.0000         0.0000         0.0000       -8809997.4385         0.0000  -8809997.4385  -8809997.4385         0.0000           -230.5533     -6385.2480   3714409.9485      -230.5533     -6385.2480

LINE MINIMIZER BRACKET: DX 0.0023209 0.0023209 DU -14.925 326.271 DUDX -79539.8 66873 214457 
PRESSURE: 277 -234.179 4.18529 -1.23519 4.18529 -237.841 -1.95714 -1.23519 -1.95714 -219.34
GPRESSURE: 277 -6412.57 19.9922 7.56489 -51.4133 -6360.68 -3.55094 7.69377 -1.98953 -6357.83
ENERGY:     277     27342.1078     69334.2251     94198.3196      1666.7027       -9337881.9116    334981.5380         0.0000         0.0000         0.0000       -8810359.0185         0.0000  -8810359.0185  -8810359.0185         0.0000           -230.4534     -6377.0267   3714409.9485      -230.4534     -6377.0267

LINE MINIMIZER BRACKET: DX 0.00126225 0.00105864 DU -50.2343 35.3093 DUDX -79539.8 -47.1083 66873 
LINE MINIMIZER REDUCING GRADIENT FROM 83540.6 TO 83.5406
PRESSURE: 278 -234.21 4.226 -1.21409 4.226 -237.887 -1.93698 -1.21409 -1.93698 -219.378
GPRESSURE: 278 -6416.95 19.5825 8.80416 -52.192 -6364.35 -3.70917 7.7425 -3.03031 -6360.82
ENERGY:     278     27319.8376     69364.0148     94182.8142      1666.2737       -9337981.1360    335058.0277         0.0000         0.0000         0.0000       -8810390.1680         0.0000  -8810390.1680  -8810390.1680         0.0000           -230.4918     -6380.7067   3714409.9485      -230.4918     -6380.7067

PRESSURE: 279 -234.26 4.26598 -1.19269 4.26598 -237.955 -1.91664 -1.19269 -1.91664 -219.437
GPRESSURE: 279 -6421.24 19.1436 10.0162 -53.0163 -6367.92 -3.83754 7.75797 -4.12893 -6363.59
ENERGY:     279     27435.0616     69469.3268     94172.8361      1673.6081       -9338065.2536    335174.7372         0.0000         0.0000         0.0000       -8810139.6838         0.0000  -8810139.6838  -8810139.6838         0.0000           -230.5508     -6384.2506   3714409.9485      -230.5508     -6384.2506

LINE MINIMIZER BRACKET: DX 0.00205545 0.00205545 DU -31.1495 250.484 DUDX -83540.6 53156 190823 
PRESSURE: 280 -234.196 4.21005 -1.22268 4.21005 -237.867 -1.94487 -1.22268 -1.94487 -219.361
GPRESSURE: 280 -6415.25 19.7459 8.32408 -51.8859 -6362.93 -3.65074 7.7262 -2.61934 -6359.68
ETITLE:      TS           BOND          ANGLE          DIHED          IMPRP               ELECT            VDW       BOUNDARY           MISC        KINETIC               TOTAL           TEMP      POTENTIAL         TOTAL3        TEMPAVG            PRESSURE      GPRESSURE         VOLUME       PRESSAVG      GPRESSAVG

ENERGY:     280     27312.1713     69343.4447     94188.1929      1665.5178       -9337944.2516    335023.5336         0.0000         0.0000         0.0000       -8810411.3913         0.0000  -8810411.3913  -8810411.3913         0.0000           -230.4744     -6379.2882   3714409.9485      -230.4744     -6379.2882

LINE MINIMIZER BRACKET: DX 0.00125572 0.000799724 DU -52.3728 21.2233 DUDX -83540.6 -141.434 53156 
PRESSURE: 281 -234.197 4.21162 -1.22163 4.21162 -237.869 -1.94415 -1.22163 -1.94415 -219.362
GPRESSURE: 281 -6415.42 19.7297 8.37218 -51.9167 -6363.08 -3.65624 7.7289 -2.66001 -6359.8
ENERGY:     281     27312.0007     69344.9863     94187.6178      1665.5407       -9337948.1727    335026.7318         0.0000         0.0000         0.0000       -8810411.2954         0.0000  -8810411.2954  -8810411.2954         0.0000           -230.4761     -6379.4312   3714409.9485      -230.4761     -6379.4312

LINE MINIMIZER BRACKET: DX 0.00125572 7.99724e-05 DU -52.3728 0.0958715 DUDX -83540.6 -141.434 5181.1 
PRESSURE: 282 -234.196 4.21031 -1.22216 4.21031 -237.867 -1.94468 -1.22216 -1.94468 -219.361
GPRESSURE: 282 -6415.27 19.7445 8.33 -51.8883 -6362.95 -3.65142 7.72713 -2.62398 -6359.69
ENERGY:     282     27312.1426     69343.5925     94188.1355      1665.5195       -9337944.7800    335023.8509         0.0000         0.0000         0.0000       -8810411.5390         0.0000  -8810411.5390  -8810411.5390         0.0000           -230.4745     -6379.3030   3714409.9485      -230.4745     -6379.3030

LINE MINIMIZER BRACKET: DX 7.99724e-06 7.19752e-05 DU -0.147727 0.243599 DUDX -141.434 390.673 5181.1 
PRESSURE: 283 -234.196 4.21029 -1.22228 4.21029 -237.867 -1.94464 -1.22228 -1.94464 -219.361
GPRESSURE: 283 -6415.27 19.744 8.32893 -51.8884 -6362.95 -3.65158 7.72632 -2.62301 -6359.69
ENERGY:     283     27312.1455     69343.5772     94188.1410      1665.5194       -9337944.6692    335023.8402         0.0000         0.0000         0.0000       -8810411.4459         0.0000  -8810411.4459  -8810411.4459         0.0000           -230.4744     -6379.3011   3714409.9485      -230.4744     -6379.3011

LINE MINIMIZER BRACKET: DX 7.99724e-07 7.19752e-05 DU -0.0931178 0.243599 DUDX 337.537 390.673 5181.1 
PRESSURE: 284 -234.196 4.21031 -1.22216 4.21031 -237.867 -1.94469 -1.22216 -1.94469 -219.361
GPRESSURE: 284 -6415.27 19.7445 8.32999 -51.8883 -6362.95 -3.65142 7.72712 -2.62396 -6359.69
ENERGY:     284     27312.1426     69343.5925     94188.1355      1665.5195       -9337944.7803    335023.8509         0.0000         0.0000         0.0000       -8810411.5393         0.0000  -8810411.5393  -8810411.5393         0.0000           -230.4745     -6379.3030   3714409.9485      -230.4745     -6379.3030

LINE MINIMIZER REDUCING GRADIENT FROM 80435.4 TO 80.4354
PRESSURE: 285 -234.246 4.21806 -1.20275 4.21806 -237.918 -1.92048 -1.20275 -1.92048 -219.423
GPRESSURE: 285 -6420.5 19.7047 8.30173 -53.4157 -6368.18 -2.19146 7.50546 -1.79326 -6364.03
ENERGY:     285     27368.5269     69388.0399     94173.5320      1664.2710       -9338101.5911    335071.4211         0.0000         0.0000         0.0000       -8810435.8002         0.0000  -8810435.8002  -8810435.8002         0.0000           -230.5291     -6384.2384   3714409.9485      -230.5291     -6384.2384

PRESSURE: 286 -234.315 4.22547 -1.18252 4.22547 -237.991 -1.89516 -1.18252 -1.89516 -219.505
GPRESSURE: 286 -6425.69 19.6549 8.25904 -54.9737 -6373.34 -0.681703 7.24814 -1.00155 -6368.19
ENERGY:     286     27557.8498     69507.7357     94164.1263      1671.0614       -9338245.9367    335157.2263         0.0000         0.0000         0.0000       -8810187.9373         0.0000  -8810187.9373  -8810187.9373         0.0000           -230.6038     -6389.0726   3714409.9485      -230.6038     -6389.0726

LINE MINIMIZER BRACKET: DX 0.00198757 0.00198757 DU -24.2609 247.863 DUDX -80435.4 56138.8 193522 
PRESSURE: 287 -234.223 4.21514 -1.21061 4.21514 -237.895 -1.93045 -1.21061 -1.93045 -219.395
GPRESSURE: 287 -6418.35 19.724 8.31511 -52.7854 -6366.04 -2.79669 7.6006 -2.13006 -6362.27
ENERGY:     287     27329.2762     69360.6841     94178.9051      1663.8112       -9338038.5799    335047.3095         0.0000         0.0000         0.0000       -8810458.5937         0.0000  -8810458.5937  -8810458.5937         0.0000           -230.5043     -6382.2212   3714409.9485      -230.5043     -6382.2212

LINE MINIMIZER BRACKET: DX 0.00117128 0.000816299 DU -47.0544 22.7935 DUDX -80435.4 -48.4388 56138.8 
LINE MINIMIZER REDUCING GRADIENT FROM 66834.2 TO 66.8342
PRESSURE: 288 -234.277 4.22555 -1.18085 4.22555 -237.913 -1.91726 -1.18085 -1.91726 -219.434
GPRESSURE: 288 -6416.16 18.766 8.28528 -53.6249 -6361.59 -1.90789 7.71939 -1.2521 -6357.97
ENERGY:     288     27478.4025     69366.3805     94166.2825      1663.8859       -9338241.5819    335102.2360         0.0000         0.0000         0.0000       -8810464.3944         0.0000  -8810464.3944  -8810464.3944         0.0000           -230.5413     -6378.5752   3714409.9485      -230.5413     -6378.5752

PRESSURE: 289 -234.347 4.23573 -1.15112 4.23573 -237.95 -1.90348 -1.15112 -1.90348 -219.491
GPRESSURE: 289 -6414.15 17.7888 8.24814 -54.4942 -6357.3 -0.973825 7.80653 -0.418264 -6353.67
ENERGY:     289     27783.0018     69450.8011     94158.8545      1673.1572       -9338434.8928    335188.4674         0.0000         0.0000         0.0000       -8810180.6109         0.0000  -8810180.6109  -8810180.6109         0.0000           -230.5960     -6375.0376   3714409.9485      -230.5960     -6375.0376

LINE MINIMIZER BRACKET: DX 0.00224978 0.00224978 DU -5.80069 283.783 DUDX -66834.2 61685.5 190795 
PRESSURE: 290 -234.249 4.22051 -1.19528 4.22051 -237.902 -1.92384 -1.19528 -1.92384 -219.413
GPRESSURE: 290 -6417.19 19.2291 8.29919 -53.2189 -6363.7 -2.34072 7.66488 -1.66716 -6360.04
ETITLE:      TS           BOND          ANGLE          DIHED          IMPRP               ELECT            VDW       BOUNDARY           MISC        KINETIC               TOTAL           TEMP      POTENTIAL         TOTAL3        TEMPAVG            PRESSURE      GPRESSURE         VOLUME       PRESSAVG      GPRESSAVG

ENERGY:     290     27387.4323     69353.8166     94171.6963      1662.7017       -9338145.4558    335072.0473         0.0000         0.0000         0.0000       -8810497.7616         0.0000  -8810497.7616  -8810497.7616         0.0000           -230.5212     -6380.3096   3714409.9485      -230.5212     -6380.3096

LINE MINIMIZER BRACKET: DX 0.00117002 0.00107976 DU -39.1679 33.3672 DUDX -66834.2 -67.406 61685.5 
PRESSURE: 291 -234.251 4.22121 -1.19357 4.22121 -237.903 -1.92307 -1.19357 -1.92307 -219.415
GPRESSURE: 291 -6417.08 19.1837 8.29851 -53.2592 -6363.49 -2.29727 7.67128 -1.62552 -6359.83
ENERGY:     291     27394.9171     69354.2565     94171.1018      1662.7249       -9338155.1932    335074.7367         0.0000         0.0000         0.0000       -8810497.4562         0.0000  -8810497.4562  -8810497.4562         0.0000           -230.5231     -6380.1353   3714409.9485      -230.5231     -6380.1353

LINE MINIMIZER BRACKET: DX 0.00117002 0.000107976 DU -39.1679 0.305417 DUDX -66834.2 -67.406 6101.77 
PRESSURE: 292 -234.249 4.22066 -1.19498 4.22066 -237.902 -1.92358 -1.19498 -1.92358 -219.413
GPRESSURE: 292 -6417.18 19.2247 8.29971 -53.2226 -6363.68 -2.33549 7.66552 -1.66419 -6360.02
ENERGY:     292     27388.1638     69353.8531     94171.6362      1662.7032       -9338146.4576    335072.2958         0.0000         0.0000         0.0000       -8810497.8054         0.0000  -8810497.8054  -8810497.8054         0.0000           -230.5214     -6380.2921   3714409.9485      -230.5214     -6380.2921

LINE MINIMIZER BRACKET: DX 1.07976e-05 9.7178e-05 DU -0.0438437 0.349261 DUDX -67.406 549.625 6101.77 
PRESSURE: 293 -234.249 4.22062 -1.195 4.22062 -237.902 -1.92362 -1.195 -1.92362 -219.413
GPRESSURE: 293 -6417.18 19.2251 8.29959 -53.2223 -6363.68 -2.33576 7.66555 -1.66471 -6360.02
ENERGY:     293     27388.0898     69353.8490     94171.6420      1662.7034       -9338146.3924    335072.2538         0.0000         0.0000         0.0000       -8810497.8543         0.0000  -8810497.8543  -8810497.8543         0.0000           -230.5214     -6380.2941   3714409.9485      -230.5214     -6380.2941

LINE MINIMIZER BRACKET: DX 9.7178e-06 1.07976e-06 DU -0.0927132 0.0488695 DUDX -67.406 487.691 549.625 
PRESSURE: 294 -234.249 4.22063 -1.1951 4.22063 -237.902 -1.92372 -1.1951 -1.92372 -219.413
GPRESSURE: 294 -6417.18 19.2254 8.2996 -53.2223 -6363.69 -2.33673 7.66578 -1.66483 -6360.02
ENERGY:     294     27388.0211     69353.8451     94171.6480      1662.7029       -9338146.2395    335072.2544         0.0000         0.0000         0.0000       -8810497.7680         0.0000  -8810497.7680  -8810497.7680         0.0000           -230.5214     -6380.2951   3714409.9485      -230.5214     -6380.2951

LINE MINIMIZER BRACKET: DX 9.7178e-07 1.07976e-06 DU -0.0863382 0.0488695 DUDX 432.375 487.691 549.625 
PRESSURE: 295 -234.249 4.22061 -1.195 4.22061 -237.902 -1.92362 -1.195 -1.92362 -219.413
GPRESSURE: 295 -6417.18 19.2251 8.29958 -53.2223 -6363.68 -2.33575 7.66555 -1.66472 -6360.02
ENERGY:     295     27388.0898     69353.8491     94171.6420      1662.7034       -9338146.3924    335072.2539         0.0000         0.0000         0.0000       -8810497.8543         0.0000  -8810497.8543  -8810497.8543         0.0000           -230.5214     -6380.2941   3714409.9485      -230.5214     -6380.2941

LINE MINIMIZER REDUCING GRADIENT FROM 63161.3 TO 63.1613
PRESSURE: 296 -234.293 4.23273 -1.16502 4.23273 -237.931 -1.91172 -1.16502 -1.91172 -219.419
GPRESSURE: 296 -6417.68 17.82 9.13592 -52.5298 -6364.7 -2.17767 7.22741 -1.78149 -6359.33
ENERGY:     296     27478.3145     69385.5708     94154.3844      1665.9871       -9338422.2082    335212.7906         0.0000         0.0000         0.0000       -8810525.1609         0.0000  -8810525.1609  -8810525.1609         0.0000           -230.5478     -6380.5683   3714409.9485      -230.5478     -6380.5683

PRESSURE: 297 -234.351 4.24438 -1.1342 4.24438 -237.973 -1.89994 -1.1342 -1.89994 -219.438
GPRESSURE: 297 -6418.22 16.4 9.96925 -51.8688 -6365.76 -1.98166 6.75879 -1.9476 -6358.59
ENERGY:     297     27697.9054     69475.7068     94140.9629      1676.2188       -9338689.9832    335374.4328         0.0000         0.0000         0.0000       -8810324.7566         0.0000  -8810324.7566  -8810324.7566         0.0000           -230.5872     -6380.8572   3714409.9485      -230.5872     -6380.8572

LINE MINIMIZER BRACKET: DX 0.00223351 0.00223351 DU -27.3066 200.404 DUDX -63161.3 38629.7 140980 
PRESSURE: 298 -234.275 4.22822 -1.17617 4.22822 -237.918 -1.91672 -1.17617 -1.91672 -219.415
GPRESSURE: 298 -6417.48 18.3568 8.81879 -52.7901 -6364.31 -2.24285 7.39851 -1.73199 -6359.59
ENERGY:     298     27428.8076     69366.6486     94160.4901      1663.9217       -9338318.3299    335156.9848         0.0000         0.0000         0.0000       -8810541.4772         0.0000  -8810541.4772  -8810541.4772         0.0000           -230.5363     -6380.4606   3714409.9485      -230.5363     -6380.4606

LINE MINIMIZER BRACKET: DX 0.00138522 0.000848281 DU -43.6229 16.3163 DUDX -63161.3 -93.7192 38629.7 
PRESSURE: 299 -234.277 4.2289 -1.17484 4.2289 -237.92 -1.91599 -1.17484 -1.91599 -219.416
GPRESSURE: 299 -6417.5 18.3033 8.8498 -52.7635 -6364.35 -2.23684 7.38283 -1.73614 -6359.57
ENERGY:     299     27432.9194     69368.1606     94159.8547      1664.0832       -9338328.8964    335162.4153         0.0000         0.0000         0.0000       -8810541.4632         0.0000  -8810541.4632  -8810541.4632         0.0000           -230.5375     -6380.4707   3714409.9485      -230.5375     -6380.4707

LINE MINIMIZER BRACKET: DX 0.00138522 8.48281e-05 DU -43.6229 0.0140407 DUDX -63161.3 -93.7192 3774.5 
PRESSURE: 300 -234.275 4.22832 -1.17602 4.22832 -237.919 -1.91656 -1.17602 -1.91656 -219.415
GPRESSURE: 300 -6417.48 18.3474 8.82415 -52.7857 -6364.32 -2.24169 7.39604 -1.73204 -6359.59
Info: Benchmark time: 64 CPUs 0.011411 s/step 0.0660359 days/ns 1332.2 MB memory
ETITLE:      TS           BOND          ANGLE          DIHED          IMPRP               ELECT            VDW       BOUNDARY           MISC        KINETIC               TOTAL           TEMP      POTENTIAL         TOTAL3        TEMPAVG            PRESSURE      GPRESSURE         VOLUME       PRESSAVG      GPRESSAVG

ENERGY:     300     27429.5380     69366.9163     94160.3754      1663.9500       -9338320.2374    335157.9590         0.0000         0.0000         0.0000       -8810541.4987         0.0000  -8810541.4987  -8810541.4987         0.0000           -230.5364     -6380.4630   3714409.9485      -230.5364     -6380.4630

LINE MINIMIZER BRACKET: DX 1.53334e-05 6.94947e-05 DU -0.0214992 0.03554 DUDX -93.7192 605.476 3774.5 
PRESSURE: 301 -234.275 4.22832 -1.17588 4.22832 -237.919 -1.91656 -1.17588 -1.91656 -219.415
GPRESSURE: 301 -6417.48 18.3482 8.82387 -52.7865 -6364.32 -2.24132 7.39622 -1.73176 -6359.59
ENERGY:     301     27429.4274     69366.8735     94160.3923      1663.9461       -9338319.8701    335157.7883         0.0000         0.0000         0.0000       -8810541.4425         0.0000  -8810541.4425  -8810541.4425         0.0000           -230.5364     -6380.4624   3714409.9485      -230.5364     -6380.4624

LINE MINIMIZER BRACKET: DX 2.31222e-06 6.94947e-05 DU -0.0562549 0.03554 DUDX 499.881 605.476 3774.5 
PRESSURE: 302 -234.275 4.22832 -1.17602 4.22832 -237.919 -1.91656 -1.17602 -1.91656 -219.415
GPRESSURE: 302 -6417.48 18.3474 8.82414 -52.7857 -6364.32 -2.24169 7.39606 -1.73204 -6359.59
ENERGY:     302     27429.5380     69366.9163     94160.3754      1663.9500       -9338320.2373    335157.9589         0.0000         0.0000         0.0000       -8810541.4986         0.0000  -8810541.4986  -8810541.4986         0.0000           -230.5364     -6380.4630   3714409.9485      -230.5364     -6380.4630

LINE MINIMIZER REDUCING GRADIENT FROM 99761.3 TO 99.7613
PRESSURE: 303 -234.292 4.23604 -1.16813 4.23604 -237.94 -1.91383 -1.16813 -1.91383 -219.412
GPRESSURE: 303 -6416.31 17.9095 9.11128 -52.5862 -6363.56 -2.88749 6.68834 -2.08436 -6360.29
ENERGY:     303     27417.5828     69369.1868     94143.0206      1665.6621       -9338595.4210    335373.1146         0.0000         0.0000         0.0000       -8810626.8540         0.0000  -8810626.8540  -8810626.8540         0.0000           -230.5482     -6380.0536   3714409.9485      -230.5482     -6380.0536

PRESSURE: 304 -234.319 4.2426 -1.16026 4.2426 -237.972 -1.91088 -1.16026 -1.91088 -219.419
GPRESSURE: 304 -6414.92 17.4524 9.39724 -52.402 -6362.58 -3.47194 5.95226 -2.46924 -6360.76
ENERGY:     304     27465.1599     69401.9525     94127.8746      1670.9080       -9338862.1883    335604.3409         0.0000         0.0000         0.0000       -8810591.9525         0.0000  -8810591.9525  -8810591.9525         0.0000           -230.5702     -6379.4210   3714409.9485      -230.5702     -6379.4210

LINE MINIMIZER BRACKET: DX 0.00145115 0.00145115 DU -85.3554 34.9015 DUDX -99761.3 -17477.2 65695.3 
PRESSURE: 305 -234.297 4.23739 -1.1664 4.23739 -237.946 -1.91296 -1.1664 -1.91296 -219.413
GPRESSURE: 305 -6416.03 17.8155 9.17128 -52.5461 -6363.37 -3.01671 6.53593 -2.16262 -6360.41
ENERGY:     305     27422.6476     69373.5484     94139.6483      1666.4723       -9338652.1105    335420.3948         0.0000         0.0000         0.0000       -8810629.3992         0.0000  -8810629.3992  -8810629.3992         0.0000           -230.5518     -6379.9396   3714409.9485      -230.5518     -6379.9396

LINE MINIMIZER BRACKET: DX 0.00030536 0.00114579 DU -2.54515 37.4467 DUDX -17477.2 -58.0204 65695.3 
LINE MINIMIZER REDUCING GRADIENT FROM 165878 TO 165.878
PRESSURE: 306 -234.317 4.2544 -1.16376 4.2544 -237.981 -1.90657 -1.16376 -1.90657 -219.409
GPRESSURE: 306 -6420.36 18.2733 9.80848 -53.024 -6368.14 -3.35889 7.44644 -3.42087 -6363.63
ENERGY:     306     27370.8361     69382.7102     94120.1755      1665.3572       -9338958.5740    335682.0119         0.0000         0.0000         0.0000       -8810737.4832         0.0000  -8810737.4832  -8810737.4832         0.0000           -230.5691     -6384.0437   3714409.9485      -230.5691     -6384.0437

PRESSURE: 307 -234.347 4.27085 -1.16084 4.27085 -238.025 -1.90021 -1.16084 -1.90021 -219.415
GPRESSURE: 307 -6424.41 18.7132 10.4365 -53.5176 -6372.62 -3.62848 8.31862 -4.70935 -6366.57
ENERGY:     307     27375.9538     69415.1460     94102.6443      1666.6796       -9339255.7940    335957.6475         0.0000         0.0000         0.0000       -8810737.7228         0.0000  -8810737.7228  -8810737.7228         0.0000           -230.5957     -6387.8695   3714409.9485      -230.5957     -6387.8695

PRESSURE: 308 -234.385 4.28674 -1.1579 4.28674 -238.08 -1.89345 -1.1579 -1.89345 -219.43
GPRESSURE: 308 -6428.18 19.1325 11.0493 -54.0274 -6376.8 -3.82245 9.14783 -6.01948 -6369.22
ENERGY:     308     27438.0609     69470.8742     94087.1073      1670.4396       -9339543.8175    336248.4165         0.0000         0.0000         0.0000       -8810628.9191         0.0000  -8810628.9191  -8810628.9191         0.0000           -230.6317     -6391.3983   3714409.9485      -230.6317     -6391.3983

LINE MINIMIZER BRACKET: DX 0.000972986 0.000972986 DU -0.239538 108.804 DUDX -55900.7 55695.4 169168 
PRESSURE: 309 -234.331 4.26284 -1.16218 4.26284 -238.002 -1.9038 -1.16218 -1.9038 -219.411
GPRESSURE: 309 -6422.43 18.4992 10.1246 -53.2715 -6370.43 -3.50746 7.89042 -4.06448 -6365.14
ENERGY:     309     27366.2886     69396.0899     94111.1253      1665.7169       -9339108.9677    335818.6560         0.0000         0.0000         0.0000       -8810751.0910         0.0000  -8810751.0910  -8810751.0910         0.0000           -230.5811     -6385.9997   3714409.9485      -230.5811     -6385.9997

LINE MINIMIZER BRACKET: DX 0.000488634 0.000484352 DU -13.6078 13.3682 DUDX -55900.7 -96.2818 55695.4 
MINIMIZER RESTARTING CONJUGATE GRADIENT ALGORITHM
LINE MINIMIZER REDUCING GRADIENT FROM 183365 TO 183.365
PRESSURE: 310 -234.208 4.23867 -1.16842 4.23867 -237.953 -1.9227 -1.16842 -1.9227 -219.398
GPRESSURE: 310 -6427.92 17.679 9.90135 -51.2447 -6374.33 -2.3739 5.26402 -1.13225 -6370.35
ETITLE:      TS           BOND          ANGLE          DIHED          IMPRP               ELECT            VDW       BOUNDARY           MISC        KINETIC               TOTAL           TEMP      POTENTIAL         TOTAL3        TEMPAVG            PRESSURE      GPRESSURE         VOLUME       PRESSAVG      GPRESSAVG

ENERGY:     310     27738.3548     69434.7511     94110.5786      1661.3689       -9339207.4706    335770.2100         0.0000         0.0000         0.0000       -8810492.2071         0.0000  -8810492.2071  -8810492.2071         0.0000           -230.5197     -6390.8664   3714409.9485      -230.5197     -6390.8664

LINE MINIMIZER BRACKET: DX 0 0.00201097 DU 0 258.884 DUDX -183365 -183365 441108 
PRESSURE: 311 -234.292 4.25573 -1.16395 4.25573 -237.984 -1.90918 -1.16395 -1.90918 -219.404
GPRESSURE: 311 -6423.79 18.2658 10.0804 -52.665 -6371.33 -3.16765 7.14249 -3.1959 -6366.51
ENERGY:     311     27376.5376     69382.5548     94110.1074      1662.6055       -9339138.2473    335801.0378         0.0000         0.0000         0.0000       -8810805.4041         0.0000  -8810805.4041  -8810805.4041         0.0000           -230.5603     -6387.2083   3714409.9485      -230.5603     -6387.2083

LINE MINIMIZER BRACKET: DX 0.00059074 0.00142023 DU -54.3131 313.197 DUDX -183365 80.1462 441108 
LINE MINIMIZER REDUCING GRADIENT FROM 77906.6 TO 77.9066
PRESSURE: 312 -234.132 4.27917 -1.17309 4.27917 -237.934 -1.89023 -1.17309 -1.89023 -219.397
GPRESSURE: 312 -6438.27 17.5038 11.2658 -51.72 -6383.15 -0.516936 6.97318 -2.45182 -6376.46
ENERGY:     312     27802.7713     69510.8431     94110.9538      1680.3089       -9339426.2230    335833.5096         0.0000         0.0000         0.0000       -8810487.8362         0.0000  -8810487.8362  -8810487.8362         0.0000           -230.4878     -6399.2962   3714409.9485      -230.4878     -6399.2962

LINE MINIMIZER BRACKET: DX 0 0.00460988 DU 0 317.568 DUDX -77906.6 -77906.6 215623 
PRESSURE: 313 -234.243 4.26208 -1.16668 4.26208 -237.964 -1.90399 -1.16668 -1.90399 -219.396
GPRESSURE: 313 -6427.34 18.0696 10.4062 -52.4032 -6374.17 -2.46439 7.10406 -2.99444 -6368.98
ENERGY:     313     27424.3660     69374.1734     94107.6361      1660.6321       -9339215.3543    335795.4684         0.0000         0.0000         0.0000       -8810853.0784         0.0000  -8810853.0784  -8810853.0784         0.0000           -230.5344     -6390.1617   3714409.9485      -230.5344     -6390.1617

LINE MINIMIZER BRACKET: DX 0.00122327 0.00338661 DU -47.6743 365.242 DUDX -77906.6 -12.7468 215623 
LINE MINIMIZER REDUCING GRADIENT FROM 63502 TO 63.502
PRESSURE: 314 -234.094 4.28377 -1.20216 4.28377 -237.891 -1.90947 -1.20216 -1.90947 -219.341
GPRESSURE: 314 -6434.47 18.9285 9.24502 -53.8573 -6376.86 -2.3186 8.85364 -2.94572 -6372.58
ENERGY:     314     27629.1389     69454.5738     94108.5274      1665.3527       -9339476.2027    336008.0787         0.0000         0.0000         0.0000       -8810610.5313         0.0000  -8810610.5313  -8810610.5313         0.0000           -230.4421     -6394.6371   3714409.9485      -230.4421     -6394.6371

LINE MINIMIZER BRACKET: DX 0 0.00416949 DU 0 242.547 DUDX -63502 -63502 179742 
PRESSURE: 315 -234.199 4.26779 -1.17612 4.26779 -237.94 -1.90539 -1.17612 -1.90539 -219.376
GPRESSURE: 315 -6429.08 18.2952 10.1123 -52.7713 -6374.74 -2.42259 7.56469 -2.97483 -6369.84
ENERGY:     315     27424.3709     69366.8639     94106.7699      1660.3545       -9339284.5314    335838.7873         0.0000         0.0000         0.0000       -8810887.3850         0.0000  -8810887.3850  -8810887.3850         0.0000           -230.5049     -6391.2192   3714409.9485      -230.5049     -6391.2192

LINE MINIMIZER BRACKET: DX 0.00108804 0.00308146 DU -34.3066 276.854 DUDX -63502 -35.9936 179742 
LINE MINIMIZER REDUCING GRADIENT FROM 55584.3 TO 55.5843
PRESSURE: 316 -234.061 4.28503 -1.20413 4.28503 -237.831 -1.91832 -1.20413 -1.91832 -219.273
GPRESSURE: 316 -6430.84 19.6374 9.04262 -53.5844 -6376.37 -2.43785 7.4515 -1.30321 -6376.85
ENERGY:     316     27484.9294     69471.9095     94105.4649      1670.5012       -9339652.9651    336324.6097         0.0000         0.0000         0.0000       -8810595.5503         0.0000  -8810595.5503  -8810595.5503         0.0000           -230.3883     -6394.6842   3714409.9485      -230.3883     -6394.6842

LINE MINIMIZER BRACKET: DX 0 0.00522895 DU 0 291.835 DUDX -55584.3 -55584.3 167398 
PRESSURE: 317 -234.158 4.2719 -1.1834 4.2719 -237.905 -1.9092 -1.1834 -1.9092 -219.344
GPRESSURE: 317 -6429.35 18.6307 9.86461 -52.9555 -6374.98 -2.43001 7.54768 -2.55605 -6371.52
ENERGY:     317     27382.3556     69364.2547     94104.6098      1660.1308       -9339379.9914    335944.7421         0.0000         0.0000         0.0000       -8810923.8985         0.0000  -8810923.8985  -8810923.8985         0.0000           -230.4689     -6391.9486   3714409.9485      -230.4689     -6391.9486

LINE MINIMIZER BRACKET: DX 0.00130457 0.00392438 DU -36.5135 328.348 DUDX -55584.3 -4.43281 167398 
LINE MINIMIZER REDUCING GRADIENT FROM 58712.7 TO 58.7127
PRESSURE: 318 -234.054 4.32767 -1.18683 4.32767 -237.729 -1.92047 -1.18683 -1.92047 -219.219
GPRESSURE: 318 -6420.64 18.6218 11.7469 -49.942 -6368.76 -4.34013 9.09314 -3.15158 -6366.59
ENERGY:     318     27496.5321     69400.8869     94103.4706      1680.0373       -9339837.2226    336519.3945         0.0000         0.0000         0.0000       -8810636.9012         0.0000  -8810636.9012  -8810636.9012         0.0000           -230.3341     -6385.3306   3714409.9485      -230.3341     -6385.3306

LINE MINIMIZER BRACKET: DX 0 0.00512202 DU 0 286.997 DUDX -58712.7 -58712.7 170838 
PRESSURE: 319 -234.125 4.28614 -1.18454 4.28614 -237.853 -1.91173 -1.18454 -1.91173 -219.305
GPRESSURE: 319 -6427 18.6348 10.3732 -52.1633 -6373.28 -2.91911 7.95944 -2.69888 -6370.21
ENERGY:     319     27354.0591     69346.0131     94102.3172      1661.2759       -9339501.7126    336075.7821         0.0000         0.0000         0.0000       -8810962.2651         0.0000  -8810962.2651  -8810962.2651         0.0000           -230.4273     -6390.1639   3714409.9485      -230.4273     -6390.1639

LINE MINIMIZER BRACKET: DX 0.00131042 0.0038116 DU -38.3665 325.364 DUDX -58712.7 -41.1083 170838 
LINE MINIMIZER REDUCING GRADIENT FROM 59432.4 TO 59.4324
PRESSURE: 320 -234.085 4.2938 -1.17782 4.2938 -237.704 -1.9429 -1.17782 -1.9429 -219.187
GPRESSURE: 320 -6417.17 17.6134 8.42362 -47.1223 -6366.35 -1.96583 8.26836 -1.00713 -6363.93
ETITLE:      TS           BOND          ANGLE          DIHED          IMPRP               ELECT            VDW       BOUNDARY           MISC        KINETIC               TOTAL           TEMP      POTENTIAL         TOTAL3        TEMPAVG            PRESSURE      GPRESSURE         VOLUME       PRESSAVG      GPRESSAVG

ENERGY:     320     27664.3218     69411.1159     94101.5766      1674.1220       -9340006.4632    336528.7299         0.0000         0.0000         0.0000       -8810626.5970         0.0000  -8810626.5970  -8810626.5970         0.0000           -230.3251     -6382.4830   3714409.9485      -230.3251     -6382.4830

LINE MINIMIZER BRACKET: DX 0 0.00492408 DU 0 335.668 DUDX -59432.4 -59432.4 195750 
PRESSURE: 321 -234.109 4.288 -1.18304 4.288 -237.812 -1.91904 -1.18304 -1.91904 -219.271
GPRESSURE: 321 -6424.59 18.4059 9.93792 -50.9639 -6371.54 -2.7024 8.04193 -2.29776 -6368.71
ENERGY:     321     27366.9937     69330.8905     94100.4962      1662.0613       -9339624.2218    336167.3007         0.0000         0.0000         0.0000       -8810996.4794         0.0000  -8810996.4794  -8810996.4794         0.0000           -230.3972     -6388.2794   3714409.9485      -230.3972     -6388.2794

LINE MINIMIZER BRACKET: DX 0.00114674 0.00377734 DU -34.2143 369.882 DUDX -59432.4 5.50665 195750 
LINE MINIMIZER REDUCING GRADIENT FROM 50670.5 TO 50.6705
PRESSURE: 322 -234.082 4.25332 -1.16065 4.25332 -237.711 -1.93465 -1.16065 -1.93465 -219.194
GPRESSURE: 322 -6428.3 16.5472 11.0372 -51.6174 -6376.69 -4.24836 6.74954 -3.99106 -6369.3
ENERGY:     322     27708.8796     69414.6361     94097.8018      1669.6632       -9340095.8574    336429.6408         0.0000         0.0000         0.0000       -8810775.2358         0.0000  -8810775.2358  -8810775.2358         0.0000           -230.3285     -6391.4275   3714409.9485      -230.3285     -6391.4275

LINE MINIMIZER BRACKET: DX 0 0.00489257 DU 0 221.244 DUDX -50670.5 -50670.5 141018 
PRESSURE: 323 -234.096 4.27877 -1.17721 4.27877 -237.779 -1.92345 -1.17721 -1.92345 -219.245
GPRESSURE: 323 -6425.5 17.9174 10.2335 -51.1255 -6372.83 -3.10756 7.70062 -2.73314 -6368.85
ENERGY:     323     27409.1910     69329.5077     94098.0979      1661.4609       -9339752.9642    336225.6570         0.0000         0.0000         0.0000       -8811029.0497         0.0000  -8811029.0497  -8811029.0497         0.0000           -230.3736     -6389.0607   3714409.9485      -230.3736     -6389.0607

LINE MINIMIZER BRACKET: DX 0.00129266 0.00359991 DU -32.5703 253.814 DUDX -50670.5 0.593315 141018 
LINE MINIMIZER REDUCING GRADIENT FROM 50951.2 TO 50.9512
PRESSURE: 324 -234.026 4.29547 -1.16123 4.29547 -237.718 -1.90253 -1.16123 -1.90253 -219.167
GPRESSURE: 324 -6432.19 17.8968 12.7481 -55.0045 -6382.08 -4.04054 6.30873 -4.18058 -6374.18
ENERGY:     324     27628.3232     69360.8236     94095.4049      1669.2795       -9340126.9709    336467.8017         0.0000         0.0000         0.0000       -8810905.3380         0.0000  -8810905.3380  -8810905.3380         0.0000           -230.3036     -6396.1522   3714409.9485      -230.3036     -6396.1522

LINE MINIMIZER BRACKET: DX 0 0.00430002 DU 0 123.712 DUDX -50951.2 -50951.2 108454 
PRESSURE: 325 -234.07 4.284 -1.17195 4.284 -237.755 -1.9167 -1.17195 -1.9167 -219.216
GPRESSURE: 325 -6427.58 17.9167 11.0447 -52.3526 -6375.73 -3.40512 7.26016 -3.18839 -6370.54
ENERGY:     325     27441.4780     69320.2678     94095.7819      1661.3428       -9339876.4732    336293.4847         0.0000         0.0000         0.0000       -8811064.1179         0.0000  -8811064.1179  -8811064.1179         0.0000           -230.3470     -6391.2848   3714409.9485      -230.3470     -6391.2848

LINE MINIMIZER BRACKET: DX 0.00137411 0.00292591 DU -35.0682 158.78 DUDX -50951.2 35.2859 108454 
LINE MINIMIZER REDUCING GRADIENT FROM 56935.8 TO 56.9358
PRESSURE: 326 -233.978 4.2818 -1.20747 4.2818 -237.735 -1.91041 -1.20747 -1.91041 -219.158
GPRESSURE: 326 -6432.87 18.2532 10.9154 -52.4695 -6380.19 -1.76601 7.23017 -0.858093 -6373.26
ENERGY:     326     27475.8662     69362.2089     94092.6387      1665.8748       -9340175.6694    336607.4703         0.0000         0.0000         0.0000       -8810971.6105         0.0000  -8810971.6105  -8810971.6105         0.0000           -230.2902     -6395.4413   3714409.9485      -230.2902     -6395.4413

LINE MINIMIZER BRACKET: DX 0 0.00354294 DU 0 92.5074 DUDX -56935.8 -56935.8 109128 
PRESSURE: 327 -234.034 4.28341 -1.18404 4.28341 -237.744 -1.91444 -1.18404 -1.91444 -219.192
GPRESSURE: 327 -6429.36 18.0329 11.0124 -52.3882 -6377.23 -2.84237 7.25726 -2.38192 -6371.49
ENERGY:     327     27418.7760     69318.0708     94093.5577      1661.4475       -9339982.5278    336392.0315         0.0000         0.0000         0.0000       -8811098.6443         0.0000  -8811098.6443  -8811098.6443         0.0000           -230.3234     -6392.6932   3714409.9485      -230.3234     -6392.6932

LINE MINIMIZER BRACKET: DX 0.00121451 0.00232843 DU -34.5265 127.034 DUDX -56935.8 43.0369 109128 
LINE MINIMIZER REDUCING GRADIENT FROM 54931 TO 54.931
PRESSURE: 328 -233.973 4.28323 -1.22888 4.28323 -237.727 -1.88125 -1.22888 -1.88125 -219.142
GPRESSURE: 328 -6425.92 16.0159 10.2554 -51.8033 -6371.18 -1.57041 5.65145 -2.70546 -6364.2
ENERGY:     328     27391.5074     69331.1217     94091.1843      1664.1551       -9340214.0741    336731.2809         0.0000         0.0000         0.0000       -8811004.8247         0.0000  -8811004.8247  -8811004.8247         0.0000           -230.2808     -6387.1024   3714409.9485      -230.2808     -6387.1024

LINE MINIMIZER BRACKET: DX 0 0.00345699 DU 0 93.8196 DUDX -54931 -54931 109119 
PRESSURE: 329 -234.01 4.28342 -1.19886 4.28342 -237.734 -1.90342 -1.19886 -1.90342 -219.171
GPRESSURE: 329 -6428.18 17.3616 10.7674 -52.1861 -6375.18 -2.41637 6.72434 -2.48095 -6369.04
ENERGY:     329     27375.6201     69308.1250     94091.6207      1660.6634       -9340063.2711    336496.8384         0.0000         0.0000         0.0000       -8811130.4035         0.0000  -8811130.4035  -8811130.4035         0.0000           -230.3048     -6390.7987   3714409.9485      -230.3048     -6390.7987

LINE MINIMIZER BRACKET: DX 0.00115691 0.00230008 DU -31.7592 125.579 DUDX -54931 7.40477 109119 
LINE MINIMIZER REDUCING GRADIENT FROM 47272.2 TO 47.2722
PRESSURE: 330 -233.974 4.30118 -1.20516 4.30118 -237.727 -1.8763 -1.20516 -1.8763 -219.145
GPRESSURE: 330 -6429.05 17.9818 11.1307 -51.6689 -6375.89 -2.09075 5.13278 -2.43801 -6371.81
ETITLE:      TS           BOND          ANGLE          DIHED          IMPRP               ELECT            VDW       BOUNDARY           MISC        KINETIC               TOTAL           TEMP      POTENTIAL         TOTAL3        TEMPAVG            PRESSURE      GPRESSURE         VOLUME       PRESSAVG      GPRESSAVG

ENERGY:     330     27428.8724     69325.7867     94088.6830      1666.7100       -9340298.7327    336756.5715         0.0000         0.0000         0.0000       -8811032.1091         0.0000  -8811032.1091  -8811032.1091         0.0000           -230.2817     -6392.2482   3714409.9485      -230.2817     -6392.2482

LINE MINIMIZER BRACKET: DX 0 0.00383694 DU 0 98.2944 DUDX -47272.2 -47272.2 98425.4 
PRESSURE: 331 -233.994 4.28914 -1.20121 4.28914 -237.727 -1.8947 -1.20121 -1.8947 -219.159
GPRESSURE: 331 -6428.41 17.5674 10.8876 -52.0097 -6375.36 -2.31397 6.21139 -2.45908 -6369.95
ENERGY:     331     27362.1242     69297.5859     94089.4578      1660.4089       -9340142.6245    336573.2291         0.0000         0.0000         0.0000       -8811159.8186         0.0000  -8811159.8186  -8811159.8186         0.0000           -230.2934     -6391.2394   3714409.9485      -230.2934     -6391.2394

LINE MINIMIZER BRACKET: DX 0.0012442 0.00259273 DU -29.4151 127.709 DUDX -47272.2 -13.0682 98425.4 
LINE MINIMIZER REDUCING GRADIENT FROM 43306.9 TO 43.3069
PRESSURE: 332 -233.954 4.28658 -1.16667 4.28658 -237.745 -1.89417 -1.16667 -1.89417 -219.129
GPRESSURE: 332 -6432.35 20.5055 12.2355 -53.4637 -6379.18 -3.3572 7.04095 -2.66138 -6379
ENERGY:     332     27567.4047     69325.6756     94088.3951      1665.8464       -9340372.0168    336677.9232         0.0000         0.0000         0.0000       -8811046.7719         0.0000  -8811046.7719  -8811046.7719         0.0000           -230.2759     -6396.8436   3714409.9485      -230.2759     -6396.8436

LINE MINIMIZER BRACKET: DX 0 0.00406781 DU 0 113.047 DUDX -43306.9 -43306.9 98889.6 
PRESSURE: 333 -233.978 4.28862 -1.19067 4.28862 -237.729 -1.89439 -1.19067 -1.89439 -219.146
GPRESSURE: 333 -6429.59 18.4651 11.3014 -52.4497 -6376.5 -2.63455 6.46801 -2.51551 -6372.71
ENERGY:     333     27392.0896     69289.7093     94088.1196      1660.6700       -9340215.2671    336598.0241         0.0000         0.0000         0.0000       -8811186.6544         0.0000  -8811186.6544  -8811186.6544         0.0000           -230.2844     -6392.9310   3714409.9485      -230.2844     -6392.9310

LINE MINIMIZER BRACKET: DX 0.00123889 0.00282892 DU -26.8358 139.883 DUDX -43306.9 4.49227 98889.6 
LINE MINIMIZER REDUCING GRADIENT FROM 42354.4 TO 42.3544
PRESSURE: 334 -234.004 4.31439 -1.11905 4.31439 -237.726 -1.8902 -1.11905 -1.8902 -219.154
GPRESSURE: 334 -6430.35 18.6726 12.4938 -53.0392 -6377.59 -5.5404 6.98982 -5.33925 -6374.63
ENERGY:     334     27617.0725     69322.7848     94087.6225      1667.1534       -9340429.5184    336662.9160         0.0000         0.0000         0.0000       -8811071.9694         0.0000  -8811071.9694  -8811071.9694         0.0000           -230.2945     -6394.1919   3714409.9485      -230.2945     -6394.1919

LINE MINIMIZER BRACKET: DX 0 0.00410654 DU 0 114.685 DUDX -42354.4 -42354.4 98202.5 
PRESSURE: 335 -233.982 4.29633 -1.16923 4.29633 -237.725 -1.89311 -1.16923 -1.89311 -219.144
GPRESSURE: 335 -6429.77 18.5283 11.6693 -52.6217 -6376.77 -3.518 6.63395 -3.36159 -6373.28
ENERGY:     335     27427.3398     69284.0499     94086.8567      1660.8843       -9340282.3246    336610.4666         0.0000         0.0000         0.0000       -8811212.7274         0.0000  -8811212.7274  -8811212.7274         0.0000           -230.2839     -6393.2772   3714409.9485      -230.2839     -6393.2772

LINE MINIMIZER BRACKET: DX 0.00123738 0.00286917 DU -26.073 140.758 DUDX -42354.4 -8.82303 98202.5 
LINE MINIMIZER REDUCING GRADIENT FROM 42218.1 TO 42.2181
PRESSURE: 336 -234.008 4.34615 -1.10467 4.34615 -237.709 -1.92538 -1.10467 -1.92538 -219.152
GPRESSURE: 336 -6426.98 16.4226 10.6281 -51.9296 -6374.84 -3.5433 4.93367 -3.90217 -6369.54
ENERGY:     336     27505.2935     69314.9753     94084.8462      1665.4628       -9340442.6577    336728.9444         0.0000         0.0000         0.0000       -8811143.1356         0.0000  -8811143.1356  -8811143.1356         0.0000           -230.2896     -6390.4545   3714409.9485      -230.2896     -6390.4545

LINE MINIMIZER BRACKET: DX 0 0.00372358 DU 0 69.5918 DUDX -42218.1 -42218.1 79705.4 
PRESSURE: 337 -233.988 4.31362 -1.14684 4.31362 -237.716 -1.90462 -1.14684 -1.90462 -219.144
GPRESSURE: 337 -6428.78 17.8015 11.3106 -52.377 -6376.08 -3.53004 6.05133 -3.5414 -6372
ENERGY:     337     27428.2985     69280.9993     94085.0901      1660.6390       -9340340.2490    336645.2835         0.0000         0.0000         0.0000       -8811239.9385         0.0000  -8811239.9385  -8811239.9385         0.0000           -230.2826     -6392.2875   3714409.9485      -230.2826     -6392.2875

LINE MINIMIZER BRACKET: DX 0.0012905 0.00243308 DU -27.2111 96.8029 DUDX -42218.1 14.1904 79705.4 
LINE MINIMIZER REDUCING GRADIENT FROM 43995.4 TO 43.9954
PRESSURE: 338 -234.018 4.33384 -1.13628 4.33384 -237.718 -1.91839 -1.13628 -1.91839 -219.128
GPRESSURE: 338 -6429.75 16.4708 11.8906 -53.059 -6376.93 -3.60928 5.22407 -4.11517 -6370.18
ENERGY:     338     27398.6629     69301.3433     94083.1220      1661.0634       -9340468.5694    336818.4990         0.0000         0.0000         0.0000       -8811205.8788         0.0000  -8811205.8788  -8811205.8788         0.0000           -230.2878     -6392.2896   3714409.9485      -230.2878     -6392.2896

LINE MINIMIZER BRACKET: DX 0 0.0031895 DU 0 34.0597 DUDX -43995.4 -43995.4 65374.2 
PRESSURE: 339 -233.997 4.32188 -1.14232 4.32188 -237.714 -1.91031 -1.14232 -1.91031 -219.135
GPRESSURE: 339 -6429.16 17.2665 11.5476 -52.6491 -6376.41 -3.56366 5.72399 -3.76668 -6371.28
ENERGY:     339     27394.6047     69278.2447     94083.5721      1659.8298       -9340394.0880    336709.5650         0.0000         0.0000         0.0000       -8811268.2718         0.0000  -8811268.2718  -8811268.2718         0.0000           -230.2817     -6392.2842   3714409.9485      -230.2817     -6392.2842

LINE MINIMIZER BRACKET: DX 0.00128327 0.00190623 DU -28.3333 62.393 DUDX -43995.4 -27.0163 65374.2 
LINE MINIMIZER REDUCING GRADIENT FROM 42057.7 TO 42.0577
PRESSURE: 340 -234.016 4.35625 -1.14345 4.35625 -237.717 -1.91606 -1.14345 -1.91606 -219.126
GPRESSURE: 340 -6435.72 17.858 12.205 -53.3283 -6381.93 -3.22061 5.96388 -3.56903 -6375.58
ETITLE:      TS           BOND          ANGLE          DIHED          IMPRP               ELECT            VDW       BOUNDARY           MISC        KINETIC               TOTAL           TEMP      POTENTIAL         TOTAL3        TEMPAVG            PRESSURE      GPRESSURE         VOLUME       PRESSAVG      GPRESSAVG

ENERGY:     340     27374.8433     69286.5842     94082.9656      1660.1439       -9340517.7578    336860.3222         0.0000         0.0000         0.0000       -8811252.8987         0.0000  -8811252.8987  -8811252.8987         0.0000           -230.2862     -6397.7420   3714409.9485      -230.2862     -6397.7420

LINE MINIMIZER BRACKET: DX 0 0.00299151 DU 0 15.3731 DUDX -42057.7 -42057.7 52419.1 
PRESSURE: 341 -234.003 4.33705 -1.14286 4.33705 -237.713 -1.9125 -1.14286 -1.9125 -219.128
GPRESSURE: 341 -6432.08 17.5316 11.84 -52.9518 -6378.87 -3.41376 5.83351 -3.67522 -6373.21
ENERGY:     341     27368.0134     69272.8394     94082.6316      1658.8904       -9340450.8923    336772.2739         0.0000         0.0000         0.0000       -8811296.2436         0.0000  -8811296.2436  -8811296.2436         0.0000           -230.2814     -6394.7185   3714409.9485      -230.2814     -6394.7185

LINE MINIMIZER BRACKET: DX 0.00133289 0.00165862 DU -27.9718 43.3449 DUDX -42057.7 6.62509 52419.1 
LINE MINIMIZER REDUCING GRADIENT FROM 44018 TO 44.018
PRESSURE: 342 -233.976 4.37056 -1.15144 4.37056 -237.722 -1.89728 -1.15144 -1.89728 -219.104
GPRESSURE: 342 -6431.07 16.9428 9.95825 -53.0704 -6377.64 -3.58266 5.46484 -4.29314 -6374.96
ENERGY:     342     27422.5689     69277.5301     94080.6033      1661.8795       -9340577.4783    336848.3825         0.0000         0.0000         0.0000       -8811286.5141         0.0000  -8811286.5141  -8811286.5141         0.0000           -230.2672     -6394.5571   3714409.9485      -230.2672     -6394.5571

LINE MINIMIZER BRACKET: DX 0 0.00259494 DU 0 9.72951 DUDX -44018 -44018 51791.2 
PRESSURE: 343 -233.989 4.35256 -1.14678 4.35256 -237.715 -1.90549 -1.14678 -1.90549 -219.115
GPRESSURE: 343 -6431.6 17.2626 10.9746 -53.0076 -6378.29 -3.49402 5.66956 -3.95748 -6374.03
ENERGY:     343     27376.9418     69267.3029     94081.1183      1659.2849       -9340510.8150    336803.3860         0.0000         0.0000         0.0000       -8811322.7811         0.0000  -8811322.7811  -8811322.7811         0.0000           -230.2729     -6394.6419   3714409.9485      -230.2729     -6394.6419

LINE MINIMIZER BRACKET: DX 0.00119563 0.00139931 DU -26.5376 36.2671 DUDX -44018 87.7146 51791.2 
PRESSURE: 344 -233.99 4.35126 -1.14598 4.35126 -237.714 -1.90626 -1.14598 -1.90626 -219.116
GPRESSURE: 344 -6431.65 17.2899 11.0618 -53.0015 -6378.35 -3.48497 5.68766 -3.92867 -6373.95
ENERGY:     344     27374.8024     69267.2660     94081.2252      1659.1702       -9340504.6846    336799.9749         0.0000         0.0000         0.0000       -8811322.2458         0.0000  -8811322.2458  -8811322.2458         0.0000           -230.2736     -6394.6494   3714409.9485      -230.2736     -6394.6494

LINE MINIMIZER BRACKET: DX 0.000119563 0.00139931 DU -0.535333 36.2671 DUDX -4325.79 87.7146 51791.2 
PRESSURE: 345 -233.989 4.35238 -1.14674 4.35238 -237.715 -1.90565 -1.14674 -1.90565 -219.115
GPRESSURE: 345 -6431.61 17.2655 10.9827 -53.007 -6378.3 -3.49278 5.67187 -3.95504 -6374.02
ENERGY:     345     27376.7149     69267.2955     94081.1287      1659.2732       -9340510.0744    336803.0760         0.0000         0.0000         0.0000       -8811322.5862         0.0000  -8811322.5862  -8811322.5862         0.0000           -230.2730     -6394.6427   3714409.9485      -230.2730     -6394.6427

LINE MINIMIZER BRACKET: DX 1.19563e-05 0.00139931 DU -0.194927 36.2671 DUDX -353.688 87.7146 51791.2 
PRESSURE: 346 -233.989 4.3525 -1.14672 4.3525 -237.715 -1.90548 -1.14672 -1.90548 -219.115
GPRESSURE: 346 -6431.6 17.2628 10.9759 -53.0061 -6378.3 -3.4931 5.6695 -3.95722 -6374.03
ENERGY:     346     27376.9181     69267.3041     94081.1190      1659.2841       -9340510.7535    336803.3535         0.0000         0.0000         0.0000       -8811322.7747         0.0000  -8811322.7747  -8811322.7747         0.0000           -230.2728     -6394.6425   3714409.9485      -230.2728     -6394.6425

LINE MINIMIZER BRACKET: DX 1.19563e-06 0.00139931 DU -0.00637384 36.2671 DUDX 43.637 87.7146 51791.2 
PRESSURE: 347 -233.989 4.35256 -1.14678 4.35256 -237.715 -1.90549 -1.14678 -1.90549 -219.115
GPRESSURE: 347 -6431.6 17.2626 10.9747 -53.0076 -6378.29 -3.49399 5.6696 -3.95747 -6374.03
ENERGY:     347     27376.9417     69267.3031     94081.1183      1659.2849       -9340510.8165    336803.3859         0.0000         0.0000         0.0000       -8811322.7827         0.0000  -8811322.7827  -8811322.7827         0.0000           -230.2729     -6394.6419   3714409.9485      -230.2729     -6394.6419

LINE MINIMIZER REDUCING GRADIENT FROM 43259.7 TO 43.2597
PRESSURE: 348 -233.959 4.36574 -1.16999 4.36574 -237.731 -1.88259 -1.16999 -1.88259 -219.113
GPRESSURE: 348 -6427.36 16.7528 10.6437 -51.9348 -6376.12 -3.672 6.54996 -3.96822 -6371.49
ENERGY:     348     27474.3438     69277.2778     94077.8058      1661.2595       -9340644.5799    336830.7606         0.0000         0.0000         0.0000       -8811323.1324         0.0000  -8811323.1324  -8811323.1324         0.0000           -230.2677     -6391.6546   3714409.9485      -230.2677     -6391.6546

PRESSURE: 349 -233.943 4.37817 -1.1934 4.37817 -237.764 -1.85974 -1.1934 -1.85974 -219.125
GPRESSURE: 349 -6423.14 16.2276 10.3072 -50.8411 -6373.92 -3.84931 7.38593 -4.00068 -6368.87
ENERGY:     349     27681.7502     69339.0278     94078.0013      1667.8215       -9340768.1011    336886.3773         0.0000         0.0000         0.0000       -8811115.1231         0.0000  -8811115.1231  -8811115.1231         0.0000           -230.2772     -6388.6426   3714409.9485      -230.2772     -6388.6426

LINE MINIMIZER BRACKET: DX 0.00241682 0.00241682 DU -0.349715 208.009 DUDX -43259.7 42853.3 129288 
PRESSURE: 350 -233.972 4.35926 -1.15843 4.35926 -237.721 -1.89388 -1.15843 -1.89388 -219.112
GPRESSURE: 350 -6429.47 17.0092 10.8085 -52.4716 -6377.2 -3.58356 6.11753 -3.96019 -6372.76
Info: Benchmark time: 64 CPUs 0.210841 s/step 1.22015 days/ns 1336.05 MB memory
ETITLE:      TS           BOND          ANGLE          DIHED          IMPRP               ELECT            VDW       BOUNDARY           MISC        KINETIC               TOTAL           TEMP      POTENTIAL         TOTAL3        TEMPAVG            PRESSURE      GPRESSURE         VOLUME       PRESSAVG      GPRESSAVG

ENERGY:     350     27412.0491     69265.8408     94079.0197      1659.7025       -9340579.0576    336813.6077         0.0000         0.0000         0.0000       -8811348.8379         0.0000  -8811348.8379  -8811348.8379         0.0000           -230.2684     -6393.1447   3714409.9485      -230.2684     -6393.1447

LINE MINIMIZER BRACKET: DX 0.00121248 0.00120434 DU -26.0552 25.7055 DUDX -43259.7 -97.2417 42853.3 
PRESSURE: 351 -233.971 4.3596 -1.15965 4.3596 -237.722 -1.89285 -1.15965 -1.89285 -219.112
GPRESSURE: 351 -6429.26 16.9839 10.7919 -52.4192 -6377.09 -3.59278 6.16034 -3.96036 -6372.63
ENERGY:     351     27417.0489     69266.4047     94078.8592      1659.8070       -9340585.6002    336815.0042         0.0000         0.0000         0.0000       -8811348.4762         0.0000  -8811348.4762  -8811348.4762         0.0000           -230.2681     -6392.9959   3714409.9485      -230.2681     -6392.9959

LINE MINIMIZER BRACKET: DX 0.00121248 0.000120434 DU -26.0552 0.361641 DUDX -43259.7 -97.2417 4194.25 
PRESSURE: 352 -233.972 4.35937 -1.15866 4.35937 -237.721 -1.89375 -1.15866 -1.89375 -219.112
GPRESSURE: 352 -6429.45 17.0067 10.8073 -52.4667 -6377.19 -3.58541 6.12166 -3.95968 -6372.75
ENERGY:     352     27412.5346     69265.8910     94079.0031      1659.7128       -9340579.5527    336813.7426         0.0000         0.0000         0.0000       -8811348.6687         0.0000  -8811348.6687  -8811348.6687         0.0000           -230.2684     -6393.1299   3714409.9485      -230.2684     -6393.1299

LINE MINIMIZER BRACKET: DX 0.00121248 1.20434e-05 DU -26.0552 0.1692 DUDX -43259.7 -97.2417 331.735 
PRESSURE: 353 -233.972 4.35931 -1.1584 4.35931 -237.721 -1.89391 -1.1584 -1.89391 -219.112
GPRESSURE: 353 -6429.47 17.0086 10.8086 -52.4716 -6377.2 -3.584 6.11811 -3.96039 -6372.76
ENERGY:     353     27412.0962     69265.8440     94079.0182      1659.7038       -9340579.0957    336813.6202         0.0000         0.0000         0.0000       -8811348.8135         0.0000  -8811348.8135  -8811348.8135         0.0000           -230.2684     -6393.1430   3714409.9485      -230.2684     -6393.1430

LINE MINIMIZER BRACKET: DX 0.00121248 1.20434e-06 DU -26.0552 0.0244208 DUDX -43259.7 -97.2417 -54.2981 
PRESSURE: 354 -233.972 4.35926 -1.15843 4.35926 -237.721 -1.89388 -1.15843 -1.89388 -219.112
GPRESSURE: 354 -6429.47 17.0092 10.8085 -52.4716 -6377.2 -3.58355 6.11752 -3.96018 -6372.76
ENERGY:     354     27412.0491     69265.8407     94079.0197      1659.7025       -9340579.0580    336813.6077         0.0000         0.0000         0.0000       -8811348.8384         0.0000  -8811348.8384  -8811348.8384         0.0000           -230.2684     -6393.1447   3714409.9485      -230.2684     -6393.1447

LINE MINIMIZER REDUCING GRADIENT FROM 40112.7 TO 40.1127
PRESSURE: 355 -233.954 4.37369 -1.16158 4.37369 -237.732 -1.86336 -1.16158 -1.86336 -219.109
GPRESSURE: 355 -6428.78 17.3809 11.3441 -51.4749 -6376.34 -3.34187 6.59604 -3.24365 -6372.91
ENERGY:     355     27478.5329     69269.1520     94077.2821      1659.8968       -9340678.6005    336840.1132         0.0000         0.0000         0.0000       -8811353.6235         0.0000  -8811353.6235  -8811353.6235         0.0000           -230.2652     -6392.6744   3714409.9485      -230.2652     -6392.6744

PRESSURE: 356 -233.949 4.38827 -1.16499 4.38827 -237.756 -1.83364 -1.16499 -1.83364 -219.118
GPRESSURE: 356 -6428.16 17.7418 11.8825 -50.4601 -6375.54 -3.1059 7.03553 -2.55493 -6373
ENERGY:     356     27638.8165     69321.6881     94079.1839      1666.2370       -9340768.9803    336889.6671         0.0000         0.0000         0.0000       -8811173.3876         0.0000  -8811173.3876  -8811173.3876         0.0000           -230.2743     -6392.2357   3714409.9485      -230.2743     -6392.2357

LINE MINIMIZER BRACKET: DX 0.00241644 0.00241644 DU -4.78515 180.236 DUDX -40112.7 36248.7 112875 
PRESSURE: 357 -233.961 4.36676 -1.16002 4.36676 -237.725 -1.87806 -1.16002 -1.87806 -219.109
GPRESSURE: 357 -6429.1 17.2061 11.0899 -51.9509 -6376.73 -3.45621 6.37525 -3.58121 -6372.85
ENERGY:     357     27435.3180     69261.4428     94077.6534      1659.0383       -9340632.4655    336824.7244         0.0000         0.0000         0.0000       -8811374.2886         0.0000  -8811374.2886  -8811374.2886         0.0000           -230.2652     -6392.8918   3714409.9485      -230.2652     -6392.8918

LINE MINIMIZER BRACKET: DX 0.00127081 0.00114564 DU -25.4502 20.6651 DUDX -40112.7 13.8441 36248.7 
LINE MINIMIZER REDUCING GRADIENT FROM 39456.3 TO 39.4563
PRESSURE: 358 -233.949 4.38618 -1.1562 4.38618 -237.738 -1.8595 -1.1562 -1.8595 -219.087
GPRESSURE: 358 -6435.27 18.2556 11.4469 -52.393 -6381.72 -2.19078 6.25707 -3.06926 -6376.95
ENERGY:     358     27425.8790     69279.6778     94077.5295      1659.9584       -9340723.8361    336894.1434         0.0000         0.0000         0.0000       -8811386.6480         0.0000  -8811386.6480  -8811386.6480         0.0000           -230.2582     -6397.9807   3714409.9485      -230.2582     -6397.9807

PRESSURE: 359 -233.947 4.40497 -1.15243 4.40497 -237.762 -1.84033 -1.15243 -1.84033 -219.076
GPRESSURE: 359 -6441.45 19.2931 11.8162 -52.8183 -6386.7 -0.932335 6.11415 -2.57802 -6380.99
ENERGY:     359     27497.9024     69337.7083     94080.5065      1666.2743       -9340807.1842    336983.1898         0.0000         0.0000         0.0000       -8811241.6028         0.0000  -8811241.6028  -8811241.6028         0.0000           -230.2617     -6403.0469   3714409.9485      -230.2617     -6403.0469

LINE MINIMIZER BRACKET: DX 0.0022982 0.0022982 DU -12.3594 145.045 DUDX -39456.3 28820.4 97429.3 
PRESSURE: 360 -233.953 4.37782 -1.15776 4.37782 -237.732 -1.86684 -1.15776 -1.86684 -219.095
GPRESSURE: 360 -6432.67 17.8159 11.295 -52.2091 -6379.62 -2.72332 6.31128 -3.28131 -6375.23
ETITLE:      TS           BOND          ANGLE          DIHED          IMPRP               ELECT            VDW       BOUNDARY           MISC        KINETIC               TOTAL           TEMP      POTENTIAL         TOTAL3        TEMPAVG            PRESSURE      GPRESSURE         VOLUME       PRESSAVG      GPRESSAVG

ENERGY:     360     27419.9288     69267.1441     94077.2048      1658.9135       -9340686.2801    336862.5308         0.0000         0.0000         0.0000       -8811400.5581         0.0000  -8811400.5581  -8811400.5581         0.0000           -230.2599     -6395.8384   3714409.9485      -230.2599     -6395.8384

LINE MINIMIZER BRACKET: DX 0.0013298 0.000968398 DU -26.2695 13.9101 DUDX -39456.3 11.1147 28820.4 
LINE MINIMIZER REDUCING GRADIENT FROM 44977.4 TO 44.9774
PRESSURE: 361 -233.972 4.38619 -1.15144 4.38619 -237.749 -1.85316 -1.15144 -1.85316 -219.095
GPRESSURE: 361 -6435.51 17.7934 10.953 -52.612 -6382.31 -2.90257 5.2286 -3.72291 -6377.31
ENERGY:     361     27372.7380     69270.6017     94076.2004      1658.6614       -9340753.4619    336949.8217         0.0000         0.0000         0.0000       -8811425.4388         0.0000  -8811425.4388  -8811425.4388         0.0000           -230.2719     -6398.3794   3714409.9485      -230.2719     -6398.3794

PRESSURE: 362 -234 4.39424 -1.14539 4.39424 -237.777 -1.83966 -1.14539 -1.83966 -219.104
GPRESSURE: 362 -6438.29 17.7622 10.6209 -52.9958 -6384.94 -3.08084 4.11516 -4.18142 -6379.27
ENERGY:     362     27388.0890     69306.5087     94077.5571      1661.3300       -9340813.3057    337054.9126         0.0000         0.0000         0.0000       -8811324.9084         0.0000  -8811324.9084  -8811324.9084         0.0000           -230.2935     -6400.8334   3714409.9485      -230.2935     -6400.8334

LINE MINIMIZER BRACKET: DX 0.00194268 0.00194268 DU -24.8807 100.53 DUDX -44977.4 19432.7 84217.9 
PRESSURE: 363 -233.965 4.38385 -1.15338 4.38385 -237.743 -1.85756 -1.15338 -1.85756 -219.094
GPRESSURE: 363 -6434.66 17.8021 11.0551 -52.4933 -6381.51 -2.84861 5.55967 -3.58939 -6376.7
ENERGY:     363     27380.3796     69266.1413     94076.2554      1658.4303       -9340734.0278    336921.6761         0.0000         0.0000         0.0000       -8811431.1452         0.0000  -8811431.1452  -8811431.1452         0.0000           -230.2672     -6397.6214   3714409.9485      -230.2672     -6397.6214

LINE MINIMIZER BRACKET: DX 0.00135721 0.000585474 DU -30.5871 5.7064 DUDX -44977.4 -17.6264 19432.7 
LINE MINIMIZER REDUCING GRADIENT FROM 47012 TO 47.012
PRESSURE: 364 -233.989 4.40162 -1.13682 4.40162 -237.778 -1.85215 -1.13682 -1.85215 -219.087
GPRESSURE: 364 -6435.47 16.1787 10.8705 -51.9495 -6382.38 -3.09065 5.19263 -2.89292 -6377.31
ENERGY:     364     27373.2725     69273.1683     94073.5582      1657.9924       -9340810.0466    336979.8412         0.0000         0.0000         0.0000       -8811452.2140         0.0000  -8811452.2140  -8811452.2140         0.0000           -230.2847     -6398.3874   3714409.9485      -230.2847     -6398.3874

PRESSURE: 365 -234.022 4.41911 -1.11999 4.41911 -237.822 -1.84695 -1.11999 -1.84695 -219.088
GPRESSURE: 365 -6436.27 14.5483 10.6871 -51.3842 -6383.24 -3.33646 4.79147 -2.22015 -6377.85
ENERGY:     365     27434.4054     69313.8421     94073.2378      1661.1973       -9340878.8790    337054.6171         0.0000         0.0000         0.0000       -8811341.5793         0.0000  -8811341.5793  -8811341.5793         0.0000           -230.3108     -6399.1204   3714409.9485      -230.3108     -6399.1204

LINE MINIMIZER BRACKET: DX 0.0018446 0.0018446 DU -21.0689 110.635 DUDX -47012 24199.3 95843.4 
PRESSURE: 366 -233.98 4.39569 -1.14194 4.39569 -237.765 -1.85401 -1.14194 -1.85401 -219.088
GPRESSURE: 366 -6435.2 16.7328 10.9332 -52.1363 -6382.08 -3.00848 5.32187 -3.12784 -6377.11
ENERGY:     366     27368.0327     69267.0105     94074.2093      1657.7328       -9340785.2065    336958.2526         0.0000         0.0000         0.0000       -8811459.9686         0.0000  -8811459.9686  -8811459.9686         0.0000           -230.2776     -6398.1292   3714409.9485      -230.2776     -6398.1292

LINE MINIMIZER BRACKET: DX 0.00121804 0.000626566 DU -28.8234 7.75458 DUDX -47012 -37.1519 24199.3 
LINE MINIMIZER REDUCING GRADIENT FROM 46270 TO 46.27
PRESSURE: 367 -233.986 4.40649 -1.10448 4.40649 -237.81 -1.84949 -1.10448 -1.84949 -219.079
GPRESSURE: 367 -6434.45 15.6549 12.8487 -51.5261 -6380.33 -3.56806 6.17455 -3.69687 -6375.36
ENERGY:     367     27432.8832     69275.5122     94069.8695      1658.6665       -9340882.3552    336966.0052         0.0000         0.0000         0.0000       -8811479.4186         0.0000  -8811479.4186  -8811479.4186         0.0000           -230.2915     -6396.7150   3714409.9485      -230.2915     -6396.7150

PRESSURE: 368 -234.001 4.41717 -1.06716 4.41717 -237.867 -1.84526 -1.06716 -1.84526 -219.078
GPRESSURE: 368 -6433.64 14.5835 14.7648 -50.889 -6378.52 -4.13014 6.98955 -4.29452 -6373.5
ENERGY:     368     27567.6799     69318.9073     94068.3625      1664.9680       -9340972.6518    336992.3165         0.0000         0.0000         0.0000       -8811360.4176         0.0000  -8811360.4176  -8811360.4176         0.0000           -230.3154     -6395.2219   3714409.9485      -230.3154     -6395.2219

LINE MINIMIZER BRACKET: DX 0.00191972 0.00191972 DU -19.45 119.001 DUDX -46270 25844.4 98431 
PRESSURE: 369 -233.983 4.40259 -1.11817 4.40259 -237.793 -1.85086 -1.11817 -1.85086 -219.081
GPRESSURE: 369 -6434.73 16.0423 12.1597 -51.748 -6380.97 -3.36633 5.87341 -3.48885 -6376
ENERGY:     369     27401.5445     69268.4369     94071.1039      1657.7136       -9340848.1514    336961.0928         0.0000         0.0000         0.0000       -8811488.2597         0.0000  -8811488.2597  -8811488.2597         0.0000           -230.2855     -6397.2306   3714409.9485      -230.2855     -6397.2306

LINE MINIMIZER BRACKET: DX 0.00123018 0.000689543 DU -28.2911 8.8411 DUDX -46270 -112.851 25844.4 
PRESSURE: 370 -233.983 4.40305 -1.1167 4.40305 -237.795 -1.85108 -1.1167 -1.85108 -219.08
GPRESSURE: 370 -6434.7 16.0046 12.2287 -51.7265 -6380.91 -3.38758 5.90344 -3.50992 -6375.94
ETITLE:      TS           BOND          ANGLE          DIHED          IMPRP               ELECT            VDW       BOUNDARY           MISC        KINETIC               TOTAL           TEMP      POTENTIAL         TOTAL3        TEMPAVG            PRESSURE      GPRESSURE         VOLUME       PRESSAVG      GPRESSAVG

ENERGY:     370     27404.2705     69268.9436     94070.9644      1657.7775       -9340851.6578    336961.4978         0.0000         0.0000         0.0000       -8811488.2040         0.0000  -8811488.2040  -8811488.2040         0.0000           -230.2860     -6397.1796   3714409.9485      -230.2860     -6397.1796

LINE MINIMIZER BRACKET: DX 0.00123018 6.89543e-05 DU -28.2911 0.0557038 DUDX -46270 -112.851 2480.04 
PRESSURE: 371 -233.982 4.4026 -1.118 4.4026 -237.793 -1.85099 -1.118 -1.85099 -219.081
GPRESSURE: 371 -6434.72 16.0396 12.166 -51.7463 -6380.96 -3.36867 5.8763 -3.49038 -6375.99
ENERGY:     371     27401.8128     69268.4868     94071.0901      1657.7196       -9340848.5704    336961.1525         0.0000         0.0000         0.0000       -8811488.3084         0.0000  -8811488.3084  -8811488.3084         0.0000           -230.2854     -6397.2255   3714409.9485      -230.2854     -6397.2255

LINE MINIMIZER BRACKET: DX 6.89543e-06 6.20588e-05 DU -0.0487493 0.104453 DUDX -112.851 146.462 2480.04 
PRESSURE: 372 -233.982 4.40262 -1.11801 4.40262 -237.793 -1.85095 -1.11801 -1.85095 -219.081
GPRESSURE: 372 -6434.72 16.0397 12.1657 -51.7465 -6380.96 -3.36825 5.8754 -3.49045 -6375.99
ENERGY:     372     27401.7862     69268.4831     94071.0913      1657.7190       -9340848.5768    336961.1437         0.0000         0.0000         0.0000       -8811488.3536         0.0000  -8811488.3536  -8811488.3536         0.0000           -230.2855     -6397.2261   3714409.9485      -230.2855     -6397.2261

LINE MINIMIZER BRACKET: DX 6.20588e-06 6.89543e-07 DU -0.0939381 0.0451888 DUDX -112.851 120.598 146.462 
PRESSURE: 373 -233.982 4.40261 -1.11803 4.40261 -237.793 -1.85092 -1.11803 -1.85092 -219.081
GPRESSURE: 373 -6434.72 16.0398 12.1645 -51.7467 -6380.96 -3.3679 5.87489 -3.49037 -6375.99
ENERGY:     373     27401.7617     69268.4777     94071.0929      1657.7184       -9340848.5831    336961.1383         0.0000         0.0000         0.0000       -8811488.3940         0.0000  -8811488.3940  -8811488.3940         0.0000           -230.2855     -6397.2263   3714409.9485      -230.2855     -6397.2263

LINE MINIMIZER BRACKET: DX 5.5853e-06 6.20588e-07 DU -0.1343 0.040362 DUDX -112.851 97.3192 120.598 
PRESSURE: 374 -233.983 4.40261 -1.11802 4.40261 -237.793 -1.85088 -1.11802 -1.85088 -219.081
GPRESSURE: 374 -6434.72 16.0397 12.1638 -51.7467 -6380.96 -3.3677 5.87514 -3.49045 -6375.99
ENERGY:     374     27401.7397     69268.4749     94071.0941      1657.7178       -9340848.5540    336961.1422         0.0000         0.0000         0.0000       -8811488.3853         0.0000  -8811488.3853  -8811488.3853         0.0000           -230.2855     -6397.2270   3714409.9485      -230.2855     -6397.2270

LINE MINIMIZER BRACKET: DX 5.5853e-07 6.20588e-07 DU -0.00867198 0.040362 DUDX 76.2318 97.3192 120.598 
PRESSURE: 375 -233.982 4.40261 -1.11803 4.40261 -237.793 -1.85091 -1.11803 -1.85091 -219.081
GPRESSURE: 375 -6434.72 16.0398 12.1646 -51.7467 -6380.96 -3.36789 5.87488 -3.49037 -6375.99
ENERGY:     375     27401.7617     69268.4777     94071.0929      1657.7184       -9340848.5836    336961.1384         0.0000         0.0000         0.0000       -8811488.3945         0.0000  -8811488.3945  -8811488.3945         0.0000           -230.2855     -6397.2263   3714409.9485      -230.2855     -6397.2263

LINE MINIMIZER REDUCING GRADIENT FROM 43168.8 TO 43.1688
PRESSURE: 376 -234.013 4.41466 -1.10122 4.41466 -237.861 -1.84936 -1.10122 -1.84936 -219.066
GPRESSURE: 376 -6434.65 16.6006 12.9476 -52.1669 -6381.23 -3.11875 5.61551 -3.29027 -6376.99
ENERGY:     376     27497.6011     69265.3314     94066.2588      1658.9798       -9340957.6109    336971.6647         0.0000         0.0000         0.0000       -8811497.7751         0.0000  -8811497.7751  -8811497.7751         0.0000           -230.3134     -6397.6243   3714409.9485      -230.3134     -6397.6243

PRESSURE: 377 -234.054 4.42623 -1.08421 4.42623 -237.942 -1.84795 -1.08421 -1.84795 -219.065
GPRESSURE: 377 -6434.56 17.1526 13.7379 -52.5769 -6381.48 -2.86163 5.32449 -3.1266 -6377.91
ENERGY:     377     27681.4948     69308.7336     94064.2156      1664.0992       -9341059.0260    337004.7793         0.0000         0.0000         0.0000       -8811335.7036         0.0000  -8811335.7036  -8811335.7036         0.0000           -230.3537     -6397.9857   3714409.9485      -230.3537     -6397.9857

LINE MINIMIZER BRACKET: DX 0.0021957 0.0021957 DU -9.38063 162.072 DUDX -43168.8 34672.4 112977 
PRESSURE: 378 -233.998 4.40924 -1.10837 4.40924 -237.829 -1.85004 -1.10837 -1.85004 -219.072
GPRESSURE: 378 -6434.68 16.3528 12.5972 -51.9808 -6381.11 -3.23017 5.73594 -3.37519 -6376.56
ENERGY:     378     27444.0515     69260.9891     94068.0675      1657.9421       -9340909.8614    336964.1996         0.0000         0.0000         0.0000       -8811514.6117         0.0000  -8811514.6117  -8811514.6117         0.0000           -230.2996     -6397.4506   3714409.9485      -230.2996     -6397.4506

LINE MINIMIZER BRACKET: DX 0.00121828 0.000977412 DU -26.2172 16.8366 DUDX -43168.8 -35.4477 34672.4 
LINE MINIMIZER REDUCING GRADIENT FROM 41860.7 TO 41.8607
PRESSURE: 379 -234.026 4.4259 -1.10069 4.4259 -237.886 -1.83954 -1.10069 -1.83954 -219.054
GPRESSURE: 379 -6436.25 17.3528 12.6426 -53.0582 -6382.38 -3.21296 4.5116 -2.71599 -6379.27
ENERGY:     379     27473.4549     69278.0579     94062.2254      1658.3342       -9341020.3020    337028.0610         0.0000         0.0000         0.0000       -8811520.1687         0.0000  -8811520.1687  -8811520.1687         0.0000           -230.3220     -6399.3014   3714409.9485      -230.3220     -6399.3014

PRESSURE: 380 -234.067 4.4416 -1.09294 4.4416 -237.957 -1.8292 -1.09294 -1.8292 -219.048
GPRESSURE: 380 -6437.82 18.3497 12.6877 -54.1224 -6383.65 -3.17095 3.25066 -2.09199 -6381.93
ETITLE:      TS           BOND          ANGLE          DIHED          IMPRP               ELECT            VDW       BOUNDARY           MISC        KINETIC               TOTAL           TEMP      POTENTIAL         TOTAL3        TEMPAVG            PRESSURE      GPRESSURE         VOLUME       PRESSAVG      GPRESSAVG

ENERGY:     380     27599.2215     69345.1924     94059.5737      1664.0961       -9341123.9613    337114.7796         0.0000         0.0000         0.0000       -8811341.0980         0.0000  -8811341.0980  -8811341.0980         0.0000           -230.3574     -6401.1332   3714409.9485      -230.3574     -6401.1332

LINE MINIMIZER BRACKET: DX 0.00232649 0.00232649 DU -5.55705 179.071 DUDX -41860.7 37263.9 116897 
PRESSURE: 381 -234.011 4.41804 -1.10417 4.41804 -237.857 -1.84447 -1.10417 -1.84447 -219.062
GPRESSURE: 381 -6435.51 16.8848 12.6208 -52.5536 -6381.78 -3.22283 5.092 -3.02081 -6378
ENERGY:     381     27447.6437     69263.7975     94064.5751      1657.4810       -9340969.0816    336995.2490         0.0000         0.0000         0.0000       -8811540.3353         0.0000  -8811540.3353  -8811540.3353         0.0000           -230.3101     -6398.4316   3714409.9485      -230.3101     -6398.4316

LINE MINIMIZER BRACKET: DX 0.00123332 0.00109317 DU -25.7236 20.1666 DUDX -41860.7 20.7803 37263.9 
LINE MINIMIZER REDUCING GRADIENT FROM 44521.1 TO 44.5211
PRESSURE: 382 -234.033 4.42147 -1.10414 4.42147 -237.902 -1.83332 -1.10414 -1.83332 -219.036
GPRESSURE: 382 -6435.29 16.0417 13.1698 -53.551 -6381.73 -3.90297 4.65801 -3.45464 -6378.6
ENERGY:     382     27413.5841     69283.2702     94055.6345      1657.7233       -9341088.1642    337117.6292         0.0000         0.0000         0.0000       -8811560.3230         0.0000  -8811560.3230  -8811560.3230         0.0000           -230.3237     -6398.5373   3714409.9485      -230.3237     -6398.5373

PRESSURE: 383 -234.066 4.42414 -1.10492 4.42414 -237.958 -1.82201 -1.10492 -1.82201 -219.022
GPRESSURE: 383 -6435.01 15.1972 13.7111 -54.5307 -6381.63 -4.55283 4.18275 -3.91443 -6379.07
ENERGY:     383     27459.1274     69343.0366     94049.7067      1664.3653       -9341200.8827    337258.2530         0.0000         0.0000         0.0000       -8811426.3937         0.0000  -8811426.3937  -8811426.3937         0.0000           -230.3487     -6398.5733   3714409.9485      -230.3487     -6398.5733

LINE MINIMIZER BRACKET: DX 0.00216734 0.00216734 DU -19.9877 133.929 DUDX -44521.1 26245.7 97594.7 
PRESSURE: 384 -234.024 4.42022 -1.10455 4.42022 -237.884 -1.83733 -1.10455 -1.83733 -219.044
GPRESSURE: 384 -6435.37 16.3556 12.9664 -53.1838 -6381.75 -3.65488 4.82293 -3.28979 -6378.39
ENERGY:     384     27416.9075     69271.3704     94058.5936      1656.8881       -9341045.0921    337070.2758         0.0000         0.0000         0.0000       -8811571.0567         0.0000  -8811571.0567  -8811571.0567         0.0000           -230.3172     -6398.5041   3714409.9485      -230.3172     -6398.5041

LINE MINIMIZER BRACKET: DX 0.00136544 0.000801898 DU -30.7214 10.7337 DUDX -44521.1 -5.04716 26245.7 
LINE MINIMIZER REDUCING GRADIENT FROM 54300.6 TO 54.3006
PRESSURE: 385 -234.036 4.42637 -1.10784 4.42637 -237.912 -1.81821 -1.10784 -1.81821 -219.026
GPRESSURE: 385 -6437.05 15.3569 13.3549 -53.5056 -6382.94 -3.45443 4.61774 -3.20553 -6379.49
ENERGY:     385     27382.8589     69288.0924     94047.1635      1657.3964       -9341182.1530    337195.2025         0.0000         0.0000         0.0000       -8811611.4394         0.0000  -8811611.4394  -8811611.4394         0.0000           -230.3248     -6399.8258   3714409.9485      -230.3248     -6399.8258

PRESSURE: 386 -234.057 4.43184 -1.11189 4.43184 -237.951 -1.79949 -1.11189 -1.79949 -219.017
GPRESSURE: 386 -6438.65 14.3586 13.7281 -53.8193 -6384.06 -3.22439 4.37101 -3.14746 -6380.46
ENERGY:     386     27410.7802     69333.6970     94037.6481      1660.8510       -9341312.6254    337333.3229         0.0000         0.0000         0.0000       -8811536.3262         0.0000  -8811536.3262  -8811536.3262         0.0000           -230.3413     -6401.0550   3714409.9485      -230.3413     -6401.0550

LINE MINIMIZER BRACKET: DX 0.00180263 0.00180263 DU -40.3827 75.1132 DUDX -54300.6 9473.93 74021.1 
PRESSURE: 387 -234.034 4.42544 -1.10745 4.42544 -237.907 -1.82078 -1.10745 -1.82078 -219.028
GPRESSURE: 387 -6436.8 15.5079 13.2975 -53.4582 -6382.77 -3.48569 4.65162 -3.21567 -6379.33
ENERGY:     387     27383.9981     69283.7811     94048.7429      1657.1343       -9341162.2945    337175.8423         0.0000         0.0000         0.0000       -8811612.7959         0.0000  -8811612.7959  -8811612.7959         0.0000           -230.3230     -6399.6336   3714409.9485      -230.3230     -6399.6336

LINE MINIMIZER BRACKET: DX 0.00153475 0.000267882 DU -41.7392 1.35647 DUDX -54300.6 -54.3617 9473.93 
PRESSURE: 388 -234.034 4.42561 -1.10742 4.42561 -237.908 -1.82055 -1.10742 -1.82055 -219.028
GPRESSURE: 388 -6436.83 15.4921 13.3036 -53.464 -6382.79 -3.48302 4.6485 -3.21473 -6379.35
ENERGY:     388     27383.8223     69284.1820     94048.5839      1657.1578       -9341164.1474    337177.7630         0.0000         0.0000         0.0000       -8811612.6385         0.0000  -8811612.6385  -8811612.6385         0.0000           -230.3232     -6399.6529   3714409.9485      -230.3232     -6399.6529

LINE MINIMIZER BRACKET: DX 0.00153475 2.67882e-05 DU -41.7392 0.157396 DUDX -54300.6 -54.3617 897.211 
PRESSURE: 389 -234.034 4.42543 -1.10752 4.42543 -237.907 -1.82075 -1.10752 -1.82075 -219.028
GPRESSURE: 389 -6436.81 15.5052 13.2987 -53.4582 -6382.77 -3.48517 4.65056 -3.21656 -6379.33
ENERGY:     389     27383.9791     69283.8211     94048.7272      1657.1368       -9341162.3088    337176.0148         0.0000         0.0000         0.0000       -8811612.6298         0.0000  -8811612.6298  -8811612.6298         0.0000           -230.3231     -6399.6356   3714409.9485      -230.3231     -6399.6356

LINE MINIMIZER BRACKET: DX 0.00153475 2.67882e-06 DU -41.7392 0.16612 DUDX -54300.6 -54.3617 40.5743 
LINE MINIMIZER REDUCING GRADIENT FROM 81636.4 TO 81.6364
PRESSURE: 390 -234.022 4.43195 -1.11028 4.43195 -237.92 -1.79973 -1.11028 -1.79973 -219.018
GPRESSURE: 390 -6439.68 14.8994 13.5725 -54.0956 -6385.96 -3.41888 4.06209 -3.61709 -6381.32
ETITLE:      TS           BOND          ANGLE          DIHED          IMPRP               ELECT            VDW       BOUNDARY           MISC        KINETIC               TOTAL           TEMP      POTENTIAL         TOTAL3        TEMPAVG            PRESSURE      GPRESSURE         VOLUME       PRESSAVG      GPRESSAVG

ENERGY:     390     27381.0018     69292.1154     94038.5248      1656.9318       -9341318.2839    337262.1383         0.0000         0.0000         0.0000       -8811687.5718         0.0000  -8811687.5718  -8811687.5718         0.0000           -230.3199     -6402.3187   3714409.9485      -230.3199     -6402.3187

PRESSURE: 391 -234.018 4.43769 -1.11347 4.43769 -237.943 -1.77887 -1.11347 -1.77887 -219.014
GPRESSURE: 391 -6442.2 14.3056 13.8444 -54.7085 -6388.8 -3.31955 3.45129 -4.04126 -6382.98
ENERGY:     391     27395.6993     69314.8226     94029.7719      1658.6832       -9341466.3810    337360.3761         0.0000         0.0000         0.0000       -8811707.0278         0.0000  -8811707.0278  -8811707.0278         0.0000           -230.3250     -6404.6575   3714409.9485      -230.3250     -6404.6575

PRESSURE: 392 -234.022 4.443 -1.11682 4.443 -237.974 -1.75828 -1.11682 -1.75828 -219.018
GPRESSURE: 392 -6444.34 13.7293 14.1033 -55.2901 -6391.26 -3.18991 2.82613 -4.48479 -6384.28
ENERGY:     392     27428.1489     69351.9770     94022.5342      1662.3904       -9341606.7081    337471.8647         0.0000         0.0000         0.0000       -8811669.7929         0.0000  -8811669.7929  -8811669.7929         0.0000           -230.3380     -6406.6263   3714409.9485      -230.3380     -6406.6263

LINE MINIMIZER BRACKET: DX 0.00124623 0.00124623 DU -19.456 37.2349 DUDX -38086.4 6917.1 53643.5 
PRESSURE: 393 -234.018 4.43684 -1.11312 4.43684 -237.938 -1.78198 -1.11312 -1.78198 -219.014
GPRESSURE: 393 -6441.83 14.3975 13.8028 -54.6156 -6388.39 -3.33664 3.54654 -3.97439 -6382.74
ENERGY:     393     27392.2921     69310.3978     94031.0206      1658.2870       -9341444.2878    337344.4973         0.0000         0.0000         0.0000       -8811707.7929         0.0000  -8811707.7929  -8811707.7929         0.0000           -230.3236     -6404.3206   3714409.9485      -230.3236     -6404.3206

LINE MINIMIZER BRACKET: DX 0.00105491 0.000191315 DU -20.2211 0.765088 DUDX -38086.4 -117.488 6917.1 
PRESSURE: 394 -234.018 4.43693 -1.11297 4.43693 -237.939 -1.78152 -1.11297 -1.78152 -219.014
GPRESSURE: 394 -6441.87 14.3902 13.807 -54.6257 -6388.43 -3.33625 3.53756 -3.9808 -6382.77
ENERGY:     394     27392.6129     69310.8241     94030.8942      1658.3244       -9341446.5326    337346.0427         0.0000         0.0000         0.0000       -8811707.8344         0.0000  -8811707.8344  -8811707.8344         0.0000           -230.3236     -6404.3540   3714409.9485      -230.3236     -6404.3540

LINE MINIMIZER BRACKET: DX 1.91315e-05 0.000172184 DU -0.0415212 0.80661 DUDX -117.488 582.087 6917.1 
PRESSURE: 395 -234.018 4.43699 -1.11303 4.43699 -237.939 -1.78158 -1.11303 -1.78158 -219.014
GPRESSURE: 395 -6441.86 14.3907 13.8063 -54.6244 -6388.42 -3.33618 3.538 -3.97998 -6382.76
ENERGY:     395     27392.5796     69310.7791     94030.9076      1658.3205       -9341446.2923    337345.9058         0.0000         0.0000         0.0000       -8811707.7997         0.0000  -8811707.7997  -8811707.7997         0.0000           -230.3237     -6404.3505   3714409.9485      -230.3237     -6404.3505

LINE MINIMIZER BRACKET: DX 2.02301e-06 0.000172184 DU -0.0347288 0.80661 DUDX 507.993 582.087 6917.1 
PRESSURE: 396 -234.018 4.43693 -1.11297 4.43693 -237.939 -1.78152 -1.11297 -1.78152 -219.014
GPRESSURE: 396 -6441.87 14.3902 13.807 -54.6257 -6388.43 -3.33625 3.53755 -3.9808 -6382.77
ENERGY:     396     27392.6129     69310.8241     94030.8942      1658.3244       -9341446.5330    337346.0427         0.0000         0.0000         0.0000       -8811707.8348         0.0000  -8811707.8348  -8811707.8348         0.0000           -230.3236     -6404.3540   3714409.9485      -230.3236     -6404.3540

MINIMIZER RESTARTING CONJUGATE GRADIENT ALGORITHM
LINE MINIMIZER REDUCING GRADIENT FROM 128758 TO 128.758
PRESSURE: 397 -234.057 4.45212 -1.10686 4.45212 -237.931 -1.80309 -1.10686 -1.80309 -218.996
GPRESSURE: 397 -6446.79 18.5387 12.4222 -54.131 -6394.31 -3.7585 4.4989 -4.25128 -6387.3
ENERGY:     397     27658.2441     69314.5714     94031.6476      1657.3701       -9341484.6985    337287.3524         0.0000         0.0000         0.0000       -8811535.5129         0.0000  -8811535.5129  -8811535.5129         0.0000           -230.3281     -6409.4636   3714409.9485      -230.3281     -6409.4636

LINE MINIMIZER BRACKET: DX 0 0.00204237 DU 0 172.322 DUDX -128758 -128758 297105 
PRESSURE: 398 -234.027 4.44146 -1.11138 4.44146 -237.934 -1.78824 -1.11138 -1.78824 -219.006
GPRESSURE: 398 -6443.15 15.6492 13.3929 -54.4673 -6389.99 -3.45917 3.83399 -4.05869 -6383.99
ENERGY:     398     27406.5965     69292.0600     94030.3065      1656.4703       -9341458.4472    337325.4680         0.0000         0.0000         0.0000       -8811747.5460         0.0000  -8811747.5460  -8811747.5460         0.0000           -230.3226     -6405.7113   3714409.9485      -230.3226     -6405.7113

LINE MINIMIZER BRACKET: DX 0.000616922 0.00142544 DU -39.7112 212.033 DUDX -128758 80.1732 297105 
LINE MINIMIZER REDUCING GRADIENT FROM 53008.5 TO 53.0085
PRESSURE: 399 -233.904 4.48807 -1.10133 4.48807 -237.886 -1.84746 -1.10133 -1.84746 -219.036
GPRESSURE: 399 -6441.5 20.3678 10.6957 -53.7978 -6385.31 -2.425 4.68729 -3.93149 -6385.74
ENERGY:     399     28302.0215     69532.0998     94054.8699      1714.6754       -9341627.5411    337238.9227         0.0000         0.0000         0.0000       -8810784.9519         0.0000  -8810784.9519  -8810784.9519         0.0000           -230.2755     -6404.1836   3714409.9485      -230.2755     -6404.1836

LINE MINIMIZER BRACKET: DX 0 0.00824704 DU 0 962.594 DUDX -53008.5 -53008.5 286382 
PRESSURE: 400 -233.999 4.44887 -1.10934 4.44887 -237.918 -1.79767 -1.10934 -1.79767 -219.001
GPRESSURE: 400 -6442.52 16.4067 12.9789 -54.3368 -6388.86 -3.28575 3.97667 -4.02585 -6384.05
Info: Benchmark time: 64 CPUs 0.011786 s/step 0.0682058 days/ns 1336.05 MB memory
ETITLE:      TS           BOND          ANGLE          DIHED          IMPRP               ELECT            VDW       BOUNDARY           MISC        KINETIC               TOTAL           TEMP      POTENTIAL         TOTAL3        TEMPAVG            PRESSURE      GPRESSURE         VOLUME       PRESSAVG      GPRESSAVG

ENERGY:     400     27456.7157     69271.2851     94029.6975      1655.5785       -9341485.9588    337291.2895         0.0000         0.0000         0.0000       -8811781.3924         0.0000  -8811781.3924  -8811781.3924         0.0000           -230.3061     -6405.1425   3714409.9485      -230.3061     -6405.1425

LINE MINIMIZER BRACKET: DX 0.00128783 0.00695921 DU -33.8464 996.441 DUDX -53008.5 0.0143462 286382 
LINE MINIMIZER REDUCING GRADIENT FROM 49582.2 TO 49.5822
PRESSURE: 401 -233.913 4.49369 -1.12962 4.49369 -237.842 -1.8384 -1.12962 -1.8384 -219.011
GPRESSURE: 401 -6428.93 16.6743 11.6295 -48.29 -6376.83 -0.62716 8.61078 -1.48607 -6372.63
ENERGY:     401     27806.9008     69413.2864     94028.1638      1667.7460       -9341619.9334    337403.2960         0.0000         0.0000         0.0000       -8811300.5404         0.0000  -8811300.5404  -8811300.5404         0.0000           -230.2553     -6392.7953   3714409.9485      -230.2553     -6392.7953

LINE MINIMIZER BRACKET: DX 0 0.00581715 DU 0 480.852 DUDX -49582.2 -49582.2 214839 
PRESSURE: 402 -233.976 4.45725 -1.11343 4.45725 -237.897 -1.80519 -1.11343 -1.80519 -218.996
GPRESSURE: 402 -6439.81 16.4634 12.7314 -53.1919 -6386.43 -2.78204 4.85156 -3.54499 -6381.83
ENERGY:     402     27461.2768     69263.4247     94027.7108      1655.8561       -9341513.1349    337296.2693         0.0000         0.0000         0.0000       -8811808.5971         0.0000  -8811808.5971  -8811808.5971         0.0000           -230.2900     -6402.6893   3714409.9485      -230.2900     -6402.6893

LINE MINIMIZER BRACKET: DX 0.00109052 0.00472663 DU -27.2047 508.057 DUDX -49582.2 27.4949 214839 
LINE MINIMIZER REDUCING GRADIENT FROM 40147.9 TO 40.1479
PRESSURE: 403 -233.921 4.4551 -1.09478 4.4551 -237.803 -1.82675 -1.09478 -1.82675 -218.988
GPRESSURE: 403 -6434.35 14.1197 11.0221 -50.9673 -6381.49 -3.37209 9.02574 -2.74677 -6375.05
ENERGY:     403     27480.1394     69314.8288     94024.5967      1662.5035       -9341601.7866    337498.8277         0.0000         0.0000         0.0000       -8811620.8905         0.0000  -8811620.8905  -8811620.8905         0.0000           -230.2375     -6396.9643   3714409.9485      -230.2375     -6396.9643

LINE MINIMIZER BRACKET: DX 0 0.00467326 DU 0 187.707 DUDX -40147.9 -40147.9 120370 
PRESSURE: 404 -233.958 4.45675 -1.10873 4.45675 -237.87 -1.81049 -1.10873 -1.81049 -218.99
GPRESSURE: 404 -6438.36 15.8807 12.3043 -52.6272 -6385.1 -2.92252 5.89313 -3.33772 -6380.1
ENERGY:     404     27429.4671     69257.5875     94025.4908      1655.3384       -9341537.4359    337337.5745         0.0000         0.0000         0.0000       -8811831.9776         0.0000  -8811831.9776  -8811831.9776         0.0000           -230.2726     -6401.1878   3714409.9485      -230.2726     -6401.1878

LINE MINIMIZER BRACKET: DX 0.00116805 0.00350521 DU -23.3805 211.087 DUDX -40147.9 18.6239 120370 
LINE MINIMIZER REDUCING GRADIENT FROM 35840.6 TO 35.8406
PRESSURE: 405 -233.915 4.45706 -1.10898 4.45706 -237.782 -1.81103 -1.10898 -1.81103 -218.972
GPRESSURE: 405 -6449.26 16.4308 11.227 -53.6533 -6395.89 -3.28973 7.49377 -2.98559 -6387.02
ENERGY:     405     27391.2061     69315.5106     94021.8756      1663.3524       -9341626.3075    337481.7901         0.0000         0.0000         0.0000       -8811752.5727         0.0000  -8811752.5727  -8811752.5727         0.0000           -230.2230     -6410.7257   3714409.9485      -230.2230     -6410.7257

LINE MINIMIZER BRACKET: DX 0 0.00380521 DU 0 79.405 DUDX -35840.6 -35840.6 77508.4 
PRESSURE: 406 -233.942 4.45684 -1.10889 4.45684 -237.84 -1.81074 -1.10889 -1.81074 -218.982
GPRESSURE: 406 -6441.73 16.0558 11.9659 -52.9508 -6388.44 -3.03509 6.40219 -3.21937 -6382.26
ENERGY:     406     27393.6177     69263.6077     94023.3668      1655.8151       -9341567.2762    337377.4430         0.0000         0.0000         0.0000       -8811853.4259         0.0000  -8811853.4259  -8811853.4259         0.0000           -230.2543     -6404.1471   3714409.9485      -230.2543     -6404.1471

LINE MINIMIZER BRACKET: DX 0.00120248 0.00260273 DU -21.4483 100.853 DUDX -35840.6 -18.1751 77508.4 
LINE MINIMIZER REDUCING GRADIENT FROM 31320.4 TO 31.3204
PRESSURE: 407 -233.914 4.45337 -1.12302 4.45337 -237.777 -1.79998 -1.12302 -1.79998 -218.986
GPRESSURE: 407 -6451.05 17.7095 10.2173 -54.1703 -6399.73 -3.58205 5.57587 -2.62101 -6390.99
ENERGY:     407     27435.2395     69304.4128     94017.8936      1658.4998       -9341656.8346    337419.0498         0.0000         0.0000         0.0000       -8811821.7392         0.0000  -8811821.7392  -8811821.7392         0.0000           -230.2254     -6413.9209   3714409.9485      -230.2254     -6413.9209

LINE MINIMIZER BRACKET: DX 0 0.00339763 DU 0 31.6867 DUDX -31320.4 -31320.4 49982.5 
PRESSURE: 408 -233.929 4.45552 -1.11447 4.45552 -237.814 -1.80644 -1.11447 -1.80644 -218.982
GPRESSURE: 408 -6445.28 16.695 11.2943 -53.4172 -6392.75 -3.24253 6.08634 -2.98348 -6385.61
ENERGY:     408     27392.9301     69269.9802     94020.7157      1656.0736       -9341603.3933    337389.5970         0.0000         0.0000         0.0000       -8811874.0966         0.0000  -8811874.0966  -8811874.0966         0.0000           -230.2414     -6407.8779   3714409.9485      -230.2414     -6407.8779

LINE MINIMIZER BRACKET: DX 0.00130903 0.0020886 DU -20.6707 52.3574 DUDX -31320.4 21.8541 49982.5 
LINE MINIMIZER REDUCING GRADIENT FROM 33811 TO 33.811
PRESSURE: 409 -233.895 4.44257 -1.10496 4.44257 -237.783 -1.80062 -1.10496 -1.80062 -218.994
GPRESSURE: 409 -6444.61 16.203 10.7546 -54.0179 -6392.25 -3.21028 6.92289 -2.92731 -6385.59
ENERGY:     409     27482.0924     69289.1023     94012.9854      1657.0202       -9341684.8553    337378.1642         0.0000         0.0000         0.0000       -8811865.4907         0.0000  -8811865.4907  -8811865.4907         0.0000           -230.2239     -6407.4847   3714409.9485      -230.2239     -6407.4847

LINE MINIMIZER BRACKET: DX 0 0.0026876 DU 0 8.60591 DUDX -33811 -33811 40206.4 
PRESSURE: 410 -233.912 4.44967 -1.11 4.44967 -237.798 -1.8037 -1.11 -1.8037 -218.985
GPRESSURE: 410 -6444.96 16.4717 11.0479 -53.6924 -6392.5 -3.22332 6.47069 -2.95283 -6385.6
ETITLE:      TS           BOND          ANGLE          DIHED          IMPRP               ELECT            VDW       BOUNDARY           MISC        KINETIC               TOTAL           TEMP      POTENTIAL         TOTAL3        TEMPAVG            PRESSURE      GPRESSURE         VOLUME       PRESSAVG      GPRESSAVG

ENERGY:     410     27420.7461     69272.4215     94016.6826      1655.7873       -9341641.8304    337381.3067         0.0000         0.0000         0.0000       -8811894.8861         0.0000  -8811894.8861  -8811894.8861         0.0000           -230.2318     -6407.6874   3714409.9485      -230.2318     -6407.6874

LINE MINIMIZER BRACKET: DX 0.00122755 0.00146006 DU -20.7895 29.3954 DUDX -33811 12.8566 40206.4 
LINE MINIMIZER REDUCING GRADIENT FROM 34145.1 TO 34.1451
PRESSURE: 411 -233.877 4.43861 -1.10735 4.43861 -237.788 -1.79528 -1.10735 -1.79528 -218.995
GPRESSURE: 411 -6441.13 15.1513 11.3005 -53.2867 -6389.09 -3.16497 7.762 -3.71373 -6382.78
ENERGY:     411     27481.1395     69289.0720     94007.8088      1657.7551       -9341726.0263    337390.5065         0.0000         0.0000         0.0000       -8811899.7445         0.0000  -8811899.7445  -8811899.7445         0.0000           -230.2202     -6404.3301   3714409.9485      -230.2202     -6404.3301

PRESSURE: 412 -233.851 4.42769 -1.10549 4.42769 -237.787 -1.7869 -1.10549 -1.7869 -219.014
GPRESSURE: 412 -6437.4 13.8215 11.556 -52.8798 -6385.76 -3.1324 9.04144 -4.50027 -6379.94
ENERGY:     412     27619.3773     69344.9709     94002.1917      1665.0545       -9341802.1206    337419.6533         0.0000         0.0000         0.0000       -8811750.8729         0.0000  -8811750.8729  -8811750.8729         0.0000           -230.2175     -6401.0325   3714409.9485      -230.2175     -6401.0325

LINE MINIMIZER BRACKET: DX 0.0024046 0.0024046 DU -4.85834 148.872 DUDX -34145.1 29951.9 93969.4 
PRESSURE: 413 -233.892 4.44408 -1.10866 4.44408 -237.792 -1.79945 -1.10866 -1.79945 -218.99
GPRESSURE: 413 -6442.91 15.7721 11.183 -53.4764 -6390.68 -3.1903 7.15621 -3.35404 -6384.1
ENERGY:     413     27443.1585     69276.3918     94011.5596      1656.1695       -9341687.5219    337383.6835         0.0000         0.0000         0.0000       -8811916.5590         0.0000  -8811916.5590  -8811916.5590         0.0000           -230.2247     -6405.8961   3714409.9485      -230.2247     -6405.8961

LINE MINIMIZER BRACKET: DX 0.00127828 0.00112632 DU -21.6728 16.8145 DUDX -34145.1 -65.048 29951.9 
PRESSURE: 414 -233.891 4.44344 -1.10847 4.44344 -237.791 -1.79884 -1.10847 -1.79884 -218.99
GPRESSURE: 414 -6442.73 15.7099 11.194 -53.4575 -6390.52 -3.18782 7.21725 -3.38958 -6383.97
ENERGY:     414     27446.1919     69277.2728     94011.1529      1656.2751       -9341691.4863    337384.1871         0.0000         0.0000         0.0000       -8811916.4065         0.0000  -8811916.4065  -8811916.4065         0.0000           -230.2242     -6405.7391   3714409.9485      -230.2242     -6405.7391

LINE MINIMIZER BRACKET: DX 0.00127828 0.000112632 DU -21.6728 0.152484 DUDX -34145.1 -65.048 2937.2 
PRESSURE: 415 -233.892 4.444 -1.10881 4.444 -237.791 -1.79948 -1.10881 -1.79948 -218.99
GPRESSURE: 415 -6442.89 15.766 11.1828 -53.474 -6390.66 -3.18992 7.16303 -3.35807 -6384.09
ENERGY:     415     27443.4573     69276.4754     94011.5188      1656.1797       -9341687.8408    337383.7185         0.0000         0.0000         0.0000       -8811916.4911         0.0000  -8811916.4911  -8811916.4911         0.0000           -230.2246     -6405.8806   3714409.9485      -230.2246     -6405.8806

LINE MINIMIZER BRACKET: DX 0.00127828 1.12632e-05 DU -21.6728 0.0678541 DUDX -34145.1 -65.048 235.31 
PRESSURE: 416 -233.893 4.44398 -1.1087 4.44398 -237.792 -1.79943 -1.1087 -1.79943 -218.99
GPRESSURE: 416 -6442.91 15.7715 11.183 -53.4755 -6390.68 -3.19016 7.1572 -3.35408 -6384.1
ENERGY:     416     27443.1921     69276.4004     94011.5553      1656.1704       -9341687.5599    337383.6927         0.0000         0.0000         0.0000       -8811916.5489         0.0000  -8811916.5489  -8811916.5489         0.0000           -230.2247     -6405.8944   3714409.9485      -230.2247     -6405.8944

LINE MINIMIZER BRACKET: DX 0.00127828 1.12632e-06 DU -21.6728 0.0100618 DUDX -34145.1 -65.048 -34.9298 
PRESSURE: 417 -233.892 4.44409 -1.10866 4.44409 -237.792 -1.79944 -1.10866 -1.79944 -218.99
GPRESSURE: 417 -6442.91 15.7721 11.183 -53.4763 -6390.68 -3.19028 7.15621 -3.35403 -6384.1
ENERGY:     417     27443.1585     69276.3917     94011.5596      1656.1695       -9341687.5220    337383.6834         0.0000         0.0000         0.0000       -8811916.5592         0.0000  -8811916.5592  -8811916.5592         0.0000           -230.2247     -6405.8961   3714409.9485      -230.2247     -6405.8961

LINE MINIMIZER REDUCING GRADIENT FROM 35324.2 TO 35.3242
PRESSURE: 418 -233.874 4.42804 -1.11854 4.42804 -237.781 -1.79964 -1.11854 -1.79964 -218.991
GPRESSURE: 418 -6439.56 15.1069 10.9696 -53.9617 -6387.61 -2.65502 6.88976 -4.41261 -6383.28
ENERGY:     418     27445.8483     69269.6606     94003.9315      1657.9571       -9341747.6586    337445.1717         0.0000         0.0000         0.0000       -8811925.0893         0.0000  -8811925.0893  -8811925.0893         0.0000           -230.2153     -6403.4811   3714409.9485      -230.2153     -6403.4811

PRESSURE: 419 -233.865 4.41247 -1.12858 4.41247 -237.78 -1.80039 -1.12858 -1.80039 -219
GPRESSURE: 419 -6436.32 14.429 10.764 -54.4486 -6384.66 -2.14243 6.61256 -5.49021 -6382.43
ENERGY:     419     27515.1926     69301.3355     93999.2328      1663.7200       -9341799.9383    337525.5796         0.0000         0.0000         0.0000       -8811794.8778         0.0000  -8811794.8778  -8811794.8778         0.0000           -230.2149     -6401.1391   3714409.9485      -230.2149     -6401.1391

LINE MINIMIZER BRACKET: DX 0.00220128 0.00220128 DU -8.53008 130.211 DUDX -35324.2 27701.2 90609.6 
PRESSURE: 420 -233.881 4.435 -1.11443 4.435 -237.785 -1.79974 -1.11443 -1.79974 -218.989
GPRESSURE: 420 -6441.01 15.4013 11.0626 -53.749 -6388.94 -2.88744 7.00726 -3.94409 -6383.64
ETITLE:      TS           BOND          ANGLE          DIHED          IMPRP               ELECT            VDW       BOUNDARY           MISC        KINETIC               TOTAL           TEMP      POTENTIAL         TOTAL3        TEMPAVG            PRESSURE      GPRESSURE         VOLUME       PRESSAVG      GPRESSAVG

ENERGY:     420     27436.4603     69267.8809     94006.9166      1656.6832       -9341722.2764    337415.8756         0.0000         0.0000         0.0000       -8811938.4598         0.0000  -8811938.4598  -8811938.4598         0.0000           -230.2184     -6404.5319   3714409.9485      -230.2184     -6404.5319

LINE MINIMIZER BRACKET: DX 0.00123571 0.00096557 DU -21.9006 13.3705 DUDX -35324.2 66.5743 27701.2 
PRESSURE: 421 -233.882 4.43584 -1.11368 4.43584 -237.785 -1.79952 -1.11368 -1.79952 -218.989
GPRESSURE: 421 -6441.2 15.4386 11.075 -53.7218 -6389.12 -2.91715 7.02204 -3.886 -6383.69
ENERGY:     421     27436.1838     69268.1868     94007.3387      1656.5759       -9341718.9059    337412.3833         0.0000         0.0000         0.0000       -8811938.2374         0.0000  -8811938.2374  -8811938.2374         0.0000           -230.2189     -6404.6673   3714409.9485      -230.2189     -6404.6673

LINE MINIMIZER BRACKET: DX 0.000123571 0.00096557 DU -0.222352 13.3705 DUDX -3471.07 66.5743 27701.2 
PRESSURE: 422 -233.881 4.43506 -1.11427 4.43506 -237.785 -1.79986 -1.11427 -1.79986 -218.989
GPRESSURE: 422 -6441.03 15.4047 11.0636 -53.7462 -6388.96 -2.89018 7.00908 -3.93906 -6383.64
ENERGY:     422     27436.4236     69267.9073     94006.9580      1656.6723       -9341721.7973    337415.5129         0.0000         0.0000         0.0000       -8811938.3232         0.0000  -8811938.3232  -8811938.3232         0.0000           -230.2185     -6404.5464   3714409.9485      -230.2185     -6404.5464

LINE MINIMIZER BRACKET: DX 1.23571e-05 0.00096557 DU -0.136562 13.3705 DUDX -287.101 66.5743 27701.2 
PRESSURE: 423 -233.881 4.43501 -1.11434 4.43501 -237.785 -1.79979 -1.11434 -1.79979 -218.989
GPRESSURE: 423 -6441.01 15.402 11.0627 -53.7484 -6388.95 -2.88792 7.00807 -3.94398 -6383.64
ENERGY:     423     27436.4554     69267.8822     94006.9205      1656.6824       -9341722.2390    337415.8421         0.0000         0.0000         0.0000       -8811938.4564         0.0000  -8811938.4564  -8811938.4564         0.0000           -230.2184     -6404.5331   3714409.9485      -230.2184     -6404.5331

LINE MINIMIZER BRACKET: DX 1.23571e-06 0.00096557 DU -0.00337753 13.3705 DUDX 31.2794 66.5743 27701.2 
PRESSURE: 424 -233.881 4.435 -1.11443 4.435 -237.785 -1.79974 -1.11443 -1.79974 -218.989
GPRESSURE: 424 -6441.01 15.4013 11.0626 -53.749 -6388.94 -2.88745 7.00727 -3.94409 -6383.64
ENERGY:     424     27436.4603     69267.8811     94006.9166      1656.6832       -9341722.2776    337415.8756         0.0000         0.0000         0.0000       -8811938.4608         0.0000  -8811938.4608  -8811938.4608         0.0000           -230.2184     -6404.5319   3714409.9485      -230.2184     -6404.5319

LINE MINIMIZER REDUCING GRADIENT FROM 29691.6 TO 29.6916
PRESSURE: 425 -233.866 4.42876 -1.11462 4.42876 -237.792 -1.81727 -1.11462 -1.81727 -218.969
GPRESSURE: 425 -6442.24 15.817 10.8408 -54.8299 -6389.96 -2.03357 6.7031 -4.19122 -6384.64
ENERGY:     425     27401.6116     69269.3676     94001.5967      1657.2073       -9341775.8389    337508.4942         0.0000         0.0000         0.0000       -8811937.5615         0.0000  -8811937.5615  -8811937.5615         0.0000           -230.2090     -6405.6129   3714409.9485      -230.2090     -6405.6129

LINE MINIMIZER BRACKET: DX 0 0.00254351 DU 0 0.899306 DUDX -29691.6 -29691.6 30245.6 
PRESSURE: 426 -233.873 4.43179 -1.11434 4.43179 -237.787 -1.80821 -1.11434 -1.80821 -218.978
GPRESSURE: 426 -6441.6 15.6076 10.9528 -54.2833 -6389.43 -2.46326 6.85952 -4.06447 -6384.13
ENERGY:     426     27409.2531     69263.8483     94003.8981      1656.3216       -9341749.6513    337459.3057         0.0000         0.0000         0.0000       -8811957.0243         0.0000  -8811957.0243  -8811957.0243         0.0000           -230.2126     -6405.0519   3714409.9485      -230.2126     -6405.0519

LINE MINIMIZER BRACKET: DX 0.00125679 0.00128672 DU -18.5635 19.4628 DUDX -29691.6 -70.4882 30245.6 
PRESSURE: 427 -233.872 4.43152 -1.1143 4.43152 -237.788 -1.80907 -1.1143 -1.80907 -218.976
GPRESSURE: 427 -6441.66 15.6291 10.9411 -54.3381 -6389.48 -2.42073 6.84254 -4.07633 -6384.18
ENERGY:     427     27407.5689     69263.9621     94003.6321      1656.3531       -9341752.6504    337464.0270         0.0000         0.0000         0.0000       -8811957.1071         0.0000  -8811957.1071  -8811957.1071         0.0000           -230.2121     -6405.1069   3714409.9485      -230.2121     -6405.1069

LINE MINIMIZER BRACKET: DX 0.000128672 0.00115805 DU -0.0827708 19.5456 DUDX -70.4882 2961.57 30245.6 
PRESSURE: 428 -233.872 4.4318 -1.11439 4.4318 -237.788 -1.80896 -1.11439 -1.80896 -218.977
GPRESSURE: 428 -6441.64 15.6195 10.9458 -54.3152 -6389.46 -2.43848 6.84991 -4.0711 -6384.16
ENERGY:     428     27408.2355     69263.9025     94003.7407      1656.3385       -9341751.3554    337462.1040         0.0000         0.0000         0.0000       -8811957.0342         0.0000  -8811957.0342  -8811957.0342         0.0000           -230.2123     -6405.0846   3714409.9485      -230.2123     -6405.0846

LINE MINIMIZER BRACKET: DX 5.28556e-05 0.00115805 DU -0.0729358 19.5456 DUDX 1716.13 2961.57 30245.6 
PRESSURE: 429 -233.872 4.43152 -1.1143 4.43152 -237.788 -1.80907 -1.1143 -1.80907 -218.976
GPRESSURE: 429 -6441.66 15.6291 10.9411 -54.3381 -6389.48 -2.42073 6.84257 -4.0763 -6384.18
ENERGY:     429     27407.5689     69263.9621     94003.6321      1656.3531       -9341752.6501    337464.0269         0.0000         0.0000         0.0000       -8811957.1069         0.0000  -8811957.1069  -8811957.1069         0.0000           -230.2121     -6405.1069   3714409.9485      -230.2121     -6405.1069

LINE MINIMIZER REDUCING GRADIENT FROM 32681.9 TO 32.6819
PRESSURE: 430 -233.876 4.42232 -1.11989 4.42232 -237.787 -1.81453 -1.11989 -1.81453 -218.953
GPRESSURE: 430 -6441.03 15.3476 10.5058 -54.6333 -6387.9 -2.39485 5.81387 -3.94201 -6382.6
ETITLE:      TS           BOND          ANGLE          DIHED          IMPRP               ELECT            VDW       BOUNDARY           MISC        KINETIC               TOTAL           TEMP      POTENTIAL         TOTAL3        TEMPAVG            PRESSURE      GPRESSURE         VOLUME       PRESSAVG      GPRESSAVG

ENERGY:     430     27385.2379     69268.1509     93998.6335      1656.3368       -9341795.8673    337523.9516         0.0000         0.0000         0.0000       -8811963.5566         0.0000  -8811963.5566  -8811963.5566         0.0000           -230.2052     -6403.8420   3714409.9485      -230.2052     -6403.8420

PRESSURE: 431 -233.888 4.4127 -1.12615 4.4127 -237.794 -1.82058 -1.12615 -1.82058 -218.937
GPRESSURE: 431 -6440.45 15.0567 10.0733 -54.9282 -6386.34 -2.38872 4.76689 -3.82108 -6380.95
ENERGY:     431     27422.9186     69304.3786     93996.3206      1660.6680       -9341831.2219    337600.8977         0.0000         0.0000         0.0000       -8811846.0384         0.0000  -8811846.0384  -8811846.0384         0.0000           -230.2066     -6402.5814   3714409.9485      -230.2066     -6402.5814

LINE MINIMIZER BRACKET: DX 0.00210377 0.00210377 DU -6.44964 117.518 DUDX -32681.9 26369.1 85376.7 
PRESSURE: 432 -233.873 4.42657 -1.11744 4.42657 -237.786 -1.81243 -1.11744 -1.81243 -218.963
GPRESSURE: 432 -6441.31 15.4755 10.7011 -54.5012 -6388.6 -2.40359 6.2762 -4.00112 -6383.31
ENERGY:     432     27387.8239     69262.3113     94000.5406      1655.8066       -9341777.3910    337494.9888         0.0000         0.0000         0.0000       -8811975.9198         0.0000  -8811975.9198  -8811975.9198         0.0000           -230.2072     -6404.4089   3714409.9485      -230.2072     -6404.4089

LINE MINIMIZER BRACKET: DX 0.00116144 0.000942328 DU -18.8129 12.3632 DUDX -32681.9 -78.8918 26369.1 
PRESSURE: 433 -233.873 4.42618 -1.11776 4.42618 -237.786 -1.81237 -1.11776 -1.81237 -218.961
GPRESSURE: 433 -6441.28 15.4626 10.681 -54.5136 -6388.53 -2.40303 6.22872 -3.99483 -6383.24
ENERGY:     433     27387.0217     69262.6088     94000.3261      1655.8202       -9341779.3887    337497.7227         0.0000         0.0000         0.0000       -8811975.8891         0.0000  -8811975.8891  -8811975.8891         0.0000           -230.2070     -6404.3524   3714409.9485      -230.2070     -6404.3524

LINE MINIMIZER BRACKET: DX 0.00116144 9.42328e-05 DU -18.8129 0.0306504 DUDX -32681.9 -78.8918 2565.98 
PRESSURE: 434 -233.873 4.4265 -1.11754 4.4265 -237.786 -1.81225 -1.11754 -1.81225 -218.962
GPRESSURE: 434 -6441.31 15.4736 10.6986 -54.502 -6388.6 -2.40413 6.27194 -3.99962 -6383.31
ENERGY:     434     27387.7376     69262.3377     94000.5200      1655.8074       -9341777.6930    337495.2879         0.0000         0.0000         0.0000       -8811976.0023         0.0000  -8811976.0023  -8811976.0023         0.0000           -230.2072     -6404.4028   3714409.9485      -230.2072     -6404.4028

LINE MINIMIZER BRACKET: DX 9.42328e-06 8.48095e-05 DU -0.0825184 0.113169 DUDX -78.8918 185.44 2565.98 
PRESSURE: 435 -233.873 4.42649 -1.11749 4.42649 -237.786 -1.81232 -1.11749 -1.81232 -218.962
GPRESSURE: 435 -6441.31 15.4736 10.6992 -54.502 -6388.6 -2.40487 6.27197 -3.99986 -6383.31
ENERGY:     435     27387.7470     69262.3340     94000.5213      1655.8078       -9341777.6365    337495.2511         0.0000         0.0000         0.0000       -8811975.9754         0.0000  -8811975.9754  -8811975.9754         0.0000           -230.2072     -6404.4035   3714409.9485      -230.2072     -6404.4035

LINE MINIMIZER BRACKET: DX 9.42328e-07 8.48095e-05 DU -0.0269238 0.113169 DUDX 159.021 185.44 2565.98 
PRESSURE: 436 -233.873 4.42649 -1.11754 4.42649 -237.786 -1.81225 -1.11754 -1.81225 -218.962
GPRESSURE: 436 -6441.31 15.4736 10.6987 -54.502 -6388.6 -2.40413 6.27193 -3.99962 -6383.31
ENERGY:     436     27387.7376     69262.3377     94000.5200      1655.8074       -9341777.6934    337495.2879         0.0000         0.0000         0.0000       -8811976.0027         0.0000  -8811976.0027  -8811976.0027         0.0000           -230.2072     -6404.4028   3714409.9485      -230.2072     -6404.4028

LINE MINIMIZER REDUCING GRADIENT FROM 30788.7 TO 30.7887
PRESSURE: 437 -233.875 4.40976 -1.12481 4.40976 -237.78 -1.83408 -1.12481 -1.83408 -218.977
GPRESSURE: 437 -6444.05 15.1064 11.8686 -54.1739 -6391.54 -1.98976 6.17207 -4.18834 -6383.55
ENERGY:     437     27447.0311     69285.8657     93991.8765      1656.1353       -9341843.1134    337491.7462         0.0000         0.0000         0.0000       -8811970.4587         0.0000  -8811970.4587  -8811970.4587         0.0000           -230.2107     -6406.3828   3714409.9485      -230.2107     -6406.3828

LINE MINIMIZER BRACKET: DX 0 0.0025807 DU 0 5.54407 DUDX -30788.7 -30788.7 35154.1 
PRESSURE: 438 -233.873 4.41848 -1.12084 4.41848 -237.782 -1.82218 -1.12084 -1.82218 -218.968
GPRESSURE: 438 -6442.57 15.3044 11.2451 -54.349 -6389.96 -2.20748 6.22568 -4.08654 -6383.42
ENERGY:     438     27404.2532     69267.7538     93996.0898      1655.4071       -9341809.2224    337491.2268         0.0000         0.0000         0.0000       -8811994.4917         0.0000  -8811994.4917  -8811994.4917         0.0000           -230.2077     -6405.3153   3714409.9485      -230.2077     -6405.3153

LINE MINIMIZER BRACKET: DX 0.00120619 0.00137451 DU -18.489 24.033 DUDX -30788.7 36.7002 35154.1 
PRESSURE: 439 -233.873 4.41913 -1.12048 4.41913 -237.783 -1.82113 -1.12048 -1.82113 -218.967
GPRESSURE: 439 -6442.44 15.3212 11.1904 -54.3639 -6389.82 -2.22711 6.23069 -4.07588 -6383.41
ENERGY:     439     27401.7157     69266.7716     93996.5020      1655.4032       -9341806.2435    337491.4456         0.0000         0.0000         0.0000       -8811994.4054         0.0000  -8811994.4054  -8811994.4054         0.0000           -230.2076     -6405.2231   3714409.9485      -230.2076     -6405.2231

LINE MINIMIZER BRACKET: DX 0.000120619 0.00137451 DU -0.0863299 24.033 DUDX -3045.41 36.7002 35154.1 
PRESSURE: 440 -233.873 4.41874 -1.12093 4.41874 -237.782 -1.82208 -1.12093 -1.82208 -218.967
GPRESSURE: 440 -6442.56 15.3059 11.2396 -54.3497 -6389.94 -2.20969 6.22629 -4.08463 -6383.42
ETITLE:      TS           BOND          ANGLE          DIHED          IMPRP               ELECT            VDW       BOUNDARY           MISC        KINETIC               TOTAL           TEMP      POTENTIAL         TOTAL3        TEMPAVG            PRESSURE      GPRESSURE         VOLUME       PRESSAVG      GPRESSAVG

ENERGY:     440     27403.9910     69267.6513     93996.1305      1655.4062       -9341808.9687    337491.2549         0.0000         0.0000         0.0000       -8811994.5347         0.0000  -8811994.5347  -8811994.5347         0.0000           -230.2076     -6405.3060   3714409.9485      -230.2076     -6405.3060

LINE MINIMIZER BRACKET: DX 0.000108557 1.20619e-05 DU -0.129261 0.0429314 DUDX -3045.41 -271.452 36.7002 
PRESSURE: 441 -233.873 4.41872 -1.12091 4.41872 -237.782 -1.82211 -1.12091 -1.82211 -218.967
GPRESSURE: 441 -6442.56 15.3061 11.2401 -54.3498 -6389.94 -2.20983 6.22666 -4.08522 -6383.42
ENERGY:     441     27404.0161     69267.6622     93996.1269      1655.4063       -9341808.9332    337491.2669         0.0000         0.0000         0.0000       -8811994.4548         0.0000  -8811994.4548  -8811994.4548         0.0000           -230.2076     -6405.3068   3714409.9485      -230.2076     -6405.3068

LINE MINIMIZER BRACKET: DX 0.000108557 1.20619e-06 DU -0.129261 0.0798519 DUDX -3045.41 -271.452 -240.68 
PRESSURE: 442 -233.873 4.41873 -1.12093 4.41873 -237.782 -1.82208 -1.12093 -1.82208 -218.967
GPRESSURE: 442 -6442.56 15.3059 11.2396 -54.3497 -6389.94 -2.20969 6.2263 -4.08462 -6383.42
ENERGY:     442     27403.9910     69267.6513     93996.1305      1655.4062       -9341808.9687    337491.2549         0.0000         0.0000         0.0000       -8811994.5347         0.0000  -8811994.5347  -8811994.5347         0.0000           -230.2076     -6405.3060   3714409.9485      -230.2076     -6405.3060

LINE MINIMIZER REDUCING GRADIENT FROM 29410.7 TO 29.4107
PRESSURE: 443 -233.876 4.40902 -1.12695 4.40902 -237.788 -1.83333 -1.12695 -1.83333 -218.96
GPRESSURE: 443 -6448.86 15.0684 12.0637 -55.7546 -6396.67 -2.73769 7.02127 -5.26627 -6388.77
ENERGY:     443     27510.0096     69303.1165     93986.7040      1658.8843       -9341896.7713    337462.6744         0.0000         0.0000         0.0000       -8811975.3825         0.0000  -8811975.3825  -8811975.3825         0.0000           -230.2081     -6411.4352   3714409.9485      -230.2081     -6411.4352

LINE MINIMIZER BRACKET: DX 0 0.00296916 DU 0 19.1522 DUDX -29410.7 -29410.7 42190.2 
PRESSURE: 444 -233.872 4.41468 -1.12291 4.41468 -237.783 -1.82672 -1.12291 -1.82672 -218.963
GPRESSURE: 444 -6445.12 15.211 11.5772 -54.926 -6392.68 -2.42367 6.55581 -4.56695 -6385.61
ENERGY:     444     27434.7616     69275.1747     93991.6935      1655.7912       -9341846.1466    337476.3335         0.0000         0.0000         0.0000       -8812012.3920         0.0000  -8812012.3920  -8812012.3920         0.0000           -230.2063     -6407.8066   3714409.9485      -230.2063     -6407.8066

LINE MINIMIZER BRACKET: DX 0.00121755 0.00175161 DU -17.8573 37.0095 DUDX -29410.7 -52.0947 42190.2 
PRESSURE: 445 -233.873 4.41403 -1.12362 4.41403 -237.784 -1.82744 -1.12362 -1.82744 -218.963
GPRESSURE: 445 -6445.5 15.1967 11.6261 -55.0086 -6393.08 -2.45499 6.6023 -4.63694 -6385.93
ENERGY:     445     27440.6425     69277.0614     93991.1205      1655.9660       -9341851.3662    337474.5550         0.0000         0.0000         0.0000       -8812012.0208         0.0000  -8812012.0208  -8812012.0208         0.0000           -230.2062     -6408.1678   3714409.9485      -230.2062     -6408.1678

LINE MINIMIZER BRACKET: DX 0.00121755 0.000175161 DU -17.8573 0.371277 DUDX -29410.7 -52.0947 4171.86 
PRESSURE: 446 -233.872 4.41453 -1.12308 4.41453 -237.783 -1.82683 -1.12308 -1.82683 -218.964
GPRESSURE: 446 -6445.16 15.209 11.5828 -54.9341 -6392.72 -2.42735 6.55974 -4.5759 -6385.65
ENERGY:     446     27435.3367     69275.3531     93991.6357      1655.8075       -9341846.5693    337476.1746         0.0000         0.0000         0.0000       -8812012.2618         0.0000  -8812012.2618  -8812012.2618         0.0000           -230.2063     -6407.8426   3714409.9485      -230.2063     -6407.8426

LINE MINIMIZER BRACKET: DX 0.00121755 1.75161e-05 DU -17.8573 0.130257 DUDX -29410.7 -52.0947 370.125 
PRESSURE: 447 -233.872 4.41472 -1.12299 4.41472 -237.783 -1.82674 -1.12299 -1.82674 -218.963
GPRESSURE: 447 -6445.13 15.2111 11.5772 -54.9266 -6392.69 -2.42437 6.5563 -4.56822 -6385.62
ENERGY:     447     27434.8193     69275.1928     93991.6878      1655.7932       -9341846.1924    337476.3109         0.0000         0.0000         0.0000       -8812012.3885         0.0000  -8812012.3885  -8812012.3885         0.0000           -230.2063     -6407.8106   3714409.9485      -230.2063     -6407.8106

LINE MINIMIZER BRACKET: DX 0.00121755 1.75161e-06 DU -17.8573 0.00358701 DUDX -29410.7 -52.0947 -9.85757 
PRESSURE: 448 -233.872 4.41468 -1.12291 4.41468 -237.783 -1.82672 -1.12291 -1.82672 -218.963
GPRESSURE: 448 -6445.12 15.211 11.5772 -54.926 -6392.68 -2.42366 6.55582 -4.56695 -6385.61
ENERGY:     448     27434.7615     69275.1746     93991.6935      1655.7912       -9341846.1470    337476.3336         0.0000         0.0000         0.0000       -8812012.3925         0.0000  -8812012.3925  -8812012.3925         0.0000           -230.2063     -6407.8066   3714409.9485      -230.2063     -6407.8066

LINE MINIMIZER REDUCING GRADIENT FROM 25858.3 TO 25.8583
PRESSURE: 449 -233.885 4.41742 -1.15536 4.41742 -237.76 -1.80935 -1.15536 -1.80935 -218.948
GPRESSURE: 449 -6451.73 18.3959 11.4682 -54.9582 -6399.81 -3.44187 7.0708 -3.95207 -6394.44
ENERGY:     449     27498.5110     69311.1444     93982.8097      1660.9257       -9341949.6630    337532.5224         0.0000         0.0000         0.0000       -8811963.7498         0.0000  -8811963.7498  -8811963.7498         0.0000           -230.1976     -6415.3268   3714409.9485      -230.1976     -6415.3268

LINE MINIMIZER BRACKET: DX 0 0.00381962 DU 0 48.6426 DUDX -25858.3 -25858.3 51346.5 
PRESSURE: 450 -233.875 4.41558 -1.13419 4.41558 -237.773 -1.8207 -1.13419 -1.8207 -218.956
GPRESSURE: 450 -6447.3 16.2805 11.5402 -54.9343 -6395.03 -2.76226 6.7336 -4.35945 -6388.56
Info: Benchmark time: 64 CPUs 0.0119685 s/step 0.0692623 days/ns 1336.05 MB memory
ETITLE:      TS           BOND          ANGLE          DIHED          IMPRP               ELECT            VDW       BOUNDARY           MISC        KINETIC               TOTAL           TEMP      POTENTIAL         TOTAL3        TEMPAVG            PRESSURE      GPRESSURE         VOLUME       PRESSAVG      GPRESSAVG

ENERGY:     450     27439.5139     69278.2119     93988.0301      1656.4261       -9341882.2828    337491.1345         0.0000         0.0000         0.0000       -8812028.9663         0.0000  -8812028.9663  -8812028.9663         0.0000           -230.2013     -6410.2964   3714409.9485      -230.2013     -6410.2964

LINE MINIMIZER BRACKET: DX 0.00127962 0.00254001 DU -16.5738 65.2164 DUDX -25858.3 -0.181423 51346.5 
LINE MINIMIZER REDUCING GRADIENT FROM 27788.6 TO 27.7886
PRESSURE: 451 -233.877 4.40025 -1.1806 4.40025 -237.775 -1.80029 -1.1806 -1.80029 -218.936
GPRESSURE: 451 -6445.89 17.7449 12.1868 -55.5383 -6392.26 -3.04572 6.48423 -3.47429 -6388.36
ENERGY:     451     27407.7010     69306.8900     93977.1463      1658.5878       -9341974.2713    337640.1593         0.0000         0.0000         0.0000       -8811983.7869         0.0000  -8811983.7869  -8811983.7869         0.0000           -230.1960     -6408.8356   3714409.9485      -230.1960     -6408.8356

LINE MINIMIZER BRACKET: DX 0 0.00367836 DU 0 45.1793 DUDX -27788.6 -27788.6 52388.3 
PRESSURE: 452 -233.873 4.41045 -1.15048 4.41045 -237.772 -1.81373 -1.15048 -1.81373 -218.947
GPRESSURE: 452 -6446.79 16.7914 11.7644 -55.141 -6394.05 -2.86058 6.65085 -4.05057 -6388.49
ENERGY:     452     27411.9101     69279.1952     93983.5338      1656.1997       -9341915.6242    337538.2047         0.0000         0.0000         0.0000       -8812046.5806         0.0000  -8812046.5806  -8812046.5806         0.0000           -230.1973     -6409.7778   3714409.9485      -230.1973     -6409.7778

LINE MINIMIZER BRACKET: DX 0.00127544 0.00240292 DU -17.6144 62.7937 DUDX -27788.6 -6.82069 52388.3 
LINE MINIMIZER REDUCING GRADIENT FROM 27190.6 TO 27.1906
PRESSURE: 453 -233.858 4.40334 -1.17528 4.40334 -237.805 -1.78683 -1.17528 -1.78683 -218.912
GPRESSURE: 453 -6436.58 16.2183 11.1784 -53.9315 -6384.67 -1.44176 7.37755 -1.83349 -6378.57
ENERGY:     453     27402.4666     69293.7402     93973.9806      1657.2578       -9342003.0176    337671.1351         0.0000         0.0000         0.0000       -8812004.4372         0.0000  -8812004.4372  -8812004.4372         0.0000           -230.1914     -6399.9381   3714409.9485      -230.1914     -6399.9381

LINE MINIMIZER BRACKET: DX 0 0.00350472 DU 0 42.1434 DUDX -27190.6 -27190.6 51340.3 
PRESSURE: 454 -233.866 4.40791 -1.15881 4.40791 -237.781 -1.80421 -1.15881 -1.80421 -218.933
GPRESSURE: 454 -6443.23 16.5979 11.5611 -54.7173 -6390.77 -2.36952 6.90468 -3.28093 -6385.05
ENERGY:     454     27393.0272     69275.7565     93979.5662      1655.4881       -9341947.3381    337580.3864         0.0000         0.0000         0.0000       -8812063.1136         0.0000  -8812063.1136  -8812063.1136         0.0000           -230.1933     -6406.3531   3714409.9485      -230.1933     -6406.3531

LINE MINIMIZER BRACKET: DX 0.00121503 0.00228969 DU -16.533 58.6764 DUDX -27190.6 9.37372 51340.3 
LINE MINIMIZER REDUCING GRADIENT FROM 24607.7 TO 24.6077
PRESSURE: 455 -233.858 4.40885 -1.16286 4.40885 -237.827 -1.79212 -1.16286 -1.79212 -218.933
GPRESSURE: 455 -6441.31 15.3086 10.8483 -54.4081 -6390.65 -1.63561 7.64331 -2.00844 -6380.15
ENERGY:     455     27464.0957     69306.4475     93972.4852      1658.6218       -9342039.9302    337611.4244         0.0000         0.0000         0.0000       -8812026.8556         0.0000  -8812026.8556  -8812026.8556         0.0000           -230.2059     -6404.0374   3714409.9485      -230.2059     -6404.0374

LINE MINIMIZER BRACKET: DX 0 0.00362703 DU 0 36.258 DUDX -24607.7 -24607.7 44656.3 
PRESSURE: 456 -233.861 4.40836 -1.16031 4.40836 -237.796 -1.79988 -1.16031 -1.79988 -218.93
GPRESSURE: 456 -6442.52 16.1417 11.3061 -54.6077 -6390.71 -2.10909 7.16762 -2.82701 -6383.31
ENERGY:     456     27404.1457     69278.6421     93976.4096      1655.5015       -9341981.6344    337587.9414         0.0000         0.0000         0.0000       -8812078.9941         0.0000  -8812078.9941  -8812078.9941         0.0000           -230.1958     -6405.5118   3714409.9485      -230.1958     -6405.5118

LINE MINIMIZER BRACKET: DX 0.00128962 0.00233741 DU -15.8805 52.1385 DUDX -24607.7 3.45453 44656.3 
LINE MINIMIZER REDUCING GRADIENT FROM 24888.3 TO 24.8883
PRESSURE: 457 -233.857 4.3988 -1.14499 4.3988 -237.858 -1.81065 -1.14499 -1.81065 -218.941
GPRESSURE: 457 -6448.34 16.0834 11.534 -56.1966 -6395.9 -2.1308 7.74184 -2.98207 -6388.52
ENERGY:     457     27528.1481     69310.7025     93970.1181      1658.1991       -9342068.5346    337548.1652         0.0000         0.0000         0.0000       -8812053.2016         0.0000  -8812053.2016  -8812053.2016         0.0000           -230.2187     -6410.9214   3714409.9485      -230.2187     -6410.9214

LINE MINIMIZER BRACKET: DX 0 0.00340753 DU 0 25.7926 DUDX -24888.3 -24888.3 40105.8 
PRESSURE: 458 -233.858 4.40464 -1.1542 4.40464 -237.818 -1.80382 -1.1542 -1.80382 -218.933
GPRESSURE: 458 -6444.74 16.1213 11.3947 -55.2164 -6392.69 -2.11767 7.38863 -2.88467 -6385.31
ENERGY:     458     27438.0056     69284.2728     93973.5024      1655.8364       -9342016.2761    337569.3854         0.0000         0.0000         0.0000       -8812095.2735         0.0000  -8812095.2735  -8812095.2735         0.0000           -230.2027     -6407.5801   3714409.9485      -230.2027     -6407.5801

LINE MINIMIZER BRACKET: DX 0.00130644 0.00210109 DU -16.2794 42.072 DUDX -24888.3 9.86355 40105.8 
LINE MINIMIZER REDUCING GRADIENT FROM 28762.2 TO 28.7622
PRESSURE: 459 -233.88 4.39879 -1.1258 4.39879 -237.858 -1.81291 -1.1258 -1.81291 -218.951
GPRESSURE: 459 -6451.11 17.0912 11.4665 -55.8971 -6400.5 -2.68916 7.81704 -3.2176 -6393.36
ENERGY:     459     27509.1962     69322.5936     93963.1403      1657.5740       -9342099.0889    337559.9413         0.0000         0.0000         0.0000       -8812086.6435         0.0000  -8812086.6435  -8812086.6435         0.0000           -230.2295     -6414.9920   3714409.9485      -230.2295     -6414.9920

LINE MINIMIZER BRACKET: DX 0 0.00285447 DU 0 8.62999 DUDX -28762.2 -28762.2 34764.4 
PRESSURE: 460 -233.866 4.40203 -1.14131 4.40203 -237.834 -1.80811 -1.14131 -1.80811 -218.939
GPRESSURE: 460 -6447.62 16.5625 11.4274 -55.5242 -6396.22 -2.37757 7.58376 -3.03383 -6388.96
ETITLE:      TS           BOND          ANGLE          DIHED          IMPRP               ELECT            VDW       BOUNDARY           MISC        KINETIC               TOTAL           TEMP      POTENTIAL         TOTAL3        TEMPAVG            PRESSURE      GPRESSURE         VOLUME       PRESSAVG      GPRESSAVG

ENERGY:     460     27459.1289     69295.8291     93968.3662      1655.9203       -9342055.0224    337561.9890         0.0000         0.0000         0.0000       -8812113.7891         0.0000  -8812113.7891  -8812113.7891         0.0000           -230.2131     -6410.9315   3714409.9485      -230.2131     -6410.9315

LINE MINIMIZER BRACKET: DX 0.00129148 0.00156299 DU -18.5155 27.1455 DUDX -28762.2 -52.0385 34764.4 
PRESSURE: 461 -233.867 4.40179 -1.13988 4.40179 -237.836 -1.80843 -1.13988 -1.80843 -218.94
GPRESSURE: 461 -6447.97 16.6163 11.4319 -55.5605 -6396.64 -2.40839 7.60733 -3.05221 -6389.4
ENERGY:     461     27462.9259     69297.8758     93967.7951      1656.0090       -9342059.6610    337561.4467         0.0000         0.0000         0.0000       -8812113.6084         0.0000  -8812113.6084  -8812113.6084         0.0000           -230.2146     -6411.3371   3714409.9485      -230.2146     -6411.3371

LINE MINIMIZER BRACKET: DX 0.00129148 0.000156299 DU -18.5155 0.180648 DUDX -28762.2 -52.0385 3426.01 
PRESSURE: 462 -233.866 4.40196 -1.14114 4.40196 -237.835 -1.80825 -1.14114 -1.80825 -218.939
GPRESSURE: 462 -6447.65 16.5681 11.4284 -55.5277 -6396.26 -2.38091 7.58622 -3.03621 -6389.01
ENERGY:     462     27459.4957     69296.0271     93968.3086      1655.9283       -9342055.7815    337561.9628         0.0000         0.0000         0.0000       -8812114.0590         0.0000  -8812114.0590  -8812114.0590         0.0000           -230.2134     -6410.9719   3714409.9485      -230.2134     -6410.9719

LINE MINIMIZER BRACKET: DX 1.56299e-05 0.000140669 DU -0.26996 0.450608 DUDX -52.0385 295.712 3426.01 
PRESSURE: 463 -233.866 4.40203 -1.14113 4.40203 -237.835 -1.80827 -1.14113 -1.80827 -218.939
GPRESSURE: 463 -6447.65 16.5674 11.4283 -55.5277 -6396.25 -2.38103 7.58622 -3.0367 -6389
ENERGY:     463     27459.4595     69296.0061     93968.3144      1655.9275       -9342055.6983    337561.9612         0.0000         0.0000         0.0000       -8812114.0296         0.0000  -8812114.0296  -8812114.0296         0.0000           -230.2134     -6410.9677   3714409.9485      -230.2134     -6410.9677

LINE MINIMIZER BRACKET: DX 1.56299e-06 0.000140669 DU -0.0294217 0.450608 DUDX 260.811 295.712 3426.01 
PRESSURE: 464 -233.866 4.40196 -1.14114 4.40196 -237.835 -1.80824 -1.14114 -1.80824 -218.939
GPRESSURE: 464 -6447.65 16.5681 11.4284 -55.5277 -6396.26 -2.38091 7.58623 -3.0362 -6389.01
ENERGY:     464     27459.4957     69296.0271     93968.3086      1655.9283       -9342055.7817    337561.9628         0.0000         0.0000         0.0000       -8812114.0591         0.0000  -8812114.0591  -8812114.0591         0.0000           -230.2134     -6410.9719   3714409.9485      -230.2134     -6410.9719

LINE MINIMIZER REDUCING GRADIENT FROM 30365.5 TO 30.3655
PRESSURE: 465 -233.896 4.40092 -1.12597 4.40092 -237.837 -1.7981 -1.12597 -1.7981 -218.964
GPRESSURE: 465 -6448.92 14.4391 11.1289 -55.1172 -6396.3 -3.05733 7.85348 -3.20291 -6389.53
ENERGY:     465     27435.0659     69325.4274     93957.8501      1657.6367       -9342109.0260    337622.4595         0.0000         0.0000         0.0000       -8812110.5863         0.0000  -8812110.5863  -8812110.5863         0.0000           -230.2323     -6411.5850   3714409.9485      -230.2323     -6411.5850

LINE MINIMIZER BRACKET: DX 0 0.00263644 DU 0 3.47281 DUDX -30365.5 -30365.5 32851.2 
PRESSURE: 466 -233.879 4.40151 -1.13395 4.40151 -237.834 -1.80347 -1.13395 -1.80347 -218.95
GPRESSURE: 466 -6448.26 15.5501 11.286 -55.3318 -6396.28 -2.70497 7.71491 -3.11647 -6389.27
ENERGY:     466     27437.9859     69304.6777     93962.8158      1655.9894       -9342082.3963    337587.9331         0.0000         0.0000         0.0000       -8812132.9946         0.0000  -8812132.9946  -8812132.9946         0.0000           -230.2209     -6411.2693   3714409.9485      -230.2209     -6411.2693

LINE MINIMIZER BRACKET: DX 0.00126342 0.00137303 DU -18.9355 22.4083 DUDX -30365.5 -111.906 32851.2 
PRESSURE: 467 -233.881 4.40145 -1.13265 4.40145 -237.834 -1.80278 -1.13265 -1.80278 -218.95
GPRESSURE: 467 -6448.32 15.4382 11.2707 -55.3103 -6396.28 -2.74117 7.72947 -3.12519 -6389.3
ENERGY:     467     27436.7366     69306.2198     93962.2720      1656.0796       -9342085.3873    337591.0914         0.0000         0.0000         0.0000       -8812132.9879         0.0000  -8812132.9879  -8812132.9879         0.0000           -230.2217     -6411.3010   3714409.9485      -230.2217     -6411.3010

LINE MINIMIZER BRACKET: DX 0.00126342 0.000137303 DU -18.9355 0.0067673 DUDX -30365.5 -111.906 3180.38 
PRESSURE: 468 -233.88 4.40154 -1.13349 4.40154 -237.834 -1.80309 -1.13349 -1.80309 -218.95
GPRESSURE: 468 -6448.28 15.5108 11.2802 -55.3247 -6396.28 -2.71738 7.72025 -3.11884 -6389.28
ENERGY:     468     27437.5272     69305.1994     93962.6262      1656.0189       -9342083.4289    337588.9968         0.0000         0.0000         0.0000       -8812133.0604         0.0000  -8812133.0604  -8812133.0604         0.0000           -230.2211     -6411.2803   3714409.9485      -230.2211     -6411.2803

LINE MINIMIZER BRACKET: DX 4.76601e-05 8.96427e-05 DU -0.0657885 0.0725558 DUDX -111.906 1030.85 3180.38 
PRESSURE: 469 -233.88 4.40166 -1.13364 4.40166 -237.834 -1.80327 -1.13364 -1.80327 -218.949
GPRESSURE: 469 -6448.28 15.52 11.2809 -55.3262 -6396.28 -2.71542 7.71855 -3.11777 -6389.28
ENERGY:     469     27437.6224     69305.0877     93962.6663      1656.0124       -9342083.1874    337588.7987         0.0000         0.0000         0.0000       -8812132.9999         0.0000  -8812132.9999  -8812132.9999         0.0000           -230.2210     -6411.2782   3714409.9485      -230.2210     -6411.2782

LINE MINIMIZER BRACKET: DX 1.01879e-05 8.96427e-05 DU -0.0604921 0.0725558 DUDX 786.701 1030.85 3180.38 
PRESSURE: 470 -233.88 4.40154 -1.13349 4.40154 -237.834 -1.80309 -1.13349 -1.80309 -218.95
GPRESSURE: 470 -6448.28 15.5108 11.2802 -55.3247 -6396.28 -2.71737 7.72027 -3.11888 -6389.28
ETITLE:      TS           BOND          ANGLE          DIHED          IMPRP               ELECT            VDW       BOUNDARY           MISC        KINETIC               TOTAL           TEMP      POTENTIAL         TOTAL3        TEMPAVG            PRESSURE      GPRESSURE         VOLUME       PRESSAVG      GPRESSAVG

ENERGY:     470     27437.5272     69305.1995     93962.6262      1656.0189       -9342083.4196    337588.9964         0.0000         0.0000         0.0000       -8812133.0514         0.0000  -8812133.0514  -8812133.0514         0.0000           -230.2211     -6411.2803   3714409.9485      -230.2211     -6411.2803

LINE MINIMIZER REDUCING GRADIENT FROM 29233.5 TO 29.2335
PRESSURE: 471 -233.927 4.38304 -1.13682 4.38304 -237.837 -1.79322 -1.13682 -1.79322 -218.974
GPRESSURE: 471 -6446.58 14.3968 10.4858 -53.328 -6393.22 -1.67675 8.59122 -2.36078 -6387.6
ENERGY:     471     27383.6893     69332.5989     93953.4599      1657.6067       -9342118.0350    337673.0894         0.0000         0.0000         0.0000       -8812117.5907         0.0000  -8812117.5907  -8812117.5907         0.0000           -230.2462     -6409.1327   3714409.9485      -230.2462     -6409.1327

LINE MINIMIZER BRACKET: DX 0 0.00268121 DU 0 15.4607 DUDX -29233.5 -29233.5 40780.8 
PRESSURE: 472 -233.898 4.39389 -1.13472 4.39389 -237.834 -1.79917 -1.13472 -1.79917 -218.958
GPRESSURE: 472 -6447.57 15.0463 10.9502 -54.4914 -6395 -2.28295 8.08302 -2.80043 -6388.59
ENERGY:     472     27403.1377     69310.8380     93958.3556      1656.1116       -9342099.2805    337621.3005         0.0000         0.0000         0.0000       -8812149.5371         0.0000  -8812149.5371  -8812149.5371         0.0000           -230.2300     -6410.3858   3714409.9485      -230.2300     -6410.3858

LINE MINIMIZER BRACKET: DX 0.00111974 0.00156147 DU -16.4857 31.9464 DUDX -29233.5 -44.4275 40780.8 
PRESSURE: 473 -233.9 4.39299 -1.13509 4.39299 -237.834 -1.79841 -1.13509 -1.79841 -218.96
GPRESSURE: 473 -6447.47 14.9814 10.9034 -54.3761 -6394.82 -2.2225 8.13522 -2.75621 -6388.49
ENERGY:     473     27399.6999     69312.2864     93957.8104      1656.1891       -9342101.1617    337626.0932         0.0000         0.0000         0.0000       -8812149.0828         0.0000  -8812149.0828  -8812149.0828         0.0000           -230.2314     -6410.2616   3714409.9485      -230.2314     -6410.2616

LINE MINIMIZER BRACKET: DX 0.00111974 0.000156147 DU -16.4857 0.454257 DUDX -29233.5 -44.4275 4031.58 
PRESSURE: 474 -233.898 4.39385 -1.13468 4.39385 -237.834 -1.7989 -1.13468 -1.7989 -218.958
GPRESSURE: 474 -6447.56 15.0392 10.9454 -54.48 -6394.98 -2.27623 8.08926 -2.79575 -6388.58
ENERGY:     474     27402.7816     69310.9743     93958.3001      1656.1185       -9342099.5913    337621.7464         0.0000         0.0000         0.0000       -8812149.6704         0.0000  -8812149.6704  -8812149.6704         0.0000           -230.2301     -6410.3740   3714409.9485      -230.2301     -6410.3740

LINE MINIMIZER BRACKET: DX 1.56147e-05 0.000140533 DU -0.13329 0.587547 DUDX -44.4275 363.103 4031.58 
PRESSURE: 475 -233.898 4.39384 -1.13481 4.39384 -237.834 -1.7989 -1.13481 -1.7989 -218.958
GPRESSURE: 475 -6447.56 15.04 10.9467 -54.481 -6394.98 -2.27645 8.08895 -2.79617 -6388.58
ENERGY:     475     27402.8172     69310.9603     93958.3055      1656.1178       -9342099.5217    337621.6999         0.0000         0.0000         0.0000       -8812149.6209         0.0000  -8812149.6209  -8812149.6209         0.0000           -230.2301     -6410.3750   3714409.9485      -230.2301     -6410.3750

LINE MINIMIZER BRACKET: DX 1.56147e-06 0.000140533 DU -0.0494829 0.587547 DUDX 322.354 363.103 4031.58 
PRESSURE: 476 -233.898 4.39385 -1.13468 4.39385 -237.834 -1.79889 -1.13468 -1.79889 -218.958
GPRESSURE: 476 -6447.56 15.0392 10.9454 -54.48 -6394.98 -2.27622 8.08926 -2.79574 -6388.58
ENERGY:     476     27402.7816     69310.9743     93958.3001      1656.1185       -9342099.5917    337621.7464         0.0000         0.0000         0.0000       -8812149.6708         0.0000  -8812149.6708  -8812149.6708         0.0000           -230.2301     -6410.3740   3714409.9485      -230.2301     -6410.3740

LINE MINIMIZER REDUCING GRADIENT FROM 26443.3 TO 26.4433
PRESSURE: 477 -233.938 4.39053 -1.1442 4.39053 -237.85 -1.7827 -1.1442 -1.7827 -218.983
GPRESSURE: 477 -6447.75 15.9192 10.5743 -55.0217 -6394.6 -1.1121 8.07708 -2.74629 -6390.2
ENERGY:     477     27407.9749     69328.2833     93951.4315      1656.8679       -9342134.5683    337650.3447         0.0000         0.0000         0.0000       -8812139.6659         0.0000  -8812139.6659  -8812139.6659         0.0000           -230.2567     -6410.8478   3714409.9485      -230.2567     -6410.8478

LINE MINIMIZER BRACKET: DX 0 0.00299891 DU 0 10.0049 DUDX -26443.3 -26443.3 32909.2 
PRESSURE: 478 -233.914 4.39214 -1.13882 4.39214 -237.839 -1.79172 -1.13882 -1.79172 -218.968
GPRESSURE: 478 -6447.63 15.4332 10.7823 -54.7199 -6394.8 -1.75703 8.08353 -2.77377 -6389.3
ENERGY:     478     27394.7618     69312.3624     93954.7477      1655.5724       -9342116.4673    337631.6879         0.0000         0.0000         0.0000       -8812167.3352         0.0000  -8812167.3352  -8812167.3352         0.0000           -230.2405     -6410.5775   3714409.9485      -230.2405     -6410.5775

LINE MINIMIZER BRACKET: DX 0.00133147 0.00166744 DU -17.6644 27.6693 DUDX -26443.3 -133.165 32909.2 
PRESSURE: 479 -233.916 4.39204 -1.13922 4.39204 -237.84 -1.79088 -1.13922 -1.79088 -218.97
GPRESSURE: 479 -6447.64 15.4817 10.7615 -54.7501 -6394.78 -1.69238 8.08252 -2.77001 -6389.4
ENERGY:     479     27394.9221     69313.2444     93954.3592      1655.6030       -9342118.2236    337633.2455         0.0000         0.0000         0.0000       -8812166.8493         0.0000  -8812166.8493  -8812166.8493         0.0000           -230.2420     -6410.6041   3714409.9485      -230.2420     -6410.6041

LINE MINIMIZER BRACKET: DX 0.00133147 0.000166744 DU -17.6644 0.485911 DUDX -26443.3 -133.165 3166.19 
PRESSURE: 480 -233.914 4.3921 -1.13896 4.3921 -237.839 -1.79172 -1.13896 -1.79172 -218.968
GPRESSURE: 480 -6447.63 15.4366 10.7797 -54.7232 -6394.8 -1.75131 8.08314 -2.77266 -6389.31
ETITLE:      TS           BOND          ANGLE          DIHED          IMPRP               ELECT            VDW       BOUNDARY           MISC        KINETIC               TOTAL           TEMP      POTENTIAL         TOTAL3        TEMPAVG            PRESSURE      GPRESSURE         VOLUME       PRESSAVG      GPRESSAVG

ENERGY:     480     27394.7661     69312.4438     93954.7080      1655.5747       -9342116.5465    337631.8323         0.0000         0.0000         0.0000       -8812167.2215         0.0000  -8812167.2215  -8812167.2215         0.0000           -230.2406     -6410.5806   3714409.9485      -230.2406     -6410.5806

LINE MINIMIZER BRACKET: DX 0.00133147 1.66744e-05 DU -17.6644 0.113723 DUDX -26443.3 -133.165 196.569 
PRESSURE: 481 -233.914 4.39223 -1.13879 4.39223 -237.839 -1.79181 -1.13879 -1.79181 -218.968
GPRESSURE: 481 -6447.63 15.4329 10.7822 -54.72 -6394.8 -1.75618 8.08351 -2.77284 -6389.31
ENERGY:     481     27394.7635     69312.3718     93954.7436      1655.5727       -9342116.4471    337631.7036         0.0000         0.0000         0.0000       -8812167.2920         0.0000  -8812167.2920  -8812167.2920         0.0000           -230.2405     -6410.5780   3714409.9485      -230.2405     -6410.5780

LINE MINIMIZER BRACKET: DX 0.00133147 1.66744e-06 DU -17.6644 0.0432381 DUDX -26443.3 -133.165 -100.151 
PRESSURE: 482 -233.914 4.39215 -1.13882 4.39215 -237.839 -1.79173 -1.13882 -1.79173 -218.968
GPRESSURE: 482 -6447.63 15.4332 10.7823 -54.7199 -6394.8 -1.75705 8.08352 -2.77376 -6389.3
ENERGY:     482     27394.7618     69312.3623     93954.7477      1655.5724       -9342116.4712    337631.6880         0.0000         0.0000         0.0000       -8812167.3390         0.0000  -8812167.3390  -8812167.3390         0.0000           -230.2404     -6410.5775   3714409.9485      -230.2404     -6410.5775

LINE MINIMIZER REDUCING GRADIENT FROM 27420.4 TO 27.4204
PRESSURE: 483 -233.937 4.39307 -1.14379 4.39307 -237.873 -1.77218 -1.14379 -1.77218 -219.006
GPRESSURE: 483 -6450.81 15.7734 11.6217 -55.8318 -6396.04 -1.40315 7.99361 -2.93937 -6392.54
ENERGY:     483     27484.0758     69331.5693     93947.6844      1655.7368       -9342178.1102    337601.9456         0.0000         0.0000         0.0000       -8812157.0984         0.0000  -8812157.0984  -8812157.0984         0.0000           -230.2721     -6413.1296   3714409.9485      -230.2721     -6413.1296

LINE MINIMIZER BRACKET: DX 0 0.00282832 DU 0 10.2407 DUDX -27420.4 -27420.4 34706.5 
PRESSURE: 484 -233.923 4.39264 -1.14092 4.39264 -237.853 -1.78313 -1.14092 -1.78313 -218.983
GPRESSURE: 484 -6449.02 15.5833 11.1555 -55.2105 -6395.34 -1.59999 8.0455 -2.84368 -6390.74
ENERGY:     484     27423.0406     69315.2056     93951.2108      1654.9463       -9342144.7202    337615.9336         0.0000         0.0000         0.0000       -8812184.3833         0.0000  -8812184.3833  -8812184.3833         0.0000           -230.2529     -6411.7018   3714409.9485      -230.2529     -6411.7018

LINE MINIMIZER BRACKET: DX 0.00124921 0.00157911 DU -17.0442 27.2849 DUDX -27420.4 -18.9305 34706.5 
LINE MINIMIZER REDUCING GRADIENT FROM 29051.1 TO 29.0511
PRESSURE: 485 -233.96 4.38451 -1.14381 4.38451 -237.907 -1.77886 -1.14381 -1.77886 -218.997
GPRESSURE: 485 -6452.22 15.2315 11.0042 -54.8871 -6396.69 -2.05658 8.25598 -3.52176 -6391.42
ENERGY:     485     27503.7525     69342.3558     93941.3875      1654.6979       -9342221.1202    337590.8391         0.0000         0.0000         0.0000       -8812188.0874         0.0000  -8812188.0874  -8812188.0874         0.0000           -230.2881     -6413.4431   3714409.9485      -230.2881     -6413.4431

PRESSURE: 486 -234.008 4.3758 -1.14764 4.3758 -237.972 -1.77527 -1.14764 -1.77527 -219.022
GPRESSURE: 486 -6455.45 14.8683 10.8331 -54.5598 -6398.02 -2.51763 8.46189 -4.21068 -6391.99
ENERGY:     486     27652.6246     69405.5145     93934.0671      1658.0441       -9342289.3205    337585.6125         0.0000         0.0000         0.0000       -8812053.4577         0.0000  -8812053.4577  -8812053.4577         0.0000           -230.3340     -6415.1555   3714409.9485      -230.3340     -6415.1555

LINE MINIMIZER BRACKET: DX 0.00249361 0.00249361 DU -3.70413 134.63 DUDX -29051.1 26181.7 81799.7 
PRESSURE: 487 -233.941 4.38837 -1.1427 4.38837 -237.88 -1.78061 -1.1427 -1.78061 -218.989
GPRESSURE: 487 -6450.7 15.3991 11.0785 -55.04 -6396.05 -1.84007 8.15681 -3.19936 -6391.11
ENERGY:     487     27457.0732     69325.0172     93945.7290      1654.3672       -9342185.9359    337600.2934         0.0000         0.0000         0.0000       -8812203.4558         0.0000  -8812203.4558  -8812203.4558         0.0000           -230.2701     -6412.6215   3714409.9485      -230.2701     -6412.6215

LINE MINIMIZER BRACKET: DX 0.00131375 0.00117986 DU -19.0726 15.3685 DUDX -29051.1 1.75366 26181.7 
LINE MINIMIZER REDUCING GRADIENT FROM 31429.4 TO 31.4294
PRESSURE: 488 -233.97 4.40871 -1.14195 4.40871 -237.92 -1.77792 -1.14195 -1.77792 -219.002
GPRESSURE: 488 -6450.55 14.3692 11.7301 -54.9029 -6395.59 -1.90422 8.67472 -3.8816 -6389.86
ENERGY:     488     27472.4809     69338.2332     93935.6785      1655.4871       -9342259.3850    337644.9608         0.0000         0.0000         0.0000       -8812212.5445         0.0000  -8812212.5445  -8812212.5445         0.0000           -230.2974     -6412.0021   3714409.9485      -230.2974     -6412.0021

PRESSURE: 489 -234.01 4.42855 -1.14157 4.42855 -237.969 -1.77499 -1.14157 -1.77499 -219.025
GPRESSURE: 489 -6450.4 13.3455 12.3666 -54.7455 -6395.09 -1.97635 9.19272 -4.57697 -6388.5
ENERGY:     489     27542.2673     69384.5102     93928.2916      1660.9151       -9342325.9751    337708.3882         0.0000         0.0000         0.0000       -8812101.6026         0.0000  -8812101.6026  -8812101.6026         0.0000           -230.3346     -6411.3327   3714409.9485      -230.3346     -6411.3327

LINE MINIMIZER BRACKET: DX 0.00218859 0.00218859 DU -9.08867 110.942 DUDX -31429.4 23216.2 78271.4 
PRESSURE: 490 -233.956 4.40025 -1.14239 4.40025 -237.902 -1.77929 -1.14239 -1.77929 -218.995
GPRESSURE: 490 -6450.62 14.8045 11.4552 -54.9632 -6395.79 -1.87586 8.45428 -3.59082 -6390.4
ETITLE:      TS           BOND          ANGLE          DIHED          IMPRP               ELECT            VDW       BOUNDARY           MISC        KINETIC               TOTAL           TEMP      POTENTIAL         TOTAL3        TEMPAVG            PRESSURE      GPRESSURE         VOLUME       PRESSAVG      GPRESSAVG

ENERGY:     490     27459.3037     69328.5916     93939.6199      1654.4862       -9342228.9849    337623.7538         0.0000         0.0000         0.0000       -8812223.2296         0.0000  -8812223.2296  -8812223.2296         0.0000           -230.2846     -6412.2687   3714409.9485      -230.2846     -6412.2687

LINE MINIMIZER BRACKET: DX 0.00126034 0.000928255 DU -19.7738 10.6851 DUDX -31429.4 -8.9022 23216.2 
LINE MINIMIZER REDUCING GRADIENT FROM 28066.4 TO 28.0664
PRESSURE: 491 -233.988 4.41189 -1.14836 4.41189 -237.928 -1.77921 -1.14836 -1.77921 -219.004
GPRESSURE: 491 -6451.36 14.3073 11.84 -55.9566 -6399.29 -1.58421 8.19254 -3.28617 -6392.12
ENERGY:     491     27415.0095     69356.7279     93928.8996      1655.8007       -9342304.5502    337728.9416         0.0000         0.0000         0.0000       -8812219.1709         0.0000  -8812219.1709  -8812219.1709         0.0000           -230.3067     -6414.2586   3714409.9485      -230.3067     -6414.2586

LINE MINIMIZER BRACKET: DX 0 0.0023453 DU 0 4.05873 DUDX -28066.4 -28066.4 31575.7 
PRESSURE: 492 -233.97 4.40578 -1.14521 4.40578 -237.913 -1.77919 -1.14521 -1.77919 -218.998
GPRESSURE: 492 -6450.96 14.5711 11.6397 -55.4328 -6397.43 -1.73752 8.33253 -3.44548 -6391.22
ENERGY:     492     27429.0669     69337.2088     93934.2896      1654.6487       -9342265.3196    337671.2681         0.0000         0.0000         0.0000       -8812238.8375         0.0000  -8812238.8375  -8812238.8375         0.0000           -230.2938     -6413.2010   3714409.9485      -230.2938     -6413.2010

LINE MINIMIZER BRACKET: DX 0.00110454 0.00124075 DU -15.6079 19.6666 DUDX -28066.4 -20.7629 31575.7 
LINE MINIMIZER REDUCING GRADIENT FROM 25855.1 TO 25.8551
PRESSURE: 493 -233.99 4.41164 -1.1493 4.41164 -237.944 -1.78201 -1.1493 -1.78201 -219.003
GPRESSURE: 493 -6453.29 15.3344 11.3309 -55.6536 -6402.24 -2.27752 8.1299 -3.64396 -6393.44
ENERGY:     493     27390.4074     69358.3289     93926.0438      1655.2522       -9342364.3745    337788.2286         0.0000         0.0000         0.0000       -8812246.1136         0.0000  -8812246.1136  -8812246.1136         0.0000           -230.3123     -6416.3238   3714409.9485      -230.3123     -6416.3238

PRESSURE: 494 -234.017 4.41684 -1.1537 4.41684 -237.982 -1.78434 -1.1537 -1.78434 -219.016
GPRESSURE: 494 -6455.71 16.0916 11.0081 -55.8546 -6407.11 -2.83931 7.91762 -3.86222 -6395.67
ENERGY:     494     27408.7710     69411.3178     93920.1502      1660.2401       -9342459.1557    337918.1344         0.0000         0.0000         0.0000       -8812140.5422         0.0000  -8812140.5422  -8812140.5422         0.0000           -230.3382     -6419.4970   3714409.9485      -230.3382     -6419.4970

LINE MINIMIZER BRACKET: DX 0.00246254 0.00246254 DU -7.27614 105.571 DUDX -25855.1 19863 65951 
PRESSURE: 495 -233.98 4.4093 -1.14736 4.4093 -237.93 -1.78063 -1.14736 -1.78063 -219
GPRESSURE: 495 -6452.26 15.0032 11.467 -55.5591 -6400.13 -2.03961 8.2194 -3.55585 -6392.47
ENERGY:     495     27400.2297     69345.2205     93929.3469      1654.4509       -9342321.8123    337735.7575         0.0000         0.0000         0.0000       -8812256.8067         0.0000  -8812256.8067  -8812256.8067         0.0000           -230.3032     -6414.9571   3714409.9485      -230.3032     -6414.9571

LINE MINIMIZER BRACKET: DX 0.00139071 0.00107183 DU -17.9692 10.6931 DUDX -25855.1 -79.6824 19863 
PRESSURE: 496 -233.981 4.40938 -1.14747 4.40938 -237.931 -1.78095 -1.14747 -1.78095 -219.001
GPRESSURE: 496 -6452.37 15.0366 11.4532 -55.5687 -6400.34 -2.06351 8.20986 -3.56506 -6392.57
ENERGY:     496     27398.7583     69346.2605     93928.9964      1654.4937       -9342326.2618    337740.8990         0.0000         0.0000         0.0000       -8812256.8538         0.0000  -8812256.8538  -8812256.8538         0.0000           -230.3041     -6415.0932   3714409.9485      -230.3041     -6415.0932

LINE MINIMIZER BRACKET: DX 0.000107183 0.000964645 DU -0.0471446 10.7402 DUDX -79.6824 1911.5 19863 
PRESSURE: 497 -233.981 4.40948 -1.1472 4.40948 -237.93 -1.78074 -1.1472 -1.78074 -219
GPRESSURE: 497 -6452.32 15.0231 11.4602 -55.5645 -6400.26 -2.05429 8.21383 -3.56114 -6392.53
ENERGY:     497     27399.3434     69345.8281     93929.1383      1654.4753       -9342324.3936    337738.7899         0.0000         0.0000         0.0000       -8812256.8186         0.0000  -8812256.8186  -8812256.8186         0.0000           -230.3038     -6415.0378   3714409.9485      -230.3038     -6415.0378

LINE MINIMIZER BRACKET: DX 4.35664e-05 0.000964645 DU -0.0352781 10.7402 DUDX 1102.17 1911.5 19863 
PRESSURE: 498 -233.981 4.40938 -1.14747 4.40938 -237.931 -1.78095 -1.14747 -1.78095 -219.001
GPRESSURE: 498 -6452.37 15.0366 11.4532 -55.5687 -6400.34 -2.0635 8.20984 -3.56505 -6392.57
ENERGY:     498     27398.7583     69346.2605     93928.9965      1654.4937       -9342326.2621    337740.8991         0.0000         0.0000         0.0000       -8812256.8541         0.0000  -8812256.8541  -8812256.8541         0.0000           -230.3041     -6415.0932   3714409.9485      -230.3041     -6415.0932

LINE MINIMIZER REDUCING GRADIENT FROM 34258.4 TO 34.2584
PRESSURE: 499 -233.998 4.42039 -1.14254 4.42039 -237.95 -1.78306 -1.14254 -1.78306 -219.017
GPRESSURE: 499 -6453.35 15.2288 11.2858 -55.7643 -6400.78 -2.31723 7.84555 -3.30502 -6392.95
ENERGY:     499     27411.3420     69353.0443     93919.8230      1655.4325       -9342450.7592    337830.6728         0.0000         0.0000         0.0000       -8812280.4446         0.0000  -8812280.4446  -8812280.4446         0.0000           -230.3216     -6415.6910   3714409.9485      -230.3216     -6415.6910

PRESSURE: 500 -234.02 4.4308 -1.13797 4.4308 -237.976 -1.78519 -1.13797 -1.78519 -219.039
GPRESSURE: 500 -6454.26 15.4133 11.0934 -55.9291 -6401.13 -2.59733 7.4616 -3.06075 -6393.21
ETITLE:      TS           BOND          ANGLE          DIHED          IMPRP               ELECT            VDW       BOUNDARY           MISC        KINETIC               TOTAL           TEMP      POTENTIAL         TOTAL3        TEMPAVG            PRESSURE      GPRESSURE         VOLUME       PRESSAVG      GPRESSAVG

ENERGY:     500     27458.1677     69378.1098     93912.0705      1658.7279       -9342571.2011    337930.0130         0.0000         0.0000         0.0000       -8812234.1121         0.0000  -8812234.1121  -8812234.1121         0.0000           -230.3450     -6416.2010   3714409.9485      -230.3450     -6416.2010

LINE MINIMIZER BRACKET: DX 0.00170529 0.00170529 DU -23.5905 46.3325 DUDX -34258.4 6563.46 47946.6 
PRESSURE: 501 -233.995 4.41869 -1.14321 4.41869 -237.947 -1.78265 -1.14321 -1.78265 -219.013
GPRESSURE: 501 -6453.19 15.1981 11.3136 -55.7335 -6400.71 -2.27442 7.90529 -3.34616 -6392.9
ENERGY:     501     27407.0065     69350.7176     93921.2046      1655.1223       -9342430.9554    337815.6162         0.0000         0.0000         0.0000       -8812281.2883         0.0000  -8812281.2883  -8812281.2883         0.0000           -230.3183     -6415.5995   3714409.9485      -230.3183     -6415.5995

LINE MINIMIZER BRACKET: DX 0.00143093 0.000274367 DU -24.4342 0.843692 DUDX -34258.4 -42.4898 6563.46 
PRESSURE: 502 -233.995 4.41892 -1.14298 4.41892 -237.947 -1.78289 -1.14298 -1.78289 -219.014
GPRESSURE: 502 -6453.21 15.2012 11.3114 -55.7377 -6400.72 -2.27842 7.90002 -3.34273 -6392.9
ENERGY:     502     27407.3998     69350.9288     93921.0654      1655.1502       -9342432.9326    337817.0885         0.0000         0.0000         0.0000       -8812281.3000         0.0000  -8812281.3000  -8812281.3000         0.0000           -230.3186     -6415.6088   3714409.9485      -230.3186     -6415.6088

LINE MINIMIZER BRACKET: DX 2.74367e-05 0.000246931 DU -0.0117478 0.85544 DUDX -42.4898 617.193 6563.46 
PRESSURE: 503 -233.995 4.4189 -1.14293 4.4189 -237.947 -1.78284 -1.14293 -1.78284 -219.013
GPRESSURE: 503 -6453.2 15.2007 11.3125 -55.7364 -6400.72 -2.27795 7.90087 -3.34425 -6392.9
ENERGY:     503     27407.2818     69350.8675     93921.1068      1655.1419       -9342432.2694    337816.6581         0.0000         0.0000         0.0000       -8812281.2133         0.0000  -8812281.2133  -8812281.2133         0.0000           -230.3184     -6415.6061   3714409.9485      -230.3184     -6415.6061

LINE MINIMIZER BRACKET: DX 8.09941e-06 0.000246931 DU -0.0866987 0.85544 DUDX 422.374 617.193 6563.46 
PRESSURE: 504 -233.995 4.41891 -1.14298 4.41891 -237.947 -1.78289 -1.14298 -1.78289 -219.014
GPRESSURE: 504 -6453.21 15.2012 11.3114 -55.7377 -6400.72 -2.27843 7.90002 -3.34273 -6392.9
ENERGY:     504     27407.3998     69350.9288     93921.0654      1655.1502       -9342432.9329    337817.0885         0.0000         0.0000         0.0000       -8812281.3003         0.0000  -8812281.3003  -8812281.3003         0.0000           -230.3186     -6415.6088   3714409.9485      -230.3186     -6415.6088

LINE MINIMIZER REDUCING GRADIENT FROM 54060.9 TO 54.0609
PRESSURE: 505 -233.984 4.4182 -1.1361 4.4182 -237.96 -1.77924 -1.1361 -1.77924 -219.03
GPRESSURE: 505 -6452.9 14.6406 10.9573 -55.3881 -6399.79 -2.27289 6.71589 -2.62085 -6392.95
ENERGY:     505     27448.1171     69356.7304     93911.4119      1655.2809       -9342587.0053    337893.4710         0.0000         0.0000         0.0000       -8812321.9939         0.0000  -8812321.9939  -8812321.9939         0.0000           -230.3247     -6415.2121   3714409.9485      -230.3247     -6415.2121

PRESSURE: 506 -233.978 4.41707 -1.12898 4.41707 -237.979 -1.77538 -1.12898 -1.77538 -219.051
GPRESSURE: 506 -6452.47 14.0691 10.5826 -54.9994 -6398.74 -2.30118 5.51706 -1.91553 -6392.84
ENERGY:     506     27508.3052     69373.9136     93902.7563      1656.6535       -9342736.4672    337977.6388         0.0000         0.0000         0.0000       -8812317.1997         0.0000  -8812317.1997  -8812317.1997         0.0000           -230.3358     -6414.6815   3714409.9485      -230.3358     -6414.6815

LINE MINIMIZER BRACKET: DX 0.00116408 0.00116408 DU -40.6937 4.79419 DUDX -54060.9 -15628.2 23786.9 
PRESSURE: 507 -233.981 4.41799 -1.13296 4.41799 -237.967 -1.77787 -1.13296 -1.77787 -219.038
GPRESSURE: 507 -6452.74 14.4158 10.8121 -55.2383 -6399.39 -2.27914 6.24498 -2.33981 -6392.93
ENERGY:     507     27469.6048     69362.1703     93907.8641      1655.6753       -9342646.6381    337925.8185         0.0000         0.0000         0.0000       -8812325.5050         0.0000  -8812325.5050  -8812325.5050         0.0000           -230.3286     -6415.0188   3714409.9485      -230.3286     -6415.0188

LINE MINIMIZER BRACKET: DX 0.000460648 0.000703434 DU -3.51111 8.3053 DUDX -15628.2 -160.891 23786.9 
PRESSURE: 508 -233.98 4.4178 -1.13277 4.4178 -237.968 -1.77729 -1.13277 -1.77729 -219.038
GPRESSURE: 508 -6452.72 14.3804 10.7897 -55.2155 -6399.33 -2.28051 6.17141 -2.29761 -6392.92
ENERGY:     508     27473.1557     69363.1577     93907.3358      1655.7528       -9342655.6781    337930.8640         0.0000         0.0000         0.0000       -8812325.4122         0.0000  -8812325.4122  -8812325.4122         0.0000           -230.3289     -6414.9866   3714409.9485      -230.3289     -6414.9866

LINE MINIMIZER BRACKET: DX 0.000460648 7.03434e-05 DU -3.51111 0.0928659 DUDX -15628.2 -160.891 2215.73 
PRESSURE: 509 -233.981 4.41796 -1.13313 4.41796 -237.967 -1.77762 -1.13313 -1.77762 -219.038
GPRESSURE: 509 -6452.74 14.4119 10.8098 -55.2358 -6399.38 -2.27933 6.2373 -2.33573 -6392.93
ENERGY:     509     27469.9591     69362.2670     93907.8111      1655.6829       -9342647.6118    337926.3152         0.0000         0.0000         0.0000       -8812325.5765         0.0000  -8812325.5765  -8812325.5765         0.0000           -230.3285     -6415.0151   3714409.9485      -230.3285     -6415.0151

LINE MINIMIZER BRACKET: DX 7.03434e-06 6.3309e-05 DU -0.0714283 0.164294 DUDX -160.891 76.7918 2215.73 
PRESSURE: 510 -233.981 4.41794 -1.13313 4.41794 -237.967 -1.77753 -1.13313 -1.77753 -219.038
GPRESSURE: 510 -6452.74 14.4124 10.8094 -55.2358 -6399.38 -2.27902 6.2371 -2.33588 -6392.93
ETITLE:      TS           BOND          ANGLE          DIHED          IMPRP               ELECT            VDW       BOUNDARY           MISC        KINETIC               TOTAL           TEMP      POTENTIAL         TOTAL3        TEMPAVG            PRESSURE      GPRESSURE         VOLUME       PRESSAVG      GPRESSAVG

ENERGY:     510     27469.9239     69362.2555     93907.8166      1655.6824       -9342647.6368    337926.2867         0.0000         0.0000         0.0000       -8812325.6716         0.0000  -8812325.6716  -8812325.6716         0.0000           -230.3286     -6415.0159   3714409.9485      -230.3286     -6415.0159

LINE MINIMIZER BRACKET: DX 6.3309e-06 7.03434e-07 DU -0.166543 0.095115 DUDX -160.891 53.0951 76.7918 
MINIMIZER RESTARTING CONJUGATE GRADIENT ALGORITHM
LINE MINIMIZER REDUCING GRADIENT FROM 71823.9 TO 71.8239
PRESSURE: 511 -233.993 4.42266 -1.17883 4.42266 -237.911 -1.74989 -1.17883 -1.74989 -219.05
GPRESSURE: 511 -6470.83 16.8507 10.8302 -57.9713 -6426.72 0.233766 13.3652 -6.07937 -6412.21
ENERGY:     511     28972.3340     69847.9658     93934.0135      1701.7358       -9342733.1182    338164.5713         0.0000         0.0000         0.0000       -8810112.4978         0.0000  -8810112.4978  -8810112.4978         0.0000           -230.3180     -6436.5839   3714409.9485      -230.3180     -6436.5839

LINE MINIMIZER BRACKET: DX 0 0.00744122 DU 0 2213.17 DUDX -71823.9 -71823.9 666584 
PRESSURE: 512 -233.977 4.41829 -1.13748 4.41829 -237.956 -1.77493 -1.13748 -1.77493 -219.033
GPRESSURE: 512 -6453.79 14.6665 10.8178 -55.4938 -6401.32 -2.0062 6.95953 -2.68668 -6394.27
ENERGY:     512     27450.4511     69350.4072     93907.4955      1654.0983       -9342656.3711    337942.4361         0.0000         0.0000         0.0000       -8812351.4828         0.0000  -8812351.4828  -8812351.4828         0.0000           -230.3222     -6416.4594   3714409.9485      -230.3222     -6416.4594

LINE MINIMIZER BRACKET: DX 0.000744122 0.00669709 DU -25.8112 2238.99 DUDX -71823.9 2020.82 666584 
PRESSURE: 513 -233.977 4.41822 -1.13717 4.41822 -237.957 -1.775 -1.13717 -1.775 -219.034
GPRESSURE: 513 -6453.67 14.6415 10.8168 -55.4689 -6401.12 -2.0329 6.88668 -2.65222 -6394.13
ENERGY:     513     27450.7017     69350.9896     93907.4984      1654.1947       -9342655.2977    337940.7128         0.0000         0.0000         0.0000       -8812351.2005         0.0000  -8812351.2005  -8812351.2005         0.0000           -230.3229     -6416.3079   3714409.9485      -230.3229     -6416.3079

LINE MINIMIZER BRACKET: DX 7.44122e-05 0.00669709 DU -0.282281 2238.99 DUDX -5364.59 2020.82 666584 
PRESSURE: 514 -233.977 4.41834 -1.13743 4.41834 -237.957 -1.775 -1.13743 -1.775 -219.034
GPRESSURE: 514 -6453.77 14.6618 10.8176 -55.4897 -6401.29 -2.01088 6.94665 -2.68084 -6394.24
ENERGY:     514     27450.4666     69350.5007     93907.4960      1654.1136       -9342656.1791    337942.1541         0.0000         0.0000         0.0000       -8812351.4480         0.0000  -8812351.4480  -8812351.4480         0.0000           -230.3224     -6416.4329   3714409.9485      -230.3224     -6416.4329

LINE MINIMIZER BRACKET: DX 1.29314e-05 0.00669709 DU -0.0348136 2238.99 DUDX 737.327 2020.82 666584 
PRESSURE: 515 -233.977 4.41829 -1.13749 4.41829 -237.956 -1.77493 -1.13749 -1.77493 -219.033
GPRESSURE: 515 -6453.79 14.6665 10.8178 -55.4938 -6401.32 -2.00619 6.95952 -2.68668 -6394.27
ENERGY:     515     27450.4511     69350.4074     93907.4955      1654.0983       -9342656.3705    337942.4363         0.0000         0.0000         0.0000       -8812351.4819         0.0000  -8812351.4819  -8812351.4819         0.0000           -230.3222     -6416.4594   3714409.9485      -230.3222     -6416.4594

LINE MINIMIZER REDUCING GRADIENT FROM 37441.2 TO 37.4412
PRESSURE: 516 -233.818 4.42766 -1.17922 4.42766 -237.85 -1.71587 -1.17922 -1.71587 -218.998
GPRESSURE: 516 -6478.15 16.8118 9.23255 -56.3935 -6427.08 0.61476 12.583 -2.20372 -6413.46
ENERGY:     516     27979.4693     69753.2384     93931.4832      1714.9789       -9342889.2906    338301.2790         0.0000         0.0000         0.0000       -8811208.8418         0.0000  -8811208.8418  -8811208.8418         0.0000           -230.2224     -6439.5635   3714409.9485      -230.2224     -6439.5635

LINE MINIMIZER BRACKET: DX 0 0.00931414 DU 0 1142.64 DUDX -37441.2 -37441.2 282750 
PRESSURE: 517 -233.952 4.41921 -1.14269 4.41921 -237.937 -1.76817 -1.14269 -1.76817 -219.022
GPRESSURE: 517 -6456.36 14.9205 10.6356 -55.5951 -6404.04 -1.6858 7.6216 -2.61656 -6396.32
ENERGY:     517     27432.8572     69350.0494     93907.0300      1653.9239       -9342684.4613    337968.8037         0.0000         0.0000         0.0000       -8812371.7972         0.0000  -8812371.7972  -8812371.7972         0.0000           -230.3036     -6418.9032   3714409.9485      -230.3036     -6418.9032

LINE MINIMIZER BRACKET: DX 0.00108898 0.00822516 DU -20.3154 1162.96 DUDX -37441.2 -3.37425 282750 
LINE MINIMIZER REDUCING GRADIENT FROM 30434.9 TO 30.4349
PRESSURE: 518 -233.797 4.42592 -1.1266 4.42592 -237.822 -1.70528 -1.1266 -1.70528 -218.967
GPRESSURE: 518 -6452.33 11.9907 12.9726 -52.2724 -6389.57 0.352914 11.284 -1.69955 -6394.48
ENERGY:     518     27969.8810     69621.3988     93922.0179      1672.3097       -9342962.7795    338315.9579         0.0000         0.0000         0.0000       -8811461.2143         0.0000  -8811461.2143  -8811461.2143         0.0000           -230.1952     -6412.1281   3714409.9485      -230.1952     -6412.1281

LINE MINIMIZER BRACKET: DX 0 0.00947771 DU 0 910.583 DUDX -30434.9 -30434.9 222615 
PRESSURE: 519 -233.926 4.42042 -1.14119 4.42042 -237.916 -1.76039 -1.14119 -1.76039 -219.009
GPRESSURE: 519 -6455.65 14.5678 10.9253 -55.1892 -6402.06 -1.43075 8.06769 -2.49561 -6395.96
ENERGY:     519     27430.9166     69344.1775     93907.0230      1654.1686       -9342720.0378    337994.5061         0.0000         0.0000         0.0000       -8812389.2460         0.0000  -8812389.2460  -8812389.2460         0.0000           -230.2839     -6417.8885   3714409.9485      -230.2839     -6417.8885

LINE MINIMIZER BRACKET: DX 0.00114003 0.00833768 DU -17.4487 928.032 DUDX -30434.9 -3.03496 222615 
LINE MINIMIZER REDUCING GRADIENT FROM 25336.7 TO 25.3367
PRESSURE: 520 -233.857 4.45022 -1.13164 4.45022 -237.832 -1.74876 -1.13164 -1.74876 -218.958
GPRESSURE: 520 -6452.89 12.9541 9.46474 -52.9498 -6393.56 -3.49238 8.52228 -3.36774 -6389.81
ETITLE:      TS           BOND          ANGLE          DIHED          IMPRP               ELECT            VDW       BOUNDARY           MISC        KINETIC               TOTAL           TEMP      POTENTIAL         TOTAL3        TEMPAVG            PRESSURE      GPRESSURE         VOLUME       PRESSAVG      GPRESSAVG

ENERGY:     520     27820.4203     69481.5859     93918.2055      1670.9536       -9342993.6325    338206.2900         0.0000         0.0000         0.0000       -8811896.1772         0.0000  -8811896.1772  -8811896.1772         0.0000           -230.2155     -6412.0886   3714409.9485      -230.2155     -6412.0886

LINE MINIMIZER BRACKET: DX 0 0.00814629 DU 0 493.069 DUDX -25336.7 -25336.7 146377 
PRESSURE: 521 -233.911 4.425 -1.13984 4.425 -237.899 -1.75889 -1.13984 -1.75889 -218.996
GPRESSURE: 521 -6455.12 14.332 10.7143 -54.8519 -6400.68 -1.7254 8.13761 -2.61386 -6394.99
ENERGY:     521     27441.5067     69341.0099     93906.9838      1653.9465       -9342763.1482    338015.1571         0.0000         0.0000         0.0000       -8812404.5441         0.0000  -8812404.5441  -8812404.5441         0.0000           -230.2687     -6416.9281   3714409.9485      -230.2687     -6416.9281

LINE MINIMIZER BRACKET: DX 0.00120191 0.00694438 DU -15.2982 508.367 DUDX -25336.7 0.611074 146377 
LINE MINIMIZER REDUCING GRADIENT FROM 24160.7 TO 24.1607
PRESSURE: 522 -233.854 4.44417 -1.13028 4.44417 -237.802 -1.74572 -1.13028 -1.74572 -218.942
GPRESSURE: 522 -6454.54 14.0425 9.22445 -55.5739 -6400.49 -2.54735 9.3068 -1.7364 -6397.44
ENERGY:     522     27677.6394     69410.9866     93916.6577      1670.6956       -9343018.7530    338216.8741         0.0000         0.0000         0.0000       -8812125.8996         0.0000  -8812125.8996  -8812125.8996         0.0000           -230.1994     -6417.4938   3714409.9485      -230.1994     -6417.4938

LINE MINIMIZER BRACKET: DX 0 0.0069935 DU 0 278.644 DUDX -24160.7 -24160.7 103808 
PRESSURE: 523 -233.896 4.42851 -1.13823 4.42851 -237.877 -1.7563 -1.13823 -1.7563 -218.982
GPRESSURE: 523 -6454.91 14.2755 10.4357 -54.9861 -6400.55 -1.87328 8.35758 -2.4352 -6395.41
ENERGY:     523     27452.1247     69335.8651     93907.3890      1654.2331       -9342814.3903    338044.3607         0.0000         0.0000         0.0000       -8812420.4177         0.0000  -8812420.4177  -8812420.4177         0.0000           -230.2516     -6416.9558   3714409.9485      -230.2516     -6416.9558

LINE MINIMIZER BRACKET: DX 0.00131998 0.00567352 DU -15.8735 294.518 DUDX -24160.7 4.57015 103808 
LINE MINIMIZER REDUCING GRADIENT FROM 24676.1 TO 24.6761
PRESSURE: 524 -233.824 4.4574 -1.12993 4.4574 -237.783 -1.76772 -1.12993 -1.76772 -218.921
GPRESSURE: 524 -6456.84 16.0838 11.6771 -57.4259 -6404.72 -1.77633 8.91821 -2.30679 -6400.13
ENERGY:     524     27585.4418     69382.6372     93911.8844      1660.5031       -9343045.3997    338293.5405         0.0000         0.0000         0.0000       -8812211.3926         0.0000  -8812211.3926  -8812211.3926         0.0000           -230.1763     -6420.5646   3714409.9485      -230.1763     -6420.5646

LINE MINIMIZER BRACKET: DX 0 0.00585465 DU 0 209.025 DUDX -24676.1 -24676.1 96003 
PRESSURE: 525 -233.878 4.43428 -1.13663 4.43428 -237.854 -1.75856 -1.13663 -1.75856 -218.966
GPRESSURE: 525 -6455.23 14.6425 10.6906 -55.4828 -6401.32 -1.84647 8.46994 -2.39917 -6396.33
ENERGY:     525     27449.6167     69329.4325     93907.4795      1654.4887       -9342864.3414    338088.1211         0.0000         0.0000         0.0000       -8812435.2028         0.0000  -8812435.2028  -8812435.2028         0.0000           -230.2331     -6417.6267   3714409.9485      -230.2331     -6417.6267

LINE MINIMIZER BRACKET: DX 0.00119637 0.00465828 DU -14.7852 223.81 DUDX -24676.1 0.882019 96003 
LINE MINIMIZER REDUCING GRADIENT FROM 22559 TO 22.559
PRESSURE: 526 -233.859 4.4371 -1.13313 4.4371 -237.798 -1.76523 -1.13313 -1.76523 -218.896
GPRESSURE: 526 -6455.73 14.3333 11.4305 -55.0132 -6403.76 -1.32924 8.27551 -2.52612 -6396.59
ENERGY:     526     27506.3947     69366.9161     93906.6638      1661.8368       -9343071.4942    338352.3559         0.0000         0.0000         0.0000       -8812277.3269         0.0000  -8812277.3269  -8812277.3269         0.0000           -230.1842     -6418.6920   3714409.9485      -230.1842     -6418.6920

LINE MINIMIZER BRACKET: DX 0 0.00551397 DU 0 157.876 DUDX -22559 -22559 79751.4 
PRESSURE: 527 -233.871 4.43503 -1.1354 4.43503 -237.839 -1.76008 -1.1354 -1.76008 -218.948
GPRESSURE: 527 -6455.3 14.5717 10.8552 -55.3794 -6401.83 -1.73252 8.42652 -2.42407 -6396.38
ENERGY:     527     27436.2996     69325.6873     93906.3128      1654.4551       -9342912.2458    338140.6729         0.0000         0.0000         0.0000       -8812448.8181         0.0000  -8812448.8181  -8812448.8181         0.0000           -230.2195     -6417.8372   3714409.9485      -230.2195     -6417.8372

LINE MINIMIZER BRACKET: DX 0.00121496 0.00429901 DU -13.6152 171.491 DUDX -22559 -1.63713 79751.4 
LINE MINIMIZER REDUCING GRADIENT FROM 22499.5 TO 22.4995
PRESSURE: 528 -233.8 4.42748 -1.13742 4.42748 -237.816 -1.75718 -1.13742 -1.75718 -218.894
GPRESSURE: 528 -6452.58 12.5146 11.2632 -54.5506 -6400.28 -0.770621 8.55396 -1.01656 -6392.32
ENERGY:     528     27485.3621     69345.3895     93906.7226      1661.3215       -9343092.3957    338346.0299         0.0000         0.0000         0.0000       -8812347.5703         0.0000  -8812347.5703  -8812347.5703         0.0000           -230.1700     -6415.0581   3714409.9485      -230.1700     -6415.0581

LINE MINIMIZER BRACKET: DX 0 0.00494864 DU 0 101.248 DUDX -22499.5 -22499.5 63375.2 
PRESSURE: 529 -233.85 4.43311 -1.13605 4.43311 -237.831 -1.75936 -1.13605 -1.75936 -218.932
GPRESSURE: 529 -6454.54 14.0331 10.963 -55.1615 -6401.38 -1.47634 8.45804 -2.05018 -6395.3
ENERGY:     529     27428.6818     69319.9358     93905.5114      1654.6067       -9342961.5508    338189.4432         0.0000         0.0000         0.0000       -8812463.3720         0.0000  -8812463.3720  -8812463.3720         0.0000           -230.2044     -6417.0730   3714409.9485      -230.2044     -6417.0730

LINE MINIMIZER BRACKET: DX 0.0012959 0.00365274 DU -14.5539 115.802 DUDX -22499.5 3.92249 63375.2 
LINE MINIMIZER REDUCING GRADIENT FROM 21697.9 TO 21.6979
PRESSURE: 530 -233.804 4.42647 -1.13629 4.42647 -237.844 -1.74837 -1.13629 -1.74837 -218.89
GPRESSURE: 530 -6459.37 15.4161 10.9269 -57.2622 -6408.58 -2.18215 6.5327 -2.66931 -6397.94
ETITLE:      TS           BOND          ANGLE          DIHED          IMPRP               ELECT            VDW       BOUNDARY           MISC        KINETIC               TOTAL           TEMP      POTENTIAL         TOTAL3        TEMPAVG            PRESSURE      GPRESSURE         VOLUME       PRESSAVG      GPRESSAVG

ENERGY:     530     27525.5540     69352.3351     93905.4455      1657.1391       -9343122.2228    338305.6692         0.0000         0.0000         0.0000       -8812376.0798         0.0000  -8812376.0798  -8812376.0798         0.0000           -230.1793     -6421.9648   3714409.9485      -230.1793     -6421.9648

LINE MINIMIZER BRACKET: DX 0 0.00472418 DU 0 87.2922 DUDX -21697.9 -21697.9 58627.9 
PRESSURE: 531 -233.836 4.43131 -1.13647 4.43131 -237.833 -1.75635 -1.13647 -1.75635 -218.918
GPRESSURE: 531 -6455.81 14.4065 10.9524 -55.7306 -6403.29 -1.65992 7.93604 -2.20839 -6396
ENERGY:     531     27435.4635     69318.6788     93904.7972      1654.4507       -9343006.8001    338216.2266         0.0000         0.0000         0.0000       -8812477.1833         0.0000  -8812477.1833  -8812477.1833         0.0000           -230.1956     -6418.3690   3714409.9485      -230.1956     -6418.3690

LINE MINIMIZER BRACKET: DX 0.00127571 0.00344847 DU -13.8112 101.103 DUDX -21697.9 10.453 58627.9 
LINE MINIMIZER REDUCING GRADIENT FROM 23626.4 TO 23.6264
PRESSURE: 532 -233.807 4.41843 -1.14685 4.41843 -237.843 -1.74739 -1.14685 -1.74739 -218.872
GPRESSURE: 532 -6457.29 15.7739 10.9337 -57.209 -6404.08 -0.455916 6.25437 -0.88601 -6399.1
ENERGY:     532     27544.2244     69313.1904     93910.6071      1658.0956       -9343133.2360    338297.7619         0.0000         0.0000         0.0000       -8812409.3566         0.0000  -8812409.3566  -8812409.3566         0.0000           -230.1740     -6420.1542   3714409.9485      -230.1740     -6420.1542

LINE MINIMIZER BRACKET: DX 0 0.004078 DU 0 67.8267 DUDX -23626.4 -23626.4 56874.7 
PRESSURE: 533 -233.826 4.42744 -1.13889 4.42744 -237.833 -1.75352 -1.13889 -1.75352 -218.903
GPRESSURE: 533 -6456.22 14.8111 10.9483 -56.1648 -6403.5 -1.30211 7.44338 -1.81418 -6396.89
ENERGY:     533     27450.2445     69308.3649     93905.7421      1654.2686       -9343045.7942    338235.8268         0.0000         0.0000         0.0000       -8812491.3472         0.0000  -8812491.3472  -8812491.3472         0.0000           -230.1871     -6418.8708   3714409.9485      -230.1871     -6418.8708

LINE MINIMIZER BRACKET: DX 0.00119661 0.00288138 DU -14.1639 81.9906 DUDX -23626.4 10.0678 56874.7 
LINE MINIMIZER REDUCING GRADIENT FROM 20164.8 TO 20.1648
PRESSURE: 534 -233.8 4.43667 -1.15705 4.43667 -237.825 -1.72241 -1.15705 -1.72241 -218.863
GPRESSURE: 534 -6452.61 14.2843 11.2903 -55.0677 -6401.63 -1.53088 6.41959 -1.49477 -6393.95
ENERGY:     534     27502.9397     69322.0671     93909.2378      1658.5348       -9343161.0936    338336.4593         0.0000         0.0000         0.0000       -8812431.8548         0.0000  -8812431.8548  -8812431.8548         0.0000           -230.1628     -6416.0635   3714409.9485      -230.1628     -6416.0635

LINE MINIMIZER BRACKET: DX 0 0.00459721 DU 0 59.4923 DUDX -20164.8 -20164.8 46090.4 
PRESSURE: 535 -233.816 4.43029 -1.14459 4.43029 -237.828 -1.74406 -1.14459 -1.74406 -218.889
GPRESSURE: 535 -6455.09 14.6525 11.0525 -55.833 -6402.9 -1.37307 7.1299 -1.71638 -6395.99
ENERGY:     535     27450.1794     69303.9199     93906.1465      1654.4447       -9343082.5480    338262.5844         0.0000         0.0000         0.0000       -8812505.2731         0.0000  -8812505.2731  -8812505.2731         0.0000           -230.1777     -6417.9921   3714409.9485      -230.1777     -6417.9921

LINE MINIMIZER BRACKET: DX 0.00140009 0.00319712 DU -13.9259 73.4183 DUDX -20164.8 18.799 46090.4 
LINE MINIMIZER REDUCING GRADIENT FROM 21901.7 TO 21.9017
PRESSURE: 536 -233.838 4.46486 -1.13247 4.46486 -237.784 -1.72875 -1.13247 -1.72875 -218.856
GPRESSURE: 536 -6449.6 15.1457 11.1402 -53.9097 -6399.11 -2.60711 6.81643 -2.46653 -6392.44
ENERGY:     536     27477.7447     69307.4927     93907.0434      1657.3030       -9343185.4959    338396.6267         0.0000         0.0000         0.0000       -8812439.2855         0.0000  -8812439.2855  -8812439.2855         0.0000           -230.1591     -6413.7193   3714409.9485      -230.1591     -6413.7193

LINE MINIMIZER BRACKET: DX 0 0.00419721 DU 0 65.9876 DUDX -21901.7 -21901.7 53452 
PRESSURE: 537 -233.82 4.44042 -1.14097 4.44042 -237.814 -1.73974 -1.14097 -1.73974 -218.877
GPRESSURE: 537 -6453.49 14.8001 11.0796 -55.2742 -6401.79 -1.73 7.03844 -1.93238 -6394.97
ENERGY:     537     27441.1000     69296.4844     93905.8307      1654.5110       -9343114.2608    338297.7021         0.0000         0.0000         0.0000       -8812518.6326         0.0000  -8812518.6326  -8812518.6326         0.0000           -230.1704     -6416.7498   3714409.9485      -230.1704     -6416.7498

LINE MINIMIZER BRACKET: DX 0.00122166 0.00297555 DU -13.3595 79.3471 DUDX -21901.7 27.3278 53452 
PRESSURE: 538 -233.82 4.43936 -1.14128 4.43936 -237.815 -1.73989 -1.14128 -1.73989 -218.878
GPRESSURE: 538 -6453.65 14.7856 11.0771 -55.3298 -6401.9 -1.69463 7.04766 -1.91066 -6395.07
ENERGY:     538     27441.3745     69296.9161     93905.8410      1654.4763       -9343111.1727    338294.0342         0.0000         0.0000         0.0000       -8812518.5306         0.0000  -8812518.5306  -8812518.5306         0.0000           -230.1711     -6416.8742   3714409.9485      -230.1711     -6416.8742

LINE MINIMIZER BRACKET: DX 0.000122166 0.00297555 DU -0.10195 79.3471 DUDX -2165.66 27.3278 53452 
PRESSURE: 539 -233.82 4.44034 -1.14091 4.44034 -237.814 -1.73981 -1.14091 -1.73981 -218.877
GPRESSURE: 539 -6453.51 14.7985 11.0803 -55.2802 -6401.8 -1.72603 7.03882 -1.93095 -6394.98
ENERGY:     539     27441.1199     69296.5260     93905.8310      1654.5075       -9343113.9704    338297.3029         0.0000         0.0000         0.0000       -8812518.6831         0.0000  -8812518.6831  -8812518.6831         0.0000           -230.1704     -6416.7620   3714409.9485      -230.1704     -6416.7620

LINE MINIMIZER BRACKET: DX 0.000109949 1.22166e-05 DU -0.15251 0.0505597 DUDX -2165.66 -191.875 27.3278 
PRESSURE: 540 -233.82 4.44028 -1.14096 4.44028 -237.814 -1.73981 -1.14096 -1.73981 -218.877
GPRESSURE: 540 -6453.5 14.7981 11.0798 -55.2791 -6401.8 -1.72635 7.03873 -1.93112 -6394.98
ETITLE:      TS           BOND          ANGLE          DIHED          IMPRP               ELECT            VDW       BOUNDARY           MISC        KINETIC               TOTAL           TEMP      POTENTIAL         TOTAL3        TEMPAVG            PRESSURE      GPRESSURE         VOLUME       PRESSAVG      GPRESSAVG

ENERGY:     540     27441.1183     69296.5228     93905.8313      1654.5077       -9343114.0482    338297.3584         0.0000         0.0000         0.0000       -8812518.7097         0.0000  -8812518.7097  -8812518.7097         0.0000           -230.1704     -6416.7612   3714409.9485      -230.1704     -6416.7612

LINE MINIMIZER BRACKET: DX 1.22166e-06 1.09949e-05 DU -0.0265473 0.077107 DUDX -191.875 -169.937 27.3278 
PRESSURE: 541 -233.82 4.4403 -1.14094 4.4403 -237.814 -1.73987 -1.14094 -1.73987 -218.877
GPRESSURE: 541 -6453.5 14.7983 11.0797 -55.2782 -6401.8 -1.72666 7.0391 -1.93158 -6394.98
ENERGY:     541     27441.1158     69296.5176     93905.8309      1654.5083       -9343114.0638    338297.3866         0.0000         0.0000         0.0000       -8812518.7047         0.0000  -8812518.7047  -8812518.7047         0.0000           -230.1704     -6416.7601   3714409.9485      -230.1704     -6416.7601

LINE MINIMIZER BRACKET: DX 1.22166e-06 1.09949e-06 DU -0.0265473 0.00502951 DUDX -191.875 -169.937 -150.26 
PRESSURE: 542 -233.82 4.44028 -1.14096 4.44028 -237.814 -1.73981 -1.14096 -1.73981 -218.877
GPRESSURE: 542 -6453.5 14.7981 11.0798 -55.2791 -6401.8 -1.72634 7.03873 -1.93114 -6394.98
ENERGY:     542     27441.1183     69296.5228     93905.8313      1654.5077       -9343114.0478    338297.3584         0.0000         0.0000         0.0000       -8812518.7093         0.0000  -8812518.7093  -8812518.7093         0.0000           -230.1704     -6416.7612   3714409.9485      -230.1704     -6416.7612

LINE MINIMIZER REDUCING GRADIENT FROM 21043 TO 21.043
PRESSURE: 543 -233.852 4.48207 -1.12106 4.48207 -237.761 -1.74075 -1.12106 -1.74075 -218.854
GPRESSURE: 543 -6456.16 16.2119 11.4403 -56.019 -6402.23 -2.52022 6.07342 -3.56523 -6398.31
ENERGY:     543     27465.4738     69318.2903     93905.2593      1659.1179       -9343193.3463    338406.9146         0.0000         0.0000         0.0000       -8812438.2904         0.0000  -8812438.2904  -8812438.2904         0.0000           -230.1556     -6418.9016   3714409.9485      -230.1556     -6418.9016

LINE MINIMIZER BRACKET: DX 0 0.00440422 DU 0 80.419 DUDX -21043 -21043 57635.8 
PRESSURE: 544 -233.827 4.45142 -1.13564 4.45142 -237.798 -1.73959 -1.13564 -1.73959 -218.87
GPRESSURE: 544 -6454.19 15.1814 11.1748 -55.4776 -6401.88 -1.9357 6.77923 -2.36458 -6395.86
ENERGY:     544     27429.9099     69293.4836     93904.9754      1654.5376       -9343136.8579    338322.9257         0.0000         0.0000         0.0000       -8812531.0257         0.0000  -8812531.0257  -8812531.0257         0.0000           -230.1647     -6417.3098   3714409.9485      -230.1647     -6417.3098

LINE MINIMIZER BRACKET: DX 0.00117904 0.00322519 DU -12.3164 92.7353 DUDX -21043 14.6062 57635.8 
LINE MINIMIZER REDUCING GRADIENT FROM 19420.4 TO 19.4204
PRESSURE: 545 -233.849 4.49061 -1.11502 4.49061 -237.761 -1.74962 -1.11502 -1.74962 -218.873
GPRESSURE: 545 -6462.57 16.1022 11.5279 -57.6358 -6408.03 -2.83828 5.86294 -3.2971 -6403.07
ENERGY:     545     27484.0667     69328.0572     93907.9267      1661.1735       -9343217.8469    338384.3347         0.0000         0.0000         0.0000       -8812452.2882         0.0000  -8812452.2882  -8812452.2882         0.0000           -230.1611     -6424.5541   3714409.9485      -230.1611     -6424.5541

LINE MINIMIZER BRACKET: DX 0 0.00480216 DU 0 78.7375 DUDX -19420.4 -19420.4 52291.4 
PRESSURE: 546 -233.831 4.46221 -1.12986 4.46221 -237.786 -1.7424 -1.12986 -1.7424 -218.868
GPRESSURE: 546 -6456.44 15.4377 11.2701 -56.0612 -6403.53 -2.17776 6.52928 -2.61464 -6397.82
ENERGY:     546     27427.5376     69293.7782     93905.0161      1655.0597       -9343160.7087    338335.4944         0.0000         0.0000         0.0000       -8812543.8227         0.0000  -8812543.8227  -8812543.8227         0.0000           -230.1617     -6419.2616   3714409.9485      -230.1617     -6419.2616

LINE MINIMIZER BRACKET: DX 0.00130191 0.00350026 DU -12.797 91.5344 DUDX -19420.4 7.40662 52291.4 
LINE MINIMIZER REDUCING GRADIENT FROM 19712.1 TO 19.7121
PRESSURE: 547 -233.855 4.47806 -1.09064 4.47806 -237.773 -1.76285 -1.09064 -1.76285 -218.855
GPRESSURE: 547 -6457.29 13.5155 10.957 -56.856 -6404.12 -1.25097 6.53416 -3.29042 -6397.28
ENERGY:     547     27522.8972     69300.7446     93909.5189      1657.3735       -9343220.1528    338353.3104         0.0000         0.0000         0.0000       -8812476.3083         0.0000  -8812476.3083  -8812476.3083         0.0000           -230.1611     -6419.5598   3714409.9485      -230.1611     -6419.5598

LINE MINIMIZER BRACKET: DX 0 0.00452692 DU 0 67.5143 DUDX -19712.1 -19712.1 49554.3 
PRESSURE: 548 -233.836 4.4667 -1.11889 4.4667 -237.78 -1.74782 -1.11889 -1.74782 -218.862
GPRESSURE: 548 -6456.68 14.8988 11.1822 -56.2862 -6403.69 -1.91301 6.5313 -2.80887 -6397.67
ENERGY:     548     27438.4513     69287.2670     93905.6786      1654.9460       -9343179.2961    338336.3842         0.0000         0.0000         0.0000       -8812556.5689         0.0000  -8812556.5689  -8812556.5689         0.0000           -230.1592     -6419.3457   3714409.9485      -230.1592     -6419.3457

LINE MINIMIZER BRACKET: DX 0.00128855 0.00323836 DU -12.7462 80.2606 DUDX -19712.1 -17.3462 49554.3 
LINE MINIMIZER REDUCING GRADIENT FROM 19041.6 TO 19.0416
PRESSURE: 549 -233.822 4.45762 -1.10014 4.45762 -237.778 -1.75603 -1.10014 -1.75603 -218.856
GPRESSURE: 549 -6456.43 13.2715 11.2705 -55.1095 -6404.19 -0.717921 6.65651 -3.84467 -6394.43
ENERGY:     549     27517.0955     69312.2755     93907.6420      1656.9072       -9343256.7712    338375.7459         0.0000         0.0000         0.0000       -8812487.1052         0.0000  -8812487.1052  -8812487.1052         0.0000           -230.1519     -6418.3511   3714409.9485      -230.1519     -6418.3511

LINE MINIMIZER BRACKET: DX 0 0.00442099 DU 0 69.4637 DUDX -19041.6 -19041.6 50492.5 
PRESSURE: 550 -233.83 4.46424 -1.11376 4.46424 -237.778 -1.75028 -1.11376 -1.75028 -218.859
GPRESSURE: 550 -6456.58 14.457 11.2077 -55.9652 -6403.81 -1.58218 6.56681 -3.09176 -6396.78
ETITLE:      TS           BOND          ANGLE          DIHED          IMPRP               ELECT            VDW       BOUNDARY           MISC        KINETIC               TOTAL           TEMP      POTENTIAL         TOTAL3        TEMPAVG            PRESSURE      GPRESSURE         VOLUME       PRESSAVG      GPRESSAVG

ENERGY:     550     27444.2500     69286.1514     93905.5542      1654.3404       -9343201.6296    338343.5304         0.0000         0.0000         0.0000       -8812567.8031         0.0000  -8812567.8031  -8812567.8031         0.0000           -230.1554     -6419.0577   3714409.9485      -230.1554     -6419.0577

LINE MINIMIZER BRACKET: DX 0.00121113 0.00320987 DU -11.2343 80.698 DUDX -19041.6 -18.8131 50492.5 
LINE MINIMIZER REDUCING GRADIENT FROM 17847.8 TO 17.8478
PRESSURE: 551 -233.808 4.45553 -1.11648 4.45553 -237.771 -1.72208 -1.11648 -1.72208 -218.835
GPRESSURE: 551 -6450.93 13.8183 10.0023 -55.5631 -6398.64 -2.28988 6.22077 -2.68753 -6393.87
ENERGY:     551     27491.4272     69285.7586     93909.9730      1657.1391       -9343260.7358    338415.7837         0.0000         0.0000         0.0000       -8812500.6541         0.0000  -8812500.6541  -8812500.6541         0.0000           -230.1377     -6414.4787   3714409.9485      -230.1377     -6414.4787

LINE MINIMIZER BRACKET: DX 0 0.00447497 DU 0 67.149 DUDX -17847.8 -17847.8 47956.4 
PRESSURE: 552 -233.822 4.46196 -1.11432 4.46196 -237.774 -1.74275 -1.11432 -1.74275 -218.851
GPRESSURE: 552 -6455.04 14.2901 10.8817 -55.8571 -6402.39 -1.77142 6.47196 -2.98091 -6395.99
ENERGY:     552     27441.4127     69278.8129     93906.1363      1654.0548       -9343219.3153    338359.9115         0.0000         0.0000         0.0000       -8812578.9871         0.0000  -8812578.9871  -8812578.9871         0.0000           -230.1491     -6417.8078   3714409.9485      -230.1491     -6417.8078

LINE MINIMIZER BRACKET: DX 0.00121553 0.00325944 DU -11.184 78.333 DUDX -17847.8 1.79561 47956.4 
LINE MINIMIZER REDUCING GRADIENT FROM 19113.6 TO 19.1136
PRESSURE: 553 -233.812 4.44935 -1.09617 4.44935 -237.784 -1.71679 -1.09617 -1.71679 -218.826
GPRESSURE: 553 -6456.34 13.8963 9.74438 -56.1667 -6403.02 -1.81191 6.99003 -2.5994 -6399.29
ENERGY:     553     27447.2146     69295.3766     93906.8623      1656.4991       -9343287.4328    338443.5884         0.0000         0.0000         0.0000       -8812537.8918         0.0000  -8812537.8918  -8812537.8918         0.0000           -230.1406     -6419.5513   3714409.9485      -230.1406     -6419.5513

LINE MINIMIZER BRACKET: DX 0 0.00401052 DU 0 41.0953 DUDX -19113.6 -19113.6 39557.1 
PRESSURE: 554 -233.817 4.45762 -1.10847 4.45762 -237.775 -1.73401 -1.10847 -1.73401 -218.841
GPRESSURE: 554 -6455.46 14.1679 10.5136 -55.9587 -6402.59 -1.78133 6.64077 -2.85458 -6397.07
ENERGY:     554     27430.1639     69277.3286     93905.8958      1654.2570       -9343242.7595    338383.8749         0.0000         0.0000         0.0000       -8812591.2394         0.0000  -8812591.2394  -8812591.2394         0.0000           -230.1444     -6418.3716   3714409.9485      -230.1444     -6418.3716

LINE MINIMIZER BRACKET: DX 0.00130542 0.0027051 DU -12.2523 53.3476 DUDX -19113.6 -49.6188 39557.1 
PRESSURE: 555 -233.816 4.45706 -1.10737 4.45706 -237.776 -1.73226 -1.10737 -1.73226 -218.839
GPRESSURE: 555 -6455.54 14.1419 10.4369 -55.9795 -6402.63 -1.78371 6.67537 -2.82903 -6397.29
ENERGY:     555     27429.4200     69277.8483     93905.9029      1654.3704       -9343247.6434    338389.2245         0.0000         0.0000         0.0000       -8812590.8773         0.0000  -8812590.8773  -8812590.8773         0.0000           -230.1438     -6418.4883   3714409.9485      -230.1438     -6418.4883

LINE MINIMIZER BRACKET: DX 0.00130542 0.00027051 DU -12.2523 0.362095 DUDX -19113.6 -49.6188 3904.74 
PRESSURE: 556 -233.817 4.45757 -1.10836 4.45757 -237.775 -1.73396 -1.10836 -1.73396 -218.841
GPRESSURE: 556 -6455.46 14.1645 10.5058 -55.9606 -6402.59 -1.78169 6.64375 -2.85114 -6397.09
ENERGY:     556     27430.0659     69277.3673     93905.8958      1654.2672       -9343243.3774    338384.3971         0.0000         0.0000         0.0000       -8812591.3841         0.0000  -8812591.3841  -8812591.3841         0.0000           -230.1445     -6418.3833   3714409.9485      -230.1445     -6418.3833

LINE MINIMIZER BRACKET: DX 2.7051e-05 0.000243459 DU -0.144729 0.506825 DUDX -49.6188 345.775 3904.74 
PRESSURE: 557 -233.817 4.45762 -1.10828 4.45762 -237.775 -1.73404 -1.10828 -1.73404 -218.841
GPRESSURE: 557 -6455.46 14.1647 10.5058 -55.9603 -6402.59 -1.78164 6.64402 -2.85147 -6397.09
ENERGY:     557     27430.0758     69277.3632     93905.8954      1654.2661       -9343243.4340    338384.3509         0.0000         0.0000         0.0000       -8812591.4826         0.0000  -8812591.4826  -8812591.4826         0.0000           -230.1445     -6418.3820   3714409.9485      -230.1445     -6418.3820

LINE MINIMIZER BRACKET: DX 2.43459e-05 2.7051e-06 DU -0.243204 0.0984751 DUDX -49.6188 306.214 345.775 
PRESSURE: 558 -233.817 4.45761 -1.10823 4.45761 -237.775 -1.73411 -1.10823 -1.73411 -218.841
GPRESSURE: 558 -6455.46 14.1653 10.5073 -55.9596 -6402.59 -1.7817 6.64366 -2.85189 -6397.09
ENERGY:     558     27430.0843     69277.3582     93905.8966      1654.2652       -9343243.4330    338384.3134         0.0000         0.0000         0.0000       -8812591.5153         0.0000  -8812591.5153  -8812591.5153         0.0000           -230.1445     -6418.3810   3714409.9485      -230.1445     -6418.3810

LINE MINIMIZER BRACKET: DX 2.19113e-05 2.43459e-06 DU -0.27585 0.0326452 DUDX -49.6188 270.662 306.214 
PRESSURE: 559 -233.817 4.45758 -1.10833 4.45758 -237.775 -1.73404 -1.10833 -1.73404 -218.841
GPRESSURE: 559 -6455.46 14.1651 10.5081 -55.9597 -6402.59 -1.78156 6.64326 -2.85301 -6397.09
ENERGY:     559     27430.0911     69277.3563     93905.8960      1654.2645       -9343243.2831    338384.2736         0.0000         0.0000         0.0000       -8812591.4017         0.0000  -8812591.4017  -8812591.4017         0.0000           -230.1445     -6418.3799   3714409.9485      -230.1445     -6418.3799

LINE MINIMIZER BRACKET: DX 2.19113e-06 2.43459e-06 DU -0.1136 0.0326452 DUDX 238.519 270.662 306.214 
PRESSURE: 560 -233.817 4.4576 -1.10824 4.4576 -237.775 -1.73411 -1.10824 -1.73411 -218.841
GPRESSURE: 560 -6455.46 14.1653 10.5072 -55.9595 -6402.59 -1.78168 6.64364 -2.85191 -6397.09
ETITLE:      TS           BOND          ANGLE          DIHED          IMPRP               ELECT            VDW       BOUNDARY           MISC        KINETIC               TOTAL           TEMP      POTENTIAL         TOTAL3        TEMPAVG            PRESSURE      GPRESSURE         VOLUME       PRESSAVG      GPRESSAVG

ENERGY:     560     27430.0843     69277.3582     93905.8966      1654.2652       -9343243.4590    338384.3131         0.0000         0.0000         0.0000       -8812591.5417         0.0000  -8812591.5417  -8812591.5417         0.0000           -230.1445     -6418.3810   3714409.9485      -230.1445     -6418.3810

LINE MINIMIZER REDUCING GRADIENT FROM 18850.6 TO 18.8506
PRESSURE: 561 -233.799 4.45359 -1.09296 4.45359 -237.78 -1.70676 -1.09296 -1.70676 -218.843
GPRESSURE: 561 -6455.91 13.6525 11.1253 -55.2184 -6402.7 -1.55668 6.83417 -3.05664 -6397.78
ENERGY:     561     27456.8399     69290.3551     93906.2018      1656.5078       -9343305.6791    338429.0679         0.0000         0.0000         0.0000       -8812566.7066         0.0000  -8812566.7066  -8812566.7066         0.0000           -230.1407     -6418.7956   3714409.9485      -230.1407     -6418.7956

LINE MINIMIZER BRACKET: DX 0 0.00389294 DU 0 24.8351 DUDX -18850.6 -18850.6 31609.7 
PRESSURE: 562 -233.808 4.45617 -1.1024 4.45617 -237.776 -1.7238 -1.1024 -1.7238 -218.84
GPRESSURE: 562 -6455.63 13.9783 10.7409 -55.6852 -6402.63 -1.69641 6.71486 -2.927 -6397.36
ENERGY:     562     27429.4336     69276.0803     93905.4698      1654.1696       -9343268.0157    338397.8275         0.0000         0.0000         0.0000       -8812605.0350         0.0000  -8812605.0350  -8812605.0350         0.0000           -230.1413     -6418.5411   3714409.9485      -230.1413     -6418.5411

LINE MINIMIZER BRACKET: DX 0.0014543 0.00243864 DU -13.4933 38.3284 DUDX -18850.6 -37.4033 31609.7 
PRESSURE: 563 -233.807 4.45593 -1.10168 4.45593 -237.776 -1.72212 -1.10168 -1.72212 -218.84
GPRESSURE: 563 -6455.66 13.9455 10.7803 -55.6391 -6402.64 -1.682 6.72612 -2.94051 -6397.4
ENERGY:     563     27430.5680     69276.5819     93905.4606      1654.2624       -9343272.0436    338400.4408         0.0000         0.0000         0.0000       -8812604.7299         0.0000  -8812604.7299  -8812604.7299         0.0000           -230.1410     -6418.5673   3714409.9485      -230.1410     -6418.5673

LINE MINIMIZER BRACKET: DX 0.0014543 0.000243864 DU -13.4933 0.305102 DUDX -18850.6 -37.4033 3121.49 
PRESSURE: 564 -233.808 4.45625 -1.10249 4.45625 -237.776 -1.72353 -1.10249 -1.72353 -218.84
GPRESSURE: 564 -6455.63 13.9762 10.7443 -55.6797 -6402.64 -1.6939 6.71561 -2.92881 -6397.36
ENERGY:     564     27429.5308     69276.1207     93905.4677      1654.1773       -9343268.6134    338398.0908         0.0000         0.0000         0.0000       -8812605.2261         0.0000  -8812605.2261  -8812605.2261         0.0000           -230.1412     -6418.5436   3714409.9485      -230.1412     -6418.5436

LINE MINIMIZER BRACKET: DX 2.43864e-05 0.000219478 DU -0.191153 0.496255 DUDX -37.4033 278.368 3121.49 
PRESSURE: 565 -233.808 4.45625 -1.10242 4.45625 -237.776 -1.72366 -1.10242 -1.72366 -218.84
GPRESSURE: 565 -6455.63 13.976 10.7443 -55.6803 -6402.64 -1.69432 6.71562 -2.92879 -6397.36
ENERGY:     565     27429.5216     69276.1165     93905.4679      1654.1764       -9343268.4540    338398.0532         0.0000         0.0000         0.0000       -8812605.1184         0.0000  -8812605.1184  -8812605.1184         0.0000           -230.1412     -6418.5436   3714409.9485      -230.1412     -6418.5436

LINE MINIMIZER BRACKET: DX 2.43864e-06 0.000219478 DU -0.107721 0.496255 DUDX 246.713 278.368 3121.49 
PRESSURE: 566 -233.808 4.45625 -1.10249 4.45625 -237.776 -1.72353 -1.10249 -1.72353 -218.84
GPRESSURE: 566 -6455.63 13.9762 10.7443 -55.6797 -6402.64 -1.69392 6.71562 -2.92881 -6397.36
ENERGY:     566     27429.5308     69276.1207     93905.4677      1654.1773       -9343268.6131    338398.0908         0.0000         0.0000         0.0000       -8812605.2258         0.0000  -8812605.2258  -8812605.2258         0.0000           -230.1412     -6418.5436   3714409.9485      -230.1412     -6418.5436

LINE MINIMIZER REDUCING GRADIENT FROM 21364.9 TO 21.3649
PRESSURE: 567 -233.814 4.45829 -1.09889 4.45829 -237.786 -1.69447 -1.09889 -1.69447 -218.865
GPRESSURE: 567 -6456.6 13.0642 10.0935 -54.581 -6405.87 -2.27104 6.09715 -1.92156 -6398.77
ENERGY:     567     27492.0364     69304.6493     93905.5748      1656.3061       -9343329.1350    338408.1550         0.0000         0.0000         0.0000       -8812562.4134         0.0000  -8812562.4134  -8812562.4134         0.0000           -230.1550     -6420.4117   3714409.9485      -230.1550     -6420.4117

LINE MINIMIZER BRACKET: DX 0 0.00338246 DU 0 42.8124 DUDX -21364.9 -21364.9 46785.9 
PRESSURE: 568 -233.808 4.45686 -1.10122 4.45686 -237.777 -1.71449 -1.10122 -1.71449 -218.846
GPRESSURE: 568 -6455.93 13.6943 10.5411 -55.3372 -6403.65 -1.87307 6.51961 -2.61103 -6397.81
ENERGY:     568     27435.6040     69279.1295     93904.9987      1654.1201       -9343288.8353    338398.5111         0.0000         0.0000         0.0000       -8812616.4720         0.0000  -8812616.4720  -8812616.4720         0.0000           -230.1440     -6419.1293   3714409.9485      -230.1440     -6419.1293

LINE MINIMIZER BRACKET: DX 0.00106205 0.00232042 DU -11.2462 54.0586 DUDX -21364.9 -8.31387 46785.9 
LINE MINIMIZER REDUCING GRADIENT FROM 18290.3 TO 18.2903
PRESSURE: 569 -233.828 4.48506 -1.0823 4.48506 -237.79 -1.71674 -1.0823 -1.71674 -218.849
GPRESSURE: 569 -6459.15 13.4876 10.8737 -54.8797 -6407.84 -1.79484 6.87757 -1.2059 -6400.01
ENERGY:     569     27494.4558     69306.5553     93906.7026      1654.6379       -9343346.8883    338398.1880         0.0000         0.0000         0.0000       -8812586.3488         0.0000  -8812586.3488  -8812586.3488         0.0000           -230.1556     -6422.3323   3714409.9485      -230.1556     -6422.3323

LINE MINIMIZER BRACKET: DX 0 0.00396096 DU 0 30.1231 DUDX -18290.3 -18290.3 33573.5 
PRESSURE: 570 -233.814 4.46664 -1.09494 4.46664 -237.78 -1.71493 -1.09494 -1.71493 -218.846
GPRESSURE: 570 -6457.06 13.6256 10.6604 -55.1787 -6405.12 -1.84427 6.64246 -2.11195 -6398.59
ETITLE:      TS           BOND          ANGLE          DIHED          IMPRP               ELECT            VDW       BOUNDARY           MISC        KINETIC               TOTAL           TEMP      POTENTIAL         TOTAL3        TEMPAVG            PRESSURE      GPRESSURE         VOLUME       PRESSAVG      GPRESSAVG

ENERGY:     570     27444.3793     69282.6083     93905.1079      1653.6926       -9343310.5594    338395.6158         0.0000         0.0000         0.0000       -8812629.1555         0.0000  -8812629.1555  -8812629.1555         0.0000           -230.1466     -6420.2559   3714409.9485      -230.1466     -6420.2559

LINE MINIMIZER BRACKET: DX 0.00139885 0.00256211 DU -12.6836 42.8067 DUDX -18290.3 -12.0013 33573.5 
LINE MINIMIZER REDUCING GRADIENT FROM 21261.9 TO 21.2619
PRESSURE: 571 -233.842 4.48963 -1.08347 4.48963 -237.772 -1.71055 -1.08347 -1.71055 -218.822
GPRESSURE: 571 -6459.95 14.3855 10.9733 -55.8271 -6407.31 -1.96485 5.74022 -1.48391 -6400.63
ENERGY:     571     27472.7981     69291.2303     93907.3600      1655.9721       -9343362.1794    338422.8754         0.0000         0.0000         0.0000       -8812611.9436         0.0000  -8812611.9436  -8812611.9436         0.0000           -230.1455     -6422.6279   3714409.9485      -230.1455     -6422.6279

LINE MINIMIZER BRACKET: DX 0 0.00324915 DU 0 17.212 DUDX -21261.9 -21261.9 31988.3 
PRESSURE: 572 -233.824 4.47607 -1.09034 4.47607 -237.775 -1.71324 -1.09034 -1.71324 -218.835
GPRESSURE: 572 -6458.22 13.9343 10.7886 -55.4389 -6406 -1.89135 6.27971 -1.85783 -6399.42
ENERGY:     572     27446.0854     69280.3894     93905.5089      1653.8075       -9343332.5607    338403.7559         0.0000         0.0000         0.0000       -8812643.0137         0.0000  -8812643.0137  -8812643.0137         0.0000           -230.1447     -6421.2128   3714409.9485      -230.1447     -6421.2128

LINE MINIMIZER BRACKET: DX 0.00130055 0.00194861 DU -13.8582 31.0701 DUDX -21261.9 7.87603 31988.3 
LINE MINIMIZER REDUCING GRADIENT FROM 19293 TO 19.293
PRESSURE: 573 -233.882 4.4964 -1.07712 4.4964 -237.796 -1.71067 -1.07712 -1.71067 -218.811
GPRESSURE: 573 -6460.47 14.8149 10.7602 -54.6896 -6405.72 -2.05687 6.04745 -0.937033 -6399.35
ENERGY:     573     27449.9240     69290.0328     93905.8391      1656.3693       -9343382.1038    338464.9468         0.0000         0.0000         0.0000       -8812614.9918         0.0000  -8812614.9918  -8812614.9918         0.0000           -230.1627     -6421.8467   3714409.9485      -230.1627     -6421.8467

LINE MINIMIZER BRACKET: DX 0 0.00341958 DU 0 28.0219 DUDX -19293 -19293 35785.3 
PRESSURE: 574 -233.842 4.48305 -1.08536 4.48305 -237.781 -1.71206 -1.08536 -1.71206 -218.825
GPRESSURE: 574 -6459.01 14.2474 10.781 -55.1781 -6405.9 -1.94873 6.1983 -1.53201 -6399.4
ENERGY:     574     27436.0309     69278.3286     93905.2321      1654.2000       -9343351.3605    338422.7080         0.0000         0.0000         0.0000       -8812654.8610         0.0000  -8812654.8610  -8812654.8610         0.0000           -230.1494     -6421.4335   3714409.9485      -230.1494     -6421.4335

LINE MINIMIZER BRACKET: DX 0.00120007 0.00221951 DU -11.8473 39.8692 DUDX -19293 -0.51882 35785.3 
LINE MINIMIZER REDUCING GRADIENT FROM 18973.8 TO 18.9738
PRESSURE: 575 -233.885 4.48845 -1.07097 4.48845 -237.797 -1.69827 -1.07097 -1.69827 -218.79
GPRESSURE: 575 -6453.86 12.9859 11.2958 -54.8176 -6399.28 -2.66302 6.58171 -1.09583 -6395.8
ENERGY:     575     27454.4076     69271.8839     93905.3667      1654.3438       -9343399.9813    338479.5931         0.0000         0.0000         0.0000       -8812634.3861         0.0000  -8812634.3861  -8812634.3861         0.0000           -230.1575     -6416.3121   3714409.9485      -230.1575     -6416.3121

LINE MINIMIZER BRACKET: DX 0 0.00334731 DU 0 20.4749 DUDX -18973.8 -18973.8 31180.2 
PRESSURE: 576 -233.858 4.48531 -1.08026 4.48531 -237.786 -1.70665 -1.08026 -1.70665 -218.81
GPRESSURE: 576 -6457.06 13.7733 10.9782 -55.0416 -6403.39 -2.2195 6.34231 -1.36397 -6398.04
ENERGY:     576     27432.9862     69270.5596     93904.9240      1653.6938       -9343370.7935    338441.8303         0.0000         0.0000         0.0000       -8812666.7995         0.0000  -8812666.7995  -8812666.7995         0.0000           -230.1512     -6419.4954   3714409.9485      -230.1512     -6419.4954

LINE MINIMIZER BRACKET: DX 0.00126564 0.00208167 DU -11.9385 32.4134 DUDX -18973.8 -48.2741 31180.2 
PRESSURE: 577 -233.86 4.48558 -1.07899 4.48558 -237.787 -1.70611 -1.07899 -1.70611 -218.808
GPRESSURE: 577 -6456.74 13.695 11.0109 -55.0195 -6402.98 -2.2636 6.36722 -1.33594 -6397.82
ENERGY:     577     27433.6514     69269.9028     93904.9154      1653.6761       -9343373.8442    338445.2654         0.0000         0.0000         0.0000       -8812666.4331         0.0000  -8812666.4331  -8812666.4331         0.0000           -230.1517     -6419.1773   3714409.9485      -230.1517     -6419.1773

LINE MINIMIZER BRACKET: DX 0.00126564 0.000208167 DU -11.9385 0.366428 DUDX -18973.8 -48.2741 3068.82 
PRESSURE: 578 -233.858 4.48521 -1.08028 4.48521 -237.786 -1.70657 -1.08028 -1.70657 -218.81
GPRESSURE: 578 -6457.02 13.7664 10.9808 -55.0403 -6403.35 -2.22397 6.34469 -1.36004 -6398.02
ENERGY:     578     27433.0389     69270.4871     93904.9229      1653.6912       -9343371.0565    338442.1655         0.0000         0.0000         0.0000       -8812666.7508         0.0000  -8812666.7508  -8812666.7508         0.0000           -230.1512     -6419.4639   3714409.9485      -230.1512     -6419.4639

LINE MINIMIZER BRACKET: DX 0.00126564 2.08167e-05 DU -11.9385 0.0487183 DUDX -18973.8 -48.2741 263.177 
PRESSURE: 579 -233.857 4.48525 -1.08033 4.48525 -237.786 -1.70664 -1.08033 -1.70664 -218.81
GPRESSURE: 579 -6457.05 13.7731 10.9787 -55.0416 -6403.39 -2.22019 6.3425 -1.36337 -6398.04
ENERGY:     579     27432.9940     69270.5538     93904.9240      1653.6937       -9343370.8451    338441.8521         0.0000         0.0000         0.0000       -8812666.8275         0.0000  -8812666.8275  -8812666.8275         0.0000           -230.1511     -6419.4928   3714409.9485      -230.1511     -6419.4928

LINE MINIMIZER BRACKET: DX 2.08167e-06 1.87351e-05 DU -0.028021 0.0767393 DUDX -48.2741 -17.2197 263.177 
LINE MINIMIZER REDUCING GRADIENT FROM 19054.7 TO 19.0547
PRESSURE: 580 -233.91 4.48594 -1.078 4.48594 -237.814 -1.69207 -1.078 -1.69207 -218.804
GPRESSURE: 580 -6456.49 14.248 11.1574 -55.732 -6403.16 -2.57427 5.78473 -1.24949 -6399.36
ETITLE:      TS           BOND          ANGLE          DIHED          IMPRP               ELECT            VDW       BOUNDARY           MISC        KINETIC               TOTAL           TEMP      POTENTIAL         TOTAL3        TEMPAVG            PRESSURE      GPRESSURE         VOLUME       PRESSAVG      GPRESSAVG

ENERGY:     580     27469.9640     69290.4782     93901.6416      1653.8975       -9343429.8027    338465.2482         0.0000         0.0000         0.0000       -8812648.5733         0.0000  -8812648.5733  -8812648.5733         0.0000           -230.1758     -6419.6708   3714409.9485      -230.1758     -6419.6708

LINE MINIMIZER BRACKET: DX 0 0.00323786 DU 0 18.2543 DUDX -19054.7 -19054.7 30333.9 
PRESSURE: 581 -233.876 4.48557 -1.07922 4.48557 -237.795 -1.70113 -1.07922 -1.70113 -218.807
GPRESSURE: 581 -6456.83 13.9588 11.0498 -55.3087 -6403.29 -2.3569 6.12706 -1.31642 -6398.56
ENERGY:     581     27437.6443     69273.3114     93903.2656      1653.0803       -9343394.5815    338448.5885         0.0000         0.0000         0.0000       -8812678.6915         0.0000  -8812678.6915  -8812678.6915         0.0000           -230.1594     -6419.5600   3714409.9485      -230.1594     -6419.5600

LINE MINIMIZER BRACKET: DX 0.0012493 0.00198856 DU -11.864 30.1182 DUDX -19054.7 -37.4834 30333.9 
PRESSURE: 582 -233.879 4.4857 -1.07918 4.4857 -237.797 -1.70008 -1.07918 -1.70008 -218.806
GPRESSURE: 582 -6456.8 13.9877 11.0607 -55.3509 -6403.28 -2.37881 6.09283 -1.30877 -6398.64
ENERGY:     582     27439.4992     69274.3194     93903.0467      1653.0630       -9343398.2313    338449.9175         0.0000         0.0000         0.0000       -8812678.3855         0.0000  -8812678.3855  -8812678.3855         0.0000           -230.1608     -6419.5711   3714409.9485      -230.1608     -6419.5711

LINE MINIMIZER BRACKET: DX 0.0012493 0.000198856 DU -11.864 0.30592 DUDX -19054.7 -37.4834 2993.89 
PRESSURE: 583 -233.877 4.48564 -1.0793 4.48564 -237.796 -1.70129 -1.0793 -1.70129 -218.807
GPRESSURE: 583 -6456.83 13.9612 11.0509 -55.3128 -6403.29 -2.36021 6.12361 -1.31521 -6398.56
ENERGY:     583     27437.8152     69273.4040     93903.2432      1653.0778       -9343395.0700    338448.7331         0.0000         0.0000         0.0000       -8812678.7969         0.0000  -8812678.7969  -8812678.7969         0.0000           -230.1596     -6419.5613   3714409.9485      -230.1596     -6419.5613

LINE MINIMIZER BRACKET: DX 1.98856e-05 0.000178971 DU -0.105432 0.411352 DUDX -37.4834 265.586 2993.89 
PRESSURE: 584 -233.876 4.48563 -1.07929 4.48563 -237.795 -1.7012 -1.07929 -1.7012 -218.807
GPRESSURE: 584 -6456.83 13.9605 11.0503 -55.3126 -6403.29 -2.35936 6.12422 -1.31597 -6398.56
ENERGY:     584     27437.7980     69273.3930     93903.2446      1653.0783       -9343395.1031    338448.7248         0.0000         0.0000         0.0000       -8812678.8644         0.0000  -8812678.8644  -8812678.8644         0.0000           -230.1595     -6419.5611   3714409.9485      -230.1595     -6419.5611

LINE MINIMIZER BRACKET: DX 1.78971e-05 1.98856e-06 DU -0.172902 0.0674699 DUDX -37.4834 235.203 265.586 
PRESSURE: 585 -233.876 4.48565 -1.07925 4.48565 -237.795 -1.70123 -1.07925 -1.70123 -218.807
GPRESSURE: 585 -6456.83 13.9607 11.0506 -55.3122 -6403.29 -2.35919 6.12482 -1.31579 -6398.56
ENERGY:     585     27437.7830     69273.3845     93903.2477      1653.0782       -9343395.0824    338448.7171         0.0000         0.0000         0.0000       -8812678.8719         0.0000  -8812678.8719  -8812678.8719         0.0000           -230.1595     -6419.5609   3714409.9485      -230.1595     -6419.5609

LINE MINIMIZER BRACKET: DX 1.61074e-05 1.78971e-06 DU -0.180442 0.00754036 DUDX -37.4834 207.906 235.203 
PRESSURE: 586 -233.876 4.48563 -1.07926 4.48563 -237.795 -1.70132 -1.07926 -1.70132 -218.807
GPRESSURE: 586 -6456.83 13.9603 11.0509 -55.3117 -6403.29 -2.35942 6.12546 -1.31648 -6398.56
ENERGY:     586     27437.7672     69273.3784     93903.2482      1653.0789       -9343395.0044    338448.6957         0.0000         0.0000         0.0000       -8812678.8360         0.0000  -8812678.8360  -8812678.8360         0.0000           -230.1595     -6419.5607   3714409.9485      -230.1595     -6419.5607

LINE MINIMIZER BRACKET: DX 1.61074e-06 1.78971e-06 DU -0.0359147 0.00754036 DUDX 183.445 207.906 235.203 
PRESSURE: 587 -233.876 4.48565 -1.07925 4.48565 -237.795 -1.70123 -1.07925 -1.70123 -218.807
GPRESSURE: 587 -6456.83 13.9607 11.0506 -55.3122 -6403.29 -2.35919 6.12482 -1.31579 -6398.56
ENERGY:     587     27437.7830     69273.3845     93903.2477      1653.0782       -9343395.0820    338448.7171         0.0000         0.0000         0.0000       -8812678.8715         0.0000  -8812678.8715  -8812678.8715         0.0000           -230.1595     -6419.5609   3714409.9485      -230.1595     -6419.5609

LINE MINIMIZER REDUCING GRADIENT FROM 19088.5 TO 19.0885
PRESSURE: 588 -233.911 4.47923 -1.07082 4.47923 -237.836 -1.6798 -1.07082 -1.6798 -218.815
GPRESSURE: 588 -6459.38 14.0675 11.7014 -56.9998 -6405.97 -2.31479 4.78079 -1.58258 -6402.53
ENERGY:     588     27493.9587     69283.4116     93900.9464      1652.8251       -9343454.1048    338457.5299         0.0000         0.0000         0.0000       -8812665.4329         0.0000  -8812665.4329  -8812665.4329         0.0000           -230.1874     -6422.6262   3714409.9485      -230.1874     -6422.6262

LINE MINIMIZER BRACKET: DX 0 0.00312907 DU 0 13.4385 DUDX -19088.5 -19088.5 27562.1 
PRESSURE: 589 -233.889 4.48305 -1.07577 4.48305 -237.811 -1.69221 -1.07577 -1.69221 -218.808
GPRESSURE: 589 -6457.87 14.006 11.3179 -56.0018 -6404.39 -2.34159 5.57257 -1.42128 -6400.19
ENERGY:     589     27451.5628     69272.9588     93902.0019      1652.5929       -9343419.9183    338449.9818         0.0000         0.0000         0.0000       -8812690.8201         0.0000  -8812690.8201  -8812690.8201         0.0000           -230.1694     -6420.8158   3714409.9485      -230.1694     -6420.8158

LINE MINIMIZER BRACKET: DX 0.00127718 0.00185189 DU -11.9486 25.3871 DUDX -19088.5 -89.5086 27562.1 
PRESSURE: 590 -233.891 4.48273 -1.07528 4.48273 -237.813 -1.69099 -1.07528 -1.69099 -218.809
GPRESSURE: 590 -6458.02 14.0126 11.3568 -56.1019 -6404.55 -2.33868 5.49424 -1.43808 -6400.43
ETITLE:      TS           BOND          ANGLE          DIHED          IMPRP               ELECT            VDW       BOUNDARY           MISC        KINETIC               TOTAL           TEMP      POTENTIAL         TOTAL3        TEMPAVG            PRESSURE      GPRESSURE         VOLUME       PRESSAVG      GPRESSAVG

ENERGY:     590     27454.6084     69273.4150     93901.8565      1652.5662       -9343423.5832    338450.4298         0.0000         0.0000         0.0000       -8812690.7074         0.0000  -8812690.7074  -8812690.7074         0.0000           -230.1711     -6420.9976   3714409.9485      -230.1711     -6420.9976

LINE MINIMIZER BRACKET: DX 0.00127718 0.000185189 DU -11.9486 0.112731 DUDX -19088.5 -89.5086 2669.88 
PRESSURE: 591 -233.89 4.48294 -1.07562 4.48294 -237.811 -1.69214 -1.07562 -1.69214 -218.808
GPRESSURE: 591 -6457.88 14.0072 11.3211 -56.0129 -6404.4 -2.34083 5.5664 -1.42316 -6400.21
ENERGY:     591     27451.8561     69272.9977     93901.9875      1652.5897       -9343420.2492    338450.0141         0.0000         0.0000         0.0000       -8812690.8043         0.0000  -8812690.8043  -8812690.8043         0.0000           -230.1696     -6420.8338   3714409.9485      -230.1696     -6420.8338

LINE MINIMIZER BRACKET: DX 0.00127718 1.85189e-05 DU -11.9486 0.0158122 DUDX -19088.5 -89.5086 186.376 
PRESSURE: 592 -233.889 4.48301 -1.07576 4.48301 -237.811 -1.69207 -1.07576 -1.69207 -218.808
GPRESSURE: 592 -6457.87 14.006 11.3182 -56.0029 -6404.39 -2.3413 5.5722 -1.42146 -6400.19
ENERGY:     592     27451.5907     69272.9657     93902.0006      1652.5926       -9343420.0210    338449.9733         0.0000         0.0000         0.0000       -8812690.8981         0.0000  -8812690.8981  -8812690.8981         0.0000           -230.1695     -6420.8178   3714409.9485      -230.1695     -6420.8178

LINE MINIMIZER BRACKET: DX 1.85189e-06 1.6667e-05 DU -0.0780019 0.093814 DUDX -89.5086 -61.9412 186.376 
PRESSURE: 593 -233.889 4.48299 -1.0758 4.48299 -237.811 -1.69209 -1.0758 -1.69209 -218.808
GPRESSURE: 593 -6457.87 14.006 11.3183 -56.0034 -6404.39 -2.34103 5.57127 -1.42179 -6400.2
ENERGY:     593     27451.6195     69272.9688     93901.9990      1652.5923       -9343420.1537    338449.9884         0.0000         0.0000         0.0000       -8812690.9857         0.0000  -8812690.9857  -8812690.9857         0.0000           -230.1695     -6420.8194   3714409.9485      -230.1695     -6420.8194

LINE MINIMIZER BRACKET: DX 1.6667e-06 1.50003e-05 DU -0.0875995 0.181413 DUDX -61.9412 -37.0856 186.376 
PRESSURE: 594 -233.889 4.48298 -1.07581 4.48298 -237.811 -1.6921 -1.07581 -1.6921 -218.808
GPRESSURE: 594 -6457.87 14.0066 11.3187 -56.0045 -6404.39 -2.34094 5.57101 -1.42222 -6400.2
ENERGY:     594     27451.6415     69272.9705     93901.9979      1652.5921       -9343420.1301    338449.9944         0.0000         0.0000         0.0000       -8812690.9338         0.0000  -8812690.9338  -8812690.9338         0.0000           -230.1695     -6420.8210   3714409.9485      -230.1695     -6420.8210

LINE MINIMIZER BRACKET: DX 1.6667e-06 1.50003e-06 DU -0.0875995 0.0518494 DUDX -61.9412 -37.0856 -14.705 
PRESSURE: 595 -233.889 4.48299 -1.0758 4.48299 -237.811 -1.69208 -1.0758 -1.69208 -218.808
GPRESSURE: 595 -6457.87 14.006 11.3183 -56.0034 -6404.39 -2.34102 5.57128 -1.42177 -6400.2
ENERGY:     595     27451.6195     69272.9688     93901.9990      1652.5923       -9343420.1535    338449.9884         0.0000         0.0000         0.0000       -8812690.9854         0.0000  -8812690.9854  -8812690.9854         0.0000           -230.1695     -6420.8194   3714409.9485      -230.1695     -6420.8194

LINE MINIMIZER REDUCING GRADIENT FROM 20515.5 TO 20.5155
PRESSURE: 596 -233.93 4.46469 -1.06966 4.46469 -237.838 -1.6659 -1.06966 -1.6659 -218.812
GPRESSURE: 596 -6462.34 14.4186 12.0687 -56.6767 -6409.51 -3.2264 5.09731 -2.59425 -6403.29
ENERGY:     596     27474.3197     69300.1210     93897.5702      1654.2202       -9343497.3827    338483.3189         0.0000         0.0000         0.0000       -8812687.8327         0.0000  -8812687.8327  -8812687.8327         0.0000           -230.1934     -6425.0476   3714409.9485      -230.1934     -6425.0476

LINE MINIMIZER BRACKET: DX 0 0.00292046 DU 0 3.15272 DUDX -20515.5 -20515.5 22672 
PRESSURE: 597 -233.908 4.4744 -1.07276 4.4744 -237.823 -1.67983 -1.07276 -1.67983 -218.808
GPRESSURE: 597 -6460 14.2061 11.6765 -56.3223 -6406.83 -2.76334 5.34456 -1.97685 -6401.67
ENERGY:     597     27455.1052     69281.3219     93899.5641      1652.8758       -9343457.6068    338463.5890         0.0000         0.0000         0.0000       -8812705.1508         0.0000  -8812705.1508  -8812705.1508         0.0000           -230.1796     -6422.8338   3714409.9485      -230.1796     -6422.8338

LINE MINIMIZER BRACKET: DX 0.00138723 0.00153322 DU -14.1654 17.3181 DUDX -20515.5 -51.0686 22672 
PRESSURE: 598 -233.91 4.4734 -1.07227 4.4734 -237.824 -1.67842 -1.07227 -1.67842 -218.809
GPRESSURE: 598 -6460.24 14.2276 11.7149 -56.3575 -6407.09 -2.81024 5.31823 -2.03748 -6401.84
ENERGY:     598     27456.2995     69282.7503     93899.3315      1652.9617       -9343461.6122    338465.3390         0.0000         0.0000         0.0000       -8812704.9302         0.0000  -8812704.9302  -8812704.9302         0.0000           -230.1808     -6423.0565   3714409.9485      -230.1808     -6423.0565

LINE MINIMIZER BRACKET: DX 0.00138723 0.000153322 DU -14.1654 0.22059 DUDX -20515.5 -51.0686 2215.83 
PRESSURE: 599 -233.908 4.47425 -1.0728 4.47425 -237.823 -1.67955 -1.0728 -1.67955 -218.808
GPRESSURE: 599 -6460.03 14.2075 11.6796 -56.3257 -6406.85 -2.76814 5.34265 -1.98321 -6401.69
ENERGY:     599     27455.2145     69281.4621     93899.5407      1652.8841       -9343457.9156    338463.7472         0.0000         0.0000         0.0000       -8812705.0670         0.0000  -8812705.0670  -8812705.0670         0.0000           -230.1797     -6422.8566   3714409.9485      -230.1797     -6422.8566

LINE MINIMIZER BRACKET: DX 0.00138723 1.53322e-05 DU -14.1654 0.0837623 DUDX -20515.5 -51.0686 175.389 
PRESSURE: 600 -233.908 4.47433 -1.07275 4.47433 -237.823 -1.67991 -1.07275 -1.67991 -218.808
GPRESSURE: 600 -6460.01 14.206 11.6762 -56.3223 -6406.83 -2.76408 5.34383 -1.97755 -6401.68
ETITLE:      TS           BOND          ANGLE          DIHED          IMPRP               ELECT            VDW       BOUNDARY           MISC        KINETIC               TOTAL           TEMP      POTENTIAL         TOTAL3        TEMPAVG            PRESSURE      GPRESSURE         VOLUME       PRESSAVG      GPRESSAVG

ENERGY:     600     27455.1164     69281.3378     93899.5619      1652.8767       -9343457.6402    338463.5920         0.0000         0.0000         0.0000       -8812705.1553         0.0000  -8812705.1553  -8812705.1553         0.0000           -230.1796     -6422.8368   3714409.9485      -230.1796     -6422.8368

LINE MINIMIZER BRACKET: DX 1.53322e-06 1.3799e-05 DU -0.0045036 0.0882659 DUDX -51.0686 -28.3454 175.389 
PRESSURE: 601 -233.908 4.47436 -1.07267 4.47436 -237.823 -1.6799 -1.07267 -1.6799 -218.809
GPRESSURE: 601 -6460.01 14.2058 11.6767 -56.3226 -6406.83 -2.76372 5.34425 -1.97818 -6401.68
ENERGY:     601     27455.1268     69281.3484     93899.5596      1652.8772       -9343457.5978    338463.5999         0.0000         0.0000         0.0000       -8812705.0859         0.0000  -8812705.0859  -8812705.0859         0.0000           -230.1796     -6422.8388   3714409.9485      -230.1796     -6422.8388

LINE MINIMIZER BRACKET: DX 1.53322e-06 1.3799e-06 DU -0.0045036 0.0693851 DUDX -51.0686 -28.3454 -8.0427 
PRESSURE: 602 -233.908 4.47433 -1.07275 4.47433 -237.823 -1.67991 -1.07275 -1.67991 -218.808
GPRESSURE: 602 -6460.01 14.206 11.6762 -56.3223 -6406.83 -2.76408 5.34384 -1.97756 -6401.68
ENERGY:     602     27455.1164     69281.3378     93899.5619      1652.8767       -9343457.6399    338463.5920         0.0000         0.0000         0.0000       -8812705.1551         0.0000  -8812705.1551  -8812705.1551         0.0000           -230.1796     -6422.8368   3714409.9485      -230.1796     -6422.8368

LINE MINIMIZER REDUCING GRADIENT FROM 21256.7 TO 21.2567
PRESSURE: 603 -233.908 4.46178 -1.06886 4.46178 -237.836 -1.65728 -1.06886 -1.65728 -218.83
GPRESSURE: 603 -6461.99 14.3083 10.8346 -56.1906 -6408.47 -2.51969 4.21786 -2.41984 -6401.86
ENERGY:     603     27455.3770     69305.3048     93894.0026      1655.6513       -9343548.7059    338540.2618         0.0000         0.0000         0.0000       -8812698.1084         0.0000  -8812698.1084  -8812698.1084         0.0000           -230.1913     -6424.1061   3714409.9485      -230.1913     -6424.1061

LINE MINIMIZER BRACKET: DX 0 0.00272825 DU 0 7.04664 DUDX -21256.7 -21256.7 26506.5 
PRESSURE: 604 -233.906 4.46879 -1.07107 4.46879 -237.828 -1.66986 -1.07107 -1.66986 -218.817
GPRESSURE: 604 -6460.88 14.2535 11.3034 -56.2661 -6407.55 -2.65606 4.84126 -2.17261 -6401.76
ENERGY:     604     27446.6742     69287.6442     93896.7510      1653.5457       -9343498.9862    338496.1643         0.0000         0.0000         0.0000       -8812718.2067         0.0000  -8812718.2067  -8812718.2067         0.0000           -230.1837     -6423.3956   3714409.9485      -230.1837     -6423.3956

LINE MINIMIZER BRACKET: DX 0.00121633 0.00151192 DU -13.0517 20.0983 DUDX -21256.7 -11.9851 26506.5 
LINE MINIMIZER REDUCING GRADIENT FROM 21321.5 TO 21.3215
PRESSURE: 605 -233.907 4.46875 -1.08088 4.46875 -237.831 -1.65275 -1.08088 -1.65275 -218.825
GPRESSURE: 605 -6460.12 13.7577 11.5903 -56.4919 -6406.01 -1.74938 4.83388 -2.0743 -6401.08
ENERGY:     605     27442.6896     69290.4588     93891.1263      1654.0582       -9343593.0133    338584.9320         0.0000         0.0000         0.0000       -8812729.7484         0.0000  -8812729.7484  -8812729.7484         0.0000           -230.1877     -6422.4027   3714409.9485      -230.1877     -6422.4027

PRESSURE: 606 -233.913 4.46808 -1.09063 4.46808 -237.841 -1.63703 -1.09063 -1.63703 -218.839
GPRESSURE: 606 -6459.32 13.2472 11.8719 -56.6994 -6404.43 -0.832671 4.8409 -1.99356 -6400.34
ENERGY:     606     27488.9878     69313.9055     93886.9820      1656.4390       -9343682.2975    338681.7720         0.0000         0.0000         0.0000       -8812654.2112         0.0000  -8812654.2112  -8812654.2112         0.0000           -230.1979     -6421.3599   3714409.9485      -230.1979     -6421.3599

LINE MINIMIZER BRACKET: DX 0.00256129 0.00256129 DU -11.5417 75.5372 DUDX -21321.5 12415.7 46576.2 
PRESSURE: 607 -233.906 4.46866 -1.07734 4.46866 -237.829 -1.65904 -1.07734 -1.65904 -218.821
GPRESSURE: 607 -6460.4 13.9426 11.4862 -56.4123 -6406.58 -2.08395 4.83636 -2.10865 -6401.33
ENERGY:     607     27438.3153     69287.0290     93893.0198      1653.6534       -9343559.0748    338551.4703         0.0000         0.0000         0.0000       -8812735.5870         0.0000  -8812735.5870  -8812735.5870         0.0000           -230.1855     -6422.7715   3714409.9485      -230.1855     -6422.7715

LINE MINIMIZER BRACKET: DX 0.00162167 0.000939617 DU -17.3803 5.83862 DUDX -21321.5 -7.5256 12415.7 
LINE MINIMIZER REDUCING GRADIENT FROM 43272.2 TO 43.2722
[truncated: 1,655,450 more chars]
