# Supplementary material for: Devising Bone Molecular Models at the Nanoscale: From Usual Mineralized Collagen Fibrils to the First Bone Fibers Including Hydroxyapatite in the Extra-Fibrillar Volume
Source: Materials (Basel). 2022 Mar 19;15(6):2274. doi: 10.3390/ma15062274 (PMC8955169; doi:10.3390/ma15062274)
Supplement: Supplementary file 1 [file materials-15-02274-s001.zip › Supplementary_Materials/3-Bone_Fiber/8_Equilibration_NAMD_Lovelace/README.txt]

Equilibrating Bone Fiber structures using NAMD

Written by Amadeus Alcântara
amadeus.alcantara@gmail.com

CITE: 

Devising Bone Molecular Models at the Nanoscale: From Usual
Mineralized Collagen Fibrils to the First Bone Fibers including
Hydroxyapatite in the Extra-Fibrillar Volume

Amadeus C. S. de Alcântara, Levi C. Felix, Douglas S. Galvão, Paulo Sollero, Munir S. Skaf

Materials MDPI 2022
--------------------------------------------------------------------

Inputs: Separated chains of Bone Fiber

	- ../7_Fiber_PDB_PSF/Fiber**.pdb
	- ../7_Fiber_PDB_PSF/Fiber**.psf
	- Fiber**_eq*.namd
	- Fiber**_dyn*.namd
	- ../FF/par_all36m_prot.prm
	- ../FF/par_all36_lipid.prm
	- ../FF/par_all36_carb.prm 
	- ../FF/par_all36_na.prm
	- ../FF/par_all36_cgenff.prm
	- ../FF/toppar_all36_prot_modify_res.str
	- ../FF/toppar_water_ions_namd.str
	- ../FF/par_HA.prm
	
Outputs: Last trajectory files of Equilibrated Bone Fiber 

	- Fiber**_dyn*.dcd
	
--------------------------------------------------------------------
Step by step:

0:	Download and Install NAMD

	https://www.ks.uiuc.edu/Research/namd/
	
1:	Run .namd files
	
	In terminal run:

		% namd2 +p$n +idlepoll Fiber**_dyn$a/Fiber**_dyn$a.namd > Fiber**_dyn$a/Fiber**_dyn$a.log
		
		or create .sh file including 
		
		for a in 1 2 3; do
		namd2_mpi_gpu +p128 +idlepoll Fiber**_eq$a/Fiber**_eq$a.namd > Fiber**_eq$a/Fiber**_eq$a.log
		done

		for a in 1 2 3 4 ; do
		namd2_mpi_gpu +p128 +idlepoll Fiber**_dyn$a/Fiber**_dyn$a.namd > Fiber**_dyn$a/Fiber**_dyn$a.log
		done

	
