# Supplementary material for: Devising Bone Molecular Models at the Nanoscale: From Usual Mineralized Collagen Fibrils to the First Bone Fibers Including Hydroxyapatite in the Extra-Fibrillar Volume
Source: Materials (Basel). 2022 Mar 19;15(6):2274. doi: 10.3390/ma15062274 (PMC8955169; doi:10.3390/ma15062274)
Supplement: Supplementary file 1 [file materials-15-02274-s001.zip › Supplementary_Materials/3-Bone_Fiber/9_Equilibrated_PDB/Fiber55_EQ.pdb]

CRYST1   61.274   98.329  542.810  90.00  90.00  90.00 P 1           1
ATOM      1  N   GLN C   1     -25.034  32.621-263.446  0.00  0.00      CHA1  
ATOM      2  HT1 GLN C   1     -25.179  32.394-262.441  0.00  0.00      CHA1  
ATOM      3  HT2 GLN C   1     -25.018  31.799-264.082  0.00  0.00      CHA1  
ATOM      4  HT3 GLN C   1     -25.619  33.387-263.838  0.00  0.00      CHA1  
ATOM      5  CA  GLN C   1     -23.687  33.259-263.424  0.00  0.00      CHA1  
ATOM      6  HA  GLN C   1     -22.955  32.499-263.196  0.00  0.00      CHA1  
ATOM      7  CB  GLN C   1     -23.331  34.006-264.813  0.00  0.00      CHA1  
ATOM      8  HB1 GLN C   1     -24.185  33.744-265.474  0.00  0.00      CHA1  
ATOM      9  HB2 GLN C   1     -23.248  35.114-264.805  0.00  0.00      CHA1  
ATOM     10  CG  GLN C   1     -22.064  33.456-265.632  0.00  0.00      CHA1  
ATOM     11  HG1 GLN C   1     -22.230  33.729-266.696  0.00  0.00      CHA1  
ATOM     12  HG2 GLN C   1     -21.202  34.053-265.264  0.00  0.00      CHA1  
ATOM     13  CD  GLN C   1     -21.714  31.994-265.571  0.00  0.00      CHA1  
ATOM     14  OE1 GLN C   1     -21.569  31.448-264.477  0.00  0.00      CHA1  
ATOM     15  NE2 GLN C   1     -21.386  31.366-266.735  0.00  0.00      CHA1  
ATOM     16 HE21 GLN C   1     -20.942  30.470-266.760  0.00  0.00      CHA1  
ATOM     17 HE22 GLN C   1     -21.429  31.927-267.561  0.00  0.00      CHA1  
ATOM     18  C   GLN C   1     -23.674  34.203-262.136  0.00  0.00      CHA1  
ATOM     19  O   GLN C   1     -24.752  34.481-261.584  0.00  0.00      CHA1  
ATOM     20  N   LEU C   2     -22.465  34.609-261.618  0.00  0.00      CHA1  
ATOM     21  HN  LEU C   2     -21.647  34.191-262.007  0.00  0.00      CHA1  
ATOM     22  CA  LEU C   2     -22.304  35.516-260.473  0.00  0.00      CHA1  
ATOM     23  HA  LEU C   2     -21.288  35.884-260.472  0.00  0.00      CHA1  
ATOM     24  CB  LEU C   2     -23.030  36.804-260.508  0.00  0.00      CHA1  
ATOM     25  HB1 LEU C   2     -22.706  37.295-261.451  0.00  0.00      CHA1  
ATOM     26  HB2 LEU C   2     -24.101  36.529-260.618  0.00  0.00      CHA1  
ATOM     27  CG  LEU C   2     -22.844  37.799-259.335  0.00  0.00      CHA1  
ATOM     28  HG  LEU C   2     -23.108  37.260-258.400  0.00  0.00      CHA1  
ATOM     29  CD1 LEU C   2     -21.392  38.213-259.289  0.00  0.00      CHA1  
ATOM     30 HD11 LEU C   2     -20.664  37.417-259.020  0.00  0.00      CHA1  
ATOM     31 HD12 LEU C   2     -20.976  38.618-260.236  0.00  0.00      CHA1  
ATOM     32 HD13 LEU C   2     -21.349  38.974-258.480  0.00  0.00      CHA1  
ATOM     33  CD2 LEU C   2     -23.683  39.035-259.556  0.00  0.00      CHA1  
ATOM     34 HD21 LEU C   2     -23.277  39.637-260.398  0.00  0.00      CHA1  
ATOM     35 HD22 LEU C   2     -24.712  38.736-259.848  0.00  0.00      CHA1  
ATOM     36 HD23 LEU C   2     -23.680  39.695-258.663  0.00  0.00      CHA1  
ATOM     37  C   LEU C   2     -22.426  34.748-259.150  0.00  0.00      CHA1  
ATOM     38  O   LEU C   2     -23.431  34.111-258.795  0.00  0.00      CHA1  
ATOM     39  N   SER C   3     -21.310  34.700-258.450  0.00  0.00      CHA1  
ATOM     40  HN  SER C   3     -20.545  35.315-258.627  0.00  0.00      CHA1  
ATOM     41  CA  SER C   3     -21.213  33.895-257.184  0.00  0.00      CHA1  
ATOM     42  HA  SER C   3     -21.996  33.157-257.084  0.00  0.00      CHA1  
ATOM     43  CB  SER C   3     -19.849  33.126-257.071  0.00  0.00      CHA1  
ATOM     44  HB1 SER C   3     -19.794  32.561-256.116  0.00  0.00      CHA1  
ATOM     45  HB2 SER C   3     -19.773  32.420-257.926  0.00  0.00      CHA1  
ATOM     46  OG  SER C   3     -18.722  34.016-257.267  0.00  0.00      CHA1  
ATOM     47  HG1 SER C   3     -18.630  34.637-256.541  0.00  0.00      CHA1  
ATOM     48  C   SER C   3     -21.306  34.700-255.898  0.00  0.00      CHA1  
ATOM     49  O   SER C   3     -20.450  35.571-255.560  0.00  0.00      CHA1  
ATOM     50  N   TYR C   4     -22.359  34.481-255.096  0.00  0.00      CHA1  
ATOM     51  HN  TYR C   4     -22.915  33.658-255.194  0.00  0.00      CHA1  
ATOM     52  CA  TYR C   4     -22.444  35.092-253.748  0.00  0.00      CHA1  
ATOM     53  HA  TYR C   4     -21.989  36.072-253.732  0.00  0.00      CHA1  
ATOM     54  CB  TYR C   4     -24.007  35.107-253.355  0.00  0.00      CHA1  
ATOM     55  HB1 TYR C   4     -24.650  35.698-254.042  0.00  0.00      CHA1  
ATOM     56  HB2 TYR C   4     -24.391  34.074-253.502  0.00  0.00      CHA1  
ATOM     57  CG  TYR C   4     -24.273  35.611-251.972  0.00  0.00      CHA1  
ATOM     58  CD1 TYR C   4     -23.763  36.829-251.493  0.00  0.00      CHA1  
ATOM     59  HD1 TYR C   4     -23.059  37.287-252.173  0.00  0.00      CHA1  
ATOM     60  CE1 TYR C   4     -24.035  37.336-250.252  0.00  0.00      CHA1  
ATOM     61  HE1 TYR C   4     -23.571  38.272-249.977  0.00  0.00      CHA1  
ATOM     62  CZ  TYR C   4     -25.009  36.750-249.439  0.00  0.00      CHA1  
ATOM     63  OH  TYR C   4     -25.336  37.320-248.209  0.00  0.00      CHA1  
ATOM     64  HH  TYR C   4     -24.624  37.869-247.872  0.00  0.00      CHA1  
ATOM     65  CD2 TYR C   4     -25.311  35.041-251.171  0.00  0.00      CHA1  
ATOM     66  HD2 TYR C   4     -25.850  34.218-251.615  0.00  0.00      CHA1  
ATOM     67  CE2 TYR C   4     -25.688  35.630-249.980  0.00  0.00      CHA1  
ATOM     68  HE2 TYR C   4     -26.547  35.233-249.458  0.00  0.00      CHA1  
ATOM     69  C   TYR C   4     -21.618  34.275-252.746  0.00  0.00      CHA1  
ATOM     70  O   TYR C   4     -22.003  33.156-252.275  0.00  0.00      CHA1  
ATOM     71  N   GLY C   5     -20.398  34.750-252.350  0.00  0.00      CHA1  
ATOM     72  HN  GLY C   5     -20.025  35.657-252.529  0.00  0.00      CHA1  
ATOM     73  CA  GLY C   5     -19.345  33.914-251.820  0.00  0.00      CHA1  
ATOM     74  HA1 GLY C   5     -18.350  34.242-252.083  0.00  0.00      CHA1  
ATOM     75  HA2 GLY C   5     -19.448  32.968-252.331  0.00  0.00      CHA1  
ATOM     76  C   GLY C   5     -19.503  33.461-250.390  0.00  0.00      CHA1  
ATOM     77  O   GLY C   5     -18.959  32.449-250.132  0.00  0.00      CHA1  
ATOM     78  N   TYR C   6     -20.234  34.190-249.539  0.00  0.00      CHA1  
ATOM     79  HN  TYR C   6     -20.622  35.038-249.892  0.00  0.00      CHA1  
ATOM     80  CA  TYR C   6     -20.434  33.840-248.139  0.00  0.00      CHA1  
ATOM     81  HA  TYR C   6     -20.271  32.778-248.026  0.00  0.00      CHA1  
ATOM     82  CB  TYR C   6     -19.467  34.638-247.264  0.00  0.00      CHA1  
ATOM     83  HB1 TYR C   6     -18.430  34.309-247.491  0.00  0.00      CHA1  
ATOM     84  HB2 TYR C   6     -19.314  35.703-247.541  0.00  0.00      CHA1  
ATOM     85  CG  TYR C   6     -19.845  34.421-245.794  0.00  0.00      CHA1  
ATOM     86  CD1 TYR C   6     -19.940  33.071-245.330  0.00  0.00      CHA1  
ATOM     87  HD1 TYR C   6     -19.783  32.207-245.958  0.00  0.00      CHA1  
ATOM     88  CE1 TYR C   6     -20.241  32.811-243.989  0.00  0.00      CHA1  
ATOM     89  HE1 TYR C   6     -20.271  31.803-243.602  0.00  0.00      CHA1  
ATOM     90  CZ  TYR C   6     -20.420  33.864-243.084  0.00  0.00      CHA1  
ATOM     91  OH  TYR C   6     -20.781  33.614-241.819  0.00  0.00      CHA1  
ATOM     92  HH  TYR C   6     -20.958  32.672-241.771  0.00  0.00      CHA1  
ATOM     93  CD2 TYR C   6     -20.039  35.511-244.844  0.00  0.00      CHA1  
ATOM     94  HD2 TYR C   6     -19.898  36.500-245.254  0.00  0.00      CHA1  
ATOM     95  CE2 TYR C   6     -20.342  35.161-243.532  0.00  0.00      CHA1  
ATOM     96  HE2 TYR C   6     -20.386  35.958-242.804  0.00  0.00      CHA1  
ATOM     97  C   TYR C   6     -21.861  34.189-247.924  0.00  0.00      CHA1  
ATOM     98  O   TYR C   6     -22.161  35.338-248.211  0.00  0.00      CHA1  
ATOM     99  N   ASP C   7     -22.662  33.206-247.384  0.00  0.00      CHA1  
ATOM    100  HN  ASP C   7     -22.313  32.332-247.055  0.00  0.00      CHA1  
ATOM    101  CA  ASP C   7     -24.096  33.288-247.530  0.00  0.00      CHA1  
ATOM    102  HA  ASP C   7     -24.405  34.264-247.875  0.00  0.00      CHA1  
ATOM    103  CB  ASP C   7     -24.680  32.260-248.490  0.00  0.00      CHA1  
ATOM    104  HB1 ASP C   7     -25.645  31.838-248.136  0.00  0.00      CHA1  
ATOM    105  HB2 ASP C   7     -24.884  32.748-249.467  0.00  0.00      CHA1  
ATOM    106  CG  ASP C   7     -23.777  31.062-248.861  0.00  0.00      CHA1  
ATOM    107  OD1 ASP C   7     -22.641  31.180-249.424  0.00  0.00      CHA1  
ATOM    108  OD2 ASP C   7     -24.154  29.872-248.845  0.00  0.00      CHA1  
ATOM    109  C   ASP C   7     -24.798  33.138-246.221  0.00  0.00      CHA1  
ATOM    110  O   ASP C   7     -25.854  33.778-246.052  0.00  0.00      CHA1  
ATOM    111  N   GLU C   8     -24.251  32.456-245.207  0.00  0.00      CHA1  
ATOM    112  HN  GLU C   8     -23.555  31.751-245.322  0.00  0.00      CHA1  
ATOM    113  CA  GLU C   8     -24.671  32.508-243.821  0.00  0.00      CHA1  
ATOM    114  HA  GLU C   8     -25.473  31.805-243.650  0.00  0.00      CHA1  
ATOM    115  CB  GLU C   8     -23.567  31.896-242.927  0.00  0.00      CHA1  
ATOM    116  HB1 GLU C   8     -23.569  30.804-243.131  0.00  0.00      CHA1  
ATOM    117  HB2 GLU C   8     -22.562  32.326-243.127  0.00  0.00      CHA1  
ATOM    118  CG  GLU C   8     -23.706  32.123-241.364  0.00  0.00      CHA1  
ATOM    119  HG1 GLU C   8     -23.693  33.204-241.108  0.00  0.00      CHA1  
ATOM    120  HG2 GLU C   8     -24.667  31.686-241.019  0.00  0.00      CHA1  
ATOM    121  CD  GLU C   8     -22.598  31.426-240.511  0.00  0.00      CHA1  
ATOM    122  OE1 GLU C   8     -21.601  30.974-241.139  0.00  0.00      CHA1  
ATOM    123  OE2 GLU C   8     -22.730  31.311-239.278  0.00  0.00      CHA1  
ATOM    124  C   GLU C   8     -25.284  33.709-243.212  0.00  0.00      CHA1  
ATOM    125  O   GLU C   8     -24.829  34.856-243.207  0.00  0.00      CHA1  
ATOM    126  N   LYS C   9     -26.342  33.493-242.411  0.00  0.00      CHA1  
ATOM    127  HN  LYS C   9     -26.542  32.545-242.178  0.00  0.00      CHA1  
ATOM    128  CA  LYS C   9     -26.963  34.470-241.660  0.00  0.00      CHA1  
ATOM    129  HA  LYS C   9     -26.163  35.156-241.424  0.00  0.00      CHA1  
ATOM    130  CB  LYS C   9     -28.050  35.071-242.495  0.00  0.00      CHA1  
ATOM    131  HB1 LYS C   9     -27.589  35.792-243.203  0.00  0.00      CHA1  
ATOM    132  HB2 LYS C   9     -28.522  34.268-243.101  0.00  0.00      CHA1  
ATOM    133  CG  LYS C   9     -29.259  35.722-241.780  0.00  0.00      CHA1  
ATOM    134  HG1 LYS C   9     -29.991  35.969-242.579  0.00  0.00      CHA1  
ATOM    135  HG2 LYS C   9     -29.718  35.043-241.030  0.00  0.00      CHA1  
ATOM    136  CD  LYS C   9     -29.137  37.137-241.110  0.00  0.00      CHA1  
ATOM    137  HD1 LYS C   9     -29.967  37.248-240.379  0.00  0.00      CHA1  
ATOM    138  HD2 LYS C   9     -28.180  37.116-240.547  0.00  0.00      CHA1  
ATOM    139  CE  LYS C   9     -29.379  38.389-241.957  0.00  0.00      CHA1  
ATOM    140  HE1 LYS C   9     -28.587  38.480-242.730  0.00  0.00      CHA1  
ATOM    141  HE2 LYS C   9     -30.269  38.283-242.613  0.00  0.00      CHA1  
ATOM    142  NZ  LYS C   9     -29.362  39.532-241.064  0.00  0.00      CHA1  
ATOM    143  HZ1 LYS C   9     -28.536  39.531-240.434  0.00  0.00      CHA1  
ATOM    144  HZ2 LYS C   9     -29.246  40.419-241.594  0.00  0.00      CHA1  
ATOM    145  HZ3 LYS C   9     -30.235  39.532-240.498  0.00  0.00      CHA1  
ATOM    146  C   LYS C   9     -27.514  33.946-240.365  0.00  0.00      CHA1  
ATOM    147  O   LYS C   9     -28.025  32.795-240.266  0.00  0.00      CHA1  
ATOM    148  N   SER C  10     -27.278  34.825-239.362  0.00  0.00      CHA1  
ATOM    149  HN  SER C  10     -26.794  35.675-239.552  0.00  0.00      CHA1  
ATOM    150  CA  SER C  10     -27.704  34.705-238.003  0.00  0.00      CHA1  
ATOM    151  HA  SER C  10     -27.297  33.765-237.660  0.00  0.00      CHA1  
ATOM    152  CB  SER C  10     -27.001  35.788-237.160  0.00  0.00      CHA1  
ATOM    153  HB1 SER C  10     -27.514  36.765-237.287  0.00  0.00      CHA1  
ATOM    154  HB2 SER C  10     -27.076  35.462-236.101  0.00  0.00      CHA1  
ATOM    155  OG  SER C  10     -25.607  35.865-237.435  0.00  0.00      CHA1  
ATOM    156  HG1 SER C  10     -25.588  36.436-238.207  0.00  0.00      CHA1  
ATOM    157  C   SER C  10     -29.132  34.722-237.667  0.00  0.00      CHA1  
ATOM    158  O   SER C  10     -29.884  35.531-238.216  0.00  0.00      CHA1  
ATOM    159  N   THR C  11     -29.651  33.870-236.713  0.00  0.00      CHA1  
ATOM    160  HN  THR C  11     -29.103  33.080-236.448  0.00  0.00      CHA1  
ATOM    161  CA  THR C  11     -31.060  33.872-236.344  0.00  0.00      CHA1  
ATOM    162  HA  THR C  11     -31.660  33.806-237.240  0.00  0.00      CHA1  
ATOM    163  CB  THR C  11     -31.567  32.666-235.612  0.00  0.00      CHA1  
ATOM    164  HB  THR C  11     -31.273  31.686-236.047  0.00  0.00      CHA1  
ATOM    165  OG1 THR C  11     -32.961  32.599-235.658  0.00  0.00      CHA1  
ATOM    166  HG1 THR C  11     -33.243  32.373-236.547  0.00  0.00      CHA1  
ATOM    167  CG2 THR C  11     -31.040  32.610-234.151  0.00  0.00      CHA1  
ATOM    168 HG21 THR C  11     -31.427  31.772-233.533  0.00  0.00      CHA1  
ATOM    169 HG22 THR C  11     -29.940  32.592-234.303  0.00  0.00      CHA1  
ATOM    170 HG23 THR C  11     -31.405  33.536-233.657  0.00  0.00      CHA1  
ATOM    171  C   THR C  11     -31.457  35.146-235.694  0.00  0.00      CHA1  
ATOM    172  O   THR C  11     -32.518  35.704-235.935  0.00  0.00      CHA1  
ATOM    173  N   GLY C  12     -30.585  35.654-234.787  0.00  0.00      CHA1  
ATOM    174  HN  GLY C  12     -29.796  35.063-234.641  0.00  0.00      CHA1  
ATOM    175  CA  GLY C  12     -30.762  36.856-234.072  0.00  0.00      CHA1  
ATOM    176  HA1 GLY C  12     -30.916  37.641-234.797  0.00  0.00      CHA1  
ATOM    177  HA2 GLY C  12     -29.771  36.952-233.652  0.00  0.00      CHA1  
ATOM    178  C   GLY C  12     -31.853  36.909-233.013  0.00  0.00      CHA1  
ATOM    179  O   GLY C  12     -32.695  36.001-232.987  0.00  0.00      CHA1  
ATOM    180  N   GLY C  13     -31.970  37.952-232.161  0.00  0.00      CHA1  
ATOM    181  HN  GLY C  13     -31.194  38.578-232.187  0.00  0.00      CHA1  
ATOM    182  CA  GLY C  13     -33.164  38.212-231.337  0.00  0.00      CHA1  
ATOM    183  HA1 GLY C  13     -33.957  37.561-231.675  0.00  0.00      CHA1  
ATOM    184  HA2 GLY C  13     -33.450  39.231-231.125  0.00  0.00      CHA1  
ATOM    185  C   GLY C  13     -32.990  37.487-230.070  0.00  0.00      CHA1  
ATOM    186  O   GLY C  13     -33.427  36.347-229.827  0.00  0.00      CHA1  
ATOM    187  N   ILE C  14     -32.167  38.075-229.119  0.00  0.00      CHA1  
ATOM    188  HN  ILE C  14     -31.834  38.995-229.312  0.00  0.00      CHA1  
ATOM    189  CA  ILE C  14     -31.779  37.325-227.980  0.00  0.00      CHA1  
ATOM    190  HA  ILE C  14     -32.362  36.433-227.803  0.00  0.00      CHA1  
ATOM    191  CB  ILE C  14     -30.267  37.070-228.163  0.00  0.00      CHA1  
ATOM    192  HB  ILE C  14     -29.871  38.074-228.424  0.00  0.00      CHA1  
ATOM    193  CG2 ILE C  14     -29.557  36.527-226.885  0.00  0.00      CHA1  
ATOM    194 HG21 ILE C  14     -29.812  37.090-225.962  0.00  0.00      CHA1  
ATOM    195 HG22 ILE C  14     -29.980  35.525-226.661  0.00  0.00      CHA1  
ATOM    196 HG23 ILE C  14     -28.458  36.369-226.911  0.00  0.00      CHA1  
ATOM    197  CG1 ILE C  14     -30.033  36.170-229.372  0.00  0.00      CHA1  
ATOM    198 HG11 ILE C  14     -30.194  35.115-229.064  0.00  0.00      CHA1  
ATOM    199 HG12 ILE C  14     -30.777  36.298-230.187  0.00  0.00      CHA1  
ATOM    200  CD  ILE C  14     -28.662  36.281-229.977  0.00  0.00      CHA1  
ATOM    201  HD1 ILE C  14     -27.889  36.806-229.376  0.00  0.00      CHA1  
ATOM    202  HD2 ILE C  14     -28.340  35.231-230.143  0.00  0.00      CHA1  
ATOM    203  HD3 ILE C  14     -28.806  36.828-230.934  0.00  0.00      CHA1  
ATOM    204  C   ILE C  14     -31.976  38.214-226.757  0.00  0.00      CHA1  
ATOM    205  O   ILE C  14     -31.184  39.093-226.487  0.00  0.00      CHA1  
ATOM    206  N   SER C  15     -33.009  37.992-225.961  0.00  0.00      CHA1  
ATOM    207  HN  SER C  15     -33.604  37.219-226.167  0.00  0.00      CHA1  
ATOM    208  CA  SER C  15     -33.518  39.063-225.173  0.00  0.00      CHA1  
ATOM    209  HA  SER C  15     -32.961  39.978-225.315  0.00  0.00      CHA1  
ATOM    210  CB  SER C  15     -34.972  39.334-225.548  0.00  0.00      CHA1  
ATOM    211  HB1 SER C  15     -34.979  39.769-226.570  0.00  0.00      CHA1  
ATOM    212  HB2 SER C  15     -35.582  38.416-225.688  0.00  0.00      CHA1  
ATOM    213  OG  SER C  15     -35.559  40.218-224.605  0.00  0.00      CHA1  
ATOM    214  HG1 SER C  15     -35.594  41.059-225.068  0.00  0.00      CHA1  
ATOM    215  C   SER C  15     -33.351  38.806-223.639  0.00  0.00      CHA1  
ATOM    216  O   SER C  15     -33.815  37.811-223.062  0.00  0.00      CHA1  
ATOM    217  N   VAL C  16     -32.669  39.770-223.002  0.00  0.00      CHA1  
ATOM    218  HN  VAL C  16     -32.245  40.341-223.700  0.00  0.00      CHA1  
ATOM    219  CA  VAL C  16     -32.274  39.944-221.628  0.00  0.00      CHA1  
ATOM    220  HA  VAL C  16     -31.862  40.935-221.743  0.00  0.00      CHA1  
ATOM    221  CB  VAL C  16     -33.481  39.939-220.657  0.00  0.00      CHA1  
ATOM    222  HB  VAL C  16     -33.947  38.931-220.705  0.00  0.00      CHA1  
ATOM    223  CG1 VAL C  16     -32.970  40.086-219.197  0.00  0.00      CHA1  
ATOM    224 HG11 VAL C  16     -33.805  40.055-218.465  0.00  0.00      CHA1  
ATOM    225 HG12 VAL C  16     -32.310  39.234-218.930  0.00  0.00      CHA1  
ATOM    226 HG13 VAL C  16     -32.435  41.060-219.209  0.00  0.00      CHA1  
ATOM    227  CG2 VAL C  16     -34.456  41.100-220.971  0.00  0.00      CHA1  
ATOM    228 HG21 VAL C  16     -35.317  41.143-220.269  0.00  0.00      CHA1  
ATOM    229 HG22 VAL C  16     -33.973  42.064-220.705  0.00  0.00      CHA1  
ATOM    230 HG23 VAL C  16     -34.752  41.130-222.041  0.00  0.00      CHA1  
ATOM    231  C   VAL C  16     -31.261  38.878-221.145  0.00  0.00      CHA1  
ATOM    232  O   VAL C  16     -31.749  37.808-220.761  0.00  0.00      CHA1  
ATOM    233  N   PRO C  17     -29.952  39.291-220.963  0.00  0.00      CHA1  
ATOM    234  CD  PRO C  17     -29.406  39.949-222.198  0.00  0.00      CHA1  
ATOM    235  HD1 PRO C  17     -28.775  40.783-221.824  0.00  0.00      CHA1  
ATOM    236  HD2 PRO C  17     -30.095  40.347-222.973  0.00  0.00      CHA1  
ATOM    237  CA  PRO C  17     -29.089  38.227-220.517  0.00  0.00      CHA1  
ATOM    238  HA  PRO C  17     -29.640  37.580-219.850  0.00  0.00      CHA1  
ATOM    239  CB  PRO C  17     -28.550  37.685-221.862  0.00  0.00      CHA1  
ATOM    240  HB1 PRO C  17     -29.376  37.040-222.232  0.00  0.00      CHA1  
ATOM    241  HB2 PRO C  17     -27.633  37.058-221.859  0.00  0.00      CHA1  
ATOM    242  CG  PRO C  17     -28.455  38.911-222.807  0.00  0.00      CHA1  
ATOM    243  HG1 PRO C  17     -28.899  38.673-223.797  0.00  0.00      CHA1  
ATOM    244  HG2 PRO C  17     -27.473  39.430-222.840  0.00  0.00      CHA1  
ATOM    245  C   PRO C  17     -27.952  38.829-219.720  0.00  0.00      CHA1  
ATOM    246  O   PRO C  17     -26.856  38.850-220.260  0.00  0.00      CHA1  
ATOM    247  N   GLY C  18     -28.212  39.121-218.394  0.00  0.00      CHA1  
ATOM    248  HN  GLY C  18     -29.104  39.074-217.951  0.00  0.00      CHA1  
ATOM    249  CA  GLY C  18     -27.181  39.650-217.499  0.00  0.00      CHA1  
ATOM    250  HA1 GLY C  18     -26.301  39.046-217.668  0.00  0.00      CHA1  
ATOM    251  HA2 GLY C  18     -27.570  39.584-216.494  0.00  0.00      CHA1  
ATOM    252  C   GLY C  18     -26.726  41.056-217.694  0.00  0.00      CHA1  
ATOM    253  O   GLY C  18     -27.593  41.857-218.100  0.00  0.00      CHA1  
ATOM    254  N   PRO C  19     -25.486  41.524-217.200  0.00  0.00      CHA1  
ATOM    255  CD  PRO C  19     -25.069  42.866-217.599  0.00  0.00      CHA1  
ATOM    256  HD1 PRO C  19     -25.344  43.615-216.826  0.00  0.00      CHA1  
ATOM    257  HD2 PRO C  19     -25.518  43.106-218.586  0.00  0.00      CHA1  
ATOM    258  CA  PRO C  19     -24.336  40.724-216.825  0.00  0.00      CHA1  
ATOM    259  HA  PRO C  19     -24.118  40.049-217.640  0.00  0.00      CHA1  
ATOM    260  CB  PRO C  19     -23.187  41.807-216.624  0.00  0.00      CHA1  
ATOM    261  HB1 PRO C  19     -22.191  41.315-216.617  0.00  0.00      CHA1  
ATOM    262  HB2 PRO C  19     -23.456  42.356-215.696  0.00  0.00      CHA1  
ATOM    263  CG  PRO C  19     -23.578  42.773-217.669  0.00  0.00      CHA1  
ATOM    264  HG1 PRO C  19     -23.436  42.439-218.719  0.00  0.00      CHA1  
ATOM    265  HG2 PRO C  19     -23.060  43.755-217.636  0.00  0.00      CHA1  
ATOM    266  C   PRO C  19     -24.618  39.939-215.593  0.00  0.00      CHA1  
ATOM    267  O   PRO C  19     -25.220  40.490-214.726  0.00  0.00      CHA1  
ATOM    268  N   MET C  20     -24.089  38.692-215.397  0.00  0.00      CHA1  
ATOM    269  HN  MET C  20     -23.598  38.328-216.185  0.00  0.00      CHA1  
ATOM    270  CA  MET C  20     -23.963  37.907-214.227  0.00  0.00      CHA1  
ATOM    271  HA  MET C  20     -23.365  37.077-214.574  0.00  0.00      CHA1  
ATOM    272  CB  MET C  20     -23.068  38.642-213.248  0.00  0.00      CHA1  
ATOM    273  HB1 MET C  20     -23.590  39.553-212.885  0.00  0.00      CHA1  
ATOM    274  HB2 MET C  20     -22.842  38.032-212.348  0.00  0.00      CHA1  
ATOM    275  CG  MET C  20     -21.653  38.906-213.730  0.00  0.00      CHA1  
ATOM    276  HG1 MET C  20     -21.599  39.656-214.548  0.00  0.00      CHA1  
ATOM    277  HG2 MET C  20     -21.147  39.389-212.867  0.00  0.00      CHA1  
ATOM    278  SD  MET C  20     -20.745  37.482-214.325  0.00  0.00      CHA1  
ATOM    279  CE  MET C  20     -20.950  37.777-216.126  0.00  0.00      CHA1  
ATOM    280  HE1 MET C  20     -20.729  38.844-216.346  0.00  0.00      CHA1  
ATOM    281  HE2 MET C  20     -20.157  37.134-216.564  0.00  0.00      CHA1  
ATOM    282  HE3 MET C  20     -21.967  37.417-216.393  0.00  0.00      CHA1  
ATOM    283  C   MET C  20     -25.191  37.282-213.617  0.00  0.00      CHA1  
ATOM    284  O   MET C  20     -26.292  37.666-213.981  0.00  0.00      CHA1  
ATOM    285  N   GLY C  21     -25.028  36.197-212.927  0.00  0.00      CHA1  
ATOM    286  HN  GLY C  21     -24.067  36.018-212.732  0.00  0.00      CHA1  
ATOM    287  CA  GLY C  21     -25.938  35.208-212.428  0.00  0.00      CHA1  
ATOM    288  HA1 GLY C  21     -25.428  34.261-212.332  0.00  0.00      CHA1  
ATOM    289  HA2 GLY C  21     -26.700  35.093-213.186  0.00  0.00      CHA1  
ATOM    290  C   GLY C  21     -26.570  35.688-211.123  0.00  0.00      CHA1  
ATOM    291  O   GLY C  21     -26.313  36.854-210.793  0.00  0.00      CHA1  
ATOM    292  N   PRO C  22     -27.262  34.774-210.466  0.00  0.00      CHA1  
ATOM    293  CD  PRO C  22     -27.831  33.529-211.019  0.00  0.00      CHA1  
ATOM    294  HD1 PRO C  22     -27.195  32.619-211.052  0.00  0.00      CHA1  
ATOM    295  HD2 PRO C  22     -28.183  33.723-212.055  0.00  0.00      CHA1  
ATOM    296  CA  PRO C  22     -27.641  35.058-209.134  0.00  0.00      CHA1  
ATOM    297  HA  PRO C  22     -27.803  36.115-208.982  0.00  0.00      CHA1  
ATOM    298  CB  PRO C  22     -29.043  34.368-209.083  0.00  0.00      CHA1  
ATOM    299  HB1 PRO C  22     -29.865  35.065-209.353  0.00  0.00      CHA1  
ATOM    300  HB2 PRO C  22     -29.239  33.985-208.059  0.00  0.00      CHA1  
ATOM    301  CG  PRO C  22     -29.002  33.186-210.073  0.00  0.00      CHA1  
ATOM    302  HG1 PRO C  22     -29.929  32.915-210.622  0.00  0.00      CHA1  
ATOM    303  HG2 PRO C  22     -28.735  32.367-209.371  0.00  0.00      CHA1  
ATOM    304  C   PRO C  22     -26.658  34.396-208.175  0.00  0.00      CHA1  
ATOM    305  O   PRO C  22     -26.324  33.227-208.282  0.00  0.00      CHA1  
ATOM    306  N   SER C  23     -26.195  35.062-207.113  0.00  0.00      CHA1  
ATOM    307  HN  SER C  23     -26.374  36.031-206.963  0.00  0.00      CHA1  
ATOM    308  CA  SER C  23     -25.408  34.414-206.021  0.00  0.00      CHA1  
ATOM    309  HA  SER C  23     -24.930  33.535-206.427  0.00  0.00      CHA1  
ATOM    310  CB  SER C  23     -24.343  35.289-205.423  0.00  0.00      CHA1  
ATOM    311  HB1 SER C  23     -24.880  36.038-204.801  0.00  0.00      CHA1  
ATOM    312  HB2 SER C  23     -23.639  34.718-204.782  0.00  0.00      CHA1  
ATOM    313  OG  SER C  23     -23.418  35.808-206.317  0.00  0.00      CHA1  
ATOM    314  HG1 SER C  23     -22.599  35.790-205.816  0.00  0.00      CHA1  
ATOM    315  C   SER C  23     -26.291  33.894-204.931  0.00  0.00      CHA1  
ATOM    316  O   SER C  23     -27.249  34.592-204.520  0.00  0.00      CHA1  
ATOM    317  N   GLY C  24     -25.950  32.793-204.258  0.00  0.00      CHA1  
ATOM    318  HN  GLY C  24     -25.220  32.188-204.566  0.00  0.00      CHA1  
ATOM    319  CA  GLY C  24     -26.743  32.210-203.215  0.00  0.00      CHA1  
ATOM    320  HA1 GLY C  24     -26.275  31.312-202.838  0.00  0.00      CHA1  
ATOM    321  HA2 GLY C  24     -27.721  32.104-203.659  0.00  0.00      CHA1  
ATOM    322  C   GLY C  24     -26.814  33.057-201.918  0.00  0.00      CHA1  
ATOM    323  O   GLY C  24     -26.221  34.119-201.797  0.00  0.00      CHA1  
ATOM    324  N   PRO C  25     -27.418  32.601-200.922  0.00  0.00      CHA1  
ATOM    325  CD  PRO C  25     -28.377  31.549-201.051  0.00  0.00      CHA1  
ATOM    326  HD1 PRO C  25     -27.886  30.630-201.436  0.00  0.00      CHA1  
ATOM    327  HD2 PRO C  25     -29.218  31.948-201.658  0.00  0.00      CHA1  
ATOM    328  CA  PRO C  25     -27.476  33.234-199.550  0.00  0.00      CHA1  
ATOM    329  HA  PRO C  25     -27.423  34.289-199.773  0.00  0.00      CHA1  
ATOM    330  CB  PRO C  25     -28.815  32.728-199.007  0.00  0.00      CHA1  
ATOM    331  HB1 PRO C  25     -29.609  33.412-199.377  0.00  0.00      CHA1  
ATOM    332  HB2 PRO C  25     -28.868  32.828-197.902  0.00  0.00      CHA1  
ATOM    333  CG  PRO C  25     -28.862  31.318-199.616  0.00  0.00      CHA1  
ATOM    334  HG1 PRO C  25     -29.830  30.794-199.470  0.00  0.00      CHA1  
ATOM    335  HG2 PRO C  25     -28.006  30.750-199.193  0.00  0.00      CHA1  
ATOM    336  C   PRO C  25     -26.342  32.856-198.739  0.00  0.00      CHA1  
ATOM    337  O   PRO C  25     -25.306  32.411-199.212  0.00  0.00      CHA1  
ATOM    338  N   ARG C  26     -26.424  32.953-197.447  0.00  0.00      CHA1  
ATOM    339  HN  ARG C  26     -27.294  33.192-197.023  0.00  0.00      CHA1  
ATOM    340  CA  ARG C  26     -25.366  32.606-196.512  0.00  0.00      CHA1  
ATOM    341  HA  ARG C  26     -24.511  33.192-196.815  0.00  0.00      CHA1  
ATOM    342  CB  ARG C  26     -25.723  32.919-195.041  0.00  0.00      CHA1  
ATOM    343  HB1 ARG C  26     -26.573  32.257-194.768  0.00  0.00      CHA1  
ATOM    344  HB2 ARG C  26     -24.952  32.568-194.322  0.00  0.00      CHA1  
ATOM    345  CG  ARG C  26     -26.180  34.360-194.796  0.00  0.00      CHA1  
ATOM    346  HG1 ARG C  26     -26.671  34.771-195.705  0.00  0.00      CHA1  
ATOM    347  HG2 ARG C  26     -27.079  34.391-194.144  0.00  0.00      CHA1  
ATOM    348  CD  ARG C  26     -25.057  35.256-194.365  0.00  0.00      CHA1  
ATOM    349  HD1 ARG C  26     -24.674  34.884-193.391  0.00  0.00      CHA1  
ATOM    350  HD2 ARG C  26     -24.273  35.274-195.151  0.00  0.00      CHA1  
ATOM    351  NE  ARG C  26     -25.456  36.643-194.392  0.00  0.00      CHA1  
ATOM    352  HE  ARG C  26     -26.341  36.836-194.818  0.00  0.00      CHA1  
ATOM    353  CZ  ARG C  26     -24.973  37.669-193.658  0.00  0.00      CHA1  
ATOM    354  NH1 ARG C  26     -23.889  37.614-192.969  0.00  0.00      CHA1  
ATOM    355 HH11 ARG C  26     -23.710  38.357-192.325  0.00  0.00      CHA1  
ATOM    356 HH12 ARG C  26     -23.515  36.705-192.784  0.00  0.00      CHA1  
ATOM    357  NH2 ARG C  26     -25.762  38.681-193.587  0.00  0.00      CHA1  
ATOM    358 HH21 ARG C  26     -25.528  39.491-193.049  0.00  0.00      CHA1  
ATOM    359 HH22 ARG C  26     -26.588  38.763-194.144  0.00  0.00      CHA1  
ATOM    360  C   ARG C  26     -24.983  31.132-196.585  0.00  0.00      CHA1  
ATOM    361  O   ARG C  26     -25.844  30.237-196.489  0.00  0.00      CHA1  
ATOM    362  N   GLY C  27     -23.681  30.834-196.773  0.00  0.00      CHA1  
ATOM    363  HN  GLY C  27     -23.065  31.610-196.880  0.00  0.00      CHA1  
ATOM    364  CA  GLY C  27     -23.124  29.377-196.869  0.00  0.00      CHA1  
ATOM    365  HA1 GLY C  27     -22.052  29.506-196.870  0.00  0.00      CHA1  
ATOM    366  HA2 GLY C  27     -23.501  28.948-197.785  0.00  0.00      CHA1  
ATOM    367  C   GLY C  27     -23.450  28.392-195.822  0.00  0.00      CHA1  
ATOM    368  O   GLY C  27     -23.727  28.605-194.624  0.00  0.00      CHA1  
ATOM    369  N   LEU C  28     -23.198  27.122-196.188  0.00  0.00      CHA1  
ATOM    370  HN  LEU C  28     -22.763  26.978-197.073  0.00  0.00      CHA1  
ATOM    371  CA  LEU C  28     -23.582  26.014-195.287  0.00  0.00      CHA1  
ATOM    372  HA  LEU C  28     -24.434  26.291-194.684  0.00  0.00      CHA1  
ATOM    373  CB  LEU C  28     -24.087  24.784-196.152  0.00  0.00      CHA1  
ATOM    374  HB1 LEU C  28     -23.236  24.697-196.861  0.00  0.00      CHA1  
ATOM    375  HB2 LEU C  28     -24.116  23.863-195.532  0.00  0.00      CHA1  
ATOM    376  CG  LEU C  28     -25.319  25.062-196.964  0.00  0.00      CHA1  
ATOM    377  HG  LEU C  28     -24.943  25.907-197.579  0.00  0.00      CHA1  
ATOM    378  CD1 LEU C  28     -25.590  24.029-198.027  0.00  0.00      CHA1  
ATOM    379 HD11 LEU C  28     -24.602  23.688-198.403  0.00  0.00      CHA1  
ATOM    380 HD12 LEU C  28     -26.202  23.210-197.591  0.00  0.00      CHA1  
ATOM    381 HD13 LEU C  28     -26.111  24.534-198.868  0.00  0.00      CHA1  
ATOM    382  CD2 LEU C  28     -26.556  25.522-196.253  0.00  0.00      CHA1  
ATOM    383 HD21 LEU C  28     -26.426  26.492-195.726  0.00  0.00      CHA1  
ATOM    384 HD22 LEU C  28     -27.419  25.493-196.954  0.00  0.00      CHA1  
ATOM    385 HD23 LEU C  28     -26.794  24.876-195.382  0.00  0.00      CHA1  
ATOM    386  C   LEU C  28     -22.356  25.528-194.386  0.00  0.00      CHA1  
ATOM    387  O   LEU C  28     -21.233  25.429-194.860  0.00  0.00      CHA1  
ATOM    388  N   HYP C  29     -22.588  25.335-193.055  0.00  0.00      CHA1  
ATOM    389  CD  HYP C  29     -23.631  25.879-192.248  0.00  0.00      CHA1  
ATOM    390  HD1 HYP C  29     -23.565  26.988-192.253  0.00  0.00      CHA1  
ATOM    391  HD2 HYP C  29     -24.650  25.612-192.602  0.00  0.00      CHA1  
ATOM    392  CA  HYP C  29     -21.462  24.868-192.195  0.00  0.00      CHA1  
ATOM    393  HA  HYP C  29     -20.650  25.549-192.404  0.00  0.00      CHA1  
ATOM    394  CB  HYP C  29     -21.901  25.206-190.736  0.00  0.00      CHA1  
ATOM    395  HB1 HYP C  29     -21.256  26.052-190.415  0.00  0.00      CHA1  
ATOM    396  HB2 HYP C  29     -21.741  24.321-190.084  0.00  0.00      CHA1  
ATOM    397  CG  HYP C  29     -23.457  25.354-190.800  0.00  0.00      CHA1  
ATOM    398  HG  HYP C  29     -23.885  25.922-189.946  0.00  0.00      CHA1  
ATOM    399  OE  HYP C  29     -24.050  23.997-190.807  0.00  0.00      CHA1  
ATOM    400  HE  HYP C  29     -24.131  23.655-189.914  0.00  0.00      CHA1  
ATOM    401  C   HYP C  29     -21.073  23.449-192.331  0.00  0.00      CHA1  
ATOM    402  O   HYP C  29     -19.954  23.095-192.558  0.00  0.00      CHA1  
ATOM    403  N   GLY C  30     -22.051  22.513-192.248  0.00  0.00      CHA1  
ATOM    404  HN  GLY C  30     -22.944  22.817-191.925  0.00  0.00      CHA1  
ATOM    405  CA  GLY C  30     -21.763  21.076-192.101  0.00  0.00      CHA1  
ATOM    406  HA1 GLY C  30     -21.055  20.859-192.887  0.00  0.00      CHA1  
ATOM    407  HA2 GLY C  30     -22.721  20.612-192.281  0.00  0.00      CHA1  
ATOM    408  C   GLY C  30     -21.049  20.651-190.844  0.00  0.00      CHA1  
ATOM    409  O   GLY C  30     -20.832  21.491-190.017  0.00  0.00      CHA1  
ATOM    410  N   PRO C  31     -20.848  19.359-190.625  0.00  0.00      CHA1  
ATOM    411  CD  PRO C  31     -21.373  18.293-191.468  0.00  0.00      CHA1  
ATOM    412  HD1 PRO C  31     -20.917  18.231-192.480  0.00  0.00      CHA1  
ATOM    413  HD2 PRO C  31     -22.440  18.574-191.595  0.00  0.00      CHA1  
ATOM    414  CA  PRO C  31     -20.175  18.785-189.424  0.00  0.00      CHA1  
ATOM    415  HA  PRO C  31     -20.939  18.799-188.661  0.00  0.00      CHA1  
ATOM    416  CB  PRO C  31     -19.907  17.339-189.882  0.00  0.00      CHA1  
ATOM    417  HB1 PRO C  31     -19.792  16.573-189.085  0.00  0.00      CHA1  
ATOM    418  HB2 PRO C  31     -18.967  17.204-190.459  0.00  0.00      CHA1  
ATOM    419  CG  PRO C  31     -21.105  17.017-190.679  0.00  0.00      CHA1  
ATOM    420  HG1 PRO C  31     -22.009  16.987-190.034  0.00  0.00      CHA1  
ATOM    421  HG2 PRO C  31     -20.942  16.100-191.285  0.00  0.00      CHA1  
ATOM    422  C   PRO C  31     -18.980  19.529-188.873  0.00  0.00      CHA1  
ATOM    423  O   PRO C  31     -18.317  20.197-189.659  0.00  0.00      CHA1  
ATOM    424  N   HYP C  32     -18.653  19.449-187.598  0.00  0.00      CHA1  
ATOM    425  CD  HYP C  32     -19.173  18.410-186.676  0.00  0.00      CHA1  
ATOM    426  HD1 HYP C  32     -19.815  18.735-185.830  0.00  0.00      CHA1  
ATOM    427  HD2 HYP C  32     -19.840  17.598-187.036  0.00  0.00      CHA1  
ATOM    428  CA  HYP C  32     -17.280  19.698-187.219  0.00  0.00      CHA1  
ATOM    429  HA  HYP C  32     -16.626  19.289-187.975  0.00  0.00      CHA1  
ATOM    430  CB  HYP C  32     -17.063  18.937-185.935  0.00  0.00      CHA1  
ATOM    431  HB1 HYP C  32     -17.375  19.454-185.003  0.00  0.00      CHA1  
ATOM    432  HB2 HYP C  32     -15.984  18.675-185.893  0.00  0.00      CHA1  
ATOM    433  CG  HYP C  32     -17.953  17.708-186.094  0.00  0.00      CHA1  
ATOM    434  HG  HYP C  32     -18.156  17.292-185.084  0.00  0.00      CHA1  
ATOM    435  OE  HYP C  32     -17.284  16.805-186.966  0.00  0.00      CHA1  
ATOM    436  HE  HYP C  32     -17.798  15.995-186.932  0.00  0.00      CHA1  
ATOM    437  C   HYP C  32     -16.891  21.123-186.887  0.00  0.00      CHA1  
ATOM    438  O   HYP C  32     -17.703  22.015-186.912  0.00  0.00      CHA1  
ATOM    439  N   GLY C  33     -15.626  21.435-186.515  0.00  0.00      CHA1  
ATOM    440  HN  GLY C  33     -14.918  20.740-186.611  0.00  0.00      CHA1  
ATOM    441  CA  GLY C  33     -15.182  22.708-185.883  0.00  0.00      CHA1  
ATOM    442  HA1 GLY C  33     -15.966  23.448-185.940  0.00  0.00      CHA1  
ATOM    443  HA2 GLY C  33     -14.329  23.061-186.443  0.00  0.00      CHA1  
ATOM    444  C   GLY C  33     -14.743  22.359-184.497  0.00  0.00      CHA1  
ATOM    445  O   GLY C  33     -14.619  21.208-184.141  0.00  0.00      CHA1  
ATOM    446  N   ALA C  34     -14.527  23.308-183.621  0.00  0.00      CHA1  
ATOM    447  HN  ALA C  34     -14.783  24.233-183.893  0.00  0.00      CHA1  
ATOM    448  CA  ALA C  34     -14.076  23.097-182.259  0.00  0.00      CHA1  
ATOM    449  HA  ALA C  34     -13.900  22.049-182.069  0.00  0.00      CHA1  
ATOM    450  CB  ALA C  34     -12.843  24.050-181.813  0.00  0.00      CHA1  
ATOM    451  HB1 ALA C  34     -13.028  25.110-182.090  0.00  0.00      CHA1  
ATOM    452  HB2 ALA C  34     -12.601  24.082-180.729  0.00  0.00      CHA1  
ATOM    453  HB3 ALA C  34     -11.935  23.716-182.358  0.00  0.00      CHA1  
ATOM    454  C   ALA C  34     -15.244  23.435-181.305  0.00  0.00      CHA1  
ATOM    455  O   ALA C  34     -16.303  24.059-181.661  0.00  0.00      CHA1  
ATOM    456  N   HYP C  35     -15.226  22.970-180.030  0.00  0.00      CHA1  
ATOM    457  CD  HYP C  35     -14.189  22.108-179.406  0.00  0.00      CHA1  
ATOM    458  HD1 HYP C  35     -14.566  21.064-179.348  0.00  0.00      CHA1  
ATOM    459  HD2 HYP C  35     -13.166  22.240-179.817  0.00  0.00      CHA1  
ATOM    460  CA  HYP C  35     -16.158  23.488-179.066  0.00  0.00      CHA1  
ATOM    461  HA  HYP C  35     -17.161  23.330-179.435  0.00  0.00      CHA1  
ATOM    462  CB  HYP C  35     -15.633  22.834-177.784  0.00  0.00      CHA1  
ATOM    463  HB1 HYP C  35     -16.090  21.824-177.722  0.00  0.00      CHA1  
ATOM    464  HB2 HYP C  35     -15.838  23.341-176.816  0.00  0.00      CHA1  
ATOM    465  CG  HYP C  35     -14.190  22.651-177.992  0.00  0.00      CHA1  
ATOM    466  HG  HYP C  35     -13.724  23.658-177.935  0.00  0.00      CHA1  
ATOM    467  OE  HYP C  35     -13.685  21.749-177.026  0.00  0.00      CHA1  
ATOM    468  HE  HYP C  35     -13.670  22.221-176.190  0.00  0.00      CHA1  
ATOM    469  C   HYP C  35     -15.951  24.998-178.937  0.00  0.00      CHA1  
ATOM    470  O   HYP C  35     -14.860  25.539-179.318  0.00  0.00      CHA1  
ATOM    471  N   GLY C  36     -16.913  25.773-178.374  0.00  0.00      CHA1  
ATOM    472  HN  GLY C  36     -16.724  26.746-178.480  0.00  0.00      CHA1  
ATOM    473  CA  GLY C  36     -18.299  25.371-178.001  0.00  0.00      CHA1  
ATOM    474  HA1 GLY C  36     -18.067  24.511-177.391  0.00  0.00      CHA1  
ATOM    475  HA2 GLY C  36     -18.782  25.169-178.946  0.00  0.00      CHA1  
ATOM    476  C   GLY C  36     -18.934  26.413-177.111  0.00  0.00      CHA1  
ATOM    477  O   GLY C  36     -18.521  26.452-175.900  0.00  0.00      CHA1  
ATOM    478  N   PRO C  37     -19.959  27.154-177.642  0.00  0.00      CHA1  
ATOM    479  CD  PRO C  37     -20.272  27.220-179.025  0.00  0.00      CHA1  
ATOM    480  HD1 PRO C  37     -20.701  26.264-179.395  0.00  0.00      CHA1  
ATOM    481  HD2 PRO C  37     -19.331  27.405-179.585  0.00  0.00      CHA1  
ATOM    482  CA  PRO C  37     -20.910  27.934-176.849  0.00  0.00      CHA1  
ATOM    483  HA  PRO C  37     -20.407  28.821-176.493  0.00  0.00      CHA1  
ATOM    484  CB  PRO C  37     -22.041  28.453-177.784  0.00  0.00      CHA1  
ATOM    485  HB1 PRO C  37     -22.270  29.535-177.676  0.00  0.00      CHA1  
ATOM    486  HB2 PRO C  37     -23.053  28.008-177.678  0.00  0.00      CHA1  
ATOM    487  CG  PRO C  37     -21.312  28.278-179.169  0.00  0.00      CHA1  
ATOM    488  HG1 PRO C  37     -20.838  29.252-179.415  0.00  0.00      CHA1  
ATOM    489  HG2 PRO C  37     -22.051  27.983-179.945  0.00  0.00      CHA1  
ATOM    490  C   PRO C  37     -21.571  27.311-175.565  0.00  0.00      CHA1  
ATOM    491  O   PRO C  37     -21.918  26.133-175.638  0.00  0.00      CHA1  
ATOM    492  N   GLN C  38     -21.773  28.054-174.519  0.00  0.00      CHA1  
ATOM    493  HN  GLN C  38     -21.632  29.041-174.521  0.00  0.00      CHA1  
ATOM    494  CA  GLN C  38     -21.821  27.399-173.213  0.00  0.00      CHA1  
ATOM    495  HA  GLN C  38     -21.279  26.466-173.216  0.00  0.00      CHA1  
ATOM    496  CB  GLN C  38     -20.989  28.336-172.313  0.00  0.00      CHA1  
ATOM    497  HB1 GLN C  38     -21.478  29.325-172.433  0.00  0.00      CHA1  
ATOM    498  HB2 GLN C  38     -20.977  27.964-171.266  0.00  0.00      CHA1  
ATOM    499  CG  GLN C  38     -19.520  28.317-172.810  0.00  0.00      CHA1  
ATOM    500  HG1 GLN C  38     -19.172  27.269-172.686  0.00  0.00      CHA1  
ATOM    501  HG2 GLN C  38     -19.291  28.607-173.857  0.00  0.00      CHA1  
ATOM    502  CD  GLN C  38     -18.701  29.262-171.955  0.00  0.00      CHA1  
ATOM    503  OE1 GLN C  38     -18.533  29.179-170.751  0.00  0.00      CHA1  
ATOM    504  NE2 GLN C  38     -18.145  30.317-172.638  0.00  0.00      CHA1  
ATOM    505 HE21 GLN C  38     -17.777  31.041-172.055  0.00  0.00      CHA1  
ATOM    506 HE22 GLN C  38     -18.321  30.291-173.622  0.00  0.00      CHA1  
ATOM    507  C   GLN C  38     -23.159  27.296-172.559  0.00  0.00      CHA1  
ATOM    508  O   GLN C  38     -23.349  26.547-171.618  0.00  0.00      CHA1  
ATOM    509  N   GLY C  39     -24.254  27.952-173.079  0.00  0.00      CHA1  
ATOM    510  HN  GLY C  39     -24.019  28.484-173.889  0.00  0.00      CHA1  
ATOM    511  CA  GLY C  39     -25.588  27.901-172.478  0.00  0.00      CHA1  
ATOM    512  HA1 GLY C  39     -26.013  26.909-172.526  0.00  0.00      CHA1  
ATOM    513  HA2 GLY C  39     -26.151  28.583-173.099  0.00  0.00      CHA1  
ATOM    514  C   GLY C  39     -25.598  28.469-171.040  0.00  0.00      CHA1  
ATOM    515  O   GLY C  39     -24.572  28.879-170.513  0.00  0.00      CHA1  
ATOM    516  N   PHE C  40     -26.770  28.532-170.456  0.00  0.00      CHA1  
ATOM    517  HN  PHE C  40     -27.590  28.123-170.849  0.00  0.00      CHA1  
ATOM    518  CA  PHE C  40     -26.958  29.016-169.132  0.00  0.00      CHA1  
ATOM    519  HA  PHE C  40     -26.555  30.015-169.048  0.00  0.00      CHA1  
ATOM    520  CB  PHE C  40     -28.485  29.251-168.808  0.00  0.00      CHA1  
ATOM    521  HB1 PHE C  40     -28.612  29.363-167.710  0.00  0.00      CHA1  
ATOM    522  HB2 PHE C  40     -28.805  30.181-169.324  0.00  0.00      CHA1  
ATOM    523  CG  PHE C  40     -29.433  28.085-169.297  0.00  0.00      CHA1  
ATOM    524  CD1 PHE C  40     -29.455  26.866-168.588  0.00  0.00      CHA1  
ATOM    525  HD1 PHE C  40     -29.060  26.799-167.585  0.00  0.00      CHA1  
ATOM    526  CE1 PHE C  40     -30.226  25.839-169.044  0.00  0.00      CHA1  
ATOM    527  HE1 PHE C  40     -30.424  24.956-168.455  0.00  0.00      CHA1  
ATOM    528  CZ  PHE C  40     -31.050  25.928-170.210  0.00  0.00      CHA1  
ATOM    529  HZ  PHE C  40     -31.726  25.107-170.399  0.00  0.00      CHA1  
ATOM    530  CD2 PHE C  40     -30.311  28.250-170.399  0.00  0.00      CHA1  
ATOM    531  HD2 PHE C  40     -30.329  29.227-170.859  0.00  0.00      CHA1  
ATOM    532  CE2 PHE C  40     -31.094  27.218-170.885  0.00  0.00      CHA1  
ATOM    533  HE2 PHE C  40     -31.712  27.412-171.749  0.00  0.00      CHA1  
ATOM    534  C   PHE C  40     -26.432  28.153-167.909  0.00  0.00      CHA1  
ATOM    535  O   PHE C  40     -26.342  26.973-168.089  0.00  0.00      CHA1  
ATOM    536  N   GLN C  41     -26.068  28.776-166.743  0.00  0.00      CHA1  
ATOM    537  HN  GLN C  41     -26.035  29.755-166.928  0.00  0.00      CHA1  
ATOM    538  CA  GLN C  41     -25.610  28.224-165.495  0.00  0.00      CHA1  
ATOM    539  HA  GLN C  41     -24.769  27.552-165.581  0.00  0.00      CHA1  
ATOM    540  CB  GLN C  41     -25.084  29.332-164.481  0.00  0.00      CHA1  
ATOM    541  HB1 GLN C  41     -24.137  29.766-164.865  0.00  0.00      CHA1  
ATOM    542  HB2 GLN C  41     -25.833  30.152-164.492  0.00  0.00      CHA1  
ATOM    543  CG  GLN C  41     -24.899  28.868-162.981  0.00  0.00      CHA1  
ATOM    544  HG1 GLN C  41     -25.830  28.583-162.446  0.00  0.00      CHA1  
ATOM    545  HG2 GLN C  41     -24.194  28.009-162.949  0.00  0.00      CHA1  
ATOM    546  CD  GLN C  41     -24.257  30.048-162.110  0.00  0.00      CHA1  
ATOM    547  OE1 GLN C  41     -24.428  31.230-162.234  0.00  0.00      CHA1  
ATOM    548  NE2 GLN C  41     -23.312  29.581-161.198  0.00  0.00      CHA1  
ATOM    549 HE21 GLN C  41     -22.870  30.118-160.479  0.00  0.00      CHA1  
ATOM    550 HE22 GLN C  41     -23.242  28.588-161.110  0.00  0.00      CHA1  
ATOM    551  C   GLN C  41     -26.717  27.519-164.834  0.00  0.00      CHA1  
ATOM    552  O   GLN C  41     -26.667  26.503-164.248  0.00  0.00      CHA1  
ATOM    553  N   GLY C  42     -27.962  27.981-165.063  0.00  0.00      CHA1  
ATOM    554  HN  GLY C  42     -28.089  28.832-165.566  0.00  0.00      CHA1  
ATOM    555  CA  GLY C  42     -29.149  27.364-164.436  0.00  0.00      CHA1  
ATOM    556  HA1 GLY C  42     -29.163  26.286-164.508  0.00  0.00      CHA1  
ATOM    557  HA2 GLY C  42     -30.019  27.747-164.948  0.00  0.00      CHA1  
ATOM    558  C   GLY C  42     -29.312  27.846-162.998  0.00  0.00      CHA1  
ATOM    559  O   GLY C  42     -28.518  28.720-162.623  0.00  0.00      CHA1  
ATOM    560  N   PRO C  43     -30.274  27.492-162.132  0.00  0.00      CHA1  
ATOM    561  CD  PRO C  43     -31.550  26.724-162.595  0.00  0.00      CHA1  
ATOM    562  HD1 PRO C  43     -31.755  25.879-161.903  0.00  0.00      CHA1  
ATOM    563  HD2 PRO C  43     -31.560  26.461-163.675  0.00  0.00      CHA1  
ATOM    564  CA  PRO C  43     -30.618  28.223-160.873  0.00  0.00      CHA1  
ATOM    565  HA  PRO C  43     -30.366  29.262-161.030  0.00  0.00      CHA1  
ATOM    566  CB  PRO C  43     -32.226  28.143-160.904  0.00  0.00      CHA1  
ATOM    567  HB1 PRO C  43     -32.664  29.085-160.508  0.00  0.00      CHA1  
ATOM    568  HB2 PRO C  43     -32.618  27.380-160.198  0.00  0.00      CHA1  
ATOM    569  CG  PRO C  43     -32.542  27.816-162.367  0.00  0.00      CHA1  
ATOM    570  HG1 PRO C  43     -32.366  28.782-162.886  0.00  0.00      CHA1  
ATOM    571  HG2 PRO C  43     -33.554  27.456-162.649  0.00  0.00      CHA1  
ATOM    572  C   PRO C  43     -30.092  27.456-159.657  0.00  0.00      CHA1  
ATOM    573  O   PRO C  43     -30.347  26.231-159.781  0.00  0.00      CHA1  
ATOM    574  N   HYP C  44     -29.554  27.980-158.589  0.00  0.00      CHA1  
ATOM    575  CD  HYP C  44     -29.052  29.381-158.503  0.00  0.00      CHA1  
ATOM    576  HD1 HYP C  44     -29.778  30.203-158.679  0.00  0.00      CHA1  
ATOM    577  HD2 HYP C  44     -28.308  29.557-159.309  0.00  0.00      CHA1  
ATOM    578  CA  HYP C  44     -29.559  27.342-157.284  0.00  0.00      CHA1  
ATOM    579  HA  HYP C  44     -30.487  26.795-157.214  0.00  0.00      CHA1  
ATOM    580  CB  HYP C  44     -29.309  28.601-156.297  0.00  0.00      CHA1  
ATOM    581  HB1 HYP C  44     -28.872  28.253-155.336  0.00  0.00      CHA1  
ATOM    582  HB2 HYP C  44     -30.303  29.057-156.102  0.00  0.00      CHA1  
ATOM    583  CG  HYP C  44     -28.419  29.562-157.135  0.00  0.00      CHA1  
ATOM    584  HG  HYP C  44     -28.530  30.632-156.858  0.00  0.00      CHA1  
ATOM    585  OE  HYP C  44     -27.050  29.226-157.025  0.00  0.00      CHA1  
ATOM    586  HE  HYP C  44     -26.851  29.184-156.086  0.00  0.00      CHA1  
ATOM    587  C   HYP C  44     -28.534  26.231-156.972  0.00  0.00      CHA1  
ATOM    588  O   HYP C  44     -27.912  26.219-155.916  0.00  0.00      CHA1  
ATOM    589  N   GLY C  45     -28.436  25.232-157.824  0.00  0.00      CHA1  
ATOM    590  HN  GLY C  45     -29.196  25.193-158.469  0.00  0.00      CHA1  
ATOM    591  CA  GLY C  45     -27.399  24.190-157.909  0.00  0.00      CHA1  
ATOM    592  HA1 GLY C  45     -26.406  24.594-157.771  0.00  0.00      CHA1  
ATOM    593  HA2 GLY C  45     -27.416  23.785-158.910  0.00  0.00      CHA1  
ATOM    594  C   GLY C  45     -27.635  23.050-157.020  0.00  0.00      CHA1  
ATOM    595  O   GLY C  45     -28.709  22.905-156.410  0.00  0.00      CHA1  
ATOM    596  N   GLU C  46     -26.579  22.243-156.825  0.00  0.00      CHA1  
ATOM    597  HN  GLU C  46     -25.741  22.394-157.345  0.00  0.00      CHA1  
ATOM    598  CA  GLU C  46     -26.642  21.174-155.833  0.00  0.00      CHA1  
ATOM    599  HA  GLU C  46     -27.439  20.567-156.237  0.00  0.00      CHA1  
ATOM    600  CB  GLU C  46     -25.338  20.241-155.978  0.00  0.00      CHA1  
ATOM    601  HB1 GLU C  46     -24.476  20.874-156.280  0.00  0.00      CHA1  
ATOM    602  HB2 GLU C  46     -25.129  19.709-155.026  0.00  0.00      CHA1  
ATOM    603  CG  GLU C  46     -25.482  19.075-157.031  0.00  0.00      CHA1  
ATOM    604  HG1 GLU C  46     -25.622  19.691-157.944  0.00  0.00      CHA1  
ATOM    605  HG2 GLU C  46     -24.588  18.416-157.068  0.00  0.00      CHA1  
ATOM    606  CD  GLU C  46     -26.799  18.385-157.027  0.00  0.00      CHA1  
ATOM    607  OE1 GLU C  46     -27.620  18.630-157.911  0.00  0.00      CHA1  
ATOM    608  OE2 GLU C  46     -27.110  17.728-155.993  0.00  0.00      CHA1  
ATOM    609  C   GLU C  46     -26.957  21.530-154.342  0.00  0.00      CHA1  
ATOM    610  O   GLU C  46     -27.603  20.681-153.728  0.00  0.00      CHA1  
ATOM    611  N   HYP C  47     -26.633  22.575-153.564  0.00  0.00      CHA1  
ATOM    612  CD  HYP C  47     -26.420  23.971-154.050  0.00  0.00      CHA1  
ATOM    613  HD1 HYP C  47     -27.331  24.356-154.556  0.00  0.00      CHA1  
ATOM    614  HD2 HYP C  47     -25.596  23.943-154.795  0.00  0.00      CHA1  
ATOM    615  CA  HYP C  47     -26.632  22.571-152.059  0.00  0.00      CHA1  
ATOM    616  HA  HYP C  47     -27.524  22.146-151.625  0.00  0.00      CHA1  
ATOM    617  CB  HYP C  47     -26.646  24.068-151.717  0.00  0.00      CHA1  
ATOM    618  HB1 HYP C  47     -26.062  24.273-150.795  0.00  0.00      CHA1  
ATOM    619  HB2 HYP C  47     -27.672  24.472-151.583  0.00  0.00      CHA1  
ATOM    620  CG  HYP C  47     -26.005  24.855-152.848  0.00  0.00      CHA1  
ATOM    621  HG  HYP C  47     -26.356  25.903-152.960  0.00  0.00      CHA1  
ATOM    622  OE  HYP C  47     -24.553  24.824-152.569  0.00  0.00      CHA1  
ATOM    623  HE  HYP C  47     -24.084  25.501-153.062  0.00  0.00      CHA1  
ATOM    624  C   HYP C  47     -25.512  21.700-151.575  0.00  0.00      CHA1  
ATOM    625  O   HYP C  47     -25.874  20.598-151.110  0.00  0.00      CHA1  
ATOM    626  N   GLY C  48     -24.213  22.208-151.495  0.00  0.00      CHA1  
ATOM    627  HN  GLY C  48     -24.107  23.096-151.936  0.00  0.00      CHA1  
ATOM    628  CA  GLY C  48     -23.056  21.499-150.796  0.00  0.00      CHA1  
ATOM    629  HA1 GLY C  48     -22.232  22.190-150.699  0.00  0.00      CHA1  
ATOM    630  HA2 GLY C  48     -22.868  20.535-151.246  0.00  0.00      CHA1  
ATOM    631  C   GLY C  48     -23.362  21.058-149.400  0.00  0.00      CHA1  
ATOM    632  O   GLY C  48     -23.899  21.823-148.553  0.00  0.00      CHA1  
ATOM    633  N   GLU C  49     -22.999  19.823-149.091  0.00  0.00      CHA1  
ATOM    634  HN  GLU C  49     -22.417  19.336-149.737  0.00  0.00      CHA1  
ATOM    635  CA  GLU C  49     -23.310  19.189-147.816  0.00  0.00      CHA1  
ATOM    636  HA  GLU C  49     -24.100  19.670-147.259  0.00  0.00      CHA1  
ATOM    637  CB  GLU C  49     -23.896  17.793-148.207  0.00  0.00      CHA1  
ATOM    638  HB1 GLU C  49     -24.987  17.929-148.370  0.00  0.00      CHA1  
ATOM    639  HB2 GLU C  49     -23.477  17.619-149.220  0.00  0.00      CHA1  
ATOM    640  CG  GLU C  49     -23.811  16.662-147.214  0.00  0.00      CHA1  
ATOM    641  HG1 GLU C  49     -23.837  17.105-146.195  0.00  0.00      CHA1  
ATOM    642  HG2 GLU C  49     -24.771  16.106-147.275  0.00  0.00      CHA1  
ATOM    643  CD  GLU C  49     -22.597  15.757-147.462  0.00  0.00      CHA1  
ATOM    644  OE1 GLU C  49     -22.524  15.053-148.485  0.00  0.00      CHA1  
ATOM    645  OE2 GLU C  49     -21.667  15.736-146.547  0.00  0.00      CHA1  
ATOM    646  C   GLU C  49     -22.049  19.115-146.969  0.00  0.00      CHA1  
ATOM    647  O   GLU C  49     -21.127  18.391-147.395  0.00  0.00      CHA1  
ATOM    648  N   HYP C  50     -21.867  19.872-145.861  0.00  0.00      CHA1  
ATOM    649  CD  HYP C  50     -22.750  21.050-145.507  0.00  0.00      CHA1  
ATOM    650  HD1 HYP C  50     -22.151  21.951-145.759  0.00  0.00      CHA1  
ATOM    651  HD2 HYP C  50     -23.693  21.158-146.084  0.00  0.00      CHA1  
ATOM    652  CA  HYP C  50     -21.080  19.469-144.766  0.00  0.00      CHA1  
ATOM    653  HA  HYP C  50     -21.329  18.473-144.430  0.00  0.00      CHA1  
ATOM    654  CB  HYP C  50     -21.387  20.535-143.710  0.00  0.00      CHA1  
ATOM    655  HB1 HYP C  50     -20.666  21.380-143.666  0.00  0.00      CHA1  
ATOM    656  HB2 HYP C  50     -21.329  20.138-142.674  0.00  0.00      CHA1  
ATOM    657  CG  HYP C  50     -22.858  20.938-144.018  0.00  0.00      CHA1  
ATOM    658  HG  HYP C  50     -23.152  21.909-143.565  0.00  0.00      CHA1  
ATOM    659  OE  HYP C  50     -23.690  19.924-143.559  0.00  0.00      CHA1  
ATOM    660  HE  HYP C  50     -24.544  20.044-143.981  0.00  0.00      CHA1  
ATOM    661  C   HYP C  50     -19.560  19.522-144.955  0.00  0.00      CHA1  
ATOM    662  O   HYP C  50     -19.112  19.970-146.078  0.00  0.00      CHA1  
ATOM    663  N   GLY C  51     -18.778  18.978-144.019  0.00  0.00      CHA1  
ATOM    664  HN  GLY C  51     -19.180  18.413-143.303  0.00  0.00      CHA1  
ATOM    665  CA  GLY C  51     -17.362  19.229-144.077  0.00  0.00      CHA1  
ATOM    666  HA1 GLY C  51     -17.058  19.618-145.037  0.00  0.00      CHA1  
ATOM    667  HA2 GLY C  51     -16.781  18.342-143.869  0.00  0.00      CHA1  
ATOM    668  C   GLY C  51     -16.960  20.223-142.994  0.00  0.00      CHA1  
ATOM    669  O   GLY C  51     -16.074  21.049-143.151  0.00  0.00      CHA1  
ATOM    670  N   ALA C  52     -17.562  20.139-141.824  0.00  0.00      CHA1  
ATOM    671  HN  ALA C  52     -18.112  19.366-141.519  0.00  0.00      CHA1  
ATOM    672  CA  ALA C  52     -17.402  21.156-140.883  0.00  0.00      CHA1  
ATOM    673  HA  ALA C  52     -16.352  21.358-140.730  0.00  0.00      CHA1  
ATOM    674  CB  ALA C  52     -18.117  22.475-141.090  0.00  0.00      CHA1  
ATOM    675  HB1 ALA C  52     -18.185  23.048-140.141  0.00  0.00      CHA1  
ATOM    676  HB2 ALA C  52     -17.537  23.069-141.828  0.00  0.00      CHA1  
ATOM    677  HB3 ALA C  52     -19.142  22.303-141.483  0.00  0.00      CHA1  
ATOM    678  C   ALA C  52     -17.849  20.604-139.485  0.00  0.00      CHA1  
ATOM    679  O   ALA C  52     -17.116  20.658-138.537  0.00  0.00      CHA1  
ATOM    680  N   SER C  53     -19.093  20.203-139.451  0.00  0.00      CHA1  
ATOM    681  HN  SER C  53     -19.592  20.222-140.315  0.00  0.00      CHA1  
ATOM    682  CA  SER C  53     -19.863  19.588-138.384  0.00  0.00      CHA1  
ATOM    683  HA  SER C  53     -20.049  20.364-137.656  0.00  0.00      CHA1  
ATOM    684  CB  SER C  53     -21.337  19.168-138.891  0.00  0.00      CHA1  
ATOM    685  HB1 SER C  53     -21.781  18.393-138.230  0.00  0.00      CHA1  
ATOM    686  HB2 SER C  53     -21.939  20.090-138.743  0.00  0.00      CHA1  
ATOM    687  OG  SER C  53     -21.339  18.834-140.247  0.00  0.00      CHA1  
ATOM    688  HG1 SER C  53     -20.641  18.176-140.289  0.00  0.00      CHA1  
ATOM    689  C   SER C  53     -19.195  18.460-137.589  0.00  0.00      CHA1  
ATOM    690  O   SER C  53     -18.414  17.668-138.051  0.00  0.00      CHA1  
ATOM    691  N   GLY C  54     -19.418  18.417-136.263  0.00  0.00      CHA1  
ATOM    692  HN  GLY C  54     -20.174  18.910-135.838  0.00  0.00      CHA1  
ATOM    693  CA  GLY C  54     -18.686  17.579-135.238  0.00  0.00      CHA1  
ATOM    694  HA1 GLY C  54     -17.833  18.148-134.899  0.00  0.00      CHA1  
ATOM    695  HA2 GLY C  54     -18.296  16.719-135.762  0.00  0.00      CHA1  
ATOM    696  C   GLY C  54     -19.531  17.122-134.045  0.00  0.00      CHA1  
ATOM    697  O   GLY C  54     -20.755  17.190-134.071  0.00  0.00      CHA1  
ATOM    698  N   PRO C  55     -18.889  16.584-133.014  0.00  0.00      CHA1  
ATOM    699  CD  PRO C  55     -17.486  16.434-132.847  0.00  0.00      CHA1  
ATOM    700  HD1 PRO C  55     -16.930  17.389-132.958  0.00  0.00      CHA1  
ATOM    701  HD2 PRO C  55     -17.111  15.784-133.666  0.00  0.00      CHA1  
ATOM    702  CA  PRO C  55     -19.575  15.888-131.943  0.00  0.00      CHA1  
ATOM    703  HA  PRO C  55     -20.342  15.256-132.365  0.00  0.00      CHA1  
ATOM    704  CB  PRO C  55     -18.470  14.951-131.381  0.00  0.00      CHA1  
ATOM    705  HB1 PRO C  55     -18.367  14.006-131.955  0.00  0.00      CHA1  
ATOM    706  HB2 PRO C  55     -18.778  14.658-130.354  0.00  0.00      CHA1  
ATOM    707  CG  PRO C  55     -17.343  15.831-131.405  0.00  0.00      CHA1  
ATOM    708  HG1 PRO C  55     -16.339  15.359-131.341  0.00  0.00      CHA1  
ATOM    709  HG2 PRO C  55     -17.351  16.664-130.670  0.00  0.00      CHA1  
ATOM    710  C   PRO C  55     -20.174  16.839-130.930  0.00  0.00      CHA1  
ATOM    711  O   PRO C  55     -19.905  16.681-129.755  0.00  0.00      CHA1  
ATOM    712  N   MET C  56     -20.930  17.832-131.382  0.00  0.00      CHA1  
ATOM    713  HN  MET C  56     -21.118  17.935-132.356  0.00  0.00      CHA1  
ATOM    714  CA  MET C  56     -21.876  18.606-130.629  0.00  0.00      CHA1  
ATOM    715  HA  MET C  56     -22.470  19.157-131.343  0.00  0.00      CHA1  
ATOM    716  CB  MET C  56     -22.857  17.660-129.870  0.00  0.00      CHA1  
ATOM    717  HB1 MET C  56     -22.367  16.874-129.256  0.00  0.00      CHA1  
ATOM    718  HB2 MET C  56     -23.478  18.360-129.270  0.00  0.00      CHA1  
ATOM    719  CG  MET C  56     -23.674  16.930-130.958  0.00  0.00      CHA1  
ATOM    720  HG1 MET C  56     -24.283  17.608-131.594  0.00  0.00      CHA1  
ATOM    721  HG2 MET C  56     -22.950  16.509-131.688  0.00  0.00      CHA1  
ATOM    722  SD  MET C  56     -24.943  15.726-130.246  0.00  0.00      CHA1  
ATOM    723  CE  MET C  56     -23.903  14.379-129.686  0.00  0.00      CHA1  
ATOM    724  HE1 MET C  56     -23.349  13.925-130.535  0.00  0.00      CHA1  
ATOM    725  HE2 MET C  56     -23.119  14.630-128.940  0.00  0.00      CHA1  
ATOM    726  HE3 MET C  56     -24.590  13.639-129.222  0.00  0.00      CHA1  
ATOM    727  C   MET C  56     -21.196  19.595-129.679  0.00  0.00      CHA1  
ATOM    728  O   MET C  56     -21.473  19.710-128.483  0.00  0.00      CHA1  
ATOM    729  N   GLY C  57     -20.127  20.346-130.115  0.00  0.00      CHA1  
ATOM    730  HN  GLY C  57     -19.855  20.102-131.042  0.00  0.00      CHA1  
ATOM    731  CA  GLY C  57     -19.328  21.266-129.238  0.00  0.00      CHA1  
ATOM    732  HA1 GLY C  57     -18.479  21.584-129.825  0.00  0.00      CHA1  
ATOM    733  HA2 GLY C  57     -19.008  20.618-128.435  0.00  0.00      CHA1  
ATOM    734  C   GLY C  57     -20.085  22.540-128.741  0.00  0.00      CHA1  
ATOM    735  O   GLY C  57     -20.016  22.744-127.499  0.00  0.00      CHA1  
ATOM    736  N   PRO C  58     -20.713  23.328-129.672  0.00  0.00      CHA1  
ATOM    737  CD  PRO C  58     -20.379  23.251-131.163  0.00  0.00      CHA1  
ATOM    738  HD1 PRO C  58     -20.853  22.325-131.551  0.00  0.00      CHA1  
ATOM    739  HD2 PRO C  58     -19.299  23.284-131.424  0.00  0.00      CHA1  
ATOM    740  CA  PRO C  58     -21.934  24.158-129.416  0.00  0.00      CHA1  
ATOM    741  HA  PRO C  58     -21.568  25.097-129.026  0.00  0.00      CHA1  
ATOM    742  CB  PRO C  58     -22.452  24.445-130.924  0.00  0.00      CHA1  
ATOM    743  HB1 PRO C  58     -22.922  25.448-131.006  0.00  0.00      CHA1  
ATOM    744  HB2 PRO C  58     -23.096  23.557-131.098  0.00  0.00      CHA1  
ATOM    745  CG  PRO C  58     -21.140  24.390-131.768  0.00  0.00      CHA1  
ATOM    746  HG1 PRO C  58     -20.602  25.332-131.525  0.00  0.00      CHA1  
ATOM    747  HG2 PRO C  58     -21.235  24.344-132.874  0.00  0.00      CHA1  
ATOM    748  C   PRO C  58     -23.076  23.564-128.568  0.00  0.00      CHA1  
ATOM    749  O   PRO C  58     -23.279  22.389-128.675  0.00  0.00      CHA1  
ATOM    750  N   ARG C  59     -23.684  24.244-127.612  0.00  0.00      CHA1  
ATOM    751  HN  ARG C  59     -23.557  25.229-127.528  0.00  0.00      CHA1  
ATOM    752  CA  ARG C  59     -24.507  23.634-126.596  0.00  0.00      CHA1  
ATOM    753  HA  ARG C  59     -25.167  22.954-127.113  0.00  0.00      CHA1  
ATOM    754  CB  ARG C  59     -23.680  22.799-125.571  0.00  0.00      CHA1  
ATOM    755  HB1 ARG C  59     -24.383  22.067-125.119  0.00  0.00      CHA1  
ATOM    756  HB2 ARG C  59     -22.969  22.202-126.181  0.00  0.00      CHA1  
ATOM    757  CG  ARG C  59     -23.047  23.569-124.438  0.00  0.00      CHA1  
ATOM    758  HG1 ARG C  59     -23.868  24.114-123.925  0.00  0.00      CHA1  
ATOM    759  HG2 ARG C  59     -22.577  22.792-123.798  0.00  0.00      CHA1  
ATOM    760  CD  ARG C  59     -21.935  24.603-124.854  0.00  0.00      CHA1  
ATOM    761  HD1 ARG C  59     -21.096  24.019-125.289  0.00  0.00      CHA1  
ATOM    762  HD2 ARG C  59     -22.446  25.352-125.496  0.00  0.00      CHA1  
ATOM    763  NE  ARG C  59     -21.543  25.338-123.625  0.00  0.00      CHA1  
ATOM    764  HE  ARG C  59     -21.931  26.246-123.467  0.00  0.00      CHA1  
ATOM    765  CZ  ARG C  59     -20.972  24.838-122.538  0.00  0.00      CHA1  
ATOM    766  NH1 ARG C  59     -20.418  23.678-122.461  0.00  0.00      CHA1  
ATOM    767 HH11 ARG C  59     -20.216  23.415-121.518  0.00  0.00      CHA1  
ATOM    768 HH12 ARG C  59     -20.653  22.936-123.090  0.00  0.00      CHA1  
ATOM    769  NH2 ARG C  59     -21.019  25.581-121.467  0.00  0.00      CHA1  
ATOM    770 HH21 ARG C  59     -20.462  25.306-120.684  0.00  0.00      CHA1  
ATOM    771 HH22 ARG C  59     -20.844  26.528-121.737  0.00  0.00      CHA1  
ATOM    772  C   ARG C  59     -25.393  24.701-125.937  0.00  0.00      CHA1  
ATOM    773  O   ARG C  59     -25.133  25.922-126.120  0.00  0.00      CHA1  
ATOM    774  N   GLY C  60     -26.450  24.267-125.211  0.00  0.00      CHA1  
ATOM    775  HN  GLY C  60     -26.596  23.281-125.210  0.00  0.00      CHA1  
ATOM    776  CA  GLY C  60     -27.349  25.157-124.427  0.00  0.00      CHA1  
ATOM    777  HA1 GLY C  60     -27.949  24.437-123.890  0.00  0.00      CHA1  
ATOM    778  HA2 GLY C  60     -27.849  25.685-125.226  0.00  0.00      CHA1  
ATOM    779  C   GLY C  60     -26.809  26.094-123.410  0.00  0.00      CHA1  
ATOM    780  O   GLY C  60     -25.606  25.964-123.121  0.00  0.00      CHA1  
ATOM    781  N   PRO C  61     -27.632  26.954-122.813  0.00  0.00      CHA1  
ATOM    782  CD  PRO C  61     -28.932  27.246-123.331  0.00  0.00      CHA1  
ATOM    783  HD1 PRO C  61     -29.718  26.535-122.998  0.00  0.00      CHA1  
ATOM    784  HD2 PRO C  61     -28.964  27.318-124.439  0.00  0.00      CHA1  
ATOM    785  CA  PRO C  61     -27.316  27.652-121.596  0.00  0.00      CHA1  
ATOM    786  HA  PRO C  61     -26.489  28.225-121.987  0.00  0.00      CHA1  
ATOM    787  CB  PRO C  61     -28.625  28.400-121.299  0.00  0.00      CHA1  
ATOM    788  HB1 PRO C  61     -28.399  29.360-120.788  0.00  0.00      CHA1  
ATOM    789  HB2 PRO C  61     -29.211  27.675-120.694  0.00  0.00      CHA1  
ATOM    790  CG  PRO C  61     -29.266  28.641-122.648  0.00  0.00      CHA1  
ATOM    791  HG1 PRO C  61     -28.688  29.344-123.285  0.00  0.00      CHA1  
ATOM    792  HG2 PRO C  61     -30.366  28.801-122.640  0.00  0.00      CHA1  
ATOM    793  C   PRO C  61     -26.694  26.709-120.536  0.00  0.00      CHA1  
ATOM    794  O   PRO C  61     -27.465  25.917-120.069  0.00  0.00      CHA1  
ATOM    795  N   PRO C  62     -25.546  26.842-119.936  0.00  0.00      CHA1  
ATOM    796  CD  PRO C  62     -24.757  28.040-120.142  0.00  0.00      CHA1  
ATOM    797  HD1 PRO C  62     -25.409  28.892-119.853  0.00  0.00      CHA1  
ATOM    798  HD2 PRO C  62     -24.337  28.141-121.166  0.00  0.00      CHA1  
ATOM    799  CA  PRO C  62     -25.032  26.015-118.793  0.00  0.00      CHA1  
ATOM    800  HA  PRO C  62     -25.108  25.002-119.159  0.00  0.00      CHA1  
ATOM    801  CB  PRO C  62     -23.620  26.605-118.644  0.00  0.00      CHA1  
ATOM    802  HB1 PRO C  62     -22.878  25.957-119.158  0.00  0.00      CHA1  
ATOM    803  HB2 PRO C  62     -23.309  26.674-117.579  0.00  0.00      CHA1  
ATOM    804  CG  PRO C  62     -23.537  27.951-119.248  0.00  0.00      CHA1  
ATOM    805  HG1 PRO C  62     -22.557  28.120-119.743  0.00  0.00      CHA1  
ATOM    806  HG2 PRO C  62     -23.501  28.670-118.401  0.00  0.00      CHA1  
ATOM    807  C   PRO C  62     -25.932  26.092-117.528  0.00  0.00      CHA1  
ATOM    808  O   PRO C  62     -26.199  27.127-116.999  0.00  0.00      CHA1  
ATOM    809  N   GLY C  63     -26.314  24.906-116.940  0.00  0.00      CHA1  
ATOM    810  HN  GLY C  63     -25.992  23.997-117.194  0.00  0.00      CHA1  
ATOM    811  CA  GLY C  63     -27.188  24.775-115.845  0.00  0.00      CHA1  
ATOM    812  HA1 GLY C  63     -27.387  23.720-115.722  0.00  0.00      CHA1  
ATOM    813  HA2 GLY C  63     -28.075  25.225-116.264  0.00  0.00      CHA1  
ATOM    814  C   GLY C  63     -27.089  25.409-114.517  0.00  0.00      CHA1  
ATOM    815  O   GLY C  63     -26.050  25.959-114.155  0.00  0.00      CHA1  
ATOM    816  N   PRO C  64     -28.211  25.354-113.657  0.00  0.00      CHA1  
ATOM    817  CD  PRO C  64     -29.450  24.794-114.050  0.00  0.00      CHA1  
ATOM    818  HD1 PRO C  64     -29.343  23.708-114.259  0.00  0.00      CHA1  
ATOM    819  HD2 PRO C  64     -29.761  25.286-114.996  0.00  0.00      CHA1  
ATOM    820  CA  PRO C  64     -28.285  26.052-112.344  0.00  0.00      CHA1  
ATOM    821  HA  PRO C  64     -28.583  27.061-112.587  0.00  0.00      CHA1  
ATOM    822  CB  PRO C  64     -29.513  25.340-111.779  0.00  0.00      CHA1  
ATOM    823  HB1 PRO C  64     -29.922  25.949-110.945  0.00  0.00      CHA1  
ATOM    824  HB2 PRO C  64     -29.288  24.382-111.263  0.00  0.00      CHA1  
ATOM    825  CG  PRO C  64     -30.442  25.092-112.971  0.00  0.00      CHA1  
ATOM    826  HG1 PRO C  64     -31.069  25.962-113.261  0.00  0.00      CHA1  
ATOM    827  HG2 PRO C  64     -31.013  24.144-112.876  0.00  0.00      CHA1  
ATOM    828  C   PRO C  64     -26.985  26.027-111.517  0.00  0.00      CHA1  
ATOM    829  O   PRO C  64     -26.537  24.925-111.157  0.00  0.00      CHA1  
ATOM    830  N   HYP C  65     -26.264  27.117-111.257  0.00  0.00      CHA1  
ATOM    831  CD  HYP C  65     -26.491  28.515-111.907  0.00  0.00      CHA1  
ATOM    832  HD1 HYP C  65     -27.267  29.107-111.376  0.00  0.00      CHA1  
ATOM    833  HD2 HYP C  65     -26.654  28.260-112.976  0.00  0.00      CHA1  
ATOM    834  CA  HYP C  65     -24.899  27.015-110.930  0.00  0.00      CHA1  
ATOM    835  HA  HYP C  65     -24.459  26.051-111.139  0.00  0.00      CHA1  
ATOM    836  CB  HYP C  65     -24.184  28.210-111.695  0.00  0.00      CHA1  
ATOM    837  HB1 HYP C  65     -23.990  27.822-112.718  0.00  0.00      CHA1  
ATOM    838  HB2 HYP C  65     -23.171  28.431-111.296  0.00  0.00      CHA1  
ATOM    839  CG  HYP C  65     -25.175  29.343-111.818  0.00  0.00      CHA1  
ATOM    840  HG  HYP C  65     -25.084  29.938-110.884  0.00  0.00      CHA1  
ATOM    841  OE  HYP C  65     -24.811  30.204-112.963  0.00  0.00      CHA1  
ATOM    842  HE  HYP C  65     -25.366  30.985-113.021  0.00  0.00      CHA1  
ATOM    843  C   HYP C  65     -24.661  27.074-109.399  0.00  0.00      CHA1  
ATOM    844  O   HYP C  65     -24.439  28.164-108.874  0.00  0.00      CHA1  
ATOM    845  N   GLY C  66     -24.656  25.961-108.684  0.00  0.00      CHA1  
ATOM    846  HN  GLY C  66     -24.974  25.083-109.033  0.00  0.00      CHA1  
ATOM    847  CA  GLY C  66     -24.139  25.789-107.294  0.00  0.00      CHA1  
ATOM    848  HA1 GLY C  66     -23.304  26.466-107.190  0.00  0.00      CHA1  
ATOM    849  HA2 GLY C  66     -23.858  24.746-107.291  0.00  0.00      CHA1  
ATOM    850  C   GLY C  66     -24.930  26.085-106.053  0.00  0.00      CHA1  
ATOM    851  O   GLY C  66     -25.948  26.809-106.128  0.00  0.00      CHA1  
ATOM    852  N   LYS C  67     -24.557  25.422-104.934  0.00  0.00      CHA1  
ATOM    853  HN  LYS C  67     -23.648  25.012-104.893  0.00  0.00      CHA1  
ATOM    854  CA  LYS C  67     -25.380  25.422-103.769  0.00  0.00      CHA1  
ATOM    855  HA  LYS C  67     -25.782  26.414-103.626  0.00  0.00      CHA1  
ATOM    856  CB  LYS C  67     -26.561  24.421-104.064  0.00  0.00      CHA1  
ATOM    857  HB1 LYS C  67     -27.328  24.877-104.726  0.00  0.00      CHA1  
ATOM    858  HB2 LYS C  67     -26.221  23.513-104.606  0.00  0.00      CHA1  
ATOM    859  CG  LYS C  67     -27.197  23.927-102.771  0.00  0.00      CHA1  
ATOM    860  HG1 LYS C  67     -26.352  23.386-102.293  0.00  0.00      CHA1  
ATOM    861  HG2 LYS C  67     -27.496  24.873-102.271  0.00  0.00      CHA1  
ATOM    862  CD  LYS C  67     -28.445  23.095-103.009  0.00  0.00      CHA1  
ATOM    863  HD1 LYS C  67     -29.190  23.821-103.400  0.00  0.00      CHA1  
ATOM    864  HD2 LYS C  67     -28.135  22.367-103.788  0.00  0.00      CHA1  
ATOM    865  CE  LYS C  67     -29.017  22.327-101.831  0.00  0.00      CHA1  
ATOM    866  HE1 LYS C  67     -29.242  22.933-100.928  0.00  0.00      CHA1  
ATOM    867  HE2 LYS C  67     -29.928  21.755-102.106  0.00  0.00      CHA1  
ATOM    868  NZ  LYS C  67     -28.013  21.330-101.421  0.00  0.00      CHA1  
ATOM    869  HZ1 LYS C  67     -27.135  21.434-101.970  0.00  0.00      CHA1  
ATOM    870  HZ2 LYS C  67     -27.930  21.280-100.386  0.00  0.00      CHA1  
ATOM    871  HZ3 LYS C  67     -28.249  20.338-101.626  0.00  0.00      CHA1  
ATOM    872  C   LYS C  67     -24.400  25.131-102.681  0.00  0.00      CHA1  
ATOM    873  O   LYS C  67     -23.331  24.626-102.816  0.00  0.00      CHA1  
ATOM    874  N   ASN C  68     -24.866  25.476-101.499  0.00  0.00      CHA1  
ATOM    875  HN  ASN C  68     -25.718  25.993-101.488  0.00  0.00      CHA1  
ATOM    876  CA  ASN C  68     -24.231  25.155-100.224  0.00  0.00      CHA1  
ATOM    877  HA  ASN C  68     -23.329  25.746-100.288  0.00  0.00      CHA1  
ATOM    878  CB  ASN C  68     -25.155  25.571 -99.034  0.00  0.00      CHA1  
ATOM    879  HB1 ASN C  68     -24.662  25.500 -98.041  0.00  0.00      CHA1  
ATOM    880  HB2 ASN C  68     -25.559  26.586 -99.240  0.00  0.00      CHA1  
ATOM    881  CG  ASN C  68     -26.459  24.745 -99.079  0.00  0.00      CHA1  
ATOM    882  OD1 ASN C  68     -27.478  25.354 -99.036  0.00  0.00      CHA1  
ATOM    883  ND2 ASN C  68     -26.421  23.414 -99.110  0.00  0.00      CHA1  
ATOM    884 HD21 ASN C  68     -27.241  22.867 -98.943  0.00  0.00      CHA1  
ATOM    885 HD22 ASN C  68     -25.562  22.944 -98.905  0.00  0.00      CHA1  
ATOM    886  C   ASN C  68     -23.603  23.748-100.055  0.00  0.00      CHA1  
ATOM    887  O   ASN C  68     -23.815  22.670-100.658  0.00  0.00      CHA1  
ATOM    888  N   GLY C  69     -22.771  23.539 -98.983  0.00  0.00      CHA1  
ATOM    889  HN  GLY C  69     -22.714  24.250 -98.285  0.00  0.00      CHA1  
ATOM    890  CA  GLY C  69     -22.179  22.214 -98.600  0.00  0.00      CHA1  
ATOM    891  HA1 GLY C  69     -22.670  21.371 -99.062  0.00  0.00      CHA1  
ATOM    892  HA2 GLY C  69     -22.168  22.215 -97.520  0.00  0.00      CHA1  
ATOM    893  C   GLY C  69     -20.776  22.229 -99.140  0.00  0.00      CHA1  
ATOM    894  O   GLY C  69     -20.230  21.200 -99.607  0.00  0.00      CHA1  
ATOM    895  N   ASP C  70     -20.196  23.401 -99.144  0.00  0.00      CHA1  
ATOM    896  HN  ASP C  70     -20.879  24.102 -98.952  0.00  0.00      CHA1  
ATOM    897  CA  ASP C  70     -18.857  23.765 -99.341  0.00  0.00      CHA1  
ATOM    898  HA  ASP C  70     -18.228  22.894 -99.231  0.00  0.00      CHA1  
ATOM    899  CB  ASP C  70     -18.696  24.443-100.808  0.00  0.00      CHA1  
ATOM    900  HB1 ASP C  70     -19.645  25.016-100.893  0.00  0.00      CHA1  
ATOM    901  HB2 ASP C  70     -17.835  25.107-101.036  0.00  0.00      CHA1  
ATOM    902  CG  ASP C  70     -18.702  23.398-101.878  0.00  0.00      CHA1  
ATOM    903  OD1 ASP C  70     -18.639  22.182-101.637  0.00  0.00      CHA1  
ATOM    904  OD2 ASP C  70     -18.620  23.750-103.110  0.00  0.00      CHA1  
ATOM    905  C   ASP C  70     -18.681  24.775 -98.223  0.00  0.00      CHA1  
ATOM    906  O   ASP C  70     -18.007  24.583 -97.214  0.00  0.00      CHA1  
ATOM    907  N   ASP C  71     -19.273  25.936 -98.424  0.00  0.00      CHA1  
ATOM    908  HN  ASP C  71     -19.637  26.039 -99.346  0.00  0.00      CHA1  
ATOM    909  CA  ASP C  71     -19.537  27.047 -97.513  0.00  0.00      CHA1  
ATOM    910  HA  ASP C  71     -19.756  27.881 -98.164  0.00  0.00      CHA1  
ATOM    911  CB  ASP C  71     -20.593  26.504 -96.526  0.00  0.00      CHA1  
ATOM    912  HB1 ASP C  71     -20.098  25.611 -96.086  0.00  0.00      CHA1  
ATOM    913  HB2 ASP C  71     -21.042  27.199 -95.785  0.00  0.00      CHA1  
ATOM    914  CG  ASP C  71     -21.854  26.038 -97.286  0.00  0.00      CHA1  
ATOM    915  OD1 ASP C  71     -22.097  26.550 -98.379  0.00  0.00      CHA1  
ATOM    916  OD2 ASP C  71     -22.565  25.112 -96.828  0.00  0.00      CHA1  
ATOM    917  C   ASP C  71     -18.336  27.547 -96.625  0.00  0.00      CHA1  
ATOM    918  O   ASP C  71     -17.120  27.159 -96.661  0.00  0.00      CHA1  
ATOM    919  N   GLY C  72     -18.614  28.645 -95.881  0.00  0.00      CHA1  
ATOM    920  HN  GLY C  72     -19.478  29.110 -96.062  0.00  0.00      CHA1  
ATOM    921  CA  GLY C  72     -17.756  29.127 -94.845  0.00  0.00      CHA1  
ATOM    922  HA1 GLY C  72     -17.973  30.166 -94.646  0.00  0.00      CHA1  
ATOM    923  HA2 GLY C  72     -16.702  28.893 -94.876  0.00  0.00      CHA1  
ATOM    924  C   GLY C  72     -18.260  28.314 -93.665  0.00  0.00      CHA1  
ATOM    925  O   GLY C  72     -19.356  28.381 -93.223  0.00  0.00      CHA1  
ATOM    926  N   GLU C  73     -17.389  27.572 -93.027  0.00  0.00      CHA1  
ATOM    927  HN  GLU C  73     -16.415  27.759 -93.129  0.00  0.00      CHA1  
ATOM    928  CA  GLU C  73     -17.719  26.504 -92.132  0.00  0.00      CHA1  
ATOM    929  HA  GLU C  73     -18.363  26.900 -91.360  0.00  0.00      CHA1  
ATOM    930  CB  GLU C  73     -18.279  25.244 -92.899  0.00  0.00      CHA1  
ATOM    931  HB1 GLU C  73     -18.661  24.556 -92.114  0.00  0.00      CHA1  
ATOM    932  HB2 GLU C  73     -19.145  25.517 -93.540  0.00  0.00      CHA1  
ATOM    933  CG  GLU C  73     -17.274  24.588 -93.936  0.00  0.00      CHA1  
ATOM    934  HG1 GLU C  73     -17.978  24.143 -94.671  0.00  0.00      CHA1  
ATOM    935  HG2 GLU C  73     -16.608  25.341 -94.408  0.00  0.00      CHA1  
ATOM    936  CD  GLU C  73     -16.477  23.463 -93.247  0.00  0.00      CHA1  
ATOM    937  OE1 GLU C  73     -17.002  22.455 -92.756  0.00  0.00      CHA1  
ATOM    938  OE2 GLU C  73     -15.251  23.597 -93.248  0.00  0.00      CHA1  
ATOM    939  C   GLU C  73     -16.559  26.144 -91.243  0.00  0.00      CHA1  
ATOM    940  O   GLU C  73     -15.400  26.132 -91.693  0.00  0.00      CHA1  
ATOM    941  N   ALA C  74     -16.808  25.736 -89.952  0.00  0.00      CHA1  
ATOM    942  HN  ALA C  74     -17.732  25.783 -89.581  0.00  0.00      CHA1  
ATOM    943  CA  ALA C  74     -15.976  25.105 -89.065  0.00  0.00      CHA1  
ATOM    944  HA  ALA C  74     -16.573  24.844 -88.204  0.00  0.00      CHA1  
ATOM    945  CB  ALA C  74     -15.557  23.729 -89.697  0.00  0.00      CHA1  
ATOM    946  HB1 ALA C  74     -14.680  23.740 -90.378  0.00  0.00      CHA1  
ATOM    947  HB2 ALA C  74     -15.303  23.010 -88.889  0.00  0.00      CHA1  
ATOM    948  HB3 ALA C  74     -16.436  23.257 -90.187  0.00  0.00      CHA1  
ATOM    949  C   ALA C  74     -14.812  25.942 -88.421  0.00  0.00      CHA1  
ATOM    950  O   ALA C  74     -13.706  25.448 -88.257  0.00  0.00      CHA1  
ATOM    951  N   GLY C  75     -15.093  27.176 -88.170  0.00  0.00      CHA1  
ATOM    952  HN  GLY C  75     -16.002  27.554 -88.325  0.00  0.00      CHA1  
ATOM    953  CA  GLY C  75     -14.068  28.186 -87.826  0.00  0.00      CHA1  
ATOM    954  HA1 GLY C  75     -14.501  29.164 -87.677  0.00  0.00      CHA1  
ATOM    955  HA2 GLY C  75     -13.277  28.085 -88.554  0.00  0.00      CHA1  
ATOM    956  C   GLY C  75     -13.394  27.980 -86.449  0.00  0.00      CHA1  
ATOM    957  O   GLY C  75     -13.988  27.350 -85.532  0.00  0.00      CHA1  
ATOM    958  N   LYS C  76     -12.158  28.443 -86.372  0.00  0.00      CHA1  
ATOM    959  HN  LYS C  76     -11.814  28.962 -87.151  0.00  0.00      CHA1  
ATOM    960  CA  LYS C  76     -11.395  28.651 -85.123  0.00  0.00      CHA1  
ATOM    961  HA  LYS C  76     -10.941  27.673 -85.051  0.00  0.00      CHA1  
ATOM    962  CB  LYS C  76     -10.134  29.615 -85.416  0.00  0.00      CHA1  
ATOM    963  HB1 LYS C  76      -9.759  30.130 -84.507  0.00  0.00      CHA1  
ATOM    964  HB2 LYS C  76      -9.221  29.134 -85.829  0.00  0.00      CHA1  
ATOM    965  CG  LYS C  76     -10.412  30.748 -86.418  0.00  0.00      CHA1  
ATOM    966  HG1 LYS C  76      -9.480  31.340 -86.539  0.00  0.00      CHA1  
ATOM    967  HG2 LYS C  76     -10.561  30.367 -87.451  0.00  0.00      CHA1  
ATOM    968  CD  LYS C  76     -11.508  31.738 -85.959  0.00  0.00      CHA1  
ATOM    969  HD1 LYS C  76     -12.530  31.332 -86.114  0.00  0.00      CHA1  
ATOM    970  HD2 LYS C  76     -11.398  32.062 -84.902  0.00  0.00      CHA1  
ATOM    971  CE  LYS C  76     -11.576  33.005 -86.855  0.00  0.00      CHA1  
ATOM    972  HE1 LYS C  76     -10.684  33.641 -86.669  0.00  0.00      CHA1  
ATOM    973  HE2 LYS C  76     -11.623  32.749 -87.935  0.00  0.00      CHA1  
ATOM    974  NZ  LYS C  76     -12.804  33.774 -86.654  0.00  0.00      CHA1  
ATOM    975  HZ1 LYS C  76     -12.776  34.032 -85.647  0.00  0.00      CHA1  
ATOM    976  HZ2 LYS C  76     -12.743  34.575 -87.315  0.00  0.00      CHA1  
ATOM    977  HZ3 LYS C  76     -13.663  33.288 -86.980  0.00  0.00      CHA1  
ATOM    978  C   LYS C  76     -12.033  28.965 -83.802  0.00  0.00      CHA1  
ATOM    979  O   LYS C  76     -13.078  29.502 -83.712  0.00  0.00      CHA1  
ATOM    980  N   PRO C  77     -11.429  28.680 -82.660  0.00  0.00      CHA1  
ATOM    981  CD  PRO C  77     -10.127  27.957 -82.565  0.00  0.00      CHA1  
ATOM    982  HD1 PRO C  77      -9.348  28.384 -83.234  0.00  0.00      CHA1  
ATOM    983  HD2 PRO C  77     -10.166  26.867 -82.775  0.00  0.00      CHA1  
ATOM    984  CA  PRO C  77     -12.112  28.671 -81.319  0.00  0.00      CHA1  
ATOM    985  HA  PRO C  77     -13.079  28.239 -81.533  0.00  0.00      CHA1  
ATOM    986  CB  PRO C  77     -11.167  27.892 -80.469  0.00  0.00      CHA1  
ATOM    987  HB1 PRO C  77     -11.377  26.816 -80.645  0.00  0.00      CHA1  
ATOM    988  HB2 PRO C  77     -11.277  28.053 -79.376  0.00  0.00      CHA1  
ATOM    989  CG  PRO C  77      -9.777  28.106 -81.074  0.00  0.00      CHA1  
ATOM    990  HG1 PRO C  77      -9.120  27.246 -80.823  0.00  0.00      CHA1  
ATOM    991  HG2 PRO C  77      -9.365  29.112 -80.844  0.00  0.00      CHA1  
ATOM    992  C   PRO C  77     -12.388  30.055 -80.753  0.00  0.00      CHA1  
ATOM    993  O   PRO C  77     -11.889  30.316 -79.673  0.00  0.00      CHA1  
ATOM    994  N   GLY C  78     -13.157  30.928 -81.406  0.00  0.00      CHA1  
ATOM    995  HN  GLY C  78     -13.638  30.734 -82.257  0.00  0.00      CHA1  
ATOM    996  CA  GLY C  78     -13.284  32.314 -80.934  0.00  0.00      CHA1  
ATOM    997  HA1 GLY C  78     -14.059  32.769 -81.533  0.00  0.00      CHA1  
ATOM    998  HA2 GLY C  78     -12.377  32.864 -81.138  0.00  0.00      CHA1  
ATOM    999  C   GLY C  78     -13.596  32.577 -79.428  0.00  0.00      CHA1  
ATOM   1000  O   GLY C  78     -12.914  33.361 -78.758  0.00  0.00      CHA1  
ATOM   1001  N   ARG C  79     -14.724  31.963 -78.882  0.00  0.00      CHA1  
ATOM   1002  HN  ARG C  79     -15.299  31.304 -79.360  0.00  0.00      CHA1  
ATOM   1003  CA  ARG C  79     -15.116  32.344 -77.519  0.00  0.00      CHA1  
ATOM   1004  HA  ARG C  79     -14.253  32.389 -76.871  0.00  0.00      CHA1  
ATOM   1005  CB  ARG C  79     -15.714  33.771 -77.542  0.00  0.00      CHA1  
ATOM   1006  HB1 ARG C  79     -15.996  34.105 -76.520  0.00  0.00      CHA1  
ATOM   1007  HB2 ARG C  79     -14.938  34.508 -77.840  0.00  0.00      CHA1  
ATOM   1008  CG  ARG C  79     -17.009  33.915 -78.398  0.00  0.00      CHA1  
ATOM   1009  HG1 ARG C  79     -16.918  33.266 -79.295  0.00  0.00      CHA1  
ATOM   1010  HG2 ARG C  79     -17.877  33.527 -77.822  0.00  0.00      CHA1  
ATOM   1011  CD  ARG C  79     -17.371  35.362 -78.859  0.00  0.00      CHA1  
ATOM   1012  HD1 ARG C  79     -18.466  35.502 -78.985  0.00  0.00      CHA1  
ATOM   1013  HD2 ARG C  79     -16.982  36.083 -78.108  0.00  0.00      CHA1  
ATOM   1014  NE  ARG C  79     -16.683  35.524 -80.187  0.00  0.00      CHA1  
ATOM   1015  HE  ARG C  79     -17.117  35.051 -80.954  0.00  0.00      CHA1  
ATOM   1016  CZ  ARG C  79     -15.378  35.890 -80.361  0.00  0.00      CHA1  
ATOM   1017  NH1 ARG C  79     -14.692  36.376 -79.353  0.00  0.00      CHA1  
ATOM   1018 HH11 ARG C  79     -13.753  36.692 -79.492  0.00  0.00      CHA1  
ATOM   1019 HH12 ARG C  79     -15.215  37.075 -78.865  0.00  0.00      CHA1  
ATOM   1020  NH2 ARG C  79     -14.843  35.789 -81.547  0.00  0.00      CHA1  
ATOM   1021 HH21 ARG C  79     -13.926  36.168 -81.666  0.00  0.00      CHA1  
ATOM   1022 HH22 ARG C  79     -15.344  35.653 -82.402  0.00  0.00      CHA1  
ATOM   1023  C   ARG C  79     -16.076  31.430 -76.867  0.00  0.00      CHA1  
ATOM   1024  O   ARG C  79     -16.661  31.842 -75.826  0.00  0.00      CHA1  
ATOM   1025  N   HYP C  80     -16.384  30.219 -77.259  0.00  0.00      CHA1  
ATOM   1026  CD  HYP C  80     -15.328  29.241 -77.575  0.00  0.00      CHA1  
ATOM   1027  HD1 HYP C  80     -14.356  29.552 -77.138  0.00  0.00      CHA1  
ATOM   1028  HD2 HYP C  80     -15.232  29.090 -78.672  0.00  0.00      CHA1  
ATOM   1029  CA  HYP C  80     -17.603  29.480 -76.692  0.00  0.00      CHA1  
ATOM   1030  HA  HYP C  80     -17.701  29.737 -75.648  0.00  0.00      CHA1  
ATOM   1031  CB  HYP C  80     -17.164  28.001 -76.900  0.00  0.00      CHA1  
ATOM   1032  HB1 HYP C  80     -17.457  27.693 -77.927  0.00  0.00      CHA1  
ATOM   1033  HB2 HYP C  80     -17.588  27.240 -76.210  0.00  0.00      CHA1  
ATOM   1034  CG  HYP C  80     -15.689  27.991 -76.812  0.00  0.00      CHA1  
ATOM   1035  HG  HYP C  80     -15.266  27.012 -77.123  0.00  0.00      CHA1  
ATOM   1036  OE  HYP C  80     -15.362  28.070 -75.420  0.00  0.00      CHA1  
ATOM   1037  HE  HYP C  80     -15.680  27.253 -75.029  0.00  0.00      CHA1  
ATOM   1038  C   HYP C  80     -18.911  29.808 -77.309  0.00  0.00      CHA1  
ATOM   1039  O   HYP C  80     -19.707  28.921 -77.600  0.00  0.00      CHA1  
ATOM   1040  N   GLY C  81     -19.277  31.108 -77.426  0.00  0.00      CHA1  
ATOM   1041  HN  GLY C  81     -18.670  31.671 -76.871  0.00  0.00      CHA1  
ATOM   1042  CA  GLY C  81     -20.347  31.740 -78.148  0.00  0.00      CHA1  
ATOM   1043  HA1 GLY C  81     -20.585  31.265 -79.088  0.00  0.00      CHA1  
ATOM   1044  HA2 GLY C  81     -19.982  32.728 -78.389  0.00  0.00      CHA1  
ATOM   1045  C   GLY C  81     -21.585  31.625 -77.331  0.00  0.00      CHA1  
ATOM   1046  O   GLY C  81     -21.885  32.421 -76.426  0.00  0.00      CHA1  
ATOM   1047  N   GLU C  82     -22.456  30.641 -77.576  0.00  0.00      CHA1  
ATOM   1048  HN  GLU C  82     -22.207  29.913 -78.210  0.00  0.00      CHA1  
ATOM   1049  CA  GLU C  82     -23.688  30.544 -76.842  0.00  0.00      CHA1  
ATOM   1050  HA  GLU C  82     -23.988  31.566 -76.660  0.00  0.00      CHA1  
ATOM   1051  CB  GLU C  82     -24.812  29.819 -77.617  0.00  0.00      CHA1  
ATOM   1052  HB1 GLU C  82     -25.821  30.147 -77.289  0.00  0.00      CHA1  
ATOM   1053  HB2 GLU C  82     -24.932  30.176 -78.663  0.00  0.00      CHA1  
ATOM   1054  CG  GLU C  82     -24.818  28.256 -77.568  0.00  0.00      CHA1  
ATOM   1055  HG1 GLU C  82     -23.792  27.918 -77.828  0.00  0.00      CHA1  
ATOM   1056  HG2 GLU C  82     -24.964  27.942 -76.512  0.00  0.00      CHA1  
ATOM   1057  CD  GLU C  82     -25.788  27.404 -78.363  0.00  0.00      CHA1  
ATOM   1058  OE1 GLU C  82     -26.897  27.973 -78.651  0.00  0.00      CHA1  
ATOM   1059  OE2 GLU C  82     -25.431  26.255 -78.781  0.00  0.00      CHA1  
ATOM   1060  C   GLU C  82     -23.463  29.940 -75.487  0.00  0.00      CHA1  
ATOM   1061  O   GLU C  82     -22.541  29.200 -75.150  0.00  0.00      CHA1  
ATOM   1062  N   ARG C  83     -24.535  30.025 -74.668  0.00  0.00      CHA1  
ATOM   1063  HN  ARG C  83     -25.178  30.783 -74.744  0.00  0.00      CHA1  
ATOM   1064  CA  ARG C  83     -24.849  29.022 -73.680  0.00  0.00      CHA1  
ATOM   1065  HA  ARG C  83     -24.332  28.102 -73.911  0.00  0.00      CHA1  
ATOM   1066  CB  ARG C  83     -24.442  29.511 -72.294  0.00  0.00      CHA1  
ATOM   1067  HB1 ARG C  83     -25.202  30.269 -72.004  0.00  0.00      CHA1  
ATOM   1068  HB2 ARG C  83     -24.552  28.625 -71.633  0.00  0.00      CHA1  
ATOM   1069  CG  ARG C  83     -23.024  30.062 -72.029  0.00  0.00      CHA1  
ATOM   1070  HG1 ARG C  83     -22.259  29.292 -72.263  0.00  0.00      CHA1  
ATOM   1071  HG2 ARG C  83     -22.884  30.881 -72.766  0.00  0.00      CHA1  
ATOM   1072  CD  ARG C  83     -22.872  30.609 -70.610  0.00  0.00      CHA1  
ATOM   1073  HD1 ARG C  83     -22.931  29.895 -69.760  0.00  0.00      CHA1  
ATOM   1074  HD2 ARG C  83     -21.826  30.955 -70.468  0.00  0.00      CHA1  
ATOM   1075  NE  ARG C  83     -23.935  31.634 -70.335  0.00  0.00      CHA1  
ATOM   1076  HE  ARG C  83     -24.088  32.291 -71.074  0.00  0.00      CHA1  
ATOM   1077  CZ  ARG C  83     -24.450  31.922 -69.156  0.00  0.00      CHA1  
ATOM   1078  NH1 ARG C  83     -24.068  31.333 -68.062  0.00  0.00      CHA1  
ATOM   1079 HH11 ARG C  83     -24.498  31.753 -67.263  0.00  0.00      CHA1  
ATOM   1080 HH12 ARG C  83     -23.079  31.189 -68.092  0.00  0.00      CHA1  
ATOM   1081  NH2 ARG C  83     -25.361  32.861 -69.066  0.00  0.00      CHA1  
ATOM   1082 HH21 ARG C  83     -25.800  33.291 -68.277  0.00  0.00      CHA1  
ATOM   1083 HH22 ARG C  83     -25.376  33.437 -69.883  0.00  0.00      CHA1  
ATOM   1084  C   ARG C  83     -26.258  28.648 -73.764  0.00  0.00      CHA1  
ATOM   1085  O   ARG C  83     -27.050  29.561 -73.698  0.00  0.00      CHA1  
ATOM   1086  N   GLY C  84     -26.554  27.360 -73.783  0.00  0.00      CHA1  
ATOM   1087  HN  GLY C  84     -25.801  26.719 -73.655  0.00  0.00      CHA1  
ATOM   1088  CA  GLY C  84     -27.923  26.822 -73.964  0.00  0.00      CHA1  
ATOM   1089  HA1 GLY C  84     -27.862  25.791 -74.280  0.00  0.00      CHA1  
ATOM   1090  HA2 GLY C  84     -28.222  27.351 -74.857  0.00  0.00      CHA1  
ATOM   1091  C   GLY C  84     -28.836  27.001 -72.847  0.00  0.00      CHA1  
ATOM   1092  O   GLY C  84     -28.431  27.399 -71.737  0.00  0.00      CHA1  
ATOM   1093  N   PRO C  85     -30.060  26.626 -72.968  0.00  0.00      CHA1  
ATOM   1094  CD  PRO C  85     -30.737  26.334 -74.252  0.00  0.00      CHA1  
ATOM   1095  HD1 PRO C  85     -30.398  25.364 -74.676  0.00  0.00      CHA1  
ATOM   1096  HD2 PRO C  85     -30.495  27.149 -74.967  0.00  0.00      CHA1  
ATOM   1097  CA  PRO C  85     -31.056  26.890 -71.970  0.00  0.00      CHA1  
ATOM   1098  HA  PRO C  85     -30.827  27.829 -71.490  0.00  0.00      CHA1  
ATOM   1099  CB  PRO C  85     -32.332  27.204 -72.678  0.00  0.00      CHA1  
ATOM   1100  HB1 PRO C  85     -32.335  28.272 -72.985  0.00  0.00      CHA1  
ATOM   1101  HB2 PRO C  85     -33.256  26.918 -72.131  0.00  0.00      CHA1  
ATOM   1102  CG  PRO C  85     -32.188  26.403 -73.987  0.00  0.00      CHA1  
ATOM   1103  HG1 PRO C  85     -32.702  26.959 -74.800  0.00  0.00      CHA1  
ATOM   1104  HG2 PRO C  85     -32.604  25.376 -73.896  0.00  0.00      CHA1  
ATOM   1105  C   PRO C  85     -31.202  25.795 -70.888  0.00  0.00      CHA1  
ATOM   1106  O   PRO C  85     -31.712  24.708 -71.195  0.00  0.00      CHA1  
ATOM   1107  N   HYP C  86     -30.878  25.930 -69.532  0.00  0.00      CHA1  
ATOM   1108  CD  HYP C  86     -30.683  27.252 -68.832  0.00  0.00      CHA1  
ATOM   1109  HD1 HYP C  86     -29.597  27.480 -68.784  0.00  0.00      CHA1  
ATOM   1110  HD2 HYP C  86     -31.222  28.070 -69.356  0.00  0.00      CHA1  
ATOM   1111  CA  HYP C  86     -31.069  24.863 -68.584  0.00  0.00      CHA1  
ATOM   1112  HA  HYP C  86     -32.083  24.522 -68.731  0.00  0.00      CHA1  
ATOM   1113  CB  HYP C  86     -30.872  25.547 -67.162  0.00  0.00      CHA1  
ATOM   1114  HB1 HYP C  86     -29.782  25.389 -67.020  0.00  0.00      CHA1  
ATOM   1115  HB2 HYP C  86     -31.388  25.030 -66.325  0.00  0.00      CHA1  
ATOM   1116  CG  HYP C  86     -31.222  27.057 -67.418  0.00  0.00      CHA1  
ATOM   1117  HG  HYP C  86     -30.696  27.755 -66.733  0.00  0.00      CHA1  
ATOM   1118  OE  HYP C  86     -32.657  27.062 -67.256  0.00  0.00      CHA1  
ATOM   1119  HE  HYP C  86     -32.949  27.957 -67.444  0.00  0.00      CHA1  
ATOM   1120  C   HYP C  86     -30.165  23.590 -68.691  0.00  0.00      CHA1  
ATOM   1121  O   HYP C  86     -29.471  23.453 -69.713  0.00  0.00      CHA1  
ATOM   1122  N   GLY C  87     -30.134  22.699 -67.611  0.00  0.00      CHA1  
ATOM   1123  HN  GLY C  87     -30.644  22.979 -66.801  0.00  0.00      CHA1  
ATOM   1124  CA  GLY C  87     -29.343  21.487 -67.714  0.00  0.00      CHA1  
ATOM   1125  HA1 GLY C  87     -28.479  21.695 -68.327  0.00  0.00      CHA1  
ATOM   1126  HA2 GLY C  87     -29.979  20.695 -68.080  0.00  0.00      CHA1  
ATOM   1127  C   GLY C  87     -28.898  21.123 -66.314  0.00  0.00      CHA1  
ATOM   1128  O   GLY C  87     -29.418  21.661 -65.299  0.00  0.00      CHA1  
ATOM   1129  N   PRO C  88     -27.867  20.297 -66.198  0.00  0.00      CHA1  
ATOM   1130  CD  PRO C  88     -27.214  19.701 -67.405  0.00  0.00      CHA1  
ATOM   1131  HD1 PRO C  88     -26.566  20.468 -67.880  0.00  0.00      CHA1  
ATOM   1132  HD2 PRO C  88     -27.930  19.288 -68.148  0.00  0.00      CHA1  
ATOM   1133  CA  PRO C  88     -27.095  19.933 -64.977  0.00  0.00      CHA1  
ATOM   1134  HA  PRO C  88     -27.638  19.122 -64.514  0.00  0.00      CHA1  
ATOM   1135  CB  PRO C  88     -25.808  19.311 -65.535  0.00  0.00      CHA1  
ATOM   1136  HB1 PRO C  88     -25.276  18.667 -64.802  0.00  0.00      CHA1  
ATOM   1137  HB2 PRO C  88     -25.140  20.164 -65.781  0.00  0.00      CHA1  
ATOM   1138  CG  PRO C  88     -26.267  18.634 -66.857  0.00  0.00      CHA1  
ATOM   1139  HG1 PRO C  88     -26.932  17.800 -66.545  0.00  0.00      CHA1  
ATOM   1140  HG2 PRO C  88     -25.544  18.207 -67.584  0.00  0.00      CHA1  
ATOM   1141  C   PRO C  88     -26.886  20.921 -63.818  0.00  0.00      CHA1  
ATOM   1142  O   PRO C  88     -26.515  22.075 -63.891  0.00  0.00      CHA1  
ATOM   1143  N   GLN C  89     -26.994  20.382 -62.584  0.00  0.00      CHA1  
ATOM   1144  HN  GLN C  89     -27.263  19.436 -62.418  0.00  0.00      CHA1  
ATOM   1145  CA  GLN C  89     -26.547  21.001 -61.318  0.00  0.00      CHA1  
ATOM   1146  HA  GLN C  89     -26.616  22.068 -61.468  0.00  0.00      CHA1  
ATOM   1147  CB  GLN C  89     -27.550  20.518 -60.131  0.00  0.00      CHA1  
ATOM   1148  HB1 GLN C  89     -27.420  19.430 -59.947  0.00  0.00      CHA1  
ATOM   1149  HB2 GLN C  89     -27.116  21.035 -59.249  0.00  0.00      CHA1  
ATOM   1150  CG  GLN C  89     -28.999  20.844 -60.441  0.00  0.00      CHA1  
ATOM   1151  HG1 GLN C  89     -29.286  21.423 -59.537  0.00  0.00      CHA1  
ATOM   1152  HG2 GLN C  89     -29.114  21.314 -61.441  0.00  0.00      CHA1  
ATOM   1153  CD  GLN C  89     -29.805  19.487 -60.717  0.00  0.00      CHA1  
ATOM   1154  OE1 GLN C  89     -29.700  18.733 -61.715  0.00  0.00      CHA1  
ATOM   1155  NE2 GLN C  89     -30.620  19.115 -59.753  0.00  0.00      CHA1  
ATOM   1156 HE21 GLN C  89     -31.062  18.219 -59.800  0.00  0.00      CHA1  
ATOM   1157 HE22 GLN C  89     -30.543  19.658 -58.917  0.00  0.00      CHA1  
ATOM   1158  C   GLN C  89     -25.119  20.765 -60.892  0.00  0.00      CHA1  
ATOM   1159  O   GLN C  89     -24.565  19.701 -61.165  0.00  0.00      CHA1  
ATOM   1160  N   GLY C  90     -24.561  21.795 -60.153  0.00  0.00      CHA1  
ATOM   1161  HN  GLY C  90     -25.001  22.665 -59.949  0.00  0.00      CHA1  
ATOM   1162  CA  GLY C  90     -23.203  21.778 -59.671  0.00  0.00      CHA1  
ATOM   1163  HA1 GLY C  90     -23.027  22.804 -59.385  0.00  0.00      CHA1  
ATOM   1164  HA2 GLY C  90     -22.540  21.361 -60.415  0.00  0.00      CHA1  
ATOM   1165  C   GLY C  90     -22.877  21.102 -58.344  0.00  0.00      CHA1  
ATOM   1166  O   GLY C  90     -21.705  20.870 -57.962  0.00  0.00      CHA1  
ATOM   1167  N   ALA C  91     -23.976  20.785 -57.586  0.00  0.00      CHA1  
ATOM   1168  HN  ALA C  91     -24.821  21.171 -57.949  0.00  0.00      CHA1  
ATOM   1169  CA  ALA C  91     -23.913  19.784 -56.528  0.00  0.00      CHA1  
ATOM   1170  HA  ALA C  91     -23.373  18.894 -56.815  0.00  0.00      CHA1  
ATOM   1171  CB  ALA C  91     -23.126  20.304 -55.325  0.00  0.00      CHA1  
ATOM   1172  HB1 ALA C  91     -22.029  20.166 -55.439  0.00  0.00      CHA1  
ATOM   1173  HB2 ALA C  91     -23.407  21.370 -55.188  0.00  0.00      CHA1  
ATOM   1174  HB3 ALA C  91     -23.421  19.707 -54.435  0.00  0.00      CHA1  
ATOM   1175  C   ALA C  91     -25.327  19.244 -56.116  0.00  0.00      CHA1  
ATOM   1176  O   ALA C  91     -26.299  19.914 -56.329  0.00  0.00      CHA1  
ATOM   1177  N   ARG C  92     -25.370  18.075 -55.471  0.00  0.00      CHA1  
ATOM   1178  HN  ARG C  92     -24.519  17.651 -55.171  0.00  0.00      CHA1  
ATOM   1179  CA  ARG C  92     -26.554  17.586 -54.840  0.00  0.00      CHA1  
ATOM   1180  HA  ARG C  92     -27.466  18.088 -55.127  0.00  0.00      CHA1  
ATOM   1181  CB  ARG C  92     -26.918  16.162 -55.268  0.00  0.00      CHA1  
ATOM   1182  HB1 ARG C  92     -26.086  15.513 -54.920  0.00  0.00      CHA1  
ATOM   1183  HB2 ARG C  92     -27.843  15.867 -54.728  0.00  0.00      CHA1  
ATOM   1184  CG  ARG C  92     -27.233  16.048 -56.758  0.00  0.00      CHA1  
ATOM   1185  HG1 ARG C  92     -26.295  15.996 -57.351  0.00  0.00      CHA1  
ATOM   1186  HG2 ARG C  92     -27.711  15.048 -56.839  0.00  0.00      CHA1  
ATOM   1187  CD  ARG C  92     -28.133  17.160 -57.295  0.00  0.00      CHA1  
ATOM   1188  HD1 ARG C  92     -28.800  17.445 -56.453  0.00  0.00      CHA1  
ATOM   1189  HD2 ARG C  92     -27.617  18.053 -57.707  0.00  0.00      CHA1  
ATOM   1190  NE  ARG C  92     -28.875  16.465 -58.333  0.00  0.00      CHA1  
ATOM   1191  HE  ARG C  92     -29.643  15.993 -57.898  0.00  0.00      CHA1  
ATOM   1192  CZ  ARG C  92     -28.456  16.166 -59.576  0.00  0.00      CHA1  
ATOM   1193  NH1 ARG C  92     -27.329  16.463 -60.146  0.00  0.00      CHA1  
ATOM   1194 HH11 ARG C  92     -27.003  15.826 -60.844  0.00  0.00      CHA1  
ATOM   1195 HH12 ARG C  92     -26.627  16.843 -59.544  0.00  0.00      CHA1  
ATOM   1196  NH2 ARG C  92     -29.292  15.392 -60.301  0.00  0.00      CHA1  
ATOM   1197 HH21 ARG C  92     -29.126  15.338 -61.286  0.00  0.00      CHA1  
ATOM   1198 HH22 ARG C  92     -30.176  15.074 -59.959  0.00  0.00      CHA1  
ATOM   1199  C   ARG C  92     -26.437  17.743 -53.221  0.00  0.00      CHA1  
ATOM   1200  O   ARG C  92     -25.822  16.973 -52.474  0.00  0.00      CHA1  
ATOM   1201  N   GLY C  93     -27.123  18.798 -52.703  0.00  0.00      CHA1  
ATOM   1202  HN  GLY C  93     -27.478  19.474 -53.345  0.00  0.00      CHA1  
ATOM   1203  CA  GLY C  93     -27.375  19.059 -51.263  0.00  0.00      CHA1  
ATOM   1204  HA1 GLY C  93     -27.722  18.149 -50.796  0.00  0.00      CHA1  
ATOM   1205  HA2 GLY C  93     -28.131  19.825 -51.355  0.00  0.00      CHA1  
ATOM   1206  C   GLY C  93     -26.178  19.572 -50.438  0.00  0.00      CHA1  
ATOM   1207  O   GLY C  93     -26.388  20.409 -49.605  0.00  0.00      CHA1  
ATOM   1208  N   LEU C  94     -24.964  19.087 -50.787  0.00  0.00      CHA1  
ATOM   1209  HN  LEU C  94     -25.078  18.353 -51.452  0.00  0.00      CHA1  
ATOM   1210  CA  LEU C  94     -23.632  19.455 -50.240  0.00  0.00      CHA1  
ATOM   1211  HA  LEU C  94     -22.846  18.966 -50.795  0.00  0.00      CHA1  
ATOM   1212  CB  LEU C  94     -23.473  20.948 -50.487  0.00  0.00      CHA1  
ATOM   1213  HB1 LEU C  94     -23.222  20.856 -51.565  0.00  0.00      CHA1  
ATOM   1214  HB2 LEU C  94     -24.336  21.647 -50.496  0.00  0.00      CHA1  
ATOM   1215  CG  LEU C  94     -22.467  21.705 -49.638  0.00  0.00      CHA1  
ATOM   1216  HG  LEU C  94     -22.883  21.693 -48.608  0.00  0.00      CHA1  
ATOM   1217  CD1 LEU C  94     -21.014  21.091 -49.657  0.00  0.00      CHA1  
ATOM   1218 HD11 LEU C  94     -20.876  20.149 -49.084  0.00  0.00      CHA1  
ATOM   1219 HD12 LEU C  94     -20.854  20.803 -50.718  0.00  0.00      CHA1  
ATOM   1220 HD13 LEU C  94     -20.233  21.809 -49.328  0.00  0.00      CHA1  
ATOM   1221  CD2 LEU C  94     -22.410  23.194 -50.148  0.00  0.00      CHA1  
ATOM   1222 HD21 LEU C  94     -23.187  23.410 -50.912  0.00  0.00      CHA1  
ATOM   1223 HD22 LEU C  94     -22.445  23.914 -49.302  0.00  0.00      CHA1  
ATOM   1224 HD23 LEU C  94     -21.489  23.255 -50.767  0.00  0.00      CHA1  
ATOM   1225  C   LEU C  94     -23.567  19.026 -48.811  0.00  0.00      CHA1  
ATOM   1226  O   LEU C  94     -24.345  19.635 -47.976  0.00  0.00      CHA1  
ATOM   1227  N   HYP C  95     -22.890  18.000 -48.331  0.00  0.00      CHA1  
ATOM   1228  CD  HYP C  95     -22.239  17.073 -49.160  0.00  0.00      CHA1  
ATOM   1229  HD1 HYP C  95     -21.204  17.437 -49.329  0.00  0.00      CHA1  
ATOM   1230  HD2 HYP C  95     -22.794  16.722 -50.057  0.00  0.00      CHA1  
ATOM   1231  CA  HYP C  95     -22.731  17.726 -46.864  0.00  0.00      CHA1  
ATOM   1232  HA  HYP C  95     -23.756  17.479 -46.633  0.00  0.00      CHA1  
ATOM   1233  CB  HYP C  95     -21.931  16.464 -46.857  0.00  0.00      CHA1  
ATOM   1234  HB1 HYP C  95     -22.115  15.738 -46.037  0.00  0.00      CHA1  
ATOM   1235  HB2 HYP C  95     -20.849  16.716 -46.858  0.00  0.00      CHA1  
ATOM   1236  CG  HYP C  95     -22.095  15.824 -48.239  0.00  0.00      CHA1  
ATOM   1237  HG  HYP C  95     -23.076  15.302 -48.223  0.00  0.00      CHA1  
ATOM   1238  OE  HYP C  95     -21.079  14.884 -48.634  0.00  0.00      CHA1  
ATOM   1239  HE  HYP C  95     -21.365  14.538 -49.483  0.00  0.00      CHA1  
ATOM   1240  C   HYP C  95     -22.245  18.917 -45.951  0.00  0.00      CHA1  
ATOM   1241  O   HYP C  95     -21.619  19.875 -46.523  0.00  0.00      CHA1  
ATOM   1242  N   GLY C  96     -22.555  18.933 -44.652  0.00  0.00      CHA1  
ATOM   1243  HN  GLY C  96     -22.982  18.163 -44.184  0.00  0.00      CHA1  
ATOM   1244  CA  GLY C  96     -22.322  20.154 -43.784  0.00  0.00      CHA1  
ATOM   1245  HA1 GLY C  96     -23.285  20.463 -43.405  0.00  0.00      CHA1  
ATOM   1246  HA2 GLY C  96     -21.795  20.923 -44.328  0.00  0.00      CHA1  
ATOM   1247  C   GLY C  96     -21.400  19.727 -42.586  0.00  0.00      CHA1  
ATOM   1248  O   GLY C  96     -20.531  18.899 -42.749  0.00  0.00      CHA1  
ATOM   1249  N   THR C  97     -21.696  20.273 -41.382  0.00  0.00      CHA1  
ATOM   1250  HN  THR C  97     -22.487  20.879 -41.337  0.00  0.00      CHA1  
ATOM   1251  CA  THR C  97     -20.917  20.291 -40.088  0.00  0.00      CHA1  
ATOM   1252  HA  THR C  97     -20.288  19.414 -40.051  0.00  0.00      CHA1  
ATOM   1253  CB  THR C  97     -20.105  21.626 -39.950  0.00  0.00      CHA1  
ATOM   1254  HB  THR C  97     -20.835  22.433 -39.726  0.00  0.00      CHA1  
ATOM   1255  OG1 THR C  97     -19.423  21.969 -41.169  0.00  0.00      CHA1  
ATOM   1256  HG1 THR C  97     -19.591  22.897 -41.348  0.00  0.00      CHA1  
ATOM   1257  CG2 THR C  97     -18.986  21.504 -38.909  0.00  0.00      CHA1  
ATOM   1258 HG21 THR C  97     -18.343  22.408 -38.844  0.00  0.00      CHA1  
ATOM   1259 HG22 THR C  97     -19.430  21.593 -37.895  0.00  0.00      CHA1  
ATOM   1260 HG23 THR C  97     -18.537  20.489 -38.955  0.00  0.00      CHA1  
ATOM   1261  C   THR C  97     -21.881  20.290 -38.925  0.00  0.00      CHA1  
ATOM   1262  O   THR C  97     -23.050  20.672 -39.126  0.00  0.00      CHA1  
ATOM   1263  N   ALA C  98     -21.422  19.962 -37.722  0.00  0.00      CHA1  
ATOM   1264  HN  ALA C  98     -20.466  19.720 -37.579  0.00  0.00      CHA1  
ATOM   1265  CA  ALA C  98     -22.115  20.170 -36.509  0.00  0.00      CHA1  
ATOM   1266  HA  ALA C  98     -22.812  20.955 -36.761  0.00  0.00      CHA1  
ATOM   1267  CB  ALA C  98     -22.951  18.917 -36.034  0.00  0.00      CHA1  
ATOM   1268  HB1 ALA C  98     -22.355  18.047 -35.686  0.00  0.00      CHA1  
ATOM   1269  HB2 ALA C  98     -23.665  19.227 -35.241  0.00  0.00      CHA1  
ATOM   1270  HB3 ALA C  98     -23.544  18.463 -36.857  0.00  0.00      CHA1  
ATOM   1271  C   ALA C  98     -21.122  20.707 -35.451  0.00  0.00      CHA1  
ATOM   1272  O   ALA C  98     -19.944  20.998 -35.653  0.00  0.00      CHA1  
ATOM   1273  N   GLY C  99     -21.534  20.775 -34.188  0.00  0.00      CHA1  
ATOM   1274  HN  GLY C  99     -22.498  20.547 -34.070  0.00  0.00      CHA1  
ATOM   1275  CA  GLY C  99     -20.576  21.046 -33.122  0.00  0.00      CHA1  
ATOM   1276  HA1 GLY C  99     -20.395  22.110 -33.073  0.00  0.00      CHA1  
ATOM   1277  HA2 GLY C  99     -19.713  20.467 -33.418  0.00  0.00      CHA1  
ATOM   1278  C   GLY C  99     -21.060  20.577 -31.778  0.00  0.00      CHA1  
ATOM   1279  O   GLY C  99     -21.574  19.466 -31.728  0.00  0.00      CHA1  
ATOM   1280  N   LEU C 100     -20.810  21.359 -30.746  0.00  0.00      CHA1  
ATOM   1281  HN  LEU C 100     -20.518  22.295 -30.926  0.00  0.00      CHA1  
ATOM   1282  CA  LEU C 100     -20.764  20.828 -29.387  0.00  0.00      CHA1  
ATOM   1283  HA  LEU C 100     -20.519  19.782 -29.506  0.00  0.00      CHA1  
ATOM   1284  CB  LEU C 100     -19.589  21.385 -28.564  0.00  0.00      CHA1  
ATOM   1285  HB1 LEU C 100     -18.705  21.291 -29.231  0.00  0.00      CHA1  
ATOM   1286  HB2 LEU C 100     -19.610  22.479 -28.368  0.00  0.00      CHA1  
ATOM   1287  CG  LEU C 100     -19.377  20.783 -27.143  0.00  0.00      CHA1  
ATOM   1288  HG  LEU C 100     -20.373  20.571 -26.699  0.00  0.00      CHA1  
ATOM   1289  CD1 LEU C 100     -18.651  19.378 -27.064  0.00  0.00      CHA1  
ATOM   1290 HD11 LEU C 100     -18.763  19.072 -26.002  0.00  0.00      CHA1  
ATOM   1291 HD12 LEU C 100     -19.389  18.724 -27.577  0.00  0.00      CHA1  
ATOM   1292 HD13 LEU C 100     -17.663  19.373 -27.571  0.00  0.00      CHA1  
ATOM   1293  CD2 LEU C 100     -18.545  21.687 -26.269  0.00  0.00      CHA1  
ATOM   1294 HD21 LEU C 100     -19.003  22.688 -26.117  0.00  0.00      CHA1  
ATOM   1295 HD22 LEU C 100     -18.489  21.302 -25.229  0.00  0.00      CHA1  
ATOM   1296 HD23 LEU C 100     -17.563  21.891 -26.747  0.00  0.00      CHA1  
ATOM   1297  C   LEU C 100     -22.059  20.920 -28.555  0.00  0.00      CHA1  
ATOM   1298  O   LEU C 100     -22.494  19.833 -28.123  0.00  0.00      CHA1  
ATOM   1299  N   HYP C 101     -22.736  21.988 -28.258  0.00  0.00      CHA1  
ATOM   1300  CD  HYP C 101     -22.593  23.289 -28.939  0.00  0.00      CHA1  
ATOM   1301  HD1 HYP C 101     -22.935  23.275 -29.996  0.00  0.00      CHA1  
ATOM   1302  HD2 HYP C 101     -21.534  23.624 -28.902  0.00  0.00      CHA1  
ATOM   1303  CA  HYP C 101     -23.824  22.037 -27.287  0.00  0.00      CHA1  
ATOM   1304  HA  HYP C 101     -24.433  21.158 -27.439  0.00  0.00      CHA1  
ATOM   1305  CB  HYP C 101     -24.563  23.396 -27.629  0.00  0.00      CHA1  
ATOM   1306  HB1 HYP C 101     -25.055  23.869 -26.752  0.00  0.00      CHA1  
ATOM   1307  HB2 HYP C 101     -25.311  23.287 -28.444  0.00  0.00      CHA1  
ATOM   1308  CG  HYP C 101     -23.402  24.244 -28.147  0.00  0.00      CHA1  
ATOM   1309  HG  HYP C 101     -23.705  25.111 -28.772  0.00  0.00      CHA1  
ATOM   1310  OE  HYP C 101     -22.682  24.791 -26.992  0.00  0.00      CHA1  
ATOM   1311  HE  HYP C 101     -23.226  25.514 -26.671  0.00  0.00      CHA1  
ATOM   1312  C   HYP C 101     -23.395  22.043 -25.832  0.00  0.00      CHA1  
ATOM   1313  O   HYP C 101     -22.265  22.325 -25.549  0.00  0.00      CHA1  
ATOM   1314  N   GLY C 102     -24.346  21.696 -24.979  0.00  0.00      CHA1  
ATOM   1315  HN  GLY C 102     -25.138  21.243 -25.380  0.00  0.00      CHA1  
ATOM   1316  CA  GLY C 102     -23.991  21.516 -23.533  0.00  0.00      CHA1  
ATOM   1317  HA1 GLY C 102     -22.935  21.557 -23.310  0.00  0.00      CHA1  
ATOM   1318  HA2 GLY C 102     -24.620  20.661 -23.331  0.00  0.00      CHA1  
ATOM   1319  C   GLY C 102     -24.552  22.693 -22.830  0.00  0.00      CHA1  
ATOM   1320  O   GLY C 102     -24.159  23.000 -21.721  0.00  0.00      CHA1  
ATOM   1321  N   MET C 103     -25.562  23.290 -23.472  0.00  0.00      CHA1  
ATOM   1322  HN  MET C 103     -25.830  22.790 -24.291  0.00  0.00      CHA1  
ATOM   1323  CA  MET C 103     -26.358  24.459 -23.147  0.00  0.00      CHA1  
ATOM   1324  HA  MET C 103     -25.780  25.348 -23.353  0.00  0.00      CHA1  
ATOM   1325  CB  MET C 103     -27.463  24.493 -24.148  0.00  0.00      CHA1  
ATOM   1326  HB1 MET C 103     -27.860  25.530 -24.152  0.00  0.00      CHA1  
ATOM   1327  HB2 MET C 103     -27.091  24.379 -25.188  0.00  0.00      CHA1  
ATOM   1328  CG  MET C 103     -28.591  23.407 -24.098  0.00  0.00      CHA1  
ATOM   1329  HG1 MET C 103     -28.105  22.476 -24.460  0.00  0.00      CHA1  
ATOM   1330  HG2 MET C 103     -28.957  23.294 -23.055  0.00  0.00      CHA1  
ATOM   1331  SD  MET C 103     -30.031  23.795 -25.207  0.00  0.00      CHA1  
ATOM   1332  CE  MET C 103     -30.704  25.110 -24.077  0.00  0.00      CHA1  
ATOM   1333  HE1 MET C 103     -30.078  26.028 -24.078  0.00  0.00      CHA1  
ATOM   1334  HE2 MET C 103     -31.681  25.404 -24.517  0.00  0.00      CHA1  
ATOM   1335  HE3 MET C 103     -30.834  24.608 -23.094  0.00  0.00      CHA1  
ATOM   1336  C   MET C 103     -26.974  24.631 -21.748  0.00  0.00      CHA1  
ATOM   1337  O   MET C 103     -26.811  23.857 -20.797  0.00  0.00      CHA1  
ATOM   1338  N   LYS C 104     -27.828  25.753 -21.607  0.00  0.00      CHA1  
ATOM   1339  HN  LYS C 104     -27.905  26.491 -22.274  0.00  0.00      CHA1  
ATOM   1340  CA  LYS C 104     -28.810  25.824 -20.516  0.00  0.00      CHA1  
ATOM   1341  HA  LYS C 104     -28.235  26.097 -19.643  0.00  0.00      CHA1  
ATOM   1342  CB  LYS C 104     -29.802  27.069 -20.738  0.00  0.00      CHA1  
ATOM   1343  HB1 LYS C 104     -30.317  26.949 -21.715  0.00  0.00      CHA1  
ATOM   1344  HB2 LYS C 104     -30.645  26.998 -20.018  0.00  0.00      CHA1  
ATOM   1345  CG  LYS C 104     -29.079  28.430 -20.693  0.00  0.00      CHA1  
ATOM   1346  HG1 LYS C 104     -28.054  28.369 -21.118  0.00  0.00      CHA1  
ATOM   1347  HG2 LYS C 104     -29.590  29.198 -21.312  0.00  0.00      CHA1  
ATOM   1348  CD  LYS C 104     -28.927  28.951 -19.184  0.00  0.00      CHA1  
ATOM   1349  HD1 LYS C 104     -29.968  28.965 -18.797  0.00  0.00      CHA1  
ATOM   1350  HD2 LYS C 104     -28.454  28.146 -18.582  0.00  0.00      CHA1  
ATOM   1351  CE  LYS C 104     -28.084  30.242 -19.099  0.00  0.00      CHA1  
ATOM   1352  HE1 LYS C 104     -28.535  31.027 -19.743  0.00  0.00      CHA1  
ATOM   1353  HE2 LYS C 104     -28.107  30.630 -18.058  0.00  0.00      CHA1  
ATOM   1354  NZ  LYS C 104     -26.636  30.088 -19.460  0.00  0.00      CHA1  
ATOM   1355  HZ1 LYS C 104     -26.029  30.917 -19.298  0.00  0.00      CHA1  
ATOM   1356  HZ2 LYS C 104     -26.191  29.268 -19.000  0.00  0.00      CHA1  
ATOM   1357  HZ3 LYS C 104     -26.563  29.830 -20.465  0.00  0.00      CHA1  
ATOM   1358  C   LYS C 104     -29.657  24.519 -20.202  0.00  0.00      CHA1  
ATOM   1359  O   LYS C 104     -29.667  23.513 -20.882  0.00  0.00      CHA1  
ATOM   1360  N   GLY C 105     -30.327  24.481 -19.039  0.00  0.00      CHA1  
ATOM   1361  HN  GLY C 105     -30.447  25.282 -18.458  0.00  0.00      CHA1  
ATOM   1362  CA  GLY C 105     -31.065  23.351 -18.519  0.00  0.00      CHA1  
ATOM   1363  HA1 GLY C 105     -30.348  22.589 -18.250  0.00  0.00      CHA1  
ATOM   1364  HA2 GLY C 105     -31.894  23.118 -19.171  0.00  0.00      CHA1  
ATOM   1365  C   GLY C 105     -31.679  23.875 -17.244  0.00  0.00      CHA1  
ATOM   1366  O   GLY C 105     -31.135  24.749 -16.600  0.00  0.00      CHA1  
ATOM   1367  N   HSE C 106     -32.778  23.259 -16.737  0.00  0.00      CHA1  
ATOM   1368  HN  HSE C 106     -33.357  22.765 -17.381  0.00  0.00      CHA1  
ATOM   1369  CA  HSE C 106     -33.239  23.485 -15.383  0.00  0.00      CHA1  
ATOM   1370  HA  HSE C 106     -33.345  24.555 -15.286  0.00  0.00      CHA1  
ATOM   1371  CB  HSE C 106     -34.735  22.971 -15.244  0.00  0.00      CHA1  
ATOM   1372  HB1 HSE C 106     -35.307  23.347 -16.119  0.00  0.00      CHA1  
ATOM   1373  HB2 HSE C 106     -34.737  21.883 -15.021  0.00  0.00      CHA1  
ATOM   1374  ND1 HSE C 106     -36.002  23.080 -13.073  0.00  0.00      CHA1  
ATOM   1375  CG  HSE C 106     -35.465  23.706 -14.132  0.00  0.00      CHA1  
ATOM   1376  CE1 HSE C 106     -36.576  24.004 -12.343  0.00  0.00      CHA1  
ATOM   1377  HE1 HSE C 106     -36.902  23.927 -11.306  0.00  0.00      CHA1  
ATOM   1378  NE2 HSE C 106     -36.359  25.241 -12.881  0.00  0.00      CHA1  
ATOM   1379  HE2 HSE C 106     -36.647  26.148 -12.574  0.00  0.00      CHA1  
ATOM   1380  CD2 HSE C 106     -35.704  25.035 -14.035  0.00  0.00      CHA1  
ATOM   1381  HD2 HSE C 106     -35.392  25.840 -14.688  0.00  0.00      CHA1  
ATOM   1382  C   HSE C 106     -32.358  22.724 -14.272  0.00  0.00      CHA1  
ATOM   1383  O   HSE C 106     -31.275  22.196 -14.455  0.00  0.00      CHA1  
ATOM   1384  N   ARG C 107     -32.864  22.807 -12.993  0.00  0.00      CHA1  
ATOM   1385  HN  ARG C 107     -33.689  23.327 -12.784  0.00  0.00      CHA1  
ATOM   1386  CA  ARG C 107     -32.283  22.198 -11.839  0.00  0.00      CHA1  
ATOM   1387  HA  ARG C 107     -31.223  22.160 -12.041  0.00  0.00      CHA1  
ATOM   1388  CB  ARG C 107     -32.489  23.110 -10.613  0.00  0.00      CHA1  
ATOM   1389  HB1 ARG C 107     -33.560  23.404 -10.620  0.00  0.00      CHA1  
ATOM   1390  HB2 ARG C 107     -32.232  22.522  -9.706  0.00  0.00      CHA1  
ATOM   1391  CG  ARG C 107     -31.566  24.411 -10.730  0.00  0.00      CHA1  
ATOM   1392  HG1 ARG C 107     -31.509  24.739 -11.789  0.00  0.00      CHA1  
ATOM   1393  HG2 ARG C 107     -32.040  25.234 -10.154  0.00  0.00      CHA1  
ATOM   1394  CD  ARG C 107     -30.170  24.206 -10.093  0.00  0.00      CHA1  
ATOM   1395  HD1 ARG C 107     -30.287  24.059  -8.998  0.00  0.00      CHA1  
ATOM   1396  HD2 ARG C 107     -29.697  23.299 -10.526  0.00  0.00      CHA1  
ATOM   1397  NE  ARG C 107     -29.442  25.488 -10.369  0.00  0.00      CHA1  
ATOM   1398  HE  ARG C 107     -29.952  26.289 -10.684  0.00  0.00      CHA1  
ATOM   1399  CZ  ARG C 107     -28.212  25.798  -9.992  0.00  0.00      CHA1  
ATOM   1400  NH1 ARG C 107     -27.263  25.122  -9.453  0.00  0.00      CHA1  
ATOM   1401 HH11 ARG C 107     -26.460  25.595  -9.090  0.00  0.00      CHA1  
ATOM   1402 HH12 ARG C 107     -27.404  24.154  -9.243  0.00  0.00      CHA1  
ATOM   1403  NH2 ARG C 107     -27.987  27.074 -10.317  0.00  0.00      CHA1  
ATOM   1404 HH21 ARG C 107     -27.116  27.525 -10.122  0.00  0.00      CHA1  
ATOM   1405 HH22 ARG C 107     -28.843  27.519 -10.580  0.00  0.00      CHA1  
ATOM   1406  C   ARG C 107     -32.641  20.745 -11.515  0.00  0.00      CHA1  
ATOM   1407  O   ARG C 107     -33.171  20.005 -12.407  0.00  0.00      CHA1  
ATOM   1408  N   GLY C 108     -32.346  20.152 -10.335  0.00  0.00      CHA1  
ATOM   1409  HN  GLY C 108     -32.243  20.749  -9.544  0.00  0.00      CHA1  
ATOM   1410  CA  GLY C 108     -32.494  18.740 -10.055  0.00  0.00      CHA1  
ATOM   1411  HA1 GLY C 108     -31.559  18.206 -10.138  0.00  0.00      CHA1  
ATOM   1412  HA2 GLY C 108     -33.304  18.330 -10.640  0.00  0.00      CHA1  
ATOM   1413  C   GLY C 108     -32.938  18.415  -8.684  0.00  0.00      CHA1  
ATOM   1414  O   GLY C 108     -33.438  19.272  -7.894  0.00  0.00      CHA1  
ATOM   1415  N   PHE C 109     -32.642  17.159  -8.317  0.00  0.00      CHA1  
ATOM   1416  HN  PHE C 109     -32.009  16.580  -8.823  0.00  0.00      CHA1  
ATOM   1417  CA  PHE C 109     -32.817  16.600  -7.033  0.00  0.00      CHA1  
ATOM   1418  HA  PHE C 109     -33.701  17.088  -6.651  0.00  0.00      CHA1  
ATOM   1419  CB  PHE C 109     -33.255  15.069  -7.086  0.00  0.00      CHA1  
ATOM   1420  HB1 PHE C 109     -32.395  14.509  -7.513  0.00  0.00      CHA1  
ATOM   1421  HB2 PHE C 109     -33.520  14.692  -6.075  0.00  0.00      CHA1  
ATOM   1422  CG  PHE C 109     -34.558  14.770  -7.816  0.00  0.00      CHA1  
ATOM   1423  CD1 PHE C 109     -35.685  15.673  -7.823  0.00  0.00      CHA1  
ATOM   1424  HD1 PHE C 109     -35.484  16.665  -7.447  0.00  0.00      CHA1  
ATOM   1425  CE1 PHE C 109     -36.895  15.413  -8.499  0.00  0.00      CHA1  
ATOM   1426  HE1 PHE C 109     -37.764  16.054  -8.522  0.00  0.00      CHA1  
ATOM   1427  CZ  PHE C 109     -37.007  14.098  -9.029  0.00  0.00      CHA1  
ATOM   1428  HZ  PHE C 109     -37.969  13.734  -9.357  0.00  0.00      CHA1  
ATOM   1429  CD2 PHE C 109     -34.785  13.480  -8.438  0.00  0.00      CHA1  
ATOM   1430  HD2 PHE C 109     -34.017  12.735  -8.294  0.00  0.00      CHA1  
ATOM   1431  CE2 PHE C 109     -36.019  13.143  -8.998  0.00  0.00      CHA1  
ATOM   1432  HE2 PHE C 109     -36.110  12.113  -9.309  0.00  0.00      CHA1  
ATOM   1433  C   PHE C 109     -31.656  16.862  -6.064  0.00  0.00      CHA1  
ATOM   1434  O   PHE C 109     -30.522  17.141  -6.385  0.00  0.00      CHA1  
ATOM   1435  N   SER C 110     -32.131  16.883  -4.852  0.00  0.00      CHA1  
ATOM   1436  HN  SER C 110     -33.082  16.623  -4.705  0.00  0.00      CHA1  
ATOM   1437  CA  SER C 110     -31.516  17.167  -3.536  0.00  0.00      CHA1  
ATOM   1438  HA  SER C 110     -31.164  18.188  -3.556  0.00  0.00      CHA1  
ATOM   1439  CB  SER C 110     -32.661  17.096  -2.429  0.00  0.00      CHA1  
ATOM   1440  HB1 SER C 110     -32.243  17.064  -1.400  0.00  0.00      CHA1  
ATOM   1441  HB2 SER C 110     -33.331  17.950  -2.666  0.00  0.00      CHA1  
ATOM   1442  OG  SER C 110     -33.451  15.912  -2.657  0.00  0.00      CHA1  
ATOM   1443  HG1 SER C 110     -33.026  15.171  -2.220  0.00  0.00      CHA1  
ATOM   1444  C   SER C 110     -30.333  16.284  -3.153  0.00  0.00      CHA1  
ATOM   1445  O   SER C 110     -30.263  15.071  -3.449  0.00  0.00      CHA1  
ATOM   1446  N   GLY C 111     -29.416  17.018  -2.461  0.00  0.00      CHA1  
ATOM   1447  HN  GLY C 111     -29.498  17.998  -2.299  0.00  0.00      CHA1  
ATOM   1448  CA  GLY C 111     -28.133  16.627  -1.822  0.00  0.00      CHA1  
ATOM   1449  HA1 GLY C 111     -27.893  17.417  -1.127  0.00  0.00      CHA1  
ATOM   1450  HA2 GLY C 111     -27.465  16.553  -2.667  0.00  0.00      CHA1  
ATOM   1451  C   GLY C 111     -28.045  15.392  -1.182  0.00  0.00      CHA1  
ATOM   1452  O   GLY C 111     -28.847  15.003  -0.327  0.00  0.00      CHA1  
ATOM   1453  N   LEU C 112     -26.912  14.721  -1.330  0.00  0.00      CHA1  
ATOM   1454  HN  LEU C 112     -26.201  15.187  -1.849  0.00  0.00      CHA1  
ATOM   1455  CA  LEU C 112     -26.797  13.383  -0.885  0.00  0.00      CHA1  
ATOM   1456  HA  LEU C 112     -27.265  13.223   0.075  0.00  0.00      CHA1  
ATOM   1457  CB  LEU C 112     -27.479  12.481  -1.908  0.00  0.00      CHA1  
ATOM   1458  HB1 LEU C 112     -28.493  12.930  -1.976  0.00  0.00      CHA1  
ATOM   1459  HB2 LEU C 112     -26.932  12.630  -2.864  0.00  0.00      CHA1  
ATOM   1460  CG  LEU C 112     -27.545  10.939  -1.511  0.00  0.00      CHA1  
ATOM   1461  HG  LEU C 112     -26.482  10.618  -1.520  0.00  0.00      CHA1  
ATOM   1462  CD1 LEU C 112     -28.284  10.879  -0.202  0.00  0.00      CHA1  
ATOM   1463 HD11 LEU C 112     -28.399   9.830   0.145  0.00  0.00      CHA1  
ATOM   1464 HD12 LEU C 112     -27.710  11.401   0.593  0.00  0.00      CHA1  
ATOM   1465 HD13 LEU C 112     -29.277  11.371  -0.289  0.00  0.00      CHA1  
ATOM   1466  CD2 LEU C 112     -28.367  10.224  -2.637  0.00  0.00      CHA1  
ATOM   1467 HD21 LEU C 112     -29.305  10.819  -2.626  0.00  0.00      CHA1  
ATOM   1468 HD22 LEU C 112     -27.737  10.393  -3.536  0.00  0.00      CHA1  
ATOM   1469 HD23 LEU C 112     -28.586   9.135  -2.590  0.00  0.00      CHA1  
ATOM   1470  C   LEU C 112     -25.369  12.950  -0.706  0.00  0.00      CHA1  
ATOM   1471  O   LEU C 112     -25.113  12.381   0.313  0.00  0.00      CHA1  
ATOM   1472  N   ASP C 113     -24.477  13.191  -1.620  0.00  0.00      CHA1  
ATOM   1473  HN  ASP C 113     -24.691  13.806  -2.374  0.00  0.00      CHA1  
ATOM   1474  CA  ASP C 113     -23.020  12.979  -1.530  0.00  0.00      CHA1  
ATOM   1475  HA  ASP C 113     -22.603  13.628  -2.285  0.00  0.00      CHA1  
ATOM   1476  CB  ASP C 113     -22.268  13.401  -0.185  0.00  0.00      CHA1  
ATOM   1477  HB1 ASP C 113     -22.748  14.348   0.143  0.00  0.00      CHA1  
ATOM   1478  HB2 ASP C 113     -22.603  12.725   0.630  0.00  0.00      CHA1  
ATOM   1479  CG  ASP C 113     -20.706  13.374  -0.207  0.00  0.00      CHA1  
ATOM   1480  OD1 ASP C 113     -19.992  13.863   0.730  0.00  0.00      CHA1  
ATOM   1481  OD2 ASP C 113     -20.101  12.844  -1.155  0.00  0.00      CHA1  
ATOM   1482  C   ASP C 113     -22.689  11.513  -1.963  0.00  0.00      CHA1  
ATOM   1483  O   ASP C 113     -22.204  11.302  -3.082  0.00  0.00      CHA1  
ATOM   1484  N   GLY C 114     -22.950  10.527  -1.063  0.00  0.00      CHA1  
ATOM   1485  HN  GLY C 114     -23.382  10.754  -0.194  0.00  0.00      CHA1  
ATOM   1486  CA  GLY C 114     -22.810   9.035  -1.246  0.00  0.00      CHA1  
ATOM   1487  HA1 GLY C 114     -22.187   8.487  -0.554  0.00  0.00      CHA1  
ATOM   1488  HA2 GLY C 114     -22.656   8.817  -2.293  0.00  0.00      CHA1  
ATOM   1489  C   GLY C 114     -24.142   8.500  -0.903  0.00  0.00      CHA1  
ATOM   1490  O   GLY C 114     -24.985   8.095  -1.752  0.00  0.00      CHA1  
ATOM   1491  N   ALA C 115     -24.424   8.317   0.443  0.00  0.00      CHA1  
ATOM   1492  HN  ALA C 115     -23.779   8.642   1.130  0.00  0.00      CHA1  
ATOM   1493  CA  ALA C 115     -25.395   7.363   0.890  0.00  0.00      CHA1  
ATOM   1494  HA  ALA C 115     -26.247   7.565   0.258  0.00  0.00      CHA1  
ATOM   1495  CB  ALA C 115     -24.755   5.993   0.761  0.00  0.00      CHA1  
ATOM   1496  HB1 ALA C 115     -24.481   5.851  -0.306  0.00  0.00      CHA1  
ATOM   1497  HB2 ALA C 115     -23.763   6.009   1.259  0.00  0.00      CHA1  
ATOM   1498  HB3 ALA C 115     -25.371   5.109   1.035  0.00  0.00      CHA1  
ATOM   1499  C   ALA C 115     -25.954   7.490   2.341  0.00  0.00      CHA1  
ATOM   1500  O   ALA C 115     -26.729   6.693   2.846  0.00  0.00      CHA1  
ATOM   1501  N   LYS C 116     -25.407   8.502   3.118  0.00  0.00      CHA1  
ATOM   1502  HN  LYS C 116     -24.979   9.235   2.595  0.00  0.00      CHA1  
ATOM   1503  CA  LYS C 116     -25.792   8.610   4.501  0.00  0.00      CHA1  
ATOM   1504  HA  LYS C 116     -26.806   8.312   4.724  0.00  0.00      CHA1  
ATOM   1505  CB  LYS C 116     -24.750   7.733   5.303  0.00  0.00      CHA1  
ATOM   1506  HB1 LYS C 116     -23.696   7.909   4.999  0.00  0.00      CHA1  
ATOM   1507  HB2 LYS C 116     -24.789   8.064   6.363  0.00  0.00      CHA1  
ATOM   1508  CG  LYS C 116     -24.808   6.199   5.213  0.00  0.00      CHA1  
ATOM   1509  HG1 LYS C 116     -24.491   5.825   4.216  0.00  0.00      CHA1  
ATOM   1510  HG2 LYS C 116     -23.920   5.854   5.785  0.00  0.00      CHA1  
ATOM   1511  CD  LYS C 116     -26.086   5.526   5.786  0.00  0.00      CHA1  
ATOM   1512  HD1 LYS C 116     -26.401   6.127   6.666  0.00  0.00      CHA1  
ATOM   1513  HD2 LYS C 116     -26.949   5.672   5.103  0.00  0.00      CHA1  
ATOM   1514  CE  LYS C 116     -26.029   4.055   6.019  0.00  0.00      CHA1  
ATOM   1515  HE1 LYS C 116     -27.022   3.646   6.305  0.00  0.00      CHA1  
ATOM   1516  HE2 LYS C 116     -25.813   3.429   5.128  0.00  0.00      CHA1  
ATOM   1517  NZ  LYS C 116     -25.110   3.800   7.108  0.00  0.00      CHA1  
ATOM   1518  HZ1 LYS C 116     -24.123   4.005   6.851  0.00  0.00      CHA1  
ATOM   1519  HZ2 LYS C 116     -25.325   4.460   7.882  0.00  0.00      CHA1  
ATOM   1520  HZ3 LYS C 116     -25.076   2.810   7.424  0.00  0.00      CHA1  
ATOM   1521  C   LYS C 116     -25.613   9.994   5.001  0.00  0.00      CHA1  
ATOM   1522  O   LYS C 116     -24.523  10.468   4.766  0.00  0.00      CHA1  
ATOM   1523  N   GLY C 117     -26.579  10.579   5.722  0.00  0.00      CHA1  
ATOM   1524  HN  GLY C 117     -27.403  10.116   6.041  0.00  0.00      CHA1  
ATOM   1525  CA  GLY C 117     -26.524  11.863   6.415  0.00  0.00      CHA1  
ATOM   1526  HA1 GLY C 117     -27.440  12.392   6.196  0.00  0.00      CHA1  
ATOM   1527  HA2 GLY C 117     -25.650  12.393   6.066  0.00  0.00      CHA1  
ATOM   1528  C   GLY C 117     -26.562  11.705   7.923  0.00  0.00      CHA1  
ATOM   1529  O   GLY C 117     -26.500  10.636   8.420  0.00  0.00      CHA1  
ATOM   1530  N   ASP C 118     -26.622  12.759   8.686  0.00  0.00      CHA1  
ATOM   1531  HN  ASP C 118     -26.527  13.729   8.477  0.00  0.00      CHA1  
ATOM   1532  CA  ASP C 118     -26.619  12.565  10.168  0.00  0.00      CHA1  
ATOM   1533  HA  ASP C 118     -26.922  11.558  10.414  0.00  0.00      CHA1  
ATOM   1534  CB  ASP C 118     -25.075  12.892  10.608  0.00  0.00      CHA1  
ATOM   1535  HB1 ASP C 118     -24.471  12.128  10.073  0.00  0.00      CHA1  
ATOM   1536  HB2 ASP C 118     -24.618  13.831  10.228  0.00  0.00      CHA1  
ATOM   1537  CG  ASP C 118     -24.787  12.881  12.061  0.00  0.00      CHA1  
ATOM   1538  OD1 ASP C 118     -23.630  13.374  12.415  0.00  0.00      CHA1  
ATOM   1539  OD2 ASP C 118     -25.573  12.468  12.976  0.00  0.00      CHA1  
ATOM   1540  C   ASP C 118     -27.764  13.365  10.831  0.00  0.00      CHA1  
ATOM   1541  O   ASP C 118     -28.786  13.586  10.154  0.00  0.00      CHA1  
ATOM   1542  N   ALA C 119     -27.677  13.875  12.082  0.00  0.00      CHA1  
ATOM   1543  HN  ALA C 119     -26.918  13.580  12.658  0.00  0.00      CHA1  
ATOM   1544  CA  ALA C 119     -28.773  14.650  12.702  0.00  0.00      CHA1  
ATOM   1545  HA  ALA C 119     -29.340  15.037  11.868  0.00  0.00      CHA1  
ATOM   1546  CB  ALA C 119     -29.847  13.803  13.415  0.00  0.00      CHA1  
ATOM   1547  HB1 ALA C 119     -29.405  13.118  14.170  0.00  0.00      CHA1  
ATOM   1548  HB2 ALA C 119     -30.595  14.427  13.949  0.00  0.00      CHA1  
ATOM   1549  HB3 ALA C 119     -30.387  13.118  12.726  0.00  0.00      CHA1  
ATOM   1550  C   ALA C 119     -28.313  15.755  13.684  0.00  0.00      CHA1  
ATOM   1551  O   ALA C 119     -27.249  15.632  14.183  0.00  0.00      CHA1  
ATOM   1552  N   GLY C 120     -29.109  16.857  13.925  0.00  0.00      CHA1  
ATOM   1553  HN  GLY C 120     -30.004  16.825  13.486  0.00  0.00      CHA1  
ATOM   1554  CA  GLY C 120     -28.806  18.133  14.630  0.00  0.00      CHA1  
ATOM   1555  HA1 GLY C 120     -29.751  18.438  15.056  0.00  0.00      CHA1  
ATOM   1556  HA2 GLY C 120     -28.479  18.729  13.791  0.00  0.00      CHA1  
ATOM   1557  C   GLY C 120     -27.762  18.237  15.781  0.00  0.00      CHA1  
ATOM   1558  O   GLY C 120     -27.527  17.271  16.545  0.00  0.00      CHA1  
ATOM   1559  N   PRO C 121     -27.133  19.458  15.968  0.00  0.00      CHA1  
ATOM   1560  CD  PRO C 121     -27.568  20.741  15.371  0.00  0.00      CHA1  
ATOM   1561  HD1 PRO C 121     -28.663  20.912  15.437  0.00  0.00      CHA1  
ATOM   1562  HD2 PRO C 121     -27.158  20.711  14.339  0.00  0.00      CHA1  
ATOM   1563  CA  PRO C 121     -26.114  19.703  16.985  0.00  0.00      CHA1  
ATOM   1564  HA  PRO C 121     -25.331  19.020  16.690  0.00  0.00      CHA1  
ATOM   1565  CB  PRO C 121     -25.608  21.174  16.644  0.00  0.00      CHA1  
ATOM   1566  HB1 PRO C 121     -24.804  21.179  15.878  0.00  0.00      CHA1  
ATOM   1567  HB2 PRO C 121     -25.215  21.654  17.565  0.00  0.00      CHA1  
ATOM   1568  CG  PRO C 121     -26.904  21.884  16.103  0.00  0.00      CHA1  
ATOM   1569  HG1 PRO C 121     -26.564  22.681  15.407  0.00  0.00      CHA1  
ATOM   1570  HG2 PRO C 121     -27.551  22.276  16.916  0.00  0.00      CHA1  
ATOM   1571  C   PRO C 121     -26.582  19.397  18.433  0.00  0.00      CHA1  
ATOM   1572  O   PRO C 121     -27.570  19.975  18.926  0.00  0.00      CHA1  
ATOM   1573  N   ALA C 122     -25.844  18.548  19.204  0.00  0.00      CHA1  
ATOM   1574  HN  ALA C 122     -25.056  18.147  18.743  0.00  0.00      CHA1  
ATOM   1575  CA  ALA C 122     -26.058  18.328  20.619  0.00  0.00      CHA1  
ATOM   1576  HA  ALA C 122     -27.118  18.275  20.817  0.00  0.00      CHA1  
ATOM   1577  CB  ALA C 122     -25.554  16.869  21.084  0.00  0.00      CHA1  
ATOM   1578  HB1 ALA C 122     -25.899  16.053  20.414  0.00  0.00      CHA1  
ATOM   1579  HB2 ALA C 122     -24.452  16.769  20.985  0.00  0.00      CHA1  
ATOM   1580  HB3 ALA C 122     -25.780  16.622  22.143  0.00  0.00      CHA1  
ATOM   1581  C   ALA C 122     -25.554  19.472  21.433  0.00  0.00      CHA1  
ATOM   1582  O   ALA C 122     -26.130  20.563  21.541  0.00  0.00      CHA1  
ATOM   1583  N   GLY C 123     -24.359  19.305  22.021  0.00  0.00      CHA1  
ATOM   1584  HN  GLY C 123     -23.854  18.501  21.717  0.00  0.00      CHA1  
ATOM   1585  CA  GLY C 123     -23.591  20.185  22.770  0.00  0.00      CHA1  
ATOM   1586  HA1 GLY C 123     -24.215  20.756  23.442  0.00  0.00      CHA1  
ATOM   1587  HA2 GLY C 123     -22.988  20.850  22.170  0.00  0.00      CHA1  
ATOM   1588  C   GLY C 123     -22.727  19.271  23.667  0.00  0.00      CHA1  
ATOM   1589  O   GLY C 123     -23.261  18.186  23.972  0.00  0.00      CHA1  
ATOM   1590  N   PRO C 124     -21.510  19.580  24.031  0.00  0.00      CHA1  
ATOM   1591  CD  PRO C 124     -20.817  20.831  23.712  0.00  0.00      CHA1  
ATOM   1592  HD1 PRO C 124     -21.508  21.648  24.011  0.00  0.00      CHA1  
ATOM   1593  HD2 PRO C 124     -20.487  20.938  22.657  0.00  0.00      CHA1  
ATOM   1594  CA  PRO C 124     -20.690  18.644  24.826  0.00  0.00      CHA1  
ATOM   1595  HA  PRO C 124     -20.932  17.644  24.496  0.00  0.00      CHA1  
ATOM   1596  CB  PRO C 124     -19.284  19.256  24.733  0.00  0.00      CHA1  
ATOM   1597  HB1 PRO C 124     -18.815  18.986  23.763  0.00  0.00      CHA1  
ATOM   1598  HB2 PRO C 124     -18.484  19.058  25.478  0.00  0.00      CHA1  
ATOM   1599  CG  PRO C 124     -19.555  20.760  24.675  0.00  0.00      CHA1  
ATOM   1600  HG1 PRO C 124     -18.689  21.233  24.164  0.00  0.00      CHA1  
ATOM   1601  HG2 PRO C 124     -19.755  21.266  25.643  0.00  0.00      CHA1  
ATOM   1602  C   PRO C 124     -21.245  18.598  26.241  0.00  0.00      CHA1  
ATOM   1603  O   PRO C 124     -20.955  17.567  26.805  0.00  0.00      CHA1  
ATOM   1604  N   LYS C 125     -21.964  19.624  26.709  0.00  0.00      CHA1  
ATOM   1605  HN  LYS C 125     -22.070  20.430  26.132  0.00  0.00      CHA1  
ATOM   1606  CA  LYS C 125     -22.604  19.741  27.997  0.00  0.00      CHA1  
ATOM   1607  HA  LYS C 125     -23.111  18.814  28.225  0.00  0.00      CHA1  
ATOM   1608  CB  LYS C 125     -21.571  19.932  29.111  0.00  0.00      CHA1  
ATOM   1609  HB1 LYS C 125     -20.778  20.553  28.642  0.00  0.00      CHA1  
ATOM   1610  HB2 LYS C 125     -22.036  20.521  29.930  0.00  0.00      CHA1  
ATOM   1611  CG  LYS C 125     -20.868  18.787  29.800  0.00  0.00      CHA1  
ATOM   1612  HG1 LYS C 125     -20.291  18.184  29.066  0.00  0.00      CHA1  
ATOM   1613  HG2 LYS C 125     -20.079  19.067  30.530  0.00  0.00      CHA1  
ATOM   1614  CD  LYS C 125     -21.793  17.868  30.587  0.00  0.00      CHA1  
ATOM   1615  HD1 LYS C 125     -22.415  18.503  31.254  0.00  0.00      CHA1  
ATOM   1616  HD2 LYS C 125     -22.546  17.493  29.861  0.00  0.00      CHA1  
ATOM   1617  CE  LYS C 125     -21.123  16.552  31.100  0.00  0.00      CHA1  
ATOM   1618  HE1 LYS C 125     -21.211  15.716  30.374  0.00  0.00      CHA1  
ATOM   1619  HE2 LYS C 125     -20.037  16.631  31.318  0.00  0.00      CHA1  
ATOM   1620  NZ  LYS C 125     -21.834  16.067  32.292  0.00  0.00      CHA1  
ATOM   1621  HZ1 LYS C 125     -21.247  15.229  32.480  0.00  0.00      CHA1  
ATOM   1622  HZ2 LYS C 125     -21.859  16.723  33.099  0.00  0.00      CHA1  
ATOM   1623  HZ3 LYS C 125     -22.728  15.761  31.859  0.00  0.00      CHA1  
ATOM   1624  C   LYS C 125     -23.576  20.838  27.757  0.00  0.00      CHA1  
ATOM   1625  O   LYS C 125     -23.269  21.804  27.052  0.00  0.00      CHA1  
ATOM   1626  N   GLY C 126     -24.696  20.781  28.518  0.00  0.00      CHA1  
ATOM   1627  HN  GLY C 126     -24.726  19.952  29.070  0.00  0.00      CHA1  
ATOM   1628  CA  GLY C 126     -25.487  21.947  28.857  0.00  0.00      CHA1  
ATOM   1629  HA1 GLY C 126     -26.425  21.647  29.301  0.00  0.00      CHA1  
ATOM   1630  HA2 GLY C 126     -25.774  22.438  27.939  0.00  0.00      CHA1  
ATOM   1631  C   GLY C 126     -24.711  22.844  29.777  0.00  0.00      CHA1  
ATOM   1632  O   GLY C 126     -23.711  22.390  30.349  0.00  0.00      CHA1  
ATOM   1633  N   GLU C 127     -25.113  24.122  29.833  0.00  0.00      CHA1  
ATOM   1634  HN  GLU C 127     -26.005  24.352  29.451  0.00  0.00      CHA1  
ATOM   1635  CA  GLU C 127     -24.778  25.079  30.829  0.00  0.00      CHA1  
ATOM   1636  HA  GLU C 127     -23.843  25.459  30.443  0.00  0.00      CHA1  
ATOM   1637  CB  GLU C 127     -25.735  26.308  31.007  0.00  0.00      CHA1  
ATOM   1638  HB1 GLU C 127     -26.741  25.840  31.056  0.00  0.00      CHA1  
ATOM   1639  HB2 GLU C 127     -25.590  26.898  31.937  0.00  0.00      CHA1  
ATOM   1640  CG  GLU C 127     -25.505  27.360  29.914  0.00  0.00      CHA1  
ATOM   1641  HG1 GLU C 127     -24.472  27.770  29.934  0.00  0.00      CHA1  
ATOM   1642  HG2 GLU C 127     -25.505  26.794  28.958  0.00  0.00      CHA1  
ATOM   1643  CD  GLU C 127     -26.577  28.424  29.809  0.00  0.00      CHA1  
ATOM   1644  OE1 GLU C 127     -27.610  28.360  30.563  0.00  0.00      CHA1  
ATOM   1645  OE2 GLU C 127     -26.429  29.293  28.956  0.00  0.00      CHA1  
ATOM   1646  C   GLU C 127     -24.558  24.522  32.261  0.00  0.00      CHA1  
ATOM   1647  O   GLU C 127     -25.284  23.701  32.844  0.00  0.00      CHA1  
ATOM   1648  N   HYP C 128     -23.607  25.013  33.019  0.00  0.00      CHA1  
ATOM   1649  CD  HYP C 128     -22.507  25.872  32.498  0.00  0.00      CHA1  
ATOM   1650  HD1 HYP C 128     -22.824  26.887  32.176  0.00  0.00      CHA1  
ATOM   1651  HD2 HYP C 128     -21.820  25.485  31.717  0.00  0.00      CHA1  
ATOM   1652  CA  HYP C 128     -23.570  25.117  34.501  0.00  0.00      CHA1  
ATOM   1653  HA  HYP C 128     -23.035  24.252  34.863  0.00  0.00      CHA1  
ATOM   1654  CB  HYP C 128     -22.615  26.252  34.803  0.00  0.00      CHA1  
ATOM   1655  HB1 HYP C 128     -22.054  26.347  35.758  0.00  0.00      CHA1  
ATOM   1656  HB2 HYP C 128     -23.244  27.158  34.672  0.00  0.00      CHA1  
ATOM   1657  CG  HYP C 128     -21.612  26.144  33.730  0.00  0.00      CHA1  
ATOM   1658  HG  HYP C 128     -21.009  25.215  33.817  0.00  0.00      CHA1  
ATOM   1659  OE  HYP C 128     -20.846  27.353  33.569  0.00  0.00      CHA1  
ATOM   1660  HE  HYP C 128     -20.321  27.430  34.369  0.00  0.00      CHA1  
ATOM   1661  C   HYP C 128     -24.956  25.195  35.274  0.00  0.00      CHA1  
ATOM   1662  O   HYP C 128     -25.793  26.007  34.790  0.00  0.00      CHA1  
ATOM   1663  N   GLY C 129     -25.199  24.330  36.328  0.00  0.00      CHA1  
ATOM   1664  HN  GLY C 129     -24.543  23.779  36.838  0.00  0.00      CHA1  
ATOM   1665  CA  GLY C 129     -26.538  24.370  37.039  0.00  0.00      CHA1  
ATOM   1666  HA1 GLY C 129     -27.270  24.048  36.313  0.00  0.00      CHA1  
ATOM   1667  HA2 GLY C 129     -26.745  25.361  37.416  0.00  0.00      CHA1  
ATOM   1668  C   GLY C 129     -26.566  23.444  38.237  0.00  0.00      CHA1  
ATOM   1669  O   GLY C 129     -25.568  23.144  38.802  0.00  0.00      CHA1  
ATOM   1670  N   SER C 130     -27.695  22.985  38.669  0.00  0.00      CHA1  
ATOM   1671  HN  SER C 130     -28.511  23.248  38.159  0.00  0.00      CHA1  
ATOM   1672  CA  SER C 130     -27.898  22.327  39.982  0.00  0.00      CHA1  
ATOM   1673  HA  SER C 130     -27.373  22.891  40.740  0.00  0.00      CHA1  
ATOM   1674  CB  SER C 130     -29.336  22.193  40.407  0.00  0.00      CHA1  
ATOM   1675  HB1 SER C 130     -29.949  21.787  39.574  0.00  0.00      CHA1  
ATOM   1676  HB2 SER C 130     -29.523  21.546  41.290  0.00  0.00      CHA1  
ATOM   1677  OG  SER C 130     -29.816  23.545  40.712  0.00  0.00      CHA1  
ATOM   1678  HG1 SER C 130     -29.703  24.028  39.890  0.00  0.00      CHA1  
ATOM   1679  C   SER C 130     -27.509  20.873  39.808  0.00  0.00      CHA1  
ATOM   1680  O   SER C 130     -28.019  20.207  38.888  0.00  0.00      CHA1  
ATOM   1681  N   HYP C 131     -26.616  20.199  40.569  0.00  0.00      CHA1  
ATOM   1682  CD  HYP C 131     -25.780  20.851  41.622  0.00  0.00      CHA1  
ATOM   1683  HD1 HYP C 131     -24.867  21.252  41.132  0.00  0.00      CHA1  
ATOM   1684  HD2 HYP C 131     -26.187  21.754  42.126  0.00  0.00      CHA1  
ATOM   1685  CA  HYP C 131     -26.722  18.798  40.762  0.00  0.00      CHA1  
ATOM   1686  HA  HYP C 131     -26.541  18.366  39.789  0.00  0.00      CHA1  
ATOM   1687  CB  HYP C 131     -25.584  18.516  41.786  0.00  0.00      CHA1  
ATOM   1688  HB1 HYP C 131     -24.611  18.365  41.271  0.00  0.00      CHA1  
ATOM   1689  HB2 HYP C 131     -25.751  17.589  42.375  0.00  0.00      CHA1  
ATOM   1690  CG  HYP C 131     -25.487  19.817  42.637  0.00  0.00      CHA1  
ATOM   1691  HG  HYP C 131     -24.471  19.754  43.082  0.00  0.00      CHA1  
ATOM   1692  OE  HYP C 131     -26.509  19.508  43.559  0.00  0.00      CHA1  
ATOM   1693  HE  HYP C 131     -27.333  19.412  43.076  0.00  0.00      CHA1  
ATOM   1694  C   HYP C 131     -28.099  18.297  41.250  0.00  0.00      CHA1  
ATOM   1695  O   HYP C 131     -28.725  18.898  42.054  0.00  0.00      CHA1  
ATOM   1696  N   GLY C 132     -28.523  17.107  40.806  0.00  0.00      CHA1  
ATOM   1697  HN  GLY C 132     -28.025  16.588  40.115  0.00  0.00      CHA1  
ATOM   1698  CA  GLY C 132     -29.629  16.353  41.400  0.00  0.00      CHA1  
ATOM   1699  HA1 GLY C 132     -30.014  15.657  40.669  0.00  0.00      CHA1  
ATOM   1700  HA2 GLY C 132     -30.433  16.965  41.783  0.00  0.00      CHA1  
ATOM   1701  C   GLY C 132     -29.165  15.536  42.643  0.00  0.00      CHA1  
ATOM   1702  O   GLY C 132     -29.930  15.301  43.545  0.00  0.00      CHA1  
ATOM   1703  N   GLU C 133     -27.871  15.075  42.673  0.00  0.00      CHA1  
ATOM   1704  HN  GLU C 133     -27.280  15.136  41.872  0.00  0.00      CHA1  
ATOM   1705  CA  GLU C 133     -27.362  14.072  43.682  0.00  0.00      CHA1  
ATOM   1706  HA  GLU C 133     -28.167  13.370  43.842  0.00  0.00      CHA1  
ATOM   1707  CB  GLU C 133     -26.144  13.396  43.055  0.00  0.00      CHA1  
ATOM   1708  HB1 GLU C 133     -25.659  14.175  42.429  0.00  0.00      CHA1  
ATOM   1709  HB2 GLU C 133     -25.461  12.977  43.825  0.00  0.00      CHA1  
ATOM   1710  CG  GLU C 133     -26.424  12.121  42.311  0.00  0.00      CHA1  
ATOM   1711  HG1 GLU C 133     -27.038  11.481  42.980  0.00  0.00      CHA1  
ATOM   1712  HG2 GLU C 133     -27.129  12.406  41.501  0.00  0.00      CHA1  
ATOM   1713  CD  GLU C 133     -25.299  11.296  41.781  0.00  0.00      CHA1  
ATOM   1714  OE1 GLU C 133     -25.328  11.020  40.541  0.00  0.00      CHA1  
ATOM   1715  OE2 GLU C 133     -24.454  10.690  42.539  0.00  0.00      CHA1  
ATOM   1716  C   GLU C 133     -26.890  14.696  44.992  0.00  0.00      CHA1  
ATOM   1717  O   GLU C 133     -26.349  15.834  44.992  0.00  0.00      CHA1  
ATOM   1718  N   ASN C 134     -27.132  14.068  46.114  0.00  0.00      CHA1  
ATOM   1719  HN  ASN C 134     -27.540  13.165  46.005  0.00  0.00      CHA1  
ATOM   1720  CA  ASN C 134     -27.023  14.605  47.453  0.00  0.00      CHA1  
ATOM   1721  HA  ASN C 134     -27.235  15.664  47.448  0.00  0.00      CHA1  
ATOM   1722  CB  ASN C 134     -27.853  13.882  48.565  0.00  0.00      CHA1  
ATOM   1723  HB1 ASN C 134     -27.525  14.253  49.560  0.00  0.00      CHA1  
ATOM   1724  HB2 ASN C 134     -28.900  14.201  48.374  0.00  0.00      CHA1  
ATOM   1725  CG  ASN C 134     -27.677  12.410  48.445  0.00  0.00      CHA1  
ATOM   1726  OD1 ASN C 134     -26.822  11.792  47.746  0.00  0.00      CHA1  
ATOM   1727  ND2 ASN C 134     -28.491  11.631  49.165  0.00  0.00      CHA1  
ATOM   1728 HD21 ASN C 134     -28.559  10.639  49.057  0.00  0.00      CHA1  
ATOM   1729 HD22 ASN C 134     -28.929  12.056  49.957  0.00  0.00      CHA1  
ATOM   1730  C   ASN C 134     -25.563  14.686  47.822  0.00  0.00      CHA1  
ATOM   1731  O   ASN C 134     -24.830  13.708  47.661  0.00  0.00      CHA1  
ATOM   1732  N   GLY C 135     -25.086  15.839  48.371  0.00  0.00      CHA1  
ATOM   1733  HN  GLY C 135     -25.595  16.693  48.438  0.00  0.00      CHA1  
ATOM   1734  CA  GLY C 135     -23.835  15.857  49.058  0.00  0.00      CHA1  
ATOM   1735  HA1 GLY C 135     -23.856  16.815  49.555  0.00  0.00      CHA1  
ATOM   1736  HA2 GLY C 135     -23.017  15.960  48.360  0.00  0.00      CHA1  
ATOM   1737  C   GLY C 135     -23.618  14.921  50.234  0.00  0.00      CHA1  
ATOM   1738  O   GLY C 135     -24.203  15.085  51.260  0.00  0.00      CHA1  
ATOM   1739  N   ALA C 136     -22.710  13.877  50.048  0.00  0.00      CHA1  
ATOM   1740  HN  ALA C 136     -22.574  13.672  49.082  0.00  0.00      CHA1  
ATOM   1741  CA  ALA C 136     -21.927  12.967  50.869  0.00  0.00      CHA1  
ATOM   1742  HA  ALA C 136     -22.007  12.032  50.335  0.00  0.00      CHA1  
ATOM   1743  CB  ALA C 136     -20.429  13.345  50.823  0.00  0.00      CHA1  
ATOM   1744  HB1 ALA C 136     -20.213  14.413  51.036  0.00  0.00      CHA1  
ATOM   1745  HB2 ALA C 136     -19.866  12.673  51.506  0.00  0.00      CHA1  
ATOM   1746  HB3 ALA C 136     -20.172  13.190  49.753  0.00  0.00      CHA1  
ATOM   1747  C   ALA C 136     -22.485  12.601  52.170  0.00  0.00      CHA1  
ATOM   1748  O   ALA C 136     -21.769  12.646  53.200  0.00  0.00      CHA1  
ATOM   1749  N   HYP C 137     -23.752  12.120  52.297  0.00  0.00      CHA1  
ATOM   1750  CD  HYP C 137     -24.539  11.516  51.207  0.00  0.00      CHA1  
ATOM   1751  HD1 HYP C 137     -24.297  10.437  51.316  0.00  0.00      CHA1  
ATOM   1752  HD2 HYP C 137     -24.201  11.958  50.245  0.00  0.00      CHA1  
ATOM   1753  CA  HYP C 137     -24.399  11.908  53.615  0.00  0.00      CHA1  
ATOM   1754  HA  HYP C 137     -23.758  11.156  54.050  0.00  0.00      CHA1  
ATOM   1755  CB  HYP C 137     -25.757  11.285  53.172  0.00  0.00      CHA1  
ATOM   1756  HB1 HYP C 137     -26.643  11.540  53.792  0.00  0.00      CHA1  
ATOM   1757  HB2 HYP C 137     -25.573  10.189  53.164  0.00  0.00      CHA1  
ATOM   1758  CG  HYP C 137     -25.955  11.679  51.710  0.00  0.00      CHA1  
ATOM   1759  HG  HYP C 137     -26.675  11.017  51.183  0.00  0.00      CHA1  
ATOM   1760  OE  HYP C 137     -26.257  13.126  51.627  0.00  0.00      CHA1  
ATOM   1761  HE  HYP C 137     -25.457  13.606  51.854  0.00  0.00      CHA1  
ATOM   1762  C   HYP C 137     -24.534  13.085  54.569  0.00  0.00      CHA1  
ATOM   1763  O   HYP C 137     -24.290  14.220  54.115  0.00  0.00      CHA1  
ATOM   1764  N   GLY C 138     -25.051  12.897  55.751  0.00  0.00      CHA1  
ATOM   1765  HN  GLY C 138     -24.969  11.958  56.075  0.00  0.00      CHA1  
ATOM   1766  CA  GLY C 138     -25.481  14.090  56.547  0.00  0.00      CHA1  
ATOM   1767  HA1 GLY C 138     -26.467  13.815  56.892  0.00  0.00      CHA1  
ATOM   1768  HA2 GLY C 138     -25.499  14.981  55.938  0.00  0.00      CHA1  
ATOM   1769  C   GLY C 138     -24.681  14.336  57.814  0.00  0.00      CHA1  
ATOM   1770  O   GLY C 138     -24.299  13.338  58.485  0.00  0.00      CHA1  
ATOM   1771  N   GLN C 139     -24.425  15.667  58.054  0.00  0.00      CHA1  
ATOM   1772  HN  GLN C 139     -24.865  16.393  57.531  0.00  0.00      CHA1  
ATOM   1773  CA  GLN C 139     -23.413  16.059  59.009  0.00  0.00      CHA1  
ATOM   1774  HA  GLN C 139     -22.712  15.237  59.004  0.00  0.00      CHA1  
ATOM   1775  CB  GLN C 139     -22.697  17.398  58.607  0.00  0.00      CHA1  
ATOM   1776  HB1 GLN C 139     -22.321  17.316  57.565  0.00  0.00      CHA1  
ATOM   1777  HB2 GLN C 139     -23.472  18.189  58.701  0.00  0.00      CHA1  
ATOM   1778  CG  GLN C 139     -21.635  17.833  59.591  0.00  0.00      CHA1  
ATOM   1779  HG1 GLN C 139     -20.983  18.623  59.161  0.00  0.00      CHA1  
ATOM   1780  HG2 GLN C 139     -22.127  18.265  60.489  0.00  0.00      CHA1  
ATOM   1781  CD  GLN C 139     -20.671  16.719  60.171  0.00  0.00      CHA1  
ATOM   1782  OE1 GLN C 139     -20.475  16.596  61.404  0.00  0.00      CHA1  
ATOM   1783  NE2 GLN C 139     -19.971  16.073  59.205  0.00  0.00      CHA1  
ATOM   1784 HE21 GLN C 139     -19.387  15.309  59.480  0.00  0.00      CHA1  
ATOM   1785 HE22 GLN C 139     -19.960  16.436  58.274  0.00  0.00      CHA1  
ATOM   1786  C   GLN C 139     -24.094  16.150  60.324  0.00  0.00      CHA1  
ATOM   1787  O   GLN C 139     -25.043  16.878  60.471  0.00  0.00      CHA1  
ATOM   1788  N   MET C 140     -23.565  15.495  61.308  0.00  0.00      CHA1  
ATOM   1789  HN  MET C 140     -22.829  14.858  61.093  0.00  0.00      CHA1  
ATOM   1790  CA  MET C 140     -23.969  15.578  62.730  0.00  0.00      CHA1  
ATOM   1791  HA  MET C 140     -25.048  15.619  62.756  0.00  0.00      CHA1  
ATOM   1792  CB  MET C 140     -23.468  14.355  63.548  0.00  0.00      CHA1  
ATOM   1793  HB1 MET C 140     -23.780  13.375  63.130  0.00  0.00      CHA1  
ATOM   1794  HB2 MET C 140     -22.362  14.339  63.439  0.00  0.00      CHA1  
ATOM   1795  CG  MET C 140     -23.754  14.213  65.086  0.00  0.00      CHA1  
ATOM   1796  HG1 MET C 140     -23.489  13.193  65.440  0.00  0.00      CHA1  
ATOM   1797  HG2 MET C 140     -23.016  14.874  65.589  0.00  0.00      CHA1  
ATOM   1798  SD  MET C 140     -25.539  14.393  65.507  0.00  0.00      CHA1  
ATOM   1799  CE  MET C 140     -25.411  15.143  67.117  0.00  0.00      CHA1  
ATOM   1800  HE1 MET C 140     -24.828  16.082  67.004  0.00  0.00      CHA1  
ATOM   1801  HE2 MET C 140     -26.410  15.409  67.525  0.00  0.00      CHA1  
ATOM   1802  HE3 MET C 140     -25.035  14.347  67.795  0.00  0.00      CHA1  
ATOM   1803  C   MET C 140     -23.627  16.903  63.430  0.00  0.00      CHA1  
ATOM   1804  O   MET C 140     -24.452  17.428  64.141  0.00  0.00      CHA1  
ATOM   1805  N   GLY C 141     -22.441  17.458  63.122  0.00  0.00      CHA1  
ATOM   1806  HN  GLY C 141     -21.772  16.935  62.599  0.00  0.00      CHA1  
ATOM   1807  CA  GLY C 141     -21.785  18.477  63.963  0.00  0.00      CHA1  
ATOM   1808  HA1 GLY C 141     -22.534  19.087  64.448  0.00  0.00      CHA1  
ATOM   1809  HA2 GLY C 141     -21.134  19.009  63.285  0.00  0.00      CHA1  
ATOM   1810  C   GLY C 141     -21.014  17.866  65.078  0.00  0.00      CHA1  
ATOM   1811  O   GLY C 141     -20.982  16.649  65.315  0.00  0.00      CHA1  
ATOM   1812  N   PRO C 142     -20.166  18.617  65.811  0.00  0.00      CHA1  
ATOM   1813  CD  PRO C 142     -20.217  20.073  65.855  0.00  0.00      CHA1  
ATOM   1814  HD1 PRO C 142     -21.215  20.482  66.121  0.00  0.00      CHA1  
ATOM   1815  HD2 PRO C 142     -19.786  20.419  64.891  0.00  0.00      CHA1  
ATOM   1816  CA  PRO C 142     -19.436  18.018  66.927  0.00  0.00      CHA1  
ATOM   1817  HA  PRO C 142     -18.827  17.207  66.556  0.00  0.00      CHA1  
ATOM   1818  CB  PRO C 142     -18.467  19.049  67.269  0.00  0.00      CHA1  
ATOM   1819  HB1 PRO C 142     -17.590  19.051  66.587  0.00  0.00      CHA1  
ATOM   1820  HB2 PRO C 142     -18.095  19.198  68.305  0.00  0.00      CHA1  
ATOM   1821  CG  PRO C 142     -19.224  20.369  67.008  0.00  0.00      CHA1  
ATOM   1822  HG1 PRO C 142     -18.627  21.275  66.767  0.00  0.00      CHA1  
ATOM   1823  HG2 PRO C 142     -19.848  20.762  67.838  0.00  0.00      CHA1  
ATOM   1824  C   PRO C 142     -20.253  17.486  68.139  0.00  0.00      CHA1  
ATOM   1825  O   PRO C 142     -19.735  16.619  68.819  0.00  0.00      CHA1  
ATOM   1826  N   ARG C 143     -21.499  17.978  68.372  0.00  0.00      CHA1  
ATOM   1827  HN  ARG C 143     -21.847  18.634  67.707  0.00  0.00      CHA1  
ATOM   1828  CA  ARG C 143     -22.309  17.793  69.585  0.00  0.00      CHA1  
ATOM   1829  HA  ARG C 143     -22.267  16.724  69.732  0.00  0.00      CHA1  
ATOM   1830  CB  ARG C 143     -21.810  18.598  70.737  0.00  0.00      CHA1  
ATOM   1831  HB1 ARG C 143     -22.412  18.324  71.629  0.00  0.00      CHA1  
ATOM   1832  HB2 ARG C 143     -20.818  18.151  70.959  0.00  0.00      CHA1  
ATOM   1833  CG  ARG C 143     -21.782  20.173  70.593  0.00  0.00      CHA1  
ATOM   1834  HG1 ARG C 143     -21.048  20.575  71.323  0.00  0.00      CHA1  
ATOM   1835  HG2 ARG C 143     -21.492  20.528  69.581  0.00  0.00      CHA1  
ATOM   1836  CD  ARG C 143     -23.114  20.841  70.987  0.00  0.00      CHA1  
ATOM   1837  HD1 ARG C 143     -23.926  20.716  70.239  0.00  0.00      CHA1  
ATOM   1838  HD2 ARG C 143     -23.384  20.229  71.875  0.00  0.00      CHA1  
ATOM   1839  NE  ARG C 143     -22.792  22.216  71.434  0.00  0.00      CHA1  
ATOM   1840  HE  ARG C 143     -23.030  22.705  72.274  0.00  0.00      CHA1  
ATOM   1841  CZ  ARG C 143     -22.245  23.146  70.648  0.00  0.00      CHA1  
ATOM   1842  NH1 ARG C 143     -22.260  23.090  69.331  0.00  0.00      CHA1  
ATOM   1843 HH11 ARG C 143     -22.170  23.933  68.801  0.00  0.00      CHA1  
ATOM   1844 HH12 ARG C 143     -22.632  22.264  68.909  0.00  0.00      CHA1  
ATOM   1845  NH2 ARG C 143     -21.974  24.338  71.162  0.00  0.00      CHA1  
ATOM   1846 HH21 ARG C 143     -22.058  25.054  70.469  0.00  0.00      CHA1  
ATOM   1847 HH22 ARG C 143     -22.150  24.517  72.130  0.00  0.00      CHA1  
ATOM   1848  C   ARG C 143     -23.771  18.159  69.264  0.00  0.00      CHA1  
ATOM   1849  O   ARG C 143     -24.054  18.768  68.259  0.00  0.00      CHA1  
ATOM   1850  N   GLY C 144     -24.660  17.707  70.154  0.00  0.00      CHA1  
ATOM   1851  HN  GLY C 144     -24.470  17.385  71.078  0.00  0.00      CHA1  
ATOM   1852  CA  GLY C 144     -26.108  18.257  70.168  0.00  0.00      CHA1  
ATOM   1853  HA1 GLY C 144     -26.634  17.432  69.711  0.00  0.00      CHA1  
ATOM   1854  HA2 GLY C 144     -26.248  19.254  69.778  0.00  0.00      CHA1  
ATOM   1855  C   GLY C 144     -26.637  18.411  71.544  0.00  0.00      CHA1  
ATOM   1856  O   GLY C 144     -26.168  17.737  72.418  0.00  0.00      CHA1  
ATOM   1857  N   LEU C 145     -27.523  19.418  71.692  0.00  0.00      CHA1  
ATOM   1858  HN  LEU C 145     -27.668  20.069  70.950  0.00  0.00      CHA1  
ATOM   1859  CA  LEU C 145     -28.147  19.750  72.981  0.00  0.00      CHA1  
ATOM   1860  HA  LEU C 145     -28.578  20.736  72.884  0.00  0.00      CHA1  
ATOM   1861  CB  LEU C 145     -29.448  18.886  73.096  0.00  0.00      CHA1  
ATOM   1862  HB1 LEU C 145     -29.162  17.831  73.295  0.00  0.00      CHA1  
ATOM   1863  HB2 LEU C 145     -30.017  19.236  73.983  0.00  0.00      CHA1  
ATOM   1864  CG  LEU C 145     -30.391  18.866  71.937  0.00  0.00      CHA1  
ATOM   1865  HG  LEU C 145     -29.916  18.155  71.229  0.00  0.00      CHA1  
ATOM   1866  CD1 LEU C 145     -31.747  18.286  72.412  0.00  0.00      CHA1  
ATOM   1867 HD11 LEU C 145     -32.250  18.958  73.139  0.00  0.00      CHA1  
ATOM   1868 HD12 LEU C 145     -32.515  18.250  71.610  0.00  0.00      CHA1  
ATOM   1869 HD13 LEU C 145     -31.637  17.328  72.964  0.00  0.00      CHA1  
ATOM   1870  CD2 LEU C 145     -30.770  20.164  71.184  0.00  0.00      CHA1  
ATOM   1871 HD21 LEU C 145     -31.191  20.988  71.798  0.00  0.00      CHA1  
ATOM   1872 HD22 LEU C 145     -29.870  20.576  70.679  0.00  0.00      CHA1  
ATOM   1873 HD23 LEU C 145     -31.598  19.976  70.467  0.00  0.00      CHA1  
ATOM   1874  C   LEU C 145     -27.336  19.629  74.292  0.00  0.00      CHA1  
ATOM   1875  O   LEU C 145     -27.440  18.621  75.025  0.00  0.00      CHA1  
ATOM   1876  N   HYP C 146     -26.409  20.556  74.534  0.00  0.00      CHA1  
ATOM   1877  CD  HYP C 146     -26.101  21.617  73.602  0.00  0.00      CHA1  
ATOM   1878  HD1 HYP C 146     -25.596  21.113  72.750  0.00  0.00      CHA1  
ATOM   1879  HD2 HYP C 146     -26.990  22.210  73.298  0.00  0.00      CHA1  
ATOM   1880  CA  HYP C 146     -25.161  20.329  75.338  0.00  0.00      CHA1  
ATOM   1881  HA  HYP C 146     -24.750  19.368  75.065  0.00  0.00      CHA1  
ATOM   1882  CB  HYP C 146     -24.166  21.422  74.872  0.00  0.00      CHA1  
ATOM   1883  HB1 HYP C 146     -23.384  21.152  74.131  0.00  0.00      CHA1  
ATOM   1884  HB2 HYP C 146     -23.618  21.874  75.727  0.00  0.00      CHA1  
ATOM   1885  CG  HYP C 146     -25.053  22.553  74.263  0.00  0.00      CHA1  
ATOM   1886  HG  HYP C 146     -25.597  23.045  75.096  0.00  0.00      CHA1  
ATOM   1887  OE  HYP C 146     -24.430  23.509  73.403  0.00  0.00      CHA1  
ATOM   1888  HE  HYP C 146     -25.017  24.260  73.295  0.00  0.00      CHA1  
ATOM   1889  C   HYP C 146     -25.423  20.304  76.806  0.00  0.00      CHA1  
ATOM   1890  O   HYP C 146     -24.793  19.510  77.510  0.00  0.00      CHA1  
ATOM   1891  N   GLY C 147     -26.318  21.288  77.295  0.00  0.00      CHA1  
ATOM   1892  HN  GLY C 147     -26.786  21.825  76.598  0.00  0.00      CHA1  
ATOM   1893  CA  GLY C 147     -26.558  21.771  78.700  0.00  0.00      CHA1  
ATOM   1894  HA1 GLY C 147     -27.506  22.289  78.689  0.00  0.00      CHA1  
ATOM   1895  HA2 GLY C 147     -25.715  22.381  78.987  0.00  0.00      CHA1  
ATOM   1896  C   GLY C 147     -26.661  20.731  79.804  0.00  0.00      CHA1  
ATOM   1897  O   GLY C 147     -27.104  19.609  79.495  0.00  0.00      CHA1  
ATOM   1898  N   GLU C 148     -26.409  21.141  80.989  0.00  0.00      CHA1  
ATOM   1899  HN  GLU C 148     -26.180  22.107  81.084  0.00  0.00      CHA1  
ATOM   1900  CA  GLU C 148     -26.543  20.368  82.161  0.00  0.00      CHA1  
ATOM   1901  HA  GLU C 148     -27.597  20.176  82.299  0.00  0.00      CHA1  
ATOM   1902  CB  GLU C 148     -25.548  19.156  82.182  0.00  0.00      CHA1  
ATOM   1903  HB1 GLU C 148     -26.026  18.368  81.561  0.00  0.00      CHA1  
ATOM   1904  HB2 GLU C 148     -24.645  19.488  81.627  0.00  0.00      CHA1  
ATOM   1905  CG  GLU C 148     -24.971  18.524  83.524  0.00  0.00      CHA1  
ATOM   1906  HG1 GLU C 148     -24.114  17.851  83.303  0.00  0.00      CHA1  
ATOM   1907  HG2 GLU C 148     -24.803  19.342  84.257  0.00  0.00      CHA1  
ATOM   1908  CD  GLU C 148     -25.980  17.594  84.222  0.00  0.00      CHA1  
ATOM   1909  OE1 GLU C 148     -25.642  16.357  84.425  0.00  0.00      CHA1  
ATOM   1910  OE2 GLU C 148     -27.034  18.106  84.636  0.00  0.00      CHA1  
ATOM   1911  C   GLU C 148     -26.271  21.354  83.261  0.00  0.00      CHA1  
ATOM   1912  O   GLU C 148     -25.405  22.154  83.111  0.00  0.00      CHA1  
ATOM   1913  N   ARG C 149     -27.068  21.441  84.350  0.00  0.00      CHA1  
ATOM   1914  HN  ARG C 149     -27.921  20.929  84.412  0.00  0.00      CHA1  
ATOM   1915  CA  ARG C 149     -26.820  22.346  85.469  0.00  0.00      CHA1  
ATOM   1916  HA  ARG C 149     -25.899  22.903  85.378  0.00  0.00      CHA1  
ATOM   1917  CB  ARG C 149     -28.047  23.257  85.665  0.00  0.00      CHA1  
ATOM   1918  HB1 ARG C 149     -28.954  22.825  86.141  0.00  0.00      CHA1  
ATOM   1919  HB2 ARG C 149     -27.893  24.008  86.469  0.00  0.00      CHA1  
ATOM   1920  CG  ARG C 149     -28.424  24.228  84.511  0.00  0.00      CHA1  
ATOM   1921  HG1 ARG C 149     -28.705  23.547  83.680  0.00  0.00      CHA1  
ATOM   1922  HG2 ARG C 149     -29.376  24.707  84.823  0.00  0.00      CHA1  
ATOM   1923  CD  ARG C 149     -27.527  25.377  84.062  0.00  0.00      CHA1  
ATOM   1924  HD1 ARG C 149     -28.111  25.965  83.321  0.00  0.00      CHA1  
ATOM   1925  HD2 ARG C 149     -27.257  26.061  84.895  0.00  0.00      CHA1  
ATOM   1926  NE  ARG C 149     -26.302  24.846  83.387  0.00  0.00      CHA1  
ATOM   1927  HE  ARG C 149     -26.074  23.878  83.493  0.00  0.00      CHA1  
ATOM   1928  CZ  ARG C 149     -25.267  25.606  83.102  0.00  0.00      CHA1  
ATOM   1929  NH1 ARG C 149     -25.168  26.911  83.060  0.00  0.00      CHA1  
ATOM   1930 HH11 ARG C 149     -24.264  27.310  83.218  0.00  0.00      CHA1  
ATOM   1931 HH12 ARG C 149     -25.959  27.424  83.392  0.00  0.00      CHA1  
ATOM   1932  NH2 ARG C 149     -24.169  24.892  82.808  0.00  0.00      CHA1  
ATOM   1933 HH21 ARG C 149     -23.577  25.479  82.255  0.00  0.00      CHA1  
ATOM   1934 HH22 ARG C 149     -24.145  23.893  82.770  0.00  0.00      CHA1  
ATOM   1935  C   ARG C 149     -26.707  21.462  86.749  0.00  0.00      CHA1  
ATOM   1936  O   ARG C 149     -26.880  21.944  87.852  0.00  0.00      CHA1  
ATOM   1937  N   GLY C 150     -26.449  20.184  86.610  0.00  0.00      CHA1  
ATOM   1938  HN  GLY C 150     -26.431  19.851  85.671  0.00  0.00      CHA1  
ATOM   1939  CA  GLY C 150     -26.208  19.232  87.675  0.00  0.00      CHA1  
ATOM   1940  HA1 GLY C 150     -25.665  19.780  88.430  0.00  0.00      CHA1  
ATOM   1941  HA2 GLY C 150     -25.576  18.453  87.275  0.00  0.00      CHA1  
ATOM   1942  C   GLY C 150     -27.442  18.598  88.255  0.00  0.00      CHA1  
ATOM   1943  O   GLY C 150     -27.781  18.742  89.408  0.00  0.00      CHA1  
ATOM   1944  N   ARG C 151     -28.230  17.963  87.380  0.00  0.00      CHA1  
ATOM   1945  HN  ARG C 151     -27.740  17.731  86.544  0.00  0.00      CHA1  
ATOM   1946  CA  ARG C 151     -29.319  17.040  87.771  0.00  0.00      CHA1  
ATOM   1947  HA  ARG C 151     -29.396  16.898  88.839  0.00  0.00      CHA1  
ATOM   1948  CB  ARG C 151     -30.661  17.547  87.222  0.00  0.00      CHA1  
ATOM   1949  HB1 ARG C 151     -30.779  17.488  86.119  0.00  0.00      CHA1  
ATOM   1950  HB2 ARG C 151     -31.345  16.797  87.674  0.00  0.00      CHA1  
ATOM   1951  CG  ARG C 151     -30.991  19.029  87.562  0.00  0.00      CHA1  
ATOM   1952  HG1 ARG C 151     -30.304  19.714  87.020  0.00  0.00      CHA1  
ATOM   1953  HG2 ARG C 151     -32.000  19.226  87.141  0.00  0.00      CHA1  
ATOM   1954  CD  ARG C 151     -31.100  19.383  89.065  0.00  0.00      CHA1  
ATOM   1955  HD1 ARG C 151     -31.901  18.818  89.588  0.00  0.00      CHA1  
ATOM   1956  HD2 ARG C 151     -30.142  19.344  89.626  0.00  0.00      CHA1  
ATOM   1957  NE  ARG C 151     -31.394  20.805  89.268  0.00  0.00      CHA1  
ATOM   1958  HE  ARG C 151     -32.269  21.188  88.971  0.00  0.00      CHA1  
ATOM   1959  CZ  ARG C 151     -30.444  21.777  89.282  0.00  0.00      CHA1  
ATOM   1960  NH1 ARG C 151     -29.169  21.556  89.472  0.00  0.00      CHA1  
ATOM   1961 HH11 ARG C 151     -28.592  22.321  89.759  0.00  0.00      CHA1  
ATOM   1962 HH12 ARG C 151     -28.833  20.635  89.274  0.00  0.00      CHA1  
ATOM   1963  NH2 ARG C 151     -30.837  23.040  89.437  0.00  0.00      CHA1  
ATOM   1964 HH21 ARG C 151     -30.160  23.685  89.793  0.00  0.00      CHA1  
ATOM   1965 HH22 ARG C 151     -31.819  23.210  89.512  0.00  0.00      CHA1  
ATOM   1966  C   ARG C 151     -28.939  15.740  87.191  0.00  0.00      CHA1  
ATOM   1967  O   ARG C 151     -29.539  15.324  86.237  0.00  0.00      CHA1  
ATOM   1968  N   HYP C 152     -27.876  15.081  87.666  0.00  0.00      CHA1  
ATOM   1969  CD  HYP C 152     -27.155  14.261  86.744  0.00  0.00      CHA1  
ATOM   1970  HD1 HYP C 152     -27.602  13.246  86.807  0.00  0.00      CHA1  
ATOM   1971  HD2 HYP C 152     -27.212  14.622  85.695  0.00  0.00      CHA1  
ATOM   1972  CA  HYP C 152     -27.190  15.178  88.987  0.00  0.00      CHA1  
ATOM   1973  HA  HYP C 152     -26.929  16.223  89.066  0.00  0.00      CHA1  
ATOM   1974  CB  HYP C 152     -26.016  14.286  88.859  0.00  0.00      CHA1  
ATOM   1975  HB1 HYP C 152     -26.268  13.237  89.124  0.00  0.00      CHA1  
ATOM   1976  HB2 HYP C 152     -25.133  14.616  89.447  0.00  0.00      CHA1  
ATOM   1977  CG  HYP C 152     -25.706  14.327  87.223  0.00  0.00      CHA1  
ATOM   1978  HG  HYP C 152     -25.060  13.484  86.900  0.00  0.00      CHA1  
ATOM   1979  OE  HYP C 152     -25.177  15.614  87.019  0.00  0.00      CHA1  
ATOM   1980  HE  HYP C 152     -25.233  15.787  86.076  0.00  0.00      CHA1  
ATOM   1981  C   HYP C 152     -27.939  14.909  90.252  0.00  0.00      CHA1  
ATOM   1982  O   HYP C 152     -29.135  14.794  90.352  0.00  0.00      CHA1  
ATOM   1983  N   GLY C 153     -27.182  14.859  91.356  0.00  0.00      CHA1  
ATOM   1984  HN  GLY C 153     -26.221  15.123  91.306  0.00  0.00      CHA1  
ATOM   1985  CA  GLY C 153     -27.725  14.515  92.620  0.00  0.00      CHA1  
ATOM   1986  HA1 GLY C 153     -27.595  13.454  92.773  0.00  0.00      CHA1  
ATOM   1987  HA2 GLY C 153     -28.720  14.920  92.731  0.00  0.00      CHA1  
ATOM   1988  C   GLY C 153     -26.782  15.132  93.637  0.00  0.00      CHA1  
ATOM   1989  O   GLY C 153     -26.313  16.209  93.365  0.00  0.00      CHA1  
ATOM   1990  N   ALA C 154     -26.458  14.430  94.801  0.00  0.00      CHA1  
ATOM   1991  HN  ALA C 154     -26.717  13.467  94.835  0.00  0.00      CHA1  
ATOM   1992  CA  ALA C 154     -25.690  14.889  95.893  0.00  0.00      CHA1  
ATOM   1993  HA  ALA C 154     -25.193  15.796  95.584  0.00  0.00      CHA1  
ATOM   1994  CB  ALA C 154     -26.671  15.109  96.982  0.00  0.00      CHA1  
ATOM   1995  HB1 ALA C 154     -26.167  15.743  97.743  0.00  0.00      CHA1  
ATOM   1996  HB2 ALA C 154     -27.543  15.642  96.545  0.00  0.00      CHA1  
ATOM   1997  HB3 ALA C 154     -26.983  14.160  97.468  0.00  0.00      CHA1  
ATOM   1998  C   ALA C 154     -24.606  13.835  96.217  0.00  0.00      CHA1  
ATOM   1999  O   ALA C 154     -24.769  12.648  96.038  0.00  0.00      CHA1  
ATOM   2000  N   PRO C 155     -23.406  14.175  96.655  0.00  0.00      CHA1  
ATOM   2001  CD  PRO C 155     -23.038  15.518  96.960  0.00  0.00      CHA1  
ATOM   2002  HD1 PRO C 155     -23.666  15.829  97.822  0.00  0.00      CHA1  
ATOM   2003  HD2 PRO C 155     -23.195  16.176  96.078  0.00  0.00      CHA1  
ATOM   2004  CA  PRO C 155     -22.384  13.227  97.066  0.00  0.00      CHA1  
ATOM   2005  HA  PRO C 155     -21.960  12.814  96.163  0.00  0.00      CHA1  
ATOM   2006  CB  PRO C 155     -21.400  14.102  97.892  0.00  0.00      CHA1  
ATOM   2007  HB1 PRO C 155     -20.376  13.696  98.037  0.00  0.00      CHA1  
ATOM   2008  HB2 PRO C 155     -21.910  14.330  98.853  0.00  0.00      CHA1  
ATOM   2009  CG  PRO C 155     -21.471  15.445  97.279  0.00  0.00      CHA1  
ATOM   2010  HG1 PRO C 155     -20.980  15.604  96.296  0.00  0.00      CHA1  
ATOM   2011  HG2 PRO C 155     -21.225  16.307  97.935  0.00  0.00      CHA1  
ATOM   2012  C   PRO C 155     -22.671  11.980  97.804  0.00  0.00      CHA1  
ATOM   2013  O   PRO C 155     -23.797  11.620  98.202  0.00  0.00      CHA1  
ATOM   2014  N   GLY C 156     -21.712  11.085  97.921  0.00  0.00      CHA1  
ATOM   2015  HN  GLY C 156     -20.845  11.360  97.513  0.00  0.00      CHA1  
ATOM   2016  CA  GLY C 156     -21.730   9.789  98.716  0.00  0.00      CHA1  
ATOM   2017  HA1 GLY C 156     -20.777   9.292  98.612  0.00  0.00      CHA1  
ATOM   2018  HA2 GLY C 156     -22.456   9.203  98.173  0.00  0.00      CHA1  
ATOM   2019  C   GLY C 156     -22.156   9.780 100.145  0.00  0.00      CHA1  
ATOM   2020  O   GLY C 156     -23.161   9.173 100.486  0.00  0.00      CHA1  
ATOM   2021  N   PRO C 157     -21.353  10.418 101.075  0.00  0.00      CHA1  
ATOM   2022  CD  PRO C 157     -19.880  10.613 100.870  0.00  0.00      CHA1  
ATOM   2023  HD1 PRO C 157     -19.742  11.676 100.577  0.00  0.00      CHA1  
ATOM   2024  HD2 PRO C 157     -19.427  10.008 100.056  0.00  0.00      CHA1  
ATOM   2025  CA  PRO C 157     -21.737  10.572 102.472  0.00  0.00      CHA1  
ATOM   2026  HA  PRO C 157     -22.207   9.635 102.731  0.00  0.00      CHA1  
ATOM   2027  CB  PRO C 157     -20.379  10.773 103.246  0.00  0.00      CHA1  
ATOM   2028  HB1 PRO C 157     -20.426  10.224 104.211  0.00  0.00      CHA1  
ATOM   2029  HB2 PRO C 157     -20.329  11.873 103.390  0.00  0.00      CHA1  
ATOM   2030  CG  PRO C 157     -19.308  10.268 102.263  0.00  0.00      CHA1  
ATOM   2031  HG1 PRO C 157     -19.197   9.163 102.232  0.00  0.00      CHA1  
ATOM   2032  HG2 PRO C 157     -18.328  10.787 102.335  0.00  0.00      CHA1  
ATOM   2033  C   PRO C 157     -22.792  11.626 102.751  0.00  0.00      CHA1  
ATOM   2034  O   PRO C 157     -22.924  12.169 103.847  0.00  0.00      CHA1  
ATOM   2035  N   ALA C 158     -23.597  12.022 101.737  0.00  0.00      CHA1  
ATOM   2036  HN  ALA C 158     -23.413  11.622 100.842  0.00  0.00      CHA1  
ATOM   2037  CA  ALA C 158     -24.538  13.114 101.861  0.00  0.00      CHA1  
ATOM   2038  HA  ALA C 158     -24.099  13.961 102.367  0.00  0.00      CHA1  
ATOM   2039  CB  ALA C 158     -24.998  13.377 100.463  0.00  0.00      CHA1  
ATOM   2040  HB1 ALA C 158     -25.802  14.136 100.564  0.00  0.00      CHA1  
ATOM   2041  HB2 ALA C 158     -24.113  13.746  99.902  0.00  0.00      CHA1  
ATOM   2042  HB3 ALA C 158     -25.441  12.458 100.023  0.00  0.00      CHA1  
ATOM   2043  C   ALA C 158     -25.719  12.779 102.743  0.00  0.00      CHA1  
ATOM   2044  O   ALA C 158     -26.632  12.102 102.294  0.00  0.00      CHA1  
ATOM   2045  N   GLY C 159     -25.765  13.312 103.990  0.00  0.00      CHA1  
ATOM   2046  HN  GLY C 159     -24.973  13.834 104.297  0.00  0.00      CHA1  
ATOM   2047  CA  GLY C 159     -26.862  12.972 104.932  0.00  0.00      CHA1  
ATOM   2048  HA1 GLY C 159     -27.551  12.243 104.531  0.00  0.00      CHA1  
ATOM   2049  HA2 GLY C 159     -27.395  13.904 105.049  0.00  0.00      CHA1  
ATOM   2050  C   GLY C 159     -26.320  12.414 106.189  0.00  0.00      CHA1  
ATOM   2051  O   GLY C 159     -27.029  12.025 107.092  0.00  0.00      CHA1  
ATOM   2052  N   ALA C 160     -24.973  12.590 106.347  0.00  0.00      CHA1  
ATOM   2053  HN  ALA C 160     -24.388  12.785 105.564  0.00  0.00      CHA1  
ATOM   2054  CA  ALA C 160     -24.158  12.492 107.547  0.00  0.00      CHA1  
ATOM   2055  HA  ALA C 160     -24.378  11.448 107.709  0.00  0.00      CHA1  
ATOM   2056  CB  ALA C 160     -22.691  12.777 107.323  0.00  0.00      CHA1  
ATOM   2057  HB1 ALA C 160     -22.153  12.072 106.653  0.00  0.00      CHA1  
ATOM   2058  HB2 ALA C 160     -22.435  13.745 106.842  0.00  0.00      CHA1  
ATOM   2059  HB3 ALA C 160     -22.165  12.574 108.280  0.00  0.00      CHA1  
ATOM   2060  C   ALA C 160     -24.795  13.365 108.625  0.00  0.00      CHA1  
ATOM   2061  O   ALA C 160     -25.289  14.455 108.447  0.00  0.00      CHA1  
ATOM   2062  N   ARG C 161     -24.779  12.833 109.912  0.00  0.00      CHA1  
ATOM   2063  HN  ARG C 161     -24.379  11.928 110.031  0.00  0.00      CHA1  
ATOM   2064  CA  ARG C 161     -25.480  13.538 110.991  0.00  0.00      CHA1  
ATOM   2065  HA  ARG C 161     -26.471  13.812 110.661  0.00  0.00      CHA1  
ATOM   2066  CB  ARG C 161     -25.753  12.495 112.172  0.00  0.00      CHA1  
ATOM   2067  HB1 ARG C 161     -24.816  12.211 112.697  0.00  0.00      CHA1  
ATOM   2068  HB2 ARG C 161     -26.464  13.030 112.836  0.00  0.00      CHA1  
ATOM   2069  CG  ARG C 161     -26.512  11.188 111.784  0.00  0.00      CHA1  
ATOM   2070  HG1 ARG C 161     -27.536  11.469 111.456  0.00  0.00      CHA1  
ATOM   2071  HG2 ARG C 161     -26.050  10.772 110.863  0.00  0.00      CHA1  
ATOM   2072  CD  ARG C 161     -26.464  10.112 112.847  0.00  0.00      CHA1  
ATOM   2073  HD1 ARG C 161     -26.809   9.079 112.626  0.00  0.00      CHA1  
ATOM   2074  HD2 ARG C 161     -25.384   9.994 113.081  0.00  0.00      CHA1  
ATOM   2075  NE  ARG C 161     -27.211  10.674 114.027  0.00  0.00      CHA1  
ATOM   2076  HE  ARG C 161     -26.831  11.189 114.795  0.00  0.00      CHA1  
ATOM   2077  CZ  ARG C 161     -28.485  10.567 114.143  0.00  0.00      CHA1  
ATOM   2078  NH1 ARG C 161     -29.323   9.986 113.344  0.00  0.00      CHA1  
ATOM   2079 HH11 ARG C 161     -30.281  10.260 113.432  0.00  0.00      CHA1  
ATOM   2080 HH12 ARG C 161     -28.893   9.790 112.463  0.00  0.00      CHA1  
ATOM   2081  NH2 ARG C 161     -29.001  11.084 115.271  0.00  0.00      CHA1  
ATOM   2082 HH21 ARG C 161     -29.990  11.164 115.397  0.00  0.00      CHA1  
ATOM   2083 HH22 ARG C 161     -28.470  11.607 115.938  0.00  0.00      CHA1  
ATOM   2084  C   ARG C 161     -24.840  14.836 111.553  0.00  0.00      CHA1  
ATOM   2085  O   ARG C 161     -25.127  15.210 112.691  0.00  0.00      CHA1  
ATOM   2086  N   GLY C 162     -23.967  15.512 110.713  0.00  0.00      CHA1  
ATOM   2087  HN  GLY C 162     -23.925  15.057 109.827  0.00  0.00      CHA1  
ATOM   2088  CA  GLY C 162     -23.220  16.747 110.910  0.00  0.00      CHA1  
ATOM   2089  HA1 GLY C 162     -23.817  17.487 111.424  0.00  0.00      CHA1  
ATOM   2090  HA2 GLY C 162     -22.957  17.126 109.933  0.00  0.00      CHA1  
ATOM   2091  C   GLY C 162     -21.910  16.480 111.684  0.00  0.00      CHA1  
ATOM   2092  O   GLY C 162     -21.188  15.474 111.568  0.00  0.00      CHA1  
ATOM   2093  N   ASN C 163     -21.535  17.475 112.476  0.00  0.00      CHA1  
ATOM   2094  HN  ASN C 163     -22.045  18.313 112.652  0.00  0.00      CHA1  
ATOM   2095  CA  ASN C 163     -20.227  17.485 113.042  0.00  0.00      CHA1  
ATOM   2096  HA  ASN C 163     -20.022  16.576 113.589  0.00  0.00      CHA1  
ATOM   2097  CB  ASN C 163     -19.114  17.770 111.935  0.00  0.00      CHA1  
ATOM   2098  HB1 ASN C 163     -18.168  18.212 112.317  0.00  0.00      CHA1  
ATOM   2099  HB2 ASN C 163     -18.865  16.797 111.461  0.00  0.00      CHA1  
ATOM   2100  CG  ASN C 163     -19.510  18.766 110.883  0.00  0.00      CHA1  
ATOM   2101  OD1 ASN C 163     -19.442  20.000 111.059  0.00  0.00      CHA1  
ATOM   2102  ND2 ASN C 163     -19.882  18.246 109.673  0.00  0.00      CHA1  
ATOM   2103 HD21 ASN C 163     -19.998  18.779 108.835  0.00  0.00      CHA1  
ATOM   2104 HD22 ASN C 163     -20.069  17.264 109.702  0.00  0.00      CHA1  
ATOM   2105  C   ASN C 163     -20.238  18.544 114.149  0.00  0.00      CHA1  
ATOM   2106  O   ASN C 163     -19.225  19.154 114.476  0.00  0.00      CHA1  
ATOM   2107  N   ASP C 164     -21.411  18.873 114.638  0.00  0.00      CHA1  
ATOM   2108  HN  ASP C 164     -22.218  18.335 114.406  0.00  0.00      CHA1  
ATOM   2109  CA  ASP C 164     -21.891  19.840 115.617  0.00  0.00      CHA1  
ATOM   2110  HA  ASP C 164     -22.678  20.459 115.209  0.00  0.00      CHA1  
ATOM   2111  CB  ASP C 164     -22.666  19.168 116.772  0.00  0.00      CHA1  
ATOM   2112  HB1 ASP C 164     -21.864  18.740 117.410  0.00  0.00      CHA1  
ATOM   2113  HB2 ASP C 164     -23.239  19.862 117.423  0.00  0.00      CHA1  
ATOM   2114  CG  ASP C 164     -23.714  18.005 116.481  0.00  0.00      CHA1  
ATOM   2115  OD1 ASP C 164     -24.202  17.918 115.327  0.00  0.00      CHA1  
ATOM   2116  OD2 ASP C 164     -24.046  17.306 117.448  0.00  0.00      CHA1  
ATOM   2117  C   ASP C 164     -20.969  20.989 116.069  0.00  0.00      CHA1  
ATOM   2118  O   ASP C 164     -20.521  21.006 117.200  0.00  0.00      CHA1  
ATOM   2119  N   GLY C 165     -20.706  22.027 115.228  0.00  0.00      CHA1  
ATOM   2120  HN  GLY C 165     -21.120  22.028 114.320  0.00  0.00      CHA1  
ATOM   2121  CA  GLY C 165     -20.091  23.308 115.637  0.00  0.00      CHA1  
ATOM   2122  HA1 GLY C 165     -20.586  23.489 116.580  0.00  0.00      CHA1  
ATOM   2123  HA2 GLY C 165     -20.180  24.031 114.839  0.00  0.00      CHA1  
ATOM   2124  C   GLY C 165     -18.638  23.175 116.095  0.00  0.00      CHA1  
ATOM   2125  O   GLY C 165     -18.041  22.088 116.046  0.00  0.00      CHA1  
ATOM   2126  N   ALA C 166     -17.943  24.285 116.507  0.00  0.00      CHA1  
ATOM   2127  HN  ALA C 166     -18.489  25.113 116.608  0.00  0.00      CHA1  
ATOM   2128  CA  ALA C 166     -16.447  24.333 116.722  0.00  0.00      CHA1  
ATOM   2129  HA  ALA C 166     -16.094  23.471 116.176  0.00  0.00      CHA1  
ATOM   2130  CB  ALA C 166     -15.924  25.508 115.888  0.00  0.00      CHA1  
ATOM   2131  HB1 ALA C 166     -14.824  25.578 116.021  0.00  0.00      CHA1  
ATOM   2132  HB2 ALA C 166     -16.006  25.227 114.816  0.00  0.00      CHA1  
ATOM   2133  HB3 ALA C 166     -16.373  26.495 116.132  0.00  0.00      CHA1  
ATOM   2134  C   ALA C 166     -15.909  24.194 118.193  0.00  0.00      CHA1  
ATOM   2135  O   ALA C 166     -15.403  23.135 118.584  0.00  0.00      CHA1  
ATOM   2136  N   THR C 167     -15.967  25.304 118.899  0.00  0.00      CHA1  
ATOM   2137  HN  THR C 167     -16.205  26.156 118.438  0.00  0.00      CHA1  
ATOM   2138  CA  THR C 167     -15.271  25.503 120.195  0.00  0.00      CHA1  
ATOM   2139  HA  THR C 167     -14.331  24.976 120.125  0.00  0.00      CHA1  
ATOM   2140  CB  THR C 167     -15.039  27.001 120.586  0.00  0.00      CHA1  
ATOM   2141  HB  THR C 167     -15.994  27.504 120.852  0.00  0.00      CHA1  
ATOM   2142  OG1 THR C 167     -14.435  27.759 119.610  0.00  0.00      CHA1  
ATOM   2143  HG1 THR C 167     -13.627  27.290 119.385  0.00  0.00      CHA1  
ATOM   2144  CG2 THR C 167     -14.122  27.120 121.750  0.00  0.00      CHA1  
ATOM   2145 HG21 THR C 167     -13.905  28.200 121.896  0.00  0.00      CHA1  
ATOM   2146 HG22 THR C 167     -14.557  26.755 122.706  0.00  0.00      CHA1  
ATOM   2147 HG23 THR C 167     -13.164  26.612 121.509  0.00  0.00      CHA1  
ATOM   2148  C   THR C 167     -16.026  24.883 121.371  0.00  0.00      CHA1  
ATOM   2149  O   THR C 167     -15.502  24.454 122.393  0.00  0.00      CHA1  
ATOM   2150  N   GLY C 168     -17.328  24.589 121.206  0.00  0.00      CHA1  
ATOM   2151  HN  GLY C 168     -17.905  24.854 120.438  0.00  0.00      CHA1  
ATOM   2152  CA  GLY C 168     -18.196  24.217 122.392  0.00  0.00      CHA1  
ATOM   2153  HA1 GLY C 168     -18.028  23.208 122.738  0.00  0.00      CHA1  
ATOM   2154  HA2 GLY C 168     -19.203  24.341 122.020  0.00  0.00      CHA1  
ATOM   2155  C   GLY C 168     -18.090  25.060 123.626  0.00  0.00      CHA1  
ATOM   2156  O   GLY C 168     -17.859  24.541 124.719  0.00  0.00      CHA1  
ATOM   2157  N   ALA C 169     -18.133  26.393 123.624  0.00  0.00      CHA1  
ATOM   2158  HN  ALA C 169     -18.355  26.923 122.809  0.00  0.00      CHA1  
ATOM   2159  CA  ALA C 169     -17.755  27.301 124.715  0.00  0.00      CHA1  
ATOM   2160  HA  ALA C 169     -17.191  26.814 125.497  0.00  0.00      CHA1  
ATOM   2161  CB  ALA C 169     -16.858  28.489 124.173  0.00  0.00      CHA1  
ATOM   2162  HB1 ALA C 169     -16.096  28.117 123.455  0.00  0.00      CHA1  
ATOM   2163  HB2 ALA C 169     -17.323  29.387 123.715  0.00  0.00      CHA1  
ATOM   2164  HB3 ALA C 169     -16.263  28.968 124.979  0.00  0.00      CHA1  
ATOM   2165  C   ALA C 169     -18.867  27.928 125.455  0.00  0.00      CHA1  
ATOM   2166  O   ALA C 169     -18.655  28.540 126.549  0.00  0.00      CHA1  
ATOM   2167  N   ALA C 170     -20.150  27.853 124.996  0.00  0.00      CHA1  
ATOM   2168  HN  ALA C 170     -20.308  27.281 124.195  0.00  0.00      CHA1  
ATOM   2169  CA  ALA C 170     -21.320  28.287 125.803  0.00  0.00      CHA1  
ATOM   2170  HA  ALA C 170     -21.128  29.263 126.222  0.00  0.00      CHA1  
ATOM   2171  CB  ALA C 170     -22.459  28.656 124.833  0.00  0.00      CHA1  
ATOM   2172  HB1 ALA C 170     -23.388  28.988 125.345  0.00  0.00      CHA1  
ATOM   2173  HB2 ALA C 170     -22.012  29.449 124.196  0.00  0.00      CHA1  
ATOM   2174  HB3 ALA C 170     -22.753  27.761 124.245  0.00  0.00      CHA1  
ATOM   2175  C   ALA C 170     -21.799  27.239 126.830  0.00  0.00      CHA1  
ATOM   2176  O   ALA C 170     -22.492  26.250 126.525  0.00  0.00      CHA1  
ATOM   2177  N   GLY C 171     -21.540  27.446 128.142  0.00  0.00      CHA1  
ATOM   2178  HN  GLY C 171     -20.865  28.125 128.423  0.00  0.00      CHA1  
ATOM   2179  CA  GLY C 171     -22.231  26.641 129.135  0.00  0.00      CHA1  
ATOM   2180  HA1 GLY C 171     -21.499  26.018 129.628  0.00  0.00      CHA1  
ATOM   2181  HA2 GLY C 171     -23.068  26.049 128.796  0.00  0.00      CHA1  
ATOM   2182  C   GLY C 171     -22.965  27.604 130.167  0.00  0.00      CHA1  
ATOM   2183  O   GLY C 171     -22.418  27.812 131.231  0.00  0.00      CHA1  
ATOM   2184  N   PRO C 172     -24.074  28.239 130.015  0.00  0.00      CHA1  
ATOM   2185  CD  PRO C 172     -24.656  28.257 128.696  0.00  0.00      CHA1  
ATOM   2186  HD1 PRO C 172     -24.971  27.258 128.326  0.00  0.00      CHA1  
ATOM   2187  HD2 PRO C 172     -23.999  28.776 127.966  0.00  0.00      CHA1  
ATOM   2188  CA  PRO C 172     -24.675  29.166 130.956  0.00  0.00      CHA1  
ATOM   2189  HA  PRO C 172     -23.879  29.762 131.378  0.00  0.00      CHA1  
ATOM   2190  CB  PRO C 172     -25.577  29.989 130.049  0.00  0.00      CHA1  
ATOM   2191  HB1 PRO C 172     -25.034  30.906 129.733  0.00  0.00      CHA1  
ATOM   2192  HB2 PRO C 172     -26.487  30.438 130.501  0.00  0.00      CHA1  
ATOM   2193  CG  PRO C 172     -25.898  29.056 128.826  0.00  0.00      CHA1  
ATOM   2194  HG1 PRO C 172     -26.175  29.662 127.936  0.00  0.00      CHA1  
ATOM   2195  HG2 PRO C 172     -26.727  28.364 129.085  0.00  0.00      CHA1  
ATOM   2196  C   PRO C 172     -25.548  28.589 132.113  0.00  0.00      CHA1  
ATOM   2197  O   PRO C 172     -26.337  27.718 131.764  0.00  0.00      CHA1  
ATOM   2198  N   HYP C 173     -25.491  29.009 133.434  0.00  0.00      CHA1  
ATOM   2199  CD  HYP C 173     -24.740  30.242 133.729  0.00  0.00      CHA1  
ATOM   2200  HD1 HYP C 173     -23.651  30.087 133.883  0.00  0.00      CHA1  
ATOM   2201  HD2 HYP C 173     -24.894  30.961 132.896  0.00  0.00      CHA1  
ATOM   2202  CA  HYP C 173     -26.364  28.552 134.551  0.00  0.00      CHA1  
ATOM   2203  HA  HYP C 173     -27.412  28.747 134.377  0.00  0.00      CHA1  
ATOM   2204  CB  HYP C 173     -25.800  29.459 135.634  0.00  0.00      CHA1  
ATOM   2205  HB1 HYP C 173     -24.819  29.035 135.939  0.00  0.00      CHA1  
ATOM   2206  HB2 HYP C 173     -26.470  29.533 136.518  0.00  0.00      CHA1  
ATOM   2207  CG  HYP C 173     -25.418  30.746 134.986  0.00  0.00      CHA1  
ATOM   2208  HG  HYP C 173     -26.404  31.182 134.720  0.00  0.00      CHA1  
ATOM   2209  OE  HYP C 173     -24.740  31.737 135.695  0.00  0.00      CHA1  
ATOM   2210  HE  HYP C 173     -24.695  32.639 135.370  0.00  0.00      CHA1  
ATOM   2211  C   HYP C 173     -26.261  27.126 135.053  0.00  0.00      CHA1  
ATOM   2212  O   HYP C 173     -25.594  26.266 134.495  0.00  0.00      CHA1  
ATOM   2213  N   GLY C 174     -26.912  26.903 136.150  0.00  0.00      CHA1  
ATOM   2214  HN  GLY C 174     -27.487  27.637 136.500  0.00  0.00      CHA1  
ATOM   2215  CA  GLY C 174     -27.016  25.593 136.678  0.00  0.00      CHA1  
ATOM   2216  HA1 GLY C 174     -26.065  25.399 137.151  0.00  0.00      CHA1  
ATOM   2217  HA2 GLY C 174     -27.143  24.829 135.926  0.00  0.00      CHA1  
ATOM   2218  C   GLY C 174     -28.128  25.396 137.663  0.00  0.00      CHA1  
ATOM   2219  O   GLY C 174     -29.002  26.234 137.758  0.00  0.00      CHA1  
ATOM   2220  N   PRO C 175     -28.091  24.325 138.446  0.00  0.00      CHA1  
ATOM   2221  CD  PRO C 175     -27.428  23.057 138.060  0.00  0.00      CHA1  
ATOM   2222  HD1 PRO C 175     -26.321  23.155 138.047  0.00  0.00      CHA1  
ATOM   2223  HD2 PRO C 175     -27.913  22.768 137.103  0.00  0.00      CHA1  
ATOM   2224  CA  PRO C 175     -29.136  24.037 139.450  0.00  0.00      CHA1  
ATOM   2225  HA  PRO C 175     -30.132  24.383 139.212  0.00  0.00      CHA1  
ATOM   2226  CB  PRO C 175     -29.214  22.483 139.517  0.00  0.00      CHA1  
ATOM   2227  HB1 PRO C 175     -30.106  22.184 138.927  0.00  0.00      CHA1  
ATOM   2228  HB2 PRO C 175     -29.471  22.040 140.503  0.00  0.00      CHA1  
ATOM   2229  CG  PRO C 175     -27.833  21.984 139.080  0.00  0.00      CHA1  
ATOM   2230  HG1 PRO C 175     -27.815  20.980 138.604  0.00  0.00      CHA1  
ATOM   2231  HG2 PRO C 175     -27.086  21.908 139.899  0.00  0.00      CHA1  
ATOM   2232  C   PRO C 175     -28.743  24.579 140.807  0.00  0.00      CHA1  
ATOM   2233  O   PRO C 175     -27.620  25.051 140.867  0.00  0.00      CHA1  
ATOM   2234  N   THR C 176     -29.627  24.651 141.730  0.00  0.00      CHA1  
ATOM   2235  HN  THR C 176     -30.599  24.555 141.530  0.00  0.00      CHA1  
ATOM   2236  CA  THR C 176     -29.281  24.987 143.154  0.00  0.00      CHA1  
ATOM   2237  HA  THR C 176     -28.250  25.302 143.221  0.00  0.00      CHA1  
ATOM   2238  CB  THR C 176     -30.029  26.155 143.794  0.00  0.00      CHA1  
ATOM   2239  HB  THR C 176     -29.820  27.038 143.154  0.00  0.00      CHA1  
ATOM   2240  OG1 THR C 176     -29.546  26.447 145.086  0.00  0.00      CHA1  
ATOM   2241  HG1 THR C 176     -28.755  26.978 144.964  0.00  0.00      CHA1  
ATOM   2242  CG2 THR C 176     -31.524  25.766 143.900  0.00  0.00      CHA1  
ATOM   2243 HG21 THR C 176     -31.718  24.851 144.499  0.00  0.00      CHA1  
ATOM   2244 HG22 THR C 176     -31.999  26.512 144.573  0.00  0.00      CHA1  
ATOM   2245 HG23 THR C 176     -32.140  25.796 142.976  0.00  0.00      CHA1  
ATOM   2246  C   THR C 176     -29.395  23.679 143.847  0.00  0.00      CHA1  
ATOM   2247  O   THR C 176     -29.879  22.693 143.257  0.00  0.00      CHA1  
ATOM   2248  N   GLY C 177     -28.923  23.548 145.103  0.00  0.00      CHA1  
ATOM   2249  HN  GLY C 177     -28.639  24.385 145.564  0.00  0.00      CHA1  
ATOM   2250  CA  GLY C 177     -28.947  22.298 145.825  0.00  0.00      CHA1  
ATOM   2251  HA1 GLY C 177     -28.442  21.628 145.145  0.00  0.00      CHA1  
ATOM   2252  HA2 GLY C 177     -29.943  21.941 146.039  0.00  0.00      CHA1  
ATOM   2253  C   GLY C 177     -28.093  22.413 147.153  0.00  0.00      CHA1  
ATOM   2254  O   GLY C 177     -28.015  23.487 147.752  0.00  0.00      CHA1  
ATOM   2255  N   PRO C 178     -27.341  21.386 147.544  0.00  0.00      CHA1  
ATOM   2256  CD  PRO C 178     -27.500  20.009 147.133  0.00  0.00      CHA1  
ATOM   2257  HD1 PRO C 178     -27.188  19.896 146.073  0.00  0.00      CHA1  
ATOM   2258  HD2 PRO C 178     -28.524  19.622 147.325  0.00  0.00      CHA1  
ATOM   2259  CA  PRO C 178     -26.162  21.476 148.383  0.00  0.00      CHA1  
ATOM   2260  HA  PRO C 178     -26.513  21.520 149.403  0.00  0.00      CHA1  
ATOM   2261  CB  PRO C 178     -25.456  20.133 148.211  0.00  0.00      CHA1  
ATOM   2262  HB1 PRO C 178     -24.726  19.812 148.985  0.00  0.00      CHA1  
ATOM   2263  HB2 PRO C 178     -24.999  20.133 147.199  0.00  0.00      CHA1  
ATOM   2264  CG  PRO C 178     -26.664  19.210 148.099  0.00  0.00      CHA1  
ATOM   2265  HG1 PRO C 178     -27.124  19.117 149.105  0.00  0.00      CHA1  
ATOM   2266  HG2 PRO C 178     -26.387  18.266 147.584  0.00  0.00      CHA1  
ATOM   2267  C   PRO C 178     -25.205  22.619 148.288  0.00  0.00      CHA1  
ATOM   2268  O   PRO C 178     -24.765  22.934 147.129  0.00  0.00      CHA1  
ATOM   2269  N   ALA C 179     -24.816  23.324 149.370  0.00  0.00      CHA1  
ATOM   2270  HN  ALA C 179     -25.213  23.267 150.283  0.00  0.00      CHA1  
ATOM   2271  CA  ALA C 179     -23.880  24.472 149.324  0.00  0.00      CHA1  
ATOM   2272  HA  ALA C 179     -23.295  24.471 148.416  0.00  0.00      CHA1  
ATOM   2273  CB  ALA C 179     -24.627  25.840 149.262  0.00  0.00      CHA1  
ATOM   2274  HB1 ALA C 179     -25.374  25.960 150.076  0.00  0.00      CHA1  
ATOM   2275  HB2 ALA C 179     -23.855  26.605 149.491  0.00  0.00      CHA1  
ATOM   2276  HB3 ALA C 179     -25.204  26.034 148.333  0.00  0.00      CHA1  
ATOM   2277  C   ALA C 179     -23.012  24.400 150.536  0.00  0.00      CHA1  
ATOM   2278  O   ALA C 179     -23.241  23.658 151.442  0.00  0.00      CHA1  
ATOM   2279  N   GLY C 180     -21.836  25.148 150.521  0.00  0.00      CHA1  
ATOM   2280  HN  GLY C 180     -21.750  25.851 149.820  0.00  0.00      CHA1  
ATOM   2281  CA  GLY C 180     -20.900  25.198 151.630  0.00  0.00      CHA1  
ATOM   2282  HA1 GLY C 180     -20.138  25.919 151.373  0.00  0.00      CHA1  
ATOM   2283  HA2 GLY C 180     -20.427  24.230 151.704  0.00  0.00      CHA1  
ATOM   2284  C   GLY C 180     -21.466  25.484 152.999  0.00  0.00      CHA1  
ATOM   2285  O   GLY C 180     -22.431  26.294 153.020  0.00  0.00      CHA1  
ATOM   2286  N   PRO C 181     -20.932  25.024 154.163  0.00  0.00      CHA1  
ATOM   2287  CD  PRO C 181     -19.983  23.895 154.110  0.00  0.00      CHA1  
ATOM   2288  HD1 PRO C 181     -19.229  24.258 154.840  0.00  0.00      CHA1  
ATOM   2289  HD2 PRO C 181     -19.312  23.735 153.238  0.00  0.00      CHA1  
ATOM   2290  CA  PRO C 181     -21.865  24.782 155.205  0.00  0.00      CHA1  
ATOM   2291  HA  PRO C 181     -22.843  25.224 155.079  0.00  0.00      CHA1  
ATOM   2292  CB  PRO C 181     -22.182  23.256 154.979  0.00  0.00      CHA1  
ATOM   2293  HB1 PRO C 181     -22.933  23.022 154.195  0.00  0.00      CHA1  
ATOM   2294  HB2 PRO C 181     -22.484  22.673 155.875  0.00  0.00      CHA1  
ATOM   2295  CG  PRO C 181     -20.822  22.696 154.514  0.00  0.00      CHA1  
ATOM   2296  HG1 PRO C 181     -20.975  21.971 153.687  0.00  0.00      CHA1  
ATOM   2297  HG2 PRO C 181     -20.377  22.199 155.403  0.00  0.00      CHA1  
ATOM   2298  C   PRO C 181     -21.300  24.981 156.621  0.00  0.00      CHA1  
ATOM   2299  O   PRO C 181     -20.094  24.754 156.945  0.00  0.00      CHA1  
ATOM   2300  N   HYP C 182     -22.124  25.188 157.665  0.00  0.00      CHA1  
ATOM   2301  CD  HYP C 182     -23.574  25.476 157.666  0.00  0.00      CHA1  
ATOM   2302  HD1 HYP C 182     -23.674  26.455 157.150  0.00  0.00      CHA1  
ATOM   2303  HD2 HYP C 182     -24.207  24.647 157.285  0.00  0.00      CHA1  
ATOM   2304  CA  HYP C 182     -21.572  25.131 159.034  0.00  0.00      CHA1  
ATOM   2305  HA  HYP C 182     -20.945  24.274 159.232  0.00  0.00      CHA1  
ATOM   2306  CB  HYP C 182     -22.893  24.909 159.984  0.00  0.00      CHA1  
ATOM   2307  HB1 HYP C 182     -22.845  25.370 160.994  0.00  0.00      CHA1  
ATOM   2308  HB2 HYP C 182     -23.146  23.829 160.059  0.00  0.00      CHA1  
ATOM   2309  CG  HYP C 182     -23.919  25.730 159.181  0.00  0.00      CHA1  
ATOM   2310  HG  HYP C 182     -23.557  26.769 159.334  0.00  0.00      CHA1  
ATOM   2311  OE  HYP C 182     -25.257  25.471 159.665  0.00  0.00      CHA1  
ATOM   2312  HE  HYP C 182     -25.850  25.865 159.020  0.00  0.00      CHA1  
ATOM   2313  C   HYP C 182     -20.745  26.369 159.407  0.00  0.00      CHA1  
ATOM   2314  O   HYP C 182     -21.261  27.460 159.476  0.00  0.00      CHA1  
ATOM   2315  N   GLY C 183     -19.459  26.218 159.762  0.00  0.00      CHA1  
ATOM   2316  HN  GLY C 183     -19.043  25.316 159.681  0.00  0.00      CHA1  
ATOM   2317  CA  GLY C 183     -18.497  27.217 160.173  0.00  0.00      CHA1  
ATOM   2318  HA1 GLY C 183     -18.840  27.703 161.074  0.00  0.00      CHA1  
ATOM   2319  HA2 GLY C 183     -18.415  27.872 159.318  0.00  0.00      CHA1  
ATOM   2320  C   GLY C 183     -17.093  26.686 160.499  0.00  0.00      CHA1  
ATOM   2321  O   GLY C 183     -16.800  25.459 160.441  0.00  0.00      CHA1  
ATOM   2322  N   PHE C 184     -16.192  27.493 161.010  0.00  0.00      CHA1  
ATOM   2323  HN  PHE C 184     -16.530  28.428 161.080  0.00  0.00      CHA1  
ATOM   2324  CA  PHE C 184     -14.971  27.137 161.707  0.00  0.00      CHA1  
ATOM   2325  HA  PHE C 184     -14.874  26.067 161.599  0.00  0.00      CHA1  
ATOM   2326  CB  PHE C 184     -13.763  27.911 161.018  0.00  0.00      CHA1  
ATOM   2327  HB1 PHE C 184     -13.611  27.677 159.942  0.00  0.00      CHA1  
ATOM   2328  HB2 PHE C 184     -14.077  28.968 161.150  0.00  0.00      CHA1  
ATOM   2329  CG  PHE C 184     -12.386  27.682 161.616  0.00  0.00      CHA1  
ATOM   2330  CD1 PHE C 184     -11.938  26.401 161.961  0.00  0.00      CHA1  
ATOM   2331  HD1 PHE C 184     -12.547  25.512 161.886  0.00  0.00      CHA1  
ATOM   2332  CE1 PHE C 184     -10.694  26.245 162.506  0.00  0.00      CHA1  
ATOM   2333  HE1 PHE C 184     -10.335  25.270 162.802  0.00  0.00      CHA1  
ATOM   2334  CZ  PHE C 184      -9.773  27.338 162.661  0.00  0.00      CHA1  
ATOM   2335  HZ  PHE C 184      -8.815  27.210 163.143  0.00  0.00      CHA1  
ATOM   2336  CD2 PHE C 184     -11.465  28.768 161.713  0.00  0.00      CHA1  
ATOM   2337  HD2 PHE C 184     -11.879  29.754 161.561  0.00  0.00      CHA1  
ATOM   2338  CE2 PHE C 184     -10.221  28.636 162.286  0.00  0.00      CHA1  
ATOM   2339  HE2 PHE C 184      -9.547  29.445 162.526  0.00  0.00      CHA1  
ATOM   2340  C   PHE C 184     -15.227  27.606 163.157  0.00  0.00      CHA1  
ATOM   2341  O   PHE C 184     -15.717  28.690 163.349  0.00  0.00      CHA1  
ATOM   2342  N   HYP C 185     -14.866  26.824 164.135  0.00  0.00      CHA1  
ATOM   2343  CD  HYP C 185     -14.985  25.394 164.049  0.00  0.00      CHA1  
ATOM   2344  HD1 HYP C 185     -14.401  25.005 163.188  0.00  0.00      CHA1  
ATOM   2345  HD2 HYP C 185     -16.040  25.125 163.828  0.00  0.00      CHA1  
ATOM   2346  CA  HYP C 185     -14.882  27.246 165.516  0.00  0.00      CHA1  
ATOM   2347  HA  HYP C 185     -15.770  27.798 165.784  0.00  0.00      CHA1  
ATOM   2348  CB  HYP C 185     -15.089  25.917 166.283  0.00  0.00      CHA1  
ATOM   2349  HB1 HYP C 185     -16.190  25.859 166.418  0.00  0.00      CHA1  
ATOM   2350  HB2 HYP C 185     -14.617  25.861 167.287  0.00  0.00      CHA1  
ATOM   2351  CG  HYP C 185     -14.517  24.809 165.375  0.00  0.00      CHA1  
ATOM   2352  HG  HYP C 185     -14.872  23.793 165.650  0.00  0.00      CHA1  
ATOM   2353  OE  HYP C 185     -13.111  24.731 165.473  0.00  0.00      CHA1  
ATOM   2354  HE  HYP C 185     -12.872  24.679 166.401  0.00  0.00      CHA1  
ATOM   2355  C   HYP C 185     -13.656  28.066 165.859  0.00  0.00      CHA1  
ATOM   2356  O   HYP C 185     -13.030  27.751 166.902  0.00  0.00      CHA1  
ATOM   2357  N   GLY C 186     -13.270  29.183 165.013  0.00  0.00      CHA1  
ATOM   2358  HN  GLY C 186     -13.889  29.353 164.250  0.00  0.00      CHA1  
ATOM   2359  CA  GLY C 186     -12.117  29.999 165.135  0.00  0.00      CHA1  
ATOM   2360  HA1 GLY C 186     -11.943  30.450 164.170  0.00  0.00      CHA1  
ATOM   2361  HA2 GLY C 186     -11.272  29.413 165.466  0.00  0.00      CHA1  
ATOM   2362  C   GLY C 186     -12.453  31.053 166.191  0.00  0.00      CHA1  
ATOM   2363  O   GLY C 186     -11.549  31.418 166.919  0.00  0.00      CHA1  
ATOM   2364  N   ALA C 187     -13.729  31.494 166.271  0.00  0.00      CHA1  
ATOM   2365  HN  ALA C 187     -14.435  31.225 165.621  0.00  0.00      CHA1  
ATOM   2366  CA  ALA C 187     -14.147  32.226 167.294  0.00  0.00      CHA1  
ATOM   2367  HA  ALA C 187     -13.355  32.828 167.714  0.00  0.00      CHA1  
ATOM   2368  CB  ALA C 187     -15.499  32.952 167.079  0.00  0.00      CHA1  
ATOM   2369  HB1 ALA C 187     -15.485  33.638 166.206  0.00  0.00      CHA1  
ATOM   2370  HB2 ALA C 187     -16.265  32.197 166.797  0.00  0.00      CHA1  
ATOM   2371  HB3 ALA C 187     -15.924  33.570 167.898  0.00  0.00      CHA1  
ATOM   2372  C   ALA C 187     -14.367  31.345 168.536  0.00  0.00      CHA1  
ATOM   2373  O   ALA C 187     -14.581  30.116 168.447  0.00  0.00      CHA1  
ATOM   2374  N   VAL C 188     -14.369  31.984 169.707  0.00  0.00      CHA1  
ATOM   2375  HN  VAL C 188     -14.086  32.934 169.811  0.00  0.00      CHA1  
ATOM   2376  CA  VAL C 188     -14.477  31.171 170.926  0.00  0.00      CHA1  
ATOM   2377  HA  VAL C 188     -14.380  30.114 170.728  0.00  0.00      CHA1  
ATOM   2378  CB  VAL C 188     -13.322  31.529 171.875  0.00  0.00      CHA1  
ATOM   2379  HB  VAL C 188     -13.460  32.598 172.143  0.00  0.00      CHA1  
ATOM   2380  CG1 VAL C 188     -13.460  30.765 173.161  0.00  0.00      CHA1  
ATOM   2381 HG11 VAL C 188     -12.495  30.810 173.711  0.00  0.00      CHA1  
ATOM   2382 HG12 VAL C 188     -14.308  31.126 173.781  0.00  0.00      CHA1  
ATOM   2383 HG13 VAL C 188     -13.615  29.666 173.124  0.00  0.00      CHA1  
ATOM   2384  CG2 VAL C 188     -11.985  31.284 171.258  0.00  0.00      CHA1  
ATOM   2385 HG21 VAL C 188     -11.809  31.878 170.336  0.00  0.00      CHA1  
ATOM   2386 HG22 VAL C 188     -11.191  31.565 171.984  0.00  0.00      CHA1  
ATOM   2387 HG23 VAL C 188     -11.867  30.221 170.957  0.00  0.00      CHA1  
ATOM   2388  C   VAL C 188     -15.866  31.505 171.534  0.00  0.00      CHA1  
ATOM   2389  O   VAL C 188     -16.262  32.672 171.577  0.00  0.00      CHA1  
ATOM   2390  N   GLY C 189     -16.509  30.440 172.098  0.00  0.00      CHA1  
ATOM   2391  HN  GLY C 189     -16.017  29.574 172.155  0.00  0.00      CHA1  
ATOM   2392  CA  GLY C 189     -17.837  30.683 172.591  0.00  0.00      CHA1  
ATOM   2393  HA1 GLY C 189     -18.226  29.685 172.723  0.00  0.00      CHA1  
ATOM   2394  HA2 GLY C 189     -18.421  31.277 171.903  0.00  0.00      CHA1  
ATOM   2395  C   GLY C 189     -18.063  31.355 173.904  0.00  0.00      CHA1  
ATOM   2396  O   GLY C 189     -17.125  31.951 174.442  0.00  0.00      CHA1  
ATOM   2397  N   ALA C 190     -19.227  31.248 174.502  0.00  0.00      CHA1  
ATOM   2398  HN  ALA C 190     -20.024  30.964 173.974  0.00  0.00      CHA1  
ATOM   2399  CA  ALA C 190     -19.478  31.618 175.849  0.00  0.00      CHA1  
ATOM   2400  HA  ALA C 190     -18.864  32.438 176.189  0.00  0.00      CHA1  
ATOM   2401  CB  ALA C 190     -20.861  32.270 175.948  0.00  0.00      CHA1  
ATOM   2402  HB1 ALA C 190     -21.707  31.736 175.465  0.00  0.00      CHA1  
ATOM   2403  HB2 ALA C 190     -21.087  32.654 176.965  0.00  0.00      CHA1  
ATOM   2404  HB3 ALA C 190     -20.875  33.233 175.393  0.00  0.00      CHA1  
ATOM   2405  C   ALA C 190     -19.510  30.487 176.778  0.00  0.00      CHA1  
ATOM   2406  O   ALA C 190     -19.865  29.360 176.365  0.00  0.00      CHA1  
ATOM   2407  N   LYS C 191     -19.134  30.701 178.056  0.00  0.00      CHA1  
ATOM   2408  HN  LYS C 191     -18.784  31.561 178.418  0.00  0.00      CHA1  
ATOM   2409  CA  LYS C 191     -19.033  29.628 179.020  0.00  0.00      CHA1  
ATOM   2410  HA  LYS C 191     -18.378  28.913 178.546  0.00  0.00      CHA1  
ATOM   2411  CB  LYS C 191     -18.560  30.089 180.382  0.00  0.00      CHA1  
ATOM   2412  HB1 LYS C 191     -19.198  30.915 180.763  0.00  0.00      CHA1  
ATOM   2413  HB2 LYS C 191     -18.583  29.246 181.106  0.00  0.00      CHA1  
ATOM   2414  CG  LYS C 191     -17.090  30.684 180.387  0.00  0.00      CHA1  
ATOM   2415  HG1 LYS C 191     -16.393  29.819 180.420  0.00  0.00      CHA1  
ATOM   2416  HG2 LYS C 191     -16.944  31.140 179.385  0.00  0.00      CHA1  
ATOM   2417  CD  LYS C 191     -16.751  31.617 181.529  0.00  0.00      CHA1  
ATOM   2418  HD1 LYS C 191     -15.768  32.066 181.271  0.00  0.00      CHA1  
ATOM   2419  HD2 LYS C 191     -17.358  32.544 181.603  0.00  0.00      CHA1  
ATOM   2420  CE  LYS C 191     -16.726  31.035 182.852  0.00  0.00      CHA1  
ATOM   2421  HE1 LYS C 191     -17.702  30.561 183.092  0.00  0.00      CHA1  
ATOM   2422  HE2 LYS C 191     -15.857  30.347 182.931  0.00  0.00      CHA1  
ATOM   2423  NZ  LYS C 191     -16.400  32.171 183.794  0.00  0.00      CHA1  
ATOM   2424  HZ1 LYS C 191     -15.449  32.572 183.662  0.00  0.00      CHA1  
ATOM   2425  HZ2 LYS C 191     -17.151  32.871 183.626  0.00  0.00      CHA1  
ATOM   2426  HZ3 LYS C 191     -16.500  31.771 184.749  0.00  0.00      CHA1  
ATOM   2427  C   LYS C 191     -20.316  28.986 179.328  0.00  0.00      CHA1  
ATOM   2428  O   LYS C 191     -21.300  29.616 179.734  0.00  0.00      CHA1  
ATOM   2429  N   GLY C 192     -20.266  27.607 179.332  0.00  0.00      CHA1  
ATOM   2430  HN  GLY C 192     -19.541  27.159 178.816  0.00  0.00      CHA1  
ATOM   2431  CA  GLY C 192     -21.140  26.733 180.095  0.00  0.00      CHA1  
ATOM   2432  HA1 GLY C 192     -20.681  25.759 180.009  0.00  0.00      CHA1  
ATOM   2433  HA2 GLY C 192     -22.092  26.800 179.588  0.00  0.00      CHA1  
ATOM   2434  C   GLY C 192     -21.367  27.108 181.629  0.00  0.00      CHA1  
ATOM   2435  O   GLY C 192     -20.555  27.647 182.403  0.00  0.00      CHA1  
ATOM   2436  N   GLU C 193     -22.511  26.578 182.087  0.00  0.00      CHA1  
ATOM   2437  HN  GLU C 193     -23.131  26.042 181.520  0.00  0.00      CHA1  
ATOM   2438  CA  GLU C 193     -22.886  26.699 183.484  0.00  0.00      CHA1  
ATOM   2439  HA  GLU C 193     -22.840  27.753 183.715  0.00  0.00      CHA1  
ATOM   2440  CB  GLU C 193     -24.410  26.359 183.683  0.00  0.00      CHA1  
ATOM   2441  HB1 GLU C 193     -24.945  27.091 183.041  0.00  0.00      CHA1  
ATOM   2442  HB2 GLU C 193     -24.523  25.318 183.311  0.00  0.00      CHA1  
ATOM   2443  CG  GLU C 193     -25.018  26.571 185.109  0.00  0.00      CHA1  
ATOM   2444  HG1 GLU C 193     -25.052  25.687 185.782  0.00  0.00      CHA1  
ATOM   2445  HG2 GLU C 193     -24.353  27.375 185.490  0.00  0.00      CHA1  
ATOM   2446  CD  GLU C 193     -26.483  27.107 185.138  0.00  0.00      CHA1  
ATOM   2447  OE1 GLU C 193     -26.834  27.568 186.224  0.00  0.00      CHA1  
ATOM   2448  OE2 GLU C 193     -27.155  27.074 184.071  0.00  0.00      CHA1  
ATOM   2449  C   GLU C 193     -22.005  25.977 184.455  0.00  0.00      CHA1  
ATOM   2450  O   GLU C 193     -21.328  25.038 184.119  0.00  0.00      CHA1  
ATOM   2451  N   ALA C 194     -21.782  26.608 185.645  0.00  0.00      CHA1  
ATOM   2452  HN  ALA C 194     -22.166  27.528 185.671  0.00  0.00      CHA1  
ATOM   2453  CA  ALA C 194     -21.192  25.965 186.827  0.00  0.00      CHA1  
ATOM   2454  HA  ALA C 194     -20.131  25.819 186.684  0.00  0.00      CHA1  
ATOM   2455  CB  ALA C 194     -21.419  27.005 187.923  0.00  0.00      CHA1  
ATOM   2456  HB1 ALA C 194     -20.907  26.698 188.860  0.00  0.00      CHA1  
ATOM   2457  HB2 ALA C 194     -20.902  27.962 187.698  0.00  0.00      CHA1  
ATOM   2458  HB3 ALA C 194     -22.510  27.106 188.105  0.00  0.00      CHA1  
ATOM   2459  C   ALA C 194     -21.849  24.638 187.057  0.00  0.00      CHA1  
ATOM   2460  O   ALA C 194     -23.062  24.447 186.939  0.00  0.00      CHA1  
ATOM   2461  N   GLY C 195     -21.039  23.522 187.174  0.00  0.00      CHA1  
ATOM   2462  HN  GLY C 195     -20.058  23.699 187.170  0.00  0.00      CHA1  
ATOM   2463  CA  GLY C 195     -21.326  22.198 187.372  0.00  0.00      CHA1  
ATOM   2464  HA1 GLY C 195     -20.415  21.752 187.744  0.00  0.00      CHA1  
ATOM   2465  HA2 GLY C 195     -21.705  21.810 186.438  0.00  0.00      CHA1  
ATOM   2466  C   GLY C 195     -22.415  21.824 188.340  0.00  0.00      CHA1  
ATOM   2467  O   GLY C 195     -22.846  22.702 189.094  0.00  0.00      CHA1  
ATOM   2468  N   PRO C 196     -22.770  20.490 188.409  0.00  0.00      CHA1  
ATOM   2469  CD  PRO C 196     -22.520  19.464 187.365  0.00  0.00      CHA1  
ATOM   2470  HD1 PRO C 196     -21.476  19.129 187.544  0.00  0.00      CHA1  
ATOM   2471  HD2 PRO C 196     -22.739  19.855 186.348  0.00  0.00      CHA1  
ATOM   2472  CA  PRO C 196     -23.661  19.886 189.437  0.00  0.00      CHA1  
ATOM   2473  HA  PRO C 196     -24.612  20.366 189.257  0.00  0.00      CHA1  
ATOM   2474  CB  PRO C 196     -23.679  18.318 189.087  0.00  0.00      CHA1  
ATOM   2475  HB1 PRO C 196     -24.590  17.848 189.515  0.00  0.00      CHA1  
ATOM   2476  HB2 PRO C 196     -22.760  17.925 189.573  0.00  0.00      CHA1  
ATOM   2477  CG  PRO C 196     -23.532  18.333 187.546  0.00  0.00      CHA1  
ATOM   2478  HG1 PRO C 196     -24.576  18.491 187.201  0.00  0.00      CHA1  
ATOM   2479  HG2 PRO C 196     -23.064  17.390 187.193  0.00  0.00      CHA1  
ATOM   2480  C   PRO C 196     -23.256  20.283 190.833  0.00  0.00      CHA1  
ATOM   2481  O   PRO C 196     -22.109  20.611 191.067  0.00  0.00      CHA1  
ATOM   2482  N   GLN C 197     -24.196  20.231 191.817  0.00  0.00      CHA1  
ATOM   2483  HN  GLN C 197     -25.119  19.926 191.595  0.00  0.00      CHA1  
ATOM   2484  CA  GLN C 197     -23.999  20.769 193.158  0.00  0.00      CHA1  
ATOM   2485  HA  GLN C 197     -23.375  21.650 193.142  0.00  0.00      CHA1  
ATOM   2486  CB  GLN C 197     -25.391  21.104 193.654  0.00  0.00      CHA1  
ATOM   2487  HB1 GLN C 197     -25.829  21.906 193.022  0.00  0.00      CHA1  
ATOM   2488  HB2 GLN C 197     -26.154  20.306 193.529  0.00  0.00      CHA1  
ATOM   2489  CG  GLN C 197     -25.301  21.707 195.135  0.00  0.00      CHA1  
ATOM   2490  HG1 GLN C 197     -25.517  20.799 195.738  0.00  0.00      CHA1  
ATOM   2491  HG2 GLN C 197     -24.283  22.091 195.359  0.00  0.00      CHA1  
ATOM   2492  CD  GLN C 197     -26.394  22.714 195.567  0.00  0.00      CHA1  
ATOM   2493  OE1 GLN C 197     -27.610  22.627 195.413  0.00  0.00      CHA1  
ATOM   2494  NE2 GLN C 197     -26.026  23.805 196.148  0.00  0.00      CHA1  
ATOM   2495 HE21 GLN C 197     -26.638  24.595 196.127  0.00  0.00      CHA1  
ATOM   2496 HE22 GLN C 197     -25.151  23.832 196.631  0.00  0.00      CHA1  
ATOM   2497  C   GLN C 197     -23.412  19.730 194.164  0.00  0.00      CHA1  
ATOM   2498  O   GLN C 197     -23.953  18.682 194.399  0.00  0.00      CHA1  
ATOM   2499  N   GLY C 198     -22.354  20.109 194.888  0.00  0.00      CHA1  
ATOM   2500  HN  GLY C 198     -21.939  20.984 194.652  0.00  0.00      CHA1  
ATOM   2501  CA  GLY C 198     -21.982  19.379 196.137  0.00  0.00      CHA1  
ATOM   2502  HA1 GLY C 198     -21.289  20.013 196.669  0.00  0.00      CHA1  
ATOM   2503  HA2 GLY C 198     -21.537  18.453 195.804  0.00  0.00      CHA1  
ATOM   2504  C   GLY C 198     -23.075  19.269 197.124  0.00  0.00      CHA1  
ATOM   2505  O   GLY C 198     -23.535  20.328 197.427  0.00  0.00      CHA1  
ATOM   2506  N   PRO C 199     -23.555  18.136 197.733  0.00  0.00      CHA1  
ATOM   2507  CD  PRO C 199     -23.167  16.822 197.285  0.00  0.00      CHA1  
ATOM   2508  HD1 PRO C 199     -22.243  16.503 197.812  0.00  0.00      CHA1  
ATOM   2509  HD2 PRO C 199     -22.964  16.794 196.193  0.00  0.00      CHA1  
ATOM   2510  CA  PRO C 199     -24.963  18.058 198.414  0.00  0.00      CHA1  
ATOM   2511  HA  PRO C 199     -25.770  18.465 197.823  0.00  0.00      CHA1  
ATOM   2512  CB  PRO C 199     -25.108  16.554 198.738  0.00  0.00      CHA1  
ATOM   2513  HB1 PRO C 199     -26.163  16.207 198.766  0.00  0.00      CHA1  
ATOM   2514  HB2 PRO C 199     -24.549  16.357 199.678  0.00  0.00      CHA1  
ATOM   2515  CG  PRO C 199     -24.416  15.912 197.551  0.00  0.00      CHA1  
ATOM   2516  HG1 PRO C 199     -25.043  15.947 196.634  0.00  0.00      CHA1  
ATOM   2517  HG2 PRO C 199     -24.271  14.824 197.716  0.00  0.00      CHA1  
ATOM   2518  C   PRO C 199     -25.093  18.931 199.637  0.00  0.00      CHA1  
ATOM   2519  O   PRO C 199     -26.120  19.574 199.874  0.00  0.00      CHA1  
ATOM   2520  N   ARG C 200     -24.105  18.933 200.547  0.00  0.00      CHA1  
ATOM   2521  HN  ARG C 200     -23.478  18.159 200.515  0.00  0.00      CHA1  
ATOM   2522  CA  ARG C 200     -24.110  19.802 201.739  0.00  0.00      CHA1  
ATOM   2523  HA  ARG C 200     -24.574  20.711 201.385  0.00  0.00      CHA1  
ATOM   2524  CB  ARG C 200     -25.035  19.350 202.906  0.00  0.00      CHA1  
ATOM   2525  HB1 ARG C 200     -25.186  20.184 203.624  0.00  0.00      CHA1  
ATOM   2526  HB2 ARG C 200     -25.969  19.030 202.396  0.00  0.00      CHA1  
ATOM   2527  CG  ARG C 200     -24.730  18.048 203.779  0.00  0.00      CHA1  
ATOM   2528  HG1 ARG C 200     -25.559  17.911 204.507  0.00  0.00      CHA1  
ATOM   2529  HG2 ARG C 200     -24.748  17.130 203.153  0.00  0.00      CHA1  
ATOM   2530  CD  ARG C 200     -23.445  18.149 204.626  0.00  0.00      CHA1  
ATOM   2531  HD1 ARG C 200     -22.757  17.964 203.774  0.00  0.00      CHA1  
ATOM   2532  HD2 ARG C 200     -23.319  19.173 205.040  0.00  0.00      CHA1  
ATOM   2533  NE  ARG C 200     -23.353  17.015 205.653  0.00  0.00      CHA1  
ATOM   2534  HE  ARG C 200     -23.954  16.223 205.545  0.00  0.00      CHA1  
ATOM   2535  CZ  ARG C 200     -22.199  16.677 206.152  0.00  0.00      CHA1  
ATOM   2536  NH1 ARG C 200     -21.051  17.428 206.119  0.00  0.00      CHA1  
ATOM   2537 HH11 ARG C 200     -20.227  16.954 206.430  0.00  0.00      CHA1  
ATOM   2538 HH12 ARG C 200     -21.014  18.224 205.515  0.00  0.00      CHA1  
ATOM   2539  NH2 ARG C 200     -22.005  15.624 206.851  0.00  0.00      CHA1  
ATOM   2540 HH21 ARG C 200     -21.145  15.541 207.355  0.00  0.00      CHA1  
ATOM   2541 HH22 ARG C 200     -22.796  15.087 207.142  0.00  0.00      CHA1  
ATOM   2542  C   ARG C 200     -22.688  20.238 202.092  0.00  0.00      CHA1  
ATOM   2543  O   ARG C 200     -21.704  19.538 201.784  0.00  0.00      CHA1  
ATOM   2544  N   GLY C 201     -22.602  21.308 202.955  0.00  0.00      CHA1  
ATOM   2545  HN  GLY C 201     -23.377  21.795 203.349  0.00  0.00      CHA1  
ATOM   2546  CA  GLY C 201     -21.306  21.709 203.406  0.00  0.00      CHA1  
ATOM   2547  HA1 GLY C 201     -21.581  22.469 204.122  0.00  0.00      CHA1  
ATOM   2548  HA2 GLY C 201     -20.804  22.100 202.533  0.00  0.00      CHA1  
ATOM   2549  C   GLY C 201     -20.356  20.722 204.085  0.00  0.00      CHA1  
ATOM   2550  O   GLY C 201     -20.696  19.608 204.429  0.00  0.00      CHA1  
ATOM   2551  N   SER C 202     -19.132  21.232 204.370  0.00  0.00      CHA1  
ATOM   2552  HN  SER C 202     -18.908  22.202 204.310  0.00  0.00      CHA1  
ATOM   2553  CA  SER C 202     -18.002  20.348 204.695  0.00  0.00      CHA1  
ATOM   2554  HA  SER C 202     -18.333  19.324 204.599  0.00  0.00      CHA1  
ATOM   2555  CB  SER C 202     -16.806  20.414 203.763  0.00  0.00      CHA1  
ATOM   2556  HB1 SER C 202     -16.042  19.651 204.026  0.00  0.00      CHA1  
ATOM   2557  HB2 SER C 202     -17.162  20.200 202.733  0.00  0.00      CHA1  
ATOM   2558  OG  SER C 202     -16.207  21.738 203.732  0.00  0.00      CHA1  
ATOM   2559  HG1 SER C 202     -16.841  22.342 203.338  0.00  0.00      CHA1  
ATOM   2560  C   SER C 202     -17.651  20.614 206.185  0.00  0.00      CHA1  
ATOM   2561  O   SER C 202     -17.551  21.749 206.633  0.00  0.00      CHA1  
ATOM   2562  N   GLU C 203     -17.581  19.597 206.978  0.00  0.00      CHA1  
ATOM   2563  HN  GLU C 203     -17.866  18.687 206.687  0.00  0.00      CHA1  
ATOM   2564  CA  GLU C 203     -17.230  19.632 208.411  0.00  0.00      CHA1  
ATOM   2565  HA  GLU C 203     -18.029  20.186 208.881  0.00  0.00      CHA1  
ATOM   2566  CB  GLU C 203     -17.205  18.311 209.101  0.00  0.00      CHA1  
ATOM   2567  HB1 GLU C 203     -16.378  17.655 208.752  0.00  0.00      CHA1  
ATOM   2568  HB2 GLU C 203     -16.986  18.522 210.170  0.00  0.00      CHA1  
ATOM   2569  CG  GLU C 203     -18.572  17.539 209.061  0.00  0.00      CHA1  
ATOM   2570  HG1 GLU C 203     -18.535  16.846 209.929  0.00  0.00      CHA1  
ATOM   2571  HG2 GLU C 203     -19.494  18.158 209.021  0.00  0.00      CHA1  
ATOM   2572  CD  GLU C 203     -18.695  16.586 207.895  0.00  0.00      CHA1  
ATOM   2573  OE1 GLU C 203     -19.481  15.656 208.011  0.00  0.00      CHA1  
ATOM   2574  OE2 GLU C 203     -18.141  16.805 206.812  0.00  0.00      CHA1  
ATOM   2575  C   GLU C 203     -15.959  20.437 208.788  0.00  0.00      CHA1  
ATOM   2576  O   GLU C 203     -14.914  20.269 208.232  0.00  0.00      CHA1  
ATOM   2577  N   GLY C 204     -16.151  21.303 209.782  0.00  0.00      CHA1  
ATOM   2578  HN  GLY C 204     -17.002  21.185 210.289  0.00  0.00      CHA1  
ATOM   2579  CA  GLY C 204     -15.118  22.225 210.233  0.00  0.00      CHA1  
ATOM   2580  HA1 GLY C 204     -15.632  23.121 210.547  0.00  0.00      CHA1  
ATOM   2581  HA2 GLY C 204     -14.448  22.437 209.412  0.00  0.00      CHA1  
ATOM   2582  C   GLY C 204     -14.321  21.653 211.326  0.00  0.00      CHA1  
ATOM   2583  O   GLY C 204     -14.258  20.390 211.472  0.00  0.00      CHA1  
ATOM   2584  N   PRO C 205     -13.610  22.423 212.091  0.00  0.00      CHA1  
ATOM   2585  CD  PRO C 205     -13.181  23.782 211.692  0.00  0.00      CHA1  
ATOM   2586  HD1 PRO C 205     -13.919  24.498 212.113  0.00  0.00      CHA1  
ATOM   2587  HD2 PRO C 205     -13.043  23.843 210.592  0.00  0.00      CHA1  
ATOM   2588  CA  PRO C 205     -12.765  21.839 213.092  0.00  0.00      CHA1  
ATOM   2589  HA  PRO C 205     -12.283  20.931 212.761  0.00  0.00      CHA1  
ATOM   2590  CB  PRO C 205     -11.699  22.903 213.471  0.00  0.00      CHA1  
ATOM   2591  HB1 PRO C 205     -10.682  22.465 213.551  0.00  0.00      CHA1  
ATOM   2592  HB2 PRO C 205     -11.972  23.402 214.426  0.00  0.00      CHA1  
ATOM   2593  CG  PRO C 205     -11.695  23.929 212.252  0.00  0.00      CHA1  
ATOM   2594  HG1 PRO C 205     -10.917  23.667 211.503  0.00  0.00      CHA1  
ATOM   2595  HG2 PRO C 205     -11.532  24.983 212.564  0.00  0.00      CHA1  
ATOM   2596  C   PRO C 205     -13.522  21.351 214.308  0.00  0.00      CHA1  
ATOM   2597  O   PRO C 205     -13.599  20.133 214.384  0.00  0.00      CHA1  
ATOM   2598  N   GLN C 206     -14.082  22.160 215.232  0.00  0.00      CHA1  
ATOM   2599  HN  GLN C 206     -13.866  23.131 215.159  0.00  0.00      CHA1  
ATOM   2600  CA  GLN C 206     -14.961  21.640 216.310  0.00  0.00      CHA1  
ATOM   2601  HA  GLN C 206     -15.730  21.022 215.869  0.00  0.00      CHA1  
ATOM   2602  CB  GLN C 206     -14.239  20.672 217.268  0.00  0.00      CHA1  
ATOM   2603  HB1 GLN C 206     -15.126  20.203 217.745  0.00  0.00      CHA1  
ATOM   2604  HB2 GLN C 206     -13.624  19.923 216.724  0.00  0.00      CHA1  
ATOM   2605  CG  GLN C 206     -13.308  21.149 218.420  0.00  0.00      CHA1  
ATOM   2606  HG1 GLN C 206     -13.743  22.022 218.953  0.00  0.00      CHA1  
ATOM   2607  HG2 GLN C 206     -13.263  20.434 219.270  0.00  0.00      CHA1  
ATOM   2608  CD  GLN C 206     -11.863  21.299 218.110  0.00  0.00      CHA1  
ATOM   2609  OE1 GLN C 206     -11.129  21.210 219.117  0.00  0.00      CHA1  
ATOM   2610  NE2 GLN C 206     -11.528  21.656 216.846  0.00  0.00      CHA1  
ATOM   2611 HE21 GLN C 206     -10.579  21.681 216.533  0.00  0.00      CHA1  
ATOM   2612 HE22 GLN C 206     -12.215  21.369 216.178  0.00  0.00      CHA1  
ATOM   2613  C   GLN C 206     -15.605  22.828 216.975  0.00  0.00      CHA1  
ATOM   2614  O   GLN C 206     -16.748  22.744 217.320  0.00  0.00      CHA1  
ATOM   2615  N   GLY C 207     -14.977  23.966 217.178  0.00  0.00      CHA1  
ATOM   2616  HN  GLY C 207     -14.072  24.174 216.815  0.00  0.00      CHA1  
ATOM   2617  CA  GLY C 207     -15.390  24.865 218.250  0.00  0.00      CHA1  
ATOM   2618  HA1 GLY C 207     -16.047  24.349 218.934  0.00  0.00      CHA1  
ATOM   2619  HA2 GLY C 207     -15.936  25.644 217.739  0.00  0.00      CHA1  
ATOM   2620  C   GLY C 207     -14.215  25.421 219.018  0.00  0.00      CHA1  
ATOM   2621  O   GLY C 207     -13.167  24.745 219.251  0.00  0.00      CHA1  
ATOM   2622  N   VAL C 208     -14.319  26.679 219.497  0.00  0.00      CHA1  
ATOM   2623  HN  VAL C 208     -15.132  27.184 219.218  0.00  0.00      CHA1  
ATOM   2624  CA  VAL C 208     -13.352  27.337 220.419  0.00  0.00      CHA1  
ATOM   2625  HA  VAL C 208     -12.555  27.484 219.706  0.00  0.00      CHA1  
ATOM   2626  CB  VAL C 208     -13.879  28.703 220.864  0.00  0.00      CHA1  
ATOM   2627  HB  VAL C 208     -14.950  28.718 221.158  0.00  0.00      CHA1  
ATOM   2628  CG1 VAL C 208     -13.243  29.166 222.115  0.00  0.00      CHA1  
ATOM   2629 HG11 VAL C 208     -13.615  30.195 222.307  0.00  0.00      CHA1  
ATOM   2630 HG12 VAL C 208     -13.528  28.564 223.004  0.00  0.00      CHA1  
ATOM   2631 HG13 VAL C 208     -12.132  29.150 222.096  0.00  0.00      CHA1  
ATOM   2632  CG2 VAL C 208     -13.659  29.716 219.771  0.00  0.00      CHA1  
ATOM   2633 HG21 VAL C 208     -13.963  29.386 218.754  0.00  0.00      CHA1  
ATOM   2634 HG22 VAL C 208     -14.095  30.708 220.017  0.00  0.00      CHA1  
ATOM   2635 HG23 VAL C 208     -12.569  29.899 219.657  0.00  0.00      CHA1  
ATOM   2636  C   VAL C 208     -12.861  26.481 221.601  0.00  0.00      CHA1  
ATOM   2637  O   VAL C 208     -13.644  25.803 222.316  0.00  0.00      CHA1  
ATOM   2638  N   ARG C 209     -11.526  26.191 221.761  0.00  0.00      CHA1  
ATOM   2639  HN  ARG C 209     -10.859  26.704 221.226  0.00  0.00      CHA1  
ATOM   2640  CA  ARG C 209     -10.978  25.284 222.799  0.00  0.00      CHA1  
ATOM   2641  HA  ARG C 209     -11.732  24.572 223.098  0.00  0.00      CHA1  
ATOM   2642  CB  ARG C 209      -9.854  24.363 222.203  0.00  0.00      CHA1  
ATOM   2643  HB1 ARG C 209      -8.926  24.970 222.124  0.00  0.00      CHA1  
ATOM   2644  HB2 ARG C 209      -9.631  23.630 223.007  0.00  0.00      CHA1  
ATOM   2645  CG  ARG C 209     -10.262  23.585 220.940  0.00  0.00      CHA1  
ATOM   2646  HG1 ARG C 209     -10.342  22.521 221.251  0.00  0.00      CHA1  
ATOM   2647  HG2 ARG C 209     -11.258  23.970 220.634  0.00  0.00      CHA1  
ATOM   2648  CD  ARG C 209      -9.188  23.698 219.873  0.00  0.00      CHA1  
ATOM   2649  HD1 ARG C 209      -8.230  23.491 220.396  0.00  0.00      CHA1  
ATOM   2650  HD2 ARG C 209      -9.228  22.877 219.126  0.00  0.00      CHA1  
ATOM   2651  NE  ARG C 209      -9.266  24.989 219.264  0.00  0.00      CHA1  
ATOM   2652  HE  ARG C 209      -8.693  25.748 219.574  0.00  0.00      CHA1  
ATOM   2653  CZ  ARG C 209      -9.831  25.289 218.102  0.00  0.00      CHA1  
ATOM   2654  NH1 ARG C 209     -10.701  24.518 217.591  0.00  0.00      CHA1  
ATOM   2655 HH11 ARG C 209     -11.267  24.926 216.875  0.00  0.00      CHA1  
ATOM   2656 HH12 ARG C 209     -11.272  24.039 218.258  0.00  0.00      CHA1  
ATOM   2657  NH2 ARG C 209      -9.663  26.410 217.455  0.00  0.00      CHA1  
ATOM   2658 HH21 ARG C 209     -10.138  26.707 216.627  0.00  0.00      CHA1  
ATOM   2659 HH22 ARG C 209      -8.961  27.057 217.753  0.00  0.00      CHA1  
ATOM   2660  C   ARG C 209     -10.541  26.034 224.016  0.00  0.00      CHA1  
ATOM   2661  O   ARG C 209      -9.796  25.519 224.875  0.00  0.00      CHA1  
ATOM   2662  N   GLY C 210     -10.903  27.334 224.091  0.00  0.00      CHA1  
ATOM   2663  HN  GLY C 210     -11.350  27.801 223.332  0.00  0.00      CHA1  
ATOM   2664  CA  GLY C 210     -10.455  28.227 225.186  0.00  0.00      CHA1  
ATOM   2665  HA1 GLY C 210     -10.871  29.178 224.890  0.00  0.00      CHA1  
ATOM   2666  HA2 GLY C 210      -9.386  28.240 225.338  0.00  0.00      CHA1  
ATOM   2667  C   GLY C 210     -11.229  27.819 226.480  0.00  0.00      CHA1  
ATOM   2668  O   GLY C 210     -12.138  26.983 226.409  0.00  0.00      CHA1  
ATOM   2669  N   GLU C 211     -10.681  28.167 227.664  0.00  0.00      CHA1  
ATOM   2670  HN  GLU C 211      -9.982  28.878 227.640  0.00  0.00      CHA1  
ATOM   2671  CA  GLU C 211     -10.769  27.346 228.823  0.00  0.00      CHA1  
ATOM   2672  HA  GLU C 211     -10.544  26.318 228.580  0.00  0.00      CHA1  
ATOM   2673  CB  GLU C 211      -9.690  27.711 229.924  0.00  0.00      CHA1  
ATOM   2674  HB1 GLU C 211      -9.383  26.746 230.380  0.00  0.00      CHA1  
ATOM   2675  HB2 GLU C 211      -8.739  28.083 229.487  0.00  0.00      CHA1  
ATOM   2676  CG  GLU C 211     -10.160  28.567 231.186  0.00  0.00      CHA1  
ATOM   2677  HG1 GLU C 211     -11.150  28.347 231.640  0.00  0.00      CHA1  
ATOM   2678  HG2 GLU C 211      -9.465  28.427 232.041  0.00  0.00      CHA1  
ATOM   2679  CD  GLU C 211     -10.206  29.979 230.680  0.00  0.00      CHA1  
ATOM   2680  OE1 GLU C 211      -9.069  30.575 230.544  0.00  0.00      CHA1  
ATOM   2681  OE2 GLU C 211     -11.264  30.515 230.381  0.00  0.00      CHA1  
ATOM   2682  C   GLU C 211     -12.211  27.365 229.437  0.00  0.00      CHA1  
ATOM   2683  O   GLU C 211     -12.981  28.284 229.142  0.00  0.00      CHA1  
ATOM   2684  N   HYP C 212     -12.681  26.475 230.285  0.00  0.00      CHA1  
ATOM   2685  CD  HYP C 212     -11.976  25.373 230.839  0.00  0.00      CHA1  
ATOM   2686  HD1 HYP C 212     -12.003  24.499 230.153  0.00  0.00      CHA1  
ATOM   2687  HD2 HYP C 212     -10.937  25.662 231.107  0.00  0.00      CHA1  
ATOM   2688  CA  HYP C 212     -14.113  26.506 230.779  0.00  0.00      CHA1  
ATOM   2689  HA  HYP C 212     -14.293  27.558 230.946  0.00  0.00      CHA1  
ATOM   2690  CB  HYP C 212     -14.101  25.526 231.938  0.00  0.00      CHA1  
ATOM   2691  HB1 HYP C 212     -14.646  24.607 231.633  0.00  0.00      CHA1  
ATOM   2692  HB2 HYP C 212     -14.576  25.950 232.849  0.00  0.00      CHA1  
ATOM   2693  CG  HYP C 212     -12.606  25.220 232.239  0.00  0.00      CHA1  
ATOM   2694  HG  HYP C 212     -12.365  24.196 232.598  0.00  0.00      CHA1  
ATOM   2695  OE  HYP C 212     -12.262  26.214 233.223  0.00  0.00      CHA1  
ATOM   2696  HE  HYP C 212     -12.712  27.037 233.016  0.00  0.00      CHA1  
ATOM   2697  C   HYP C 212     -15.090  25.898 229.713  0.00  0.00      CHA1  
ATOM   2698  O   HYP C 212     -14.616  25.179 228.888  0.00  0.00      CHA1  
ATOM   2699  N   GLY C 213     -16.449  26.144 229.802  0.00  0.00      CHA1  
ATOM   2700  HN  GLY C 213     -16.816  26.644 230.582  0.00  0.00      CHA1  
ATOM   2701  CA  GLY C 213     -17.384  25.450 228.988  0.00  0.00      CHA1  
ATOM   2702  HA1 GLY C 213     -16.906  24.513 228.747  0.00  0.00      CHA1  
ATOM   2703  HA2 GLY C 213     -17.562  26.123 228.162  0.00  0.00      CHA1  
ATOM   2704  C   GLY C 213     -18.691  25.126 229.655  0.00  0.00      CHA1  
ATOM   2705  O   GLY C 213     -19.717  25.611 229.212  0.00  0.00      CHA1  
ATOM   2706  N   PRO C 214     -18.756  24.439 230.790  0.00  0.00      CHA1  
ATOM   2707  CD  PRO C 214     -17.630  23.675 231.312  0.00  0.00      CHA1  
ATOM   2708  HD1 PRO C 214     -17.142  24.455 231.935  0.00  0.00      CHA1  
ATOM   2709  HD2 PRO C 214     -16.980  23.284 230.501  0.00  0.00      CHA1  
ATOM   2710  CA  PRO C 214     -19.982  24.411 231.586  0.00  0.00      CHA1  
ATOM   2711  HA  PRO C 214     -20.752  23.835 231.093  0.00  0.00      CHA1  
ATOM   2712  CB  PRO C 214     -19.419  23.544 232.710  0.00  0.00      CHA1  
ATOM   2713  HB1 PRO C 214     -20.226  23.023 233.268  0.00  0.00      CHA1  
ATOM   2714  HB2 PRO C 214     -18.914  24.254 233.400  0.00  0.00      CHA1  
ATOM   2715  CG  PRO C 214     -18.323  22.666 232.191  0.00  0.00      CHA1  
ATOM   2716  HG1 PRO C 214     -18.750  21.865 231.549  0.00  0.00      CHA1  
ATOM   2717  HG2 PRO C 214     -17.647  22.315 233.000  0.00  0.00      CHA1  
ATOM   2718  C   PRO C 214     -20.485  25.704 232.084  0.00  0.00      CHA1  
ATOM   2719  O   PRO C 214     -19.731  26.684 232.297  0.00  0.00      CHA1  
ATOM   2720  N   HYP C 215     -21.841  25.852 232.225  0.00  0.00      CHA1  
ATOM   2721  CD  HYP C 215     -22.882  24.744 232.036  0.00  0.00      CHA1  
ATOM   2722  HD1 HYP C 215     -22.892  24.481 230.957  0.00  0.00      CHA1  
ATOM   2723  HD2 HYP C 215     -22.666  23.817 232.610  0.00  0.00      CHA1  
ATOM   2724  CA  HYP C 215     -22.493  27.127 232.627  0.00  0.00      CHA1  
ATOM   2725  HA  HYP C 215     -22.289  27.953 231.961  0.00  0.00      CHA1  
ATOM   2726  CB  HYP C 215     -23.944  26.861 232.286  0.00  0.00      CHA1  
ATOM   2727  HB1 HYP C 215     -24.060  26.861 231.181  0.00  0.00      CHA1  
ATOM   2728  HB2 HYP C 215     -24.696  27.529 232.758  0.00  0.00      CHA1  
ATOM   2729  CG  HYP C 215     -24.206  25.376 232.571  0.00  0.00      CHA1  
ATOM   2730  HG  HYP C 215     -25.111  24.918 232.118  0.00  0.00      CHA1  
ATOM   2731  OE  HYP C 215     -24.216  25.202 233.964  0.00  0.00      CHA1  
ATOM   2732  HE  HYP C 215     -24.629  24.370 234.208  0.00  0.00      CHA1  
ATOM   2733  C   HYP C 215     -22.298  27.574 234.103  0.00  0.00      CHA1  
ATOM   2734  O   HYP C 215     -23.191  28.173 234.632  0.00  0.00      CHA1  
ATOM   2735  N   GLY C 216     -21.142  27.277 234.737  0.00  0.00      CHA1  
ATOM   2736  HN  GLY C 216     -20.391  26.898 234.201  0.00  0.00      CHA1  
ATOM   2737  CA  GLY C 216     -20.820  27.748 236.135  0.00  0.00      CHA1  
ATOM   2738  HA1 GLY C 216     -20.863  28.825 236.068  0.00  0.00      CHA1  
ATOM   2739  HA2 GLY C 216     -19.820  27.423 236.380  0.00  0.00      CHA1  
ATOM   2740  C   GLY C 216     -21.584  27.206 237.291  0.00  0.00      CHA1  
ATOM   2741  O   GLY C 216     -21.974  28.057 238.087  0.00  0.00      CHA1  
ATOM   2742  N   PRO C 217     -21.888  25.928 237.567  0.00  0.00      CHA1  
ATOM   2743  CD  PRO C 217     -21.724  24.877 236.606  0.00  0.00      CHA1  
ATOM   2744  HD1 PRO C 217     -20.647  24.951 236.344  0.00  0.00      CHA1  
ATOM   2745  HD2 PRO C 217     -22.385  25.071 235.735  0.00  0.00      CHA1  
ATOM   2746  CA  PRO C 217     -22.316  25.389 238.884  0.00  0.00      CHA1  
ATOM   2747  HA  PRO C 217     -23.380  25.571 238.906  0.00  0.00      CHA1  
ATOM   2748  CB  PRO C 217     -22.150  23.878 238.802  0.00  0.00      CHA1  
ATOM   2749  HB1 PRO C 217     -23.061  23.335 239.132  0.00  0.00      CHA1  
ATOM   2750  HB2 PRO C 217     -21.283  23.467 239.362  0.00  0.00      CHA1  
ATOM   2751  CG  PRO C 217     -22.081  23.552 237.300  0.00  0.00      CHA1  
ATOM   2752  HG1 PRO C 217     -23.128  23.255 237.077  0.00  0.00      CHA1  
ATOM   2753  HG2 PRO C 217     -21.367  22.734 237.063  0.00  0.00      CHA1  
ATOM   2754  C   PRO C 217     -21.625  25.953 240.088  0.00  0.00      CHA1  
ATOM   2755  O   PRO C 217     -20.443  26.045 240.007  0.00  0.00      CHA1  
ATOM   2756  N   ALA C 218     -22.289  26.351 241.182  0.00  0.00      CHA1  
ATOM   2757  HN  ALA C 218     -23.269  26.200 241.288  0.00  0.00      CHA1  
ATOM   2758  CA  ALA C 218     -21.799  26.977 242.383  0.00  0.00      CHA1  
ATOM   2759  HA  ALA C 218     -21.209  27.854 242.160  0.00  0.00      CHA1  
ATOM   2760  CB  ALA C 218     -22.945  27.446 243.320  0.00  0.00      CHA1  
ATOM   2761  HB1 ALA C 218     -23.310  26.676 244.034  0.00  0.00      CHA1  
ATOM   2762  HB2 ALA C 218     -22.586  28.333 243.884  0.00  0.00      CHA1  
ATOM   2763  HB3 ALA C 218     -23.717  27.737 242.577  0.00  0.00      CHA1  
ATOM   2764  C   ALA C 218     -20.943  26.102 243.286  0.00  0.00      CHA1  
ATOM   2765  O   ALA C 218     -21.159  24.911 243.324  0.00  0.00      CHA1  
ATOM   2766  N   GLY C 219     -19.982  26.666 243.970  0.00  0.00      CHA1  
ATOM   2767  HN  GLY C 219     -19.761  27.637 243.947  0.00  0.00      CHA1  
ATOM   2768  CA  GLY C 219     -19.205  25.913 244.948  0.00  0.00      CHA1  
ATOM   2769  HA1 GLY C 219     -18.656  26.652 245.511  0.00  0.00      CHA1  
ATOM   2770  HA2 GLY C 219     -18.491  25.348 244.366  0.00  0.00      CHA1  
ATOM   2771  C   GLY C 219     -19.758  24.985 246.023  0.00  0.00      CHA1  
ATOM   2772  O   GLY C 219     -20.841  25.139 246.598  0.00  0.00      CHA1  
ATOM   2773  N   ALA C 220     -18.910  24.021 246.395  0.00  0.00      CHA1  
ATOM   2774  HN  ALA C 220     -18.045  23.932 245.907  0.00  0.00      CHA1  
ATOM   2775  CA  ALA C 220     -19.164  23.133 247.571  0.00  0.00      CHA1  
ATOM   2776  HA  ALA C 220     -20.207  22.856 247.620  0.00  0.00      CHA1  
ATOM   2777  CB  ALA C 220     -18.302  21.869 247.552  0.00  0.00      CHA1  
ATOM   2778  HB1 ALA C 220     -18.424  21.307 246.602  0.00  0.00      CHA1  
ATOM   2779  HB2 ALA C 220     -17.213  22.091 247.560  0.00  0.00      CHA1  
ATOM   2780  HB3 ALA C 220     -18.517  21.104 248.328  0.00  0.00      CHA1  
ATOM   2781  C   ALA C 220     -18.831  23.831 248.896  0.00  0.00      CHA1  
ATOM   2782  O   ALA C 220     -18.107  24.795 248.952  0.00  0.00      CHA1  
ATOM   2783  N   ALA C 221     -19.506  23.394 250.001  0.00  0.00      CHA1  
ATOM   2784  HN  ALA C 221     -20.024  22.546 249.921  0.00  0.00      CHA1  
ATOM   2785  CA  ALA C 221     -19.506  24.036 251.288  0.00  0.00      CHA1  
ATOM   2786  HA  ALA C 221     -19.593  25.088 251.062  0.00  0.00      CHA1  
ATOM   2787  CB  ALA C 221     -20.683  23.572 252.242  0.00  0.00      CHA1  
ATOM   2788  HB1 ALA C 221     -21.629  23.915 251.769  0.00  0.00      CHA1  
ATOM   2789  HB2 ALA C 221     -20.641  22.473 252.398  0.00  0.00      CHA1  
ATOM   2790  HB3 ALA C 221     -20.593  24.049 253.241  0.00  0.00      CHA1  
ATOM   2791  C   ALA C 221     -18.182  23.747 251.989  0.00  0.00      CHA1  
ATOM   2792  O   ALA C 221     -18.135  22.896 252.869  0.00  0.00      CHA1  
ATOM   2793  N   GLY C 222     -17.079  24.435 251.634  0.00  0.00      CHA1  
ATOM   2794  HN  GLY C 222     -17.204  25.121 250.922  0.00  0.00      CHA1  
ATOM   2795  CA  GLY C 222     -15.742  24.066 252.045  0.00  0.00      CHA1  
ATOM   2796  HA1 GLY C 222     -15.189  24.883 251.606  0.00  0.00      CHA1  
ATOM   2797  HA2 GLY C 222     -15.446  23.073 251.741  0.00  0.00      CHA1  
ATOM   2798  C   GLY C 222     -15.483  24.116 253.576  0.00  0.00      CHA1  
ATOM   2799  O   GLY C 222     -16.425  24.289 254.380  0.00  0.00      CHA1  
ATOM   2800  N   PRO C 223     -14.264  23.953 254.081  0.00  0.00      CHA1  
ATOM   2801  CD  PRO C 223     -13.062  23.814 253.215  0.00  0.00      CHA1  
ATOM   2802  HD1 PRO C 223     -12.996  24.804 252.715  0.00  0.00      CHA1  
ATOM   2803  HD2 PRO C 223     -13.218  23.064 252.410  0.00  0.00      CHA1  
ATOM   2804  CA  PRO C 223     -13.915  23.744 255.513  0.00  0.00      CHA1  
ATOM   2805  HA  PRO C 223     -14.242  22.749 255.779  0.00  0.00      CHA1  
ATOM   2806  CB  PRO C 223     -12.398  23.954 255.512  0.00  0.00      CHA1  
ATOM   2807  HB1 PRO C 223     -11.930  23.534 256.428  0.00  0.00      CHA1  
ATOM   2808  HB2 PRO C 223     -12.192  25.046 255.499  0.00  0.00      CHA1  
ATOM   2809  CG  PRO C 223     -11.976  23.302 254.186  0.00  0.00      CHA1  
ATOM   2810  HG1 PRO C 223     -11.939  22.196 254.285  0.00  0.00      CHA1  
ATOM   2811  HG2 PRO C 223     -10.954  23.665 253.946  0.00  0.00      CHA1  
ATOM   2812  C   PRO C 223     -14.570  24.603 256.539  0.00  0.00      CHA1  
ATOM   2813  O   PRO C 223     -14.662  25.823 256.371  0.00  0.00      CHA1  
ATOM   2814  N   ALA C 224     -14.771  23.910 257.659  0.00  0.00      CHA1  
ATOM   2815  HN  ALA C 224     -14.700  22.917 257.707  0.00  0.00      CHA1  
ATOM   2816  CA  ALA C 224     -14.817  24.571 258.952  0.00  0.00      CHA1  
ATOM   2817  HA  ALA C 224     -14.923  25.640 258.834  0.00  0.00      CHA1  
ATOM   2818  CB  ALA C 224     -15.827  23.926 259.886  0.00  0.00      CHA1  
ATOM   2819  HB1 ALA C 224     -16.811  24.148 259.421  0.00  0.00      CHA1  
ATOM   2820  HB2 ALA C 224     -15.665  22.849 260.106  0.00  0.00      CHA1  
ATOM   2821  HB3 ALA C 224     -15.912  24.492 260.838  0.00  0.00      CHA1  
ATOM   2822  C   ALA C 224     -13.518  24.433 259.667  0.00  0.00      CHA1  
ATOM   2823  O   ALA C 224     -13.226  24.869 260.734  0.00  0.00      CHA1  
ATOM   2824  N   GLY C 225     -12.573  23.893 258.917  0.00  0.00      CHA1  
ATOM   2825  HN  GLY C 225     -12.966  23.229 258.285  0.00  0.00      CHA1  
ATOM   2826  CA  GLY C 225     -11.114  24.007 259.013  0.00  0.00      CHA1  
ATOM   2827  HA1 GLY C 225     -10.947  25.036 258.730  0.00  0.00      CHA1  
ATOM   2828  HA2 GLY C 225     -10.820  23.232 258.320  0.00  0.00      CHA1  
ATOM   2829  C   GLY C 225     -10.595  23.624 260.455  0.00  0.00      CHA1  
ATOM   2830  O   GLY C 225     -11.194  22.786 261.118  0.00  0.00      CHA1  
ATOM   2831  N   ASN C 226      -9.433  24.207 260.777  0.00  0.00      CHA1  
ATOM   2832  HN  ASN C 226      -8.882  24.855 260.257  0.00  0.00      CHA1  
ATOM   2833  CA  ASN C 226      -8.726  23.814 261.939  0.00  0.00      CHA1  
ATOM   2834  HA  ASN C 226      -9.215  22.906 262.261  0.00  0.00      CHA1  
ATOM   2835  CB  ASN C 226      -7.232  23.718 261.585  0.00  0.00      CHA1  
ATOM   2836  HB1 ASN C 226      -7.172  23.042 260.705  0.00  0.00      CHA1  
ATOM   2837  HB2 ASN C 226      -6.689  24.645 261.304  0.00  0.00      CHA1  
ATOM   2838  CG  ASN C 226      -6.343  23.053 262.670  0.00  0.00      CHA1  
ATOM   2839  OD1 ASN C 226      -5.225  23.583 262.936  0.00  0.00      CHA1  
ATOM   2840  ND2 ASN C 226      -6.795  21.906 263.214  0.00  0.00      CHA1  
ATOM   2841 HD21 ASN C 226      -6.205  21.416 263.855  0.00  0.00      CHA1  
ATOM   2842 HD22 ASN C 226      -7.518  21.355 262.796  0.00  0.00      CHA1  
ATOM   2843  C   ASN C 226      -8.905  24.836 263.031  0.00  0.00      CHA1  
ATOM   2844  O   ASN C 226      -8.776  26.035 262.730  0.00  0.00      CHA1  
ATOM   2845  N   HYP C 227      -9.239  24.502 264.248  0.00  0.00      CHA1  
ATOM   2846  CD  HYP C 227      -9.546  23.100 264.748  0.00  0.00      CHA1  
ATOM   2847  HD1 HYP C 227     -10.648  23.151 264.873  0.00  0.00      CHA1  
ATOM   2848  HD2 HYP C 227      -9.251  22.223 264.133  0.00  0.00      CHA1  
ATOM   2849  CA  HYP C 227      -8.994  25.429 265.367  0.00  0.00      CHA1  
ATOM   2850  HA  HYP C 227      -7.939  25.652 265.308  0.00  0.00      CHA1  
ATOM   2851  CB  HYP C 227      -9.245  24.569 266.586  0.00  0.00      CHA1  
ATOM   2852  HB1 HYP C 227     -10.339  24.533 266.772  0.00  0.00      CHA1  
ATOM   2853  HB2 HYP C 227      -8.642  24.838 267.480  0.00  0.00      CHA1  
ATOM   2854  CG  HYP C 227      -8.833  23.178 266.066  0.00  0.00      CHA1  
ATOM   2855  HG  HYP C 227      -7.753  23.072 265.825  0.00  0.00      CHA1  
ATOM   2856  OE  HYP C 227      -9.096  22.194 267.061  0.00  0.00      CHA1  
ATOM   2857  HE  HYP C 227     -10.035  22.024 267.166  0.00  0.00      CHA1  
ATOM   2858  C   HYP C 227      -9.741  26.745 265.520  0.00  0.00      CHA1  
ATOM   2859  O   HYP C 227     -10.873  26.873 265.045  0.00  0.00      CHA1  
ATOM   2860  N   GLY C 228      -9.129  27.725 266.144  0.00  0.00      CHA1  
ATOM   2861  HN  GLY C 228      -8.275  27.518 266.616  0.00  0.00      CHA1  
ATOM   2862  CA  GLY C 228      -9.734  28.973 266.565  0.00  0.00      CHA1  
ATOM   2863  HA1 GLY C 228     -10.814  28.976 266.539  0.00  0.00      CHA1  
ATOM   2864  HA2 GLY C 228      -9.337  29.711 265.883  0.00  0.00      CHA1  
ATOM   2865  C   GLY C 228      -9.228  29.451 267.859  0.00  0.00      CHA1  
ATOM   2866  O   GLY C 228      -8.325  28.848 268.464  0.00  0.00      CHA1  
ATOM   2867  N   ALA C 229      -9.752  30.582 268.316  0.00  0.00      CHA1  
ATOM   2868  HN  ALA C 229     -10.331  31.198 267.787  0.00  0.00      CHA1  
ATOM   2869  CA  ALA C 229      -9.424  31.162 269.574  0.00  0.00      CHA1  
ATOM   2870  HA  ALA C 229      -8.373  31.400 269.504  0.00  0.00      CHA1  
ATOM   2871  CB  ALA C 229     -10.003  32.569 269.670  0.00  0.00      CHA1  
ATOM   2872  HB1 ALA C 229      -9.668  33.157 270.551  0.00  0.00      CHA1  
ATOM   2873  HB2 ALA C 229      -9.817  33.163 268.749  0.00  0.00      CHA1  
ATOM   2874  HB3 ALA C 229     -11.098  32.397 269.739  0.00  0.00      CHA1  
ATOM   2875  C   ALA C 229      -9.805  30.334 270.918  0.00  0.00      CHA1  
ATOM   2876  O   ALA C 229     -10.787  29.505 270.936  0.00  0.00      CHA1  
ATOM   2877  N   ASP C 230      -9.116  30.662 272.062  0.00  0.00      CHA1  
ATOM   2878  HN  ASP C 230      -8.325  31.267 272.011  0.00  0.00      CHA1  
ATOM   2879  CA  ASP C 230      -9.603  30.216 273.323  0.00  0.00      CHA1  
ATOM   2880  HA  ASP C 230     -10.359  29.452 273.212  0.00  0.00      CHA1  
ATOM   2881  CB  ASP C 230      -8.551  29.648 274.379  0.00  0.00      CHA1  
ATOM   2882  HB1 ASP C 230      -7.879  30.521 274.525  0.00  0.00      CHA1  
ATOM   2883  HB2 ASP C 230      -9.119  29.144 275.190  0.00  0.00      CHA1  
ATOM   2884  CG  ASP C 230      -7.684  28.471 273.817  0.00  0.00      CHA1  
ATOM   2885  OD1 ASP C 230      -6.426  28.454 273.745  0.00  0.00      CHA1  
ATOM   2886  OD2 ASP C 230      -8.375  27.466 273.390  0.00  0.00      CHA1  
ATOM   2887  C   ASP C 230     -10.353  31.375 273.950  0.00  0.00      CHA1  
ATOM   2888  O   ASP C 230      -9.859  32.247 274.729  0.00  0.00      CHA1  
ATOM   2889  N   GLY C 231     -11.592  31.508 273.517  0.00  0.00      CHA1  
ATOM   2890  HN  GLY C 231     -11.929  30.642 273.157  0.00  0.00      CHA1  
ATOM   2891  CA  GLY C 231     -12.361  32.747 273.638  0.00  0.00      CHA1  
ATOM   2892  HA1 GLY C 231     -13.261  32.627 273.053  0.00  0.00      CHA1  
ATOM   2893  HA2 GLY C 231     -11.767  33.529 273.188  0.00  0.00      CHA1  
ATOM   2894  C   GLY C 231     -12.946  33.218 275.033  0.00  0.00      CHA1  
ATOM   2895  O   GLY C 231     -12.317  33.161 276.041  0.00  0.00      CHA1  
ATOM   2896  N   GLN C 232     -14.134  33.876 274.990  0.00  0.00      CHA1  
ATOM   2897  HN  GLN C 232     -14.615  33.877 274.116  0.00  0.00      CHA1  
ATOM   2898  CA  GLN C 232     -15.045  34.166 276.197  0.00  0.00      CHA1  
ATOM   2899  HA  GLN C 232     -14.609  35.001 276.726  0.00  0.00      CHA1  
ATOM   2900  CB  GLN C 232     -16.512  34.520 275.735  0.00  0.00      CHA1  
ATOM   2901  HB1 GLN C 232     -17.184  34.831 276.563  0.00  0.00      CHA1  
ATOM   2902  HB2 GLN C 232     -16.509  35.459 275.142  0.00  0.00      CHA1  
ATOM   2903  CG  GLN C 232     -17.296  33.390 275.134  0.00  0.00      CHA1  
ATOM   2904  HG1 GLN C 232     -17.350  32.606 275.920  0.00  0.00      CHA1  
ATOM   2905  HG2 GLN C 232     -18.367  33.565 274.896  0.00  0.00      CHA1  
ATOM   2906  CD  GLN C 232     -16.676  32.794 273.868  0.00  0.00      CHA1  
ATOM   2907  OE1 GLN C 232     -16.818  33.488 272.898  0.00  0.00      CHA1  
ATOM   2908  NE2 GLN C 232     -15.964  31.699 273.818  0.00  0.00      CHA1  
ATOM   2909 HE21 GLN C 232     -15.692  31.222 272.982  0.00  0.00      CHA1  
ATOM   2910 HE22 GLN C 232     -15.660  31.265 274.666  0.00  0.00      CHA1  
ATOM   2911  C   GLN C 232     -14.969  33.053 277.231  0.00  0.00      CHA1  
ATOM   2912  O   GLN C 232     -15.169  31.902 276.763  0.00  0.00      CHA1  
ATOM   2913  N   HYP C 233     -14.801  33.258 278.553  0.00  0.00      CHA1  
ATOM   2914  CD  HYP C 233     -15.522  34.446 279.127  0.00  0.00      CHA1  
ATOM   2915  HD1 HYP C 233     -14.930  34.841 279.980  0.00  0.00      CHA1  
ATOM   2916  HD2 HYP C 233     -15.750  35.314 278.471  0.00  0.00      CHA1  
ATOM   2917  CA  HYP C 233     -15.067  32.194 279.566  0.00  0.00      CHA1  
ATOM   2918  HA  HYP C 233     -14.463  32.577 280.374  0.00  0.00      CHA1  
ATOM   2919  CB  HYP C 233     -16.609  32.373 279.839  0.00  0.00      CHA1  
ATOM   2920  HB1 HYP C 233     -16.843  32.047 280.875  0.00  0.00      CHA1  
ATOM   2921  HB2 HYP C 233     -17.252  31.854 279.095  0.00  0.00      CHA1  
ATOM   2922  CG  HYP C 233     -16.847  33.870 279.706  0.00  0.00      CHA1  
ATOM   2923  HG  HYP C 233     -17.067  34.262 280.722  0.00  0.00      CHA1  
ATOM   2924  OE  HYP C 233     -18.031  33.977 278.886  0.00  0.00      CHA1  
ATOM   2925  HE  HYP C 233     -18.708  33.391 279.232  0.00  0.00      CHA1  
ATOM   2926  C   HYP C 233     -14.529  30.881 279.308  0.00  0.00      CHA1  
ATOM   2927  O   HYP C 233     -15.194  29.891 279.685  0.00  0.00      CHA1  
ATOM   2928  N   GLY C 234     -13.373  30.699-264.217  0.00  0.00      CHA1  
ATOM   2929  HN  GLY C 234     -12.877  31.432-264.678  0.00  0.00      CHA1  
ATOM   2930  CA  GLY C 234     -12.804  29.324-264.542  0.00  0.00      CHA1  
ATOM   2931  HA1 GLY C 234     -11.846  29.452-265.024  0.00  0.00      CHA1  
ATOM   2932  HA2 GLY C 234     -13.499  28.834-265.208  0.00  0.00      CHA1  
ATOM   2933  C   GLY C 234     -12.602  28.331-263.409  0.00  0.00      CHA1  
ATOM   2934  O   GLY C 234     -12.753  28.628-262.232  0.00  0.00      CHA1  
ATOM   2935  N   ALA C 235     -12.401  27.099-263.780  0.00  0.00      CHA1  
ATOM   2936  HN  ALA C 235     -12.190  26.944-264.742  0.00  0.00      CHA1  
ATOM   2937  CA  ALA C 235     -12.227  25.900-262.954  0.00  0.00      CHA1  
ATOM   2938  HA  ALA C 235     -13.208  25.656-262.572  0.00  0.00      CHA1  
ATOM   2939  CB  ALA C 235     -11.825  24.745-263.850  0.00  0.00      CHA1  
ATOM   2940  HB1 ALA C 235     -11.673  23.745-263.390  0.00  0.00      CHA1  
ATOM   2941  HB2 ALA C 235     -12.474  24.750-264.752  0.00  0.00      CHA1  
ATOM   2942  HB3 ALA C 235     -10.850  24.957-264.339  0.00  0.00      CHA1  
ATOM   2943  C   ALA C 235     -11.363  26.044-261.724  0.00  0.00      CHA1  
ATOM   2944  O   ALA C 235     -10.191  26.501-261.721  0.00  0.00      CHA1  
ATOM   2945  N   LYS C 236     -11.944  25.601-260.599  0.00  0.00      CHA1  
ATOM   2946  HN  LYS C 236     -12.915  25.379-260.559  0.00  0.00      CHA1  
ATOM   2947  CA  LYS C 236     -11.235  25.668-259.299  0.00  0.00      CHA1  
ATOM   2948  HA  LYS C 236     -10.181  25.448-259.383  0.00  0.00      CHA1  
ATOM   2949  CB  LYS C 236     -11.519  27.083-258.579  0.00  0.00      CHA1  
ATOM   2950  HB1 LYS C 236     -12.598  27.174-258.329  0.00  0.00      CHA1  
ATOM   2951  HB2 LYS C 236     -11.150  26.986-257.536  0.00  0.00      CHA1  
ATOM   2952  CG  LYS C 236     -10.927  28.303-259.266  0.00  0.00      CHA1  
ATOM   2953  HG1 LYS C 236      -9.846  28.520-259.130  0.00  0.00      CHA1  
ATOM   2954  HG2 LYS C 236     -11.027  28.271-260.372  0.00  0.00      CHA1  
ATOM   2955  CD  LYS C 236     -11.665  29.586-258.750  0.00  0.00      CHA1  
ATOM   2956  HD1 LYS C 236     -12.004  29.490-257.696  0.00  0.00      CHA1  
ATOM   2957  HD2 LYS C 236     -10.891  30.381-258.797  0.00  0.00      CHA1  
ATOM   2958  CE  LYS C 236     -12.855  29.994-259.687  0.00  0.00      CHA1  
ATOM   2959  HE1 LYS C 236     -13.397  30.878-259.289  0.00  0.00      CHA1  
ATOM   2960  HE2 LYS C 236     -12.629  30.395-260.699  0.00  0.00      CHA1  
ATOM   2961  NZ  LYS C 236     -13.880  28.948-259.747  0.00  0.00      CHA1  
ATOM   2962  HZ1 LYS C 236     -14.827  29.333-259.938  0.00  0.00      CHA1  
ATOM   2963  HZ2 LYS C 236     -13.659  28.385-260.594  0.00  0.00      CHA1  
ATOM   2964  HZ3 LYS C 236     -13.916  28.493-258.812  0.00  0.00      CHA1  
ATOM   2965  C   LYS C 236     -11.855  24.602-258.462  0.00  0.00      CHA1  
ATOM   2966  O   LYS C 236     -13.060  24.389-258.501  0.00  0.00      CHA1  
ATOM   2967  N   GLY C 237     -11.101  23.941-257.599  0.00  0.00      CHA1  
ATOM   2968  HN  GLY C 237     -10.111  24.057-257.630  0.00  0.00      CHA1  
ATOM   2969  CA  GLY C 237     -11.659  22.904-256.712  0.00  0.00      CHA1  
ATOM   2970  HA1 GLY C 237     -11.965  22.024-257.259  0.00  0.00      CHA1  
ATOM   2971  HA2 GLY C 237     -12.469  23.384-256.184  0.00  0.00      CHA1  
ATOM   2972  C   GLY C 237     -10.529  22.458-255.778  0.00  0.00      CHA1  
ATOM   2973  O   GLY C 237      -9.508  23.154-255.664  0.00  0.00      CHA1  
ATOM   2974  N   ALA C 238     -10.871  21.420-255.001  0.00  0.00      CHA1  
ATOM   2975  HN  ALA C 238     -11.857  21.383-254.860  0.00  0.00      CHA1  
ATOM   2976  CA  ALA C 238      -9.949  20.678-254.125  0.00  0.00      CHA1  
ATOM   2977  HA  ALA C 238     -10.434  19.723-253.994  0.00  0.00      CHA1  
ATOM   2978  CB  ALA C 238      -8.541  20.521-254.801  0.00  0.00      CHA1  
ATOM   2979  HB1 ALA C 238      -8.763  20.414-255.885  0.00  0.00      CHA1  
ATOM   2980  HB2 ALA C 238      -7.970  21.443-254.563  0.00  0.00      CHA1  
ATOM   2981  HB3 ALA C 238      -7.936  19.671-254.420  0.00  0.00      CHA1  
ATOM   2982  C   ALA C 238      -9.704  21.224-252.741  0.00  0.00      CHA1  
ATOM   2983  O   ALA C 238      -8.974  20.633-251.960  0.00  0.00      CHA1  
ATOM   2984  N   ASN C 239     -10.344  22.420-252.442  0.00  0.00      CHA1  
ATOM   2985  HN  ASN C 239     -10.957  22.928-253.042  0.00  0.00      CHA1  
ATOM   2986  CA  ASN C 239     -10.131  23.314-251.261  0.00  0.00      CHA1  
ATOM   2987  HA  ASN C 239     -10.879  24.076-251.425  0.00  0.00      CHA1  
ATOM   2988  CB  ASN C 239     -10.523  22.493-249.907  0.00  0.00      CHA1  
ATOM   2989  HB1 ASN C 239     -11.630  22.411-249.959  0.00  0.00      CHA1  
ATOM   2990  HB2 ASN C 239     -10.010  21.507-249.911  0.00  0.00      CHA1  
ATOM   2991  CG  ASN C 239     -10.228  23.158-248.592  0.00  0.00      CHA1  
ATOM   2992  OD1 ASN C 239     -10.525  24.362-248.497  0.00  0.00      CHA1  
ATOM   2993  ND2 ASN C 239      -9.648  22.495-247.567  0.00  0.00      CHA1  
ATOM   2994 HD21 ASN C 239      -9.316  23.052-246.806  0.00  0.00      CHA1  
ATOM   2995 HD22 ASN C 239      -9.391  21.540-247.716  0.00  0.00      CHA1  
ATOM   2996  C   ASN C 239      -8.750  23.909-251.128  0.00  0.00      CHA1  
ATOM   2997  O   ASN C 239      -7.750  23.251-251.433  0.00  0.00      CHA1  
ATOM   2998  N   GLY C 240      -8.561  25.133-250.604  0.00  0.00      CHA1  
ATOM   2999  HN  GLY C 240      -9.355  25.612-250.238  0.00  0.00      CHA1  
ATOM   3000  CA  GLY C 240      -7.307  25.852-250.364  0.00  0.00      CHA1  
ATOM   3001  HA1 GLY C 240      -7.337  26.708-251.021  0.00  0.00      CHA1  
ATOM   3002  HA2 GLY C 240      -6.497  25.166-250.563  0.00  0.00      CHA1  
ATOM   3003  C   GLY C 240      -7.172  26.413-248.982  0.00  0.00      CHA1  
ATOM   3004  O   GLY C 240      -6.255  27.183-248.647  0.00  0.00      CHA1  
ATOM   3005  N   ALA C 241      -8.177  26.162-248.155  0.00  0.00      CHA1  
ATOM   3006  HN  ALA C 241      -8.885  25.475-248.302  0.00  0.00      CHA1  
ATOM   3007  CA  ALA C 241      -8.287  26.617-246.828  0.00  0.00      CHA1  
ATOM   3008  HA  ALA C 241      -7.792  27.521-246.506  0.00  0.00      CHA1  
ATOM   3009  CB  ALA C 241      -9.817  26.824-246.493  0.00  0.00      CHA1  
ATOM   3010  HB1 ALA C 241     -10.300  27.457-247.268  0.00  0.00      CHA1  
ATOM   3011  HB2 ALA C 241     -10.337  25.857-246.661  0.00  0.00      CHA1  
ATOM   3012  HB3 ALA C 241     -10.203  27.136-245.500  0.00  0.00      CHA1  
ATOM   3013  C   ALA C 241      -7.755  25.603-245.847  0.00  0.00      CHA1  
ATOM   3014  O   ALA C 241      -7.629  24.437-246.229  0.00  0.00      CHA1  
ATOM   3015  N   HYP C 242      -7.318  25.979-244.593  0.00  0.00      CHA1  
ATOM   3016  CD  HYP C 242      -7.754  27.189-243.900  0.00  0.00      CHA1  
ATOM   3017  HD1 HYP C 242      -6.938  27.922-243.725  0.00  0.00      CHA1  
ATOM   3018  HD2 HYP C 242      -8.608  27.732-244.358  0.00  0.00      CHA1  
ATOM   3019  CA  HYP C 242      -6.726  24.997-243.716  0.00  0.00      CHA1  
ATOM   3020  HA  HYP C 242      -7.441  24.197-243.838  0.00  0.00      CHA1  
ATOM   3021  CB  HYP C 242      -6.843  25.701-242.345  0.00  0.00      CHA1  
ATOM   3022  HB1 HYP C 242      -5.912  26.268-242.128  0.00  0.00      CHA1  
ATOM   3023  HB2 HYP C 242      -7.010  24.866-241.631  0.00  0.00      CHA1  
ATOM   3024  CG  HYP C 242      -8.075  26.585-242.509  0.00  0.00      CHA1  
ATOM   3025  HG  HYP C 242      -8.285  27.379-241.760  0.00  0.00      CHA1  
ATOM   3026  OE  HYP C 242      -9.236  25.733-242.643  0.00  0.00      CHA1  
ATOM   3027  HE  HYP C 242     -10.005  26.173-243.012  0.00  0.00      CHA1  
ATOM   3028  C   HYP C 242      -5.310  24.568-244.145  0.00  0.00      CHA1  
ATOM   3029  O   HYP C 242      -4.380  25.313-244.029  0.00  0.00      CHA1  
ATOM   3030  N   GLY C 243      -5.028  23.285-244.548  0.00  0.00      CHA1  
ATOM   3031  HN  GLY C 243      -4.081  23.245-244.857  0.00  0.00      CHA1  
ATOM   3032  CA  GLY C 243      -5.928  22.113-244.715  0.00  0.00      CHA1  
ATOM   3033  HA1 GLY C 243      -5.465  21.346-245.318  0.00  0.00      CHA1  
ATOM   3034  HA2 GLY C 243      -6.909  22.411-245.054  0.00  0.00      CHA1  
ATOM   3035  C   GLY C 243      -6.227  21.571-243.370  0.00  0.00      CHA1  
ATOM   3036  O   GLY C 243      -7.330  21.124-243.046  0.00  0.00      CHA1  
ATOM   3037  N   ILE C 244      -5.210  21.511-242.569  0.00  0.00      CHA1  
ATOM   3038  HN  ILE C 244      -4.389  22.041-242.769  0.00  0.00      CHA1  
ATOM   3039  CA  ILE C 244      -5.148  20.953-241.219  0.00  0.00      CHA1  
ATOM   3040  HA  ILE C 244      -5.879  20.169-241.084  0.00  0.00      CHA1  
ATOM   3041  CB  ILE C 244      -3.807  20.157-241.060  0.00  0.00      CHA1  
ATOM   3042  HB  ILE C 244      -2.956  20.863-240.953  0.00  0.00      CHA1  
ATOM   3043  CG2 ILE C 244      -3.900  19.460-239.687  0.00  0.00      CHA1  
ATOM   3044 HG21 ILE C 244      -4.633  18.625-239.657  0.00  0.00      CHA1  
ATOM   3045 HG22 ILE C 244      -2.913  18.977-239.526  0.00  0.00      CHA1  
ATOM   3046 HG23 ILE C 244      -4.126  20.172-238.864  0.00  0.00      CHA1  
ATOM   3047  CG1 ILE C 244      -3.519  19.201-242.261  0.00  0.00      CHA1  
ATOM   3048 HG11 ILE C 244      -3.281  19.757-243.193  0.00  0.00      CHA1  
ATOM   3049 HG12 ILE C 244      -2.707  18.495-241.988  0.00  0.00      CHA1  
ATOM   3050  CD  ILE C 244      -4.696  18.310-242.548  0.00  0.00      CHA1  
ATOM   3051  HD1 ILE C 244      -4.461  17.582-243.352  0.00  0.00      CHA1  
ATOM   3052  HD2 ILE C 244      -5.023  17.705-241.675  0.00  0.00      CHA1  
ATOM   3053  HD3 ILE C 244      -5.625  18.849-242.832  0.00  0.00      CHA1  
ATOM   3054  C   ILE C 244      -5.289  22.058-240.251  0.00  0.00      CHA1  
ATOM   3055  O   ILE C 244      -4.306  22.527-239.649  0.00  0.00      CHA1  
ATOM   3056  N   ALA C 245      -6.566  22.397-239.922  0.00  0.00      CHA1  
ATOM   3057  HN  ALA C 245      -7.249  21.942-240.489  0.00  0.00      CHA1  
ATOM   3058  CA  ALA C 245      -6.930  23.370-238.931  0.00  0.00      CHA1  
ATOM   3059  HA  ALA C 245      -6.376  24.275-239.129  0.00  0.00      CHA1  
ATOM   3060  CB  ALA C 245      -8.396  23.684-238.977  0.00  0.00      CHA1  
ATOM   3061  HB1 ALA C 245      -8.574  24.003-240.026  0.00  0.00      CHA1  
ATOM   3062  HB2 ALA C 245      -8.974  22.736-238.993  0.00  0.00      CHA1  
ATOM   3063  HB3 ALA C 245      -8.742  24.395-238.197  0.00  0.00      CHA1  
ATOM   3064  C   ALA C 245      -6.622  22.862-237.425  0.00  0.00      CHA1  
ATOM   3065  O   ALA C 245      -6.744  21.736-236.995  0.00  0.00      CHA1  
ATOM   3066  N   GLY C 246      -6.270  23.803-236.454  0.00  0.00      CHA1  
ATOM   3067  HN  GLY C 246      -6.105  24.758-236.688  0.00  0.00      CHA1  
ATOM   3068  CA  GLY C 246      -6.000  23.535-235.066  0.00  0.00      CHA1  
ATOM   3069  HA1 GLY C 246      -6.930  23.216-234.620  0.00  0.00      CHA1  
ATOM   3070  HA2 GLY C 246      -5.469  24.376-234.644  0.00  0.00      CHA1  
ATOM   3071  C   GLY C 246      -4.950  22.411-234.826  0.00  0.00      CHA1  
ATOM   3072  O   GLY C 246      -3.893  22.425-235.424  0.00  0.00      CHA1  
ATOM   3073  N   ALA C 247      -5.315  21.389-233.996  0.00  0.00      CHA1  
ATOM   3074  HN  ALA C 247      -6.169  21.454-233.486  0.00  0.00      CHA1  
ATOM   3075  CA  ALA C 247      -4.517  20.319-233.576  0.00  0.00      CHA1  
ATOM   3076  HA  ALA C 247      -5.265  19.790-233.004  0.00  0.00      CHA1  
ATOM   3077  CB  ALA C 247      -4.222  19.395-234.791  0.00  0.00      CHA1  
ATOM   3078  HB1 ALA C 247      -4.826  19.698-235.673  0.00  0.00      CHA1  
ATOM   3079  HB2 ALA C 247      -3.149  19.544-235.040  0.00  0.00      CHA1  
ATOM   3080  HB3 ALA C 247      -4.389  18.317-234.578  0.00  0.00      CHA1  
ATOM   3081  C   ALA C 247      -3.345  20.747-232.629  0.00  0.00      CHA1  
ATOM   3082  O   ALA C 247      -3.320  21.927-232.377  0.00  0.00      CHA1  
ATOM   3083  N   HYP C 248      -2.612  19.918-232.006  0.00  0.00      CHA1  
ATOM   3084  CD  HYP C 248      -2.699  18.483-232.148  0.00  0.00      CHA1  
ATOM   3085  HD1 HYP C 248      -2.276  18.004-233.057  0.00  0.00      CHA1  
ATOM   3086  HD2 HYP C 248      -3.774  18.206-232.098  0.00  0.00      CHA1  
ATOM   3087  CA  HYP C 248      -1.619  20.328-230.970  0.00  0.00      CHA1  
ATOM   3088  HA  HYP C 248      -2.220  20.536-230.097  0.00  0.00      CHA1  
ATOM   3089  CB  HYP C 248      -0.844  19.016-230.735  0.00  0.00      CHA1  
ATOM   3090  HB1 HYP C 248      -0.409  18.975-229.714  0.00  0.00      CHA1  
ATOM   3091  HB2 HYP C 248      -0.057  18.816-231.493  0.00  0.00      CHA1  
ATOM   3092  CG  HYP C 248      -1.889  17.940-230.934  0.00  0.00      CHA1  
ATOM   3093  HG  HYP C 248      -1.485  16.911-231.047  0.00  0.00      CHA1  
ATOM   3094  OE  HYP C 248      -2.670  18.036-229.629  0.00  0.00      CHA1  
ATOM   3095  HE  HYP C 248      -3.349  17.361-229.568  0.00  0.00      CHA1  
ATOM   3096  C   HYP C 248      -0.719  21.544-231.174  0.00  0.00      CHA1  
ATOM   3097  O   HYP C 248      -0.055  21.626-232.182  0.00  0.00      CHA1  
ATOM   3098  N   GLY C 249      -0.481  22.453-230.177  0.00  0.00      CHA1  
ATOM   3099  HN  GLY C 249       0.067  23.255-230.403  0.00  0.00      CHA1  
ATOM   3100  CA  GLY C 249      -1.004  22.441-228.865  0.00  0.00      CHA1  
ATOM   3101  HA1 GLY C 249      -0.759  21.535-228.332  0.00  0.00      CHA1  
ATOM   3102  HA2 GLY C 249      -2.080  22.517-228.924  0.00  0.00      CHA1  
ATOM   3103  C   GLY C 249      -0.463  23.713-228.216  0.00  0.00      CHA1  
ATOM   3104  O   GLY C 249       0.350  24.416-228.770  0.00  0.00      CHA1  
ATOM   3105  N   PHE C 250      -0.963  24.053-226.932  0.00  0.00      CHA1  
ATOM   3106  HN  PHE C 250      -1.487  23.492-226.297  0.00  0.00      CHA1  
ATOM   3107  CA  PHE C 250      -0.348  25.048-226.041  0.00  0.00      CHA1  
ATOM   3108  HA  PHE C 250       0.275  25.725-226.607  0.00  0.00      CHA1  
ATOM   3109  CB  PHE C 250      -1.434  25.893-225.339  0.00  0.00      CHA1  
ATOM   3110  HB1 PHE C 250      -2.033  25.189-224.723  0.00  0.00      CHA1  
ATOM   3111  HB2 PHE C 250      -0.920  26.567-224.621  0.00  0.00      CHA1  
ATOM   3112  CG  PHE C 250      -2.377  26.747-226.128  0.00  0.00      CHA1  
ATOM   3113  CD1 PHE C 250      -2.203  27.131-227.477  0.00  0.00      CHA1  
ATOM   3114  HD1 PHE C 250      -1.281  26.915-227.995  0.00  0.00      CHA1  
ATOM   3115  CE1 PHE C 250      -3.072  27.923-228.125  0.00  0.00      CHA1  
ATOM   3116  HE1 PHE C 250      -2.868  28.234-229.139  0.00  0.00      CHA1  
ATOM   3117  CZ  PHE C 250      -4.249  28.370-227.535  0.00  0.00      CHA1  
ATOM   3118  HZ  PHE C 250      -4.949  28.980-228.086  0.00  0.00      CHA1  
ATOM   3119  CD2 PHE C 250      -3.585  27.235-225.489  0.00  0.00      CHA1  
ATOM   3120  HD2 PHE C 250      -3.806  26.871-224.496  0.00  0.00      CHA1  
ATOM   3121  CE2 PHE C 250      -4.476  28.040-226.190  0.00  0.00      CHA1  
ATOM   3122  HE2 PHE C 250      -5.337  28.465-225.696  0.00  0.00      CHA1  
ATOM   3123  C   PHE C 250       0.396  24.272-224.960  0.00  0.00      CHA1  
ATOM   3124  O   PHE C 250      -0.261  23.521-224.223  0.00  0.00      CHA1  
ATOM   3125  N   HYP C 251       1.722  24.360-224.829  0.00  0.00      CHA1  
ATOM   3126  CD  HYP C 251       2.618  25.191-225.620  0.00  0.00      CHA1  
ATOM   3127  HD1 HYP C 251       2.151  26.174-225.845  0.00  0.00      CHA1  
ATOM   3128  HD2 HYP C 251       2.788  24.691-226.597  0.00  0.00      CHA1  
ATOM   3129  CA  HYP C 251       2.361  23.805-223.625  0.00  0.00      CHA1  
ATOM   3130  HA  HYP C 251       2.221  22.735-223.670  0.00  0.00      CHA1  
ATOM   3131  CB  HYP C 251       3.878  24.112-223.942  0.00  0.00      CHA1  
ATOM   3132  HB1 HYP C 251       4.337  23.243-224.459  0.00  0.00      CHA1  
ATOM   3133  HB2 HYP C 251       4.344  24.297-222.950  0.00  0.00      CHA1  
ATOM   3134  CG  HYP C 251       3.915  25.340-224.805  0.00  0.00      CHA1  
ATOM   3135  HG  HYP C 251       4.742  25.467-225.536  0.00  0.00      CHA1  
ATOM   3136  OE  HYP C 251       3.796  26.551-223.977  0.00  0.00      CHA1  
ATOM   3137  HE  HYP C 251       3.385  26.205-223.181  0.00  0.00      CHA1  
ATOM   3138  C   HYP C 251       1.931  24.333-222.244  0.00  0.00      CHA1  
ATOM   3139  O   HYP C 251       1.955  25.540-222.038  0.00  0.00      CHA1  
ATOM   3140  N   GLY C 252       1.675  23.454-221.267  0.00  0.00      CHA1  
ATOM   3141  HN  GLY C 252       1.752  22.509-221.572  0.00  0.00      CHA1  
ATOM   3142  CA  GLY C 252       1.292  23.776-219.885  0.00  0.00      CHA1  
ATOM   3143  HA1 GLY C 252       2.113  24.353-219.486  0.00  0.00      CHA1  
ATOM   3144  HA2 GLY C 252       1.167  22.846-219.351  0.00  0.00      CHA1  
ATOM   3145  C   GLY C 252       0.108  24.593-219.596  0.00  0.00      CHA1  
ATOM   3146  O   GLY C 252       0.029  25.338-218.655  0.00  0.00      CHA1  
ATOM   3147  N   ALA C 253      -0.912  24.455-220.455  0.00  0.00      CHA1  
ATOM   3148  HN  ALA C 253      -0.839  23.856-221.249  0.00  0.00      CHA1  
ATOM   3149  CA  ALA C 253      -2.207  25.007-220.134  0.00  0.00      CHA1  
ATOM   3150  HA  ALA C 253      -2.042  26.043-219.877  0.00  0.00      CHA1  
ATOM   3151  CB  ALA C 253      -2.944  24.954-221.446  0.00  0.00      CHA1  
ATOM   3152  HB1 ALA C 253      -2.393  25.521-222.226  0.00  0.00      CHA1  
ATOM   3153  HB2 ALA C 253      -3.074  23.946-221.894  0.00  0.00      CHA1  
ATOM   3154  HB3 ALA C 253      -3.924  25.440-221.252  0.00  0.00      CHA1  
ATOM   3155  C   ALA C 253      -3.002  24.256-219.097  0.00  0.00      CHA1  
ATOM   3156  O   ALA C 253      -2.920  23.081-218.894  0.00  0.00      CHA1  
ATOM   3157  N   ARG C 254      -3.733  25.096-218.295  0.00  0.00      CHA1  
ATOM   3158  HN  ARG C 254      -3.821  26.057-218.544  0.00  0.00      CHA1  
ATOM   3159  CA  ARG C 254      -4.436  24.664-217.137  0.00  0.00      CHA1  
ATOM   3160  HA  ARG C 254      -4.598  23.598-217.201  0.00  0.00      CHA1  
ATOM   3161  CB  ARG C 254      -3.674  25.151-215.888  0.00  0.00      CHA1  
ATOM   3162  HB1 ARG C 254      -3.784  24.454-215.030  0.00  0.00      CHA1  
ATOM   3163  HB2 ARG C 254      -2.598  24.972-216.097  0.00  0.00      CHA1  
ATOM   3164  CG  ARG C 254      -3.836  26.580-215.326  0.00  0.00      CHA1  
ATOM   3165  HG1 ARG C 254      -4.898  26.842-215.130  0.00  0.00      CHA1  
ATOM   3166  HG2 ARG C 254      -3.321  26.597-214.341  0.00  0.00      CHA1  
ATOM   3167  CD  ARG C 254      -3.265  27.717-216.286  0.00  0.00      CHA1  
ATOM   3168  HD1 ARG C 254      -2.178  27.502-216.361  0.00  0.00      CHA1  
ATOM   3169  HD2 ARG C 254      -3.792  27.647-217.262  0.00  0.00      CHA1  
ATOM   3170  NE  ARG C 254      -3.538  29.092-215.726  0.00  0.00      CHA1  
ATOM   3171  HE  ARG C 254      -4.276  29.261-215.073  0.00  0.00      CHA1  
ATOM   3172  CZ  ARG C 254      -3.012  30.183-216.272  0.00  0.00      CHA1  
ATOM   3173  NH1 ARG C 254      -2.061  30.109-217.248  0.00  0.00      CHA1  
ATOM   3174 HH11 ARG C 254      -1.829  30.979-217.683  0.00  0.00      CHA1  
ATOM   3175 HH12 ARG C 254      -1.783  29.197-217.549  0.00  0.00      CHA1  
ATOM   3176  NH2 ARG C 254      -3.412  31.396-216.021  0.00  0.00      CHA1  
ATOM   3177 HH21 ARG C 254      -3.001  32.189-216.470  0.00  0.00      CHA1  
ATOM   3178 HH22 ARG C 254      -4.105  31.506-215.308  0.00  0.00      CHA1  
ATOM   3179  C   ARG C 254      -5.813  25.317-217.137  0.00  0.00      CHA1  
ATOM   3180  O   ARG C 254      -6.027  26.364-217.801  0.00  0.00      CHA1  
ATOM   3181  N   GLY C 255      -6.744  24.853-216.302  0.00  0.00      CHA1  
ATOM   3182  HN  GLY C 255      -6.678  23.951-215.882  0.00  0.00      CHA1  
ATOM   3183  CA  GLY C 255      -7.884  25.672-215.790  0.00  0.00      CHA1  
ATOM   3184  HA1 GLY C 255      -8.783  25.110-215.996  0.00  0.00      CHA1  
ATOM   3185  HA2 GLY C 255      -7.789  26.622-216.294  0.00  0.00      CHA1  
ATOM   3186  C   GLY C 255      -7.838  25.894-214.290  0.00  0.00      CHA1  
ATOM   3187  O   GLY C 255      -6.901  25.500-213.580  0.00  0.00      CHA1  
ATOM   3188  N   PRO C 256      -8.934  26.547-213.712  0.00  0.00      CHA1  
ATOM   3189  CD  PRO C 256     -10.253  26.768-214.302  0.00  0.00      CHA1  
ATOM   3190  HD1 PRO C 256     -10.547  25.910-214.944  0.00  0.00      CHA1  
ATOM   3191  HD2 PRO C 256     -10.180  27.642-214.984  0.00  0.00      CHA1  
ATOM   3192  CA  PRO C 256      -9.045  26.622-212.252  0.00  0.00      CHA1  
ATOM   3193  HA  PRO C 256      -8.132  27.005-211.820  0.00  0.00      CHA1  
ATOM   3194  CB  PRO C 256     -10.368  27.340-212.046  0.00  0.00      CHA1  
ATOM   3195  HB1 PRO C 256     -10.132  28.425-212.070  0.00  0.00      CHA1  
ATOM   3196  HB2 PRO C 256     -10.796  26.987-211.084  0.00  0.00      CHA1  
ATOM   3197  CG  PRO C 256     -11.237  27.016-213.215  0.00  0.00      CHA1  
ATOM   3198  HG1 PRO C 256     -11.946  27.828-213.485  0.00  0.00      CHA1  
ATOM   3199  HG2 PRO C 256     -11.852  26.149-212.890  0.00  0.00      CHA1  
ATOM   3200  C   PRO C 256      -9.020  25.236-211.546  0.00  0.00      CHA1  
ATOM   3201  O   PRO C 256      -9.635  24.290-212.010  0.00  0.00      CHA1  
ATOM   3202  N   SER C 257      -8.299  25.115-210.389  0.00  0.00      CHA1  
ATOM   3203  HN  SER C 257      -7.700  25.855-210.095  0.00  0.00      CHA1  
ATOM   3204  CA  SER C 257      -8.541  24.095-209.335  0.00  0.00      CHA1  
ATOM   3205  HA  SER C 257      -8.553  23.068-209.670  0.00  0.00      CHA1  
ATOM   3206  CB  SER C 257      -7.336  24.162-208.386  0.00  0.00      CHA1  
ATOM   3207  HB1 SER C 257      -6.428  23.968-208.996  0.00  0.00      CHA1  
ATOM   3208  HB2 SER C 257      -7.370  25.148-207.875  0.00  0.00      CHA1  
ATOM   3209  OG  SER C 257      -7.399  23.232-207.321  0.00  0.00      CHA1  
ATOM   3210  HG1 SER C 257      -7.232  22.329-207.599  0.00  0.00      CHA1  
ATOM   3211  C   SER C 257      -9.903  24.237-208.545  0.00  0.00      CHA1  
ATOM   3212  O   SER C 257     -10.468  25.314-208.400  0.00  0.00      CHA1  
ATOM   3213  N   GLY C 258     -10.516  23.117-208.118  0.00  0.00      CHA1  
ATOM   3214  HN  GLY C 258     -10.254  22.159-208.197  0.00  0.00      CHA1  
ATOM   3215  CA  GLY C 258     -11.752  23.073-207.383  0.00  0.00      CHA1  
ATOM   3216  HA1 GLY C 258     -12.237  22.108-207.383  0.00  0.00      CHA1  
ATOM   3217  HA2 GLY C 258     -12.457  23.782-207.791  0.00  0.00      CHA1  
ATOM   3218  C   GLY C 258     -11.592  23.428-205.950  0.00  0.00      CHA1  
ATOM   3219  O   GLY C 258     -10.477  23.785-205.585  0.00  0.00      CHA1  
ATOM   3220  N   PRO C 259     -12.590  23.529-205.080  0.00  0.00      CHA1  
ATOM   3221  CD  PRO C 259     -14.006  23.730-205.524  0.00  0.00      CHA1  
ATOM   3222  HD1 PRO C 259     -14.564  22.770-205.566  0.00  0.00      CHA1  
ATOM   3223  HD2 PRO C 259     -14.136  24.129-206.553  0.00  0.00      CHA1  
ATOM   3224  CA  PRO C 259     -12.259  24.014-203.721  0.00  0.00      CHA1  
ATOM   3225  HA  PRO C 259     -11.626  24.886-203.789  0.00  0.00      CHA1  
ATOM   3226  CB  PRO C 259     -13.667  24.384-203.137  0.00  0.00      CHA1  
ATOM   3227  HB1 PRO C 259     -13.583  25.224-202.414  0.00  0.00      CHA1  
ATOM   3228  HB2 PRO C 259     -14.030  23.421-202.719  0.00  0.00      CHA1  
ATOM   3229  CG  PRO C 259     -14.409  24.776-204.465  0.00  0.00      CHA1  
ATOM   3230  HG1 PRO C 259     -13.992  25.726-204.863  0.00  0.00      CHA1  
ATOM   3231  HG2 PRO C 259     -15.506  24.868-204.316  0.00  0.00      CHA1  
ATOM   3232  C   PRO C 259     -11.449  23.010-202.877  0.00  0.00      CHA1  
ATOM   3233  O   PRO C 259     -11.564  21.773-203.009  0.00  0.00      CHA1  
ATOM   3234  N   GLN C 260     -10.707  23.602-201.948  0.00  0.00      CHA1  
ATOM   3235  HN  GLN C 260     -10.540  24.585-201.960  0.00  0.00      CHA1  
ATOM   3236  CA  GLN C 260     -10.093  22.865-200.814  0.00  0.00      CHA1  
ATOM   3237  HA  GLN C 260      -9.725  21.951-201.256  0.00  0.00      CHA1  
ATOM   3238  CB  GLN C 260      -8.851  23.444-200.052  0.00  0.00      CHA1  
ATOM   3239  HB1 GLN C 260      -8.716  22.832-199.135  0.00  0.00      CHA1  
ATOM   3240  HB2 GLN C 260      -7.930  23.430-200.672  0.00  0.00      CHA1  
ATOM   3241  CG  GLN C 260      -9.000  24.919-199.640  0.00  0.00      CHA1  
ATOM   3242  HG1 GLN C 260      -9.900  25.189-199.047  0.00  0.00      CHA1  
ATOM   3243  HG2 GLN C 260      -8.136  25.194-198.999  0.00  0.00      CHA1  
ATOM   3244  CD  GLN C 260      -8.943  25.931-200.830  0.00  0.00      CHA1  
ATOM   3245  OE1 GLN C 260      -9.912  26.084-201.543  0.00  0.00      CHA1  
ATOM   3246  NE2 GLN C 260      -7.863  26.747-200.916  0.00  0.00      CHA1  
ATOM   3247 HE21 GLN C 260      -7.712  27.355-201.696  0.00  0.00      CHA1  
ATOM   3248 HE22 GLN C 260      -7.190  26.757-200.177  0.00  0.00      CHA1  
ATOM   3249  C   GLN C 260     -11.143  22.277-199.712  0.00  0.00      CHA1  
ATOM   3250  O   GLN C 260     -11.900  23.054-199.110  0.00  0.00      CHA1  
ATOM   3251  N   GLY C 261     -11.038  20.969-199.505  0.00  0.00      CHA1  
ATOM   3252  HN  GLY C 261     -10.236  20.453-199.795  0.00  0.00      CHA1  
ATOM   3253  CA  GLY C 261     -11.888  20.117-198.718  0.00  0.00      CHA1  
ATOM   3254  HA1 GLY C 261     -11.621  19.077-198.840  0.00  0.00      CHA1  
ATOM   3255  HA2 GLY C 261     -12.899  20.160-199.097  0.00  0.00      CHA1  
ATOM   3256  C   GLY C 261     -12.020  20.363-197.256  0.00  0.00      CHA1  
ATOM   3257  O   GLY C 261     -11.020  20.710-196.709  0.00  0.00      CHA1  
ATOM   3258  N   PRO C 262     -13.069  20.108-196.484  0.00  0.00      CHA1  
ATOM   3259  CD  PRO C 262     -14.303  19.642-196.956  0.00  0.00      CHA1  
ATOM   3260  HD1 PRO C 262     -14.167  18.672-197.481  0.00  0.00      CHA1  
ATOM   3261  HD2 PRO C 262     -14.664  20.369-197.713  0.00  0.00      CHA1  
ATOM   3262  CA  PRO C 262     -13.104  20.377-195.115  0.00  0.00      CHA1  
ATOM   3263  HA  PRO C 262     -12.668  21.362-195.029  0.00  0.00      CHA1  
ATOM   3264  CB  PRO C 262     -14.667  20.497-194.798  0.00  0.00      CHA1  
ATOM   3265  HB1 PRO C 262     -14.999  21.541-194.979  0.00  0.00      CHA1  
ATOM   3266  HB2 PRO C 262     -14.782  20.188-193.737  0.00  0.00      CHA1  
ATOM   3267  CG  PRO C 262     -15.341  19.627-195.877  0.00  0.00      CHA1  
ATOM   3268  HG1 PRO C 262     -16.295  20.072-196.233  0.00  0.00      CHA1  
ATOM   3269  HG2 PRO C 262     -15.455  18.566-195.568  0.00  0.00      CHA1  
ATOM   3270  C   PRO C 262     -12.426  19.302-194.258  0.00  0.00      CHA1  
ATOM   3271  O   PRO C 262     -12.835  18.135-194.267  0.00  0.00      CHA1  
ATOM   3272  N   GLY C 263     -11.407  19.740-193.581  0.00  0.00      CHA1  
ATOM   3273  HN  GLY C 263     -11.159  20.673-193.830  0.00  0.00      CHA1  
ATOM   3274  CA  GLY C 263     -10.479  18.943-192.828  0.00  0.00      CHA1  
ATOM   3275  HA1 GLY C 263      -9.807  19.683-192.418  0.00  0.00      CHA1  
ATOM   3276  HA2 GLY C 263      -9.972  18.333-193.561  0.00  0.00      CHA1  
ATOM   3277  C   GLY C 263     -10.965  18.075-191.714  0.00  0.00      CHA1  
ATOM   3278  O   GLY C 263     -11.983  18.371-191.089  0.00  0.00      CHA1  
ATOM   3279  N   GLY C 264     -10.132  17.063-191.419  0.00  0.00      CHA1  
ATOM   3280  HN  GLY C 264      -9.318  16.975-191.988  0.00  0.00      CHA1  
ATOM   3281  CA  GLY C 264     -10.415  16.046-190.411  0.00  0.00      CHA1  
ATOM   3282  HA1 GLY C 264     -11.260  16.425-189.855  0.00  0.00      CHA1  
ATOM   3283  HA2 GLY C 264      -9.542  15.966-189.780  0.00  0.00      CHA1  
ATOM   3284  C   GLY C 264     -10.889  14.795-191.162  0.00  0.00      CHA1  
ATOM   3285  O   GLY C 264     -11.351  14.901-192.304  0.00  0.00      CHA1  
ATOM   3286  N   PRO C 265     -10.914  13.553-190.621  0.00  0.00      CHA1  
ATOM   3287  CD  PRO C 265     -11.511  12.425-191.366  0.00  0.00      CHA1  
ATOM   3288  HD1 PRO C 265     -10.897  12.206-192.266  0.00  0.00      CHA1  
ATOM   3289  HD2 PRO C 265     -12.539  12.550-191.770  0.00  0.00      CHA1  
ATOM   3290  CA  PRO C 265     -10.234  13.067-189.402  0.00  0.00      CHA1  
ATOM   3291  HA  PRO C 265     -10.859  13.384-188.580  0.00  0.00      CHA1  
ATOM   3292  CB  PRO C 265     -10.177  11.521-189.630  0.00  0.00      CHA1  
ATOM   3293  HB1 PRO C 265      -9.936  10.915-188.730  0.00  0.00      CHA1  
ATOM   3294  HB2 PRO C 265      -9.409  11.285-190.397  0.00  0.00      CHA1  
ATOM   3295  CG  PRO C 265     -11.542  11.230-190.328  0.00  0.00      CHA1  
ATOM   3296  HG1 PRO C 265     -12.427  11.286-189.659  0.00  0.00      CHA1  
ATOM   3297  HG2 PRO C 265     -11.593  10.199-190.740  0.00  0.00      CHA1  
ATOM   3298  C   PRO C 265      -8.821  13.641-189.040  0.00  0.00      CHA1  
ATOM   3299  O   PRO C 265      -8.089  14.059-189.984  0.00  0.00      CHA1  
ATOM   3300  N   HYP C 266      -8.411  13.704-187.780  0.00  0.00      CHA1  
ATOM   3301  CD  HYP C 266      -9.205  13.277-186.676  0.00  0.00      CHA1  
ATOM   3302  HD1 HYP C 266      -9.990  14.025-186.435  0.00  0.00      CHA1  
ATOM   3303  HD2 HYP C 266      -9.603  12.248-186.807  0.00  0.00      CHA1  
ATOM   3304  CA  HYP C 266      -7.357  14.620-187.231  0.00  0.00      CHA1  
ATOM   3305  HA  HYP C 266      -7.574  15.606-187.614  0.00  0.00      CHA1  
ATOM   3306  CB  HYP C 266      -7.405  14.513-185.685  0.00  0.00      CHA1  
ATOM   3307  HB1 HYP C 266      -7.798  15.462-185.261  0.00  0.00      CHA1  
ATOM   3308  HB2 HYP C 266      -6.421  14.378-185.187  0.00  0.00      CHA1  
ATOM   3309  CG  HYP C 266      -8.258  13.204-185.437  0.00  0.00      CHA1  
ATOM   3310  HG  HYP C 266      -8.859  13.154-184.504  0.00  0.00      CHA1  
ATOM   3311  OE  HYP C 266      -7.384  12.094-185.421  0.00  0.00      CHA1  
ATOM   3312  HE  HYP C 266      -7.894  11.303-185.608  0.00  0.00      CHA1  
ATOM   3313  C   HYP C 266      -5.939  14.304-187.682  0.00  0.00      CHA1  
ATOM   3314  O   HYP C 266      -5.366  15.205-188.240  0.00  0.00      CHA1  
ATOM   3315  N   GLY C 267      -5.361  13.108-187.528  0.00  0.00      CHA1  
ATOM   3316  HN  GLY C 267      -5.789  12.388-186.987  0.00  0.00      CHA1  
ATOM   3317  CA  GLY C 267      -4.124  12.785-188.258  0.00  0.00      CHA1  
ATOM   3318  HA1 GLY C 267      -3.738  13.759-188.518  0.00  0.00      CHA1  
ATOM   3319  HA2 GLY C 267      -4.478  12.274-189.142  0.00  0.00      CHA1  
ATOM   3320  C   GLY C 267      -2.973  12.149-187.571  0.00  0.00      CHA1  
ATOM   3321  O   GLY C 267      -2.065  11.628-188.194  0.00  0.00      CHA1  
ATOM   3322  N   PRO C 268      -2.870  12.186-186.216  0.00  0.00      CHA1  
ATOM   3323  CD  PRO C 268      -2.823  13.511-185.498  0.00  0.00      CHA1  
ATOM   3324  HD1 PRO C 268      -3.838  13.683-185.081  0.00  0.00      CHA1  
ATOM   3325  HD2 PRO C 268      -2.581  14.339-186.198  0.00  0.00      CHA1  
ATOM   3326  CA  PRO C 268      -1.954  11.206-185.545  0.00  0.00      CHA1  
ATOM   3327  HA  PRO C 268      -1.560  10.497-186.258  0.00  0.00      CHA1  
ATOM   3328  CB  PRO C 268      -0.847  12.173-184.949  0.00  0.00      CHA1  
ATOM   3329  HB1 PRO C 268      -0.221  12.581-185.771  0.00  0.00      CHA1  
ATOM   3330  HB2 PRO C 268      -0.152  11.556-184.340  0.00  0.00      CHA1  
ATOM   3331  CG  PRO C 268      -1.723  13.322-184.411  0.00  0.00      CHA1  
ATOM   3332  HG1 PRO C 268      -1.164  14.254-184.183  0.00  0.00      CHA1  
ATOM   3333  HG2 PRO C 268      -2.265  13.155-183.456  0.00  0.00      CHA1  
ATOM   3334  C   PRO C 268      -2.753  10.292-184.563  0.00  0.00      CHA1  
ATOM   3335  O   PRO C 268      -2.655   9.089-184.618  0.00  0.00      CHA1  
ATOM   3336  N   LYS C 269      -3.636  10.861-183.701  0.00  0.00      CHA1  
ATOM   3337  HN  LYS C 269      -3.751  11.852-183.694  0.00  0.00      CHA1  
ATOM   3338  CA  LYS C 269      -4.266  10.143-182.665  0.00  0.00      CHA1  
ATOM   3339  HA  LYS C 269      -4.589   9.265-183.203  0.00  0.00      CHA1  
ATOM   3340  CB  LYS C 269      -3.250   9.772-181.473  0.00  0.00      CHA1  
ATOM   3341  HB1 LYS C 269      -3.896   9.250-180.735  0.00  0.00      CHA1  
ATOM   3342  HB2 LYS C 269      -2.597   9.027-181.974  0.00  0.00      CHA1  
ATOM   3343  CG  LYS C 269      -2.502  10.945-180.822  0.00  0.00      CHA1  
ATOM   3344  HG1 LYS C 269      -1.851  11.434-181.578  0.00  0.00      CHA1  
ATOM   3345  HG2 LYS C 269      -3.148  11.798-180.522  0.00  0.00      CHA1  
ATOM   3346  CD  LYS C 269      -1.768  10.343-179.632  0.00  0.00      CHA1  
ATOM   3347  HD1 LYS C 269      -1.116   9.517-179.989  0.00  0.00      CHA1  
ATOM   3348  HD2 LYS C 269      -1.074  11.071-179.161  0.00  0.00      CHA1  
ATOM   3349  CE  LYS C 269      -2.526   9.731-178.434  0.00  0.00      CHA1  
ATOM   3350  HE1 LYS C 269      -3.277  10.439-178.024  0.00  0.00      CHA1  
ATOM   3351  HE2 LYS C 269      -3.110   8.813-178.657  0.00  0.00      CHA1  
ATOM   3352  NZ  LYS C 269      -1.618   9.347-177.396  0.00  0.00      CHA1  
ATOM   3353  HZ1 LYS C 269      -1.105  10.183-177.052  0.00  0.00      CHA1  
ATOM   3354  HZ2 LYS C 269      -2.167   8.940-176.612  0.00  0.00      CHA1  
ATOM   3355  HZ3 LYS C 269      -0.871   8.679-177.674  0.00  0.00      CHA1  
ATOM   3356  C   LYS C 269      -5.455  10.893-182.045  0.00  0.00      CHA1  
ATOM   3357  O   LYS C 269      -5.612  12.034-182.459  0.00  0.00      CHA1  
ATOM   3358  N   GLY C 270      -6.193  10.361-181.129  0.00  0.00      CHA1  
ATOM   3359  HN  GLY C 270      -6.137   9.378-180.968  0.00  0.00      CHA1  
ATOM   3360  CA  GLY C 270      -6.878  10.996-180.102  0.00  0.00      CHA1  
ATOM   3361  HA1 GLY C 270      -7.646  10.379-179.659  0.00  0.00      CHA1  
ATOM   3362  HA2 GLY C 270      -7.196  11.975-180.429  0.00  0.00      CHA1  
ATOM   3363  C   GLY C 270      -5.949  11.306-178.943  0.00  0.00      CHA1  
ATOM   3364  O   GLY C 270      -5.714  10.424-178.140  0.00  0.00      CHA1  
ATOM   3365  N   ASN C 271      -5.421  12.605-178.811  0.00  0.00      CHA1  
ATOM   3366  HN  ASN C 271      -5.723  13.301-179.457  0.00  0.00      CHA1  
ATOM   3367  CA  ASN C 271      -4.417  12.963-177.813  0.00  0.00      CHA1  
ATOM   3368  HA  ASN C 271      -3.524  12.614-178.310  0.00  0.00      CHA1  
ATOM   3369  CB  ASN C 271      -4.391  14.498-177.795  0.00  0.00      CHA1  
ATOM   3370  HB1 ASN C 271      -5.416  14.895-177.629  0.00  0.00      CHA1  
ATOM   3371  HB2 ASN C 271      -3.737  14.873-176.978  0.00  0.00      CHA1  
ATOM   3372  CG  ASN C 271      -4.119  15.168-179.131  0.00  0.00      CHA1  
ATOM   3373  OD1 ASN C 271      -3.579  14.672-180.113  0.00  0.00      CHA1  
ATOM   3374  ND2 ASN C 271      -4.244  16.552-179.169  0.00  0.00      CHA1  
ATOM   3375 HD21 ASN C 271      -4.135  17.012-180.050  0.00  0.00      CHA1  
ATOM   3376 HD22 ASN C 271      -4.640  17.004-178.369  0.00  0.00      CHA1  
ATOM   3377  C   ASN C 271      -4.539  12.422-176.357  0.00  0.00      CHA1  
ATOM   3378  O   ASN C 271      -5.663  12.246-175.847  0.00  0.00      CHA1  
ATOM   3379  N   SER C 272      -3.442  12.074-175.697  0.00  0.00      CHA1  
ATOM   3380  HN  SER C 272      -2.582  11.851-176.151  0.00  0.00      CHA1  
ATOM   3381  CA  SER C 272      -3.440  11.769-174.263  0.00  0.00      CHA1  
ATOM   3382  HA  SER C 272      -4.200  11.023-174.083  0.00  0.00      CHA1  
ATOM   3383  CB  SER C 272      -2.092  11.190-173.689  0.00  0.00      CHA1  
ATOM   3384  HB1 SER C 272      -1.300  11.967-173.750  0.00  0.00      CHA1  
ATOM   3385  HB2 SER C 272      -2.053  10.933-172.609  0.00  0.00      CHA1  
ATOM   3386  OG  SER C 272      -1.540   9.994-174.371  0.00  0.00      CHA1  
ATOM   3387  HG1 SER C 272      -0.825   9.606-173.860  0.00  0.00      CHA1  
ATOM   3388  C   SER C 272      -3.842  12.958-173.394  0.00  0.00      CHA1  
ATOM   3389  O   SER C 272      -3.545  14.091-173.762  0.00  0.00      CHA1  
ATOM   3390  N   GLY C 273      -4.496  12.849-172.253  0.00  0.00      CHA1  
ATOM   3391  HN  GLY C 273      -4.793  11.974-171.880  0.00  0.00      CHA1  
ATOM   3392  CA  GLY C 273      -4.963  14.002-171.435  0.00  0.00      CHA1  
ATOM   3393  HA1 GLY C 273      -5.551  13.713-170.577  0.00  0.00      CHA1  
ATOM   3394  HA2 GLY C 273      -5.571  14.559-172.133  0.00  0.00      CHA1  
ATOM   3395  C   GLY C 273      -3.979  14.892-170.887  0.00  0.00      CHA1  
ATOM   3396  O   GLY C 273      -2.766  14.868-171.154  0.00  0.00      CHA1  
ATOM   3397  N   GLU C 274      -4.498  15.852-170.073  0.00  0.00      CHA1  
ATOM   3398  HN  GLU C 274      -5.441  16.139-170.223  0.00  0.00      CHA1  
ATOM   3399  CA  GLU C 274      -3.824  16.743-169.080  0.00  0.00      CHA1  
ATOM   3400  HA  GLU C 274      -2.979  17.177-169.594  0.00  0.00      CHA1  
ATOM   3401  CB  GLU C 274      -4.861  17.834-168.631  0.00  0.00      CHA1  
ATOM   3402  HB1 GLU C 274      -5.794  17.357-168.262  0.00  0.00      CHA1  
ATOM   3403  HB2 GLU C 274      -4.407  18.364-167.767  0.00  0.00      CHA1  
ATOM   3404  CG  GLU C 274      -5.364  18.759-169.804  0.00  0.00      CHA1  
ATOM   3405  HG1 GLU C 274      -4.580  19.211-170.447  0.00  0.00      CHA1  
ATOM   3406  HG2 GLU C 274      -5.981  18.224-170.558  0.00  0.00      CHA1  
ATOM   3407  CD  GLU C 274      -6.225  19.827-169.211  0.00  0.00      CHA1  
ATOM   3408  OE1 GLU C 274      -5.855  20.412-168.098  0.00  0.00      CHA1  
ATOM   3409  OE2 GLU C 274      -7.345  20.076-169.804  0.00  0.00      CHA1  
ATOM   3410  C   GLU C 274      -3.426  15.955-167.862  0.00  0.00      CHA1  
ATOM   3411  O   GLU C 274      -4.087  14.925-167.671  0.00  0.00      CHA1  
ATOM   3412  N   HYP C 275      -2.498  16.376-167.111  0.00  0.00      CHA1  
ATOM   3413  CD  HYP C 275      -1.193  16.950-167.535  0.00  0.00      CHA1  
ATOM   3414  HD1 HYP C 275      -1.216  18.057-167.448  0.00  0.00      CHA1  
ATOM   3415  HD2 HYP C 275      -0.777  16.532-168.477  0.00  0.00      CHA1  
ATOM   3416  CA  HYP C 275      -2.577  16.259-165.692  0.00  0.00      CHA1  
ATOM   3417  HA  HYP C 275      -2.806  15.266-165.335  0.00  0.00      CHA1  
ATOM   3418  CB  HYP C 275      -1.170  16.538-165.184  0.00  0.00      CHA1  
ATOM   3419  HB1 HYP C 275      -1.075  15.724-164.435  0.00  0.00      CHA1  
ATOM   3420  HB2 HYP C 275      -1.036  17.544-164.732  0.00  0.00      CHA1  
ATOM   3421  CG  HYP C 275      -0.313  16.406-166.461  0.00  0.00      CHA1  
ATOM   3422  HG  HYP C 275       0.583  17.061-166.411  0.00  0.00      CHA1  
ATOM   3423  OE  HYP C 275       0.060  15.013-166.592  0.00  0.00      CHA1  
ATOM   3424  HE  HYP C 275      -0.662  14.406-166.418  0.00  0.00      CHA1  
ATOM   3425  C   HYP C 275      -3.621  17.213-165.156  0.00  0.00      CHA1  
ATOM   3426  O   HYP C 275      -3.383  18.434-165.208  0.00  0.00      CHA1  
ATOM   3427  N   GLY C 276      -4.829  16.648-164.850  0.00  0.00      CHA1  
ATOM   3428  HN  GLY C 276      -4.822  15.658-164.967  0.00  0.00      CHA1  
ATOM   3429  CA  GLY C 276      -6.023  17.267-164.393  0.00  0.00      CHA1  
ATOM   3430  HA1 GLY C 276      -6.466  16.514-163.757  0.00  0.00      CHA1  
ATOM   3431  HA2 GLY C 276      -6.633  17.510-165.250  0.00  0.00      CHA1  
ATOM   3432  C   GLY C 276      -6.010  18.559-163.575  0.00  0.00      CHA1  
ATOM   3433  O   GLY C 276      -5.077  18.768-162.802  0.00  0.00      CHA1  
ATOM   3434  N   ALA C 277      -6.997  19.373-163.638  0.00  0.00      CHA1  
ATOM   3435  HN  ALA C 277      -7.748  19.185-164.266  0.00  0.00      CHA1  
ATOM   3436  CA  ALA C 277      -6.879  20.708-163.015  0.00  0.00      CHA1  
ATOM   3437  HA  ALA C 277      -5.844  21.011-162.968  0.00  0.00      CHA1  
ATOM   3438  CB  ALA C 277      -7.587  21.720-163.844  0.00  0.00      CHA1  
ATOM   3439  HB1 ALA C 277      -7.382  22.727-163.422  0.00  0.00      CHA1  
ATOM   3440  HB2 ALA C 277      -7.282  21.755-164.912  0.00  0.00      CHA1  
ATOM   3441  HB3 ALA C 277      -8.653  21.410-163.901  0.00  0.00      CHA1  
ATOM   3442  C   ALA C 277      -7.473  20.609-161.591  0.00  0.00      CHA1  
ATOM   3443  O   ALA C 277      -8.288  19.734-161.295  0.00  0.00      CHA1  
ATOM   3444  N   HYP C 278      -6.916  21.313-160.629  0.00  0.00      CHA1  
ATOM   3445  CD  HYP C 278      -5.910  22.320-160.814  0.00  0.00      CHA1  
ATOM   3446  HD1 HYP C 278      -5.016  21.787-161.204  0.00  0.00      CHA1  
ATOM   3447  HD2 HYP C 278      -6.196  23.176-161.460  0.00  0.00      CHA1  
ATOM   3448  CA  HYP C 278      -7.265  21.096-159.221  0.00  0.00      CHA1  
ATOM   3449  HA  HYP C 278      -7.338  20.036-159.024  0.00  0.00      CHA1  
ATOM   3450  CB  HYP C 278      -5.994  21.766-158.558  0.00  0.00      CHA1  
ATOM   3451  HB1 HYP C 278      -5.186  21.004-158.592  0.00  0.00      CHA1  
ATOM   3452  HB2 HYP C 278      -6.293  21.869-157.493  0.00  0.00      CHA1  
ATOM   3453  CG  HYP C 278      -5.725  22.905-159.441  0.00  0.00      CHA1  
ATOM   3454  HG  HYP C 278      -4.657  23.209-159.390  0.00  0.00      CHA1  
ATOM   3455  OE  HYP C 278      -6.619  23.988-159.238  0.00  0.00      CHA1  
ATOM   3456  HE  HYP C 278      -6.470  24.477-158.425  0.00  0.00      CHA1  
ATOM   3457  C   HYP C 278      -8.533  21.801-158.730  0.00  0.00      CHA1  
ATOM   3458  O   HYP C 278      -8.648  21.851-157.559  0.00  0.00      CHA1  
ATOM   3459  N   GLY C 279      -9.477  22.343-159.570  0.00  0.00      CHA1  
ATOM   3460  HN  GLY C 279      -9.369  22.296-160.560  0.00  0.00      CHA1  
ATOM   3461  CA  GLY C 279     -10.676  22.935-159.053  0.00  0.00      CHA1  
ATOM   3462  HA1 GLY C 279     -10.910  23.686-159.793  0.00  0.00      CHA1  
ATOM   3463  HA2 GLY C 279     -10.459  23.464-158.137  0.00  0.00      CHA1  
ATOM   3464  C   GLY C 279     -11.826  21.998-158.802  0.00  0.00      CHA1  
ATOM   3465  O   GLY C 279     -12.875  22.233-159.370  0.00  0.00      CHA1  
ATOM   3466  N   SER C 280     -11.606  20.939-158.009  0.00  0.00      CHA1  
ATOM   3467  HN  SER C 280     -10.670  20.833-157.682  0.00  0.00      CHA1  
ATOM   3468  CA  SER C 280     -12.695  20.155-157.531  0.00  0.00      CHA1  
ATOM   3469  HA  SER C 280     -13.612  20.638-157.833  0.00  0.00      CHA1  
ATOM   3470  CB  SER C 280     -12.718  18.660-158.128  0.00  0.00      CHA1  
ATOM   3471  HB1 SER C 280     -12.702  18.663-159.239  0.00  0.00      CHA1  
ATOM   3472  HB2 SER C 280     -11.828  18.078-157.806  0.00  0.00      CHA1  
ATOM   3473  OG  SER C 280     -13.863  17.972-157.713  0.00  0.00      CHA1  
ATOM   3474  HG1 SER C 280     -14.513  18.021-158.417  0.00  0.00      CHA1  
ATOM   3475  C   SER C 280     -12.693  20.052-156.028  0.00  0.00      CHA1  
ATOM   3476  O   SER C 280     -13.742  20.033-155.417  0.00  0.00      CHA1  
ATOM   3477  N   LYS C 281     -11.456  19.940-155.401  0.00  0.00      CHA1  
ATOM   3478  HN  LYS C 281     -10.593  19.929-155.900  0.00  0.00      CHA1  
ATOM   3479  CA  LYS C 281     -11.337  19.853-153.953  0.00  0.00      CHA1  
ATOM   3480  HA  LYS C 281     -10.259  19.790-153.943  0.00  0.00      CHA1  
ATOM   3481  CB  LYS C 281     -11.649  21.179-153.202  0.00  0.00      CHA1  
ATOM   3482  HB1 LYS C 281     -12.521  21.538-153.789  0.00  0.00      CHA1  
ATOM   3483  HB2 LYS C 281     -11.859  20.956-152.134  0.00  0.00      CHA1  
ATOM   3484  CG  LYS C 281     -10.642  22.265-153.370  0.00  0.00      CHA1  
ATOM   3485  HG1 LYS C 281      -9.753  22.044-152.740  0.00  0.00      CHA1  
ATOM   3486  HG2 LYS C 281     -10.148  22.349-154.362  0.00  0.00      CHA1  
ATOM   3487  CD  LYS C 281     -11.299  23.619-153.058  0.00  0.00      CHA1  
ATOM   3488  HD1 LYS C 281     -10.612  24.374-153.499  0.00  0.00      CHA1  
ATOM   3489  HD2 LYS C 281     -12.291  23.672-153.555  0.00  0.00      CHA1  
ATOM   3490  CE  LYS C 281     -11.388  24.011-151.565  0.00  0.00      CHA1  
ATOM   3491  HE1 LYS C 281     -11.836  23.309-150.829  0.00  0.00      CHA1  
ATOM   3492  HE2 LYS C 281     -10.303  24.006-151.325  0.00  0.00      CHA1  
ATOM   3493  NZ  LYS C 281     -11.950  25.359-151.345  0.00  0.00      CHA1  
ATOM   3494  HZ1 LYS C 281     -12.919  25.434-151.716  0.00  0.00      CHA1  
ATOM   3495  HZ2 LYS C 281     -11.906  25.620-150.339  0.00  0.00      CHA1  
ATOM   3496  HZ3 LYS C 281     -11.410  26.008-151.952  0.00  0.00      CHA1  
ATOM   3497  C   LYS C 281     -11.849  18.554-153.342  0.00  0.00      CHA1  
ATOM   3498  O   LYS C 281     -12.805  17.951-153.756  0.00  0.00      CHA1  
ATOM   3499  N   GLY C 282     -11.151  17.917-152.398  0.00  0.00      CHA1  
ATOM   3500  HN  GLY C 282     -10.457  18.511-151.999  0.00  0.00      CHA1  
ATOM   3501  CA  GLY C 282     -11.506  16.560-151.968  0.00  0.00      CHA1  
ATOM   3502  HA1 GLY C 282     -12.483  16.286-152.339  0.00  0.00      CHA1  
ATOM   3503  HA2 GLY C 282     -11.548  16.628-150.891  0.00  0.00      CHA1  
ATOM   3504  C   GLY C 282     -10.480  15.507-152.406  0.00  0.00      CHA1  
ATOM   3505  O   GLY C 282      -9.272  15.846-152.364  0.00  0.00      CHA1  
ATOM   3506  N   ASP C 283     -11.012  14.332-152.544  0.00  0.00      CHA1  
ATOM   3507  HN  ASP C 283     -11.993  14.233-152.398  0.00  0.00      CHA1  
ATOM   3508  CA  ASP C 283     -10.439  12.963-152.881  0.00  0.00      CHA1  
ATOM   3509  HA  ASP C 283     -11.297  12.545-153.386  0.00  0.00      CHA1  
ATOM   3510  CB  ASP C 283      -9.234  12.905-153.865  0.00  0.00      CHA1  
ATOM   3511  HB1 ASP C 283      -8.416  13.583-153.539  0.00  0.00      CHA1  
ATOM   3512  HB2 ASP C 283      -8.793  11.890-153.769  0.00  0.00      CHA1  
ATOM   3513  CG  ASP C 283      -9.691  13.046-155.312  0.00  0.00      CHA1  
ATOM   3514  OD1 ASP C 283      -9.066  13.789-156.113  0.00  0.00      CHA1  
ATOM   3515  OD2 ASP C 283     -10.572  12.247-155.715  0.00  0.00      CHA1  
ATOM   3516  C   ASP C 283     -10.208  12.246-151.534  0.00  0.00      CHA1  
ATOM   3517  O   ASP C 283      -9.394  11.292-151.486  0.00  0.00      CHA1  
ATOM   3518  N   THR C 284     -10.997  12.597-150.433  0.00  0.00      CHA1  
ATOM   3519  HN  THR C 284     -11.581  13.394-150.564  0.00  0.00      CHA1  
ATOM   3520  CA  THR C 284     -10.896  12.037-149.058  0.00  0.00      CHA1  
ATOM   3521  HA  THR C 284      -9.932  12.186-148.594  0.00  0.00      CHA1  
ATOM   3522  CB  THR C 284     -11.991  12.546-148.116  0.00  0.00      CHA1  
ATOM   3523  HB  THR C 284     -12.973  12.202-148.504  0.00  0.00      CHA1  
ATOM   3524  OG1 THR C 284     -11.898  13.893-148.079  0.00  0.00      CHA1  
ATOM   3525  HG1 THR C 284     -12.451  14.123-148.829  0.00  0.00      CHA1  
ATOM   3526  CG2 THR C 284     -11.643  12.167-146.662  0.00  0.00      CHA1  
ATOM   3527 HG21 THR C 284     -10.636  12.498-146.330  0.00  0.00      CHA1  
ATOM   3528 HG22 THR C 284     -12.328  12.583-145.892  0.00  0.00      CHA1  
ATOM   3529 HG23 THR C 284     -11.770  11.064-146.692  0.00  0.00      CHA1  
ATOM   3530  C   THR C 284     -11.103  10.547-149.043  0.00  0.00      CHA1  
ATOM   3531  O   THR C 284     -11.900   9.949-149.746  0.00  0.00      CHA1  
ATOM   3532  N   GLY C 285     -10.298   9.871-148.226  0.00  0.00      CHA1  
ATOM   3533  HN  GLY C 285      -9.615  10.268-147.618  0.00  0.00      CHA1  
ATOM   3534  CA  GLY C 285     -10.505   8.414-147.972  0.00  0.00      CHA1  
ATOM   3535  HA1 GLY C 285      -9.767   7.893-148.563  0.00  0.00      CHA1  
ATOM   3536  HA2 GLY C 285     -11.545   8.141-148.075  0.00  0.00      CHA1  
ATOM   3537  C   GLY C 285     -10.194   8.116-146.518  0.00  0.00      CHA1  
ATOM   3538  O   GLY C 285     -10.191   9.083-145.789  0.00  0.00      CHA1  
ATOM   3539  N   ALA C 286     -10.143   6.866-146.104  0.00  0.00      CHA1  
ATOM   3540  HN  ALA C 286     -10.250   6.169-146.809  0.00  0.00      CHA1  
ATOM   3541  CA  ALA C 286      -9.741   6.552-144.712  0.00  0.00      CHA1  
ATOM   3542  HA  ALA C 286     -10.095   5.536-144.619  0.00  0.00      CHA1  
ATOM   3543  CB  ALA C 286      -8.181   6.442-144.638  0.00  0.00      CHA1  
ATOM   3544  HB1 ALA C 286      -7.757   7.435-144.904  0.00  0.00      CHA1  
ATOM   3545  HB2 ALA C 286      -7.911   6.222-143.583  0.00  0.00      CHA1  
ATOM   3546  HB3 ALA C 286      -7.782   5.648-145.305  0.00  0.00      CHA1  
ATOM   3547  C   ALA C 286     -10.337   7.308-143.444  0.00  0.00      CHA1  
ATOM   3548  O   ALA C 286     -11.450   7.057-142.961  0.00  0.00      CHA1  
ATOM   3549  N   LYS C 287      -9.520   8.217-142.878  0.00  0.00      CHA1  
ATOM   3550  HN  LYS C 287      -8.674   8.186-143.404  0.00  0.00      CHA1  
ATOM   3551  CA  LYS C 287      -9.700   9.145-141.776  0.00  0.00      CHA1  
ATOM   3552  HA  LYS C 287      -9.520  10.125-142.192  0.00  0.00      CHA1  
ATOM   3553  CB  LYS C 287     -11.148   9.315-141.204  0.00  0.00      CHA1  
ATOM   3554  HB1 LYS C 287     -11.412   8.250-141.027  0.00  0.00      CHA1  
ATOM   3555  HB2 LYS C 287     -11.120   9.783-140.196  0.00  0.00      CHA1  
ATOM   3556  CG  LYS C 287     -12.117  10.070-142.261  0.00  0.00      CHA1  
ATOM   3557  HG1 LYS C 287     -11.672  11.086-142.192  0.00  0.00      CHA1  
ATOM   3558  HG2 LYS C 287     -12.083   9.730-143.318  0.00  0.00      CHA1  
ATOM   3559  CD  LYS C 287     -13.575  10.087-141.895  0.00  0.00      CHA1  
ATOM   3560  HD1 LYS C 287     -13.665  10.349-140.820  0.00  0.00      CHA1  
ATOM   3561  HD2 LYS C 287     -14.124  10.817-142.528  0.00  0.00      CHA1  
ATOM   3562  CE  LYS C 287     -14.093   8.634-141.957  0.00  0.00      CHA1  
ATOM   3563  HE1 LYS C 287     -14.037   8.272-143.006  0.00  0.00      CHA1  
ATOM   3564  HE2 LYS C 287     -13.472   7.926-141.367  0.00  0.00      CHA1  
ATOM   3565  NZ  LYS C 287     -15.481   8.534-141.453  0.00  0.00      CHA1  
ATOM   3566  HZ1 LYS C 287     -16.146   9.201-141.893  0.00  0.00      CHA1  
ATOM   3567  HZ2 LYS C 287     -15.813   7.552-141.363  0.00  0.00      CHA1  
ATOM   3568  HZ3 LYS C 287     -15.415   8.935-140.495  0.00  0.00      CHA1  
ATOM   3569  C   LYS C 287      -8.696   8.818-140.705  0.00  0.00      CHA1  
ATOM   3570  O   LYS C 287      -8.376   7.647-140.500  0.00  0.00      CHA1  
ATOM   3571  N   GLY C 288      -8.339   9.904-139.964  0.00  0.00      CHA1  
ATOM   3572  HN  GLY C 288      -8.505  10.826-140.306  0.00  0.00      CHA1  
ATOM   3573  CA  GLY C 288      -7.796   9.863-138.612  0.00  0.00      CHA1  
ATOM   3574  HA1 GLY C 288      -7.618  10.877-138.287  0.00  0.00      CHA1  
ATOM   3575  HA2 GLY C 288      -6.915   9.239-138.579  0.00  0.00      CHA1  
ATOM   3576  C   GLY C 288      -8.634   9.251-137.595  0.00  0.00      CHA1  
ATOM   3577  O   GLY C 288      -9.829   9.132-137.773  0.00  0.00      CHA1  
ATOM   3578  N   GLU C 289      -7.988   8.776-136.512  0.00  0.00      CHA1  
ATOM   3579  HN  GLU C 289      -7.047   9.031-136.301  0.00  0.00      CHA1  
ATOM   3580  CA  GLU C 289      -8.615   7.937-135.474  0.00  0.00      CHA1  
ATOM   3581  HA  GLU C 289      -9.511   7.480-135.868  0.00  0.00      CHA1  
ATOM   3582  CB  GLU C 289      -7.604   6.785-135.248  0.00  0.00      CHA1  
ATOM   3583  HB1 GLU C 289      -8.173   5.950-134.786  0.00  0.00      CHA1  
ATOM   3584  HB2 GLU C 289      -7.197   6.446-136.225  0.00  0.00      CHA1  
ATOM   3585  CG  GLU C 289      -6.389   7.093-134.232  0.00  0.00      CHA1  
ATOM   3586  HG1 GLU C 289      -6.951   7.056-133.275  0.00  0.00      CHA1  
ATOM   3587  HG2 GLU C 289      -5.650   6.276-134.378  0.00  0.00      CHA1  
ATOM   3588  CD  GLU C 289      -5.744   8.416-134.609  0.00  0.00      CHA1  
ATOM   3589  OE1 GLU C 289      -5.812   9.458-133.892  0.00  0.00      CHA1  
ATOM   3590  OE2 GLU C 289      -5.167   8.356-135.752  0.00  0.00      CHA1  
ATOM   3591  C   GLU C 289      -9.064   8.663-134.179  0.00  0.00      CHA1  
ATOM   3592  O   GLU C 289      -9.159   9.896-134.260  0.00  0.00      CHA1  
ATOM   3593  N   HYP C 290      -9.514   8.107-133.084  0.00  0.00      CHA1  
ATOM   3594  CD  HYP C 290      -9.984   6.730-132.956  0.00  0.00      CHA1  
ATOM   3595  HD1 HYP C 290      -9.188   5.970-133.108  0.00  0.00      CHA1  
ATOM   3596  HD2 HYP C 290     -10.776   6.560-133.716  0.00  0.00      CHA1  
ATOM   3597  CA  HYP C 290      -9.765   8.855-131.864  0.00  0.00      CHA1  
ATOM   3598  HA  HYP C 290     -10.251   9.802-132.048  0.00  0.00      CHA1  
ATOM   3599  CB  HYP C 290     -10.734   7.950-131.043  0.00  0.00      CHA1  
ATOM   3600  HB1 HYP C 290     -11.741   8.209-131.434  0.00  0.00      CHA1  
ATOM   3601  HB2 HYP C 290     -10.601   8.178-129.964  0.00  0.00      CHA1  
ATOM   3602  CG  HYP C 290     -10.415   6.506-131.508  0.00  0.00      CHA1  
ATOM   3603  HG  HYP C 290     -11.262   5.788-131.515  0.00  0.00      CHA1  
ATOM   3604  OE  HYP C 290      -9.359   6.066-130.719  0.00  0.00      CHA1  
ATOM   3605  HE  HYP C 290      -9.222   5.130-130.883  0.00  0.00      CHA1  
ATOM   3606  C   HYP C 290      -8.585   9.345-131.045  0.00  0.00      CHA1  
ATOM   3607  O   HYP C 290      -8.724   9.711-129.869  0.00  0.00      CHA1  
ATOM   3608  N   GLY C 291      -7.383   9.378-131.580  0.00  0.00      CHA1  
ATOM   3609  HN  GLY C 291      -7.111   9.119-132.504  0.00  0.00      CHA1  
ATOM   3610  CA  GLY C 291      -6.161   9.783-130.888  0.00  0.00      CHA1  
ATOM   3611  HA1 GLY C 291      -5.343   9.741-131.591  0.00  0.00      CHA1  
ATOM   3612  HA2 GLY C 291      -5.934   8.931-130.264  0.00  0.00      CHA1  
ATOM   3613  C   GLY C 291      -6.018  11.004-130.050  0.00  0.00      CHA1  
ATOM   3614  O   GLY C 291      -5.184  10.994-129.084  0.00  0.00      CHA1  
ATOM   3615  N   PRO C 292      -6.702  12.127-130.426  0.00  0.00      CHA1  
ATOM   3616  CD  PRO C 292      -6.880  12.459-131.832  0.00  0.00      CHA1  
ATOM   3617  HD1 PRO C 292      -7.926  12.213-132.114  0.00  0.00      CHA1  
ATOM   3618  HD2 PRO C 292      -6.177  12.017-132.570  0.00  0.00      CHA1  
ATOM   3619  CA  PRO C 292      -6.871  13.295-129.597  0.00  0.00      CHA1  
ATOM   3620  HA  PRO C 292      -5.927  13.551-129.139  0.00  0.00      CHA1  
ATOM   3621  CB  PRO C 292      -7.299  14.356-130.592  0.00  0.00      CHA1  
ATOM   3622  HB1 PRO C 292      -7.008  15.398-130.340  0.00  0.00      CHA1  
ATOM   3623  HB2 PRO C 292      -8.388  14.329-130.812  0.00  0.00      CHA1  
ATOM   3624  CG  PRO C 292      -6.639  13.926-131.858  0.00  0.00      CHA1  
ATOM   3625  HG1 PRO C 292      -5.549  14.095-131.991  0.00  0.00      CHA1  
ATOM   3626  HG2 PRO C 292      -7.066  14.428-132.753  0.00  0.00      CHA1  
ATOM   3627  C   PRO C 292      -7.836  13.058-128.487  0.00  0.00      CHA1  
ATOM   3628  O   PRO C 292      -8.728  13.852-128.240  0.00  0.00      CHA1  
ATOM   3629  N   VAL C 293      -7.526  12.066-127.622  0.00  0.00      CHA1  
ATOM   3630  HN  VAL C 293      -6.810  11.414-127.860  0.00  0.00      CHA1  
ATOM   3631  CA  VAL C 293      -8.337  11.610-126.497  0.00  0.00      CHA1  
ATOM   3632  HA  VAL C 293      -9.282  11.284-126.907  0.00  0.00      CHA1  
ATOM   3633  CB  VAL C 293      -7.651  10.543-125.722  0.00  0.00      CHA1  
ATOM   3634  HB  VAL C 293      -8.347  10.278-124.897  0.00  0.00      CHA1  
ATOM   3635  CG1 VAL C 293      -7.616   9.327-126.622  0.00  0.00      CHA1  
ATOM   3636 HG11 VAL C 293      -8.536   9.133-127.214  0.00  0.00      CHA1  
ATOM   3637 HG12 VAL C 293      -6.901   9.613-127.422  0.00  0.00      CHA1  
ATOM   3638 HG13 VAL C 293      -7.337   8.407-126.064  0.00  0.00      CHA1  
ATOM   3639  CG2 VAL C 293      -6.327  10.939-125.207  0.00  0.00      CHA1  
ATOM   3640 HG21 VAL C 293      -6.340  11.772-124.471  0.00  0.00      CHA1  
ATOM   3641 HG22 VAL C 293      -5.796  10.088-124.730  0.00  0.00      CHA1  
ATOM   3642 HG23 VAL C 293      -5.683  11.261-126.052  0.00  0.00      CHA1  
ATOM   3643  C   VAL C 293      -8.742  12.727-125.553  0.00  0.00      CHA1  
ATOM   3644  O   VAL C 293      -7.968  13.648-125.371  0.00  0.00      CHA1  
ATOM   3645  N   GLY C 294     -10.042  12.790-124.991  0.00  0.00      CHA1  
ATOM   3646  HN  GLY C 294     -10.649  12.005-125.089  0.00  0.00      CHA1  
ATOM   3647  CA  GLY C 294     -10.667  13.815-124.193  0.00  0.00      CHA1  
ATOM   3648  HA1 GLY C 294     -11.621  13.380-123.935  0.00  0.00      CHA1  
ATOM   3649  HA2 GLY C 294     -10.726  14.711-124.792  0.00  0.00      CHA1  
ATOM   3650  C   GLY C 294      -9.929  14.140-122.882  0.00  0.00      CHA1  
ATOM   3651  O   GLY C 294      -9.415  13.326-122.099  0.00  0.00      CHA1  
ATOM   3652  N   VAL C 295      -9.929  15.476-122.556  0.00  0.00      CHA1  
ATOM   3653  HN  VAL C 295     -10.370  16.148-123.146  0.00  0.00      CHA1  
ATOM   3654  CA  VAL C 295      -9.308  16.145-121.395  0.00  0.00      CHA1  
ATOM   3655  HA  VAL C 295      -8.236  16.019-121.424  0.00  0.00      CHA1  
ATOM   3656  CB  VAL C 295      -9.329  17.631-121.518  0.00  0.00      CHA1  
ATOM   3657  HB  VAL C 295      -8.687  17.997-120.688  0.00  0.00      CHA1  
ATOM   3658  CG1 VAL C 295      -8.833  18.114-122.839  0.00  0.00      CHA1  
ATOM   3659 HG11 VAL C 295      -7.790  17.793-123.046  0.00  0.00      CHA1  
ATOM   3660 HG12 VAL C 295      -9.390  17.619-123.662  0.00  0.00      CHA1  
ATOM   3661 HG13 VAL C 295      -9.052  19.203-122.880  0.00  0.00      CHA1  
ATOM   3662  CG2 VAL C 295     -10.822  18.169-121.263  0.00  0.00      CHA1  
ATOM   3663 HG21 VAL C 295     -10.867  19.251-121.509  0.00  0.00      CHA1  
ATOM   3664 HG22 VAL C 295     -11.432  17.536-121.941  0.00  0.00      CHA1  
ATOM   3665 HG23 VAL C 295     -11.014  18.033-120.177  0.00  0.00      CHA1  
ATOM   3666  C   VAL C 295      -9.899  15.586-120.058  0.00  0.00      CHA1  
ATOM   3667  O   VAL C 295     -11.061  15.181-119.994  0.00  0.00      CHA1  
ATOM   3668  N   GLN C 296      -9.089  15.615-118.960  0.00  0.00      CHA1  
ATOM   3669  HN  GLN C 296      -8.119  15.822-119.064  0.00  0.00      CHA1  
ATOM   3670  CA  GLN C 296      -9.677  15.234-117.738  0.00  0.00      CHA1  
ATOM   3671  HA  GLN C 296      -9.916  14.211-117.987  0.00  0.00      CHA1  
ATOM   3672  CB  GLN C 296      -8.685  15.124-116.504  0.00  0.00      CHA1  
ATOM   3673  HB1 GLN C 296      -8.129  16.065-116.305  0.00  0.00      CHA1  
ATOM   3674  HB2 GLN C 296      -9.251  14.988-115.558  0.00  0.00      CHA1  
ATOM   3675  CG  GLN C 296      -7.850  13.764-116.539  0.00  0.00      CHA1  
ATOM   3676  HG1 GLN C 296      -7.161  13.813-117.409  0.00  0.00      CHA1  
ATOM   3677  HG2 GLN C 296      -7.211  13.868-115.636  0.00  0.00      CHA1  
ATOM   3678  CD  GLN C 296      -8.534  12.415-116.571  0.00  0.00      CHA1  
ATOM   3679  OE1 GLN C 296      -8.424  11.584-117.489  0.00  0.00      CHA1  
ATOM   3680  NE2 GLN C 296      -9.222  12.165-115.463  0.00  0.00      CHA1  
ATOM   3681 HE21 GLN C 296      -9.692  11.299-115.294  0.00  0.00      CHA1  
ATOM   3682 HE22 GLN C 296      -9.317  12.885-114.775  0.00  0.00      CHA1  
ATOM   3683  C   GLN C 296     -10.933  15.868-117.161  0.00  0.00      CHA1  
ATOM   3684  O   GLN C 296     -10.999  17.123-117.036  0.00  0.00      CHA1  
ATOM   3685  N   GLY C 297     -11.928  15.122-116.691  0.00  0.00      CHA1  
ATOM   3686  HN  GLY C 297     -11.843  14.129-116.701  0.00  0.00      CHA1  
ATOM   3687  CA  GLY C 297     -13.273  15.571-116.380  0.00  0.00      CHA1  
ATOM   3688  HA1 GLY C 297     -13.853  14.661-116.331  0.00  0.00      CHA1  
ATOM   3689  HA2 GLY C 297     -13.593  16.180-117.214  0.00  0.00      CHA1  
ATOM   3690  C   GLY C 297     -13.468  16.335-115.079  0.00  0.00      CHA1  
ATOM   3691  O   GLY C 297     -13.242  17.509-115.219  0.00  0.00      CHA1  
ATOM   3692  N   PRO C 298     -13.788  15.751-113.935  0.00  0.00      CHA1  
ATOM   3693  CD  PRO C 298     -14.368  14.393-113.824  0.00  0.00      CHA1  
ATOM   3694  HD1 PRO C 298     -13.744  13.483-113.949  0.00  0.00      CHA1  
ATOM   3695  HD2 PRO C 298     -15.166  14.161-114.561  0.00  0.00      CHA1  
ATOM   3696  CA  PRO C 298     -13.772  16.448-112.663  0.00  0.00      CHA1  
ATOM   3697  HA  PRO C 298     -13.889  17.520-112.698  0.00  0.00      CHA1  
ATOM   3698  CB  PRO C 298     -15.011  15.820-111.959  0.00  0.00      CHA1  
ATOM   3699  HB1 PRO C 298     -15.898  16.339-112.381  0.00  0.00      CHA1  
ATOM   3700  HB2 PRO C 298     -15.057  15.976-110.859  0.00  0.00      CHA1  
ATOM   3701  CG  PRO C 298     -14.963  14.352-112.415  0.00  0.00      CHA1  
ATOM   3702  HG1 PRO C 298     -15.953  13.854-112.324  0.00  0.00      CHA1  
ATOM   3703  HG2 PRO C 298     -14.266  13.776-111.769  0.00  0.00      CHA1  
ATOM   3704  C   PRO C 298     -12.463  16.130-111.904  0.00  0.00      CHA1  
ATOM   3705  O   PRO C 298     -12.422  15.637-110.785  0.00  0.00      CHA1  
ATOM   3706  N   HYP C 299     -11.293  16.368-112.455  0.00  0.00      CHA1  
ATOM   3707  CD  HYP C 299     -11.072  17.660-113.141  0.00  0.00      CHA1  
ATOM   3708  HD1 HYP C 299     -10.967  17.589-114.245  0.00  0.00      CHA1  
ATOM   3709  HD2 HYP C 299     -11.878  18.390-112.916  0.00  0.00      CHA1  
ATOM   3710  CA  HYP C 299     -10.090  15.855-111.887  0.00  0.00      CHA1  
ATOM   3711  HA  HYP C 299     -10.102  15.876-110.807  0.00  0.00      CHA1  
ATOM   3712  CB  HYP C 299      -9.017  16.849-112.358  0.00  0.00      CHA1  
ATOM   3713  HB1 HYP C 299      -8.431  16.590-113.265  0.00  0.00      CHA1  
ATOM   3714  HB2 HYP C 299      -8.226  17.056-111.605  0.00  0.00      CHA1  
ATOM   3715  CG  HYP C 299      -9.776  18.141-112.522  0.00  0.00      CHA1  
ATOM   3716  HG  HYP C 299      -9.366  18.916-113.204  0.00  0.00      CHA1  
ATOM   3717  OE  HYP C 299      -9.915  18.606-111.142  0.00  0.00      CHA1  
ATOM   3718  HE  HYP C 299     -10.499  19.367-111.110  0.00  0.00      CHA1  
ATOM   3719  C   HYP C 299      -9.810  14.382-112.208  0.00  0.00      CHA1  
ATOM   3720  O   HYP C 299      -9.029  14.024-113.099  0.00  0.00      CHA1  
ATOM   3721  N   GLY C 300     -10.473  13.580-111.444  0.00  0.00      CHA1  
ATOM   3722  HN  GLY C 300     -11.203  14.008-110.916  0.00  0.00      CHA1  
ATOM   3723  CA  GLY C 300     -10.368  12.095-111.573  0.00  0.00      CHA1  
ATOM   3724  HA1 GLY C 300      -9.454  11.813-111.072  0.00  0.00      CHA1  
ATOM   3725  HA2 GLY C 300     -10.371  11.703-112.580  0.00  0.00      CHA1  
ATOM   3726  C   GLY C 300     -11.584  11.449-110.924  0.00  0.00      CHA1  
ATOM   3727  O   GLY C 300     -12.573  12.118-110.851  0.00  0.00      CHA1  
ATOM   3728  N   PRO C 301     -11.560  10.188-110.469  0.00  0.00      CHA1  
ATOM   3729  CD  PRO C 301     -10.498   9.226-110.750  0.00  0.00      CHA1  
ATOM   3730  HD1 PRO C 301      -9.894   9.164-109.820  0.00  0.00      CHA1  
ATOM   3731  HD2 PRO C 301      -9.792   9.510-111.560  0.00  0.00      CHA1  
ATOM   3732  CA  PRO C 301     -12.836   9.512-110.141  0.00  0.00      CHA1  
ATOM   3733  HA  PRO C 301     -13.472   9.680-110.997  0.00  0.00      CHA1  
ATOM   3734  CB  PRO C 301     -12.358   8.059-109.897  0.00  0.00      CHA1  
ATOM   3735  HB1 PRO C 301     -13.174   7.305-109.931  0.00  0.00      CHA1  
ATOM   3736  HB2 PRO C 301     -11.928   7.891-108.886  0.00  0.00      CHA1  
ATOM   3737  CG  PRO C 301     -11.214   7.892-110.845  0.00  0.00      CHA1  
ATOM   3738  HG1 PRO C 301     -11.594   7.835-111.888  0.00  0.00      CHA1  
ATOM   3739  HG2 PRO C 301     -10.547   7.022-110.663  0.00  0.00      CHA1  
ATOM   3740  C   PRO C 301     -13.451   9.961-108.856  0.00  0.00      CHA1  
ATOM   3741  O   PRO C 301     -14.199   9.176-108.279  0.00  0.00      CHA1  
ATOM   3742  N   ALA C 302     -13.131  11.141-108.391  0.00  0.00      CHA1  
ATOM   3743  HN  ALA C 302     -12.642  11.786-108.973  0.00  0.00      CHA1  
ATOM   3744  CA  ALA C 302     -13.726  11.716-107.150  0.00  0.00      CHA1  
ATOM   3745  HA  ALA C 302     -13.450  12.757-107.238  0.00  0.00      CHA1  
ATOM   3746  CB  ALA C 302     -15.257  11.658-107.031  0.00  0.00      CHA1  
ATOM   3747  HB1 ALA C 302     -15.784  10.680-107.062  0.00  0.00      CHA1  
ATOM   3748  HB2 ALA C 302     -15.635  12.186-106.130  0.00  0.00      CHA1  
ATOM   3749  HB3 ALA C 302     -15.687  12.206-107.896  0.00  0.00      CHA1  
ATOM   3750  C   ALA C 302     -13.067  11.171-105.817  0.00  0.00      CHA1  
ATOM   3751  O   ALA C 302     -12.652  11.971-104.977  0.00  0.00      CHA1  
ATOM   3752  N   GLY C 303     -13.108   9.799-105.711  0.00  0.00      CHA1  
ATOM   3753  HN  GLY C 303     -13.534   9.288-106.454  0.00  0.00      CHA1  
ATOM   3754  CA  GLY C 303     -12.526   9.028-104.616  0.00  0.00      CHA1  
ATOM   3755  HA1 GLY C 303     -12.176   9.699-103.846  0.00  0.00      CHA1  
ATOM   3756  HA2 GLY C 303     -11.729   8.432-105.036  0.00  0.00      CHA1  
ATOM   3757  C   GLY C 303     -13.477   8.072-104.106  0.00  0.00      CHA1  
ATOM   3758  O   GLY C 303     -14.689   8.210-104.253  0.00  0.00      CHA1  
ATOM   3759  N   GLU C 304     -12.966   7.033-103.387  0.00  0.00      CHA1  
ATOM   3760  HN  GLU C 304     -11.984   7.012-103.216  0.00  0.00      CHA1  
ATOM   3761  CA  GLU C 304     -13.672   5.861-102.904  0.00  0.00      CHA1  
ATOM   3762  HA  GLU C 304     -14.590   5.847-103.473  0.00  0.00      CHA1  
ATOM   3763  CB  GLU C 304     -12.876   4.584-103.258  0.00  0.00      CHA1  
ATOM   3764  HB1 GLU C 304     -11.903   4.642-102.725  0.00  0.00      CHA1  
ATOM   3765  HB2 GLU C 304     -13.433   3.774-102.740  0.00  0.00      CHA1  
ATOM   3766  CG  GLU C 304     -12.819   4.085-104.738  0.00  0.00      CHA1  
ATOM   3767  HG1 GLU C 304     -13.805   3.733-105.111  0.00  0.00      CHA1  
ATOM   3768  HG2 GLU C 304     -12.392   4.949-105.291  0.00  0.00      CHA1  
ATOM   3769  CD  GLU C 304     -11.862   2.914-104.979  0.00  0.00      CHA1  
ATOM   3770  OE1 GLU C 304     -12.228   1.810-105.368  0.00  0.00      CHA1  
ATOM   3771  OE2 GLU C 304     -10.678   3.091-104.556  0.00  0.00      CHA1  
ATOM   3772  C   GLU C 304     -14.088   6.009-101.468  0.00  0.00      CHA1  
ATOM   3773  O   GLU C 304     -14.717   5.142-100.853  0.00  0.00      CHA1  
ATOM   3774  N   GLU C 305     -13.946   7.318-100.961  0.00  0.00      CHA1  
ATOM   3775  HN  GLU C 305     -13.531   7.908-101.649  0.00  0.00      CHA1  
ATOM   3776  CA  GLU C 305     -14.194   7.879 -99.676  0.00  0.00      CHA1  
ATOM   3777  HA  GLU C 305     -13.409   8.619 -99.627  0.00  0.00      CHA1  
ATOM   3778  CB  GLU C 305     -15.483   8.599 -99.525  0.00  0.00      CHA1  
ATOM   3779  HB1 GLU C 305     -16.377   7.947 -99.633  0.00  0.00      CHA1  
ATOM   3780  HB2 GLU C 305     -15.688   9.022 -98.518  0.00  0.00      CHA1  
ATOM   3781  CG  GLU C 305     -15.592   9.870-100.397  0.00  0.00      CHA1  
ATOM   3782  HG1 GLU C 305     -14.864  10.664-100.125  0.00  0.00      CHA1  
ATOM   3783  HG2 GLU C 305     -15.444   9.644-101.475  0.00  0.00      CHA1  
ATOM   3784  CD  GLU C 305     -16.971  10.548-100.127  0.00  0.00      CHA1  
ATOM   3785  OE1 GLU C 305     -17.936   9.970-100.661  0.00  0.00      CHA1  
ATOM   3786  OE2 GLU C 305     -17.101  11.593 -99.446  0.00  0.00      CHA1  
ATOM   3787  C   GLU C 305     -13.879   6.911 -98.530  0.00  0.00      CHA1  
ATOM   3788  O   GLU C 305     -14.638   6.699 -97.576  0.00  0.00      CHA1  
ATOM   3789  N   GLY C 306     -12.663   6.334 -98.664  0.00  0.00      CHA1  
ATOM   3790  HN  GLY C 306     -12.048   6.512 -99.428  0.00  0.00      CHA1  
ATOM   3791  CA  GLY C 306     -12.120   5.065 -98.091  0.00  0.00      CHA1  
ATOM   3792  HA1 GLY C 306     -11.342   4.804 -98.793  0.00  0.00      CHA1  
ATOM   3793  HA2 GLY C 306     -12.931   4.420 -97.789  0.00  0.00      CHA1  
ATOM   3794  C   GLY C 306     -11.376   5.417 -96.787  0.00  0.00      CHA1  
ATOM   3795  O   GLY C 306     -11.090   4.449 -96.103  0.00  0.00      CHA1  
ATOM   3796  N   LYS C 307     -10.986   6.663 -96.468  0.00  0.00      CHA1  
ATOM   3797  HN  LYS C 307     -11.214   7.447 -97.041  0.00  0.00      CHA1  
ATOM   3798  CA  LYS C 307     -10.520   6.912 -95.128  0.00  0.00      CHA1  
ATOM   3799  HA  LYS C 307     -10.278   5.954 -94.692  0.00  0.00      CHA1  
ATOM   3800  CB  LYS C 307      -9.136   7.588 -95.187  0.00  0.00      CHA1  
ATOM   3801  HB1 LYS C 307      -9.162   8.584 -95.679  0.00  0.00      CHA1  
ATOM   3802  HB2 LYS C 307      -8.859   7.944 -94.172  0.00  0.00      CHA1  
ATOM   3803  CG  LYS C 307      -7.920   6.697 -95.631  0.00  0.00      CHA1  
ATOM   3804  HG1 LYS C 307      -7.914   6.445 -96.713  0.00  0.00      CHA1  
ATOM   3805  HG2 LYS C 307      -7.001   7.304 -95.486  0.00  0.00      CHA1  
ATOM   3806  CD  LYS C 307      -7.710   5.407 -94.829  0.00  0.00      CHA1  
ATOM   3807  HD1 LYS C 307      -7.893   5.749 -93.788  0.00  0.00      CHA1  
ATOM   3808  HD2 LYS C 307      -8.490   4.720 -95.223  0.00  0.00      CHA1  
ATOM   3809  CE  LYS C 307      -6.321   4.817 -95.027  0.00  0.00      CHA1  
ATOM   3810  HE1 LYS C 307      -6.391   3.774 -94.652  0.00  0.00      CHA1  
ATOM   3811  HE2 LYS C 307      -6.043   4.764 -96.101  0.00  0.00      CHA1  
ATOM   3812  NZ  LYS C 307      -5.404   5.495 -94.149  0.00  0.00      CHA1  
ATOM   3813  HZ1 LYS C 307      -5.694   5.393 -93.156  0.00  0.00      CHA1  
ATOM   3814  HZ2 LYS C 307      -4.438   5.111 -94.131  0.00  0.00      CHA1  
ATOM   3815  HZ3 LYS C 307      -5.237   6.473 -94.461  0.00  0.00      CHA1  
ATOM   3816  C   LYS C 307     -11.583   7.506 -94.290  0.00  0.00      CHA1  
ATOM   3817  O   LYS C 307     -12.099   8.512 -94.682  0.00  0.00      CHA1  
ATOM   3818  N   ARG C 308     -11.889   6.836 -93.171  0.00  0.00      CHA1  
ATOM   3819  HN  ARG C 308     -11.618   5.898 -92.972  0.00  0.00      CHA1  
ATOM   3820  CA  ARG C 308     -12.858   7.193 -92.259  0.00  0.00      CHA1  
ATOM   3821  HA  ARG C 308     -13.201   8.159 -92.598  0.00  0.00      CHA1  
ATOM   3822  CB  ARG C 308     -13.988   6.246 -92.147  0.00  0.00      CHA1  
ATOM   3823  HB1 ARG C 308     -13.680   5.188 -92.003  0.00  0.00      CHA1  
ATOM   3824  HB2 ARG C 308     -14.545   6.558 -91.237  0.00  0.00      CHA1  
ATOM   3825  CG  ARG C 308     -15.101   6.218 -93.250  0.00  0.00      CHA1  
ATOM   3826  HG1 ARG C 308     -15.799   5.402 -92.967  0.00  0.00      CHA1  
ATOM   3827  HG2 ARG C 308     -15.667   7.174 -93.276  0.00  0.00      CHA1  
ATOM   3828  CD  ARG C 308     -14.752   5.926 -94.752  0.00  0.00      CHA1  
ATOM   3829  HD1 ARG C 308     -15.666   5.872 -95.381  0.00  0.00      CHA1  
ATOM   3830  HD2 ARG C 308     -14.179   6.770 -95.191  0.00  0.00      CHA1  
ATOM   3831  NE  ARG C 308     -13.899   4.701 -94.847  0.00  0.00      CHA1  
ATOM   3832  HE  ARG C 308     -12.982   4.764 -94.452  0.00  0.00      CHA1  
ATOM   3833  CZ  ARG C 308     -14.154   3.456 -95.217  0.00  0.00      CHA1  
ATOM   3834  NH1 ARG C 308     -15.382   3.211 -95.660  0.00  0.00      CHA1  
ATOM   3835 HH11 ARG C 308     -15.595   2.301 -96.015  0.00  0.00      CHA1  
ATOM   3836 HH12 ARG C 308     -16.004   3.991 -95.733  0.00  0.00      CHA1  
ATOM   3837  NH2 ARG C 308     -13.216   2.480 -95.111  0.00  0.00      CHA1  
ATOM   3838 HH21 ARG C 308     -13.512   1.545 -94.915  0.00  0.00      CHA1  
ATOM   3839 HH22 ARG C 308     -12.415   2.947 -94.737  0.00  0.00      CHA1  
ATOM   3840  C   ARG C 308     -12.139   7.337 -90.878  0.00  0.00      CHA1  
ATOM   3841  O   ARG C 308     -12.685   7.477 -89.754  0.00  0.00      CHA1  
ATOM   3842  N   GLY C 309     -10.757   7.204 -90.949  0.00  0.00      CHA1  
ATOM   3843  HN  GLY C 309     -10.338   6.999 -91.831  0.00  0.00      CHA1  
ATOM   3844  CA  GLY C 309      -9.931   7.056 -89.700  0.00  0.00      CHA1  
ATOM   3845  HA1 GLY C 309      -9.188   6.353 -90.047  0.00  0.00      CHA1  
ATOM   3846  HA2 GLY C 309     -10.490   6.741 -88.831  0.00  0.00      CHA1  
ATOM   3847  C   GLY C 309      -9.219   8.402 -89.298  0.00  0.00      CHA1  
ATOM   3848  O   GLY C 309      -9.773   9.498 -89.027  0.00  0.00      CHA1  
ATOM   3849  N   ALA C 310      -7.965   8.138 -88.929  0.00  0.00      CHA1  
ATOM   3850  HN  ALA C 310      -7.546   7.236 -88.995  0.00  0.00      CHA1  
ATOM   3851  CA  ALA C 310      -6.953   9.062 -88.423  0.00  0.00      CHA1  
ATOM   3852  HA  ALA C 310      -6.020   8.558 -88.216  0.00  0.00      CHA1  
ATOM   3853  CB  ALA C 310      -6.660  10.115 -89.545  0.00  0.00      CHA1  
ATOM   3854  HB1 ALA C 310      -7.416  10.398 -90.308  0.00  0.00      CHA1  
ATOM   3855  HB2 ALA C 310      -6.416  11.083 -89.059  0.00  0.00      CHA1  
ATOM   3856  HB3 ALA C 310      -5.803   9.779 -90.168  0.00  0.00      CHA1  
ATOM   3857  C   ALA C 310      -7.116   9.659 -87.012  0.00  0.00      CHA1  
ATOM   3858  O   ALA C 310      -7.963  10.492 -86.700  0.00  0.00      CHA1  
ATOM   3859  N   ARG C 311      -6.323   9.151 -86.082  0.00  0.00      CHA1  
ATOM   3860  HN  ARG C 311      -5.693   8.438 -86.380  0.00  0.00      CHA1  
ATOM   3861  CA  ARG C 311      -6.417   9.348 -84.670  0.00  0.00      CHA1  
ATOM   3862  HA  ARG C 311      -7.163  10.085 -84.410  0.00  0.00      CHA1  
ATOM   3863  CB  ARG C 311      -6.916   8.029 -84.083  0.00  0.00      CHA1  
ATOM   3864  HB1 ARG C 311      -7.436   8.250 -83.126  0.00  0.00      CHA1  
ATOM   3865  HB2 ARG C 311      -7.759   7.743 -84.747  0.00  0.00      CHA1  
ATOM   3866  CG  ARG C 311      -5.949   6.851 -83.934  0.00  0.00      CHA1  
ATOM   3867  HG1 ARG C 311      -5.555   6.509 -84.916  0.00  0.00      CHA1  
ATOM   3868  HG2 ARG C 311      -5.027   7.104 -83.368  0.00  0.00      CHA1  
ATOM   3869  CD  ARG C 311      -6.457   5.552 -83.396  0.00  0.00      CHA1  
ATOM   3870  HD1 ARG C 311      -7.290   5.286 -84.081  0.00  0.00      CHA1  
ATOM   3871  HD2 ARG C 311      -5.661   4.779 -83.346  0.00  0.00      CHA1  
ATOM   3872  NE  ARG C 311      -7.051   5.762 -82.020  0.00  0.00      CHA1  
ATOM   3873  HE  ARG C 311      -8.014   5.995 -81.884  0.00  0.00      CHA1  
ATOM   3874  CZ  ARG C 311      -6.356   6.206 -80.966  0.00  0.00      CHA1  
ATOM   3875  NH1 ARG C 311      -5.031   6.010 -80.887  0.00  0.00      CHA1  
ATOM   3876 HH11 ARG C 311      -4.669   6.245 -79.985  0.00  0.00      CHA1  
ATOM   3877 HH12 ARG C 311      -4.440   5.494 -81.507  0.00  0.00      CHA1  
ATOM   3878  NH2 ARG C 311      -7.045   6.568 -79.885  0.00  0.00      CHA1  
ATOM   3879 HH21 ARG C 311      -6.567   6.638 -79.009  0.00  0.00      CHA1  
ATOM   3880 HH22 ARG C 311      -8.031   6.398 -79.874  0.00  0.00      CHA1  
ATOM   3881  C   ARG C 311      -5.163   9.875 -84.060  0.00  0.00      CHA1  
ATOM   3882  O   ARG C 311      -4.245  10.211 -84.783  0.00  0.00      CHA1  
ATOM   3883  N   GLY C 312      -5.061   9.974 -82.712  0.00  0.00      CHA1  
ATOM   3884  HN  GLY C 312      -5.852   9.869 -82.114  0.00  0.00      CHA1  
ATOM   3885  CA  GLY C 312      -3.710  10.208 -82.118  0.00  0.00      CHA1  
ATOM   3886  HA1 GLY C 312      -3.536  11.273 -82.075  0.00  0.00      CHA1  
ATOM   3887  HA2 GLY C 312      -2.980   9.650 -82.685  0.00  0.00      CHA1  
ATOM   3888  C   GLY C 312      -3.617   9.732 -80.711  0.00  0.00      CHA1  
ATOM   3889  O   GLY C 312      -2.881   8.751 -80.269  0.00  0.00      CHA1  
ATOM   3890  N   GLU C 313      -4.322  10.411 -79.782  0.00  0.00      CHA1  
ATOM   3891  HN  GLU C 313      -4.993  11.062 -80.129  0.00  0.00      CHA1  
ATOM   3892  CA  GLU C 313      -4.234  10.430 -78.354  0.00  0.00      CHA1  
ATOM   3893  HA  GLU C 313      -3.257  10.810 -78.092  0.00  0.00      CHA1  
ATOM   3894  CB  GLU C 313      -4.966  11.724 -77.787  0.00  0.00      CHA1  
ATOM   3895  HB1 GLU C 313      -4.729  11.958 -76.727  0.00  0.00      CHA1  
ATOM   3896  HB2 GLU C 313      -4.579  12.529 -78.448  0.00  0.00      CHA1  
ATOM   3897  CG  GLU C 313      -6.549  11.760 -77.913  0.00  0.00      CHA1  
ATOM   3898  HG1 GLU C 313      -6.997  11.446 -78.880  0.00  0.00      CHA1  
ATOM   3899  HG2 GLU C 313      -6.889  11.092 -77.093  0.00  0.00      CHA1  
ATOM   3900  CD  GLU C 313      -7.106  13.186 -77.783  0.00  0.00      CHA1  
ATOM   3901  OE1 GLU C 313      -6.863  13.974 -78.729  0.00  0.00      CHA1  
ATOM   3902  OE2 GLU C 313      -7.816  13.471 -76.798  0.00  0.00      CHA1  
ATOM   3903  C   GLU C 313      -4.631   9.196 -77.539  0.00  0.00      CHA1  
ATOM   3904  O   GLU C 313      -5.314   8.313 -78.104  0.00  0.00      CHA1  
ATOM   3905  N   HYP C 314      -4.117   9.021 -76.345  0.00  0.00      CHA1  
ATOM   3906  CD  HYP C 314      -2.998   9.747 -75.675  0.00  0.00      CHA1  
ATOM   3907  HD1 HYP C 314      -2.008   9.796 -76.178  0.00  0.00      CHA1  
ATOM   3908  HD2 HYP C 314      -3.357  10.721 -75.278  0.00  0.00      CHA1  
ATOM   3909  CA  HYP C 314      -4.258   7.693 -75.667  0.00  0.00      CHA1  
ATOM   3910  HA  HYP C 314      -4.352   6.932 -76.427  0.00  0.00      CHA1  
ATOM   3911  CB  HYP C 314      -2.973   7.601 -74.911  0.00  0.00      CHA1  
ATOM   3912  HB1 HYP C 314      -2.156   7.347 -75.620  0.00  0.00      CHA1  
ATOM   3913  HB2 HYP C 314      -3.071   6.803 -74.145  0.00  0.00      CHA1  
ATOM   3914  CG  HYP C 314      -2.736   9.022 -74.347  0.00  0.00      CHA1  
ATOM   3915  HG  HYP C 314      -3.472   9.168 -73.528  0.00  0.00      CHA1  
ATOM   3916  OE  HYP C 314      -1.381   9.159 -73.825  0.00  0.00      CHA1  
ATOM   3917  HE  HYP C 314      -1.367  10.071 -73.525  0.00  0.00      CHA1  
ATOM   3918  C   HYP C 314      -5.461   7.500 -74.708  0.00  0.00      CHA1  
ATOM   3919  O   HYP C 314      -5.571   6.418 -74.088  0.00  0.00      CHA1  
ATOM   3920  N   GLY C 315      -6.356   8.475 -74.500  0.00  0.00      CHA1  
ATOM   3921  HN  GLY C 315      -6.336   9.336 -75.003  0.00  0.00      CHA1  
ATOM   3922  CA  GLY C 315      -7.489   8.501 -73.475  0.00  0.00      CHA1  
ATOM   3923  HA1 GLY C 315      -7.670   7.518 -73.065  0.00  0.00      CHA1  
ATOM   3924  HA2 GLY C 315      -8.384   8.892 -73.936  0.00  0.00      CHA1  
ATOM   3925  C   GLY C 315      -7.015   9.497 -72.442  0.00  0.00      CHA1  
ATOM   3926  O   GLY C 315      -6.178   9.161 -71.633  0.00  0.00      CHA1  
ATOM   3927  N   PRO C 316      -7.570  10.789 -72.486  0.00  0.00      CHA1  
ATOM   3928  CD  PRO C 316      -8.282  11.376 -73.662  0.00  0.00      CHA1  
ATOM   3929  HD1 PRO C 316      -9.375  11.249 -73.512  0.00  0.00      CHA1  
ATOM   3930  HD2 PRO C 316      -8.103  10.955 -74.674  0.00  0.00      CHA1  
ATOM   3931  CA  PRO C 316      -7.001  11.805 -71.660  0.00  0.00      CHA1  
ATOM   3932  HA  PRO C 316      -6.063  11.541 -71.193  0.00  0.00      CHA1  
ATOM   3933  CB  PRO C 316      -6.785  12.955 -72.647  0.00  0.00      CHA1  
ATOM   3934  HB1 PRO C 316      -5.868  12.794 -73.253  0.00  0.00      CHA1  
ATOM   3935  HB2 PRO C 316      -6.678  13.973 -72.214  0.00  0.00      CHA1  
ATOM   3936  CG  PRO C 316      -8.086  12.905 -73.480  0.00  0.00      CHA1  
ATOM   3937  HG1 PRO C 316      -8.017  13.427 -74.458  0.00  0.00      CHA1  
ATOM   3938  HG2 PRO C 316      -8.987  13.238 -72.921  0.00  0.00      CHA1  
ATOM   3939  C   PRO C 316      -7.972  12.162 -70.541  0.00  0.00      CHA1  
ATOM   3940  O   PRO C 316      -7.546  12.702 -69.512  0.00  0.00      CHA1  
ATOM   3941  N   THR C 317      -9.299  11.923 -70.648  0.00  0.00      CHA1  
ATOM   3942  HN  THR C 317      -9.540  11.403 -71.464  0.00  0.00      CHA1  
ATOM   3943  CA  THR C 317     -10.263  12.415 -69.649  0.00  0.00      CHA1  
ATOM   3944  HA  THR C 317      -9.784  13.191 -69.071  0.00  0.00      CHA1  
ATOM   3945  CB  THR C 317     -11.443  13.175 -70.315  0.00  0.00      CHA1  
ATOM   3946  HB  THR C 317     -11.789  12.763 -71.287  0.00  0.00      CHA1  
ATOM   3947  OG1 THR C 317     -11.164  14.554 -70.443  0.00  0.00      CHA1  
ATOM   3948  HG1 THR C 317     -10.625  14.790 -71.202  0.00  0.00      CHA1  
ATOM   3949  CG2 THR C 317     -12.721  13.083 -69.414  0.00  0.00      CHA1  
ATOM   3950 HG21 THR C 317     -13.605  13.677 -69.731  0.00  0.00      CHA1  
ATOM   3951 HG22 THR C 317     -13.067  12.029 -69.354  0.00  0.00      CHA1  
ATOM   3952 HG23 THR C 317     -12.434  13.424 -68.396  0.00  0.00      CHA1  
ATOM   3953  C   THR C 317     -10.649  11.246 -68.776  0.00  0.00      CHA1  
ATOM   3954  O   THR C 317     -10.199  11.180 -67.623  0.00  0.00      CHA1  
ATOM   3955  N   GLY C 318     -11.510  10.315 -69.291  0.00  0.00      CHA1  
ATOM   3956  HN  GLY C 318     -11.716  10.355 -70.266  0.00  0.00      CHA1  
ATOM   3957  CA  GLY C 318     -12.317   9.393 -68.471  0.00  0.00      CHA1  
ATOM   3958  HA1 GLY C 318     -11.636   8.698 -68.004  0.00  0.00      CHA1  
ATOM   3959  HA2 GLY C 318     -13.045   8.929 -69.120  0.00  0.00      CHA1  
ATOM   3960  C   GLY C 318     -13.074  10.027 -67.337  0.00  0.00      CHA1  
ATOM   3961  O   GLY C 318     -13.171  11.253 -67.162  0.00  0.00      CHA1  
ATOM   3962  N   LEU C 319     -13.636   9.107 -66.489  0.00  0.00      CHA1  
ATOM   3963  HN  LEU C 319     -13.700   8.124 -66.645  0.00  0.00      CHA1  
ATOM   3964  CA  LEU C 319     -14.348   9.637 -65.358  0.00  0.00      CHA1  
ATOM   3965  HA  LEU C 319     -14.186  10.695 -65.221  0.00  0.00      CHA1  
ATOM   3966  CB  LEU C 319     -15.892   9.737 -65.561  0.00  0.00      CHA1  
ATOM   3967  HB1 LEU C 319     -16.172  10.582 -66.226  0.00  0.00      CHA1  
ATOM   3968  HB2 LEU C 319     -16.228   8.912 -66.225  0.00  0.00      CHA1  
ATOM   3969  CG  LEU C 319     -16.881   9.714 -64.389  0.00  0.00      CHA1  
ATOM   3970  HG  LEU C 319     -16.569   8.815 -63.815  0.00  0.00      CHA1  
ATOM   3971  CD1 LEU C 319     -16.674  10.926 -63.455  0.00  0.00      CHA1  
ATOM   3972 HD11 LEU C 319     -17.386  11.719 -63.769  0.00  0.00      CHA1  
ATOM   3973 HD12 LEU C 319     -16.866  10.758 -62.374  0.00  0.00      CHA1  
ATOM   3974 HD13 LEU C 319     -15.654  11.350 -63.579  0.00  0.00      CHA1  
ATOM   3975  CD2 LEU C 319     -18.318   9.566 -64.712  0.00  0.00      CHA1  
ATOM   3976 HD21 LEU C 319     -18.851   9.724 -63.750  0.00  0.00      CHA1  
ATOM   3977 HD22 LEU C 319     -18.658  10.332 -65.442  0.00  0.00      CHA1  
ATOM   3978 HD23 LEU C 319     -18.524   8.562 -65.142  0.00  0.00      CHA1  
ATOM   3979  C   LEU C 319     -13.848   8.846 -64.141  0.00  0.00      CHA1  
ATOM   3980  O   LEU C 319     -13.840   7.632 -64.233  0.00  0.00      CHA1  
ATOM   3981  N   HYP C 320     -13.445   9.429 -63.035  0.00  0.00      CHA1  
ATOM   3982  CD  HYP C 320     -12.938  10.784 -62.902  0.00  0.00      CHA1  
ATOM   3983  HD1 HYP C 320     -11.861  10.834 -63.169  0.00  0.00      CHA1  
ATOM   3984  HD2 HYP C 320     -13.616  11.467 -63.457  0.00  0.00      CHA1  
ATOM   3985  CA  HYP C 320     -13.053   8.655 -61.890  0.00  0.00      CHA1  
ATOM   3986  HA  HYP C 320     -12.146   8.118 -62.126  0.00  0.00      CHA1  
ATOM   3987  CB  HYP C 320     -12.557   9.692 -60.849  0.00  0.00      CHA1  
ATOM   3988  HB1 HYP C 320     -11.447   9.677 -60.896  0.00  0.00      CHA1  
ATOM   3989  HB2 HYP C 320     -12.973   9.683 -59.819  0.00  0.00      CHA1  
ATOM   3990  CG  HYP C 320     -12.937  11.034 -61.428  0.00  0.00      CHA1  
ATOM   3991  HG  HYP C 320     -13.989  11.291 -61.178  0.00  0.00      CHA1  
ATOM   3992  OE  HYP C 320     -12.029  12.063 -60.862  0.00  0.00      CHA1  
ATOM   3993  HE  HYP C 320     -12.179  12.871 -61.360  0.00  0.00      CHA1  
ATOM   3994  C   HYP C 320     -14.113   7.660 -61.419  0.00  0.00      CHA1  
ATOM   3995  O   HYP C 320     -15.263   8.124 -61.218  0.00  0.00      CHA1  
ATOM   3996  N   GLY C 321     -13.708   6.380 -61.220  0.00  0.00      CHA1  
ATOM   3997  HN  GLY C 321     -12.727   6.216 -61.164  0.00  0.00      CHA1  
ATOM   3998  CA  GLY C 321     -14.470   5.184 -61.070  0.00  0.00      CHA1  
ATOM   3999  HA1 GLY C 321     -13.748   4.431 -60.791  0.00  0.00      CHA1  
ATOM   4000  HA2 GLY C 321     -14.982   4.942 -61.990  0.00  0.00      CHA1  
ATOM   4001  C   GLY C 321     -15.566   5.093 -60.011  0.00  0.00      CHA1  
ATOM   4002  O   GLY C 321     -15.205   4.978 -58.843  0.00  0.00      CHA1  
ATOM   4003  N   PRO C 322     -16.900   5.064 -60.281  0.00  0.00      CHA1  
ATOM   4004  CD  PRO C 322     -17.444   5.592 -61.519  0.00  0.00      CHA1  
ATOM   4005  HD1 PRO C 322     -17.194   4.904 -62.355  0.00  0.00      CHA1  
ATOM   4006  HD2 PRO C 322     -17.029   6.546 -61.910  0.00  0.00      CHA1  
ATOM   4007  CA  PRO C 322     -17.949   4.599 -59.397  0.00  0.00      CHA1  
ATOM   4008  HA  PRO C 322     -18.030   5.328 -58.604  0.00  0.00      CHA1  
ATOM   4009  CB  PRO C 322     -19.220   4.659 -60.291  0.00  0.00      CHA1  
ATOM   4010  HB1 PRO C 322     -20.103   4.977 -59.697  0.00  0.00      CHA1  
ATOM   4011  HB2 PRO C 322     -19.574   3.667 -60.644  0.00  0.00      CHA1  
ATOM   4012  CG  PRO C 322     -18.975   5.628 -61.474  0.00  0.00      CHA1  
ATOM   4013  HG1 PRO C 322     -19.236   6.696 -61.318  0.00  0.00      CHA1  
ATOM   4014  HG2 PRO C 322     -19.511   5.294 -62.389  0.00  0.00      CHA1  
ATOM   4015  C   PRO C 322     -17.714   3.268 -58.630  0.00  0.00      CHA1  
ATOM   4016  O   PRO C 322     -17.011   2.416 -59.224  0.00  0.00      CHA1  
ATOM   4017  N   PRO C 323     -18.136   2.939 -57.332  0.00  0.00      CHA1  
ATOM   4018  CD  PRO C 323     -18.391   1.536 -57.090  0.00  0.00      CHA1  
ATOM   4019  HD1 PRO C 323     -17.814   1.133 -56.230  0.00  0.00      CHA1  
ATOM   4020  HD2 PRO C 323     -18.176   0.846 -57.934  0.00  0.00      CHA1  
ATOM   4021  CA  PRO C 323     -19.117   3.702 -56.618  0.00  0.00      CHA1  
ATOM   4022  HA  PRO C 323     -19.326   4.664 -57.063  0.00  0.00      CHA1  
ATOM   4023  CB  PRO C 323     -20.361   2.832 -56.587  0.00  0.00      CHA1  
ATOM   4024  HB1 PRO C 323     -20.926   2.882 -57.542  0.00  0.00      CHA1  
ATOM   4025  HB2 PRO C 323     -21.172   3.152 -55.899  0.00  0.00      CHA1  
ATOM   4026  CG  PRO C 323     -19.895   1.413 -56.613  0.00  0.00      CHA1  
ATOM   4027  HG1 PRO C 323     -20.433   0.674 -57.244  0.00  0.00      CHA1  
ATOM   4028  HG2 PRO C 323     -19.912   1.172 -55.528  0.00  0.00      CHA1  
ATOM   4029  C   PRO C 323     -18.621   4.036 -55.215  0.00  0.00      CHA1  
ATOM   4030  O   PRO C 323     -19.293   4.821 -54.603  0.00  0.00      CHA1  
ATOM   4031  N   GLY C 324     -17.483   3.397 -54.645  0.00  0.00      CHA1  
ATOM   4032  HN  GLY C 324     -16.932   2.815 -55.238  0.00  0.00      CHA1  
ATOM   4033  CA  GLY C 324     -16.831   3.739 -53.394  0.00  0.00      CHA1  
ATOM   4034  HA1 GLY C 324     -16.595   4.792 -53.357  0.00  0.00      CHA1  
ATOM   4035  HA2 GLY C 324     -15.864   3.264 -53.461  0.00  0.00      CHA1  
ATOM   4036  C   GLY C 324     -17.485   3.171 -52.222  0.00  0.00      CHA1  
ATOM   4037  O   GLY C 324     -17.446   1.980 -52.012  0.00  0.00      CHA1  
ATOM   4038  N   GLU C 325     -18.030   4.085 -51.344  0.00  0.00      CHA1  
ATOM   4039  HN  GLU C 325     -18.011   5.045 -51.612  0.00  0.00      CHA1  
ATOM   4040  CA  GLU C 325     -18.556   3.764 -49.986  0.00  0.00      CHA1  
ATOM   4041  HA  GLU C 325     -19.253   4.569 -49.801  0.00  0.00      CHA1  
ATOM   4042  CB  GLU C 325     -19.282   2.340 -49.695  0.00  0.00      CHA1  
ATOM   4043  HB1 GLU C 325     -18.614   1.567 -50.130  0.00  0.00      CHA1  
ATOM   4044  HB2 GLU C 325     -19.493   2.159 -48.619  0.00  0.00      CHA1  
ATOM   4045  CG  GLU C 325     -20.698   2.099 -50.279  0.00  0.00      CHA1  
ATOM   4046  HG1 GLU C 325     -20.623   2.583 -51.276  0.00  0.00      CHA1  
ATOM   4047  HG2 GLU C 325     -20.867   1.006 -50.392  0.00  0.00      CHA1  
ATOM   4048  CD  GLU C 325     -21.900   2.636 -49.554  0.00  0.00      CHA1  
ATOM   4049  OE1 GLU C 325     -21.996   3.866 -49.338  0.00  0.00      CHA1  
ATOM   4050  OE2 GLU C 325     -22.753   1.807 -49.128  0.00  0.00      CHA1  
ATOM   4051  C   GLU C 325     -17.444   4.190 -49.030  0.00  0.00      CHA1  
ATOM   4052  O   GLU C 325     -17.349   3.553 -47.957  0.00  0.00      CHA1  
ATOM   4053  N   ARG C 326     -16.824   5.369 -49.275  0.00  0.00      CHA1  
ATOM   4054  HN  ARG C 326     -17.098   5.786 -50.138  0.00  0.00      CHA1  
ATOM   4055  CA  ARG C 326     -16.019   6.126 -48.332  0.00  0.00      CHA1  
ATOM   4056  HA  ARG C 326     -15.160   5.569 -47.989  0.00  0.00      CHA1  
ATOM   4057  CB  ARG C 326     -15.492   7.490 -48.980  0.00  0.00      CHA1  
ATOM   4058  HB1 ARG C 326     -16.356   8.108 -49.306  0.00  0.00      CHA1  
ATOM   4059  HB2 ARG C 326     -14.872   8.056 -48.252  0.00  0.00      CHA1  
ATOM   4060  CG  ARG C 326     -14.679   7.257 -50.330  0.00  0.00      CHA1  
ATOM   4061  HG1 ARG C 326     -13.694   6.760 -50.194  0.00  0.00      CHA1  
ATOM   4062  HG2 ARG C 326     -15.335   6.578 -50.914  0.00  0.00      CHA1  
ATOM   4063  CD  ARG C 326     -14.499   8.552 -51.162  0.00  0.00      CHA1  
ATOM   4064  HD1 ARG C 326     -14.080   8.311 -52.163  0.00  0.00      CHA1  
ATOM   4065  HD2 ARG C 326     -15.479   9.053 -51.316  0.00  0.00      CHA1  
ATOM   4066  NE  ARG C 326     -13.624   9.550 -50.437  0.00  0.00      CHA1  
ATOM   4067  HE  ARG C 326     -13.719   9.691 -49.452  0.00  0.00      CHA1  
ATOM   4068  CZ  ARG C 326     -12.897  10.438 -51.131  0.00  0.00      CHA1  
ATOM   4069  NH1 ARG C 326     -13.093  10.749 -52.413  0.00  0.00      CHA1  
ATOM   4070 HH11 ARG C 326     -12.685  11.629 -52.656  0.00  0.00      CHA1  
ATOM   4071 HH12 ARG C 326     -14.033  10.592 -52.716  0.00  0.00      CHA1  
ATOM   4072  NH2 ARG C 326     -11.997  11.057 -50.458  0.00  0.00      CHA1  
ATOM   4073 HH21 ARG C 326     -11.490  11.811 -50.876  0.00  0.00      CHA1  
ATOM   4074 HH22 ARG C 326     -12.252  11.164 -49.497  0.00  0.00      CHA1  
ATOM   4075  C   ARG C 326     -16.717   6.490 -47.026  0.00  0.00      CHA1  
ATOM   4076  O   ARG C 326     -17.541   7.399 -47.108  0.00  0.00      CHA1  
ATOM   4077  N   GLY C 327     -16.288   5.845 -45.946  0.00  0.00      CHA1  
ATOM   4078  HN  GLY C 327     -15.504   5.233 -46.004  0.00  0.00      CHA1  
ATOM   4079  CA  GLY C 327     -16.789   6.066 -44.623  0.00  0.00      CHA1  
ATOM   4080  HA1 GLY C 327     -16.844   5.126 -44.092  0.00  0.00      CHA1  
ATOM   4081  HA2 GLY C 327     -17.773   6.506 -44.681  0.00  0.00      CHA1  
ATOM   4082  C   GLY C 327     -15.998   6.939 -43.692  0.00  0.00      CHA1  
ATOM   4083  O   GLY C 327     -14.782   7.096 -43.805  0.00  0.00      CHA1  
ATOM   4084  N   GLY C 328     -16.762   7.448 -42.667  0.00  0.00      CHA1  
ATOM   4085  HN  GLY C 328     -17.691   7.085 -42.695  0.00  0.00      CHA1  
ATOM   4086  CA  GLY C 328     -16.255   8.231 -41.543  0.00  0.00      CHA1  
ATOM   4087  HA1 GLY C 328     -16.968   8.972 -41.214  0.00  0.00      CHA1  
ATOM   4088  HA2 GLY C 328     -15.336   8.687 -41.883  0.00  0.00      CHA1  
ATOM   4089  C   GLY C 328     -15.835   7.511 -40.279  0.00  0.00      CHA1  
ATOM   4090  O   GLY C 328     -14.617   7.403 -40.275  0.00  0.00      CHA1  
ATOM   4091  N   HYP C 329     -16.571   7.116 -39.226  0.00  0.00      CHA1  
ATOM   4092  CD  HYP C 329     -18.066   7.301 -39.284  0.00  0.00      CHA1  
ATOM   4093  HD1 HYP C 329     -18.507   7.118 -40.287  0.00  0.00      CHA1  
ATOM   4094  HD2 HYP C 329     -18.225   8.374 -39.042  0.00  0.00      CHA1  
ATOM   4095  CA  HYP C 329     -16.083   6.459 -38.010  0.00  0.00      CHA1  
ATOM   4096  HA  HYP C 329     -15.366   7.065 -37.475  0.00  0.00      CHA1  
ATOM   4097  CB  HYP C 329     -17.385   6.299 -37.223  0.00  0.00      CHA1  
ATOM   4098  HB1 HYP C 329     -17.535   7.202 -36.593  0.00  0.00      CHA1  
ATOM   4099  HB2 HYP C 329     -17.381   5.421 -36.543  0.00  0.00      CHA1  
ATOM   4100  CG  HYP C 329     -18.599   6.264 -38.223  0.00  0.00      CHA1  
ATOM   4101  HG  HYP C 329     -19.496   6.740 -37.773  0.00  0.00      CHA1  
ATOM   4102  OE  HYP C 329     -18.747   5.008 -38.854  0.00  0.00      CHA1  
ATOM   4103  HE  HYP C 329     -17.873   4.661 -39.046  0.00  0.00      CHA1  
ATOM   4104  C   HYP C 329     -15.412   5.060 -38.436  0.00  0.00      CHA1  
ATOM   4105  O   HYP C 329     -16.152   4.120 -38.750  0.00  0.00      CHA1  
ATOM   4106  N   GLY C 330     -14.064   4.979 -38.537  0.00  0.00      CHA1  
ATOM   4107  HN  GLY C 330     -13.441   5.714 -38.282  0.00  0.00      CHA1  
ATOM   4108  CA  GLY C 330     -13.441   3.862 -39.203  0.00  0.00      CHA1  
ATOM   4109  HA1 GLY C 330     -12.907   4.244 -40.060  0.00  0.00      CHA1  
ATOM   4110  HA2 GLY C 330     -14.070   3.070 -39.580  0.00  0.00      CHA1  
ATOM   4111  C   GLY C 330     -12.296   3.137 -38.403  0.00  0.00      CHA1  
ATOM   4112  O   GLY C 330     -11.747   2.157 -38.890  0.00  0.00      CHA1  
ATOM   4113  N   SER C 331     -11.938   3.695 -37.248  0.00  0.00      CHA1  
ATOM   4114  HN  SER C 331     -12.367   4.563 -37.015  0.00  0.00      CHA1  
ATOM   4115  CA  SER C 331     -10.958   3.323 -36.311  0.00  0.00      CHA1  
ATOM   4116  HA  SER C 331     -10.798   2.255 -36.296  0.00  0.00      CHA1  
ATOM   4117  CB  SER C 331      -9.644   4.082 -36.471  0.00  0.00      CHA1  
ATOM   4118  HB1 SER C 331      -9.530   4.047 -37.575  0.00  0.00      CHA1  
ATOM   4119  HB2 SER C 331      -9.736   5.183 -36.351  0.00  0.00      CHA1  
ATOM   4120  OG  SER C 331      -8.479   3.461 -35.816  0.00  0.00      CHA1  
ATOM   4121  HG1 SER C 331      -7.688   3.927 -36.097  0.00  0.00      CHA1  
ATOM   4122  C   SER C 331     -11.457   3.713 -34.955  0.00  0.00      CHA1  
ATOM   4123  O   SER C 331     -12.496   4.350 -34.901  0.00  0.00      CHA1  
ATOM   4124  N   ARG C 332     -10.746   3.384 -33.896  0.00  0.00      CHA1  
ATOM   4125  HN  ARG C 332      -9.889   2.878 -33.955  0.00  0.00      CHA1  
ATOM   4126  CA  ARG C 332     -11.126   3.726 -32.547  0.00  0.00      CHA1  
ATOM   4127  HA  ARG C 332     -11.988   4.377 -32.567  0.00  0.00      CHA1  
ATOM   4128  CB  ARG C 332     -11.694   2.569 -31.669  0.00  0.00      CHA1  
ATOM   4129  HB1 ARG C 332     -12.479   3.007 -31.016  0.00  0.00      CHA1  
ATOM   4130  HB2 ARG C 332     -12.176   1.802 -32.312  0.00  0.00      CHA1  
ATOM   4131  CG  ARG C 332     -10.694   1.771 -30.809  0.00  0.00      CHA1  
ATOM   4132  HG1 ARG C 332      -9.901   2.415 -30.372  0.00  0.00      CHA1  
ATOM   4133  HG2 ARG C 332     -11.125   1.284 -29.908  0.00  0.00      CHA1  
ATOM   4134  CD  ARG C 332      -9.948   0.649 -31.476  0.00  0.00      CHA1  
ATOM   4135  HD1 ARG C 332      -9.425   0.083 -30.676  0.00  0.00      CHA1  
ATOM   4136  HD2 ARG C 332     -10.628  -0.016 -32.051  0.00  0.00      CHA1  
ATOM   4137  NE  ARG C 332      -8.891   1.317 -32.326  0.00  0.00      CHA1  
ATOM   4138  HE  ARG C 332      -8.791   2.308 -32.236  0.00  0.00      CHA1  
ATOM   4139  CZ  ARG C 332      -7.844   0.656 -32.751  0.00  0.00      CHA1  
ATOM   4140  NH1 ARG C 332      -7.918  -0.599 -33.002  0.00  0.00      CHA1  
ATOM   4141 HH11 ARG C 332      -7.010  -1.001 -33.119  0.00  0.00      CHA1  
ATOM   4142 HH12 ARG C 332      -8.741  -1.126 -32.789  0.00  0.00      CHA1  
ATOM   4143  NH2 ARG C 332      -6.750   1.269 -33.011  0.00  0.00      CHA1  
ATOM   4144 HH21 ARG C 332      -5.989   0.781 -33.439  0.00  0.00      CHA1  
ATOM   4145 HH22 ARG C 332      -6.657   2.250 -32.843  0.00  0.00      CHA1  
ATOM   4146  C   ARG C 332     -10.042   4.484 -31.746  0.00  0.00      CHA1  
ATOM   4147  O   ARG C 332      -8.848   4.180 -31.990  0.00  0.00      CHA1  
ATOM   4148  N   GLY C 333     -10.378   5.404 -30.877  0.00  0.00      CHA1  
ATOM   4149  HN  GLY C 333     -11.292   5.781 -31.005  0.00  0.00      CHA1  
ATOM   4150  CA  GLY C 333      -9.484   6.102 -29.890  0.00  0.00      CHA1  
ATOM   4151  HA1 GLY C 333     -10.156   6.569 -29.184  0.00  0.00      CHA1  
ATOM   4152  HA2 GLY C 333      -8.828   6.768 -30.432  0.00  0.00      CHA1  
ATOM   4153  C   GLY C 333      -8.616   5.244 -28.997  0.00  0.00      CHA1  
ATOM   4154  O   GLY C 333      -8.795   4.014 -28.872  0.00  0.00      CHA1  
ATOM   4155  N   PHE C 334      -7.544   5.832 -28.494  0.00  0.00      CHA1  
ATOM   4156  HN  PHE C 334      -7.408   6.804 -28.666  0.00  0.00      CHA1  
ATOM   4157  CA  PHE C 334      -6.566   5.302 -27.573  0.00  0.00      CHA1  
ATOM   4158  HA  PHE C 334      -6.455   4.297 -27.951  0.00  0.00      CHA1  
ATOM   4159  CB  PHE C 334      -5.161   6.067 -27.613  0.00  0.00      CHA1  
ATOM   4160  HB1 PHE C 334      -5.379   7.117 -27.900  0.00  0.00      CHA1  
ATOM   4161  HB2 PHE C 334      -4.630   5.986 -26.640  0.00  0.00      CHA1  
ATOM   4162  CG  PHE C 334      -4.248   5.467 -28.607  0.00  0.00      CHA1  
ATOM   4163  CD1 PHE C 334      -3.456   6.223 -29.480  0.00  0.00      CHA1  
ATOM   4164  HD1 PHE C 334      -3.684   7.278 -29.440  0.00  0.00      CHA1  
ATOM   4165  CE1 PHE C 334      -2.433   5.691 -30.235  0.00  0.00      CHA1  
ATOM   4166  HE1 PHE C 334      -1.739   6.338 -30.750  0.00  0.00      CHA1  
ATOM   4167  CZ  PHE C 334      -2.249   4.319 -30.254  0.00  0.00      CHA1  
ATOM   4168  HZ  PHE C 334      -1.452   4.059 -30.935  0.00  0.00      CHA1  
ATOM   4169  CD2 PHE C 334      -3.998   4.107 -28.561  0.00  0.00      CHA1  
ATOM   4170  HD2 PHE C 334      -4.514   3.394 -27.936  0.00  0.00      CHA1  
ATOM   4171  CE2 PHE C 334      -2.988   3.552 -29.399  0.00  0.00      CHA1  
ATOM   4172  HE2 PHE C 334      -2.698   2.538 -29.164  0.00  0.00      CHA1  
ATOM   4173  C   PHE C 334      -7.063   5.129 -26.052  0.00  0.00      CHA1  
ATOM   4174  O   PHE C 334      -7.731   6.033 -25.466  0.00  0.00      CHA1  
ATOM   4175  N   HYP C 335      -6.751   4.026 -25.420  0.00  0.00      CHA1  
ATOM   4176  CD  HYP C 335      -6.115   2.821 -25.928  0.00  0.00      CHA1  
ATOM   4177  HD1 HYP C 335      -5.009   2.784 -25.826  0.00  0.00      CHA1  
ATOM   4178  HD2 HYP C 335      -6.454   2.689 -26.977  0.00  0.00      CHA1  
ATOM   4179  CA  HYP C 335      -7.533   3.751 -24.193  0.00  0.00      CHA1  
ATOM   4180  HA  HYP C 335      -8.538   3.840 -24.577  0.00  0.00      CHA1  
ATOM   4181  CB  HYP C 335      -6.978   2.382 -23.815  0.00  0.00      CHA1  
ATOM   4182  HB1 HYP C 335      -7.627   1.820 -23.109  0.00  0.00      CHA1  
ATOM   4183  HB2 HYP C 335      -6.004   2.423 -23.283  0.00  0.00      CHA1  
ATOM   4184  CG  HYP C 335      -6.767   1.714 -25.135  0.00  0.00      CHA1  
ATOM   4185  HG  HYP C 335      -6.200   0.760 -25.090  0.00  0.00      CHA1  
ATOM   4186  OE  HYP C 335      -8.116   1.422 -25.649  0.00  0.00      CHA1  
ATOM   4187  HE  HYP C 335      -8.712   1.019 -25.014  0.00  0.00      CHA1  
ATOM   4188  C   HYP C 335      -7.333   4.612 -22.958  0.00  0.00      CHA1  
ATOM   4189  O   HYP C 335      -6.199   5.109 -22.792  0.00  0.00      CHA1  
ATOM   4190  N   GLY C 336      -8.351   4.709 -22.074  0.00  0.00      CHA1  
ATOM   4191  HN  GLY C 336      -9.199   4.316 -22.422  0.00  0.00      CHA1  
ATOM   4192  CA  GLY C 336      -8.301   5.226 -20.654  0.00  0.00      CHA1  
ATOM   4193  HA1 GLY C 336      -8.598   6.260 -20.752  0.00  0.00      CHA1  
ATOM   4194  HA2 GLY C 336      -7.409   5.049 -20.072  0.00  0.00      CHA1  
ATOM   4195  C   GLY C 336      -9.488   4.558 -19.935  0.00  0.00      CHA1  
ATOM   4196  O   GLY C 336     -10.142   3.728 -20.549  0.00  0.00      CHA1  
ATOM   4197  N   ALA C 337      -9.809   4.901 -18.703  0.00  0.00      CHA1  
ATOM   4198  HN  ALA C 337      -9.411   5.656 -18.188  0.00  0.00      CHA1  
ATOM   4199  CA  ALA C 337     -10.615   3.986 -17.955  0.00  0.00      CHA1  
ATOM   4200  HA  ALA C 337     -11.510   3.776 -18.521  0.00  0.00      CHA1  
ATOM   4201  CB  ALA C 337      -9.871   2.680 -17.575  0.00  0.00      CHA1  
ATOM   4202  HB1 ALA C 337     -10.352   1.994 -16.845  0.00  0.00      CHA1  
ATOM   4203  HB2 ALA C 337      -9.777   1.969 -18.424  0.00  0.00      CHA1  
ATOM   4204  HB3 ALA C 337      -8.899   2.848 -17.065  0.00  0.00      CHA1  
ATOM   4205  C   ALA C 337     -11.068   4.491 -16.658  0.00  0.00      CHA1  
ATOM   4206  O   ALA C 337     -11.925   3.845 -16.026  0.00  0.00      CHA1  
ATOM   4207  N   ASP C 338     -10.575   5.581 -16.222  0.00  0.00      CHA1  
ATOM   4208  HN  ASP C 338     -10.232   6.277 -16.849  0.00  0.00      CHA1  
ATOM   4209  CA  ASP C 338     -10.270   5.946 -14.844  0.00  0.00      CHA1  
ATOM   4210  HA  ASP C 338     -10.725   5.246 -14.158  0.00  0.00      CHA1  
ATOM   4211  CB  ASP C 338      -8.716   5.982 -14.654  0.00  0.00      CHA1  
ATOM   4212  HB1 ASP C 338      -8.439   6.409 -13.667  0.00  0.00      CHA1  
ATOM   4213  HB2 ASP C 338      -8.315   4.954 -14.781  0.00  0.00      CHA1  
ATOM   4214  CG  ASP C 338      -8.028   6.922 -15.667  0.00  0.00      CHA1  
ATOM   4215  OD1 ASP C 338      -8.711   7.368 -16.616  0.00  0.00      CHA1  
ATOM   4216  OD2 ASP C 338      -6.847   7.172 -15.418  0.00  0.00      CHA1  
ATOM   4217  C   ASP C 338     -10.843   7.269 -14.371  0.00  0.00      CHA1  
ATOM   4218  O   ASP C 338     -10.996   8.197 -15.166  0.00  0.00      CHA1  
ATOM   4219  N   GLY C 339     -11.332   7.351 -13.091  0.00  0.00      CHA1  
ATOM   4220  HN  GLY C 339     -11.103   6.611 -12.463  0.00  0.00      CHA1  
ATOM   4221  CA  GLY C 339     -12.168   8.467 -12.547  0.00  0.00      CHA1  
ATOM   4222  HA1 GLY C 339     -12.558   9.008 -13.396  0.00  0.00      CHA1  
ATOM   4223  HA2 GLY C 339     -11.446   9.081 -12.029  0.00  0.00      CHA1  
ATOM   4224  C   GLY C 339     -13.237   7.986 -11.608  0.00  0.00      CHA1  
ATOM   4225  O   GLY C 339     -13.072   7.041 -10.842  0.00  0.00      CHA1  
ATOM   4226  N   VAL C 340     -14.361   8.696 -11.563  0.00  0.00      CHA1  
ATOM   4227  HN  VAL C 340     -14.273   9.544 -12.079  0.00  0.00      CHA1  
ATOM   4228  CA  VAL C 340     -15.599   8.384 -10.795  0.00  0.00      CHA1  
ATOM   4229  HA  VAL C 340     -15.852   9.394 -10.509  0.00  0.00      CHA1  
ATOM   4230  CB  VAL C 340     -16.807   7.970 -11.668  0.00  0.00      CHA1  
ATOM   4231  HB  VAL C 340     -17.690   7.959 -10.994  0.00  0.00      CHA1  
ATOM   4232  CG1 VAL C 340     -17.185   9.107 -12.647  0.00  0.00      CHA1  
ATOM   4233 HG11 VAL C 340     -17.413  10.013 -12.045  0.00  0.00      CHA1  
ATOM   4234 HG12 VAL C 340     -16.335   9.352 -13.318  0.00  0.00      CHA1  
ATOM   4235 HG13 VAL C 340     -18.044   8.887 -13.316  0.00  0.00      CHA1  
ATOM   4236  CG2 VAL C 340     -16.529   6.643 -12.402  0.00  0.00      CHA1  
ATOM   4237 HG21 VAL C 340     -17.030   6.678 -13.393  0.00  0.00      CHA1  
ATOM   4238 HG22 VAL C 340     -15.450   6.405 -12.513  0.00  0.00      CHA1  
ATOM   4239 HG23 VAL C 340     -16.976   5.750 -11.916  0.00  0.00      CHA1  
ATOM   4240  C   VAL C 340     -15.663   7.571  -9.597  0.00  0.00      CHA1  
ATOM   4241  O   VAL C 340     -15.691   6.317  -9.571  0.00  0.00      CHA1  
ATOM   4242  N   ALA C 341     -15.672   8.245  -8.362  0.00  0.00      CHA1  
ATOM   4243  HN  ALA C 341     -15.617   9.235  -8.259  0.00  0.00      CHA1  
ATOM   4244  CA  ALA C 341     -15.645   7.620  -7.010  0.00  0.00      CHA1  
ATOM   4245  HA  ALA C 341     -14.895   6.852  -6.891  0.00  0.00      CHA1  
ATOM   4246  CB  ALA C 341     -15.156   8.678  -6.004  0.00  0.00      CHA1  
ATOM   4247  HB1 ALA C 341     -15.800   9.573  -6.143  0.00  0.00      CHA1  
ATOM   4248  HB2 ALA C 341     -15.035   8.280  -4.974  0.00  0.00      CHA1  
ATOM   4249  HB3 ALA C 341     -14.097   8.919  -6.238  0.00  0.00      CHA1  
ATOM   4250  C   ALA C 341     -16.974   7.056  -6.545  0.00  0.00      CHA1  
ATOM   4251  O   ALA C 341     -17.004   5.972  -5.915  0.00  0.00      CHA1  
ATOM   4252  N   GLY C 342     -18.117   7.836  -6.989  0.00  0.00      CHA1  
ATOM   4253  HN  GLY C 342     -17.817   8.712  -7.360  0.00  0.00      CHA1  
ATOM   4254  CA  GLY C 342     -19.622   7.567  -6.755  0.00  0.00      CHA1  
ATOM   4255  HA1 GLY C 342     -19.872   6.771  -7.441  0.00  0.00      CHA1  
ATOM   4256  HA2 GLY C 342     -20.154   8.449  -7.079  0.00  0.00      CHA1  
ATOM   4257  C   GLY C 342     -20.158   7.097  -5.354  0.00  0.00      CHA1  
ATOM   4258  O   GLY C 342     -19.503   7.128  -4.297  0.00  0.00      CHA1  
ATOM   4259  N   PRO C 343     -21.393   6.629  -5.268  0.00  0.00      CHA1  
ATOM   4260  CD  PRO C 343     -22.433   7.119  -6.240  0.00  0.00      CHA1  
ATOM   4261  HD1 PRO C 343     -22.271   6.675  -7.245  0.00  0.00      CHA1  
ATOM   4262  HD2 PRO C 343     -22.320   8.219  -6.345  0.00  0.00      CHA1  
ATOM   4263  CA  PRO C 343     -22.022   6.143  -4.052  0.00  0.00      CHA1  
ATOM   4264  HA  PRO C 343     -22.024   7.032  -3.438  0.00  0.00      CHA1  
ATOM   4265  CB  PRO C 343     -23.444   5.833  -4.505  0.00  0.00      CHA1  
ATOM   4266  HB1 PRO C 343     -24.229   5.953  -3.728  0.00  0.00      CHA1  
ATOM   4267  HB2 PRO C 343     -23.640   4.779  -4.796  0.00  0.00      CHA1  
ATOM   4268  CG  PRO C 343     -23.853   6.765  -5.688  0.00  0.00      CHA1  
ATOM   4269  HG1 PRO C 343     -24.471   7.593  -5.278  0.00  0.00      CHA1  
ATOM   4270  HG2 PRO C 343     -24.413   6.162  -6.435  0.00  0.00      CHA1  
ATOM   4271  C   PRO C 343     -21.304   5.021  -3.319  0.00  0.00      CHA1  
ATOM   4272  O   PRO C 343     -21.200   3.868  -3.790  0.00  0.00      CHA1  
ATOM   4273  N   LYS C 344     -20.869   5.354  -2.049  0.00  0.00      CHA1  
ATOM   4274  HN  LYS C 344     -20.851   6.279  -1.676  0.00  0.00      CHA1  
ATOM   4275  CA  LYS C 344     -20.371   4.326  -1.172  0.00  0.00      CHA1  
ATOM   4276  HA  LYS C 344     -21.047   3.485  -1.198  0.00  0.00      CHA1  
ATOM   4277  CB  LYS C 344     -18.875   4.033  -1.492  0.00  0.00      CHA1  
ATOM   4278  HB1 LYS C 344     -18.443   3.420  -0.673  0.00  0.00      CHA1  
ATOM   4279  HB2 LYS C 344     -18.895   3.279  -2.308  0.00  0.00      CHA1  
ATOM   4280  CG  LYS C 344     -17.859   5.184  -1.899  0.00  0.00      CHA1  
ATOM   4281  HG1 LYS C 344     -16.879   4.697  -2.088  0.00  0.00      CHA1  
ATOM   4282  HG2 LYS C 344     -18.122   5.570  -2.907  0.00  0.00      CHA1  
ATOM   4283  CD  LYS C 344     -17.541   6.209  -0.875  0.00  0.00      CHA1  
ATOM   4284  HD1 LYS C 344     -18.396   6.908  -0.755  0.00  0.00      CHA1  
ATOM   4285  HD2 LYS C 344     -17.500   5.720   0.123  0.00  0.00      CHA1  
ATOM   4286  CE  LYS C 344     -16.262   6.912  -1.280  0.00  0.00      CHA1  
ATOM   4287  HE1 LYS C 344     -15.481   6.174  -1.565  0.00  0.00      CHA1  
ATOM   4288  HE2 LYS C 344     -16.320   7.625  -2.130  0.00  0.00      CHA1  
ATOM   4289  NZ  LYS C 344     -15.648   7.696  -0.138  0.00  0.00      CHA1  
ATOM   4290  HZ1 LYS C 344     -14.643   7.766  -0.394  0.00  0.00      CHA1  
ATOM   4291  HZ2 LYS C 344     -15.937   8.695  -0.123  0.00  0.00      CHA1  
ATOM   4292  HZ3 LYS C 344     -15.794   7.284   0.806  0.00  0.00      CHA1  
ATOM   4293  C   LYS C 344     -20.507   5.019   0.216  0.00  0.00      CHA1  
ATOM   4294  O   LYS C 344     -20.631   6.247   0.321  0.00  0.00      CHA1  
ATOM   4295  N   GLY C 345     -20.577   4.231   1.292  0.00  0.00      CHA1  
ATOM   4296  HN  GLY C 345     -20.398   3.262   1.144  0.00  0.00      CHA1  
ATOM   4297  CA  GLY C 345     -20.763   4.732   2.674  0.00  0.00      CHA1  
ATOM   4298  HA1 GLY C 345     -20.828   3.963   3.429  0.00  0.00      CHA1  
ATOM   4299  HA2 GLY C 345     -21.730   5.212   2.716  0.00  0.00      CHA1  
ATOM   4300  C   GLY C 345     -19.616   5.654   3.144  0.00  0.00      CHA1  
ATOM   4301  O   GLY C 345     -18.638   5.870   2.431  0.00  0.00      CHA1  
ATOM   4302  N   PRO C 346     -19.729   6.244   4.294  0.00  0.00      CHA1  
ATOM   4303  CD  PRO C 346     -20.704   6.005   5.318  0.00  0.00      CHA1  
ATOM   4304  HD1 PRO C 346     -20.499   5.005   5.756  0.00  0.00      CHA1  
ATOM   4305  HD2 PRO C 346     -21.745   6.198   4.980  0.00  0.00      CHA1  
ATOM   4306  CA  PRO C 346     -19.120   7.584   4.472  0.00  0.00      CHA1  
ATOM   4307  HA  PRO C 346     -19.046   8.223   3.605  0.00  0.00      CHA1  
ATOM   4308  CB  PRO C 346     -19.948   8.295   5.649  0.00  0.00      CHA1  
ATOM   4309  HB1 PRO C 346     -20.868   8.727   5.199  0.00  0.00      CHA1  
ATOM   4310  HB2 PRO C 346     -19.297   9.018   6.186  0.00  0.00      CHA1  
ATOM   4311  CG  PRO C 346     -20.426   7.049   6.420  0.00  0.00      CHA1  
ATOM   4312  HG1 PRO C 346     -21.331   7.267   7.027  0.00  0.00      CHA1  
ATOM   4313  HG2 PRO C 346     -19.612   6.703   7.091  0.00  0.00      CHA1  
ATOM   4314  C   PRO C 346     -17.715   7.403   4.925  0.00  0.00      CHA1  
ATOM   4315  O   PRO C 346     -16.930   8.400   4.722  0.00  0.00      CHA1  
ATOM   4316  N   ALA C 347     -17.384   6.241   5.630  0.00  0.00      CHA1  
ATOM   4317  HN  ALA C 347     -18.095   5.542   5.643  0.00  0.00      CHA1  
ATOM   4318  CA  ALA C 347     -16.172   5.885   6.290  0.00  0.00      CHA1  
ATOM   4319  HA  ALA C 347     -16.402   5.791   7.341  0.00  0.00      CHA1  
ATOM   4320  CB  ALA C 347     -15.686   4.512   5.849  0.00  0.00      CHA1  
ATOM   4321  HB1 ALA C 347     -15.216   4.631   4.849  0.00  0.00      CHA1  
ATOM   4322  HB2 ALA C 347     -14.871   4.201   6.537  0.00  0.00      CHA1  
ATOM   4323  HB3 ALA C 347     -16.503   3.764   5.760  0.00  0.00      CHA1  
ATOM   4324  C   ALA C 347     -14.995   6.882   6.421  0.00  0.00      CHA1  
ATOM   4325  O   ALA C 347     -14.232   7.110   5.496  0.00  0.00      CHA1  
ATOM   4326  N   GLY C 348     -14.793   7.360   7.656  0.00  0.00      CHA1  
ATOM   4327  HN  GLY C 348     -15.296   7.118   8.481  0.00  0.00      CHA1  
ATOM   4328  CA  GLY C 348     -13.755   8.410   7.977  0.00  0.00      CHA1  
ATOM   4329  HA1 GLY C 348     -14.099   9.142   8.693  0.00  0.00      CHA1  
ATOM   4330  HA2 GLY C 348     -13.489   8.824   7.016  0.00  0.00      CHA1  
ATOM   4331  C   GLY C 348     -12.592   7.574   8.600  0.00  0.00      CHA1  
ATOM   4332  O   GLY C 348     -11.397   7.705   8.258  0.00  0.00      CHA1  
ATOM   4333  N   GLU C 349     -12.997   6.767   9.597  0.00  0.00      CHA1  
ATOM   4334  HN  GLU C 349     -13.958   6.825   9.857  0.00  0.00      CHA1  
ATOM   4335  CA  GLU C 349     -12.287   5.617  10.148  0.00  0.00      CHA1  
ATOM   4336  HA  GLU C 349     -13.122   5.094  10.592  0.00  0.00      CHA1  
ATOM   4337  CB  GLU C 349     -11.744   4.614   9.155  0.00  0.00      CHA1  
ATOM   4338  HB1 GLU C 349     -10.998   5.218   8.596  0.00  0.00      CHA1  
ATOM   4339  HB2 GLU C 349     -11.204   3.769   9.633  0.00  0.00      CHA1  
ATOM   4340  CG  GLU C 349     -12.829   4.018   8.192  0.00  0.00      CHA1  
ATOM   4341  HG1 GLU C 349     -13.130   4.685   7.355  0.00  0.00      CHA1  
ATOM   4342  HG2 GLU C 349     -12.275   3.189   7.703  0.00  0.00      CHA1  
ATOM   4343  CD  GLU C 349     -14.002   3.352   8.819  0.00  0.00      CHA1  
ATOM   4344  OE1 GLU C 349     -14.972   4.045   9.174  0.00  0.00      CHA1  
ATOM   4345  OE2 GLU C 349     -14.015   2.108   8.933  0.00  0.00      CHA1  
ATOM   4346  C   GLU C 349     -11.305   5.723  11.283  0.00  0.00      CHA1  
ATOM   4347  O   GLU C 349     -10.098   5.443  11.152  0.00  0.00      CHA1  
ATOM   4348  N   ARG C 350     -11.804   6.049  12.470  0.00  0.00      CHA1  
ATOM   4349  HN  ARG C 350     -12.762   6.319  12.536  0.00  0.00      CHA1  
ATOM   4350  CA  ARG C 350     -11.131   5.842  13.770  0.00  0.00      CHA1  
ATOM   4351  HA  ARG C 350     -10.157   6.308  13.762  0.00  0.00      CHA1  
ATOM   4352  CB  ARG C 350     -12.024   6.412  14.941  0.00  0.00      CHA1  
ATOM   4353  HB1 ARG C 350     -11.539   7.375  15.209  0.00  0.00      CHA1  
ATOM   4354  HB2 ARG C 350     -13.051   6.656  14.595  0.00  0.00      CHA1  
ATOM   4355  CG  ARG C 350     -12.161   5.540  16.268  0.00  0.00      CHA1  
ATOM   4356  HG1 ARG C 350     -11.217   5.368  16.828  0.00  0.00      CHA1  
ATOM   4357  HG2 ARG C 350     -12.635   6.259  16.971  0.00  0.00      CHA1  
ATOM   4358  CD  ARG C 350     -13.011   4.276  16.335  0.00  0.00      CHA1  
ATOM   4359  HD1 ARG C 350     -12.813   3.511  15.554  0.00  0.00      CHA1  
ATOM   4360  HD2 ARG C 350     -12.907   3.675  17.264  0.00  0.00      CHA1  
ATOM   4361  NE  ARG C 350     -14.429   4.684  16.098  0.00  0.00      CHA1  
ATOM   4362  HE  ARG C 350     -15.048   4.903  16.853  0.00  0.00      CHA1  
ATOM   4363  CZ  ARG C 350     -14.989   4.879  14.947  0.00  0.00      CHA1  
ATOM   4364  NH1 ARG C 350     -14.381   4.701  13.789  0.00  0.00      CHA1  
ATOM   4365 HH11 ARG C 350     -14.913   5.033  13.010  0.00  0.00      CHA1  
ATOM   4366 HH12 ARG C 350     -13.462   4.311  13.853  0.00  0.00      CHA1  
ATOM   4367  NH2 ARG C 350     -16.169   5.417  14.743  0.00  0.00      CHA1  
ATOM   4368 HH21 ARG C 350     -16.347   5.617  13.779  0.00  0.00      CHA1  
ATOM   4369 HH22 ARG C 350     -16.635   6.087  15.321  0.00  0.00      CHA1  
ATOM   4370  C   ARG C 350     -10.743   4.387  14.101  0.00  0.00      CHA1  
ATOM   4371  O   ARG C 350     -11.440   3.467  13.663  0.00  0.00      CHA1  
ATOM   4372  N   GLY C 351      -9.514   4.173  14.765  0.00  0.00      CHA1  
ATOM   4373  HN  GLY C 351      -8.888   4.888  15.068  0.00  0.00      CHA1  
ATOM   4374  CA  GLY C 351      -9.012   2.775  15.056  0.00  0.00      CHA1  
ATOM   4375  HA1 GLY C 351      -8.032   2.875  15.499  0.00  0.00      CHA1  
ATOM   4376  HA2 GLY C 351      -8.955   2.217  14.133  0.00  0.00      CHA1  
ATOM   4377  C   GLY C 351      -9.784   2.058  16.070  0.00  0.00      CHA1  
ATOM   4378  O   GLY C 351     -10.870   2.489  16.442  0.00  0.00      CHA1  
ATOM   4379  N   SER C 352      -9.321   0.967  16.663  0.00  0.00      CHA1  
ATOM   4380  HN  SER C 352      -8.414   0.585  16.503  0.00  0.00      CHA1  
ATOM   4381  CA  SER C 352     -10.161   0.189  17.597  0.00  0.00      CHA1  
ATOM   4382  HA  SER C 352     -11.004  -0.151  17.014  0.00  0.00      CHA1  
ATOM   4383  CB  SER C 352      -9.442  -1.106  18.119  0.00  0.00      CHA1  
ATOM   4384  HB1 SER C 352      -9.092  -1.631  17.204  0.00  0.00      CHA1  
ATOM   4385  HB2 SER C 352      -8.509  -0.888  18.682  0.00  0.00      CHA1  
ATOM   4386  OG  SER C 352     -10.294  -1.899  18.896  0.00  0.00      CHA1  
ATOM   4387  HG1 SER C 352      -9.738  -2.565  19.307  0.00  0.00      CHA1  
ATOM   4388  C   SER C 352     -10.569   1.098  18.796  0.00  0.00      CHA1  
ATOM   4389  O   SER C 352      -9.720   1.748  19.346  0.00  0.00      CHA1  
ATOM   4390  N   HYP C 353     -11.840   1.230  19.263  0.00  0.00      CHA1  
ATOM   4391  CD  HYP C 353     -12.874   0.337  18.773  0.00  0.00      CHA1  
ATOM   4392  HD1 HYP C 353     -13.070   0.739  17.756  0.00  0.00      CHA1  
ATOM   4393  HD2 HYP C 353     -12.739  -0.763  18.690  0.00  0.00      CHA1  
ATOM   4394  CA  HYP C 353     -12.343   2.428  19.884  0.00  0.00      CHA1  
ATOM   4395  HA  HYP C 353     -11.906   3.275  19.376  0.00  0.00      CHA1  
ATOM   4396  CB  HYP C 353     -13.858   2.311  19.665  0.00  0.00      CHA1  
ATOM   4397  HB1 HYP C 353     -14.225   2.968  18.848  0.00  0.00      CHA1  
ATOM   4398  HB2 HYP C 353     -14.468   2.663  20.524  0.00  0.00      CHA1  
ATOM   4399  CG  HYP C 353     -14.138   0.785  19.543  0.00  0.00      CHA1  
ATOM   4400  HG  HYP C 353     -15.062   0.428  19.040  0.00  0.00      CHA1  
ATOM   4401  OE  HYP C 353     -14.142   0.246  20.914  0.00  0.00      CHA1  
ATOM   4402  HE  HYP C 353     -13.426   0.657  21.405  0.00  0.00      CHA1  
ATOM   4403  C   HYP C 353     -11.913   2.522  21.294  0.00  0.00      CHA1  
ATOM   4404  O   HYP C 353     -11.975   1.568  22.017  0.00  0.00      CHA1  
ATOM   4405  N   GLY C 354     -11.406   3.693  21.680  0.00  0.00      CHA1  
ATOM   4406  HN  GLY C 354     -11.164   4.384  21.004  0.00  0.00      CHA1  
ATOM   4407  CA  GLY C 354     -10.870   4.003  23.013  0.00  0.00      CHA1  
ATOM   4408  HA1 GLY C 354     -10.839   3.020  23.461  0.00  0.00      CHA1  
ATOM   4409  HA2 GLY C 354     -11.635   4.641  23.429  0.00  0.00      CHA1  
ATOM   4410  C   GLY C 354      -9.504   4.677  22.919  0.00  0.00      CHA1  
ATOM   4411  O   GLY C 354      -8.886   4.585  21.858  0.00  0.00      CHA1  
ATOM   4412  N   PRO C 355      -8.902   5.225  23.976  0.00  0.00      CHA1  
ATOM   4413  CD  PRO C 355      -9.765   5.895  25.020  0.00  0.00      CHA1  
ATOM   4414  HD1 PRO C 355      -9.348   5.580  26.001  0.00  0.00      CHA1  
ATOM   4415  HD2 PRO C 355     -10.823   5.559  24.982  0.00  0.00      CHA1  
ATOM   4416  CA  PRO C 355      -7.807   6.087  23.750  0.00  0.00      CHA1  
ATOM   4417  HA  PRO C 355      -7.202   5.805  22.900  0.00  0.00      CHA1  
ATOM   4418  CB  PRO C 355      -8.490   7.451  23.656  0.00  0.00      CHA1  
ATOM   4419  HB1 PRO C 355      -8.906   7.569  22.633  0.00  0.00      CHA1  
ATOM   4420  HB2 PRO C 355      -7.838   8.340  23.790  0.00  0.00      CHA1  
ATOM   4421  CG  PRO C 355      -9.579   7.407  24.768  0.00  0.00      CHA1  
ATOM   4422  HG1 PRO C 355     -10.530   7.912  24.496  0.00  0.00      CHA1  
ATOM   4423  HG2 PRO C 355      -9.130   8.061  25.545  0.00  0.00      CHA1  
ATOM   4424  C   PRO C 355      -6.842   6.072  24.948  0.00  0.00      CHA1  
ATOM   4425  O   PRO C 355      -6.653   7.139  25.574  0.00  0.00      CHA1  
ATOM   4426  N   ALA C 356      -6.397   4.828  25.279  0.00  0.00      CHA1  
ATOM   4427  HN  ALA C 356      -6.555   4.140  24.575  0.00  0.00      CHA1  
ATOM   4428  CA  ALA C 356      -5.779   4.619  26.584  0.00  0.00      CHA1  
ATOM   4429  HA  ALA C 356      -5.871   3.557  26.754  0.00  0.00      CHA1  
ATOM   4430  CB  ALA C 356      -4.326   4.987  26.597  0.00  0.00      CHA1  
ATOM   4431  HB1 ALA C 356      -3.787   4.483  27.428  0.00  0.00      CHA1  
ATOM   4432  HB2 ALA C 356      -3.844   4.708  25.635  0.00  0.00      CHA1  
ATOM   4433  HB3 ALA C 356      -4.234   6.083  26.753  0.00  0.00      CHA1  
ATOM   4434  C   ALA C 356      -6.477   5.268  27.824  0.00  0.00      CHA1  
ATOM   4435  O   ALA C 356      -7.611   4.902  28.041  0.00  0.00      CHA1  
ATOM   4436  N   GLY C 357      -5.839   6.070  28.754  0.00  0.00      CHA1  
ATOM   4437  HN  GLY C 357      -4.935   6.383  28.475  0.00  0.00      CHA1  
ATOM   4438  CA  GLY C 357      -6.330   6.533  30.054  0.00  0.00      CHA1  
ATOM   4439  HA1 GLY C 357      -5.542   6.396  30.780  0.00  0.00      CHA1  
ATOM   4440  HA2 GLY C 357      -7.231   5.969  30.248  0.00  0.00      CHA1  
ATOM   4441  C   GLY C 357      -6.530   8.069  30.058  0.00  0.00      CHA1  
ATOM   4442  O   GLY C 357      -5.608   8.711  30.597  0.00  0.00      CHA1  
ATOM   4443  N   PRO C 358      -7.608   8.689  29.620  0.00  0.00      CHA1  
ATOM   4444  CD  PRO C 358      -8.629   7.990  28.797  0.00  0.00      CHA1  
ATOM   4445  HD1 PRO C 358      -8.924   7.197  29.517  0.00  0.00      CHA1  
ATOM   4446  HD2 PRO C 358      -8.191   7.529  27.886  0.00  0.00      CHA1  
ATOM   4447  CA  PRO C 358      -7.960  10.069  29.846  0.00  0.00      CHA1  
ATOM   4448  HA  PRO C 358      -7.093  10.713  29.851  0.00  0.00      CHA1  
ATOM   4449  CB  PRO C 358      -9.056  10.302  28.713  0.00  0.00      CHA1  
ATOM   4450  HB1 PRO C 358      -8.401  10.610  27.870  0.00  0.00      CHA1  
ATOM   4451  HB2 PRO C 358      -9.772  11.130  28.897  0.00  0.00      CHA1  
ATOM   4452  CG  PRO C 358      -9.767   8.993  28.627  0.00  0.00      CHA1  
ATOM   4453  HG1 PRO C 358     -10.270   8.860  27.645  0.00  0.00      CHA1  
ATOM   4454  HG2 PRO C 358     -10.496   8.887  29.459  0.00  0.00      CHA1  
ATOM   4455  C   PRO C 358      -8.505  10.035  31.293  0.00  0.00      CHA1  
ATOM   4456  O   PRO C 358      -8.972   8.971  31.737  0.00  0.00      CHA1  
ATOM   4457  N   LYS C 359      -8.574  11.156  32.069  0.00  0.00      CHA1  
ATOM   4458  HN  LYS C 359      -8.144  12.004  31.770  0.00  0.00      CHA1  
ATOM   4459  CA  LYS C 359      -9.293  11.273  33.353  0.00  0.00      CHA1  
ATOM   4460  HA  LYS C 359      -9.002  10.390  33.903  0.00  0.00      CHA1  
ATOM   4461  CB  LYS C 359      -8.901  12.543  34.118  0.00  0.00      CHA1  
ATOM   4462  HB1 LYS C 359      -7.806  12.676  33.992  0.00  0.00      CHA1  
ATOM   4463  HB2 LYS C 359      -9.404  13.324  33.507  0.00  0.00      CHA1  
ATOM   4464  CG  LYS C 359      -9.203  12.721  35.640  0.00  0.00      CHA1  
ATOM   4465  HG1 LYS C 359      -8.790  13.744  35.772  0.00  0.00      CHA1  
ATOM   4466  HG2 LYS C 359     -10.305  12.613  35.738  0.00  0.00      CHA1  
ATOM   4467  CD  LYS C 359      -8.255  11.815  36.464  0.00  0.00      CHA1  
ATOM   4468  HD1 LYS C 359      -8.744  10.817  36.460  0.00  0.00      CHA1  
ATOM   4469  HD2 LYS C 359      -7.305  11.797  35.889  0.00  0.00      CHA1  
ATOM   4470  CE  LYS C 359      -7.960  12.312  37.812  0.00  0.00      CHA1  
ATOM   4471  HE1 LYS C 359      -7.832  13.411  37.912  0.00  0.00      CHA1  
ATOM   4472  HE2 LYS C 359      -8.743  12.132  38.579  0.00  0.00      CHA1  
ATOM   4473  NZ  LYS C 359      -6.720  11.713  38.384  0.00  0.00      CHA1  
ATOM   4474  HZ1 LYS C 359      -5.996  12.222  37.838  0.00  0.00      CHA1  
ATOM   4475  HZ2 LYS C 359      -6.634  11.954  39.392  0.00  0.00      CHA1  
ATOM   4476  HZ3 LYS C 359      -6.547  10.703  38.205  0.00  0.00      CHA1  
ATOM   4477  C   LYS C 359     -10.837  11.179  33.105  0.00  0.00      CHA1  
ATOM   4478  O   LYS C 359     -11.448  12.169  32.612  0.00  0.00      CHA1  
ATOM   4479  N   GLY C 360     -11.579  10.086  33.505  0.00  0.00      CHA1  
ATOM   4480  HN  GLY C 360     -10.993   9.378  33.891  0.00  0.00      CHA1  
ATOM   4481  CA  GLY C 360     -12.990   9.867  33.375  0.00  0.00      CHA1  
ATOM   4482  HA1 GLY C 360     -13.089   8.861  33.756  0.00  0.00      CHA1  
ATOM   4483  HA2 GLY C 360     -13.205   9.855  32.317  0.00  0.00      CHA1  
ATOM   4484  C   GLY C 360     -13.796  10.860  34.176  0.00  0.00      CHA1  
ATOM   4485  O   GLY C 360     -13.316  11.691  34.910  0.00  0.00      CHA1  
ATOM   4486  N   SER C 361     -15.117  10.632  34.164  0.00  0.00      CHA1  
ATOM   4487  HN  SER C 361     -15.462   9.776  33.787  0.00  0.00      CHA1  
ATOM   4488  CA  SER C 361     -16.097  11.373  34.921  0.00  0.00      CHA1  
ATOM   4489  HA  SER C 361     -16.279  12.319  34.432  0.00  0.00      CHA1  
ATOM   4490  CB  SER C 361     -17.382  10.582  34.815  0.00  0.00      CHA1  
ATOM   4491  HB1 SER C 361     -17.158   9.537  35.120  0.00  0.00      CHA1  
ATOM   4492  HB2 SER C 361     -18.149  11.034  35.480  0.00  0.00      CHA1  
ATOM   4493  OG  SER C 361     -17.816  10.458  33.461  0.00  0.00      CHA1  
ATOM   4494  HG1 SER C 361     -18.081  11.333  33.169  0.00  0.00      CHA1  
ATOM   4495  C   SER C 361     -15.902  11.403  36.433  0.00  0.00      CHA1  
ATOM   4496  O   SER C 361     -15.269  10.480  37.018  0.00  0.00      CHA1  
ATOM   4497  N   HYP C 362     -16.495  12.366  37.130  0.00  0.00      CHA1  
ATOM   4498  CD  HYP C 362     -17.294  13.522  36.610  0.00  0.00      CHA1  
ATOM   4499  HD1 HYP C 362     -18.288  13.150  36.284  0.00  0.00      CHA1  
ATOM   4500  HD2 HYP C 362     -16.769  14.077  35.804  0.00  0.00      CHA1  
ATOM   4501  CA  HYP C 362     -16.699  12.203  38.579  0.00  0.00      CHA1  
ATOM   4502  HA  HYP C 362     -15.721  12.391  38.998  0.00  0.00      CHA1  
ATOM   4503  CB  HYP C 362     -17.742  13.312  38.864  0.00  0.00      CHA1  
ATOM   4504  HB1 HYP C 362     -17.667  13.840  39.838  0.00  0.00      CHA1  
ATOM   4505  HB2 HYP C 362     -18.796  12.994  38.721  0.00  0.00      CHA1  
ATOM   4506  CG  HYP C 362     -17.429  14.333  37.886  0.00  0.00      CHA1  
ATOM   4507  HG  HYP C 362     -16.439  14.836  37.922  0.00  0.00      CHA1  
ATOM   4508  OE  HYP C 362     -18.383  15.341  37.703  0.00  0.00      CHA1  
ATOM   4509  HE  HYP C 362     -18.321  16.048  38.349  0.00  0.00      CHA1  
ATOM   4510  C   HYP C 362     -17.199  10.780  39.079  0.00  0.00      CHA1  
ATOM   4511  O   HYP C 362     -17.850  10.013  38.346  0.00  0.00      CHA1  
ATOM   4512  N   GLY C 363     -16.826  10.326  40.327  0.00  0.00      CHA1  
ATOM   4513  HN  GLY C 363     -16.505  11.004  40.984  0.00  0.00      CHA1  
ATOM   4514  CA  GLY C 363     -17.123   8.938  40.698  0.00  0.00      CHA1  
ATOM   4515  HA1 GLY C 363     -16.151   8.508  40.509  0.00  0.00      CHA1  
ATOM   4516  HA2 GLY C 363     -18.060   8.658  40.240  0.00  0.00      CHA1  
ATOM   4517  C   GLY C 363     -17.241   8.827  42.130  0.00  0.00      CHA1  
ATOM   4518  O   GLY C 363     -17.116   9.927  42.725  0.00  0.00      CHA1  
ATOM   4519  N   GLU C 364     -17.492   7.641  42.710  0.00  0.00      CHA1  
ATOM   4520  HN  GLU C 364     -17.433   6.738  42.292  0.00  0.00      CHA1  
ATOM   4521  CA  GLU C 364     -17.668   7.369  44.153  0.00  0.00      CHA1  
ATOM   4522  HA  GLU C 364     -18.721   7.471  44.368  0.00  0.00      CHA1  
ATOM   4523  CB  GLU C 364     -17.338   5.891  44.494  0.00  0.00      CHA1  
ATOM   4524  HB1 GLU C 364     -16.260   5.624  44.446  0.00  0.00      CHA1  
ATOM   4525  HB2 GLU C 364     -17.702   5.778  45.537  0.00  0.00      CHA1  
ATOM   4526  CG  GLU C 364     -18.241   4.762  43.708  0.00  0.00      CHA1  
ATOM   4527  HG1 GLU C 364     -18.064   3.842  44.305  0.00  0.00      CHA1  
ATOM   4528  HG2 GLU C 364     -19.302   5.084  43.655  0.00  0.00      CHA1  
ATOM   4529  CD  GLU C 364     -17.686   4.479  42.293  0.00  0.00      CHA1  
ATOM   4530  OE1 GLU C 364     -18.404   3.696  41.666  0.00  0.00      CHA1  
ATOM   4531  OE2 GLU C 364     -16.606   4.943  41.941  0.00  0.00      CHA1  
ATOM   4532  C   GLU C 364     -16.934   8.203  45.130  0.00  0.00      CHA1  
ATOM   4533  O   GLU C 364     -15.757   8.398  45.042  0.00  0.00      CHA1  
ATOM   4534  N   ALA C 365     -17.581   8.559  46.227  0.00  0.00      CHA1  
ATOM   4535  HN  ALA C 365     -18.556   8.356  46.277  0.00  0.00      CHA1  
ATOM   4536  CA  ALA C 365     -17.164   9.494  47.267  0.00  0.00      CHA1  
ATOM   4537  HA  ALA C 365     -16.844  10.404  46.781  0.00  0.00      CHA1  
ATOM   4538  CB  ALA C 365     -18.364   9.792  48.250  0.00  0.00      CHA1  
ATOM   4539  HB1 ALA C 365     -18.826   8.892  48.710  0.00  0.00      CHA1  
ATOM   4540  HB2 ALA C 365     -18.274  10.563  49.045  0.00  0.00      CHA1  
ATOM   4541  HB3 ALA C 365     -19.133  10.368  47.692  0.00  0.00      CHA1  
ATOM   4542  C   ALA C 365     -15.894   9.038  48.126  0.00  0.00      CHA1  
ATOM   4543  O   ALA C 365     -14.948   9.865  48.386  0.00  0.00      CHA1  
ATOM   4544  N   GLY C 366     -15.694   7.659  48.350  0.00  0.00      CHA1  
ATOM   4545  HN  GLY C 366     -16.407   7.070  47.978  0.00  0.00      CHA1  
ATOM   4546  CA  GLY C 366     -14.495   6.977  48.859  0.00  0.00      CHA1  
ATOM   4547  HA1 GLY C 366     -13.614   7.386  48.389  0.00  0.00      CHA1  
ATOM   4548  HA2 GLY C 366     -14.691   5.931  48.673  0.00  0.00      CHA1  
ATOM   4549  C   GLY C 366     -14.403   7.179  50.339  0.00  0.00      CHA1  
ATOM   4550  O   GLY C 366     -14.673   8.226  50.856  0.00  0.00      CHA1  
ATOM   4551  N   ARG C 367     -14.000   6.156  51.156  0.00  0.00      CHA1  
ATOM   4552  HN  ARG C 367     -13.760   5.265  50.780  0.00  0.00      CHA1  
ATOM   4553  CA  ARG C 367     -14.060   6.194  52.639  0.00  0.00      CHA1  
ATOM   4554  HA  ARG C 367     -14.844   6.881  52.925  0.00  0.00      CHA1  
ATOM   4555  CB  ARG C 367     -14.240   4.691  53.248  0.00  0.00      CHA1  
ATOM   4556  HB1 ARG C 367     -14.083   4.700  54.347  0.00  0.00      CHA1  
ATOM   4557  HB2 ARG C 367     -15.325   4.532  53.067  0.00  0.00      CHA1  
ATOM   4558  CG  ARG C 367     -13.203   3.819  52.595  0.00  0.00      CHA1  
ATOM   4559  HG1 ARG C 367     -13.473   3.586  51.543  0.00  0.00      CHA1  
ATOM   4560  HG2 ARG C 367     -12.190   4.274  52.630  0.00  0.00      CHA1  
ATOM   4561  CD  ARG C 367     -13.096   2.407  53.176  0.00  0.00      CHA1  
ATOM   4562  HD1 ARG C 367     -13.161   2.534  54.278  0.00  0.00      CHA1  
ATOM   4563  HD2 ARG C 367     -13.895   1.697  52.873  0.00  0.00      CHA1  
ATOM   4564  NE  ARG C 367     -11.729   1.864  52.761  0.00  0.00      CHA1  
ATOM   4565  HE  ARG C 367     -11.175   2.312  52.059  0.00  0.00      CHA1  
ATOM   4566  CZ  ARG C 367     -11.138   0.983  53.546  0.00  0.00      CHA1  
ATOM   4567  NH1 ARG C 367     -11.848   0.230  54.404  0.00  0.00      CHA1  
ATOM   4568 HH11 ARG C 367     -11.328  -0.498  54.851  0.00  0.00      CHA1  
ATOM   4569 HH12 ARG C 367     -12.831   0.065  54.319  0.00  0.00      CHA1  
ATOM   4570  NH2 ARG C 367      -9.849   0.715  53.502  0.00  0.00      CHA1  
ATOM   4571 HH21 ARG C 367      -9.457  -0.012  54.066  0.00  0.00      CHA1  
ATOM   4572 HH22 ARG C 367      -9.307   1.369  52.974  0.00  0.00      CHA1  
ATOM   4573  C   ARG C 367     -12.743   6.806  53.074  0.00  0.00      CHA1  
ATOM   4574  O   ARG C 367     -11.816   7.069  52.282  0.00  0.00      CHA1  
ATOM   4575  N   HYP C 368     -12.582   6.989  54.339  0.00  0.00      CHA1  
ATOM   4576  CD  HYP C 368     -13.666   7.449  55.254  0.00  0.00      CHA1  
ATOM   4577  HD1 HYP C 368     -14.075   8.389  54.825  0.00  0.00      CHA1  
ATOM   4578  HD2 HYP C 368     -14.466   6.680  55.211  0.00  0.00      CHA1  
ATOM   4579  CA  HYP C 368     -11.306   7.340  54.890  0.00  0.00      CHA1  
ATOM   4580  HA  HYP C 368     -10.896   8.141  54.294  0.00  0.00      CHA1  
ATOM   4581  CB  HYP C 368     -11.561   7.801  56.351  0.00  0.00      CHA1  
ATOM   4582  HB1 HYP C 368     -11.341   8.890  56.338  0.00  0.00      CHA1  
ATOM   4583  HB2 HYP C 368     -10.978   7.424  57.218  0.00  0.00      CHA1  
ATOM   4584  CG  HYP C 368     -13.073   7.584  56.614  0.00  0.00      CHA1  
ATOM   4585  HG  HYP C 368     -13.565   8.381  57.212  0.00  0.00      CHA1  
ATOM   4586  OE  HYP C 368     -13.172   6.317  57.192  0.00  0.00      CHA1  
ATOM   4587  HE  HYP C 368     -14.083   6.155  57.450  0.00  0.00      CHA1  
ATOM   4588  C   HYP C 368     -10.324   6.127  54.843  0.00  0.00      CHA1  
ATOM   4589  O   HYP C 368      -9.272   6.276  54.248  0.00  0.00      CHA1  
ATOM   4590  N   GLY C 369     -10.700   5.012  55.517  0.00  0.00      CHA1  
ATOM   4591  HN  GLY C 369     -11.461   4.981  56.160  0.00  0.00      CHA1  
ATOM   4592  CA  GLY C 369     -10.072   3.679  55.418  0.00  0.00      CHA1  
ATOM   4593  HA1 GLY C 369      -9.063   3.920  55.720  0.00  0.00      CHA1  
ATOM   4594  HA2 GLY C 369     -10.143   3.312  54.405  0.00  0.00      CHA1  
ATOM   4595  C   GLY C 369     -10.801   2.787  56.405  0.00  0.00      CHA1  
ATOM   4596  O   GLY C 369     -12.012   2.885  56.554  0.00  0.00      CHA1  
ATOM   4597  N   GLU C 370     -10.063   1.851  56.951  0.00  0.00      CHA1  
ATOM   4598  HN  GLU C 370      -9.145   1.584  56.668  0.00  0.00      CHA1  
ATOM   4599  CA  GLU C 370     -10.393   1.100  58.119  0.00  0.00      CHA1  
ATOM   4600  HA  GLU C 370     -11.271   0.493  57.962  0.00  0.00      CHA1  
ATOM   4601  CB  GLU C 370      -9.210   0.138  58.530  0.00  0.00      CHA1  
ATOM   4602  HB1 GLU C 370      -8.215   0.628  58.451  0.00  0.00      CHA1  
ATOM   4603  HB2 GLU C 370      -9.448  -0.160  59.574  0.00  0.00      CHA1  
ATOM   4604  CG  GLU C 370      -8.991  -1.132  57.672  0.00  0.00      CHA1  
ATOM   4605  HG1 GLU C 370      -8.048  -1.622  57.997  0.00  0.00      CHA1  
ATOM   4606  HG2 GLU C 370      -9.706  -1.925  57.980  0.00  0.00      CHA1  
ATOM   4607  CD  GLU C 370      -9.144  -0.998  56.206  0.00  0.00      CHA1  
ATOM   4608  OE1 GLU C 370      -8.348  -0.310  55.578  0.00  0.00      CHA1  
ATOM   4609  OE2 GLU C 370     -10.152  -1.460  55.682  0.00  0.00      CHA1  
ATOM   4610  C   GLU C 370     -10.725   2.033  59.291  0.00  0.00      CHA1  
ATOM   4611  O   GLU C 370     -10.060   3.072  59.441  0.00  0.00      CHA1  
ATOM   4612  N   ALA C 371     -11.724   1.592  60.106  0.00  0.00      CHA1  
ATOM   4613  HN  ALA C 371     -12.183   0.743  59.858  0.00  0.00      CHA1  
ATOM   4614  CA  ALA C 371     -12.232   2.127  61.376  0.00  0.00      CHA1  
ATOM   4615  HA  ALA C 371     -12.977   2.841  61.059  0.00  0.00      CHA1  
ATOM   4616  CB  ALA C 371     -13.010   1.030  62.225  0.00  0.00      CHA1  
ATOM   4617  HB1 ALA C 371     -13.671   0.483  61.519  0.00  0.00      CHA1  
ATOM   4618  HB2 ALA C 371     -12.250   0.321  62.616  0.00  0.00      CHA1  
ATOM   4619  HB3 ALA C 371     -13.505   1.515  63.093  0.00  0.00      CHA1  
ATOM   4620  C   ALA C 371     -11.396   3.048  62.331  0.00  0.00      CHA1  
ATOM   4621  O   ALA C 371     -10.246   2.804  62.679  0.00  0.00      CHA1  
ATOM   4622  N   GLY C 372     -12.093   4.009  62.874  0.00  0.00      CHA1  
ATOM   4623  HN  GLY C 372     -13.075   3.984  62.703  0.00  0.00      CHA1  
ATOM   4624  CA  GLY C 372     -11.408   5.164  63.585  0.00  0.00      CHA1  
ATOM   4625  HA1 GLY C 372     -12.086   5.977  63.372  0.00  0.00      CHA1  
ATOM   4626  HA2 GLY C 372     -10.482   5.385  63.075  0.00  0.00      CHA1  
ATOM   4627  C   GLY C 372     -11.123   4.905  65.102  0.00  0.00      CHA1  
ATOM   4628  O   GLY C 372     -12.084   4.926  65.873  0.00  0.00      CHA1  
ATOM   4629  N   LEU C 373      -9.858   4.574  65.465  0.00  0.00      CHA1  
ATOM   4630  HN  LEU C 373      -9.154   4.490  64.764  0.00  0.00      CHA1  
ATOM   4631  CA  LEU C 373      -9.520   4.164  66.809  0.00  0.00      CHA1  
ATOM   4632  HA  LEU C 373     -10.169   3.326  67.022  0.00  0.00      CHA1  
ATOM   4633  CB  LEU C 373      -8.028   3.552  66.938  0.00  0.00      CHA1  
ATOM   4634  HB1 LEU C 373      -7.361   4.436  67.019  0.00  0.00      CHA1  
ATOM   4635  HB2 LEU C 373      -8.075   3.169  67.980  0.00  0.00      CHA1  
ATOM   4636  CG  LEU C 373      -7.500   2.542  65.951  0.00  0.00      CHA1  
ATOM   4637  HG  LEU C 373      -7.485   3.039  64.958  0.00  0.00      CHA1  
ATOM   4638  CD1 LEU C 373      -6.059   2.084  66.302  0.00  0.00      CHA1  
ATOM   4639 HD11 LEU C 373      -5.544   1.502  65.508  0.00  0.00      CHA1  
ATOM   4640 HD12 LEU C 373      -5.429   2.962  66.554  0.00  0.00      CHA1  
ATOM   4641 HD13 LEU C 373      -6.013   1.525  67.261  0.00  0.00      CHA1  
ATOM   4642  CD2 LEU C 373      -8.537   1.318  65.979  0.00  0.00      CHA1  
ATOM   4643 HD21 LEU C 373      -8.610   0.889  67.002  0.00  0.00      CHA1  
ATOM   4644 HD22 LEU C 373      -9.561   1.584  65.639  0.00  0.00      CHA1  
ATOM   4645 HD23 LEU C 373      -8.060   0.598  65.281  0.00  0.00      CHA1  
ATOM   4646  C   LEU C 373      -9.674   5.230  67.899  0.00  0.00      CHA1  
ATOM   4647  O   LEU C 373      -9.067   6.283  67.884  0.00  0.00      CHA1  
ATOM   4648  N   HYP C 374     -10.364   4.967  68.991  0.00  0.00      CHA1  
ATOM   4649  CD  HYP C 374     -11.614   4.223  68.939  0.00  0.00      CHA1  
ATOM   4650  HD1 HYP C 374     -12.025   3.940  67.946  0.00  0.00      CHA1  
ATOM   4651  HD2 HYP C 374     -11.502   3.242  69.450  0.00  0.00      CHA1  
ATOM   4652  CA  HYP C 374     -10.329   5.922  70.075  0.00  0.00      CHA1  
ATOM   4653  HA  HYP C 374     -10.335   6.955  69.762  0.00  0.00      CHA1  
ATOM   4654  CB  HYP C 374     -11.630   5.704  70.831  0.00  0.00      CHA1  
ATOM   4655  HB1 HYP C 374     -12.049   6.714  71.025  0.00  0.00      CHA1  
ATOM   4656  HB2 HYP C 374     -11.455   5.039  71.703  0.00  0.00      CHA1  
ATOM   4657  CG  HYP C 374     -12.532   5.056  69.813  0.00  0.00      CHA1  
ATOM   4658  HG  HYP C 374     -12.894   5.802  69.074  0.00  0.00      CHA1  
ATOM   4659  OE  HYP C 374     -13.654   4.173  70.240  0.00  0.00      CHA1  
ATOM   4660  HE  HYP C 374     -14.263   4.714  70.747  0.00  0.00      CHA1  
ATOM   4661  C   HYP C 374      -9.051   5.682  70.972  0.00  0.00      CHA1  
ATOM   4662  O   HYP C 374      -8.950   6.350  72.005  0.00  0.00      CHA1  
ATOM   4663  N   GLY C 375      -8.215   4.786  70.638  0.00  0.00      CHA1  
ATOM   4664  HN  GLY C 375      -8.402   4.244  69.823  0.00  0.00      CHA1  
ATOM   4665  CA  GLY C 375      -7.017   4.528  71.304  0.00  0.00      CHA1  
ATOM   4666  HA1 GLY C 375      -7.282   4.412  72.345  0.00  0.00      CHA1  
ATOM   4667  HA2 GLY C 375      -6.339   5.355  71.155  0.00  0.00      CHA1  
ATOM   4668  C   GLY C 375      -6.243   3.275  70.940  0.00  0.00      CHA1  
ATOM   4669  O   GLY C 375      -6.759   2.247  70.474  0.00  0.00      CHA1  
ATOM   4670  N   ALA C 376      -4.878   3.338  71.224  0.00  0.00      CHA1  
ATOM   4671  HN  ALA C 376      -4.524   4.253  71.400  0.00  0.00      CHA1  
ATOM   4672  CA  ALA C 376      -3.993   2.210  71.057  0.00  0.00      CHA1  
ATOM   4673  HA  ALA C 376      -4.490   1.260  71.190  0.00  0.00      CHA1  
ATOM   4674  CB  ALA C 376      -3.302   2.180  69.687  0.00  0.00      CHA1  
ATOM   4675  HB1 ALA C 376      -4.009   1.816  68.912  0.00  0.00      CHA1  
ATOM   4676  HB2 ALA C 376      -2.965   3.203  69.413  0.00  0.00      CHA1  
ATOM   4677  HB3 ALA C 376      -2.469   1.447  69.626  0.00  0.00      CHA1  
ATOM   4678  C   ALA C 376      -2.952   2.374  72.180  0.00  0.00      CHA1  
ATOM   4679  O   ALA C 376      -2.975   1.748  73.265  0.00  0.00      CHA1  
ATOM   4680  N   LYS C 377      -1.901   3.150  71.941  0.00  0.00      CHA1  
ATOM   4681  HN  LYS C 377      -1.676   3.670  71.121  0.00  0.00      CHA1  
ATOM   4682  CA  LYS C 377      -0.868   3.440  72.937  0.00  0.00      CHA1  
ATOM   4683  HA  LYS C 377      -1.343   3.583  73.897  0.00  0.00      CHA1  
ATOM   4684  CB  LYS C 377       0.390   2.415  73.110  0.00  0.00      CHA1  
ATOM   4685  HB1 LYS C 377      -0.047   1.769  73.902  0.00  0.00      CHA1  
ATOM   4686  HB2 LYS C 377       0.709   1.958  72.149  0.00  0.00      CHA1  
ATOM   4687  CG  LYS C 377       1.691   3.002  73.718  0.00  0.00      CHA1  
ATOM   4688  HG1 LYS C 377       2.125   3.650  72.927  0.00  0.00      CHA1  
ATOM   4689  HG2 LYS C 377       1.513   3.623  74.622  0.00  0.00      CHA1  
ATOM   4690  CD  LYS C 377       2.953   2.145  74.183  0.00  0.00      CHA1  
ATOM   4691  HD1 LYS C 377       2.985   1.221  73.567  0.00  0.00      CHA1  
ATOM   4692  HD2 LYS C 377       3.857   2.780  74.067  0.00  0.00      CHA1  
ATOM   4693  CE  LYS C 377       2.672   1.756  75.640  0.00  0.00      CHA1  
ATOM   4694  HE1 LYS C 377       3.409   1.005  75.996  0.00  0.00      CHA1  
ATOM   4695  HE2 LYS C 377       2.947   2.569  76.346  0.00  0.00      CHA1  
ATOM   4696  NZ  LYS C 377       1.355   1.172  75.811  0.00  0.00      CHA1  
ATOM   4697  HZ1 LYS C 377       1.323   0.338  75.191  0.00  0.00      CHA1  
ATOM   4698  HZ2 LYS C 377       1.332   1.013  76.838  0.00  0.00      CHA1  
ATOM   4699  HZ3 LYS C 377       0.564   1.845  75.744  0.00  0.00      CHA1  
ATOM   4700  C   LYS C 377      -0.356   4.876  72.736  0.00  0.00      CHA1  
ATOM   4701  O   LYS C 377      -0.008   5.368  71.714  0.00  0.00      CHA1  
ATOM   4702  N   GLY C 378      -0.334   5.608  73.870  0.00  0.00      CHA1  
ATOM   4703  HN  GLY C 378      -0.621   5.264  74.761  0.00  0.00      CHA1  
ATOM   4704  CA  GLY C 378       0.022   6.985  73.817  0.00  0.00      CHA1  
ATOM   4705  HA1 GLY C 378       0.412   7.288  72.857  0.00  0.00      CHA1  
ATOM   4706  HA2 GLY C 378       0.765   7.209  74.568  0.00  0.00      CHA1  
ATOM   4707  C   GLY C 378      -1.095   7.843  74.204  0.00  0.00      CHA1  
ATOM   4708  O   GLY C 378      -1.257   8.890  73.580  0.00  0.00      CHA1  
ATOM   4709  N   LEU C 379      -1.878   7.368  75.199  0.00  0.00      CHA1  
ATOM   4710  HN  LEU C 379      -1.640   6.461  75.538  0.00  0.00      CHA1  
ATOM   4711  CA  LEU C 379      -3.055   7.972  75.822  0.00  0.00      CHA1  
ATOM   4712  HA  LEU C 379      -3.265   8.948  75.412  0.00  0.00      CHA1  
ATOM   4713  CB  LEU C 379      -4.422   7.311  75.669  0.00  0.00      CHA1  
ATOM   4714  HB1 LEU C 379      -5.083   7.806  76.412  0.00  0.00      CHA1  
ATOM   4715  HB2 LEU C 379      -4.275   6.251  75.969  0.00  0.00      CHA1  
ATOM   4716  CG  LEU C 379      -5.150   7.328  74.316  0.00  0.00      CHA1  
ATOM   4717  HG  LEU C 379      -5.292   8.358  73.923  0.00  0.00      CHA1  
ATOM   4718  CD1 LEU C 379      -4.403   6.583  73.221  0.00  0.00      CHA1  
ATOM   4719 HD11 LEU C 379      -4.263   5.505  73.452  0.00  0.00      CHA1  
ATOM   4720 HD12 LEU C 379      -4.868   6.698  72.219  0.00  0.00      CHA1  
ATOM   4721 HD13 LEU C 379      -3.388   7.021  73.104  0.00  0.00      CHA1  
ATOM   4722  CD2 LEU C 379      -6.613   6.687  74.527  0.00  0.00      CHA1  
ATOM   4723 HD21 LEU C 379      -7.082   7.360  75.276  0.00  0.00      CHA1  
ATOM   4724 HD22 LEU C 379      -7.318   6.787  73.673  0.00  0.00      CHA1  
ATOM   4725 HD23 LEU C 379      -6.497   5.658  74.930  0.00  0.00      CHA1  
ATOM   4726  C   LEU C 379      -2.896   8.106  77.335  0.00  0.00      CHA1  
ATOM   4727  O   LEU C 379      -3.070   7.197  78.084  0.00  0.00      CHA1  
ATOM   4728  N   THR C 380      -2.679   9.353  77.779  0.00  0.00      CHA1  
ATOM   4729  HN  THR C 380      -2.451  10.115  77.178  0.00  0.00      CHA1  
ATOM   4730  CA  THR C 380      -2.638   9.726  79.214  0.00  0.00      CHA1  
ATOM   4731  HA  THR C 380      -2.812   8.819  79.773  0.00  0.00      CHA1  
ATOM   4732  CB  THR C 380      -1.315  10.334  79.669  0.00  0.00      CHA1  
ATOM   4733  HB  THR C 380      -0.572   9.600  79.290  0.00  0.00      CHA1  
ATOM   4734  OG1 THR C 380      -1.342  10.448  81.105  0.00  0.00      CHA1  
ATOM   4735  HG1 THR C 380      -0.496  10.814  81.375  0.00  0.00      CHA1  
ATOM   4736  CG2 THR C 380      -1.021  11.712  79.111  0.00  0.00      CHA1  
ATOM   4737 HG21 THR C 380      -1.803  12.456  79.373  0.00  0.00      CHA1  
ATOM   4738 HG22 THR C 380      -0.123  12.126  79.617  0.00  0.00      CHA1  
ATOM   4739 HG23 THR C 380      -0.913  11.641  78.008  0.00  0.00      CHA1  
ATOM   4740  C   THR C 380      -3.937  10.587  79.423  0.00  0.00      CHA1  
ATOM   4741  O   THR C 380      -4.798  10.635  78.583  0.00  0.00      CHA1  
ATOM   4742  N   GLY C 381      -4.133  10.987  80.698  0.00  0.00      CHA1  
ATOM   4743  HN  GLY C 381      -3.341  10.908  81.299  0.00  0.00      CHA1  
ATOM   4744  CA  GLY C 381      -5.353  11.626  81.207  0.00  0.00      CHA1  
ATOM   4745  HA1 GLY C 381      -5.295  11.665  82.285  0.00  0.00      CHA1  
ATOM   4746  HA2 GLY C 381      -6.202  11.083  80.818  0.00  0.00      CHA1  
ATOM   4747  C   GLY C 381      -5.664  13.026  80.705  0.00  0.00      CHA1  
ATOM   4748  O   GLY C 381      -4.794  13.695  80.121  0.00  0.00      CHA1  
ATOM   4749  N   SER C 382      -6.919  13.468  80.901  0.00  0.00      CHA1  
ATOM   4750  HN  SER C 382      -7.522  12.984  81.530  0.00  0.00      CHA1  
ATOM   4751  CA  SER C 382      -7.422  14.799  80.446  0.00  0.00      CHA1  
ATOM   4752  HA  SER C 382      -6.777  15.240  79.700  0.00  0.00      CHA1  
ATOM   4753  CB  SER C 382      -8.719  14.505  79.776  0.00  0.00      CHA1  
ATOM   4754  HB1 SER C 382      -9.141  15.374  79.227  0.00  0.00      CHA1  
ATOM   4755  HB2 SER C 382      -8.560  13.740  78.986  0.00  0.00      CHA1  
ATOM   4756  OG  SER C 382      -9.746  14.063  80.673  0.00  0.00      CHA1  
ATOM   4757  HG1 SER C 382      -9.633  14.626  81.442  0.00  0.00      CHA1  
ATOM   4758  C   SER C 382      -7.562  15.782  81.621  0.00  0.00      CHA1  
ATOM   4759  O   SER C 382      -8.560  15.782  82.377  0.00  0.00      CHA1  
ATOM   4760  N   HYP C 383      -6.722  16.824  81.719  0.00  0.00      CHA1  
ATOM   4761  CD  HYP C 383      -5.654  17.200  80.802  0.00  0.00      CHA1  
ATOM   4762  HD1 HYP C 383      -4.989  16.355  80.523  0.00  0.00      CHA1  
ATOM   4763  HD2 HYP C 383      -6.087  17.576  79.850  0.00  0.00      CHA1  
ATOM   4764  CA  HYP C 383      -6.938  17.839  82.754  0.00  0.00      CHA1  
ATOM   4765  HA  HYP C 383      -7.957  18.181  82.649  0.00  0.00      CHA1  
ATOM   4766  CB  HYP C 383      -5.991  18.969  82.403  0.00  0.00      CHA1  
ATOM   4767  HB1 HYP C 383      -5.688  19.570  83.287  0.00  0.00      CHA1  
ATOM   4768  HB2 HYP C 383      -6.451  19.644  81.649  0.00  0.00      CHA1  
ATOM   4769  CG  HYP C 383      -4.822  18.304  81.564  0.00  0.00      CHA1  
ATOM   4770  HG  HYP C 383      -4.400  18.962  80.774  0.00  0.00      CHA1  
ATOM   4771  OE  HYP C 383      -3.820  17.791  82.454  0.00  0.00      CHA1  
ATOM   4772  HE  HYP C 383      -3.450  18.563  82.889  0.00  0.00      CHA1  
ATOM   4773  C   HYP C 383      -6.653  17.447  84.216  0.00  0.00      CHA1  
ATOM   4774  O   HYP C 383      -7.496  17.590  85.079  0.00  0.00      CHA1  
ATOM   4775  N   GLY C 384      -5.391  17.010  84.606  0.00  0.00      CHA1  
ATOM   4776  HN  GLY C 384      -4.694  16.879  83.906  0.00  0.00      CHA1  
ATOM   4777  CA  GLY C 384      -4.907  16.734  85.963  0.00  0.00      CHA1  
ATOM   4778  HA1 GLY C 384      -3.983  17.290  86.022  0.00  0.00      CHA1  
ATOM   4779  HA2 GLY C 384      -4.672  15.680  85.947  0.00  0.00      CHA1  
ATOM   4780  C   GLY C 384      -5.755  17.008  87.172  0.00  0.00      CHA1  
ATOM   4781  O   GLY C 384      -5.733  18.174  87.649  0.00  0.00      CHA1  
ATOM   4782  N   SER C 385      -6.495  15.994  87.680  0.00  0.00      CHA1  
ATOM   4783  HN  SER C 385      -6.316  15.107  87.263  0.00  0.00      CHA1  
ATOM   4784  CA  SER C 385      -7.527  16.340  88.658  0.00  0.00      CHA1  
ATOM   4785  HA  SER C 385      -8.048  17.153  88.175  0.00  0.00      CHA1  
ATOM   4786  CB  SER C 385      -8.647  15.284  88.672  0.00  0.00      CHA1  
ATOM   4787  HB1 SER C 385      -8.345  14.395  89.266  0.00  0.00      CHA1  
ATOM   4788  HB2 SER C 385      -9.608  15.675  89.069  0.00  0.00      CHA1  
ATOM   4789  OG  SER C 385      -9.002  14.850  87.332  0.00  0.00      CHA1  
ATOM   4790  HG1 SER C 385      -9.407  15.554  86.821  0.00  0.00      CHA1  
ATOM   4791  C   SER C 385      -7.385  16.875  90.137  0.00  0.00      CHA1  
ATOM   4792  O   SER C 385      -7.943  17.882  90.596  0.00  0.00      CHA1  
ATOM   4793  N   HYP C 386      -6.573  16.082  90.841  0.00  0.00      CHA1  
ATOM   4794  CD  HYP C 386      -5.246  15.665  90.312  0.00  0.00      CHA1  
ATOM   4795  HD1 HYP C 386      -5.381  14.719  89.745  0.00  0.00      CHA1  
ATOM   4796  HD2 HYP C 386      -4.761  16.418  89.654  0.00  0.00      CHA1  
ATOM   4797  CA  HYP C 386      -6.687  15.815  92.309  0.00  0.00      CHA1  
ATOM   4798  HA  HYP C 386      -7.539  15.194  92.544  0.00  0.00      CHA1  
ATOM   4799  CB  HYP C 386      -5.462  14.975  92.553  0.00  0.00      CHA1  
ATOM   4800  HB1 HYP C 386      -5.752  13.914  92.397  0.00  0.00      CHA1  
ATOM   4801  HB2 HYP C 386      -5.041  15.105  93.573  0.00  0.00      CHA1  
ATOM   4802  CG  HYP C 386      -4.427  15.393  91.555  0.00  0.00      CHA1  
ATOM   4803  HG  HYP C 386      -3.880  16.315  91.847  0.00  0.00      CHA1  
ATOM   4804  OE  HYP C 386      -3.457  14.341  91.427  0.00  0.00      CHA1  
ATOM   4805  HE  HYP C 386      -3.864  13.518  91.146  0.00  0.00      CHA1  
ATOM   4806  C   HYP C 386      -6.747  17.033  93.300  0.00  0.00      CHA1  
ATOM   4807  O   HYP C 386      -5.673  17.596  93.511  0.00  0.00      CHA1  
ATOM   4808  N   GLY C 387      -7.858  17.497  93.876  0.00  0.00      CHA1  
ATOM   4809  HN  GLY C 387      -7.858  18.291  94.479  0.00  0.00      CHA1  
ATOM   4810  CA  GLY C 387      -9.198  16.986  93.566  0.00  0.00      CHA1  
ATOM   4811  HA1 GLY C 387      -9.206  16.948  92.487  0.00  0.00      CHA1  
ATOM   4812  HA2 GLY C 387      -9.894  17.669  94.030  0.00  0.00      CHA1  
ATOM   4813  C   GLY C 387      -9.644  15.616  94.181  0.00  0.00      CHA1  
ATOM   4814  O   GLY C 387      -9.758  15.543  95.366  0.00  0.00      CHA1  
ATOM   4815  N   PRO C 388     -10.039  14.682  93.314  0.00  0.00      CHA1  
ATOM   4816  CD  PRO C 388     -10.438  14.855  91.880  0.00  0.00      CHA1  
ATOM   4817  HD1 PRO C 388      -9.507  15.024  91.298  0.00  0.00      CHA1  
ATOM   4818  HD2 PRO C 388     -11.125  15.716  91.735  0.00  0.00      CHA1  
ATOM   4819  CA  PRO C 388     -10.429  13.322  93.665  0.00  0.00      CHA1  
ATOM   4820  HA  PRO C 388     -11.442  13.576  93.941  0.00  0.00      CHA1  
ATOM   4821  CB  PRO C 388     -10.579  12.527  92.406  0.00  0.00      CHA1  
ATOM   4822  HB1 PRO C 388     -11.299  11.691  92.537  0.00  0.00      CHA1  
ATOM   4823  HB2 PRO C 388      -9.576  12.124  92.149  0.00  0.00      CHA1  
ATOM   4824  CG  PRO C 388     -11.096  13.552  91.361  0.00  0.00      CHA1  
ATOM   4825  HG1 PRO C 388     -12.183  13.782  91.344  0.00  0.00      CHA1  
ATOM   4826  HG2 PRO C 388     -10.632  13.397  90.363  0.00  0.00      CHA1  
ATOM   4827  C   PRO C 388      -9.963  12.595  94.911  0.00  0.00      CHA1  
ATOM   4828  O   PRO C 388      -8.768  12.509  95.234  0.00  0.00      CHA1  
ATOM   4829  N   ASP C 389     -10.996  12.145  95.642  0.00  0.00      CHA1  
ATOM   4830  HN  ASP C 389     -11.911  12.343  95.300  0.00  0.00      CHA1  
ATOM   4831  CA  ASP C 389     -11.034  11.453  96.896  0.00  0.00      CHA1  
ATOM   4832  HA  ASP C 389     -10.859  12.043  97.783  0.00  0.00      CHA1  
ATOM   4833  CB  ASP C 389     -12.438  10.855  97.087  0.00  0.00      CHA1  
ATOM   4834  HB1 ASP C 389     -12.641  10.132  96.268  0.00  0.00      CHA1  
ATOM   4835  HB2 ASP C 389     -12.512  10.301  98.047  0.00  0.00      CHA1  
ATOM   4836  CG  ASP C 389     -13.580  11.812  96.925  0.00  0.00      CHA1  
ATOM   4837  OD1 ASP C 389     -14.473  11.871  97.872  0.00  0.00      CHA1  
ATOM   4838  OD2 ASP C 389     -13.731  12.544  95.929  0.00  0.00      CHA1  
ATOM   4839  C   ASP C 389     -10.082  10.222  97.108  0.00  0.00      CHA1  
ATOM   4840  O   ASP C 389     -10.149   9.274  96.301  0.00  0.00      CHA1  
ATOM   4841  N   GLY C 390      -9.188  10.219  98.143  0.00  0.00      CHA1  
ATOM   4842  HN  GLY C 390      -8.976  11.009  98.713  0.00  0.00      CHA1  
ATOM   4843  CA  GLY C 390      -8.353   9.042  98.386  0.00  0.00      CHA1  
ATOM   4844  HA1 GLY C 390      -7.934   8.831  97.413  0.00  0.00      CHA1  
ATOM   4845  HA2 GLY C 390      -8.992   8.239  98.724  0.00  0.00      CHA1  
ATOM   4846  C   GLY C 390      -7.217   9.341  99.354  0.00  0.00      CHA1  
ATOM   4847  O   GLY C 390      -6.763   8.378  99.988  0.00  0.00      CHA1  
ATOM   4848  N   LYS C 391      -6.516  10.535  99.381  0.00  0.00      CHA1  
ATOM   4849  HN  LYS C 391      -6.782  11.276  98.770  0.00  0.00      CHA1  
ATOM   4850  CA  LYS C 391      -5.446  10.683 100.315  0.00  0.00      CHA1  
ATOM   4851  HA  LYS C 391      -5.256   9.712 100.748  0.00  0.00      CHA1  
ATOM   4852  CB  LYS C 391      -4.146  11.110  99.714  0.00  0.00      CHA1  
ATOM   4853  HB1 LYS C 391      -3.941  10.552  98.775  0.00  0.00      CHA1  
ATOM   4854  HB2 LYS C 391      -4.234  12.124  99.269  0.00  0.00      CHA1  
ATOM   4855  CG  LYS C 391      -2.859  11.208 100.652  0.00  0.00      CHA1  
ATOM   4856  HG1 LYS C 391      -2.152  11.751  99.988  0.00  0.00      CHA1  
ATOM   4857  HG2 LYS C 391      -3.079  11.861 101.523  0.00  0.00      CHA1  
ATOM   4858  CD  LYS C 391      -2.382   9.853 101.214  0.00  0.00      CHA1  
ATOM   4859  HD1 LYS C 391      -3.258   9.417 101.741  0.00  0.00      CHA1  
ATOM   4860  HD2 LYS C 391      -2.124   9.263 100.308  0.00  0.00      CHA1  
ATOM   4861  CE  LYS C 391      -1.094   9.909 102.121  0.00  0.00      CHA1  
ATOM   4862  HE1 LYS C 391      -1.167  10.704 102.893  0.00  0.00      CHA1  
ATOM   4863  HE2 LYS C 391      -1.050   8.937 102.658  0.00  0.00      CHA1  
ATOM   4864  NZ  LYS C 391       0.218   9.966 101.320  0.00  0.00      CHA1  
ATOM   4865  HZ1 LYS C 391       0.104  10.559 100.473  0.00  0.00      CHA1  
ATOM   4866  HZ2 LYS C 391       1.027  10.389 101.818  0.00  0.00      CHA1  
ATOM   4867  HZ3 LYS C 391       0.438   8.999 101.009  0.00  0.00      CHA1  
ATOM   4868  C   LYS C 391      -5.882  11.546 101.385  0.00  0.00      CHA1  
ATOM   4869  O   LYS C 391      -5.796  12.776 101.332  0.00  0.00      CHA1  
ATOM   4870  N   THR C 392      -6.316  10.892 102.464  0.00  0.00      CHA1  
ATOM   4871  HN  THR C 392      -6.575   9.931 102.401  0.00  0.00      CHA1  
ATOM   4872  CA  THR C 392      -6.476  11.561 103.735  0.00  0.00      CHA1  
ATOM   4873  HA  THR C 392      -6.494  12.641 103.724  0.00  0.00      CHA1  
ATOM   4874  CB  THR C 392      -7.764  11.223 104.480  0.00  0.00      CHA1  
ATOM   4875  HB  THR C 392      -8.614  11.037 103.790  0.00  0.00      CHA1  
ATOM   4876  OG1 THR C 392      -8.219  12.328 105.305  0.00  0.00      CHA1  
ATOM   4877  HG1 THR C 392      -9.176  12.275 105.250  0.00  0.00      CHA1  
ATOM   4878  CG2 THR C 392      -7.607  10.017 105.364  0.00  0.00      CHA1  
ATOM   4879 HG21 THR C 392      -7.253   9.079 104.886  0.00  0.00      CHA1  
ATOM   4880 HG22 THR C 392      -6.882  10.210 106.184  0.00  0.00      CHA1  
ATOM   4881 HG23 THR C 392      -8.561   9.817 105.898  0.00  0.00      CHA1  
ATOM   4882  C   THR C 392      -5.282  11.168 104.656  0.00  0.00      CHA1  
ATOM   4883  O   THR C 392      -4.599  10.178 104.499  0.00  0.00      CHA1  
ATOM   4884  N   GLY C 393      -4.903  12.088 105.576  0.00  0.00      CHA1  
ATOM   4885  HN  GLY C 393      -5.500  12.859 105.784  0.00  0.00      CHA1  
ATOM   4886  CA  GLY C 393      -3.614  11.996 106.285  0.00  0.00      CHA1  
ATOM   4887  HA1 GLY C 393      -3.405  13.043 106.450  0.00  0.00      CHA1  
ATOM   4888  HA2 GLY C 393      -2.902  11.467 105.670  0.00  0.00      CHA1  
ATOM   4889  C   GLY C 393      -3.574  11.347 107.674  0.00  0.00      CHA1  
ATOM   4890  O   GLY C 393      -4.005  12.011 108.671  0.00  0.00      CHA1  
ATOM   4891  N   PRO C 394      -3.155  10.075 107.825  0.00  0.00      CHA1  
ATOM   4892  CD  PRO C 394      -2.675   9.130 106.818  0.00  0.00      CHA1  
ATOM   4893  HD1 PRO C 394      -1.972   9.591 106.090  0.00  0.00      CHA1  
ATOM   4894  HD2 PRO C 394      -3.639   8.782 106.391  0.00  0.00      CHA1  
ATOM   4895  CA  PRO C 394      -3.226   9.434 109.126  0.00  0.00      CHA1  
ATOM   4896  HA  PRO C 394      -4.146   9.625 109.659  0.00  0.00      CHA1  
ATOM   4897  CB  PRO C 394      -2.999   7.850 108.824  0.00  0.00      CHA1  
ATOM   4898  HB1 PRO C 394      -3.995   7.376 108.688  0.00  0.00      CHA1  
ATOM   4899  HB2 PRO C 394      -2.460   7.323 109.640  0.00  0.00      CHA1  
ATOM   4900  CG  PRO C 394      -2.174   7.908 107.517  0.00  0.00      CHA1  
ATOM   4901  HG1 PRO C 394      -2.342   7.116 106.756  0.00  0.00      CHA1  
ATOM   4902  HG2 PRO C 394      -1.088   7.879 107.751  0.00  0.00      CHA1  
ATOM   4903  C   PRO C 394      -2.139  10.000 110.138  0.00  0.00      CHA1  
ATOM   4904  O   PRO C 394      -1.099  10.489 109.656  0.00  0.00      CHA1  
ATOM   4905  N   HYP C 395      -2.321   9.881 111.473  0.00  0.00      CHA1  
ATOM   4906  CD  HYP C 395      -3.597   9.453 112.136  0.00  0.00      CHA1  
ATOM   4907  HD1 HYP C 395      -4.278  10.280 112.430  0.00  0.00      CHA1  
ATOM   4908  HD2 HYP C 395      -4.202   8.706 111.579  0.00  0.00      CHA1  
ATOM   4909  CA  HYP C 395      -1.213  10.020 112.467  0.00  0.00      CHA1  
ATOM   4910  HA  HYP C 395      -0.361   9.471 112.095  0.00  0.00      CHA1  
ATOM   4911  CB  HYP C 395      -1.810   9.489 113.788  0.00  0.00      CHA1  
ATOM   4912  HB1 HYP C 395      -1.919  10.241 114.599  0.00  0.00      CHA1  
ATOM   4913  HB2 HYP C 395      -1.126   8.737 114.237  0.00  0.00      CHA1  
ATOM   4914  CG  HYP C 395      -3.142   8.757 113.419  0.00  0.00      CHA1  
ATOM   4915  HG  HYP C 395      -3.835   8.969 114.261  0.00  0.00      CHA1  
ATOM   4916  OE  HYP C 395      -2.837   7.372 113.168  0.00  0.00      CHA1  
ATOM   4917  HE  HYP C 395      -3.049   6.815 113.921  0.00  0.00      CHA1  
ATOM   4918  C   HYP C 395      -0.833  11.439 112.666  0.00  0.00      CHA1  
ATOM   4919  O   HYP C 395      -1.200  12.344 111.953  0.00  0.00      CHA1  
ATOM   4920  N   GLY C 396       0.106  11.732 113.634  0.00  0.00      CHA1  
ATOM   4921  HN  GLY C 396       0.396  10.861 114.022  0.00  0.00      CHA1  
ATOM   4922  CA  GLY C 396       0.728  13.010 114.019  0.00  0.00      CHA1  
ATOM   4923  HA1 GLY C 396       1.383  13.202 113.183  0.00  0.00      CHA1  
ATOM   4924  HA2 GLY C 396       1.269  12.872 114.943  0.00  0.00      CHA1  
ATOM   4925  C   GLY C 396      -0.137  14.208 114.229  0.00  0.00      CHA1  
ATOM   4926  O   GLY C 396      -1.387  14.070 114.285  0.00  0.00      CHA1  
ATOM   4927  N   PRO C 397       0.476  15.377 114.299  0.00  0.00      CHA1  
ATOM   4928  CD  PRO C 397      -0.065  16.449 113.415  0.00  0.00      CHA1  
ATOM   4929  HD1 PRO C 397      -1.107  16.783 113.607  0.00  0.00      CHA1  
ATOM   4930  HD2 PRO C 397      -0.068  16.050 112.378  0.00  0.00      CHA1  
ATOM   4931  CA  PRO C 397       1.830  15.655 114.801  0.00  0.00      CHA1  
ATOM   4932  HA  PRO C 397       2.496  14.831 114.591  0.00  0.00      CHA1  
ATOM   4933  CB  PRO C 397       2.209  16.936 114.053  0.00  0.00      CHA1  
ATOM   4934  HB1 PRO C 397       2.805  16.651 113.160  0.00  0.00      CHA1  
ATOM   4935  HB2 PRO C 397       2.825  17.655 114.634  0.00  0.00      CHA1  
ATOM   4936  CG  PRO C 397       0.923  17.598 113.604  0.00  0.00      CHA1  
ATOM   4937  HG1 PRO C 397       1.161  18.254 112.739  0.00  0.00      CHA1  
ATOM   4938  HG2 PRO C 397       0.596  18.104 114.537  0.00  0.00      CHA1  
ATOM   4939  C   PRO C 397       1.789  16.028 116.329  0.00  0.00      CHA1  
ATOM   4940  O   PRO C 397       1.383  17.169 116.739  0.00  0.00      CHA1  
ATOM   4941  N   ALA C 398       1.987  14.968 117.098  0.00  0.00      CHA1  
ATOM   4942  HN  ALA C 398       2.181  14.077 116.695  0.00  0.00      CHA1  
ATOM   4943  CA  ALA C 398       1.667  14.954 118.561  0.00  0.00      CHA1  
ATOM   4944  HA  ALA C 398       2.031  14.002 118.916  0.00  0.00      CHA1  
ATOM   4945  CB  ALA C 398       2.548  15.926 119.349  0.00  0.00      CHA1  
ATOM   4946  HB1 ALA C 398       2.687  15.732 120.434  0.00  0.00      CHA1  
ATOM   4947  HB2 ALA C 398       3.573  15.917 118.920  0.00  0.00      CHA1  
ATOM   4948  HB3 ALA C 398       2.042  16.905 119.207  0.00  0.00      CHA1  
ATOM   4949  C   ALA C 398       0.224  15.058 118.939  0.00  0.00      CHA1  
ATOM   4950  O   ALA C 398      -0.356  16.142 118.631  0.00  0.00      CHA1  
ATOM   4951  N   GLY C 399      -0.377  14.064 119.677  0.00  0.00      CHA1  
ATOM   4952  HN  GLY C 399       0.102  13.190 119.721  0.00  0.00      CHA1  
ATOM   4953  CA  GLY C 399      -1.767  14.095 120.137  0.00  0.00      CHA1  
ATOM   4954  HA1 GLY C 399      -1.896  13.208 120.740  0.00  0.00      CHA1  
ATOM   4955  HA2 GLY C 399      -2.445  14.145 119.298  0.00  0.00      CHA1  
ATOM   4956  C   GLY C 399      -1.963  15.275 121.077  0.00  0.00      CHA1  
ATOM   4957  O   GLY C 399      -1.046  16.037 121.427  0.00  0.00      CHA1  
ATOM   4958  N   GLN C 400      -3.192  15.412 121.661  0.00  0.00      CHA1  
ATOM   4959  HN  GLN C 400      -3.951  14.773 121.564  0.00  0.00      CHA1  
ATOM   4960  CA  GLN C 400      -3.398  16.491 122.701  0.00  0.00      CHA1  
ATOM   4961  HA  GLN C 400      -2.565  17.176 122.751  0.00  0.00      CHA1  
ATOM   4962  CB  GLN C 400      -4.679  17.271 122.336  0.00  0.00      CHA1  
ATOM   4963  HB1 GLN C 400      -5.465  16.518 122.115  0.00  0.00      CHA1  
ATOM   4964  HB2 GLN C 400      -5.048  17.852 123.208  0.00  0.00      CHA1  
ATOM   4965  CG  GLN C 400      -4.664  18.400 121.321  0.00  0.00      CHA1  
ATOM   4966  HG1 GLN C 400      -4.789  18.085 120.263  0.00  0.00      CHA1  
ATOM   4967  HG2 GLN C 400      -5.545  18.996 121.640  0.00  0.00      CHA1  
ATOM   4968  CD  GLN C 400      -3.463  19.337 121.476  0.00  0.00      CHA1  
ATOM   4969  OE1 GLN C 400      -3.083  19.695 122.564  0.00  0.00      CHA1  
ATOM   4970  NE2 GLN C 400      -2.865  19.744 120.331  0.00  0.00      CHA1  
ATOM   4971 HE21 GLN C 400      -3.319  19.838 119.445  0.00  0.00      CHA1  
ATOM   4972 HE22 GLN C 400      -1.979  20.206 120.374  0.00  0.00      CHA1  
ATOM   4973  C   GLN C 400      -3.427  15.838 124.124  0.00  0.00      CHA1  
ATOM   4974  O   GLN C 400      -4.351  15.169 124.508  0.00  0.00      CHA1  
ATOM   4975  N   ASP C 401      -2.310  16.032 124.883  0.00  0.00      CHA1  
ATOM   4976  HN  ASP C 401      -1.610  16.613 124.474  0.00  0.00      CHA1  
ATOM   4977  CA  ASP C 401      -2.127  15.599 126.190  0.00  0.00      CHA1  
ATOM   4978  HA  ASP C 401      -2.128  14.530 126.038  0.00  0.00      CHA1  
ATOM   4979  CB  ASP C 401      -0.623  16.036 126.502  0.00  0.00      CHA1  
ATOM   4980  HB1 ASP C 401      -0.087  15.930 125.534  0.00  0.00      CHA1  
ATOM   4981  HB2 ASP C 401      -0.641  17.119 126.750  0.00  0.00      CHA1  
ATOM   4982  CG  ASP C 401       0.052  15.153 127.548  0.00  0.00      CHA1  
ATOM   4983  OD1 ASP C 401       1.193  15.296 127.884  0.00  0.00      CHA1  
ATOM   4984  OD2 ASP C 401      -0.711  14.247 128.040  0.00  0.00      CHA1  
ATOM   4985  C   ASP C 401      -3.232  15.900 127.259  0.00  0.00      CHA1  
ATOM   4986  O   ASP C 401      -4.239  16.623 126.995  0.00  0.00      CHA1  
ATOM   4987  N   GLY C 402      -3.255  15.226 128.454  0.00  0.00      CHA1  
ATOM   4988  HN  GLY C 402      -2.488  14.617 128.641  0.00  0.00      CHA1  
ATOM   4989  CA  GLY C 402      -4.130  15.441 129.551  0.00  0.00      CHA1  
ATOM   4990  HA1 GLY C 402      -3.666  14.970 130.406  0.00  0.00      CHA1  
ATOM   4991  HA2 GLY C 402      -5.062  15.007 129.222  0.00  0.00      CHA1  
ATOM   4992  C   GLY C 402      -4.494  16.844 129.995  0.00  0.00      CHA1  
ATOM   4993  O   GLY C 402      -3.684  17.741 129.959  0.00  0.00      CHA1  
ATOM   4994  N   ARG C 403      -5.673  17.198 130.514  0.00  0.00      CHA1  
ATOM   4995  HN  ARG C 403      -6.425  16.555 130.636  0.00  0.00      CHA1  
ATOM   4996  CA  ARG C 403      -5.943  18.577 131.061  0.00  0.00      CHA1  
ATOM   4997  HA  ARG C 403      -5.183  19.258 130.708  0.00  0.00      CHA1  
ATOM   4998  CB  ARG C 403      -7.271  19.230 130.583  0.00  0.00      CHA1  
ATOM   4999  HB1 ARG C 403      -7.091  20.322 130.675  0.00  0.00      CHA1  
ATOM   5000  HB2 ARG C 403      -7.515  19.116 129.505  0.00  0.00      CHA1  
ATOM   5001  CG  ARG C 403      -8.656  18.768 131.238  0.00  0.00      CHA1  
ATOM   5002  HG1 ARG C 403      -8.680  18.920 132.339  0.00  0.00      CHA1  
ATOM   5003  HG2 ARG C 403      -9.445  19.469 130.894  0.00  0.00      CHA1  
ATOM   5004  CD  ARG C 403      -9.215  17.367 130.861  0.00  0.00      CHA1  
ATOM   5005  HD1 ARG C 403      -9.367  17.387 129.760  0.00  0.00      CHA1  
ATOM   5006  HD2 ARG C 403      -8.582  16.478 131.066  0.00  0.00      CHA1  
ATOM   5007  NE  ARG C 403     -10.501  17.241 131.563  0.00  0.00      CHA1  
ATOM   5008  HE  ARG C 403     -11.037  18.084 131.612  0.00  0.00      CHA1  
ATOM   5009  CZ  ARG C 403     -11.096  16.096 131.931  0.00  0.00      CHA1  
ATOM   5010  NH1 ARG C 403     -10.558  14.908 131.833  0.00  0.00      CHA1  
ATOM   5011 HH11 ARG C 403     -11.056  14.126 132.207  0.00  0.00      CHA1  
ATOM   5012 HH12 ARG C 403      -9.834  14.923 131.142  0.00  0.00      CHA1  
ATOM   5013  NH2 ARG C 403     -12.341  16.090 132.355  0.00  0.00      CHA1  
ATOM   5014 HH21 ARG C 403     -12.849  15.347 131.919  0.00  0.00      CHA1  
ATOM   5015 HH22 ARG C 403     -12.858  16.946 132.373  0.00  0.00      CHA1  
ATOM   5016  C   ARG C 403      -5.808  18.345 132.522  0.00  0.00      CHA1  
ATOM   5017  O   ARG C 403      -6.692  17.818 133.209  0.00  0.00      CHA1  
ATOM   5018  N   HYP C 404      -4.645  18.737 133.153  0.00  0.00      CHA1  
ATOM   5019  CD  HYP C 404      -3.800  19.790 132.770  0.00  0.00      CHA1  
ATOM   5020  HD1 HYP C 404      -3.280  19.507 131.830  0.00  0.00      CHA1  
ATOM   5021  HD2 HYP C 404      -4.420  20.701 132.628  0.00  0.00      CHA1  
ATOM   5022  CA  HYP C 404      -4.321  18.287 134.488  0.00  0.00      CHA1  
ATOM   5023  HA  HYP C 404      -4.945  18.711 135.261  0.00  0.00      CHA1  
ATOM   5024  CB  HYP C 404      -2.880  18.801 134.647  0.00  0.00      CHA1  
ATOM   5025  HB1 HYP C 404      -2.225  18.082 134.110  0.00  0.00      CHA1  
ATOM   5026  HB2 HYP C 404      -2.603  18.839 135.723  0.00  0.00      CHA1  
ATOM   5027  CG  HYP C 404      -2.807  20.084 133.872  0.00  0.00      CHA1  
ATOM   5028  HG  HYP C 404      -1.789  20.350 133.515  0.00  0.00      CHA1  
ATOM   5029  OE  HYP C 404      -3.333  21.136 134.726  0.00  0.00      CHA1  
ATOM   5030  HE  HYP C 404      -3.330  21.999 134.305  0.00  0.00      CHA1  
ATOM   5031  C   HYP C 404      -4.382  16.764 134.712  0.00  0.00      CHA1  
ATOM   5032  O   HYP C 404      -3.508  15.975 134.492  0.00  0.00      CHA1  
ATOM   5033  N   GLY C 405      -5.541  16.309 135.239  0.00  0.00      CHA1  
ATOM   5034  HN  GLY C 405      -6.317  16.933 135.186  0.00  0.00      CHA1  
ATOM   5035  CA  GLY C 405      -5.726  15.032 135.902  0.00  0.00      CHA1  
ATOM   5036  HA1 GLY C 405      -4.847  14.408 135.968  0.00  0.00      CHA1  
ATOM   5037  HA2 GLY C 405      -6.599  14.574 135.461  0.00  0.00      CHA1  
ATOM   5038  C   GLY C 405      -6.054  15.287 137.310  0.00  0.00      CHA1  
ATOM   5039  O   GLY C 405      -6.112  16.433 137.670  0.00  0.00      CHA1  
ATOM   5040  N   PRO C 406      -6.161  14.267 138.150  0.00  0.00      CHA1  
ATOM   5041  CD  PRO C 406      -6.410  12.954 137.638  0.00  0.00      CHA1  
ATOM   5042  HD1 PRO C 406      -5.488  12.517 137.199  0.00  0.00      CHA1  
ATOM   5043  HD2 PRO C 406      -7.281  12.882 136.951  0.00  0.00      CHA1  
ATOM   5044  CA  PRO C 406      -6.452  14.462 139.616  0.00  0.00      CHA1  
ATOM   5045  HA  PRO C 406      -7.442  14.854 139.800  0.00  0.00      CHA1  
ATOM   5046  CB  PRO C 406      -6.330  12.989 140.100  0.00  0.00      CHA1  
ATOM   5047  HB1 PRO C 406      -6.903  12.858 141.042  0.00  0.00      CHA1  
ATOM   5048  HB2 PRO C 406      -5.284  12.659 140.275  0.00  0.00      CHA1  
ATOM   5049  CG  PRO C 406      -6.982  12.228 138.936  0.00  0.00      CHA1  
ATOM   5050  HG1 PRO C 406      -8.092  12.272 138.942  0.00  0.00      CHA1  
ATOM   5051  HG2 PRO C 406      -6.760  11.140 138.951  0.00  0.00      CHA1  
ATOM   5052  C   PRO C 406      -5.480  15.420 140.303  0.00  0.00      CHA1  
ATOM   5053  O   PRO C 406      -4.302  15.119 140.305  0.00  0.00      CHA1  
ATOM   5054  N   PRO C 407      -5.970  16.508 140.998  0.00  0.00      CHA1  
ATOM   5055  CD  PRO C 407      -7.104  17.271 140.587  0.00  0.00      CHA1  
ATOM   5056  HD1 PRO C 407      -7.987  16.618 140.751  0.00  0.00      CHA1  
ATOM   5057  HD2 PRO C 407      -7.022  17.535 139.510  0.00  0.00      CHA1  
ATOM   5058  CA  PRO C 407      -5.357  16.970 142.240  0.00  0.00      CHA1  
ATOM   5059  HA  PRO C 407      -4.541  17.636 142.001  0.00  0.00      CHA1  
ATOM   5060  CB  PRO C 407      -6.508  17.751 142.827  0.00  0.00      CHA1  
ATOM   5061  HB1 PRO C 407      -6.185  18.585 143.487  0.00  0.00      CHA1  
ATOM   5062  HB2 PRO C 407      -7.255  17.045 143.248  0.00  0.00      CHA1
[truncated: 23,231,851 more chars]
