# Supplementary material for: Devising Bone Molecular Models at the Nanoscale: From Usual Mineralized Collagen Fibrils to the First Bone Fibers Including Hydroxyapatite in the Extra-Fibrillar Volume
Source: Materials (Basel). 2022 Mar 19;15(6):2274. doi: 10.3390/ma15062274 (PMC8955169; doi:10.3390/ma15062274)
Supplement: Supplementary file 1 [file materials-15-02274-s001.zip › Supplementary_Materials/3-Bone_Fiber/9_Equilibrated_PDB/Fiber60_EQ.pdb]

CRYST1   64.913  104.207  542.823  90.00  90.00  90.00 P 1           1
ATOM      1  N   GLN C   1     -10.507  41.230-265.937  0.00  0.00      CHA1  
ATOM      2  HT1 GLN C   1     -11.322  41.776-265.590  0.00  0.00      CHA1  
ATOM      3  HT2 GLN C   1     -10.592  41.364-266.965  0.00  0.00      CHA1  
ATOM      4  HT3 GLN C   1      -9.705  41.752-265.528  0.00  0.00      CHA1  
ATOM      5  CA  GLN C   1     -10.586  39.825-265.671  0.00  0.00      CHA1  
ATOM      6  HA  GLN C   1     -11.507  39.536-266.156  0.00  0.00      CHA1  
ATOM      7  CB  GLN C   1      -9.535  38.917-266.324  0.00  0.00      CHA1  
ATOM      8  HB1 GLN C   1     -10.063  38.054-266.784  0.00  0.00      CHA1  
ATOM      9  HB2 GLN C   1      -9.153  39.563-267.143  0.00  0.00      CHA1  
ATOM     10  CG  GLN C   1      -8.276  38.498-265.551  0.00  0.00      CHA1  
ATOM     11  HG1 GLN C   1      -8.537  37.679-264.847  0.00  0.00      CHA1  
ATOM     12  HG2 GLN C   1      -7.447  38.115-266.183  0.00  0.00      CHA1  
ATOM     13  CD  GLN C   1      -7.488  39.547-264.733  0.00  0.00      CHA1  
ATOM     14  OE1 GLN C   1      -7.730  40.782-264.761  0.00  0.00      CHA1  
ATOM     15  NE2 GLN C   1      -6.451  39.019-264.029  0.00  0.00      CHA1  
ATOM     16 HE21 GLN C   1      -6.008  39.661-263.405  0.00  0.00      CHA1  
ATOM     17 HE22 GLN C   1      -6.258  38.039-263.974  0.00  0.00      CHA1  
ATOM     18  C   GLN C   1     -10.784  39.460-264.172  0.00  0.00      CHA1  
ATOM     19  O   GLN C   1     -10.579  40.250-263.238  0.00  0.00      CHA1  
ATOM     20  N   LEU C   2     -11.188  38.306-263.931  0.00  0.00      CHA1  
ATOM     21  HN  LEU C   2     -11.336  37.701-264.710  0.00  0.00      CHA1  
ATOM     22  CA  LEU C   2     -11.344  37.740-262.622  0.00  0.00      CHA1  
ATOM     23  HA  LEU C   2     -12.112  38.349-262.169  0.00  0.00      CHA1  
ATOM     24  CB  LEU C   2     -11.811  36.270-262.877  0.00  0.00      CHA1  
ATOM     25  HB1 LEU C   2     -12.654  36.390-263.591  0.00  0.00      CHA1  
ATOM     26  HB2 LEU C   2     -11.004  35.714-263.399  0.00  0.00      CHA1  
ATOM     27  CG  LEU C   2     -12.246  35.475-261.669  0.00  0.00      CHA1  
ATOM     28  HG  LEU C   2     -11.364  35.400-260.999  0.00  0.00      CHA1  
ATOM     29  CD1 LEU C   2     -13.370  36.113-260.943  0.00  0.00      CHA1  
ATOM     30 HD11 LEU C   2     -14.148  36.399-261.682  0.00  0.00      CHA1  
ATOM     31 HD12 LEU C   2     -13.813  35.517-260.116  0.00  0.00      CHA1  
ATOM     32 HD13 LEU C   2     -12.878  37.001-260.492  0.00  0.00      CHA1  
ATOM     33  CD2 LEU C   2     -12.594  33.947-261.970  0.00  0.00      CHA1  
ATOM     34 HD21 LEU C   2     -13.450  33.977-262.677  0.00  0.00      CHA1  
ATOM     35 HD22 LEU C   2     -11.713  33.355-262.302  0.00  0.00      CHA1  
ATOM     36 HD23 LEU C   2     -13.046  33.437-261.093  0.00  0.00      CHA1  
ATOM     37  C   LEU C   2     -10.102  37.719-261.702  0.00  0.00      CHA1  
ATOM     38  O   LEU C   2      -8.976  37.300-262.068  0.00  0.00      CHA1  
ATOM     39  N   SER C   3     -10.370  38.115-260.389  0.00  0.00      CHA1  
ATOM     40  HN  SER C   3     -11.226  38.622-260.332  0.00  0.00      CHA1  
ATOM     41  CA  SER C   3      -9.626  37.832-259.178  0.00  0.00      CHA1  
ATOM     42  HA  SER C   3      -8.928  37.011-259.247  0.00  0.00      CHA1  
ATOM     43  CB  SER C   3      -8.955  39.123-258.550  0.00  0.00      CHA1  
ATOM     44  HB1 SER C   3      -8.364  39.492-259.416  0.00  0.00      CHA1  
ATOM     45  HB2 SER C   3      -9.734  39.868-258.282  0.00  0.00      CHA1  
ATOM     46  OG  SER C   3      -8.106  38.644-257.508  0.00  0.00      CHA1  
ATOM     47  HG1 SER C   3      -8.605  38.794-256.701  0.00  0.00      CHA1  
ATOM     48  C   SER C   3     -10.720  37.323-258.209  0.00  0.00      CHA1  
ATOM     49  O   SER C   3     -11.753  37.957-258.011  0.00  0.00      CHA1  
ATOM     50  N   TYR C   4     -10.551  36.140-257.728  0.00  0.00      CHA1  
ATOM     51  HN  TYR C   4      -9.927  35.437-258.059  0.00  0.00      CHA1  
ATOM     52  CA  TYR C   4     -11.319  35.576-256.620  0.00  0.00      CHA1  
ATOM     53  HA  TYR C   4     -12.156  36.235-256.445  0.00  0.00      CHA1  
ATOM     54  CB  TYR C   4     -11.920  34.316-257.266  0.00  0.00      CHA1  
ATOM     55  HB1 TYR C   4     -12.458  34.600-258.196  0.00  0.00      CHA1  
ATOM     56  HB2 TYR C   4     -11.157  33.522-257.413  0.00  0.00      CHA1  
ATOM     57  CG  TYR C   4     -13.000  33.678-256.308  0.00  0.00      CHA1  
ATOM     58  CD1 TYR C   4     -12.510  32.599-255.565  0.00  0.00      CHA1  
ATOM     59  HD1 TYR C   4     -11.505  32.219-255.671  0.00  0.00      CHA1  
ATOM     60  CE1 TYR C   4     -13.389  32.044-254.571  0.00  0.00      CHA1  
ATOM     61  HE1 TYR C   4     -13.090  31.211-253.952  0.00  0.00      CHA1  
ATOM     62  CZ  TYR C   4     -14.714  32.536-254.421  0.00  0.00      CHA1  
ATOM     63  OH  TYR C   4     -15.590  31.889-253.410  0.00  0.00      CHA1  
ATOM     64  HH  TYR C   4     -15.043  31.261-252.931  0.00  0.00      CHA1  
ATOM     65  CD2 TYR C   4     -14.265  34.201-256.109  0.00  0.00      CHA1  
ATOM     66  HD2 TYR C   4     -14.575  35.074-256.664  0.00  0.00      CHA1  
ATOM     67  CE2 TYR C   4     -15.102  33.690-255.189  0.00  0.00      CHA1  
ATOM     68  HE2 TYR C   4     -16.109  34.047-255.031  0.00  0.00      CHA1  
ATOM     69  C   TYR C   4     -10.615  35.222-255.281  0.00  0.00      CHA1  
ATOM     70  O   TYR C   4      -9.633  34.512-255.300  0.00  0.00      CHA1  
ATOM     71  N   GLY C   5     -11.163  35.829-254.174  0.00  0.00      CHA1  
ATOM     72  HN  GLY C   5     -11.952  36.432-254.263  0.00  0.00      CHA1  
ATOM     73  CA  GLY C   5     -10.935  35.313-252.847  0.00  0.00      CHA1  
ATOM     74  HA1 GLY C   5     -10.379  35.998-252.223  0.00  0.00      CHA1  
ATOM     75  HA2 GLY C   5     -10.457  34.355-252.987  0.00  0.00      CHA1  
ATOM     76  C   GLY C   5     -12.223  35.020-252.060  0.00  0.00      CHA1  
ATOM     77  O   GLY C   5     -12.313  34.048-251.362  0.00  0.00      CHA1  
ATOM     78  N   TYR C   6     -13.265  35.787-252.355  0.00  0.00      CHA1  
ATOM     79  HN  TYR C   6     -13.077  36.549-252.970  0.00  0.00      CHA1  
ATOM     80  CA  TYR C   6     -14.599  35.768-251.855  0.00  0.00      CHA1  
ATOM     81  HA  TYR C   6     -14.958  34.775-252.081  0.00  0.00      CHA1  
ATOM     82  CB  TYR C   6     -14.607  35.985-250.359  0.00  0.00      CHA1  
ATOM     83  HB1 TYR C   6     -13.968  35.191-249.918  0.00  0.00      CHA1  
ATOM     84  HB2 TYR C   6     -14.136  36.891-249.923  0.00  0.00      CHA1  
ATOM     85  CG  TYR C   6     -15.965  35.701-249.679  0.00  0.00      CHA1  
ATOM     86  CD1 TYR C   6     -16.427  34.414-249.487  0.00  0.00      CHA1  
ATOM     87  HD1 TYR C   6     -15.815  33.543-249.674  0.00  0.00      CHA1  
ATOM     88  CE1 TYR C   6     -17.783  34.226-248.962  0.00  0.00      CHA1  
ATOM     89  HE1 TYR C   6     -18.072  33.224-248.679  0.00  0.00      CHA1  
ATOM     90  CZ  TYR C   6     -18.581  35.265-248.682  0.00  0.00      CHA1  
ATOM     91  OH  TYR C   6     -19.862  35.110-248.063  0.00  0.00      CHA1  
ATOM     92  HH  TYR C   6     -20.368  34.511-248.617  0.00  0.00      CHA1  
ATOM     93  CD2 TYR C   6     -16.863  36.769-249.474  0.00  0.00      CHA1  
ATOM     94  HD2 TYR C   6     -16.454  37.756-249.632  0.00  0.00      CHA1  
ATOM     95  CE2 TYR C   6     -18.151  36.537-248.973  0.00  0.00      CHA1  
ATOM     96  HE2 TYR C   6     -18.870  37.337-248.873  0.00  0.00      CHA1  
ATOM     97  C   TYR C   6     -15.452  36.796-252.564  0.00  0.00      CHA1  
ATOM     98  O   TYR C   6     -14.996  37.932-252.663  0.00  0.00      CHA1  
ATOM     99  N   ASP C   7     -16.545  36.455-253.188  0.00  0.00      CHA1  
ATOM    100  HN  ASP C   7     -16.924  35.542-253.053  0.00  0.00      CHA1  
ATOM    101  CA  ASP C   7     -17.338  37.430-253.924  0.00  0.00      CHA1  
ATOM    102  HA  ASP C   7     -17.042  38.445-253.707  0.00  0.00      CHA1  
ATOM    103  CB  ASP C   7     -16.855  37.269-255.407  0.00  0.00      CHA1  
ATOM    104  HB1 ASP C   7     -15.749  37.371-255.381  0.00  0.00      CHA1  
ATOM    105  HB2 ASP C   7     -17.112  36.215-255.645  0.00  0.00      CHA1  
ATOM    106  CG  ASP C   7     -17.549  38.231-256.339  0.00  0.00      CHA1  
ATOM    107  OD1 ASP C   7     -17.095  39.381-256.420  0.00  0.00      CHA1  
ATOM    108  OD2 ASP C   7     -18.499  37.892-257.129  0.00  0.00      CHA1  
ATOM    109  C   ASP C   7     -18.875  37.312-253.715  0.00  0.00      CHA1  
ATOM    110  O   ASP C   7     -19.714  38.105-254.202  0.00  0.00      CHA1  
ATOM    111  N   GLU C   8     -19.286  36.365-252.880  0.00  0.00      CHA1  
ATOM    112  HN  GLU C   8     -18.600  35.882-252.342  0.00  0.00      CHA1  
ATOM    113  CA  GLU C   8     -20.641  35.903-252.549  0.00  0.00      CHA1  
ATOM    114  HA  GLU C   8     -20.981  35.284-253.367  0.00  0.00      CHA1  
ATOM    115  CB  GLU C   8     -20.736  35.071-251.244  0.00  0.00      CHA1  
ATOM    116  HB1 GLU C   8     -19.951  34.288-251.322  0.00  0.00      CHA1  
ATOM    117  HB2 GLU C   8     -20.509  35.665-250.333  0.00  0.00      CHA1  
ATOM    118  CG  GLU C   8     -22.119  34.524-250.891  0.00  0.00      CHA1  
ATOM    119  HG1 GLU C   8     -22.877  35.319-250.723  0.00  0.00      CHA1  
ATOM    120  HG2 GLU C   8     -22.378  33.980-251.824  0.00  0.00      CHA1  
ATOM    121  CD  GLU C   8     -22.113  33.604-249.628  0.00  0.00      CHA1  
ATOM    122  OE1 GLU C   8     -21.017  33.104-249.294  0.00  0.00      CHA1  
ATOM    123  OE2 GLU C   8     -23.147  33.329-249.078  0.00  0.00      CHA1  
ATOM    124  C   GLU C   8     -21.784  36.901-252.455  0.00  0.00      CHA1  
ATOM    125  O   GLU C   8     -21.785  37.838-251.699  0.00  0.00      CHA1  
ATOM    126  N   LYS C   9     -22.771  36.764-253.385  0.00  0.00      CHA1  
ATOM    127  HN  LYS C   9     -22.743  36.165-254.181  0.00  0.00      CHA1  
ATOM    128  CA  LYS C   9     -23.986  37.571-253.365  0.00  0.00      CHA1  
ATOM    129  HA  LYS C   9     -23.605  38.464-253.839  0.00  0.00      CHA1  
ATOM    130  CB  LYS C   9     -25.123  36.936-254.296  0.00  0.00      CHA1  
ATOM    131  HB1 LYS C   9     -24.630  36.830-255.286  0.00  0.00      CHA1  
ATOM    132  HB2 LYS C   9     -25.361  35.934-253.878  0.00  0.00      CHA1  
ATOM    133  CG  LYS C   9     -26.459  37.735-254.463  0.00  0.00      CHA1  
ATOM    134  HG1 LYS C   9     -26.938  37.737-253.461  0.00  0.00      CHA1  
ATOM    135  HG2 LYS C   9     -26.071  38.754-254.680  0.00  0.00      CHA1  
ATOM    136  CD  LYS C   9     -27.396  37.242-255.545  0.00  0.00      CHA1  
ATOM    137  HD1 LYS C   9     -28.309  37.798-255.243  0.00  0.00      CHA1  
ATOM    138  HD2 LYS C   9     -27.017  37.585-256.531  0.00  0.00      CHA1  
ATOM    139  CE  LYS C   9     -27.717  35.739-255.596  0.00  0.00      CHA1  
ATOM    140  HE1 LYS C   9     -28.500  35.352-256.283  0.00  0.00      CHA1  
ATOM    141  HE2 LYS C   9     -26.792  35.168-255.823  0.00  0.00      CHA1  
ATOM    142  NZ  LYS C   9     -28.168  35.331-254.236  0.00  0.00      CHA1  
ATOM    143  HZ1 LYS C   9     -29.180  35.550-254.137  0.00  0.00      CHA1  
ATOM    144  HZ2 LYS C   9     -28.090  34.294-254.223  0.00  0.00      CHA1  
ATOM    145  HZ3 LYS C   9     -27.701  35.663-253.367  0.00  0.00      CHA1  
ATOM    146  C   LYS C   9     -24.550  38.046-252.023  0.00  0.00      CHA1  
ATOM    147  O   LYS C   9     -24.782  37.229-251.157  0.00  0.00      CHA1  
ATOM    148  N   SER C  10     -24.805  39.357-251.985  0.00  0.00      CHA1  
ATOM    149  HN  SER C  10     -24.739  40.001-252.744  0.00  0.00      CHA1  
ATOM    150  CA  SER C  10     -25.377  40.028-250.807  0.00  0.00      CHA1  
ATOM    151  HA  SER C  10     -24.944  39.672-249.884  0.00  0.00      CHA1  
ATOM    152  CB  SER C  10     -25.100  41.515-250.836  0.00  0.00      CHA1  
ATOM    153  HB1 SER C  10     -25.450  41.956-251.794  0.00  0.00      CHA1  
ATOM    154  HB2 SER C  10     -25.648  42.082-250.053  0.00  0.00      CHA1  
ATOM    155  OG  SER C  10     -23.697  41.649-250.567  0.00  0.00      CHA1  
ATOM    156  HG1 SER C  10     -23.300  41.653-251.441  0.00  0.00      CHA1  
ATOM    157  C   SER C  10     -26.769  39.744-250.508  0.00  0.00      CHA1  
ATOM    158  O   SER C  10     -27.383  39.373-251.517  0.00  0.00      CHA1  
ATOM    159  N   THR C  11     -27.329  39.829-249.272  0.00  0.00      CHA1  
ATOM    160  HN  THR C  11     -26.812  39.968-248.431  0.00  0.00      CHA1  
ATOM    161  CA  THR C  11     -28.720  39.434-248.914  0.00  0.00      CHA1  
ATOM    162  HA  THR C  11     -29.368  39.447-249.778  0.00  0.00      CHA1  
ATOM    163  CB  THR C  11     -28.605  37.986-248.384  0.00  0.00      CHA1  
ATOM    164  HB  THR C  11     -27.725  37.415-248.750  0.00  0.00      CHA1  
ATOM    165  OG1 THR C  11     -29.732  37.230-248.875  0.00  0.00      CHA1  
ATOM    166  HG1 THR C  11     -30.518  37.717-248.616  0.00  0.00      CHA1  
ATOM    167  CG2 THR C  11     -28.509  37.915-246.810  0.00  0.00      CHA1  
ATOM    168 HG21 THR C  11     -28.520  36.870-246.434  0.00  0.00      CHA1  
ATOM    169 HG22 THR C  11     -27.648  38.536-246.481  0.00  0.00      CHA1  
ATOM    170 HG23 THR C  11     -29.384  38.361-246.290  0.00  0.00      CHA1  
ATOM    171  C   THR C  11     -29.352  40.327-247.890  0.00  0.00      CHA1  
ATOM    172  O   THR C  11     -30.504  40.125-247.509  0.00  0.00      CHA1  
ATOM    173  N   GLY C  12     -28.635  41.399-247.586  0.00  0.00      CHA1  
ATOM    174  HN  GLY C  12     -27.811  41.717-248.047  0.00  0.00      CHA1  
ATOM    175  CA  GLY C  12     -29.060  42.404-246.649  0.00  0.00      CHA1  
ATOM    176  HA1 GLY C  12     -29.899  42.971-247.025  0.00  0.00      CHA1  
ATOM    177  HA2 GLY C  12     -28.201  43.045-246.512  0.00  0.00      CHA1  
ATOM    178  C   GLY C  12     -29.467  41.976-245.212  0.00  0.00      CHA1  
ATOM    179  O   GLY C  12     -29.133  40.864-244.808  0.00  0.00      CHA1  
ATOM    180  N   GLY C  13     -30.225  42.752-244.447  0.00  0.00      CHA1  
ATOM    181  HN  GLY C  13     -30.516  43.631-244.819  0.00  0.00      CHA1  
ATOM    182  CA  GLY C  13     -30.675  42.442-243.078  0.00  0.00      CHA1  
ATOM    183  HA1 GLY C  13     -31.103  41.452-243.021  0.00  0.00      CHA1  
ATOM    184  HA2 GLY C  13     -31.455  43.160-242.869  0.00  0.00      CHA1  
ATOM    185  C   GLY C  13     -29.648  42.630-242.020  0.00  0.00      CHA1  
ATOM    186  O   GLY C  13     -28.459  42.282-242.168  0.00  0.00      CHA1  
ATOM    187  N   ILE C  14     -30.163  43.065-240.873  0.00  0.00      CHA1  
ATOM    188  HN  ILE C  14     -31.132  43.288-240.795  0.00  0.00      CHA1  
ATOM    189  CA  ILE C  14     -29.333  42.964-239.607  0.00  0.00      CHA1  
ATOM    190  HA  ILE C  14     -28.898  41.975-239.614  0.00  0.00      CHA1  
ATOM    191  CB  ILE C  14     -28.236  43.965-239.626  0.00  0.00      CHA1  
ATOM    192  HB  ILE C  14     -27.565  43.947-240.512  0.00  0.00      CHA1  
ATOM    193  CG2 ILE C  14     -28.835  45.325-239.479  0.00  0.00      CHA1  
ATOM    194 HG21 ILE C  14     -29.537  45.533-240.315  0.00  0.00      CHA1  
ATOM    195 HG22 ILE C  14     -29.491  45.447-238.591  0.00  0.00      CHA1  
ATOM    196 HG23 ILE C  14     -28.008  46.067-239.433  0.00  0.00      CHA1  
ATOM    197  CG1 ILE C  14     -27.148  43.805-238.485  0.00  0.00      CHA1  
ATOM    198 HG11 ILE C  14     -26.376  44.596-238.604  0.00  0.00      CHA1  
ATOM    199 HG12 ILE C  14     -27.686  43.817-237.513  0.00  0.00      CHA1  
ATOM    200  CD  ILE C  14     -26.476  42.432-238.641  0.00  0.00      CHA1  
ATOM    201  HD1 ILE C  14     -26.205  42.174-239.687  0.00  0.00      CHA1  
ATOM    202  HD2 ILE C  14     -25.564  42.460-238.007  0.00  0.00      CHA1  
ATOM    203  HD3 ILE C  14     -26.986  41.506-238.299  0.00  0.00      CHA1  
ATOM    204  C   ILE C  14     -30.284  43.023-238.440  0.00  0.00      CHA1  
ATOM    205  O   ILE C  14     -31.424  43.480-238.594  0.00  0.00      CHA1  
ATOM    206  N   SER C  15     -29.880  42.506-237.248  0.00  0.00      CHA1  
ATOM    207  HN  SER C  15     -29.021  42.004-237.184  0.00  0.00      CHA1  
ATOM    208  CA  SER C  15     -30.682  42.357-235.980  0.00  0.00      CHA1  
ATOM    209  HA  SER C  15     -31.571  42.957-236.110  0.00  0.00      CHA1  
ATOM    210  CB  SER C  15     -31.061  40.888-235.646  0.00  0.00      CHA1  
ATOM    211  HB1 SER C  15     -31.604  40.649-236.586  0.00  0.00      CHA1  
ATOM    212  HB2 SER C  15     -30.206  40.191-235.782  0.00  0.00      CHA1  
ATOM    213  OG  SER C  15     -31.726  40.685-234.368  0.00  0.00      CHA1  
ATOM    214  HG1 SER C  15     -32.638  40.890-234.586  0.00  0.00      CHA1  
ATOM    215  C   SER C  15     -29.961  42.939-234.816  0.00  0.00      CHA1  
ATOM    216  O   SER C  15     -28.706  42.781-234.820  0.00  0.00      CHA1  
ATOM    217  N   VAL C  16     -30.538  43.645-233.775  0.00  0.00      CHA1  
ATOM    218  HN  VAL C  16     -31.518  43.518-233.648  0.00  0.00      CHA1  
ATOM    219  CA  VAL C  16     -29.868  44.227-232.604  0.00  0.00      CHA1  
ATOM    220  HA  VAL C  16     -28.987  44.738-232.963  0.00  0.00      CHA1  
ATOM    221  CB  VAL C  16     -30.678  45.391-232.108  0.00  0.00      CHA1  
ATOM    222  HB  VAL C  16     -31.713  45.131-231.801  0.00  0.00      CHA1  
ATOM    223  CG1 VAL C  16     -30.019  46.030-230.820  0.00  0.00      CHA1  
ATOM    224 HG11 VAL C  16     -29.608  45.294-230.097  0.00  0.00      CHA1  
ATOM    225 HG12 VAL C  16     -29.161  46.715-230.991  0.00  0.00      CHA1  
ATOM    226 HG13 VAL C  16     -30.733  46.678-230.268  0.00  0.00      CHA1  
ATOM    227  CG2 VAL C  16     -30.766  46.466-233.229  0.00  0.00      CHA1  
ATOM    228 HG21 VAL C  16     -31.188  47.387-232.774  0.00  0.00      CHA1  
ATOM    229 HG22 VAL C  16     -29.784  46.603-233.731  0.00  0.00      CHA1  
ATOM    230 HG23 VAL C  16     -31.428  46.299-234.105  0.00  0.00      CHA1  
ATOM    231  C   VAL C  16     -29.473  43.230-231.665  0.00  0.00      CHA1  
ATOM    232  O   VAL C  16     -30.411  42.659-231.004  0.00  0.00      CHA1  
ATOM    233  N   PRO C  17     -28.249  42.984-231.332  0.00  0.00      CHA1  
ATOM    234  CD  PRO C  17     -27.085  43.700-231.872  0.00  0.00      CHA1  
ATOM    235  HD1 PRO C  17     -27.101  44.738-231.476  0.00  0.00      CHA1  
ATOM    236  HD2 PRO C  17     -27.126  43.776-232.979  0.00  0.00      CHA1  
ATOM    237  CA  PRO C  17     -27.848  41.828-230.492  0.00  0.00      CHA1  
ATOM    238  HA  PRO C  17     -28.628  41.080-230.510  0.00  0.00      CHA1  
ATOM    239  CB  PRO C  17     -26.422  41.527-231.012  0.00  0.00      CHA1  
ATOM    240  HB1 PRO C  17     -26.561  40.862-231.891  0.00  0.00      CHA1  
ATOM    241  HB2 PRO C  17     -25.774  41.026-230.260  0.00  0.00      CHA1  
ATOM    242  CG  PRO C  17     -25.843  42.870-231.480  0.00  0.00      CHA1  
ATOM    243  HG1 PRO C  17     -25.288  42.617-232.408  0.00  0.00      CHA1  
ATOM    244  HG2 PRO C  17     -25.250  43.448-230.740  0.00  0.00      CHA1  
ATOM    245  C   PRO C  17     -27.607  42.198-229.022  0.00  0.00      CHA1  
ATOM    246  O   PRO C  17     -27.702  43.353-228.635  0.00  0.00      CHA1  
ATOM    247  N   GLY C  18     -27.385  41.164-228.175  0.00  0.00      CHA1  
ATOM    248  HN  GLY C  18     -27.426  40.208-228.453  0.00  0.00      CHA1  
ATOM    249  CA  GLY C  18     -26.745  41.485-226.877  0.00  0.00      CHA1  
ATOM    250  HA1 GLY C  18     -27.518  41.976-226.303  0.00  0.00      CHA1  
ATOM    251  HA2 GLY C  18     -25.838  42.056-227.007  0.00  0.00      CHA1  
ATOM    252  C   GLY C  18     -26.246  40.346-226.106  0.00  0.00      CHA1  
ATOM    253  O   GLY C  18     -26.223  39.255-226.734  0.00  0.00      CHA1  
ATOM    254  N   PRO C  19     -25.815  40.556-224.832  0.00  0.00      CHA1  
ATOM    255  CD  PRO C  19     -25.611  39.351-223.993  0.00  0.00      CHA1  
ATOM    256  HD1 PRO C  19     -24.525  39.128-223.928  0.00  0.00      CHA1  
ATOM    257  HD2 PRO C  19     -26.063  38.423-224.403  0.00  0.00      CHA1  
ATOM    258  CA  PRO C  19     -25.997  41.803-224.005  0.00  0.00      CHA1  
ATOM    259  HA  PRO C  19     -26.445  42.619-224.552  0.00  0.00      CHA1  
ATOM    260  CB  PRO C  19     -26.841  41.252-222.834  0.00  0.00      CHA1  
ATOM    261  HB1 PRO C  19     -27.924  41.231-223.080  0.00  0.00      CHA1  
ATOM    262  HB2 PRO C  19     -26.679  41.851-221.912  0.00  0.00      CHA1  
ATOM    263  CG  PRO C  19     -26.344  39.743-222.670  0.00  0.00      CHA1  
ATOM    264  HG1 PRO C  19     -27.243  39.171-222.356  0.00  0.00      CHA1  
ATOM    265  HG2 PRO C  19     -25.580  39.714-221.864  0.00  0.00      CHA1  
ATOM    266  C   PRO C  19     -24.615  42.297-223.664  0.00  0.00      CHA1  
ATOM    267  O   PRO C  19     -24.575  43.116-222.803  0.00  0.00      CHA1  
ATOM    268  N   MET C  20     -23.523  41.794-224.353  0.00  0.00      CHA1  
ATOM    269  HN  MET C  20     -23.808  41.111-225.021  0.00  0.00      CHA1  
ATOM    270  CA  MET C  20     -22.179  42.357-224.374  0.00  0.00      CHA1  
ATOM    271  HA  MET C  20     -21.611  41.788-225.094  0.00  0.00      CHA1  
ATOM    272  CB  MET C  20     -22.091  43.870-224.686  0.00  0.00      CHA1  
ATOM    273  HB1 MET C  20     -22.543  44.417-223.831  0.00  0.00      CHA1  
ATOM    274  HB2 MET C  20     -21.044  44.194-224.872  0.00  0.00      CHA1  
ATOM    275  CG  MET C  20     -22.717  44.326-225.993  0.00  0.00      CHA1  
ATOM    276  HG1 MET C  20     -22.141  45.124-226.509  0.00  0.00      CHA1  
ATOM    277  HG2 MET C  20     -22.692  43.453-226.681  0.00  0.00      CHA1  
ATOM    278  SD  MET C  20     -24.500  44.761-225.866  0.00  0.00      CHA1  
ATOM    279  CE  MET C  20     -24.929  44.952-227.601  0.00  0.00      CHA1  
ATOM    280  HE1 MET C  20     -24.195  45.568-228.162  0.00  0.00      CHA1  
ATOM    281  HE2 MET C  20     -24.850  43.963-228.101  0.00  0.00      CHA1  
ATOM    282  HE3 MET C  20     -25.944  45.366-227.785  0.00  0.00      CHA1  
ATOM    283  C   MET C  20     -21.371  42.171-223.046  0.00  0.00      CHA1  
ATOM    284  O   MET C  20     -20.737  43.091-222.460  0.00  0.00      CHA1  
ATOM    285  N   GLY C  21     -21.380  40.904-222.564  0.00  0.00      CHA1  
ATOM    286  HN  GLY C  21     -22.007  40.331-223.086  0.00  0.00      CHA1  
ATOM    287  CA  GLY C  21     -20.517  40.449-221.508  0.00  0.00      CHA1  
ATOM    288  HA1 GLY C  21     -19.486  40.733-221.660  0.00  0.00      CHA1  
ATOM    289  HA2 GLY C  21     -20.644  39.377-221.485  0.00  0.00      CHA1  
ATOM    290  C   GLY C  21     -20.810  40.960-220.139  0.00  0.00      CHA1  
ATOM    291  O   GLY C  21     -19.808  41.399-219.534  0.00  0.00      CHA1  
ATOM    292  N   PRO C  22     -22.078  41.181-219.723  0.00  0.00      CHA1  
ATOM    293  CD  PRO C  22     -23.234  40.411-219.997  0.00  0.00      CHA1  
ATOM    294  HD1 PRO C  22     -23.039  39.361-219.692  0.00  0.00      CHA1  
ATOM    295  HD2 PRO C  22     -23.566  40.567-221.046  0.00  0.00      CHA1  
ATOM    296  CA  PRO C  22     -22.403  42.266-218.823  0.00  0.00      CHA1  
ATOM    297  HA  PRO C  22     -21.890  43.162-219.139  0.00  0.00      CHA1  
ATOM    298  CB  PRO C  22     -23.909  42.348-218.970  0.00  0.00      CHA1  
ATOM    299  HB1 PRO C  22     -24.144  42.775-219.968  0.00  0.00      CHA1  
ATOM    300  HB2 PRO C  22     -24.389  42.900-218.134  0.00  0.00      CHA1  
ATOM    301  CG  PRO C  22     -24.289  40.878-219.008  0.00  0.00      CHA1  
ATOM    302  HG1 PRO C  22     -25.273  40.488-219.346  0.00  0.00      CHA1  
ATOM    303  HG2 PRO C  22     -24.115  40.466-217.991  0.00  0.00      CHA1  
ATOM    304  C   PRO C  22     -21.914  42.138-217.398  0.00  0.00      CHA1  
ATOM    305  O   PRO C  22     -21.569  41.045-217.043  0.00  0.00      CHA1  
ATOM    306  N   SER C  23     -21.872  43.238-216.618  0.00  0.00      CHA1  
ATOM    307  HN  SER C  23     -22.331  44.049-216.975  0.00  0.00      CHA1  
ATOM    308  CA  SER C  23     -21.704  43.179-215.172  0.00  0.00      CHA1  
ATOM    309  HA  SER C  23     -20.691  42.936-214.888  0.00  0.00      CHA1  
ATOM    310  CB  SER C  23     -21.777  44.501-214.399  0.00  0.00      CHA1  
ATOM    311  HB1 SER C  23     -22.729  45.038-214.597  0.00  0.00      CHA1  
ATOM    312  HB2 SER C  23     -21.679  44.337-213.305  0.00  0.00      CHA1  
ATOM    313  OG  SER C  23     -20.663  45.421-214.823  0.00  0.00      CHA1  
ATOM    314  HG1 SER C  23     -19.951  45.210-214.216  0.00  0.00      CHA1  
ATOM    315  C   SER C  23     -22.651  42.229-214.495  0.00  0.00      CHA1  
ATOM    316  O   SER C  23     -23.872  42.396-214.606  0.00  0.00      CHA1  
ATOM    317  N   GLY C  24     -22.252  41.326-213.536  0.00  0.00      CHA1  
ATOM    318  HN  GLY C  24     -21.273  41.314-213.347  0.00  0.00      CHA1  
ATOM    319  CA  GLY C  24     -23.190  40.430-212.874  0.00  0.00      CHA1  
ATOM    320  HA1 GLY C  24     -22.644  39.542-212.593  0.00  0.00      CHA1  
ATOM    321  HA2 GLY C  24     -24.024  40.211-213.524  0.00  0.00      CHA1  
ATOM    322  C   GLY C  24     -23.804  40.884-211.637  0.00  0.00      CHA1  
ATOM    323  O   GLY C  24     -23.526  41.956-211.146  0.00  0.00      CHA1  
ATOM    324  N   PRO C  25     -24.591  40.038-210.975  0.00  0.00      CHA1  
ATOM    325  CD  PRO C  25     -25.184  38.873-211.520  0.00  0.00      CHA1  
ATOM    326  HD1 PRO C  25     -24.385  38.119-211.685  0.00  0.00      CHA1  
ATOM    327  HD2 PRO C  25     -25.704  39.118-212.471  0.00  0.00      CHA1  
ATOM    328  CA  PRO C  25     -25.121  40.270-209.606  0.00  0.00      CHA1  
ATOM    329  HA  PRO C  25     -25.933  40.977-209.692  0.00  0.00      CHA1  
ATOM    330  CB  PRO C  25     -25.824  38.977-209.197  0.00  0.00      CHA1  
ATOM    331  HB1 PRO C  25     -26.627  39.099-208.438  0.00  0.00      CHA1  
ATOM    332  HB2 PRO C  25     -25.015  38.360-208.751  0.00  0.00      CHA1  
ATOM    333  CG  PRO C  25     -26.286  38.395-210.492  0.00  0.00      CHA1  
ATOM    334  HG1 PRO C  25     -27.279  38.765-210.828  0.00  0.00      CHA1  
ATOM    335  HG2 PRO C  25     -26.362  37.289-210.417  0.00  0.00      CHA1  
ATOM    336  C   PRO C  25     -24.206  40.853-208.546  0.00  0.00      CHA1  
ATOM    337  O   PRO C  25     -23.023  40.534-208.501  0.00  0.00      CHA1  
ATOM    338  N   ARG C  26     -24.851  41.603-207.587  0.00  0.00      CHA1  
ATOM    339  HN  ARG C  26     -25.843  41.605-207.492  0.00  0.00      CHA1  
ATOM    340  CA  ARG C  26     -24.168  42.347-206.471  0.00  0.00      CHA1  
ATOM    341  HA  ARG C  26     -23.588  43.125-206.945  0.00  0.00      CHA1  
ATOM    342  CB  ARG C  26     -25.232  43.058-205.568  0.00  0.00      CHA1  
ATOM    343  HB1 ARG C  26     -25.939  43.340-206.378  0.00  0.00      CHA1  
ATOM    344  HB2 ARG C  26     -25.716  42.334-204.878  0.00  0.00      CHA1  
ATOM    345  CG  ARG C  26     -24.755  44.274-204.850  0.00  0.00      CHA1  
ATOM    346  HG1 ARG C  26     -24.067  43.949-204.040  0.00  0.00      CHA1  
ATOM    347  HG2 ARG C  26     -24.175  44.905-205.557  0.00  0.00      CHA1  
ATOM    348  CD  ARG C  26     -25.924  45.009-204.150  0.00  0.00      CHA1  
ATOM    349  HD1 ARG C  26     -26.746  45.087-204.893  0.00  0.00      CHA1  
ATOM    350  HD2 ARG C  26     -26.243  44.552-203.188  0.00  0.00      CHA1  
ATOM    351  NE  ARG C  26     -25.311  46.327-203.824  0.00  0.00      CHA1  
ATOM    352  HE  ARG C  26     -24.385  46.540-204.136  0.00  0.00      CHA1  
ATOM    353  CZ  ARG C  26     -25.885  47.444-203.480  0.00  0.00      CHA1  
ATOM    354  NH1 ARG C  26     -27.135  47.569-203.236  0.00  0.00      CHA1  
ATOM    355 HH11 ARG C  26     -27.423  48.522-203.335  0.00  0.00      CHA1  
ATOM    356 HH12 ARG C  26     -27.862  46.926-203.478  0.00  0.00      CHA1  
ATOM    357  NH2 ARG C  26     -25.288  48.615-203.519  0.00  0.00      CHA1  
ATOM    358 HH21 ARG C  26     -25.915  49.266-203.092  0.00  0.00      CHA1  
ATOM    359 HH22 ARG C  26     -24.357  48.783-203.845  0.00  0.00      CHA1  
ATOM    360  C   ARG C  26     -23.334  41.396-205.578  0.00  0.00      CHA1  
ATOM    361  O   ARG C  26     -23.662  40.245-205.399  0.00  0.00      CHA1  
ATOM    362  N   GLY C  27     -22.162  41.873-205.127  0.00  0.00      CHA1  
ATOM    363  HN  GLY C  27     -21.898  42.832-205.184  0.00  0.00      CHA1  
ATOM    364  CA  GLY C  27     -21.216  41.093-204.318  0.00  0.00      CHA1  
ATOM    365  HA1 GLY C  27     -20.547  41.747-203.778  0.00  0.00      CHA1  
ATOM    366  HA2 GLY C  27     -20.739  40.386-204.982  0.00  0.00      CHA1  
ATOM    367  C   GLY C  27     -21.767  40.270-203.221  0.00  0.00      CHA1  
ATOM    368  O   GLY C  27     -22.806  40.483-202.591  0.00  0.00      CHA1  
ATOM    369  N   LEU C  28     -21.035  39.087-202.959  0.00  0.00      CHA1  
ATOM    370  HN  LEU C  28     -20.117  39.036-203.345  0.00  0.00      CHA1  
ATOM    371  CA  LEU C  28     -21.372  37.987-202.058  0.00  0.00      CHA1  
ATOM    372  HA  LEU C  28     -22.406  37.941-201.750  0.00  0.00      CHA1  
ATOM    373  CB  LEU C  28     -21.147  36.624-202.778  0.00  0.00      CHA1  
ATOM    374  HB1 LEU C  28     -20.118  36.694-203.191  0.00  0.00      CHA1  
ATOM    375  HB2 LEU C  28     -21.248  35.676-202.209  0.00  0.00      CHA1  
ATOM    376  CG  LEU C  28     -22.056  36.515-203.985  0.00  0.00      CHA1  
ATOM    377  HG  LEU C  28     -22.176  37.487-204.510  0.00  0.00      CHA1  
ATOM    378  CD1 LEU C  28     -21.664  35.555-205.171  0.00  0.00      CHA1  
ATOM    379 HD11 LEU C  28     -21.407  34.533-204.817  0.00  0.00      CHA1  
ATOM    380 HD12 LEU C  28     -22.555  35.438-205.825  0.00  0.00      CHA1  
ATOM    381 HD13 LEU C  28     -20.737  35.866-205.698  0.00  0.00      CHA1  
ATOM    382  CD2 LEU C  28     -23.423  35.953-203.490  0.00  0.00      CHA1  
ATOM    383 HD21 LEU C  28     -24.060  35.593-204.326  0.00  0.00      CHA1  
ATOM    384 HD22 LEU C  28     -23.195  34.991-202.982  0.00  0.00      CHA1  
ATOM    385 HD23 LEU C  28     -23.951  36.665-202.821  0.00  0.00      CHA1  
ATOM    386  C   LEU C  28     -20.379  37.955-200.815  0.00  0.00      CHA1  
ATOM    387  O   LEU C  28     -19.348  37.264-200.910  0.00  0.00      CHA1  
ATOM    388  N   HYP C  29     -20.720  38.556-199.657  0.00  0.00      CHA1  
ATOM    389  CD  HYP C  29     -21.819  39.548-199.586  0.00  0.00      CHA1  
ATOM    390  HD1 HYP C  29     -21.577  40.514-200.078  0.00  0.00      CHA1  
ATOM    391  HD2 HYP C  29     -22.805  39.129-199.880  0.00  0.00      CHA1  
ATOM    392  CA  HYP C  29     -19.780  38.608-198.494  0.00  0.00      CHA1  
ATOM    393  HA  HYP C  29     -18.825  38.856-198.933  0.00  0.00      CHA1  
ATOM    394  CB  HYP C  29     -20.480  39.677-197.566  0.00  0.00      CHA1  
ATOM    395  HB1 HYP C  29     -19.935  40.644-197.615  0.00  0.00      CHA1  
ATOM    396  HB2 HYP C  29     -20.574  39.432-196.487  0.00  0.00      CHA1  
ATOM    397  CG  HYP C  29     -21.955  39.878-198.055  0.00  0.00      CHA1  
ATOM    398  HG  HYP C  29     -22.455  40.843-197.827  0.00  0.00      CHA1  
ATOM    399  OE  HYP C  29     -22.752  38.797-197.442  0.00  0.00      CHA1  
ATOM    400  HE  HYP C  29     -23.661  39.105-197.442  0.00  0.00      CHA1  
ATOM    401  C   HYP C  29     -19.658  37.302-197.741  0.00  0.00      CHA1  
ATOM    402  O   HYP C  29     -18.571  36.731-197.819  0.00  0.00      CHA1  
ATOM    403  N   GLY C  30     -20.756  36.718-197.157  0.00  0.00      CHA1  
ATOM    404  HN  GLY C  30     -21.507  37.345-196.964  0.00  0.00      CHA1  
ATOM    405  CA  GLY C  30     -20.753  35.340-196.618  0.00  0.00      CHA1  
ATOM    406  HA1 GLY C  30     -20.446  35.420-195.586  0.00  0.00      CHA1  
ATOM    407  HA2 GLY C  30     -20.060  34.744-197.194  0.00  0.00      CHA1  
ATOM    408  C   GLY C  30     -22.118  34.788-196.556  0.00  0.00      CHA1  
ATOM    409  O   GLY C  30     -22.662  34.788-195.439  0.00  0.00      CHA1  
ATOM    410  N   PRO C  31     -22.829  34.383-197.602  0.00  0.00      CHA1  
ATOM    411  CD  PRO C  31     -22.412  34.590-198.996  0.00  0.00      CHA1  
ATOM    412  HD1 PRO C  31     -21.771  33.773-199.392  0.00  0.00      CHA1  
ATOM    413  HD2 PRO C  31     -21.896  35.562-199.144  0.00  0.00      CHA1  
ATOM    414  CA  PRO C  31     -24.080  33.655-197.487  0.00  0.00      CHA1  
ATOM    415  HA  PRO C  31     -24.714  34.457-197.139  0.00  0.00      CHA1  
ATOM    416  CB  PRO C  31     -24.397  33.385-198.962  0.00  0.00      CHA1  
ATOM    417  HB1 PRO C  31     -25.505  33.325-199.028  0.00  0.00      CHA1  
ATOM    418  HB2 PRO C  31     -23.989  32.365-199.128  0.00  0.00      CHA1  
ATOM    419  CG  PRO C  31     -23.726  34.525-199.799  0.00  0.00      CHA1  
ATOM    420  HG1 PRO C  31     -24.332  35.449-199.687  0.00  0.00      CHA1  
ATOM    421  HG2 PRO C  31     -23.620  34.233-200.866  0.00  0.00      CHA1  
ATOM    422  C   PRO C  31     -23.907  32.416-196.513  0.00  0.00      CHA1  
ATOM    423  O   PRO C  31     -22.991  31.646-196.728  0.00  0.00      CHA1  
ATOM    424  N   HYP C  32     -24.789  32.073-195.585  0.00  0.00      CHA1  
ATOM    425  CD  HYP C  32     -26.219  32.294-195.798  0.00  0.00      CHA1  
ATOM    426  HD1 HYP C  32     -26.604  33.172-195.236  0.00  0.00      CHA1  
ATOM    427  HD2 HYP C  32     -26.570  32.349-196.850  0.00  0.00      CHA1  
ATOM    428  CA  HYP C  32     -24.505  30.934-194.673  0.00  0.00      CHA1  
ATOM    429  HA  HYP C  32     -24.134  30.039-195.150  0.00  0.00      CHA1  
ATOM    430  CB  HYP C  32     -25.899  30.748-194.117  0.00  0.00      CHA1  
ATOM    431  HB1 HYP C  32     -26.044  31.485-193.299  0.00  0.00      CHA1  
ATOM    432  HB2 HYP C  32     -26.093  29.760-193.649  0.00  0.00      CHA1  
ATOM    433  CG  HYP C  32     -26.920  31.116-195.206  0.00  0.00      CHA1  
ATOM    434  HG  HYP C  32     -27.889  31.350-194.717  0.00  0.00      CHA1  
ATOM    435  OE  HYP C  32     -26.967  29.987-196.120  0.00  0.00      CHA1  
ATOM    436  HE  HYP C  32     -27.667  30.130-196.761  0.00  0.00      CHA1  
ATOM    437  C   HYP C  32     -23.468  31.205-193.594  0.00  0.00      CHA1  
ATOM    438  O   HYP C  32     -23.267  30.362-192.759  0.00  0.00      CHA1  
ATOM    439  N   GLY C  33     -22.744  32.363-193.519  0.00  0.00      CHA1  
ATOM    440  HN  GLY C  33     -22.928  32.993-194.270  0.00  0.00      CHA1  
ATOM    441  CA  GLY C  33     -21.791  32.838-192.431  0.00  0.00      CHA1  
ATOM    442  HA1 GLY C  33     -21.480  31.909-191.977  0.00  0.00      CHA1  
ATOM    443  HA2 GLY C  33     -22.400  33.584-191.941  0.00  0.00      CHA1  
ATOM    444  C   GLY C  33     -20.466  33.388-193.051  0.00  0.00      CHA1  
ATOM    445  O   GLY C  33     -20.099  33.161-194.194  0.00  0.00      CHA1  
ATOM    446  N   ALA C  34     -19.779  34.105-192.113  0.00  0.00      CHA1  
ATOM    447  HN  ALA C  34     -20.215  34.118-191.217  0.00  0.00      CHA1  
ATOM    448  CA  ALA C  34     -18.603  34.998-192.165  0.00  0.00      CHA1  
ATOM    449  HA  ALA C  34     -18.023  34.716-193.031  0.00  0.00      CHA1  
ATOM    450  CB  ALA C  34     -19.202  36.474-192.223  0.00  0.00      CHA1  
ATOM    451  HB1 ALA C  34     -20.034  36.376-192.952  0.00  0.00      CHA1  
ATOM    452  HB2 ALA C  34     -19.474  36.771-191.188  0.00  0.00      CHA1  
ATOM    453  HB3 ALA C  34     -18.492  37.243-192.597  0.00  0.00      CHA1  
ATOM    454  C   ALA C  34     -17.922  34.691-190.898  0.00  0.00      CHA1  
ATOM    455  O   ALA C  34     -18.547  34.037-190.059  0.00  0.00      CHA1  
ATOM    456  N   HYP C  35     -16.695  34.998-190.695  0.00  0.00      CHA1  
ATOM    457  CD  HYP C  35     -15.805  35.627-191.715  0.00  0.00      CHA1  
ATOM    458  HD1 HYP C  35     -16.314  35.868-192.672  0.00  0.00      CHA1  
ATOM    459  HD2 HYP C  35     -15.466  36.607-191.316  0.00  0.00      CHA1  
ATOM    460  CA  HYP C  35     -15.910  34.410-189.639  0.00  0.00      CHA1  
ATOM    461  HA  HYP C  35     -16.365  33.576-189.126  0.00  0.00      CHA1  
ATOM    462  CB  HYP C  35     -14.837  33.767-190.491  0.00  0.00      CHA1  
ATOM    463  HB1 HYP C  35     -15.316  32.810-190.787  0.00  0.00      CHA1  
ATOM    464  HB2 HYP C  35     -13.872  33.486-190.018  0.00  0.00      CHA1  
ATOM    465  CG  HYP C  35     -14.648  34.595-191.790  0.00  0.00      CHA1  
ATOM    466  HG  HYP C  35     -13.645  35.072-191.831  0.00  0.00      CHA1  
ATOM    467  OE  HYP C  35     -14.711  33.745-192.941  0.00  0.00      CHA1  
ATOM    468  HE  HYP C  35     -14.583  34.289-193.722  0.00  0.00      CHA1  
ATOM    469  C   HYP C  35     -15.344  35.334-188.574  0.00  0.00      CHA1  
ATOM    470  O   HYP C  35     -14.135  35.442-188.447  0.00  0.00      CHA1  
ATOM    471  N   GLY C  36     -16.213  35.962-187.758  0.00  0.00      CHA1  
ATOM    472  HN  GLY C  36     -15.767  36.521-187.064  0.00  0.00      CHA1  
ATOM    473  CA  GLY C  36     -17.672  35.968-187.939  0.00  0.00      CHA1  
ATOM    474  HA1 GLY C  36     -17.982  34.959-188.169  0.00  0.00      CHA1  
ATOM    475  HA2 GLY C  36     -17.939  36.731-188.655  0.00  0.00      CHA1  
ATOM    476  C   GLY C  36     -18.376  36.347-186.688  0.00  0.00      CHA1  
ATOM    477  O   GLY C  36     -17.829  36.447-185.604  0.00  0.00      CHA1  
ATOM    478  N   PRO C  37     -19.645  36.537-186.936  0.00  0.00      CHA1  
ATOM    479  CD  PRO C  37     -20.318  36.589-188.221  0.00  0.00      CHA1  
ATOM    480  HD1 PRO C  37     -20.057  35.721-188.863  0.00  0.00      CHA1  
ATOM    481  HD2 PRO C  37     -19.918  37.511-188.695  0.00  0.00      CHA1  
ATOM    482  CA  PRO C  37     -20.568  36.938-185.894  0.00  0.00      CHA1  
ATOM    483  HA  PRO C  37     -20.436  38.002-185.765  0.00  0.00      CHA1  
ATOM    484  CB  PRO C  37     -21.932  36.381-186.503  0.00  0.00      CHA1  
ATOM    485  HB1 PRO C  37     -22.794  36.959-186.106  0.00  0.00      CHA1  
ATOM    486  HB2 PRO C  37     -22.073  35.318-186.215  0.00  0.00      CHA1  
ATOM    487  CG  PRO C  37     -21.883  36.527-188.039  0.00  0.00      CHA1  
ATOM    488  HG1 PRO C  37     -22.373  37.474-188.352  0.00  0.00      CHA1  
ATOM    489  HG2 PRO C  37     -22.367  35.674-188.562  0.00  0.00      CHA1  
ATOM    490  C   PRO C  37     -20.554  36.541-184.434  0.00  0.00      CHA1  
ATOM    491  O   PRO C  37     -20.088  35.451-183.977  0.00  0.00      CHA1  
ATOM    492  N   GLN C  38     -21.153  37.465-183.571  0.00  0.00      CHA1  
ATOM    493  HN  GLN C  38     -21.515  38.330-183.911  0.00  0.00      CHA1  
ATOM    494  CA  GLN C  38     -21.589  37.335-182.150  0.00  0.00      CHA1  
ATOM    495  HA  GLN C  38     -22.652  37.519-182.209  0.00  0.00      CHA1  
ATOM    496  CB  GLN C  38     -21.399  35.917-181.498  0.00  0.00      CHA1  
ATOM    497  HB1 GLN C  38     -22.098  35.572-180.706  0.00  0.00      CHA1  
ATOM    498  HB2 GLN C  38     -21.800  35.296-182.327  0.00  0.00      CHA1  
ATOM    499  CG  GLN C  38     -19.963  35.586-181.007  0.00  0.00      CHA1  
ATOM    500  HG1 GLN C  38     -19.248  36.018-181.739  0.00  0.00      CHA1  
ATOM    501  HG2 GLN C  38     -19.726  36.055-180.028  0.00  0.00      CHA1  
ATOM    502  CD  GLN C  38     -19.718  34.066-180.735  0.00  0.00      CHA1  
ATOM    503  OE1 GLN C  38     -20.033  33.503-179.657  0.00  0.00      CHA1  
ATOM    504  NE2 GLN C  38     -19.161  33.370-181.776  0.00  0.00      CHA1  
ATOM    505 HE21 GLN C  38     -19.004  32.384-181.707  0.00  0.00      CHA1  
ATOM    506 HE22 GLN C  38     -18.863  33.829-182.612  0.00  0.00      CHA1  
ATOM    507  C   GLN C  38     -20.813  38.363-181.305  0.00  0.00      CHA1  
ATOM    508  O   GLN C  38     -21.172  38.658-180.102  0.00  0.00      CHA1  
ATOM    509  N   GLY C  39     -19.721  39.004-181.870  0.00  0.00      CHA1  
ATOM    510  HN  GLY C  39     -19.624  38.892-182.856  0.00  0.00      CHA1  
ATOM    511  CA  GLY C  39     -19.134  40.141-181.167  0.00  0.00      CHA1  
ATOM    512  HA1 GLY C  39     -19.878  40.884-180.923  0.00  0.00      CHA1  
ATOM    513  HA2 GLY C  39     -18.380  40.455-181.873  0.00  0.00      CHA1  
ATOM    514  C   GLY C  39     -18.287  39.908-179.849  0.00  0.00      CHA1  
ATOM    515  O   GLY C  39     -17.868  40.877-179.231  0.00  0.00      CHA1  
ATOM    516  N   PHE C  40     -18.035  38.607-179.543  0.00  0.00      CHA1  
ATOM    517  HN  PHE C  40     -18.491  37.914-180.095  0.00  0.00      CHA1  
ATOM    518  CA  PHE C  40     -17.254  38.182-178.379  0.00  0.00      CHA1  
ATOM    519  HA  PHE C  40     -17.527  37.163-178.151  0.00  0.00      CHA1  
ATOM    520  CB  PHE C  40     -15.746  38.407-178.672  0.00  0.00      CHA1  
ATOM    521  HB1 PHE C  40     -15.597  39.446-179.034  0.00  0.00      CHA1  
ATOM    522  HB2 PHE C  40     -15.100  38.141-177.808  0.00  0.00      CHA1  
ATOM    523  CG  PHE C  40     -15.407  37.312-179.562  0.00  0.00      CHA1  
ATOM    524  CD1 PHE C  40     -15.487  37.607-180.960  0.00  0.00      CHA1  
ATOM    525  HD1 PHE C  40     -15.745  38.584-181.342  0.00  0.00      CHA1  
ATOM    526  CE1 PHE C  40     -15.342  36.606-181.890  0.00  0.00      CHA1  
ATOM    527  HE1 PHE C  40     -15.604  36.771-182.925  0.00  0.00      CHA1  
ATOM    528  CZ  PHE C  40     -15.014  35.315-181.471  0.00  0.00      CHA1  
ATOM    529  HZ  PHE C  40     -14.798  34.572-182.224  0.00  0.00      CHA1  
ATOM    530  CD2 PHE C  40     -14.984  36.038-179.153  0.00  0.00      CHA1  
ATOM    531  HD2 PHE C  40     -14.916  35.773-178.108  0.00  0.00      CHA1  
ATOM    532  CE2 PHE C  40     -14.746  35.005-180.135  0.00  0.00      CHA1  
ATOM    533  HE2 PHE C  40     -14.576  34.028-179.706  0.00  0.00      CHA1  
ATOM    534  C   PHE C  40     -17.477  38.752-177.006  0.00  0.00      CHA1  
ATOM    535  O   PHE C  40     -16.528  39.274-176.384  0.00  0.00      CHA1  
ATOM    536  N   GLN C  41     -18.644  38.634-176.338  0.00  0.00      CHA1  
ATOM    537  HN  GLN C  41     -19.461  38.231-176.743  0.00  0.00      CHA1  
ATOM    538  CA  GLN C  41     -18.709  38.626-174.852  0.00  0.00      CHA1  
ATOM    539  HA  GLN C  41     -17.772  38.221-174.497  0.00  0.00      CHA1  
ATOM    540  CB  GLN C  41     -18.945  39.959-174.132  0.00  0.00      CHA1  
ATOM    541  HB1 GLN C  41     -19.961  40.312-174.412  0.00  0.00      CHA1  
ATOM    542  HB2 GLN C  41     -19.017  39.778-173.038  0.00  0.00      CHA1  
ATOM    543  CG  GLN C  41     -17.866  41.023-174.471  0.00  0.00      CHA1  
ATOM    544  HG1 GLN C  41     -16.821  40.665-174.357  0.00  0.00      CHA1  
ATOM    545  HG2 GLN C  41     -17.928  41.495-175.474  0.00  0.00      CHA1  
ATOM    546  CD  GLN C  41     -18.070  42.141-173.473  0.00  0.00      CHA1  
ATOM    547  OE1 GLN C  41     -18.313  43.328-173.780  0.00  0.00      CHA1  
ATOM    548  NE2 GLN C  41     -17.817  41.768-172.177  0.00  0.00      CHA1  
ATOM    549 HE21 GLN C  41     -17.742  42.459-171.458  0.00  0.00      CHA1  
ATOM    550 HE22 GLN C  41     -17.375  40.881-172.038  0.00  0.00      CHA1  
ATOM    551  C   GLN C  41     -19.696  37.568-174.442  0.00  0.00      CHA1  
ATOM    552  O   GLN C  41     -20.718  37.359-175.103  0.00  0.00      CHA1  
ATOM    553  N   GLY C  42     -19.480  36.854-173.351  0.00  0.00      CHA1  
ATOM    554  HN  GLY C  42     -18.610  36.968-172.876  0.00  0.00      CHA1  
ATOM    555  CA  GLY C  42     -20.325  35.736-173.002  0.00  0.00      CHA1  
ATOM    556  HA1 GLY C  42     -19.906  35.129-172.213  0.00  0.00      CHA1  
ATOM    557  HA2 GLY C  42     -20.307  35.096-173.871  0.00  0.00      CHA1  
ATOM    558  C   GLY C  42     -21.743  36.023-172.573  0.00  0.00      CHA1  
ATOM    559  O   GLY C  42     -21.985  37.180-172.198  0.00  0.00      CHA1  
ATOM    560  N   PRO C  43     -22.652  35.118-172.619  0.00  0.00      CHA1  
ATOM    561  CD  PRO C  43     -22.546  33.842-173.340  0.00  0.00      CHA1  
ATOM    562  HD1 PRO C  43     -21.767  33.276-172.786  0.00  0.00      CHA1  
ATOM    563  HD2 PRO C  43     -22.329  34.023-174.414  0.00  0.00      CHA1  
ATOM    564  CA  PRO C  43     -24.034  35.386-172.273  0.00  0.00      CHA1  
ATOM    565  HA  PRO C  43     -24.256  36.384-172.621  0.00  0.00      CHA1  
ATOM    566  CB  PRO C  43     -24.822  34.423-173.201  0.00  0.00      CHA1  
ATOM    567  HB1 PRO C  43     -24.861  34.757-174.260  0.00  0.00      CHA1  
ATOM    568  HB2 PRO C  43     -25.813  34.124-172.798  0.00  0.00      CHA1  
ATOM    569  CG  PRO C  43     -23.968  33.204-173.265  0.00  0.00      CHA1  
ATOM    570  HG1 PRO C  43     -24.183  32.485-174.084  0.00  0.00      CHA1  
ATOM    571  HG2 PRO C  43     -24.184  32.629-172.339  0.00  0.00      CHA1  
ATOM    572  C   PRO C  43     -24.524  35.264-170.796  0.00  0.00      CHA1  
ATOM    573  O   PRO C  43     -24.788  34.124-170.437  0.00  0.00      CHA1  
ATOM    574  N   HYP C  44     -24.630  36.219-169.880  0.00  0.00      CHA1  
ATOM    575  CD  HYP C  44     -24.843  37.583-170.309  0.00  0.00      CHA1  
ATOM    576  HD1 HYP C  44     -25.341  37.696-171.295  0.00  0.00      CHA1  
ATOM    577  HD2 HYP C  44     -23.853  38.087-170.274  0.00  0.00      CHA1  
ATOM    578  CA  HYP C  44     -25.341  35.936-168.641  0.00  0.00      CHA1  
ATOM    579  HA  HYP C  44     -26.365  35.685-168.874  0.00  0.00      CHA1  
ATOM    580  CB  HYP C  44     -25.261  37.288-167.957  0.00  0.00      CHA1  
ATOM    581  HB1 HYP C  44     -24.238  37.558-167.619  0.00  0.00      CHA1  
ATOM    582  HB2 HYP C  44     -26.035  37.418-167.171  0.00  0.00      CHA1  
ATOM    583  CG  HYP C  44     -25.692  38.148-169.129  0.00  0.00      CHA1  
ATOM    584  HG  HYP C  44     -26.768  37.947-169.322  0.00  0.00      CHA1  
ATOM    585  OE  HYP C  44     -25.420  39.527-168.888  0.00  0.00      CHA1  
ATOM    586  HE  HYP C  44     -26.141  39.842-168.339  0.00  0.00      CHA1  
ATOM    587  C   HYP C  44     -24.739  34.841-167.681  0.00  0.00      CHA1  
ATOM    588  O   HYP C  44     -23.637  34.948-167.150  0.00  0.00      CHA1  
ATOM    589  N   GLY C  45     -25.545  33.813-167.504  0.00  0.00      CHA1  
ATOM    590  HN  GLY C  45     -26.334  33.741-168.108  0.00  0.00      CHA1  
ATOM    591  CA  GLY C  45     -25.222  32.729-166.537  0.00  0.00      CHA1  
ATOM    592  HA1 GLY C  45     -24.175  32.464-166.565  0.00  0.00      CHA1  
ATOM    593  HA2 GLY C  45     -25.867  31.916-166.836  0.00  0.00      CHA1  
ATOM    594  C   GLY C  45     -25.705  32.876-165.056  0.00  0.00      CHA1  
ATOM    595  O   GLY C  45     -25.114  33.560-164.220  0.00  0.00      CHA1  
ATOM    596  N   GLU C  46     -26.887  32.281-164.772  0.00  0.00      CHA1  
ATOM    597  HN  GLU C  46     -27.356  31.648-165.383  0.00  0.00      CHA1  
ATOM    598  CA  GLU C  46     -27.615  32.583-163.584  0.00  0.00      CHA1  
ATOM    599  HA  GLU C  46     -27.655  33.656-163.469  0.00  0.00      CHA1  
ATOM    600  CB  GLU C  46     -29.067  32.215-163.818  0.00  0.00      CHA1  
ATOM    601  HB1 GLU C  46     -29.667  32.577-162.956  0.00  0.00      CHA1  
ATOM    602  HB2 GLU C  46     -29.398  32.737-164.741  0.00  0.00      CHA1  
ATOM    603  CG  GLU C  46     -29.469  30.729-164.146  0.00  0.00      CHA1  
ATOM    604  HG1 GLU C  46     -28.785  30.160-164.812  0.00  0.00      CHA1  
ATOM    605  HG2 GLU C  46     -29.531  30.154-163.198  0.00  0.00      CHA1  
ATOM    606  CD  GLU C  46     -30.844  30.669-164.817  0.00  0.00      CHA1  
ATOM    607  OE1 GLU C  46     -30.880  30.829-166.052  0.00  0.00      CHA1  
ATOM    608  OE2 GLU C  46     -31.824  30.530-164.024  0.00  0.00      CHA1  
ATOM    609  C   GLU C  46     -26.987  32.043-162.305  0.00  0.00      CHA1  
ATOM    610  O   GLU C  46     -26.602  30.853-162.400  0.00  0.00      CHA1  
ATOM    611  N   HYP C  47     -26.868  32.639-161.177  0.00  0.00      CHA1  
ATOM    612  CD  HYP C  47     -27.455  33.961-160.875  0.00  0.00      CHA1  
ATOM    613  HD1 HYP C  47     -28.561  34.032-160.958  0.00  0.00      CHA1  
ATOM    614  HD2 HYP C  47     -27.068  34.720-161.588  0.00  0.00      CHA1  
ATOM    615  CA  HYP C  47     -26.647  31.868-159.846  0.00  0.00      CHA1  
ATOM    616  HA  HYP C  47     -27.365  31.062-159.849  0.00  0.00      CHA1  
ATOM    617  CB  HYP C  47     -27.154  32.838-158.779  0.00  0.00      CHA1  
ATOM    618  HB1 HYP C  47     -26.583  32.662-157.843  0.00  0.00      CHA1  
ATOM    619  HB2 HYP C  47     -28.236  32.676-158.589  0.00  0.00      CHA1  
ATOM    620  CG  HYP C  47     -26.941  34.216-159.370  0.00  0.00      CHA1  
ATOM    621  HG  HYP C  47     -27.699  34.936-158.994  0.00  0.00      CHA1  
ATOM    622  OE  HYP C  47     -25.603  34.636-159.428  0.00  0.00      CHA1  
ATOM    623  HE  HYP C  47     -25.569  35.473-159.898  0.00  0.00      CHA1  
ATOM    624  C   HYP C  47     -25.165  31.416-159.673  0.00  0.00      CHA1  
ATOM    625  O   HYP C  47     -24.589  31.416-158.557  0.00  0.00      CHA1  
ATOM    626  N   GLY C  48     -24.559  30.944-160.710  0.00  0.00      CHA1  
ATOM    627  HN  GLY C  48     -25.119  30.958-161.535  0.00  0.00      CHA1  
ATOM    628  CA  GLY C  48     -23.205  30.491-160.648  0.00  0.00      CHA1  
ATOM    629  HA1 GLY C  48     -22.668  31.021-159.875  0.00  0.00      CHA1  
ATOM    630  HA2 GLY C  48     -22.961  30.634-161.691  0.00  0.00      CHA1  
ATOM    631  C   GLY C  48     -23.015  29.048-160.337  0.00  0.00      CHA1  
ATOM    632  O   GLY C  48     -22.209  28.403-161.009  0.00  0.00      CHA1  
ATOM    633  N   GLU C  49     -23.609  28.551-159.274  0.00  0.00      CHA1  
ATOM    634  HN  GLU C  49     -24.144  29.104-158.640  0.00  0.00      CHA1  
ATOM    635  CA  GLU C  49     -23.198  27.268-158.662  0.00  0.00      CHA1  
ATOM    636  HA  GLU C  49     -23.089  26.514-159.428  0.00  0.00      CHA1  
ATOM    637  CB  GLU C  49     -21.880  27.366-157.993  0.00  0.00      CHA1  
ATOM    638  HB1 GLU C  49     -21.123  27.530-158.789  0.00  0.00      CHA1  
ATOM    639  HB2 GLU C  49     -21.780  28.320-157.432  0.00  0.00      CHA1  
ATOM    640  CG  GLU C  49     -21.524  26.060-157.246  0.00  0.00      CHA1  
ATOM    641  HG1 GLU C  49     -21.992  25.138-157.651  0.00  0.00      CHA1  
ATOM    642  HG2 GLU C  49     -20.422  26.026-157.386  0.00  0.00      CHA1  
ATOM    643  CD  GLU C  49     -21.516  26.089-155.707  0.00  0.00      CHA1  
ATOM    644  OE1 GLU C  49     -21.551  25.013-155.112  0.00  0.00      CHA1  
ATOM    645  OE2 GLU C  49     -21.572  27.212-155.090  0.00  0.00      CHA1  
ATOM    646  C   GLU C  49     -24.271  27.101-157.578  0.00  0.00      CHA1  
ATOM    647  O   GLU C  49     -24.258  27.659-156.498  0.00  0.00      CHA1  
ATOM    648  N   HYP C  50     -25.317  26.392-158.049  0.00  0.00      CHA1  
ATOM    649  CD  HYP C  50     -25.451  25.369-159.086  0.00  0.00      CHA1  
ATOM    650  HD1 HYP C  50     -25.391  25.882-160.070  0.00  0.00      CHA1  
ATOM    651  HD2 HYP C  50     -24.568  24.708-158.951  0.00  0.00      CHA1  
ATOM    652  CA  HYP C  50     -26.681  26.610-157.424  0.00  0.00      CHA1  
ATOM    653  HA  HYP C  50     -26.524  26.333-156.392  0.00  0.00      CHA1  
ATOM    654  CB  HYP C  50     -27.586  25.731-158.315  0.00  0.00      CHA1  
ATOM    655  HB1 HYP C  50     -27.889  26.241-159.254  0.00  0.00      CHA1  
ATOM    656  HB2 HYP C  50     -28.584  25.395-157.961  0.00  0.00      CHA1  
ATOM    657  CG  HYP C  50     -26.699  24.603-158.750  0.00  0.00      CHA1  
ATOM    658  HG  HYP C  50     -27.188  23.956-159.510  0.00  0.00      CHA1  
ATOM    659  OE  HYP C  50     -26.486  23.873-157.557  0.00  0.00      CHA1  
ATOM    660  HE  HYP C  50     -26.134  24.522-156.944  0.00  0.00      CHA1  
ATOM    661  C   HYP C  50     -27.143  28.112-157.483  0.00  0.00      CHA1  
ATOM    662  O   HYP C  50     -26.868  28.842-158.397  0.00  0.00      CHA1  
ATOM    663  N   GLY C  51     -27.889  28.651-156.487  0.00  0.00      CHA1  
ATOM    664  HN  GLY C  51     -28.406  28.077-155.857  0.00  0.00      CHA1  
ATOM    665  CA  GLY C  51     -27.677  29.984-155.880  0.00  0.00      CHA1  
ATOM    666  HA1 GLY C  51     -28.427  29.944-155.104  0.00  0.00      CHA1  
ATOM    667  HA2 GLY C  51     -27.842  30.719-156.654  0.00  0.00      CHA1  
ATOM    668  C   GLY C  51     -26.344  30.380-155.297  0.00  0.00      CHA1  
ATOM    669  O   GLY C  51     -25.642  29.498-154.767  0.00  0.00      CHA1  
ATOM    670  N   ALA C  52     -26.003  31.669-155.289  0.00  0.00      CHA1  
ATOM    671  HN  ALA C  52     -26.682  32.265-155.710  0.00  0.00      CHA1  
ATOM    672  CA  ALA C  52     -24.940  32.246-154.466  0.00  0.00      CHA1  
ATOM    673  HA  ALA C  52     -23.977  31.847-154.749  0.00  0.00      CHA1  
ATOM    674  CB  ALA C  52     -24.988  33.792-154.744  0.00  0.00      CHA1  
ATOM    675  HB1 ALA C  52     -25.993  34.246-154.874  0.00  0.00      CHA1  
ATOM    676  HB2 ALA C  52     -24.503  34.365-153.925  0.00  0.00      CHA1  
ATOM    677  HB3 ALA C  52     -24.411  34.010-155.668  0.00  0.00      CHA1  
ATOM    678  C   ALA C  52     -25.002  31.816-152.990  0.00  0.00      CHA1  
ATOM    679  O   ALA C  52     -25.993  31.290-152.471  0.00  0.00      CHA1  
ATOM    680  N   SER C  53     -23.917  32.212-152.173  0.00  0.00      CHA1  
ATOM    681  HN  SER C  53     -23.091  32.691-152.462  0.00  0.00      CHA1  
ATOM    682  CA  SER C  53     -23.887  32.045-150.749  0.00  0.00      CHA1  
ATOM    683  HA  SER C  53     -24.624  32.726-150.350  0.00  0.00      CHA1  
ATOM    684  CB  SER C  53     -24.005  30.558-150.248  0.00  0.00      CHA1  
ATOM    685  HB1 SER C  53     -24.771  30.103-150.913  0.00  0.00      CHA1  
ATOM    686  HB2 SER C  53     -23.077  29.986-150.463  0.00  0.00      CHA1  
ATOM    687  OG  SER C  53     -24.457  30.475-148.927  0.00  0.00      CHA1  
ATOM    688  HG1 SER C  53     -24.384  29.598-148.543  0.00  0.00      CHA1  
ATOM    689  C   SER C  53     -22.521  32.410-150.170  0.00  0.00      CHA1  
ATOM    690  O   SER C  53     -21.464  31.943-150.567  0.00  0.00      CHA1  
ATOM    691  N   GLY C  54     -22.623  33.297-149.191  0.00  0.00      CHA1  
ATOM    692  HN  GLY C  54     -23.542  33.464-148.844  0.00  0.00      CHA1  
ATOM    693  CA  GLY C  54     -21.564  33.770-148.366  0.00  0.00      CHA1  
ATOM    694  HA1 GLY C  54     -22.111  34.272-147.581  0.00  0.00      CHA1  
ATOM    695  HA2 GLY C  54     -20.952  34.449-148.941  0.00  0.00      CHA1  
ATOM    696  C   GLY C  54     -20.714  32.731-147.594  0.00  0.00      CHA1  
ATOM    697  O   GLY C  54     -21.252  31.699-147.212  0.00  0.00      CHA1  
ATOM    698  N   PRO C  55     -19.370  32.950-147.234  0.00  0.00      CHA1  
ATOM    699  CD  PRO C  55     -18.476  34.051-147.680  0.00  0.00      CHA1  
ATOM    700  HD1 PRO C  55     -18.882  35.085-147.718  0.00  0.00      CHA1  
ATOM    701  HD2 PRO C  55     -18.156  33.659-148.669  0.00  0.00      CHA1  
ATOM    702  CA  PRO C  55     -18.651  32.094-146.296  0.00  0.00      CHA1  
ATOM    703  HA  PRO C  55     -18.762  31.052-146.555  0.00  0.00      CHA1  
ATOM    704  CB  PRO C  55     -17.231  32.570-146.476  0.00  0.00      CHA1  
ATOM    705  HB1 PRO C  55     -16.718  32.040-147.307  0.00  0.00      CHA1  
ATOM    706  HB2 PRO C  55     -16.591  32.312-145.605  0.00  0.00      CHA1  
ATOM    707  CG  PRO C  55     -17.213  34.062-146.757  0.00  0.00      CHA1  
ATOM    708  HG1 PRO C  55     -16.296  34.452-147.249  0.00  0.00      CHA1  
ATOM    709  HG2 PRO C  55     -17.586  34.700-145.927  0.00  0.00      CHA1  
ATOM    710  C   PRO C  55     -18.995  32.212-144.789  0.00  0.00      CHA1  
ATOM    711  O   PRO C  55     -19.263  31.162-144.190  0.00  0.00      CHA1  
ATOM    712  N   MET C  56     -18.954  33.395-144.154  0.00  0.00      CHA1  
ATOM    713  HN  MET C  56     -18.643  34.170-144.698  0.00  0.00      CHA1  
ATOM    714  CA  MET C  56     -19.186  33.525-142.703  0.00  0.00      CHA1  
ATOM    715  HA  MET C  56     -18.481  32.840-142.256  0.00  0.00      CHA1  
ATOM    716  CB  MET C  56     -18.845  34.959-142.126  0.00  0.00      CHA1  
ATOM    717  HB1 MET C  56     -19.353  35.578-142.896  0.00  0.00      CHA1  
ATOM    718  HB2 MET C  56     -19.197  35.112-141.083  0.00  0.00      CHA1  
ATOM    719  CG  MET C  56     -17.306  35.191-142.263  0.00  0.00      CHA1  
ATOM    720  HG1 MET C  56     -16.692  34.332-141.916  0.00  0.00      CHA1  
ATOM    721  HG2 MET C  56     -17.143  35.114-143.360  0.00  0.00      CHA1  
ATOM    722  SD  MET C  56     -16.888  36.739-141.446  0.00  0.00      CHA1  
ATOM    723  CE  MET C  56     -16.921  36.037-139.719  0.00  0.00      CHA1  
ATOM    724  HE1 MET C  56     -17.962  35.766-139.441  0.00  0.00      CHA1  
ATOM    725  HE2 MET C  56     -16.218  35.178-139.758  0.00  0.00      CHA1  
ATOM    726  HE3 MET C  56     -16.608  36.792-138.966  0.00  0.00      CHA1  
ATOM    727  C   MET C  56     -20.615  33.291-142.254  0.00  0.00      CHA1  
ATOM    728  O   MET C  56     -21.593  33.845-142.776  0.00  0.00      CHA1  
ATOM    729  N   GLY C  57     -20.768  32.468-141.200  0.00  0.00      CHA1  
ATOM    730  HN  GLY C  57     -19.970  32.021-140.802  0.00  0.00      CHA1  
ATOM    731  CA  GLY C  57     -22.087  32.179-140.636  0.00  0.00      CHA1  
ATOM    732  HA1 GLY C  57     -22.158  31.107-140.748  0.00  0.00      CHA1  
ATOM    733  HA2 GLY C  57     -22.971  32.667-141.019  0.00  0.00      CHA1  
ATOM    734  C   GLY C  57     -22.211  32.402-139.187  0.00  0.00      CHA1  
ATOM    735  O   GLY C  57     -22.683  31.471-138.577  0.00  0.00      CHA1  
ATOM    736  N   PRO C  58     -21.816  33.458-138.520  0.00  0.00      CHA1  
ATOM    737  CD  PRO C  58     -21.045  34.550-139.045  0.00  0.00      CHA1  
ATOM    738  HD1 PRO C  58     -21.537  35.022-139.922  0.00  0.00      CHA1  
ATOM    739  HD2 PRO C  58     -19.995  34.230-139.221  0.00  0.00      CHA1  
ATOM    740  CA  PRO C  58     -21.675  33.621-137.055  0.00  0.00      CHA1  
ATOM    741  HA  PRO C  58     -20.726  33.222-136.727  0.00  0.00      CHA1  
ATOM    742  CB  PRO C  58     -21.673  35.118-136.870  0.00  0.00      CHA1  
ATOM    743  HB1 PRO C  58     -21.233  35.398-135.889  0.00  0.00      CHA1  
ATOM    744  HB2 PRO C  58     -22.688  35.537-137.037  0.00  0.00      CHA1  
ATOM    745  CG  PRO C  58     -20.822  35.584-138.024  0.00  0.00      CHA1  
ATOM    746  HG1 PRO C  58     -19.739  35.694-137.802  0.00  0.00      CHA1  
ATOM    747  HG2 PRO C  58     -21.112  36.579-138.423  0.00  0.00      CHA1  
ATOM    748  C   PRO C  58     -22.669  32.941-136.139  0.00  0.00      CHA1  
ATOM    749  O   PRO C  58     -23.877  33.174-136.221  0.00  0.00      CHA1  
ATOM    750  N   ARG C  59     -22.147  32.158-135.149  0.00  0.00      CHA1  
ATOM    751  HN  ARG C  59     -21.232  31.786-135.287  0.00  0.00      CHA1  
ATOM    752  CA  ARG C  59     -22.817  31.795-133.856  0.00  0.00      CHA1  
ATOM    753  HA  ARG C  59     -23.671  31.184-134.109  0.00  0.00      CHA1  
ATOM    754  CB  ARG C  59     -21.799  30.957-133.028  0.00  0.00      CHA1  
ATOM    755  HB1 ARG C  59     -22.241  30.293-132.255  0.00  0.00      CHA1  
ATOM    756  HB2 ARG C  59     -21.265  30.271-133.719  0.00  0.00      CHA1  
ATOM    757  CG  ARG C  59     -20.677  31.715-132.264  0.00  0.00      CHA1  
ATOM    758  HG1 ARG C  59     -21.200  32.263-131.452  0.00  0.00      CHA1  
ATOM    759  HG2 ARG C  59     -20.053  30.947-131.759  0.00  0.00      CHA1  
ATOM    760  CD  ARG C  59     -19.657  32.597-133.035  0.00  0.00      CHA1  
ATOM    761  HD1 ARG C  59     -18.687  32.569-132.495  0.00  0.00      CHA1  
ATOM    762  HD2 ARG C  59     -19.423  32.274-134.071  0.00  0.00      CHA1  
ATOM    763  NE  ARG C  59     -20.122  34.010-133.021  0.00  0.00      CHA1  
ATOM    764  HE  ARG C  59     -20.858  34.187-132.368  0.00  0.00      CHA1  
ATOM    765  CZ  ARG C  59     -19.640  35.100-133.708  0.00  0.00      CHA1  
ATOM    766  NH1 ARG C  59     -18.681  35.153-134.641  0.00  0.00      CHA1  
ATOM    767 HH11 ARG C  59     -18.730  36.017-135.143  0.00  0.00      CHA1  
ATOM    768 HH12 ARG C  59     -18.367  34.324-135.103  0.00  0.00      CHA1  
ATOM    769  NH2 ARG C  59     -20.170  36.222-133.406  0.00  0.00      CHA1  
ATOM    770 HH21 ARG C  59     -19.898  36.909-134.080  0.00  0.00      CHA1  
ATOM    771 HH22 ARG C  59     -21.147  36.165-133.200  0.00  0.00      CHA1  
ATOM    772  C   ARG C  59     -23.234  33.023-133.068  0.00  0.00      CHA1  
ATOM    773  O   ARG C  59     -22.994  34.143-133.486  0.00  0.00      CHA1  
ATOM    774  N   GLY C  60     -23.955  32.849-131.940  0.00  0.00      CHA1  
ATOM    775  HN  GLY C  60     -24.079  31.909-131.631  0.00  0.00      CHA1  
ATOM    776  CA  GLY C  60     -24.427  33.953-131.178  0.00  0.00      CHA1  
ATOM    777  HA1 GLY C  60     -25.108  33.504-130.470  0.00  0.00      CHA1  
ATOM    778  HA2 GLY C  60     -24.925  34.584-131.900  0.00  0.00      CHA1  
ATOM    779  C   GLY C  60     -23.404  34.700-130.492  0.00  0.00      CHA1  
ATOM    780  O   GLY C  60     -22.219  34.194-130.332  0.00  0.00      CHA1  
ATOM    781  N   PRO C  61     -23.516  35.957-130.003  0.00  0.00      CHA1  
ATOM    782  CD  PRO C  61     -24.743  36.717-130.014  0.00  0.00      CHA1  
ATOM    783  HD1 PRO C  61     -25.602  36.204-129.531  0.00  0.00      CHA1  
ATOM    784  HD2 PRO C  61     -25.123  36.943-131.033  0.00  0.00      CHA1  
ATOM    785  CA  PRO C  61     -22.504  36.582-129.135  0.00  0.00      CHA1  
ATOM    786  HA  PRO C  61     -21.493  36.536-129.511  0.00  0.00      CHA1  
ATOM    787  CB  PRO C  61     -22.978  38.054-129.209  0.00  0.00      CHA1  
ATOM    788  HB1 PRO C  61     -22.671  38.322-130.242  0.00  0.00      CHA1  
ATOM    789  HB2 PRO C  61     -22.527  38.661-128.394  0.00  0.00      CHA1  
ATOM    790  CG  PRO C  61     -24.466  37.975-129.221  0.00  0.00      CHA1  
ATOM    791  HG1 PRO C  61     -25.064  38.828-129.608  0.00  0.00      CHA1  
ATOM    792  HG2 PRO C  61     -24.770  37.703-128.187  0.00  0.00      CHA1  
ATOM    793  C   PRO C  61     -22.511  35.918-127.733  0.00  0.00      CHA1  
ATOM    794  O   PRO C  61     -23.447  35.149-127.477  0.00  0.00      CHA1  
ATOM    795  N   PRO C  62     -21.553  36.186-126.826  0.00  0.00      CHA1  
ATOM    796  CD  PRO C  62     -20.365  36.952-127.035  0.00  0.00      CHA1  
ATOM    797  HD1 PRO C  62     -20.763  37.989-127.040  0.00  0.00      CHA1  
ATOM    798  HD2 PRO C  62     -19.807  36.731-127.970  0.00  0.00      CHA1  
ATOM    799  CA  PRO C  62     -21.606  35.797-125.399  0.00  0.00      CHA1  
ATOM    800  HA  PRO C  62     -21.449  34.729-125.442  0.00  0.00      CHA1  
ATOM    801  CB  PRO C  62     -20.404  36.540-124.698  0.00  0.00      CHA1  
ATOM    802  HB1 PRO C  62     -19.958  35.971-123.854  0.00  0.00      CHA1  
ATOM    803  HB2 PRO C  62     -20.747  37.560-124.424  0.00  0.00      CHA1  
ATOM    804  CG  PRO C  62     -19.436  36.743-125.882  0.00  0.00      CHA1  
ATOM    805  HG1 PRO C  62     -18.839  35.846-126.153  0.00  0.00      CHA1  
ATOM    806  HG2 PRO C  62     -18.650  37.509-125.709  0.00  0.00      CHA1  
ATOM    807  C   PRO C  62     -22.948  35.914-124.661  0.00  0.00      CHA1  
ATOM    808  O   PRO C  62     -23.535  37.000-124.663  0.00  0.00      CHA1  
ATOM    809  N   GLY C  63     -23.458  34.820-123.995  0.00  0.00      CHA1  
ATOM    810  HN  GLY C  63     -23.101  33.891-124.049  0.00  0.00      CHA1  
ATOM    811  CA  GLY C  63     -24.738  34.958-123.296  0.00  0.00      CHA1  
ATOM    812  HA1 GLY C  63     -25.022  33.994-122.902  0.00  0.00      CHA1  
ATOM    813  HA2 GLY C  63     -25.480  35.380-123.958  0.00  0.00      CHA1  
ATOM    814  C   GLY C  63     -24.528  35.865-122.080  0.00  0.00      CHA1  
ATOM    815  O   GLY C  63     -23.445  36.317-121.659  0.00  0.00      CHA1  
ATOM    816  N   PRO C  64     -25.666  36.153-121.428  0.00  0.00      CHA1  
ATOM    817  CD  PRO C  64     -26.994  35.887-121.979  0.00  0.00      CHA1  
ATOM    818  HD1 PRO C  64     -27.304  34.821-122.007  0.00  0.00      CHA1  
ATOM    819  HD2 PRO C  64     -27.214  36.355-122.962  0.00  0.00      CHA1  
ATOM    820  CA  PRO C  64     -25.731  36.685-120.057  0.00  0.00      CHA1  
ATOM    821  HA  PRO C  64     -25.320  37.680-120.151  0.00  0.00      CHA1  
ATOM    822  CB  PRO C  64     -27.230  36.607-119.760  0.00  0.00      CHA1  
ATOM    823  HB1 PRO C  64     -27.480  37.524-119.185  0.00  0.00      CHA1  
ATOM    824  HB2 PRO C  64     -27.513  35.709-119.171  0.00  0.00      CHA1  
ATOM    825  CG  PRO C  64     -27.980  36.559-121.104  0.00  0.00      CHA1  
ATOM    826  HG1 PRO C  64     -28.121  37.586-121.504  0.00  0.00      CHA1  
ATOM    827  HG2 PRO C  64     -28.890  35.986-120.826  0.00  0.00      CHA1  
ATOM    828  C   PRO C  64     -24.795  35.929-119.065  0.00  0.00      CHA1  
ATOM    829  O   PRO C  64     -24.543  34.766-119.289  0.00  0.00      CHA1  
ATOM    830  N   HYP C  65     -24.216  36.465-118.062  0.00  0.00      CHA1  
ATOM    831  CD  HYP C  65     -24.697  37.728-117.435  0.00  0.00      CHA1  
ATOM    832  HD1 HYP C  65     -25.690  37.544-116.973  0.00  0.00      CHA1  
ATOM    833  HD2 HYP C  65     -24.920  38.540-118.161  0.00  0.00      CHA1  
ATOM    834  CA  HYP C  65     -23.290  35.753-117.205  0.00  0.00      CHA1  
ATOM    835  HA  HYP C  65     -22.283  35.723-117.593  0.00  0.00      CHA1  
ATOM    836  CB  HYP C  65     -23.202  36.685-115.992  0.00  0.00      CHA1  
ATOM    837  HB1 HYP C  65     -22.182  36.656-115.552  0.00  0.00      CHA1  
ATOM    838  HB2 HYP C  65     -23.958  36.375-115.239  0.00  0.00      CHA1  
ATOM    839  CG  HYP C  65     -23.630  38.076-116.380  0.00  0.00      CHA1  
ATOM    840  HG  HYP C  65     -24.175  38.552-115.537  0.00  0.00      CHA1  
ATOM    841  OE  HYP C  65     -22.583  38.890-116.951  0.00  0.00      CHA1  
ATOM    842  HE  HYP C  65     -22.128  39.407-116.282  0.00  0.00      CHA1  
ATOM    843  C   HYP C  65     -23.537  34.311-116.724  0.00  0.00      CHA1  
ATOM    844  O   HYP C  65     -22.567  33.557-116.734  0.00  0.00      CHA1  
ATOM    845  N   GLY C  66     -24.714  33.864-116.279  0.00  0.00      CHA1  
ATOM    846  HN  GLY C  66     -25.535  34.426-116.346  0.00  0.00      CHA1  
ATOM    847  CA  GLY C  66     -24.934  32.585-115.603  0.00  0.00      CHA1  
ATOM    848  HA1 GLY C  66     -23.940  32.327-115.268  0.00  0.00      CHA1  
ATOM    849  HA2 GLY C  66     -25.292  31.885-116.342  0.00  0.00      CHA1  
ATOM    850  C   GLY C  66     -25.953  32.521-114.507  0.00  0.00      CHA1  
ATOM    851  O   GLY C  66     -26.142  33.470-113.760  0.00  0.00      CHA1  
ATOM    852  N   LYS C  67     -26.591  31.363-114.406  0.00  0.00      CHA1  
ATOM    853  HN  LYS C  67     -26.294  30.589-114.960  0.00  0.00      CHA1  
ATOM    854  CA  LYS C  67     -27.640  31.172-113.397  0.00  0.00      CHA1  
ATOM    855  HA  LYS C  67     -28.052  32.128-113.109  0.00  0.00      CHA1  
ATOM    856  CB  LYS C  67     -28.796  30.302-113.898  0.00  0.00      CHA1  
ATOM    857  HB1 LYS C  67     -29.546  30.158-113.091  0.00  0.00      CHA1  
ATOM    858  HB2 LYS C  67     -29.247  30.955-114.675  0.00  0.00      CHA1  
ATOM    859  CG  LYS C  67     -28.439  29.086-114.689  0.00  0.00      CHA1  
ATOM    860  HG1 LYS C  67     -29.301  28.805-115.331  0.00  0.00      CHA1  
ATOM    861  HG2 LYS C  67     -27.560  29.307-115.331  0.00  0.00      CHA1  
ATOM    862  CD  LYS C  67     -28.136  27.775-113.865  0.00  0.00      CHA1  
ATOM    863  HD1 LYS C  67     -28.273  26.937-114.582  0.00  0.00      CHA1  
ATOM    864  HD2 LYS C  67     -27.099  27.863-113.474  0.00  0.00      CHA1  
ATOM    865  CE  LYS C  67     -29.071  27.363-112.666  0.00  0.00      CHA1  
ATOM    866  HE1 LYS C  67     -28.509  26.586-112.106  0.00  0.00      CHA1  
ATOM    867  HE2 LYS C  67     -29.143  28.292-112.061  0.00  0.00      CHA1  
ATOM    868  NZ  LYS C  67     -30.423  27.020-112.968  0.00  0.00      CHA1  
ATOM    869  HZ1 LYS C  67     -30.650  26.245-112.313  0.00  0.00      CHA1  
ATOM    870  HZ2 LYS C  67     -30.945  27.907-112.822  0.00  0.00      CHA1  
ATOM    871  HZ3 LYS C  67     -30.624  26.621-113.907  0.00  0.00      CHA1  
ATOM    872  C   LYS C  67     -27.084  30.609-112.134  0.00  0.00      CHA1  
ATOM    873  O   LYS C  67     -25.970  30.046-112.234  0.00  0.00      CHA1  
ATOM    874  N   ASN C  68     -27.670  30.664-110.909  0.00  0.00      CHA1  
ATOM    875  HN  ASN C  68     -28.584  31.002-110.697  0.00  0.00      CHA1  
ATOM    876  CA  ASN C  68     -27.084  30.090-109.743  0.00  0.00      CHA1  
ATOM    877  HA  ASN C  68     -26.350  30.812-109.417  0.00  0.00      CHA1  
ATOM    878  CB  ASN C  68     -28.127  29.876-108.639  0.00  0.00      CHA1  
ATOM    879  HB1 ASN C  68     -28.990  29.242-108.934  0.00  0.00      CHA1  
ATOM    880  HB2 ASN C  68     -27.765  29.250-107.796  0.00  0.00      CHA1  
ATOM    881  CG  ASN C  68     -28.714  31.134-108.141  0.00  0.00      CHA1  
ATOM    882  OD1 ASN C  68     -28.411  32.243-108.560  0.00  0.00      CHA1  
ATOM    883  ND2 ASN C  68     -29.693  30.950-107.234  0.00  0.00      CHA1  
ATOM    884 HD21 ASN C  68     -29.903  31.761-106.689  0.00  0.00      CHA1  
ATOM    885 HD22 ASN C  68     -30.021  30.060-106.916  0.00  0.00      CHA1  
ATOM    886  C   ASN C  68     -26.402  28.760-109.830  0.00  0.00      CHA1  
ATOM    887  O   ASN C  68     -27.007  27.707-109.975  0.00  0.00      CHA1  
ATOM    888  N   GLY C  69     -25.098  28.657-109.516  0.00  0.00      CHA1  
ATOM    889  HN  GLY C  69     -24.478  29.419-109.683  0.00  0.00      CHA1  
ATOM    890  CA  GLY C  69     -24.391  27.526-109.014  0.00  0.00      CHA1  
ATOM    891  HA1 GLY C  69     -23.368  27.866-109.072  0.00  0.00      CHA1  
ATOM    892  HA2 GLY C  69     -24.538  26.672-109.658  0.00  0.00      CHA1  
ATOM    893  C   GLY C  69     -24.792  27.111-107.660  0.00  0.00      CHA1  
ATOM    894  O   GLY C  69     -25.325  27.874-106.909  0.00  0.00      CHA1  
ATOM    895  N   ASP C  70     -24.401  25.905-107.262  0.00  0.00      CHA1  
ATOM    896  HN  ASP C  70     -23.823  25.445-107.932  0.00  0.00      CHA1  
ATOM    897  CA  ASP C  70     -24.640  25.302-105.975  0.00  0.00      CHA1  
ATOM    898  HA  ASP C  70     -24.429  24.261-106.166  0.00  0.00      CHA1  
ATOM    899  CB  ASP C  70     -23.583  25.638-104.862  0.00  0.00      CHA1  
ATOM    900  HB1 ASP C  70     -23.707  26.702-104.569  0.00  0.00      CHA1  
ATOM    901  HB2 ASP C  70     -23.708  24.883-104.056  0.00  0.00      CHA1  
ATOM    902  CG  ASP C  70     -22.147  25.631-105.410  0.00  0.00      CHA1  
ATOM    903  OD1 ASP C  70     -21.926  25.089-106.498  0.00  0.00      CHA1  
ATOM    904  OD2 ASP C  70     -21.216  26.020-104.701  0.00  0.00      CHA1  
ATOM    905  C   ASP C  70     -26.065  25.408-105.515  0.00  0.00      CHA1  
ATOM    906  O   ASP C  70     -27.134  25.599-106.142  0.00  0.00      CHA1  
ATOM    907  N   ASP C  71     -26.210  25.213-104.160  0.00  0.00      CHA1  
ATOM    908  HN  ASP C  71     -25.415  24.919-103.635  0.00  0.00      CHA1  
ATOM    909  CA  ASP C  71     -27.233  25.624-103.268  0.00  0.00      CHA1  
ATOM    910  HA  ASP C  71     -28.023  26.128-103.805  0.00  0.00      CHA1  
ATOM    911  CB  ASP C  71     -27.615  24.249-102.593  0.00  0.00      CHA1  
ATOM    912  HB1 ASP C  71     -26.734  23.739-102.149  0.00  0.00      CHA1  
ATOM    913  HB2 ASP C  71     -28.401  24.376-101.818  0.00  0.00      CHA1  
ATOM    914  CG  ASP C  71     -28.318  23.303-103.549  0.00  0.00      CHA1  
ATOM    915  OD1 ASP C  71     -29.378  23.655-104.143  0.00  0.00      CHA1  
ATOM    916  OD2 ASP C  71     -27.895  22.168-103.717  0.00  0.00      CHA1  
ATOM    917  C   ASP C  71     -26.692  26.573-102.230  0.00  0.00      CHA1  
ATOM    918  O   ASP C  71     -27.424  26.906-101.297  0.00  0.00      CHA1  
ATOM    919  N   GLY C  72     -25.394  27.046-102.412  0.00  0.00      CHA1  
ATOM    920  HN  GLY C  72     -24.771  26.805-103.151  0.00  0.00      CHA1  
ATOM    921  CA  GLY C  72     -24.844  27.643-101.200  0.00  0.00      CHA1  
ATOM    922  HA1 GLY C  72     -25.669  27.998-100.600  0.00  0.00      CHA1  
ATOM    923  HA2 GLY C  72     -24.159  28.452-101.405  0.00  0.00      CHA1  
ATOM    924  C   GLY C  72     -24.134  26.588-100.370  0.00  0.00      CHA1  
ATOM    925  O   GLY C  72     -24.044  25.464-100.777  0.00  0.00      CHA1  
ATOM    926  N   GLU C  73     -23.585  27.016 -99.217  0.00  0.00      CHA1  
ATOM    927  HN  GLU C  73     -23.699  27.949 -98.886  0.00  0.00      CHA1  
ATOM    928  CA  GLU C  73     -22.761  26.157 -98.482  0.00  0.00      CHA1  
ATOM    929  HA  GLU C  73     -22.995  25.150 -98.793  0.00  0.00      CHA1  
ATOM    930  CB  GLU C  73     -21.286  26.468 -98.608  0.00  0.00      CHA1  
ATOM    931  HB1 GLU C  73     -21.060  26.221 -99.667  0.00  0.00      CHA1  
ATOM    932  HB2 GLU C  73     -21.116  27.553 -98.441  0.00  0.00      CHA1  
ATOM    933  CG  GLU C  73     -20.319  25.615 -97.806  0.00  0.00      CHA1  
ATOM    934  HG1 GLU C  73     -20.786  25.447 -96.813  0.00  0.00      CHA1  
ATOM    935  HG2 GLU C  73     -20.144  24.675 -98.372  0.00  0.00      CHA1  
ATOM    936  CD  GLU C  73     -19.172  26.415 -97.514  0.00  0.00      CHA1  
ATOM    937  OE1 GLU C  73     -18.579  26.376 -96.343  0.00  0.00      CHA1  
ATOM    938  OE2 GLU C  73     -18.721  27.244 -98.385  0.00  0.00      CHA1  
ATOM    939  C   GLU C  73     -23.269  26.255 -97.032  0.00  0.00      CHA1  
ATOM    940  O   GLU C  73     -23.736  27.328 -96.662  0.00  0.00      CHA1  
ATOM    941  N   ALA C  74     -23.180  25.162 -96.145  0.00  0.00      CHA1  
ATOM    942  HN  ALA C  74     -22.872  24.233 -96.337  0.00  0.00      CHA1  
ATOM    943  CA  ALA C  74     -23.771  25.268 -94.809  0.00  0.00      CHA1  
ATOM    944  HA  ALA C  74     -24.764  25.682 -94.906  0.00  0.00      CHA1  
ATOM    945  CB  ALA C  74     -23.923  23.794 -94.249  0.00  0.00      CHA1  
ATOM    946  HB1 ALA C  74     -24.836  23.373 -94.722  0.00  0.00      CHA1  
ATOM    947  HB2 ALA C  74     -23.021  23.205 -94.519  0.00  0.00      CHA1  
ATOM    948  HB3 ALA C  74     -24.002  23.866 -93.144  0.00  0.00      CHA1  
ATOM    949  C   ALA C  74     -23.118  26.327 -93.894  0.00  0.00      CHA1  
ATOM    950  O   ALA C  74     -21.926  26.710 -93.914  0.00  0.00      CHA1  
ATOM    951  N   GLY C  75     -23.949  27.020 -93.093  0.00  0.00      CHA1  
ATOM    952  HN  GLY C  75     -24.863  26.634 -92.997  0.00  0.00      CHA1  
ATOM    953  CA  GLY C  75     -23.738  28.264 -92.384  0.00  0.00      CHA1  
ATOM    954  HA1 GLY C  75     -24.660  28.338 -91.827  0.00  0.00      CHA1  
ATOM    955  HA2 GLY C  75     -23.612  29.074 -93.087  0.00  0.00      CHA1  
ATOM    956  C   GLY C  75     -22.550  28.316 -91.412  0.00  0.00      CHA1  
ATOM    957  O   GLY C  75     -22.328  27.379 -90.647  0.00  0.00      CHA1  
ATOM    958  N   LYS C  76     -21.871  29.534 -91.361  0.00  0.00      CHA1  
ATOM    959  HN  LYS C  76     -21.910  30.099 -92.181  0.00  0.00      CHA1  
ATOM    960  CA  LYS C  76     -20.982  29.857 -90.300  0.00  0.00      CHA1  
ATOM    961  HA  LYS C  76     -20.356  28.996 -90.119  0.00  0.00      CHA1  
ATOM    962  CB  LYS C  76     -20.124  31.104 -90.564  0.00  0.00      CHA1  
ATOM    963  HB1 LYS C  76     -19.233  31.241 -89.914  0.00  0.00      CHA1  
ATOM    964  HB2 LYS C  76     -19.739  30.905 -91.587  0.00  0.00      CHA1  
ATOM    965  CG  LYS C  76     -20.845  32.455 -90.699  0.00  0.00      CHA1  
ATOM    966  HG1 LYS C  76     -21.810  32.340 -91.238  0.00  0.00      CHA1  
ATOM    967  HG2 LYS C  76     -21.317  32.757 -89.740  0.00  0.00      CHA1  
ATOM    968  CD  LYS C  76     -20.114  33.485 -91.460  0.00  0.00      CHA1  
ATOM    969  HD1 LYS C  76     -19.042  33.195 -91.490  0.00  0.00      CHA1  
ATOM    970  HD2 LYS C  76     -20.496  33.461 -92.503  0.00  0.00      CHA1  
ATOM    971  CE  LYS C  76     -20.192  34.904 -90.810  0.00  0.00      CHA1  
ATOM    972  HE1 LYS C  76     -21.167  35.156 -90.341  0.00  0.00      CHA1  
ATOM    973  HE2 LYS C  76     -19.548  34.808 -89.910  0.00  0.00      CHA1  
ATOM    974  NZ  LYS C  76     -19.680  36.046 -91.577  0.00  0.00      CHA1  
ATOM    975  HZ1 LYS C  76     -18.681  35.872 -91.807  0.00  0.00      CHA1  
ATOM    976  HZ2 LYS C  76     -20.224  36.225 -92.445  0.00  0.00      CHA1  
ATOM    977  HZ3 LYS C  76     -19.688  36.889 -90.969  0.00  0.00      CHA1  
ATOM    978  C   LYS C  76     -21.888  30.042 -88.977  0.00  0.00      CHA1  
ATOM    979  O   LYS C  76     -23.069  30.340 -89.037  0.00  0.00      CHA1  
ATOM    980  N   PRO C  77     -21.384  29.818 -87.803  0.00  0.00      CHA1  
ATOM    981  CD  PRO C  77     -19.978  29.366 -87.563  0.00  0.00      CHA1  
ATOM    982  HD1 PRO C  77     -19.312  30.102 -88.062  0.00  0.00      CHA1  
ATOM    983  HD2 PRO C  77     -19.882  28.397 -88.099  0.00  0.00      CHA1  
ATOM    984  CA  PRO C  77     -22.185  29.641 -86.582  0.00  0.00      CHA1  
ATOM    985  HA  PRO C  77     -23.143  29.185 -86.784  0.00  0.00      CHA1  
ATOM    986  CB  PRO C  77     -21.291  28.645 -85.747  0.00  0.00      CHA1  
ATOM    987  HB1 PRO C  77     -21.534  27.608 -86.063  0.00  0.00      CHA1  
ATOM    988  HB2 PRO C  77     -21.461  28.589 -84.650  0.00  0.00      CHA1  
ATOM    989  CG  PRO C  77     -19.872  29.211 -86.024  0.00  0.00      CHA1  
ATOM    990  HG1 PRO C  77     -19.158  28.424 -85.698  0.00  0.00      CHA1  
ATOM    991  HG2 PRO C  77     -19.747  30.205 -85.544  0.00  0.00      CHA1  
ATOM    992  C   PRO C  77     -22.431  30.937 -85.839  0.00  0.00      CHA1  
ATOM    993  O   PRO C  77     -21.710  31.279 -84.923  0.00  0.00      CHA1  
ATOM    994  N   GLY C  78     -23.610  31.566 -86.061  0.00  0.00      CHA1  
ATOM    995  HN  GLY C  78     -24.096  31.352 -86.905  0.00  0.00      CHA1  
ATOM    996  CA  GLY C  78     -24.344  32.551 -85.212  0.00  0.00      CHA1  
ATOM    997  HA1 GLY C  78     -24.205  32.403 -84.151  0.00  0.00      CHA1  
ATOM    998  HA2 GLY C  78     -25.390  32.477 -85.467  0.00  0.00      CHA1  
ATOM    999  C   GLY C  78     -23.945  33.984 -85.319  0.00  0.00      CHA1  
ATOM   1000  O   GLY C  78     -23.998  34.737 -84.351  0.00  0.00      CHA1  
ATOM   1001  N   ARG C  79     -23.512  34.358 -86.505  0.00  0.00      CHA1  
ATOM   1002  HN  ARG C  79     -23.708  33.639 -87.167  0.00  0.00      CHA1  
ATOM   1003  CA  ARG C  79     -22.973  35.644 -86.946  0.00  0.00      CHA1  
ATOM   1004  HA  ARG C  79     -22.770  35.706 -88.005  0.00  0.00      CHA1  
ATOM   1005  CB  ARG C  79     -24.010  36.811 -86.809  0.00  0.00      CHA1  
ATOM   1006  HB1 ARG C  79     -24.244  36.836 -85.723  0.00  0.00      CHA1  
ATOM   1007  HB2 ARG C  79     -23.570  37.786 -87.106  0.00  0.00      CHA1  
ATOM   1008  CG  ARG C  79     -25.319  36.758 -87.635  0.00  0.00      CHA1  
ATOM   1009  HG1 ARG C  79     -25.515  35.672 -87.764  0.00  0.00      CHA1  
ATOM   1010  HG2 ARG C  79     -26.140  37.247 -87.068  0.00  0.00      CHA1  
ATOM   1011  CD  ARG C  79     -25.343  37.390 -89.060  0.00  0.00      CHA1  
ATOM   1012  HD1 ARG C  79     -25.176  38.486 -89.000  0.00  0.00      CHA1  
ATOM   1013  HD2 ARG C  79     -24.485  36.966 -89.625  0.00  0.00      CHA1  
ATOM   1014  NE  ARG C  79     -26.576  36.963 -89.799  0.00  0.00      CHA1  
ATOM   1015  HE  ARG C  79     -26.726  36.050 -90.179  0.00  0.00      CHA1  
ATOM   1016  CZ  ARG C  79     -27.560  37.752 -90.153  0.00  0.00      CHA1  
ATOM   1017  NH1 ARG C  79     -27.740  39.026 -89.866  0.00  0.00      CHA1  
ATOM   1018 HH11 ARG C  79     -28.429  39.530 -90.387  0.00  0.00      CHA1  
ATOM   1019 HH12 ARG C  79     -26.864  39.504 -89.918  0.00  0.00      CHA1  
ATOM   1020  NH2 ARG C  79     -28.513  37.143 -90.830  0.00  0.00      CHA1  
ATOM   1021 HH21 ARG C  79     -29.368  37.661 -90.884  0.00  0.00      CHA1  
ATOM   1022 HH22 ARG C  79     -28.355  36.191 -91.090  0.00  0.00      CHA1  
ATOM   1023  C   ARG C  79     -21.613  36.069 -86.237  0.00  0.00      CHA1  
ATOM   1024  O   ARG C  79     -21.463  37.225 -85.809  0.00  0.00      CHA1  
ATOM   1025  N   HYP C  80     -20.650  35.110 -85.989  0.00  0.00      CHA1  
ATOM   1026  CD  HYP C  80     -20.442  34.024 -87.009  0.00  0.00      CHA1  
ATOM   1027  HD1 HYP C  80     -20.911  34.363 -87.958  0.00  0.00      CHA1  
ATOM   1028  HD2 HYP C  80     -21.000  33.155 -86.599  0.00  0.00      CHA1  
ATOM   1029  CA  HYP C  80     -19.469  35.343 -85.172  0.00  0.00      CHA1  
ATOM   1030  HA  HYP C  80     -18.978  36.254 -85.481  0.00  0.00      CHA1  
ATOM   1031  CB  HYP C  80     -18.629  34.179 -85.498  0.00  0.00      CHA1  
ATOM   1032  HB1 HYP C  80     -18.862  33.255 -84.927  0.00  0.00      CHA1  
ATOM   1033  HB2 HYP C  80     -17.529  34.284 -85.379  0.00  0.00      CHA1  
ATOM   1034  CG  HYP C  80     -18.988  33.874 -87.040  0.00  0.00      CHA1  
ATOM   1035  HG  HYP C  80     -18.703  32.831 -87.298  0.00  0.00      CHA1  
ATOM   1036  OE  HYP C  80     -18.357  34.902 -87.821  0.00  0.00      CHA1  
ATOM   1037  HE  HYP C  80     -18.485  35.829 -87.610  0.00  0.00      CHA1  
ATOM   1038  C   HYP C  80     -19.766  35.365 -83.692  0.00  0.00      CHA1  
ATOM   1039  O   HYP C  80     -19.625  34.341 -83.073  0.00  0.00      CHA1  
ATOM   1040  N   GLY C  81     -20.294  36.514 -83.273  0.00  0.00      CHA1  
ATOM   1041  HN  GLY C  81     -20.379  37.145 -84.040  0.00  0.00      CHA1  
ATOM   1042  CA  GLY C  81     -20.600  36.959 -81.939  0.00  0.00      CHA1  
ATOM   1043  HA1 GLY C  81     -20.624  38.037 -82.009  0.00  0.00      CHA1  
ATOM   1044  HA2 GLY C  81     -19.868  36.491 -81.298  0.00  0.00      CHA1  
ATOM   1045  C   GLY C  81     -21.967  36.474 -81.593  0.00  0.00      CHA1  
ATOM   1046  O   GLY C  81     -22.312  35.296 -81.706  0.00  0.00      CHA1  
ATOM   1047  N   GLU C  82     -22.809  37.464 -81.199  0.00  0.00      CHA1  
ATOM   1048  HN  GLU C  82     -22.625  38.444 -81.216  0.00  0.00      CHA1  
ATOM   1049  CA  GLU C  82     -24.113  37.231 -80.572  0.00  0.00      CHA1  
ATOM   1050  HA  GLU C  82     -24.163  38.008 -79.824  0.00  0.00      CHA1  
ATOM   1051  CB  GLU C  82     -25.302  37.429 -81.626  0.00  0.00      CHA1  
ATOM   1052  HB1 GLU C  82     -25.175  36.589 -82.341  0.00  0.00      CHA1  
ATOM   1053  HB2 GLU C  82     -26.321  37.200 -81.249  0.00  0.00      CHA1  
ATOM   1054  CG  GLU C  82     -25.290  38.803 -82.320  0.00  0.00      CHA1  
ATOM   1055  HG1 GLU C  82     -24.295  38.851 -82.812  0.00  0.00      CHA1  
ATOM   1056  HG2 GLU C  82     -26.081  38.889 -83.096  0.00  0.00      CHA1  
ATOM   1057  CD  GLU C  82     -25.519  39.924 -81.418  0.00  0.00      CHA1  
ATOM   1058  OE1 GLU C  82     -24.615  40.497 -80.675  0.00  0.00      CHA1  
ATOM   1059  OE2 GLU C  82     -26.666  40.455 -81.361  0.00  0.00      CHA1  
ATOM   1060  C   GLU C  82     -24.386  36.022 -79.567  0.00  0.00      CHA1  
ATOM   1061  O   GLU C  82     -23.614  35.039 -79.364  0.00  0.00      CHA1  
ATOM   1062  N   ARG C  83     -25.400  36.224 -78.721  0.00  0.00      CHA1  
ATOM   1063  HN  ARG C  83     -26.102  36.922 -78.842  0.00  0.00      CHA1  
ATOM   1064  CA  ARG C  83     -25.404  35.686 -77.351  0.00  0.00      CHA1  
ATOM   1065  HA  ARG C  83     -24.444  35.265 -77.093  0.00  0.00      CHA1  
ATOM   1066  CB  ARG C  83     -25.575  36.932 -76.325  0.00  0.00      CHA1  
ATOM   1067  HB1 ARG C  83     -26.624  37.291 -76.255  0.00  0.00      CHA1  
ATOM   1068  HB2 ARG C  83     -25.232  36.628 -75.312  0.00  0.00      CHA1  
ATOM   1069  CG  ARG C  83     -24.760  38.196 -76.804  0.00  0.00      CHA1  
ATOM   1070  HG1 ARG C  83     -25.209  38.538 -77.761  0.00  0.00      CHA1  
ATOM   1071  HG2 ARG C  83     -25.014  39.113 -76.230  0.00  0.00      CHA1  
ATOM   1072  CD  ARG C  83     -23.226  37.947 -77.031  0.00  0.00      CHA1  
ATOM   1073  HD1 ARG C  83     -22.701  37.765 -76.069  0.00  0.00      CHA1  
ATOM   1074  HD2 ARG C  83     -23.036  37.027 -77.624  0.00  0.00      CHA1  
ATOM   1075  NE  ARG C  83     -22.553  39.013 -77.694  0.00  0.00      CHA1  
ATOM   1076  HE  ARG C  83     -22.908  39.929 -77.504  0.00  0.00      CHA1  
ATOM   1077  CZ  ARG C  83     -21.414  38.828 -78.345  0.00  0.00      CHA1  
ATOM   1078  NH1 ARG C  83     -20.698  37.694 -78.377  0.00  0.00      CHA1  
ATOM   1079 HH11 ARG C  83     -19.804  37.789 -78.815  0.00  0.00      CHA1  
ATOM   1080 HH12 ARG C  83     -20.792  36.993 -77.671  0.00  0.00      CHA1  
ATOM   1081  NH2 ARG C  83     -20.955  39.848 -79.023  0.00  0.00      CHA1  
ATOM   1082 HH21 ARG C  83     -21.346  40.743 -78.808  0.00  0.00      CHA1  
ATOM   1083 HH22 ARG C  83     -19.974  39.939 -79.191  0.00  0.00      CHA1  
ATOM   1084  C   ARG C  83     -26.520  34.588 -77.291  0.00  0.00      CHA1  
ATOM   1085  O   ARG C  83     -27.673  34.844 -77.532  0.00  0.00      CHA1  
ATOM   1086  N   GLY C  84     -26.098  33.344 -77.043  0.00  0.00      CHA1  
ATOM   1087  HN  GLY C  84     -25.134  33.095 -77.011  0.00  0.00      CHA1  
ATOM   1088  CA  GLY C  84     -27.035  32.244 -76.981  0.00  0.00      CHA1  
ATOM   1089  HA1 GLY C  84     -26.445  31.373 -76.737  0.00  0.00      CHA1  
ATOM   1090  HA2 GLY C  84     -27.547  32.098 -77.921  0.00  0.00      CHA1  
ATOM   1091  C   GLY C  84     -27.920  32.368 -75.701  0.00  0.00      CHA1  
ATOM   1092  O   GLY C  84     -27.442  32.711 -74.654  0.00  0.00      CHA1  
ATOM   1093  N   PRO C  85     -29.252  32.116 -75.675  0.00  0.00      CHA1  
ATOM   1094  CD  PRO C  85     -29.999  31.621 -76.823  0.00  0.00      CHA1  
ATOM   1095  HD1 PRO C  85     -29.494  30.749 -77.291  0.00  0.00      CHA1  
ATOM   1096  HD2 PRO C  85     -29.938  32.338 -77.670  0.00  0.00      CHA1  
ATOM   1097  CA  PRO C  85     -30.124  32.614 -74.598  0.00  0.00      CHA1  
ATOM   1098  HA  PRO C  85     -29.926  33.670 -74.481  0.00  0.00      CHA1  
ATOM   1099  CB  PRO C  85     -31.497  32.551 -75.279  0.00  0.00      CHA1  
ATOM   1100  HB1 PRO C  85     -31.571  33.534 -75.791  0.00  0.00      CHA1  
ATOM   1101  HB2 PRO C  85     -32.319  32.446 -74.539  0.00  0.00      CHA1  
ATOM   1102  CG  PRO C  85     -31.335  31.382 -76.215  0.00  0.00      CHA1  
ATOM   1103  HG1 PRO C  85     -32.165  31.440 -76.951  0.00  0.00      CHA1  
ATOM   1104  HG2 PRO C  85     -31.513  30.428 -75.674  0.00  0.00      CHA1  
ATOM   1105  C   PRO C  85     -30.089  31.836 -73.253  0.00  0.00      CHA1  
ATOM   1106  O   PRO C  85     -30.432  30.686 -73.239  0.00  0.00      CHA1  
ATOM   1107  N   HYP C  86     -29.975  32.523 -72.082  0.00  0.00      CHA1  
ATOM   1108  CD  HYP C  86     -29.784  33.964 -71.877  0.00  0.00      CHA1  
ATOM   1109  HD1 HYP C  86     -28.697  34.118 -71.708  0.00  0.00      CHA1  
ATOM   1110  HD2 HYP C  86     -30.249  34.616 -72.648  0.00  0.00      CHA1  
ATOM   1111  CA  HYP C  86     -29.892  31.773 -70.832  0.00  0.00      CHA1  
ATOM   1112  HA  HYP C  86     -30.551  30.917 -70.838  0.00  0.00      CHA1  
ATOM   1113  CB  HYP C  86     -30.281  32.843 -69.774  0.00  0.00      CHA1  
ATOM   1114  HB1 HYP C  86     -29.477  33.017 -69.027  0.00  0.00      CHA1  
ATOM   1115  HB2 HYP C  86     -31.217  32.531 -69.261  0.00  0.00      CHA1  
ATOM   1116  CG  HYP C  86     -30.514  34.181 -70.557  0.00  0.00      CHA1  
ATOM   1117  HG  HYP C  86     -30.270  35.094 -69.973  0.00  0.00      CHA1  
ATOM   1118  OE  HYP C  86     -31.904  34.127 -70.814  0.00  0.00      CHA1  
ATOM   1119  HE  HYP C  86     -32.168  34.954 -71.224  0.00  0.00      CHA1  
ATOM   1120  C   HYP C  86     -28.484  31.195 -70.548  0.00  0.00      CHA1  
ATOM   1121  O   HYP C  86     -27.542  31.447 -71.285  0.00  0.00      CHA1  
ATOM   1122  N   GLY C  87     -28.353  30.530 -69.357  0.00  0.00      CHA1  
ATOM   1123  HN  GLY C  87     -29.092  30.396 -68.701  0.00  0.00      CHA1  
ATOM   1124  CA  GLY C  87     -27.010  30.008 -68.935  0.00  0.00      CHA1  
ATOM   1125  HA1 GLY C  87     -26.653  30.630 -68.127  0.00  0.00      CHA1  
ATOM   1126  HA2 GLY C  87     -26.320  30.095 -69.762  0.00  0.00      CHA1  
ATOM   1127  C   GLY C  87     -26.921  28.563 -68.508  0.00  0.00      CHA1  
ATOM   1128  O   GLY C  87     -27.835  27.945 -68.003  0.00  0.00      CHA1  
ATOM   1129  N   PRO C  88     -25.801  27.843 -68.765  0.00  0.00      CHA1  
ATOM   1130  CD  PRO C  88     -24.636  28.252 -69.529  0.00  0.00      CHA1  
ATOM   1131  HD1 PRO C  88     -24.096  28.930 -68.834  0.00  0.00      CHA1  
ATOM   1132  HD2 PRO C  88     -24.966  28.824 -70.422  0.00  0.00      CHA1  
ATOM   1133  CA  PRO C  88     -25.619  26.478 -68.257  0.00  0.00      CHA1  
ATOM   1134  HA  PRO C  88     -26.609  26.062 -68.140  0.00  0.00      CHA1  
ATOM   1135  CB  PRO C  88     -24.790  25.841 -69.284  0.00  0.00      CHA1  
ATOM   1136  HB1 PRO C  88     -25.460  25.527 -70.113  0.00  0.00      CHA1  
ATOM   1137  HB2 PRO C  88     -24.234  24.932 -68.969  0.00  0.00      CHA1  
ATOM   1138  CG  PRO C  88     -23.927  26.916 -69.871  0.00  0.00      CHA1  
ATOM   1139  HG1 PRO C  88     -23.896  26.898 -70.981  0.00  0.00      CHA1  
ATOM   1140  HG2 PRO C  88     -22.929  26.912 -69.382  0.00  0.00      CHA1  
ATOM   1141  C   PRO C  88     -24.945  26.488 -66.881  0.00  0.00      CHA1  
ATOM   1142  O   PRO C  88     -23.835  26.978 -66.749  0.00  0.00      CHA1  
ATOM   1143  N   GLN C  89     -25.550  25.812 -65.883  0.00  0.00      CHA1  
ATOM   1144  HN  GLN C  89     -26.405  25.335 -66.070  0.00  0.00      CHA1  
ATOM   1145  CA  GLN C  89     -24.819  25.563 -64.598  0.00  0.00      CHA1  
ATOM   1146  HA  GLN C  89     -24.305  26.493 -64.403  0.00  0.00      CHA1  
ATOM   1147  CB  GLN C  89     -25.752  25.304 -63.332  0.00  0.00      CHA1  
ATOM   1148  HB1 GLN C  89     -26.586  24.608 -63.564  0.00  0.00      CHA1  
ATOM   1149  HB2 GLN C  89     -25.275  25.025 -62.368  0.00  0.00      CHA1  
ATOM   1150  CG  GLN C  89     -26.343  26.704 -62.982  0.00  0.00      CHA1  
ATOM   1151  HG1 GLN C  89     -25.490  27.384 -62.772  0.00  0.00      CHA1  
ATOM   1152  HG2 GLN C  89     -26.946  27.001 -63.867  0.00  0.00      CHA1  
ATOM   1153  CD  GLN C  89     -27.311  26.839 -61.791  0.00  0.00      CHA1  
ATOM   1154  OE1 GLN C  89     -27.207  27.792 -60.994  0.00  0.00      CHA1  
ATOM   1155  NE2 GLN C  89     -28.337  25.956 -61.692  0.00  0.00      CHA1  
ATOM   1156 HE21 GLN C  89     -28.964  26.125 -60.931  0.00  0.00      CHA1  
ATOM   1157 HE22 GLN C  89     -28.631  25.596 -62.577  0.00  0.00      CHA1  
ATOM   1158  C   GLN C  89     -23.830  24.393 -64.772  0.00  0.00      CHA1  
ATOM   1159  O   GLN C  89     -24.148  23.352 -65.344  0.00  0.00      CHA1  
ATOM   1160  N   GLY C  90     -22.581  24.572 -64.270  0.00  0.00      CHA1  
ATOM   1161  HN  GLY C  90     -22.136  25.360 -63.852  0.00  0.00      CHA1  
ATOM   1162  CA  GLY C  90     -21.804  23.424 -64.201  0.00  0.00      CHA1  
ATOM   1163  HA1 GLY C  90     -21.277  23.294 -65.135  0.00  0.00      CHA1  
ATOM   1164  HA2 GLY C  90     -22.278  22.506 -63.886  0.00  0.00      CHA1  
ATOM   1165  C   GLY C  90     -20.894  23.736 -63.028  0.00  0.00      CHA1  
ATOM   1166  O   GLY C  90     -20.830  24.825 -62.515  0.00  0.00      CHA1  
ATOM   1167  N   ALA C  91     -20.172  22.605 -62.741  0.00  0.00      CHA1  
ATOM   1168  HN  ALA C  91     -20.465  21.757 -63.176  0.00  0.00      CHA1  
ATOM   1169  CA  ALA C  91     -19.092  22.452 -61.719  0.00  0.00      CHA1  
ATOM   1170  HA  ALA C  91     -18.880  21.398 -61.618  0.00  0.00      CHA1  
ATOM   1171  CB  ALA C  91     -17.810  23.087 -62.361  0.00  0.00      CHA1  
ATOM   1172  HB1 ALA C  91     -17.551  24.143 -62.133  0.00  0.00      CHA1  
ATOM   1173  HB2 ALA C  91     -16.876  22.526 -62.140  0.00  0.00      CHA1  
ATOM   1174  HB3 ALA C  91     -17.974  23.015 -63.458  0.00  0.00      CHA1  
ATOM   1175  C   ALA C  91     -19.419  23.032 -60.328  0.00  0.00      CHA1  
ATOM   1176  O   ALA C  91     -18.906  24.108 -59.980  0.00  0.00      CHA1  
ATOM   1177  N   ARG C  92     -20.368  22.365 -59.587  0.00  0.00      CHA1  
ATOM   1178  HN  ARG C  92     -20.719  21.443 -59.732  0.00  0.00      CHA1  
ATOM   1179  CA  ARG C  92     -21.071  23.035 -58.506  0.00  0.00      CHA1  
ATOM   1180  HA  ARG C  92     -20.901  24.100 -58.567  0.00  0.00      CHA1  
ATOM   1181  CB  ARG C  92     -22.586  22.576 -58.481  0.00  0.00      CHA1  
ATOM   1182  HB1 ARG C  92     -22.634  21.494 -58.231  0.00  0.00      CHA1  
ATOM   1183  HB2 ARG C  92     -23.132  23.045 -57.634  0.00  0.00      CHA1  
ATOM   1184  CG  ARG C  92     -23.282  22.902 -59.844  0.00  0.00      CHA1  
ATOM   1185  HG1 ARG C  92     -22.803  22.274 -60.625  0.00  0.00      CHA1  
ATOM   1186  HG2 ARG C  92     -24.361  22.640 -59.837  0.00  0.00      CHA1  
ATOM   1187  CD  ARG C  92     -23.079  24.403 -60.356  0.00  0.00      CHA1  
ATOM   1188  HD1 ARG C  92     -22.046  24.735 -60.115  0.00  0.00      CHA1  
ATOM   1189  HD2 ARG C  92     -23.195  24.526 -61.454  0.00  0.00      CHA1  
ATOM   1190  NE  ARG C  92     -23.993  25.245 -59.571  0.00  0.00      CHA1  
ATOM   1191  HE  ARG C  92     -24.918  24.962 -59.320  0.00  0.00      CHA1  
ATOM   1192  CZ  ARG C  92     -23.955  26.553 -59.613  0.00  0.00      CHA1  
ATOM   1193  NH1 ARG C  92     -22.894  27.250 -60.012  0.00  0.00      CHA1  
ATOM   1194 HH11 ARG C  92     -23.088  28.217 -59.847  0.00  0.00      CHA1  
ATOM   1195 HH12 ARG C  92     -22.024  26.875 -59.691  0.00  0.00      CHA1  
ATOM   1196  NH2 ARG C  92     -24.954  27.232 -59.106  0.00  0.00      CHA1  
ATOM   1197 HH21 ARG C  92     -24.940  28.229 -59.185  0.00  0.00      CHA1  
ATOM   1198 HH22 ARG C  92     -25.754  26.660 -58.927  0.00  0.00      CHA1  
ATOM   1199  C   ARG C  92     -20.340  22.721 -57.243  0.00  0.00      CHA1  
ATOM   1200  O   ARG C  92     -20.610  21.711 -56.567  0.00  0.00      CHA1  
ATOM   1201  N   GLY C  93     -19.363  23.543 -56.987  0.00  0.00      CHA1  
ATOM   1202  HN  GLY C  93     -19.120  24.241 -57.657  0.00  0.00      CHA1  
ATOM   1203  CA  GLY C  93     -18.334  23.295 -56.016  0.00  0.00      CHA1  
ATOM   1204  HA1 GLY C  93     -17.448  23.844 -56.298  0.00  0.00      CHA1  
ATOM   1205  HA2 GLY C  93     -18.091  22.255 -56.180  0.00  0.00      CHA1  
ATOM   1206  C   GLY C  93     -18.643  23.413 -54.485  0.00  0.00      CHA1  
ATOM   1207  O   GLY C  93     -19.741  23.700 -54.107  0.00  0.00      CHA1  
ATOM   1208  N   LEU C  94     -17.641  23.145 -53.668  0.00  0.00      CHA1  
ATOM   1209  HN  LEU C  94     -16.851  22.742 -54.124  0.00  0.00      CHA1  
ATOM   1210  CA  LEU C  94     -17.665  23.288 -52.278  0.00  0.00      CHA1  
ATOM   1211  HA  LEU C  94     -16.636  23.181 -51.966  0.00  0.00      CHA1  
ATOM   1212  CB  LEU C  94     -18.105  24.716 -51.693  0.00  0.00      CHA1  
ATOM   1213  HB1 LEU C  94     -19.057  25.014 -52.181  0.00  0.00      CHA1  
ATOM   1214  HB2 LEU C  94     -18.183  24.605 -50.590  0.00  0.00      CHA1  
ATOM   1215  CG  LEU C  94     -17.163  25.912 -52.018  0.00  0.00      CHA1  
ATOM   1216  HG  LEU C  94     -17.177  25.968 -53.128  0.00  0.00      CHA1  
ATOM   1217  CD1 LEU C  94     -17.545  27.270 -51.459  0.00  0.00      CHA1  
ATOM   1218 HD11 LEU C  94     -17.651  27.279 -50.353  0.00  0.00      CHA1  
ATOM   1219 HD12 LEU C  94     -16.806  28.010 -51.834  0.00  0.00      CHA1  
ATOM   1220 HD13 LEU C  94     -18.481  27.548 -51.989  0.00  0.00      CHA1  
ATOM   1221  CD2 LEU C  94     -15.760  25.530 -51.505  0.00  0.00      CHA1  
ATOM   1222 HD21 LEU C  94     -15.024  26.362 -51.512  0.00  0.00      CHA1  
ATOM   1223 HD22 LEU C  94     -15.818  25.228 -50.437  0.00  0.00      CHA1  
ATOM   1224 HD23 LEU C  94     -15.343  24.685 -52.092  0.00  0.00      CHA1  
ATOM   1225  C   LEU C  94     -18.567  22.247 -51.501  0.00  0.00      CHA1  
ATOM   1226  O   LEU C  94     -19.775  22.234 -51.613  0.00  0.00      CHA1  
ATOM   1227  N   HYP C  95     -18.023  21.288 -50.811  0.00  0.00      CHA1  
ATOM   1228  CD  HYP C  95     -16.571  21.006 -50.898  0.00  0.00      CHA1  
ATOM   1229  HD1 HYP C  95     -15.881  21.709 -50.384  0.00  0.00      CHA1  
ATOM   1230  HD2 HYP C  95     -16.352  20.939 -51.985  0.00  0.00      CHA1  
ATOM   1231  CA  HYP C  95     -18.769  20.261 -50.161  0.00  0.00      CHA1  
ATOM   1232  HA  HYP C  95     -19.734  20.146 -50.631  0.00  0.00      CHA1  
ATOM   1233  CB  HYP C  95     -17.820  19.057 -50.372  0.00  0.00      CHA1  
ATOM   1234  HB1 HYP C  95     -17.953  18.555 -51.354  0.00  0.00      CHA1  
ATOM   1235  HB2 HYP C  95     -18.021  18.216 -49.675  0.00  0.00      CHA1  
ATOM   1236  CG  HYP C  95     -16.435  19.667 -50.268  0.00  0.00      CHA1  
ATOM   1237  HG  HYP C  95     -15.568  19.123 -50.699  0.00  0.00      CHA1  
ATOM   1238  OE  HYP C  95     -16.087  19.774 -48.872  0.00  0.00      CHA1  
ATOM   1239  HE  HYP C  95     -16.835  20.215 -48.463  0.00  0.00      CHA1  
ATOM   1240  C   HYP C  95     -18.989  20.674 -48.683  0.00  0.00      CHA1  
ATOM   1241  O   HYP C  95     -18.774  19.893 -47.748  0.00  0.00      CHA1  
ATOM   1242  N   GLY C  96     -19.550  21.886 -48.509  0.00  0.00      CHA1  
ATOM   1243  HN  GLY C  96     -19.626  22.551 -49.247  0.00  0.00      CHA1  
ATOM   1244  CA  GLY C  96     -19.908  22.465 -47.228  0.00  0.00      CHA1  
ATOM   1245  HA1 GLY C  96     -19.940  21.728 -46.438  0.00  0.00      CHA1  
ATOM   1246  HA2 GLY C  96     -20.832  22.989 -47.423  0.00  0.00      CHA1  
ATOM   1247  C   GLY C  96     -18.784  23.390 -46.787  0.00  0.00      CHA1  
ATOM   1248  O   GLY C  96     -17.661  22.980 -46.400  0.00  0.00      CHA1  
ATOM   1249  N   THR C  97     -19.072  24.706 -46.759  0.00  0.00      CHA1  
ATOM   1250  HN  THR C  97     -19.989  24.943 -47.069  0.00  0.00      CHA1  
ATOM   1251  CA  THR C  97     -18.157  25.717 -46.139  0.00  0.00      CHA1  
ATOM   1252  HA  THR C  97     -17.212  25.557 -46.635  0.00  0.00      CHA1  
ATOM   1253  CB  THR C  97     -18.508  27.117 -46.656  0.00  0.00      CHA1  
ATOM   1254  HB  THR C  97     -18.665  27.054 -47.754  0.00  0.00      CHA1  
ATOM   1255  OG1 THR C  97     -17.480  28.115 -46.445  0.00  0.00      CHA1  
ATOM   1256  HG1 THR C  97     -17.865  28.994 -46.471  0.00  0.00      CHA1  
ATOM   1257  CG2 THR C  97     -19.698  27.617 -45.931  0.00  0.00      CHA1  
ATOM   1258 HG21 THR C  97     -19.431  27.881 -44.885  0.00  0.00      CHA1  
ATOM   1259 HG22 THR C  97     -20.201  28.543 -46.284  0.00  0.00      CHA1  
ATOM   1260 HG23 THR C  97     -20.417  26.775 -45.847  0.00  0.00      CHA1  
ATOM   1261  C   THR C  97     -17.885  25.579 -44.661  0.00  0.00      CHA1  
ATOM   1262  O   THR C  97     -18.486  24.784 -43.990  0.00  0.00      CHA1  
ATOM   1263  N   ALA C  98     -16.985  26.471 -44.103  0.00  0.00      CHA1  
ATOM   1264  HN  ALA C  98     -16.428  27.130 -44.603  0.00  0.00      CHA1  
ATOM   1265  CA  ALA C  98     -16.798  26.558 -42.703  0.00  0.00      CHA1  
ATOM   1266  HA  ALA C  98     -17.263  25.731 -42.187  0.00  0.00      CHA1  
ATOM   1267  CB  ALA C  98     -15.304  26.433 -42.287  0.00  0.00      CHA1  
ATOM   1268  HB1 ALA C  98     -14.953  25.417 -42.564  0.00  0.00      CHA1  
ATOM   1269  HB2 ALA C  98     -14.757  27.292 -42.732  0.00  0.00      CHA1  
ATOM   1270  HB3 ALA C  98     -15.228  26.545 -41.184  0.00  0.00      CHA1  
ATOM   1271  C   ALA C  98     -17.422  27.765 -42.030  0.00  0.00      CHA1  
ATOM   1272  O   ALA C  98     -17.546  28.760 -42.738  0.00  0.00      CHA1  
ATOM   1273  N   GLY C  99     -17.846  27.786 -40.773  0.00  0.00      CHA1  
ATOM   1274  HN  GLY C  99     -17.881  26.917 -40.286  0.00  0.00      CHA1  
ATOM   1275  CA  GLY C  99     -18.483  28.926 -40.045  0.00  0.00      CHA1  
ATOM   1276  HA1 GLY C  99     -19.544  28.903 -40.244  0.00  0.00      CHA1  
ATOM   1277  HA2 GLY C  99     -18.066  29.867 -40.371  0.00  0.00      CHA1  
ATOM   1278  C   GLY C  99     -18.219  28.801 -38.580  0.00  0.00      CHA1  
ATOM   1279  O   GLY C  99     -17.508  27.919 -38.063  0.00  0.00      CHA1  
ATOM   1280  N   LEU C 100     -18.969  29.706 -37.811  0.00  0.00      CHA1  
ATOM   1281  HN  LEU C 100     -19.514  30.424 -38.236  0.00  0.00      CHA1  
ATOM   1282  CA  LEU C 100     -18.840  29.898 -36.391  0.00  0.00      CHA1  
ATOM   1283  HA  LEU C 100     -18.055  29.392 -35.849  0.00  0.00      CHA1  
ATOM   1284  CB  LEU C 100     -18.444  31.368 -36.118  0.00  0.00      CHA1  
ATOM   1285  HB1 LEU C 100     -18.755  32.009 -36.971  0.00  0.00      CHA1  
ATOM   1286  HB2 LEU C 100     -18.996  31.572 -35.176  0.00  0.00      CHA1  
ATOM   1287  CG  LEU C 100     -16.964  31.564 -35.850  0.00  0.00      CHA1  
ATOM   1288  HG  LEU C 100     -16.295  31.053 -36.575  0.00  0.00      CHA1  
ATOM   1289  CD1 LEU C 100     -16.609  33.086 -35.801  0.00  0.00      CHA1  
ATOM   1290 HD11 LEU C 100     -15.526  33.223 -36.011  0.00  0.00      CHA1  
ATOM   1291 HD12 LEU C 100     -17.201  33.518 -36.636  0.00  0.00      CHA1  
ATOM   1292 HD13 LEU C 100     -16.991  33.490 -34.840  0.00  0.00      CHA1  
ATOM   1293  CD2 LEU C 100     -16.430  30.968 -34.537  0.00  0.00      CHA1  
ATOM   1294 HD21 LEU C 100     -15.336  31.147 -34.460  0.00  0.00      CHA1  
ATOM   1295 HD22 LEU C 100     -16.836  31.507 -33.654  0.00  0.00      CHA1  
ATOM   1296 HD23 LEU C 100     -16.604  29.884 -34.371  0.00  0.00      CHA1  
ATOM   1297  C   LEU C 100     -19.993  29.261 -35.672  0.00  0.00      CHA1  
ATOM   1298  O   LEU C 100     -19.896  28.063 -35.401  0.00  0.00      CHA1  
ATOM   1299  N   HYP C 101     -21.104  29.875 -35.322  0.00  0.00      CHA1  
ATOM   1300  CD  HYP C 101     -21.832  30.791 -36.187  0.00  0.00      CHA1  
ATOM   1301  HD1 HYP C 101     -22.247  30.105 -36.957  0.00  0.00      CHA1  
ATOM   1302  HD2 HYP C 101     -21.246  31.558 -36.737  0.00  0.00      CHA1  
ATOM   1303  CA  HYP C 101     -21.931  29.379 -34.222  0.00  0.00      CHA1  
ATOM   1304  HA  HYP C 101     -22.063  28.314 -34.344  0.00  0.00      CHA1  
ATOM   1305  CB  HYP C 101     -23.284  30.118 -34.531  0.00  0.00      CHA1  
ATOM   1306  HB1 HYP C 101     -23.936  30.444 -33.692  0.00  0.00      CHA1  
ATOM   1307  HB2 HYP C 101     -23.941  29.452 -35.130  0.00  0.00      CHA1  
ATOM   1308  CG  HYP C 101     -23.012  31.346 -35.375  0.00  0.00      CHA1  
ATOM   1309  HG  HYP C 101     -23.816  31.742 -36.031  0.00  0.00      CHA1  
ATOM   1310  OE  HYP C 101     -22.514  32.393 -34.486  0.00  0.00      CHA1  
ATOM   1311  HE  HYP C 101     -22.254  33.131 -35.042  0.00  0.00      CHA1  
ATOM   1312  C   HYP C 101     -21.430  29.701 -32.791  0.00  0.00      CHA1  
ATOM   1313  O   HYP C 101     -20.578  30.545 -32.570  0.00  0.00      CHA1  
ATOM   1314  N   GLY C 102     -21.957  29.046 -31.771  0.00  0.00      CHA1  
ATOM   1315  HN  GLY C 102     -22.707  28.402 -31.902  0.00  0.00      CHA1  
ATOM   1316  CA  GLY C 102     -21.484  29.142 -30.389  0.00  0.00      CHA1  
ATOM   1317  HA1 GLY C 102     -20.937  30.068 -30.288  0.00  0.00      CHA1  
ATOM   1318  HA2 GLY C 102     -21.046  28.199 -30.097  0.00  0.00      CHA1  
ATOM   1319  C   GLY C 102     -22.738  29.318 -29.597  0.00  0.00      CHA1  
ATOM   1320  O   GLY C 102     -22.658  29.284 -28.351  0.00  0.00      CHA1  
ATOM   1321  N   MET C 103     -23.946  29.325 -30.281  0.00  0.00      CHA1  
ATOM   1322  HN  MET C 103     -23.999  29.333 -31.277  0.00  0.00      CHA1  
ATOM   1323  CA  MET C 103     -25.227  29.394 -29.671  0.00  0.00      CHA1  
ATOM   1324  HA  MET C 103     -25.232  30.160 -28.910  0.00  0.00      CHA1  
ATOM   1325  CB  MET C 103     -26.330  29.769 -30.687  0.00  0.00      CHA1  
ATOM   1326  HB1 MET C 103     -27.250  29.717 -30.067  0.00  0.00      CHA1  
ATOM   1327  HB2 MET C 103     -26.156  30.836 -30.941  0.00  0.00      CHA1  
ATOM   1328  CG  MET C 103     -26.414  28.840 -31.978  0.00  0.00      CHA1  
ATOM   1329  HG1 MET C 103     -25.547  28.909 -32.670  0.00  0.00      CHA1  
ATOM   1330  HG2 MET C 103     -26.315  27.801 -31.596  0.00  0.00      CHA1  
ATOM   1331  SD  MET C 103     -27.959  28.962 -32.869  0.00  0.00      CHA1  
ATOM   1332  CE  MET C 103     -27.417  30.434 -33.822  0.00  0.00      CHA1  
ATOM   1333  HE1 MET C 103     -26.800  31.141 -33.227  0.00  0.00      CHA1  
ATOM   1334  HE2 MET C 103     -26.788  30.213 -34.710  0.00  0.00      CHA1  
ATOM   1335  HE3 MET C 103     -28.165  31.190 -34.146  0.00  0.00      CHA1  
ATOM   1336  C   MET C 103     -25.634  28.176 -28.822  0.00  0.00      CHA1  
ATOM   1337  O   MET C 103     -25.353  26.976 -29.148  0.00  0.00      CHA1  
ATOM   1338  N   LYS C 104     -26.211  28.385 -27.638  0.00  0.00      CHA1  
ATOM   1339  HN  LYS C 104     -26.180  29.305 -27.254  0.00  0.00      CHA1  
ATOM   1340  CA  LYS C 104     -26.234  27.353 -26.534  0.00  0.00      CHA1  
ATOM   1341  HA  LYS C 104     -25.597  26.550 -26.874  0.00  0.00      CHA1  
ATOM   1342  CB  LYS C 104     -25.596  27.928 -25.172  0.00  0.00      CHA1  
ATOM   1343  HB1 LYS C 104     -26.223  28.693 -24.666  0.00  0.00      CHA1  
ATOM   1344  HB2 LYS C 104     -25.610  27.163 -24.367  0.00  0.00      CHA1  
ATOM   1345  CG  LYS C 104     -24.135  28.453 -25.214  0.00  0.00      CHA1  
ATOM   1346  HG1 LYS C 104     -23.457  27.885 -25.885  0.00  0.00      CHA1  
ATOM   1347  HG2 LYS C 104     -24.217  29.413 -25.769  0.00  0.00      CHA1  
ATOM   1348  CD  LYS C 104     -23.496  28.683 -23.738  0.00  0.00      CHA1  
ATOM   1349  HD1 LYS C 104     -23.152  27.681 -23.402  0.00  0.00      CHA1  
ATOM   1350  HD2 LYS C 104     -22.551  29.208 -23.994  0.00  0.00      CHA1  
ATOM   1351  CE  LYS C 104     -24.426  29.215 -22.642  0.00  0.00      CHA1  
ATOM   1352  HE1 LYS C 104     -25.493  29.291 -22.941  0.00  0.00      CHA1  
ATOM   1353  HE2 LYS C 104     -24.401  28.660 -21.681  0.00  0.00      CHA1  
ATOM   1354  NZ  LYS C 104     -23.997  30.586 -22.390  0.00  0.00      CHA1  
ATOM   1355  HZ1 LYS C 104     -23.970  31.222 -23.213  0.00  0.00      CHA1  
ATOM   1356  HZ2 LYS C 104     -24.633  30.900 -21.629  0.00  0.00      CHA1  
ATOM   1357  HZ3 LYS C 104     -23.093  30.561 -21.877  0.00  0.00      CHA1  
ATOM   1358  C   LYS C 104     -27.659  26.830 -26.231  0.00  0.00      CHA1  
ATOM   1359  O   LYS C 104     -27.811  25.873 -25.406  0.00  0.00      CHA1  
ATOM   1360  N   GLY C 105     -28.765  27.367 -26.814  0.00  0.00      CHA1  
ATOM   1361  HN  GLY C 105     -28.475  28.140 -27.374  0.00  0.00      CHA1  
ATOM   1362  CA  GLY C 105     -30.179  27.003 -26.583  0.00  0.00      CHA1  
ATOM   1363  HA1 GLY C 105     -30.155  25.928 -26.684  0.00  0.00      CHA1  
ATOM   1364  HA2 GLY C 105     -30.827  27.366 -27.367  0.00  0.00      CHA1  
ATOM   1365  C   GLY C 105     -30.752  27.411 -25.200  0.00  0.00      CHA1  
ATOM   1366  O   GLY C 105     -31.538  26.744 -24.601  0.00  0.00      CHA1  
ATOM   1367  N   HSE C 106     -30.323  28.612 -24.780  0.00  0.00      CHA1  
ATOM   1368  HN  HSE C 106     -29.606  29.048 -25.317  0.00  0.00      CHA1  
ATOM   1369  CA  HSE C 106     -30.904  29.324 -23.688  0.00  0.00      CHA1  
ATOM   1370  HA  HSE C 106     -30.786  30.347 -24.015  0.00  0.00      CHA1  
ATOM   1371  CB  HSE C 106     -32.452  29.397 -23.770  0.00  0.00      CHA1  
ATOM   1372  HB1 HSE C 106     -32.645  29.349 -24.863  0.00  0.00      CHA1  
ATOM   1373  HB2 HSE C 106     -32.801  28.448 -23.310  0.00  0.00      CHA1  
ATOM   1374  ND1 HSE C 106     -32.669  31.848 -23.479  0.00  0.00      CHA1  
ATOM   1375  CG  HSE C 106     -33.151  30.601 -23.210  0.00  0.00      CHA1  
ATOM   1376  CE1 HSE C 106     -33.396  32.660 -22.768  0.00  0.00      CHA1  
ATOM   1377  HE1 HSE C 106     -33.258  33.736 -22.662  0.00  0.00      CHA1  
ATOM   1378  NE2 HSE C 106     -34.315  32.001 -22.073  0.00  0.00      CHA1  
ATOM   1379  HE2 HSE C 106     -35.024  32.540 -21.619  0.00  0.00      CHA1  
ATOM   1380  CD2 HSE C 106     -34.215  30.668 -22.335  0.00  0.00      CHA1  
ATOM   1381  HD2 HSE C 106     -34.785  29.849 -21.915  0.00  0.00      CHA1  
ATOM   1382  C   HSE C 106     -30.379  29.174 -22.304  0.00  0.00      CHA1  
ATOM   1383  O   HSE C 106     -29.713  28.134 -22.050  0.00  0.00      CHA1  
ATOM   1384  N   ARG C 107     -30.507  30.177 -21.422  0.00  0.00      CHA1  
ATOM   1385  HN  ARG C 107     -31.063  30.977 -21.632  0.00  0.00      CHA1  
ATOM   1386  CA  ARG C 107     -29.878  30.216 -20.114  0.00  0.00      CHA1  
ATOM   1387  HA  ARG C 107     -28.830  30.121 -20.355  0.00  0.00      CHA1  
ATOM   1388  CB  ARG C 107     -30.050  31.580 -19.317  0.00  0.00      CHA1  
ATOM   1389  HB1 ARG C 107     -29.854  31.431 -18.234  0.00  0.00      CHA1  
ATOM   1390  HB2 ARG C 107     -29.375  32.287 -19.845  0.00  0.00      CHA1  
ATOM   1391  CG  ARG C 107     -31.457  32.148 -19.318  0.00  0.00      CHA1  
ATOM   1392  HG1 ARG C 107     -31.839  32.453 -20.316  0.00  0.00      CHA1  
ATOM   1393  HG2 ARG C 107     -32.157  31.452 -18.809  0.00  0.00      CHA1  
ATOM   1394  CD  ARG C 107     -31.492  33.489 -18.495  0.00  0.00      CHA1  
ATOM   1395  HD1 ARG C 107     -32.495  33.957 -18.398  0.00  0.00      CHA1  
ATOM   1396  HD2 ARG C 107     -31.138  33.276 -17.464  0.00  0.00      CHA1  
ATOM   1397  NE  ARG C 107     -30.606  34.501 -19.177  0.00  0.00      CHA1  
ATOM   1398  HE  ARG C 107     -30.753  34.689 -20.149  0.00  0.00      CHA1  
ATOM   1399  CZ  ARG C 107     -29.687  35.231 -18.610  0.00  0.00      CHA1  
ATOM   1400  NH1 ARG C 107     -29.553  35.482 -17.317  0.00  0.00      CHA1  
ATOM   1401 HH11 ARG C 107     -28.843  36.073 -16.933  0.00  0.00      CHA1  
ATOM   1402 HH12 ARG C 107     -30.433  35.590 -16.854  0.00  0.00      CHA1  
ATOM   1403  NH2 ARG C 107     -28.837  35.845 -19.346  0.00  0.00      CHA1  
ATOM   1404 HH21 ARG C 107     -28.029  36.168 -18.854  0.00  0.00      CHA1  
ATOM   1405 HH22 ARG C 107     -28.870  35.558 -20.304  0.00  0.00      CHA1  
ATOM   1406  C   ARG C 107     -30.089  29.038 -19.112  0.00  0.00      CHA1  
ATOM   1407  O   ARG C 107     -31.111  28.352 -19.222  0.00  0.00      CHA1  
ATOM   1408  N   GLY C 108     -29.073  28.848 -18.179  0.00  0.00      CHA1  
ATOM   1409  HN  GLY C 108     -28.192  29.280 -18.355  0.00  0.00      CHA1  
ATOM   1410  CA  GLY C 108     -29.186  28.051 -17.002  0.00  0.00      CHA1  
ATOM   1411  HA1 GLY C 108     -28.223  27.865 -16.549  0.00  0.00      CHA1  
ATOM   1412  HA2 GLY C 108     -29.607  27.110 -17.323  0.00  0.00      CHA1  
ATOM   1413  C   GLY C 108     -30.060  28.533 -15.954  0.00  0.00      CHA1  
ATOM   1414  O   GLY C 108     -30.432  29.703 -15.818  0.00  0.00      CHA1  
ATOM   1415  N   PHE C 109     -30.465  27.591 -15.056  0.00  0.00      CHA1  
ATOM   1416  HN  PHE C 109     -30.254  26.665 -15.359  0.00  0.00      CHA1  
ATOM   1417  CA  PHE C 109     -31.155  27.705 -13.713  0.00  0.00      CHA1  
ATOM   1418  HA  PHE C 109     -30.692  28.576 -13.274  0.00  0.00      CHA1  
ATOM   1419  CB  PHE C 109     -32.686  27.851 -14.055  0.00  0.00      CHA1  
ATOM   1420  HB1 PHE C 109     -32.876  28.564 -14.886  0.00  0.00      CHA1  
ATOM   1421  HB2 PHE C 109     -33.105  26.863 -14.341  0.00  0.00      CHA1  
ATOM   1422  CG  PHE C 109     -33.431  28.337 -12.835  0.00  0.00      CHA1  
ATOM   1423  CD1 PHE C 109     -33.332  29.632 -12.320  0.00  0.00      CHA1  
ATOM   1424  HD1 PHE C 109     -32.735  30.312 -12.909  0.00  0.00      CHA1  
ATOM   1425  CE1 PHE C 109     -33.891  29.891 -11.036  0.00  0.00      CHA1  
ATOM   1426  HE1 PHE C 109     -33.840  30.880 -10.607  0.00  0.00      CHA1  
ATOM   1427  CZ  PHE C 109     -34.514  28.865 -10.285  0.00  0.00      CHA1  
ATOM   1428  HZ  PHE C 109     -35.042  29.067  -9.365  0.00  0.00      CHA1  
ATOM   1429  CD2 PHE C 109     -34.263  27.423 -12.157  0.00  0.00      CHA1  
ATOM   1430  HD2 PHE C 109     -34.467  26.468 -12.618  0.00  0.00      CHA1  
ATOM   1431  CE2 PHE C 109     -34.721  27.590 -10.853  0.00  0.00      CHA1  
ATOM   1432  HE2 PHE C 109     -35.321  26.793 -10.441  0.00  0.00      CHA1  
ATOM   1433  C   PHE C 109     -30.874  26.391 -12.811  0.00  0.00      CHA1  
ATOM   1434  O   PHE C 109     -30.423  25.378 -13.295  0.00  0.00      CHA1  
ATOM   1435  N   SER C 110     -31.100  26.500 -11.505  0.00  0.00      CHA1  
ATOM   1436  HN  SER C 110     -31.407  27.392 -11.183  0.00  0.00      CHA1  
ATOM   1437  CA  SER C 110     -30.915  25.367 -10.589  0.00  0.00      CHA1  
ATOM   1438  HA  SER C 110     -30.303  24.626 -11.081  0.00  0.00      CHA1  
ATOM   1439  CB  SER C 110     -30.074  25.713  -9.240  0.00  0.00      CHA1  
ATOM   1440  HB1 SER C 110     -29.684  26.751  -9.301  0.00  0.00      CHA1  
ATOM   1441  HB2 SER C 110     -30.720  25.624  -8.341  0.00  0.00      CHA1  
ATOM   1442  OG  SER C 110     -28.885  24.935  -9.140  0.00  0.00      CHA1  
ATOM   1443  HG1 SER C 110     -29.160  24.017  -9.077  0.00  0.00      CHA1  
ATOM   1444  C   SER C 110     -32.277  24.635 -10.167  0.00  0.00      CHA1  
ATOM   1445  O   SER C 110     -33.373  25.055 -10.482  0.00  0.00      CHA1  
ATOM   1446  N   GLY C 111     -32.129  23.370  -9.605  0.00  0.00      CHA1  
ATOM   1447  HN  GLY C 111     -31.202  23.140  -9.318  0.00  0.00      CHA1  
ATOM   1448  CA  GLY C 111     -33.132  22.356  -9.447  0.00  0.00      CHA1  
ATOM   1449  HA1 GLY C 111     -34.086  22.818  -9.657  0.00  0.00      CHA1  
ATOM   1450  HA2 GLY C 111     -33.146  22.025  -8.419  0.00  0.00      CHA1  
ATOM   1451  C   GLY C 111     -32.890  21.204 -10.331  0.00  0.00      CHA1  
ATOM   1452  O   GLY C 111     -32.139  21.241 -11.303  0.00  0.00      CHA1  
ATOM   1453  N   LEU C 112     -33.494  20.057  -9.965  0.00  0.00      CHA1  
ATOM   1454  HN  LEU C 112     -34.147  20.094  -9.213  0.00  0.00      CHA1  
ATOM   1455  CA  LEU C 112     -33.006  18.789 -10.362  0.00  0.00      CHA1  
ATOM   1456  HA  LEU C 112     -33.703  18.090  -9.924  0.00  0.00      CHA1  
ATOM   1457  CB  LEU C 112     -32.893  18.418 -11.839  0.00  0.00      CHA1  
ATOM   1458  HB1 LEU C 112     -32.218  19.104 -12.394  0.00  0.00      CHA1  
ATOM   1459  HB2 LEU C 112     -32.495  17.405 -12.059  0.00  0.00      CHA1  
ATOM   1460  CG  LEU C 112     -34.209  18.406 -12.706  0.00  0.00      CHA1  
ATOM   1461  HG  LEU C 112     -34.949  17.707 -12.262  0.00  0.00      CHA1  
ATOM   1462  CD1 LEU C 112     -34.675  19.895 -13.022  0.00  0.00      CHA1  
ATOM   1463 HD11 LEU C 112     -35.352  20.265 -12.222  0.00  0.00      CHA1  
ATOM   1464 HD12 LEU C 112     -33.701  20.421 -13.118  0.00  0.00      CHA1  
ATOM   1465 HD13 LEU C 112     -35.293  19.914 -13.946  0.00  0.00      CHA1  
ATOM   1466  CD2 LEU C 112     -33.833  17.797 -14.100  0.00  0.00      CHA1  
ATOM   1467 HD21 LEU C 112     -34.736  17.881 -14.741  0.00  0.00      CHA1  
ATOM   1468 HD22 LEU C 112     -32.891  18.217 -14.513  0.00  0.00      CHA1  
ATOM   1469 HD23 LEU C 112     -33.642  16.712 -13.954  0.00  0.00      CHA1  
ATOM   1470  C   LEU C 112     -31.738  18.480  -9.617  0.00  0.00      CHA1  
ATOM   1471  O   LEU C 112     -30.810  17.801 -10.067  0.00  0.00      CHA1  
ATOM   1472  N   ASP C 113     -31.698  19.002  -8.334  0.00  0.00      CHA1  
ATOM   1473  HN  ASP C 113     -32.462  19.405  -7.835  0.00  0.00      CHA1  
ATOM   1474  CA  ASP C 113     -30.458  18.880  -7.535  0.00  0.00      CHA1  
ATOM   1475  HA  ASP C 113     -29.726  18.445  -8.199  0.00  0.00      CHA1  
ATOM   1476  CB  ASP C 113     -29.982  20.298  -7.191  0.00  0.00      CHA1  
ATOM   1477  HB1 ASP C 113     -30.833  20.927  -6.852  0.00  0.00      CHA1  
ATOM   1478  HB2 ASP C 113     -29.183  20.197  -6.426  0.00  0.00      CHA1  
ATOM   1479  CG  ASP C 113     -29.340  20.907  -8.432  0.00  0.00      CHA1  
ATOM   1480  OD1 ASP C 113     -29.400  22.162  -8.573  0.00  0.00      CHA1  
ATOM   1481  OD2 ASP C 113     -28.717  20.158  -9.222  0.00  0.00      CHA1  
ATOM   1482  C   ASP C 113     -30.665  18.079  -6.255  0.00  0.00      CHA1  
ATOM   1483  O   ASP C 113     -31.566  18.322  -5.424  0.00  0.00      CHA1  
ATOM   1484  N   GLY C 114     -29.704  17.151  -6.040  0.00  0.00      CHA1  
ATOM   1485  HN  GLY C 114     -28.861  17.105  -6.569  0.00  0.00      CHA1  
ATOM   1486  CA  GLY C 114     -29.947  16.020  -5.068  0.00  0.00      CHA1  
ATOM   1487  HA1 GLY C 114     -29.399  15.193  -5.495  0.00  0.00      CHA1  
ATOM   1488  HA2 GLY C 114     -31.008  15.869  -4.929  0.00  0.00      CHA1  
ATOM   1489  C   GLY C 114     -29.385  16.143  -3.723  0.00  0.00      CHA1  
ATOM   1490  O   GLY C 114     -29.505  15.144  -3.028  0.00  0.00      CHA1  
ATOM   1491  N   ALA C 115     -28.651  17.231  -3.373  0.00  0.00      CHA1  
ATOM   1492  HN  ALA C 115     -28.372  17.913  -4.045  0.00  0.00      CHA1  
ATOM   1493  CA  ALA C 115     -28.092  17.368  -2.021  0.00  0.00      CHA1  
ATOM   1494  HA  ALA C 115     -27.257  16.684  -2.032  0.00  0.00      CHA1  
ATOM   1495  CB  ALA C 115     -27.506  18.744  -1.828  0.00  0.00      CHA1  
ATOM   1496  HB1 ALA C 115     -27.118  18.910  -0.801  0.00  0.00      CHA1  
ATOM   1497  HB2 ALA C 115     -26.623  18.891  -2.486  0.00  0.00      CHA1  
ATOM   1498  HB3 ALA C 115     -28.279  19.514  -2.036  0.00  0.00      CHA1  
ATOM   1499  C   ALA C 115     -29.025  16.931  -0.875  0.00  0.00      CHA1  
ATOM   1500  O   ALA C 115     -30.191  17.057  -0.863  0.00  0.00      CHA1  
ATOM   1501  N   LYS C 116     -28.432  16.297   0.123  0.00  0.00      CHA1  
ATOM   1502  HN  LYS C 116     -27.482  16.014   0.013  0.00  0.00      CHA1  
ATOM   1503  CA  LYS C 116     -29.158  15.639   1.198  0.00  0.00      CHA1  
ATOM   1504  HA  LYS C 116     -30.134  15.341   0.845  0.00  0.00      CHA1  
ATOM   1505  CB  LYS C 116     -28.334  14.419   1.514  0.00  0.00      CHA1  
ATOM   1506  HB1 LYS C 116     -27.426  14.907   1.927  0.00  0.00      CHA1  
ATOM   1507  HB2 LYS C 116     -28.840  13.959   2.390  0.00  0.00      CHA1  
ATOM   1508  CG  LYS C 116     -28.160  13.382   0.335  0.00  0.00      CHA1  
ATOM   1509  HG1 LYS C 116     -29.158  12.981   0.058  0.00  0.00      CHA1  
ATOM   1510  HG2 LYS C 116     -27.765  14.027  -0.479  0.00  0.00      CHA1  
ATOM   1511  CD  LYS C 116     -27.250  12.226   0.826  0.00  0.00      CHA1  
ATOM   1512  HD1 LYS C 116     -26.408  12.805   1.261  0.00  0.00      CHA1  
ATOM   1513  HD2 LYS C 116     -27.737  11.614   1.615  0.00  0.00      CHA1  
ATOM   1514  CE  LYS C 116     -26.898  11.291  -0.314  0.00  0.00      CHA1  
ATOM   1515  HE1 LYS C 116     -27.653  10.496  -0.495  0.00  0.00      CHA1  
ATOM   1516  HE2 LYS C 116     -26.680  11.825  -1.264  0.00  0.00      CHA1  
ATOM   1517  NZ  LYS C 116     -25.646  10.569   0.024  0.00  0.00      CHA1  
ATOM   1518  HZ1 LYS C 116     -25.476  10.059  -0.866  0.00  0.00      CHA1  
ATOM   1519  HZ2 LYS C 116     -24.733  11.000   0.274  0.00  0.00      CHA1  
ATOM   1520  HZ3 LYS C 116     -25.803   9.846   0.755  0.00  0.00      CHA1  
ATOM   1521  C   LYS C 116     -29.476  16.530   2.401  0.00  0.00      CHA1  
ATOM   1522  O   LYS C 116     -28.811  17.527   2.676  0.00  0.00      CHA1  
ATOM   1523  N   GLY C 117     -30.535  16.289   3.125  0.00  0.00      CHA1  
ATOM   1524  HN  GLY C 117     -31.178  15.588   2.827  0.00  0.00      CHA1  
ATOM   1525  CA  GLY C 117     -30.894  16.989   4.361  0.00  0.00      CHA1  
ATOM   1526  HA1 GLY C 117     -31.813  16.592   4.765  0.00  0.00      CHA1  
ATOM   1527  HA2 GLY C 117     -30.967  18.049   4.169  0.00  0.00      CHA1  
ATOM   1528  C   GLY C 117     -29.841  16.935   5.496  0.00  0.00      CHA1  
ATOM   1529  O   GLY C 117     -29.156  15.999   5.703  0.00  0.00      CHA1  
ATOM   1530  N   ASP C 118     -29.725  18.087   6.177  0.00  0.00      CHA1  
ATOM   1531  HN  ASP C 118     -30.357  18.852   6.080  0.00  0.00      CHA1  
ATOM   1532  CA  ASP C 118     -28.563  18.459   6.888  0.00  0.00      CHA1  
ATOM   1533  HA  ASP C 118     -27.860  17.641   6.830  0.00  0.00      CHA1  
ATOM   1534  CB  ASP C 118     -28.109  19.723   6.171  0.00  0.00      CHA1  
ATOM   1535  HB1 ASP C 118     -28.095  19.577   5.069  0.00  0.00      CHA1  
ATOM   1536  HB2 ASP C 118     -28.753  20.613   6.338  0.00  0.00      CHA1  
ATOM   1537  CG  ASP C 118     -26.711  20.124   6.527  0.00  0.00      CHA1  
ATOM   1538  OD1 ASP C 118     -26.293  21.295   6.182  0.00  0.00      CHA1  
ATOM   1539  OD2 ASP C 118     -26.039  19.360   7.254  0.00  0.00      CHA1  
ATOM   1540  C   ASP C 118     -28.849  18.614   8.403  0.00  0.00      CHA1  
ATOM   1541  O   ASP C 118     -29.709  19.396   8.836  0.00  0.00      CHA1  
ATOM   1542  N   ALA C 119     -28.183  17.746   9.267  0.00  0.00      CHA1  
ATOM   1543  HN  ALA C 119     -27.493  17.067   9.030  0.00  0.00      CHA1  
ATOM   1544  CA  ALA C 119     -28.421  17.833  10.649  0.00  0.00      CHA1  
ATOM   1545  HA  ALA C 119     -29.461  17.610  10.833  0.00  0.00      CHA1  
ATOM   1546  CB  ALA C 119     -27.655  16.735  11.427  0.00  0.00      CHA1  
ATOM   1547  HB1 ALA C 119     -26.569  16.963  11.384  0.00  0.00      CHA1  
ATOM   1548  HB2 ALA C 119     -28.019  16.569  12.464  0.00  0.00      CHA1  
ATOM   1549  HB3 ALA C 119     -27.723  15.757  10.904  0.00  0.00      CHA1  
ATOM   1550  C   ALA C 119     -27.904  19.177  11.292  0.00  0.00      CHA1  
ATOM   1551  O   ALA C 119     -26.834  19.709  11.047  0.00  0.00      CHA1  
ATOM   1552  N   GLY C 120     -28.777  19.868  12.053  0.00  0.00      CHA1  
ATOM   1553  HN  GLY C 120     -29.676  19.469  12.212  0.00  0.00      CHA1  
ATOM   1554  CA  GLY C 120     -28.583  21.283  12.530  0.00  0.00      CHA1  
ATOM   1555  HA1 GLY C 120     -28.898  22.089  11.884  0.00  0.00      CHA1  
ATOM   1556  HA2 GLY C 120     -27.533  21.430  12.734  0.00  0.00      CHA1  
ATOM   1557  C   GLY C 120     -29.294  21.432  13.878  0.00  0.00      CHA1  
ATOM   1558  O   GLY C 120     -30.366  22.066  13.863  0.00  0.00      CHA1  
ATOM   1559  N   PRO C 121     -28.814  20.870  14.973  0.00  0.00      CHA1  
ATOM   1560  CD  PRO C 121     -27.640  20.012  15.019  0.00  0.00      CHA1  
ATOM   1561  HD1 PRO C 121     -26.739  20.619  15.250  0.00  0.00      CHA1  
ATOM   1562  HD2 PRO C 121     -27.408  19.233  14.262  0.00  0.00      CHA1  
ATOM   1563  CA  PRO C 121     -29.634  20.769  16.151  0.00  0.00      CHA1  
ATOM   1564  HA  PRO C 121     -30.613  21.138  15.883  0.00  0.00      CHA1  
ATOM   1565  CB  PRO C 121     -29.397  19.268  16.478  0.00  0.00      CHA1  
ATOM   1566  HB1 PRO C 121     -29.920  18.726  15.661  0.00  0.00      CHA1  
ATOM   1567  HB2 PRO C 121     -29.750  18.917  17.471  0.00  0.00      CHA1  
ATOM   1568  CG  PRO C 121     -27.890  19.164  16.275  0.00  0.00      CHA1  
ATOM   1569  HG1 PRO C 121     -27.543  18.120  16.123  0.00  0.00      CHA1  
ATOM   1570  HG2 PRO C 121     -27.410  19.663  17.144  0.00  0.00      CHA1  
ATOM   1571  C   PRO C 121     -29.367  21.646  17.371  0.00  0.00      CHA1  
ATOM   1572  O   PRO C 121     -30.236  21.636  18.229  0.00  0.00      CHA1  
ATOM   1573  N   ALA C 122     -28.272  22.354  17.593  0.00  0.00      CHA1  
ATOM   1574  HN  ALA C 122     -27.512  22.360  16.947  0.00  0.00      CHA1  
ATOM   1575  CA  ALA C 122     -28.187  23.085  18.778  0.00  0.00      CHA1  
ATOM   1576  HA  ALA C 122     -28.865  22.779  19.561  0.00  0.00      CHA1  
ATOM   1577  CB  ALA C 122     -26.812  22.803  19.358  0.00  0.00      CHA1  
ATOM   1578  HB1 ALA C 122     -26.126  23.157  18.559  0.00  0.00      CHA1  
ATOM   1579  HB2 ALA C 122     -26.610  23.332  20.314  0.00  0.00      CHA1  
ATOM   1580  HB3 ALA C 122     -26.667  21.747  19.673  0.00  0.00      CHA1  
ATOM   1581  C   ALA C 122     -28.385  24.610  18.693  0.00  0.00      CHA1  
ATOM   1582  O   ALA C 122     -29.068  25.203  19.500  0.00  0.00      CHA1  
ATOM   1583  N   GLY C 123     -27.790  25.288  17.719  0.00  0.00      CHA1  
ATOM   1584  HN  GLY C 123     -27.188  24.811  17.084  0.00  0.00      CHA1  
ATOM   1585  CA  GLY C 123     -27.569  26.779  17.805  0.00  0.00      CHA1  
ATOM   1586  HA1 GLY C 123     -28.382  27.125  18.426  0.00  0.00      CHA1  
ATOM   1587  HA2 GLY C 123     -27.468  27.219  16.824  0.00  0.00      CHA1  
ATOM   1588  C   GLY C 123     -26.270  26.867  18.493  0.00  0.00      CHA1  
ATOM   1589  O   GLY C 123     -25.305  26.098  18.210  0.00  0.00      CHA1  
ATOM   1590  N   PRO C 124     -25.980  27.830  19.357  0.00  0.00      CHA1  
ATOM   1591  CD  PRO C 124     -26.918  28.897  19.786  0.00  0.00      CHA1  
ATOM   1592  HD1 PRO C 124     -27.954  28.616  20.069  0.00  0.00      CHA1  
ATOM   1593  HD2 PRO C 124     -27.003  29.622  18.948  0.00  0.00      CHA1  
ATOM   1594  CA  PRO C 124     -24.687  28.135  19.806  0.00  0.00      CHA1  
ATOM   1595  HA  PRO C 124     -23.968  28.331  19.024  0.00  0.00      CHA1  
ATOM   1596  CB  PRO C 124     -24.782  29.505  20.438  0.00  0.00      CHA1  
ATOM   1597  HB1 PRO C 124     -24.632  30.322  19.699  0.00  0.00      CHA1  
ATOM   1598  HB2 PRO C 124     -24.032  29.719  21.229  0.00  0.00      CHA1  
ATOM   1599  CG  PRO C 124     -26.216  29.572  20.943  0.00  0.00      CHA1  
ATOM   1600  HG1 PRO C 124     -26.685  30.579  20.933  0.00  0.00      CHA1  
ATOM   1601  HG2 PRO C 124     -26.442  28.942  21.830  0.00  0.00      CHA1  
ATOM   1602  C   PRO C 124     -24.094  27.145  20.644  0.00  0.00      CHA1  
ATOM   1603  O   PRO C 124     -22.980  26.651  20.439  0.00  0.00      CHA1  
ATOM   1604  N   LYS C 125     -24.917  26.819  21.589  0.00  0.00      CHA1  
ATOM   1605  HN  LYS C 125     -25.743  27.377  21.586  0.00  0.00      CHA1  
ATOM   1606  CA  LYS C 125     -24.859  25.582  22.414  0.00  0.00      CHA1  
ATOM   1607  HA  LYS C 125     -24.725  24.711  21.790  0.00  0.00      CHA1  
ATOM   1608  CB  LYS C 125     -23.731  25.576  23.476  0.00  0.00      CHA1  
ATOM   1609  HB1 LYS C 125     -23.809  24.667  24.111  0.00  0.00      CHA1  
ATOM   1610  HB2 LYS C 125     -22.749  25.457  22.971  0.00  0.00      CHA1  
ATOM   1611  CG  LYS C 125     -23.658  26.717  24.601  0.00  0.00      CHA1  
ATOM   1612  HG1 LYS C 125     -24.663  27.019  24.964  0.00  0.00      CHA1  
ATOM   1613  HG2 LYS C 125     -23.134  26.260  25.467  0.00  0.00      CHA1  
ATOM   1614  CD  LYS C 125     -23.054  28.061  24.239  0.00  0.00      CHA1  
ATOM   1615  HD1 LYS C 125     -23.771  28.560  23.552  0.00  0.00      CHA1  
ATOM   1616  HD2 LYS C 125     -23.076  28.684  25.159  0.00  0.00      CHA1  
ATOM   1617  CE  LYS C 125     -21.581  27.941  23.696  0.00  0.00      CHA1  
ATOM   1618  HE1 LYS C 125     -21.708  27.503  22.683  0.00  0.00      CHA1  
ATOM   1619  HE2 LYS C 125     -21.207  28.981  23.581  0.00  0.00      CHA1  
ATOM   1620  NZ  LYS C 125     -20.682  27.178  24.471  0.00  0.00      CHA1  
ATOM   1621  HZ1 LYS C 125     -21.118  26.392  24.994  0.00  0.00      CHA1  
ATOM   1622  HZ2 LYS C 125     -19.893  26.747  23.948  0.00  0.00      CHA1  
ATOM   1623  HZ3 LYS C 125     -20.147  27.718  25.180  0.00  0.00      CHA1  
ATOM   1624  C   LYS C 125     -26.201  25.553  23.085  0.00  0.00      CHA1  
ATOM   1625  O   LYS C 125     -26.980  26.541  23.189  0.00  0.00      CHA1  
ATOM   1626  N   GLY C 126     -26.701  24.370  23.426  0.00  0.00      CHA1  
ATOM   1627  HN  GLY C 126     -26.144  23.586  23.161  0.00  0.00      CHA1  
ATOM   1628  CA  GLY C 126     -28.049  24.126  23.688  0.00  0.00      CHA1  
ATOM   1629  HA1 GLY C 126     -28.149  23.062  23.530  0.00  0.00      CHA1  
ATOM   1630  HA2 GLY C 126     -28.744  24.617  23.023  0.00  0.00      CHA1  
ATOM   1631  C   GLY C 126     -28.556  24.612  25.070  0.00  0.00      CHA1  
ATOM   1632  O   GLY C 126     -27.830  24.842  25.989  0.00  0.00      CHA1  
ATOM   1633  N   GLU C 127     -29.899  24.670  25.123  0.00  0.00      CHA1  
ATOM   1634  HN  GLU C 127     -30.410  24.469  24.291  0.00  0.00      CHA1  
ATOM   1635  CA  GLU C 127     -30.701  25.130  26.310  0.00  0.00      CHA1  
ATOM   1636  HA  GLU C 127     -30.257  26.103  26.460  0.00  0.00      CHA1  
ATOM   1637  CB  GLU C 127     -32.085  25.649  25.921  0.00  0.00      CHA1  
ATOM   1638  HB1 GLU C 127     -32.442  24.813  25.283  0.00  0.00      CHA1  
ATOM   1639  HB2 GLU C 127     -32.788  25.705  26.779  0.00  0.00      CHA1  
ATOM   1640  CG  GLU C 127     -32.040  27.054  25.255  0.00  0.00      CHA1  
ATOM   1641  HG1 GLU C 127     -31.572  27.763  25.971  0.00  0.00      CHA1  
ATOM   1642  HG2 GLU C 127     -31.420  27.182  24.343  0.00  0.00      CHA1  
ATOM   1643  CD  GLU C 127     -33.469  27.584  25.040  0.00  0.00      CHA1  
ATOM   1644  OE1 GLU C 127     -33.848  28.473  25.866  0.00  0.00      CHA1  
ATOM   1645  OE2 GLU C 127     -34.223  27.240  24.069  0.00  0.00      CHA1  
ATOM   1646  C   GLU C 127     -30.590  24.215  27.532  0.00  0.00      CHA1  
ATOM   1647  O   GLU C 127     -30.285  23.012  27.423  0.00  0.00      CHA1  
ATOM   1648  N   HYP C 128     -30.910  24.751  28.746  0.00  0.00      CHA1  
ATOM   1649  CD  HYP C 128     -31.253  26.143  29.013  0.00  0.00      CHA1  
ATOM   1650  HD1 HYP C 128     -31.344  26.857  28.167  0.00  0.00      CHA1  
ATOM   1651  HD2 HYP C 128     -30.345  26.423  29.589  0.00  0.00      CHA1  
ATOM   1652  CA  HYP C 128     -31.220  23.899  29.929  0.00  0.00      CHA1  
ATOM   1653  HA  HYP C 128     -30.236  23.607  30.263  0.00  0.00      CHA1  
ATOM   1654  CB  HYP C 128     -31.892  24.881  30.940  0.00  0.00      CHA1  
ATOM   1655  HB1 HYP C 128     -31.164  25.366  31.624  0.00  0.00      CHA1  
ATOM   1656  HB2 HYP C 128     -32.827  24.600  31.470  0.00  0.00      CHA1  
ATOM   1657  CG  HYP C 128     -32.347  26.044  29.979  0.00  0.00      CHA1  
ATOM   1658  HG  HYP C 128     -32.509  26.938  30.618  0.00  0.00      CHA1  
ATOM   1659  OE  HYP C 128     -33.497  25.588  29.279  0.00  0.00      CHA1  
ATOM   1660  HE  HYP C 128     -33.491  24.634  29.174  0.00  0.00      CHA1  
ATOM   1661  C   HYP C 128     -32.032  22.595  29.830  0.00  0.00      CHA1  
ATOM   1662  O   HYP C 128     -32.909  22.560  28.984  0.00  0.00      CHA1  
ATOM   1663  N   GLY C 129     -31.777  21.672  30.733  0.00  0.00      CHA1  
ATOM   1664  HN  GLY C 129     -31.033  21.733  31.395  0.00  0.00      CHA1  
ATOM   1665  CA  GLY C 129     -32.681  20.604  30.991  0.00  0.00      CHA1  
ATOM   1666  HA1 GLY C 129     -32.109  19.699  31.135  0.00  0.00      CHA1  
ATOM   1667  HA2 GLY C 129     -33.345  20.416  30.160  0.00  0.00      CHA1  
ATOM   1668  C   GLY C 129     -33.661  20.865  32.049  0.00  0.00      CHA1  
ATOM   1669  O   GLY C 129     -34.335  21.849  32.004  0.00  0.00      CHA1  
ATOM   1670  N   SER C 130     -33.583  20.022  33.064  0.00  0.00      CHA1  
ATOM   1671  HN  SER C 130     -32.977  19.242  32.927  0.00  0.00      CHA1  
ATOM   1672  CA  SER C 130     -34.475  20.106  34.224  0.00  0.00      CHA1  
ATOM   1673  HA  SER C 130     -34.648  21.150  34.442  0.00  0.00      CHA1  
ATOM   1674  CB  SER C 130     -35.854  19.472  33.988  0.00  0.00      CHA1  
ATOM   1675  HB1 SER C 130     -36.268  19.909  33.054  0.00  0.00      CHA1  
ATOM   1676  HB2 SER C 130     -35.764  18.375  33.837  0.00  0.00      CHA1  
ATOM   1677  OG  SER C 130     -36.735  19.801  35.027  0.00  0.00      CHA1  
ATOM   1678  HG1 SER C 130     -36.891  19.003  35.536  0.00  0.00      CHA1  
ATOM   1679  C   SER C 130     -33.771  19.327  35.388  0.00  0.00      CHA1  
ATOM   1680  O   SER C 130     -33.196  18.271  35.173  0.00  0.00      CHA1  
ATOM   1681  N   HYP C 131     -33.984  19.888  36.634  0.00  0.00      CHA1  
ATOM   1682  CD  HYP C 131     -34.565  21.236  36.907  0.00  0.00      CHA1  
ATOM   1683  HD1 HYP C 131     -33.829  22.050  36.733  0.00  0.00      CHA1  
ATOM   1684  HD2 HYP C 131     -35.486  21.311  36.291  0.00  0.00      CHA1  
ATOM   1685  CA  HYP C 131     -33.298  19.400  37.790  0.00  0.00      CHA1  
ATOM   1686  HA  HYP C 131     -32.226  19.468  37.676  0.00  0.00      CHA1  
ATOM   1687  CB  HYP C 131     -33.824  20.270  39.009  0.00  0.00      CHA1  
ATOM   1688  HB1 HYP C 131     -33.011  21.002  39.202  0.00  0.00      CHA1  
ATOM   1689  HB2 HYP C 131     -34.146  19.731  39.926  0.00  0.00      CHA1  
ATOM   1690  CG  HYP C 131     -34.910  21.166  38.368  0.00  0.00      CHA1  
ATOM   1691  HG  HYP C 131     -34.941  22.192  38.792  0.00  0.00      CHA1  
ATOM   1692  OE  HYP C 131     -36.140  20.527  38.440  0.00  0.00      CHA1  
ATOM   1693  HE  HYP C 131     -36.872  20.914  37.955  0.00  0.00      CHA1  
ATOM   1694  C   HYP C 131     -33.605  17.875  38.041  0.00  0.00      CHA1  
ATOM   1695  O   HYP C 131     -34.753  17.620  38.408  0.00  0.00      CHA1  
ATOM   1696  N   GLY C 132     -32.619  16.986  37.896  0.00  0.00      CHA1  
ATOM   1697  HN  GLY C 132     -31.692  17.202  37.600  0.00  0.00      CHA1  
ATOM   1698  CA  GLY C 132     -32.762  15.592  38.316  0.00  0.00      CHA1  
ATOM   1699  HA1 GLY C 132     -32.719  14.963  37.439  0.00  0.00      CHA1  
ATOM   1700  HA2 GLY C 132     -33.612  15.381  38.948  0.00  0.00      CHA1  
ATOM   1701  C   GLY C 132     -31.585  15.279  39.156  0.00  0.00      CHA1  
ATOM   1702  O   GLY C 132     -30.812  16.243  39.376  0.00  0.00      CHA1  
ATOM   1703  N   GLU C 133     -31.391  13.987  39.605  0.00  0.00      CHA1  
ATOM   1704  HN  GLU C 133     -32.012  13.227  39.428  0.00  0.00      CHA1  
ATOM   1705  CA  GLU C 133     -30.201  13.454  40.257  0.00  0.00      CHA1  
ATOM   1706  HA  GLU C 133     -30.540  12.615  40.846  0.00  0.00      CHA1  
ATOM   1707  CB  GLU C 133     -29.301  12.943  39.111  0.00  0.00      CHA1  
ATOM   1708  HB1 GLU C 133     -29.153  13.821  38.446  0.00  0.00      CHA1  
ATOM   1709  HB2 GLU C 133     -28.293  12.674  39.494  0.00  0.00      CHA1  
ATOM   1710  CG  GLU C 133     -29.957  11.843  38.243  0.00  0.00      CHA1  
ATOM   1711  HG1 GLU C 133     -30.640  11.181  38.818  0.00  0.00      CHA1  
ATOM   1712  HG2 GLU C 133     -30.581  12.396  37.508  0.00  0.00      CHA1  
ATOM   1713  CD  GLU C 133     -28.983  10.951  37.534  0.00  0.00      CHA1  
ATOM   1714  OE1 GLU C 133     -28.224  11.393  36.650  0.00  0.00      CHA1  
ATOM   1715  OE2 GLU C 133     -29.058   9.689  37.670  0.00  0.00      CHA1  
ATOM   1716  C   GLU C 133     -29.462  14.502  41.240  0.00  0.00      CHA1  
ATOM   1717  O   GLU C 133     -30.171  15.187  41.950  0.00  0.00      CHA1  
ATOM   1718  N   ASN C 134     -28.042  14.501  41.271  0.00  0.00      CHA1  
ATOM   1719  HN  ASN C 134     -27.577  13.725  40.852  0.00  0.00      CHA1  
ATOM   1720  CA  ASN C 134     -27.128  15.476  41.961  0.00  0.00      CHA1  
ATOM   1721  HA  ASN C 134     -26.146  15.063  41.784  0.00  0.00      CHA1  
ATOM   1722  CB  ASN C 134     -27.042  16.806  41.151  0.00  0.00      CHA1  
ATOM   1723  HB1 ASN C 134     -28.096  17.152  41.084  0.00  0.00      CHA1  
ATOM   1724  HB2 ASN C 134     -26.548  17.576  41.782  0.00  0.00      CHA1  
ATOM   1725  CG  ASN C 134     -26.373  16.719  39.824  0.00  0.00      CHA1  
ATOM   1726  OD1 ASN C 134     -26.262  15.630  39.241  0.00  0.00      CHA1  
ATOM   1727  ND2 ASN C 134     -25.996  17.809  39.202  0.00  0.00      CHA1  
ATOM   1728 HD21 ASN C 134     -25.521  17.707  38.328  0.00  0.00      CHA1  
ATOM   1729 HD22 ASN C 134     -26.278  18.716  39.513  0.00  0.00      CHA1  
ATOM   1730  C   ASN C 134     -27.315  15.524  43.470  0.00  0.00      CHA1  
ATOM   1731  O   ASN C 134     -27.453  16.601  44.060  0.00  0.00      CHA1  
ATOM   1732  N   GLY C 135     -27.012  14.378  44.086  0.00  0.00      CHA1  
ATOM   1733  HN  GLY C 135     -26.870  13.551  43.548  0.00  0.00      CHA1  
ATOM   1734  CA  GLY C 135     -26.836  14.323  45.514  0.00  0.00      CHA1  
ATOM   1735  HA1 GLY C 135     -26.356  15.261  45.752  0.00  0.00      CHA1  
ATOM   1736  HA2 GLY C 135     -26.186  13.484  45.714  0.00  0.00      CHA1  
ATOM   1737  C   GLY C 135     -28.110  14.057  46.246  0.00  0.00      CHA1  
ATOM   1738  O   GLY C 135     -28.268  13.184  47.030  0.00  0.00      CHA1  
ATOM   1739  N   ALA C 136     -29.032  14.992  46.097  0.00  0.00      CHA1  
ATOM   1740  HN  ALA C 136     -28.689  15.827  45.675  0.00  0.00      CHA1  
ATOM   1741  CA  ALA C 136     -30.327  15.159  46.689  0.00  0.00      CHA1  
ATOM   1742  HA  ALA C 136     -30.925  15.748  46.009  0.00  0.00      CHA1  
ATOM   1743  CB  ALA C 136     -31.130  13.889  46.768  0.00  0.00      CHA1  
ATOM   1744  HB1 ALA C 136     -32.194  14.202  46.831  0.00  0.00      CHA1  
ATOM   1745  HB2 ALA C 136     -30.935  13.242  45.886  0.00  0.00      CHA1  
ATOM   1746  HB3 ALA C 136     -30.954  13.242  47.654  0.00  0.00      CHA1  
ATOM   1747  C   ALA C 136     -30.356  15.961  47.959  0.00  0.00      CHA1  
ATOM   1748  O   ALA C 136     -30.754  15.468  49.029  0.00  0.00      CHA1  
ATOM   1749  N   HYP C 137     -30.075  17.213  47.896  0.00  0.00      CHA1  
ATOM   1750  CD  HYP C 137     -30.334  18.044  46.697  0.00  0.00      CHA1  
ATOM   1751  HD1 HYP C 137     -31.444  18.080  46.672  0.00  0.00      CHA1  
ATOM   1752  HD2 HYP C 137     -30.063  17.575  45.727  0.00  0.00      CHA1  
ATOM   1753  CA  HYP C 137     -29.652  17.986  49.014  0.00  0.00      CHA1  
ATOM   1754  HA  HYP C 137     -30.324  17.692  49.806  0.00  0.00      CHA1  
ATOM   1755  CB  HYP C 137     -29.705  19.455  48.438  0.00  0.00      CHA1  
ATOM   1756  HB1 HYP C 137     -28.890  20.075  48.868  0.00  0.00      CHA1  
ATOM   1757  HB2 HYP C 137     -30.698  19.818  48.781  0.00  0.00      CHA1  
ATOM   1758  CG  HYP C 137     -29.632  19.354  47.016  0.00  0.00      CHA1  
ATOM   1759  HG  HYP C 137     -30.186  20.189  46.537  0.00  0.00      CHA1  
ATOM   1760  OE  HYP C 137     -28.290  19.158  46.554  0.00  0.00      CHA1  
ATOM   1761  HE  HYP C 137     -28.326  19.400  45.626  0.00  0.00      CHA1  
ATOM   1762  C   HYP C 137     -28.257  17.689  49.583  0.00  0.00      CHA1  
ATOM   1763  O   HYP C 137     -27.612  16.676  49.153  0.00  0.00      CHA1  
ATOM   1764  N   GLY C 138     -27.776  18.527  50.482  0.00  0.00      CHA1  
ATOM   1765  HN  GLY C 138     -28.375  19.287  50.719  0.00  0.00      CHA1  
ATOM   1766  CA  GLY C 138     -26.602  18.376  51.340  0.00  0.00      CHA1  
ATOM   1767  HA1 GLY C 138     -26.293  19.311  51.784  0.00  0.00      CHA1  
ATOM   1768  HA2 GLY C 138     -25.790  18.065  50.701  0.00  0.00      CHA1  
ATOM   1769  C   GLY C 138     -26.803  17.242  52.360  0.00  0.00      CHA1  
ATOM   1770  O   GLY C 138     -27.897  16.973  52.745  0.00  0.00      CHA1  
ATOM   1771  N   GLN C 139     -25.725  16.725  52.852  0.00  0.00      CHA1  
ATOM   1772  HN  GLN C 139     -24.793  16.919  52.554  0.00  0.00      CHA1  
ATOM   1773  CA  GLN C 139     -25.755  15.544  53.679  0.00  0.00      CHA1  
ATOM   1774  HA  GLN C 139     -26.676  15.373  54.215  0.00  0.00      CHA1  
ATOM   1775  CB  GLN C 139     -25.355  14.339  52.878  0.00  0.00      CHA1  
ATOM   1776  HB1 GLN C 139     -24.408  14.513  52.324  0.00  0.00      CHA1  
ATOM   1777  HB2 GLN C 139     -25.207  13.420  53.486  0.00  0.00      CHA1  
ATOM   1778  CG  GLN C 139     -26.348  13.872  51.762  0.00  0.00      CHA1  
ATOM   1779  HG1 GLN C 139     -26.448  14.571  50.904  0.00  0.00      CHA1  
ATOM   1780  HG2 GLN C 139     -26.041  12.911  51.298  0.00  0.00      CHA1  
ATOM   1781  CD  GLN C 139     -27.745  13.596  52.366  0.00  0.00      CHA1  
ATOM   1782  OE1 GLN C 139     -28.686  14.268  51.951  0.00  0.00      CHA1  
ATOM   1783  NE2 GLN C 139     -27.843  12.646  53.294  0.00  0.00      CHA1  
ATOM   1784 HE21 GLN C 139     -27.205  11.899  53.477  0.00  0.00      CHA1  
ATOM   1785 HE22 GLN C 139     -28.732  12.581  53.747  0.00  0.00      CHA1  
ATOM   1786  C   GLN C 139     -24.865  15.829  54.821  0.00  0.00      CHA1  
ATOM   1787  O   GLN C 139     -24.046  16.712  54.676  0.00  0.00      CHA1  
ATOM   1788  N   MET C 140     -25.041  15.002  55.902  0.00  0.00      CHA1  
ATOM   1789  HN  MET C 140     -25.612  14.189  55.814  0.00  0.00      CHA1  
ATOM   1790  CA  MET C 140     -24.415  14.971  57.174  0.00  0.00      CHA1  
ATOM   1791  HA  MET C 140     -25.213  15.290  57.827  0.00  0.00      CHA1  
ATOM   1792  CB  MET C 140     -24.078  13.568  57.603  0.00  0.00      CHA1  
ATOM   1793  HB1 MET C 140     -23.338  13.177  56.873  0.00  0.00      CHA1  
ATOM   1794  HB2 MET C 140     -23.565  13.511  58.587  0.00  0.00      CHA1  
ATOM   1795  CG  MET C 140     -25.266  12.580  57.759  0.00  0.00      CHA1  
ATOM   1796  HG1 MET C 140     -24.885  11.734  58.370  0.00  0.00      CHA1  
ATOM   1797  HG2 MET C 140     -26.116  13.180  58.148  0.00  0.00      CHA1  
ATOM   1798  SD  MET C 140     -25.784  11.901  56.119  0.00  0.00      CHA1  
ATOM   1799  CE  MET C 140     -27.446  11.676  56.756  0.00  0.00      CHA1  
ATOM   1800  HE1 MET C 140     -27.617  10.991  57.614  0.00  0.00      CHA1  
ATOM   1801  HE2 MET C 140     -27.827  12.657  57.110  0.00  0.00      CHA1  
ATOM   1802  HE3 MET C 140     -28.152  11.202  56.040  0.00  0.00      CHA1  
ATOM   1803  C   MET C 140     -23.222  15.901  57.478  0.00  0.00      CHA1  
ATOM   1804  O   MET C 140     -22.020  15.608  57.232  0.00  0.00      CHA1  
ATOM   1805  N   GLY C 141     -23.572  17.049  58.071  0.00  0.00      CHA1  
ATOM   1806  HN  GLY C 141     -24.529  17.225  58.291  0.00  0.00      CHA1  
ATOM   1807  CA  GLY C 141     -22.676  18.135  58.449  0.00  0.00      CHA1  
ATOM   1808  HA1 GLY C 141     -23.230  18.735  59.155  0.00  0.00      CHA1  
ATOM   1809  HA2 GLY C 141     -22.556  18.519  57.447  0.00  0.00      CHA1  
ATOM   1810  C   GLY C 141     -21.373  17.829  59.124  0.00  0.00      CHA1  
ATOM   1811  O   GLY C 141     -21.073  16.727  59.636  0.00  0.00      CHA1  
ATOM   1812  N   PRO C 142     -20.480  18.929  59.211  0.00  0.00      CHA1  
ATOM   1813  CD  PRO C 142     -20.618  20.168  58.504  0.00  0.00      CHA1  
ATOM   1814  HD1 PRO C 142     -21.426  20.756  58.990  0.00  0.00      CHA1  
ATOM   1815  HD2 PRO C 142     -20.844  20.157  57.417  0.00  0.00      CHA1  
ATOM   1816  CA  PRO C 142     -19.312  18.916  60.105  0.00  0.00      CHA1  
ATOM   1817  HA  PRO C 142     -18.640  18.282  59.546  0.00  0.00      CHA1  
ATOM   1818  CB  PRO C 142     -18.852  20.300  60.141  0.00  0.00      CHA1  
ATOM   1819  HB1 PRO C 142     -17.759  20.459  60.265  0.00  0.00      CHA1  
ATOM   1820  HB2 PRO C 142     -19.345  20.877  60.952  0.00  0.00      CHA1  
ATOM   1821  CG  PRO C 142     -19.258  20.898  58.731  0.00  0.00      CHA1  
ATOM   1822  HG1 PRO C 142     -18.541  20.628  57.926  0.00  0.00      CHA1  
ATOM   1823  HG2 PRO C 142     -19.277  22.008  58.761  0.00  0.00      CHA1  
ATOM   1824  C   PRO C 142     -19.475  18.393  61.538  0.00  0.00      CHA1  
ATOM   1825  O   PRO C 142     -20.598  18.168  61.999  0.00  0.00      CHA1  
ATOM   1826  N   ARG C 143     -18.300  18.222  62.195  0.00  0.00      CHA1  
ATOM   1827  HN  ARG C 143     -17.403  18.293  61.765  0.00  0.00      CHA1  
ATOM   1828  CA  ARG C 143     -18.343  17.956  63.603  0.00  0.00      CHA1  
ATOM   1829  HA  ARG C 143     -19.114  17.221  63.779  0.00  0.00      CHA1  
ATOM   1830  CB  ARG C 143     -16.939  17.423  64.088  0.00  0.00      CHA1  
ATOM   1831  HB1 ARG C 143     -16.738  16.498  63.507  0.00  0.00      CHA1  
ATOM   1832  HB2 ARG C 143     -16.155  18.170  63.837  0.00  0.00      CHA1  
ATOM   1833  CG  ARG C 143     -16.784  17.011  65.611  0.00  0.00      CHA1  
ATOM   1834  HG1 ARG C 143     -16.966  17.850  66.316  0.00  0.00      CHA1  
ATOM   1835  HG2 ARG C 143     -17.579  16.270  65.843  0.00  0.00      CHA1  
ATOM   1836  CD  ARG C 143     -15.377  16.435  66.013  0.00  0.00      CHA1  
ATOM   1837  HD1 ARG C 143     -14.563  17.152  65.776  0.00  0.00      CHA1  
ATOM   1838  HD2 ARG C 143     -15.332  16.273  67.112  0.00  0.00      CHA1  
ATOM   1839  NE  ARG C 143     -15.213  15.182  65.210  0.00  0.00      CHA1  
ATOM   1840  HE  ARG C 143     -15.779  14.386  65.424  0.00  0.00      CHA1  
ATOM   1841  CZ  ARG C 143     -14.585  15.130  64.042  0.00  0.00      CHA1  
ATOM   1842  NH1 ARG C 143     -13.899  16.048  63.459  0.00  0.00      CHA1  
ATOM   1843 HH11 ARG C 143     -13.563  15.761  62.562  0.00  0.00      CHA1  
ATOM   1844 HH12 ARG C 143     -13.383  16.639  64.077  0.00  0.00      CHA1  
ATOM   1845  NH2 ARG C 143     -14.881  14.120  63.333  0.00  0.00      CHA1  
ATOM   1846 HH21 ARG C 143     -14.510  14.048  62.407  0.00  0.00      CHA1  
ATOM   1847 HH22 ARG C 143     -15.587  13.517  63.704  0.00  0.00      CHA1  
ATOM   1848  C   ARG C 143     -18.720  19.154  64.364  0.00  0.00      CHA1  
ATOM   1849  O   ARG C 143     -18.116  20.228  64.299  0.00  0.00      CHA1  
ATOM   1850  N   GLY C 144     -19.803  19.007  65.099  0.00  0.00      CHA1  
ATOM   1851  HN  GLY C 144     -20.292  18.153  64.939  0.00  0.00      CHA1  
ATOM   1852  CA  GLY C 144     -20.475  20.170  65.692  0.00  0.00      CHA1  
ATOM   1853  HA1 GLY C 144     -21.519  19.913  65.792  0.00  0.00      CHA1  
ATOM   1854  HA2 GLY C 144     -20.296  21.000  65.025  0.00  0.00      CHA1  
ATOM   1855  C   GLY C 144     -19.947  20.498  67.025  0.00  0.00      CHA1  
ATOM   1856  O   GLY C 144     -19.153  19.852  67.677  0.00  0.00      CHA1  
ATOM   1857  N   LEU C 145     -20.296  21.740  67.488  0.00  0.00      CHA1  
ATOM   1858  HN  LEU C 145     -20.998  22.155  66.914  0.00  0.00      CHA1  
ATOM   1859  CA  LEU C 145     -19.765  22.322  68.671  0.00  0.00      CHA1  
ATOM   1860  HA  LEU C 145     -18.742  22.318  68.327  0.00  0.00      CHA1  
ATOM   1861  CB  LEU C 145     -20.264  23.832  68.710  0.00  0.00      CHA1  
ATOM   1862  HB1 LEU C 145     -20.065  24.255  67.702  0.00  0.00      CHA1  
ATOM   1863  HB2 LEU C 145     -21.369  23.905  68.794  0.00  0.00      CHA1  
ATOM   1864  CG  LEU C 145     -19.812  24.714  69.889  0.00  0.00      CHA1  
ATOM   1865  HG  LEU C 145     -19.986  24.213  70.865  0.00  0.00      CHA1  
ATOM   1866  CD1 LEU C 145     -18.306  24.897  69.808  0.00  0.00      CHA1  
ATOM   1867 HD11 LEU C 145     -17.874  24.961  70.830  0.00  0.00      CHA1  
ATOM   1868 HD12 LEU C 145     -17.780  24.138  69.190  0.00  0.00      CHA1  
ATOM   1869 HD13 LEU C 145     -18.098  25.913  69.411  0.00  0.00      CHA1  
ATOM   1870  CD2 LEU C 145     -20.458  25.986  69.896  0.00  0.00      CHA1  
ATOM   1871 HD21 LEU C 145     -21.550  25.913  70.088  0.00  0.00      CHA1  
ATOM   1872 HD22 LEU C 145     -20.009  26.766  70.548  0.00  0.00      CHA1  
ATOM   1873 HD23 LEU C 145     -20.440  26.437  68.881  0.00  0.00      CHA1  
ATOM   1874  C   LEU C 145     -20.060  21.538  69.943  0.00  0.00      CHA1  
ATOM   1875  O   LEU C 145     -21.197  21.125  70.228  0.00  0.00      CHA1  
ATOM   1876  N   HYP C 146     -19.051  21.328  70.798  0.00  0.00      CHA1  
ATOM   1877  CD  HYP C 146     -17.638  21.118  70.428  0.00  0.00      CHA1  
ATOM   1878  HD1 HYP C 146     -17.468  20.954  69.342  0.00  0.00      CHA1  
ATOM   1879  HD2 HYP C 146     -17.031  21.993  70.746  0.00  0.00      CHA1  
ATOM   1880  CA  HYP C 146     -19.295  20.914  72.156  0.00  0.00      CHA1  
ATOM   1881  HA  HYP C 146     -20.107  20.216  72.297  0.00  0.00      CHA1  
ATOM   1882  CB  HYP C 146     -17.924  20.315  72.573  0.00  0.00      CHA1  
ATOM   1883  HB1 HYP C 146     -17.967  19.433  73.248  0.00  0.00      CHA1  
ATOM   1884  HB2 HYP C 146     -17.215  21.042  73.024  0.00  0.00      CHA1  
ATOM   1885  CG  HYP C 146     -17.207  19.930  71.209  0.00  0.00      CHA1  
ATOM   1886  HG  HYP C 146     -16.101  19.932  71.319  0.00  0.00      CHA1  
ATOM   1887  OE  HYP C 146     -17.749  18.685  70.722  0.00  0.00      CHA1  
ATOM   1888  HE  HYP C 146     -18.692  18.779  70.873  0.00  0.00      CHA1  
ATOM   1889  C   HYP C 146     -19.630  22.005  73.104  0.00  0.00      CHA1  
ATOM   1890  O   HYP C 146     -18.791  22.638  73.625  0.00  0.00      CHA1  
ATOM   1891  N   GLY C 147     -20.931  22.220  73.442  0.00  0.00      CHA1  
ATOM   1892  HN  GLY C 147     -21.672  21.654  73.090  0.00  0.00      CHA1  
ATOM   1893  CA  GLY C 147     -21.374  23.462  74.180  0.00  0.00      CHA1  
ATOM   1894  HA1 GLY C 147     -22.027  23.964  73.481  0.00  0.00      CHA1  
ATOM   1895  HA2 GLY C 147     -20.532  24.102  74.400  0.00  0.00      CHA1  
ATOM   1896  C   GLY C 147     -22.127  23.277  75.436  0.00  0.00      CHA1  
ATOM   1897  O   GLY C 147     -22.151  24.208  76.281  0.00  0.00      CHA1  
ATOM   1898  N   GLU C 148     -22.697  22.122  75.711  0.00  0.00      CHA1  
ATOM   1899  HN  GLU C 148     -22.759  21.272  75.194  0.00  0.00      CHA1  
ATOM   1900  CA  GLU C 148     -23.453  22.102  76.932  0.00  0.00      CHA1  
ATOM   1901  HA  GLU C 148     -24.044  23.000  77.039  0.00  0.00      CHA1  
ATOM   1902  CB  GLU C 148     -24.555  20.993  76.954  0.00  0.00      CHA1  
ATOM   1903  HB1 GLU C 148     -24.231  20.116  76.354  0.00  0.00      CHA1  
ATOM   1904  HB2 GLU C 148     -24.822  20.830  78.021  0.00  0.00      CHA1  
ATOM   1905  CG  GLU C 148     -25.947  21.473  76.490  0.00  0.00      CHA1  
ATOM   1906  HG1 GLU C 148     -26.582  20.574  76.646  0.00  0.00      CHA1  
ATOM   1907  HG2 GLU C 148     -26.290  22.345  77.086  0.00  0.00      CHA1  
ATOM   1908  CD  GLU C 148     -25.935  22.023  75.072  0.00  0.00      CHA1  
ATOM   1909  OE1 GLU C 148     -25.665  21.191  74.116  0.00  0.00      CHA1  
ATOM   1910  OE2 GLU C 148     -26.153  23.187  74.727  0.00  0.00      CHA1  
ATOM   1911  C   GLU C 148     -22.661  22.096  78.280  0.00  0.00      CHA1  
ATOM   1912  O   GLU C 148     -21.555  21.613  78.444  0.00  0.00      CHA1  
ATOM   1913  N   ARG C 149     -23.342  22.710  79.263  0.00  0.00      CHA1  
ATOM   1914  HN  ARG C 149     -24.205  23.169  79.068  0.00  0.00      CHA1  
ATOM   1915  CA  ARG C 149     -22.761  22.694  80.666  0.00  0.00      CHA1  
ATOM   1916  HA  ARG C 149     -21.760  22.302  80.776  0.00  0.00      CHA1  
ATOM   1917  CB  ARG C 149     -22.687  24.205  81.057  0.00  0.00      CHA1  
ATOM   1918  HB1 ARG C 149     -23.708  24.638  81.000  0.00  0.00      CHA1  
ATOM   1919  HB2 ARG C 149     -22.193  24.325  82.045  0.00  0.00      CHA1  
ATOM   1920  CG  ARG C 149     -21.856  25.071  80.157  0.00  0.00      CHA1  
ATOM   1921  HG1 ARG C 149     -22.381  25.278  79.201  0.00  0.00      CHA1  
ATOM   1922  HG2 ARG C 149     -21.626  26.024  80.680  0.00  0.00      CHA1  
ATOM   1923  CD  ARG C 149     -20.405  24.570  79.743  0.00  0.00      CHA1  
ATOM   1924  HD1 ARG C 149     -20.463  23.723  79.028  0.00  0.00      CHA1  
ATOM   1925  HD2 ARG C 149     -19.895  25.425  79.250  0.00  0.00      CHA1  
ATOM   1926  NE  ARG C 149     -19.702  24.167  80.950  0.00  0.00      CHA1  
ATOM   1927  HE  ARG C 149     -19.895  23.324  81.454  0.00  0.00      CHA1  
ATOM   1928  CZ  ARG C 149     -18.972  25.009  81.624  0.00  0.00      CHA1  
ATOM   1929  NH1 ARG C 149     -18.591  26.171  81.188  0.00  0.00      CHA1  
ATOM   1930 HH11 ARG C 149     -18.344  26.761  81.957  0.00  0.00      CHA1  
ATOM   1931 HH12 ARG C 149     -19.028  26.699  80.460  0.00  0.00      CHA1  
ATOM   1932  NH2 ARG C 149     -18.468  24.743  82.798  0.00  0.00      CHA1  
ATOM   1933 HH21 ARG C 149     -18.159  25.464  83.419  0.00  0.00      CHA1  
ATOM   1934 HH22 ARG C 149     -18.648  23.864  83.240  0.00  0.00      CHA1  
ATOM   1935  C   ARG C 149     -23.665  21.941  81.584  0.00  0.00      CHA1  
ATOM   1936  O   ARG C 149     -24.096  22.503  82.599  0.00  0.00      CHA1  
ATOM   1937  N   GLY C 150     -24.014  20.703  81.323  0.00  0.00      CHA1  
ATOM   1938  HN  GLY C 150     -23.688  20.324  80.461  0.00  0.00      CHA1  
ATOM   1939  CA  GLY C 150     -24.600  19.854  82.338  0.00  0.00      CHA1  
ATOM   1940  HA1 GLY C 150     -24.004  19.953  83.233  0.00  0.00      CHA1  
ATOM   1941  HA2 GLY C 150     -24.512  18.804  82.101  0.00  0.00      CHA1  
ATOM   1942  C   GLY C 150     -26.019  20.176  82.702  0.00  0.00      CHA1  
ATOM   1943  O   GLY C 150     -26.905  19.679  82.101  0.00  0.00      CHA1  
ATOM   1944  N   ARG C 151     -26.150  21.040  83.700  0.00  0.00      CHA1  
ATOM   1945  HN  ARG C 151     -25.319  21.557  83.893  0.00  0.00      CHA1  
ATOM   1946  CA  ARG C 151     -27.253  21.559  84.471  0.00  0.00      CHA1  
ATOM   1947  HA  ARG C 151     -27.111  22.626  84.567  0.00  0.00      CHA1  
ATOM   1948  CB  ARG C 151     -28.767  21.448  83.862  0.00  0.00      CHA1  
ATOM   1949  HB1 ARG C 151     -29.079  20.410  83.618  0.00  0.00      CHA1  
ATOM   1950  HB2 ARG C 151     -29.428  21.961  84.592  0.00  0.00      CHA1  
ATOM   1951  CG  ARG C 151     -29.042  21.892  82.435  0.00  0.00      CHA1  
ATOM   1952  HG1 ARG C 151     -28.422  21.387  81.664  0.00  0.00      CHA1  
ATOM   1953  HG2 ARG C 151     -30.132  21.734  82.286  0.00  0.00      CHA1  
ATOM   1954  CD  ARG C 151     -29.008  23.455  82.163  0.00  0.00      CHA1  
ATOM   1955  HD1 ARG C 151     -29.662  23.708  81.302  0.00  0.00      CHA1  
ATOM   1956  HD2 ARG C 151     -29.283  24.040  83.067  0.00  0.00      CHA1  
ATOM   1957  NE  ARG C 151     -27.558  23.841  81.809  0.00  0.00      CHA1  
ATOM   1958  HE  ARG C 151     -26.991  24.450  82.363  0.00  0.00      CHA1  
ATOM   1959  CZ  ARG C 151     -27.167  23.781  80.540  0.00  0.00      CHA1  
ATOM   1960  NH1 ARG C 151     -27.801  23.220  79.462  0.00  0.00      CHA1  
ATOM   1961 HH11 ARG C 151     -27.501  23.553  78.568  0.00  0.00      CHA1  
ATOM   1962 HH12 ARG C 151     -28.721  22.885  79.665  0.00  0.00      CHA1  
ATOM   1963  NH2 ARG C 151     -26.023  24.445  80.280  0.00  0.00      CHA1  
ATOM   1964 HH21 ARG C 151     -25.891  24.670  79.315  0.00  0.00      CHA1  
ATOM   1965 HH22 ARG C 151     -25.776  25.176  80.916  0.00  0.00      CHA1  
ATOM   1966  C   ARG C 151     -27.147  21.131  85.944  0.00  0.00      CHA1  
ATOM   1967  O   ARG C 151     -26.953  21.902  86.781  0.00  0.00      CHA1  
ATOM   1968  N   HYP C 152     -27.308  19.837  86.290  0.00  0.00      CHA1  
ATOM   1969  CD  HYP C 152     -27.784  18.774  85.488  0.00  0.00      CHA1  
ATOM   1970  HD1 HYP C 152     -28.859  18.545  85.649  0.00  0.00      CHA1  
ATOM   1971  HD2 HYP C 152     -27.718  18.810  84.380  0.00  0.00      CHA1  
ATOM   1972  CA  HYP C 152     -26.663  19.405  87.540  0.00  0.00      CHA1  
ATOM   1973  HA  HYP C 152     -25.613  19.657  87.518  0.00  0.00      CHA1  
ATOM   1974  CB  HYP C 152     -26.861  17.896  87.424  0.00  0.00      CHA1  
ATOM   1975  HB1 HYP C 152     -27.763  17.599  88.002  0.00  0.00      CHA1  
ATOM   1976  HB2 HYP C 152     -26.132  17.330  88.042  0.00  0.00      CHA1  
ATOM   1977  CG  HYP C 152     -26.986  17.529  85.958  0.00  0.00      CHA1  
ATOM   1978  HG  HYP C 152     -27.485  16.597  85.617  0.00  0.00      CHA1  
ATOM   1979  OE  HYP C 152     -25.572  17.493  85.537  0.00  0.00      CHA1  
ATOM   1980  HE  HYP C 152     -25.575  17.073  84.674  0.00  0.00      CHA1  
ATOM   1981  C   HYP C 152     -27.317  19.798  88.811  0.00  0.00      CHA1  
ATOM   1982  O   HYP C 152     -28.487  19.917  89.064  0.00  0.00      CHA1  
ATOM   1983  N   GLY C 153     -26.426  19.883  89.840  0.00  0.00      CHA1  
ATOM   1984  HN  GLY C 153     -25.437  19.852  89.716  0.00  0.00      CHA1  
ATOM   1985  CA  GLY C 153     -26.797  19.897  91.288  0.00  0.00      CHA1  
ATOM   1986  HA1 GLY C 153     -27.810  20.272  91.264  0.00  0.00      CHA1  
ATOM   1987  HA2 GLY C 153     -26.049  20.488  91.795  0.00  0.00      CHA1  
ATOM   1988  C   GLY C 153     -26.767  18.421  91.748  0.00  0.00      CHA1  
ATOM   1989  O   GLY C 153     -27.598  17.867  92.462  0.00  0.00      CHA1  
ATOM   1990  N   ALA C 154     -25.723  17.752  91.121  0.00  0.00      CHA1  
ATOM   1991  HN  ALA C 154     -24.924  18.177  90.702  0.00  0.00      CHA1  
ATOM   1992  CA  ALA C 154     -25.473  16.309  91.270  0.00  0.00      CHA1  
ATOM   1993  HA  ALA C 154     -26.320  15.868  90.766  0.00  0.00      CHA1  
ATOM   1994  CB  ALA C 154     -24.144  15.993  90.557  0.00  0.00      CHA1  
ATOM   1995  HB1 ALA C 154     -23.919  14.906  90.547  0.00  0.00      CHA1  
ATOM   1996  HB2 ALA C 154     -24.227  16.322  89.499  0.00  0.00      CHA1  
ATOM   1997  HB3 ALA C 154     -23.277  16.513  91.017  0.00  0.00      CHA1  
ATOM   1998  C   ALA C 154     -25.429  15.763  92.686  0.00  0.00      CHA1  
ATOM   1999  O   ALA C 154     -24.456  16.079  93.345  0.00  0.00      CHA1  
ATOM   2000  N   PRO C 155     -26.314  14.951  93.304  0.00  0.00      CHA1  
ATOM   2001  CD  PRO C 155     -27.624  14.763  92.636  0.00  0.00      CHA1  
ATOM   2002  HD1 PRO C 155     -27.550  14.058  91.780  0.00  0.00      CHA1  
ATOM   2003  HD2 PRO C 155     -28.155  15.681  92.304  0.00  0.00      CHA1  
ATOM   2004  CA  PRO C 155     -26.408  14.710  94.764  0.00  0.00      CHA1  
ATOM   2005  HA  PRO C 155     -25.947  15.471  95.376  0.00  0.00      CHA1  
ATOM   2006  CB  PRO C 155     -27.988  14.701  94.994  0.00  0.00      CHA1  
ATOM   2007  HB1 PRO C 155     -28.349  15.741  95.143  0.00  0.00      CHA1  
ATOM   2008  HB2 PRO C 155     -28.280  14.096  95.879  0.00  0.00      CHA1  
ATOM   2009  CG  PRO C 155     -28.499  14.093  93.739  0.00  0.00      CHA1  
ATOM   2010  HG1 PRO C 155     -29.541  14.476  93.755  0.00  0.00      CHA1  
ATOM   2011  HG2 PRO C 155     -28.557  12.984  93.704  0.00  0.00      CHA1  
ATOM   2012  C   PRO C 155     -25.776  13.433  95.170  0.00  0.00      CHA1  
ATOM   2013  O   PRO C 155     -25.447  13.248  96.354  0.00  0.00      CHA1  
ATOM   2014  N   GLY C 156     -25.487  12.590  94.184  0.00  0.00      CHA1  
ATOM   2015  HN  GLY C 156     -25.547  12.710  93.196  0.00  0.00      CHA1  
ATOM   2016  CA  GLY C 156     -24.859  11.270  94.515  0.00  0.00      CHA1  
ATOM   2017  HA1 GLY C 156     -23.819  11.442  94.752  0.00  0.00      CHA1  
ATOM   2018  HA2 GLY C 156     -24.928  10.710  93.595  0.00  0.00      CHA1  
ATOM   2019  C   GLY C 156     -25.566  10.418  95.529  0.00  0.00      CHA1  
ATOM   2020  O   GLY C 156     -26.823  10.248  95.385  0.00  0.00      CHA1  
ATOM   2021  N   PRO C 157     -24.986   9.742  96.456  0.00  0.00      CHA1  
ATOM   2022  CD  PRO C 157     -23.539   9.694  96.521  0.00  0.00      CHA1  
ATOM   2023  HD1 PRO C 157     -23.078  10.703  96.474  0.00  0.00      CHA1  
ATOM   2024  HD2 PRO C 157     -23.226   9.215  95.569  0.00  0.00      CHA1  
ATOM   2025  CA  PRO C 157     -25.638   8.911  97.416  0.00  0.00      CHA1  
ATOM   2026  HA  PRO C 157     -26.247   8.173  96.915  0.00  0.00      CHA1  
ATOM   2027  CB  PRO C 157     -24.433   7.983  98.004  0.00  0.00      CHA1  
ATOM   2028  HB1 PRO C 157     -24.471   6.992  97.504  0.00  0.00      CHA1  
ATOM   2029  HB2 PRO C 157     -24.665   7.805  99.075  0.00  0.00      CHA1  
ATOM   2030  CG  PRO C 157     -23.256   8.800  97.735  0.00  0.00      CHA1  
ATOM   2031  HG1 PRO C 157     -22.426   8.063  97.677  0.00  0.00      CHA1  
ATOM   2032  HG2 PRO C 157     -23.088   9.552  98.536  0.00  0.00      CHA1  
ATOM   2033  C   PRO C 157     -26.376   9.758  98.474  0.00  0.00      CHA1  
ATOM   2034  O   PRO C 157     -27.527   9.407  98.703  0.00  0.00      CHA1  
ATOM   2035  N   ALA C 158     -25.773  10.854  99.059  0.00  0.00      CHA1  
ATOM   2036  HN  ALA C 158     -24.841  11.139  98.846  0.00  0.00      CHA1  
ATOM   2037  CA  ALA C 158     -26.517  11.676 100.027  0.00  0.00      CHA1  
ATOM   2038  HA  ALA C 158     -27.496  11.240 100.160  0.00  0.00      CHA1  
ATOM   2039  CB  ALA C 158     -25.803  11.804 101.346  0.00  0.00      CHA1  
ATOM   2040  HB1 ALA C 158     -26.554  12.155 102.086  0.00  0.00      CHA1  
ATOM   2041  HB2 ALA C 158     -25.355  10.869 101.746  0.00  0.00      CHA1  
ATOM   2042  HB3 ALA C 158     -24.908  12.456 101.256  0.00  0.00      CHA1  
ATOM   2043  C   ALA C 158     -26.813  13.082  99.434  0.00  0.00      CHA1  
ATOM   2044  O   ALA C 158     -25.965  13.877  99.037  0.00  0.00      CHA1  
ATOM   2045  N   GLY C 159     -28.115  13.427  99.413  0.00  0.00      CHA1  
ATOM   2046  HN  GLY C 159     -28.814  12.786  99.719  0.00  0.00      CHA1  
ATOM   2047  CA  GLY C 159     -28.669  14.668  98.860  0.00  0.00      CHA1  
ATOM   2048  HA1 GLY C 159     -29.708  14.535  98.600  0.00  0.00      CHA1  
ATOM   2049  HA2 GLY C 159     -28.052  14.987  98.034  0.00  0.00      CHA1  
ATOM   2050  C   GLY C 159     -28.556  15.778  99.914  0.00  0.00      CHA1  
ATOM   2051  O   GLY C 159     -28.271  16.874  99.571  0.00  0.00      CHA1  
ATOM   2052  N   ALA C 160     -28.872  15.519 101.174  0.00  0.00      CHA1  
ATOM   2053  HN  ALA C 160     -29.066  14.570 101.410  0.00  0.00      CHA1  
ATOM   2054  CA  ALA C 160     -29.234  16.540 102.152  0.00  0.00      CHA1  
ATOM   2055  HA  ALA C 160     -29.670  17.453 101.773  0.00  0.00      CHA1  
ATOM   2056  CB  ALA C 160     -30.258  15.967 103.085  0.00  0.00      CHA1  
ATOM   2057  HB1 ALA C 160     -31.179  15.675 102.537  0.00  0.00      CHA1  
ATOM   2058  HB2 ALA C 160     -29.949  15.145 103.765  0.00  0.00      CHA1  
ATOM   2059  HB3 ALA C 160     -30.657  16.780 103.728  0.00  0.00      CHA1  
ATOM   2060  C   ALA C 160     -28.007  17.087 102.925  0.00  0.00      CHA1  
ATOM   2061  O   ALA C 160     -26.896  16.882 102.437  0.00  0.00      CHA1  
ATOM   2062  N   ARG C 161     -28.233  17.909 103.931  0.00  0.00      CHA1  
ATOM   2063  HN  ARG C 161     -29.189  18.125 104.115  0.00  0.00      CHA1  
ATOM   2064  CA  ARG C 161     -27.181  18.305 104.895  0.00  0.00      CHA1  
ATOM   2065  HA  ARG C 161     -27.644  18.830 105.717  0.00  0.00      CHA1  
ATOM   2066  CB  ARG C 161     -26.510  17.025 105.586  0.00  0.00      CHA1  
ATOM   2067  HB1 ARG C 161     -26.184  16.386 104.738  0.00  0.00      CHA1  
ATOM   2068  HB2 ARG C 161     -25.545  17.299 106.064  0.00  0.00      CHA1  
ATOM   2069  CG  ARG C 161     -27.453  16.017 106.313  0.00  0.00      CHA1  
ATOM   2070  HG1 ARG C 161     -28.531  16.111 106.060  0.00  0.00      CHA1  
ATOM   2071  HG2 ARG C 161     -27.182  15.002 105.949  0.00  0.00      CHA1  
ATOM   2072  CD  ARG C 161     -27.440  16.265 107.796  0.00  0.00      CHA1  
ATOM   2073  HD1 ARG C 161     -26.537  15.850 108.292  0.00  0.00      CHA1  
ATOM   2074  HD2 ARG C 161     -27.383  17.335 108.089  0.00  0.00      CHA1  
ATOM   2075  NE  ARG C 161     -28.685  15.678 108.382  0.00  0.00      CHA1  
ATOM   2076  HE  ARG C 161     -29.425  15.347 107.797  0.00  0.00      CHA1  
ATOM   2077  CZ  ARG C 161     -28.906  15.493 109.696  0.00  0.00      CHA1  
ATOM   2078  NH1 ARG C 161     -28.112  15.857 110.644  0.00  0.00      CHA1  
ATOM   2079 HH11 ARG C 161     -28.219  15.418 111.536  0.00  0.00      CHA1  
ATOM   2080 HH12 ARG C 161     -27.323  16.423 110.404  0.00  0.00      CHA1  
ATOM   2081  NH2 ARG C 161     -29.983  14.885 110.070  0.00  0.00      CHA1  
ATOM   2082 HH21 ARG C 161     -30.205  15.230 110.982  0.00  0.00      CHA1  
ATOM   2083 HH22 ARG C 161     -30.730  14.772 109.415  0.00  0.00      CHA1  
ATOM   2084  C   ARG C 161     -26.177  19.316 104.296  0.00  0.00      CHA1  
ATOM   2085  O   ARG C 161     -25.420  19.064 103.434  0.00  0.00      CHA1  
ATOM   2086  N   GLY C 162     -26.312  20.581 104.773  0.00  0.00      CHA1  
ATOM   2087  HN  GLY C 162     -26.840  20.739 105.603  0.00  0.00      CHA1  
ATOM   2088  CA  GLY C 162     -25.489  21.682 104.291  0.00  0.00      CHA1  
ATOM   2089  HA1 GLY C 162     -26.065  22.588 104.405  0.00  0.00      CHA1  
ATOM   2090  HA2 GLY C 162     -25.176  21.544 103.266  0.00  0.00      CHA1  
ATOM   2091  C   GLY C 162     -24.121  21.628 105.074  0.00  0.00      CHA1  
ATOM   2092  O   GLY C 162     -24.064  21.175 106.296  0.00  0.00      CHA1  
ATOM   2093  N   ASN C 163     -23.002  22.114 104.473  0.00  0.00      CHA1  
ATOM   2094  HN  ASN C 163     -23.153  22.436 103.542  0.00  0.00      CHA1  
ATOM   2095  CA  ASN C 163     -21.625  22.190 104.978  0.00  0.00      CHA1  
ATOM   2096  HA  ASN C 163     -21.208  21.235 104.693  0.00  0.00      CHA1  
ATOM   2097  CB  ASN C 163     -20.814  23.276 104.067  0.00  0.00      CHA1  
ATOM   2098  HB1 ASN C 163     -20.810  22.831 103.049  0.00  0.00      CHA1  
ATOM   2099  HB2 ASN C 163     -21.324  24.254 103.934  0.00  0.00      CHA1  
ATOM   2100  CG  ASN C 163     -19.334  23.511 104.534  0.00  0.00      CHA1  
ATOM   2101  OD1 ASN C 163     -18.655  22.657 105.088  0.00  0.00      CHA1  
ATOM   2102  ND2 ASN C 163     -18.857  24.771 104.290  0.00  0.00      CHA1  
ATOM   2103 HD21 ASN C 163     -18.036  25.058 104.784  0.00  0.00      CHA1  
ATOM   2104 HD22 ASN C 163     -19.289  25.456 103.704  0.00  0.00      CHA1  
ATOM   2105  C   ASN C 163     -21.562  22.522 106.524  0.00  0.00      CHA1  
ATOM   2106  O   ASN C 163     -22.068  23.527 106.890  0.00  0.00      CHA1  
ATOM   2107  N   ASP C 164     -20.982  21.652 107.368  0.00  0.00      CHA1  
ATOM   2108  HN  ASP C 164     -20.652  20.806 106.958  0.00  0.00      CHA1  
ATOM   2109  CA  ASP C 164     -20.869  21.734 108.826  0.00  0.00      CHA1  
ATOM   2110  HA  ASP C 164     -21.907  21.780 109.121  0.00  0.00      CHA1  
ATOM   2111  CB  ASP C 164     -20.258  20.330 109.272  0.00  0.00      CHA1  
ATOM   2112  HB1 ASP C 164     -20.940  19.654 108.713  0.00  0.00      CHA1  
ATOM   2113  HB2 ASP C 164     -19.231  20.155 108.887  0.00  0.00      CHA1  
ATOM   2114  CG  ASP C 164     -20.305  19.917 110.718  0.00  0.00      CHA1  
ATOM   2115  OD1 ASP C 164     -20.665  20.735 111.561  0.00  0.00      CHA1  
ATOM   2116  OD2 ASP C 164     -19.888  18.761 111.077  0.00  0.00      CHA1  
ATOM   2117  C   ASP C 164     -20.079  22.939 109.318  0.00  0.00      CHA1  
ATOM   2118  O   ASP C 164     -19.652  23.902 108.641  0.00  0.00      CHA1  
ATOM   2119  N   GLY C 165     -19.800  23.015 110.604  0.00  0.00      CHA1  
ATOM   2120  HN  GLY C 165     -20.091  22.239 111.158  0.00  0.00      CHA1  
ATOM   2121  CA  GLY C 165     -19.166  24.029 111.400  0.00  0.00      CHA1  
ATOM   2122  HA1 GLY C 165     -19.036  24.916 110.797  0.00  0.00      CHA1  
ATOM   2123  HA2 GLY C 165     -18.292  23.658 111.915  0.00  0.00      CHA1  
ATOM   2124  C   GLY C 165     -20.082  24.401 112.591  0.00  0.00      CHA1  
ATOM   2125  O   GLY C 165     -19.793  25.292 113.423  0.00  0.00      CHA1  
ATOM   2126  N   ALA C 166     -21.209  23.651 112.729  0.00  0.00      CHA1  
ATOM   2127  HN  ALA C 166     -21.459  22.826 112.228  0.00  0.00      CHA1  
ATOM   2128  CA  ALA C 166     -22.187  23.781 113.811  0.00  0.00      CHA1  
ATOM   2129  HA  ALA C 166     -21.909  24.702 114.302  0.00  0.00      CHA1  
ATOM   2130  CB  ALA C 166     -23.487  24.132 113.083  0.00  0.00      CHA1  
ATOM   2131  HB1 ALA C 166     -23.941  23.175 112.745  0.00  0.00      CHA1  
ATOM   2132  HB2 ALA C 166     -24.220  24.699 113.695  0.00  0.00      CHA1  
ATOM   2133  HB3 ALA C 166     -23.310  24.737 112.168  0.00  0.00      CHA1  
ATOM   2134  C   ALA C 166     -22.306  22.596 114.760  0.00  0.00      CHA1  
ATOM   2135  O   ALA C 166     -22.539  21.481 114.256  0.00  0.00      CHA1  
ATOM   2136  N   THR C 167     -21.927  22.853 116.071  0.00  0.00      CHA1  
ATOM   2137  HN  THR C 167     -21.889  23.828 116.279  0.00  0.00      CHA1  
ATOM   2138  CA  THR C 167     -21.523  21.876 117.080  0.00  0.00      CHA1  
ATOM   2139  HA  THR C 167     -22.171  21.019 116.969  0.00  0.00      CHA1  
ATOM   2140  CB  THR C 167     -20.050  21.547 117.057  0.00  0.00      CHA1  
ATOM   2141  HB  THR C 167     -19.489  21.687 118.006  0.00  0.00      CHA1  
ATOM   2142  OG1 THR C 167     -19.381  22.399 116.133  0.00  0.00      CHA1  
ATOM   2143  HG1 THR C 167     -19.210  23.260 116.521  0.00  0.00      CHA1  
ATOM   2144  CG2 THR C 167     -19.842  20.078 116.593  0.00  0.00      CHA1  
ATOM   2145 HG21 THR C 167     -18.773  19.846 116.401  0.00  0.00      CHA1  
ATOM   2146 HG22 THR C 167     -20.232  19.339 117.324  0.00  0.00      CHA1  
ATOM   2147 HG23 THR C 167     -20.528  19.847 115.750  0.00  0.00      CHA1  
ATOM   2148  C   THR C 167     -21.843  22.481 118.405  0.00  0.00      CHA1  
ATOM   2149  O   THR C 167     -20.953  22.634 119.264  0.00  0.00      CHA1  
ATOM   2150  N   GLY C 168     -23.132  22.839 118.647  0.00  0.00      CHA1  
ATOM   2151  HN  GLY C 168     -23.735  22.614 117.885  0.00  0.00      CHA1  
ATOM   2152  CA  GLY C 168     -23.588  23.566 119.767  0.00  0.00      CHA1  
ATOM   2153  HA1 GLY C 168     -23.889  24.553 119.449  0.00  0.00      CHA1  
ATOM   2154  HA2 GLY C 168     -22.780  23.827 120.435  0.00  0.00      CHA1  
ATOM   2155  C   GLY C 168     -24.678  22.807 120.545  0.00  0.00      CHA1  
ATOM   2156  O   GLY C 168     -24.857  23.204 121.694  0.00  0.00      CHA1  
ATOM   2157  N   ALA C 169     -25.295  21.730 119.974  0.00  0.00      CHA1  
ATOM   2158  HN  ALA C 169     -25.097  21.480 119.029  0.00  0.00      CHA1  
ATOM   2159  CA  ALA C 169     -26.424  21.017 120.527  0.00  0.00      CHA1  
ATOM   2160  HA  ALA C 169     -27.004  21.757 121.058  0.00  0.00      CHA1  
ATOM   2161  CB  ALA C 169     -27.371  20.497 119.425  0.00  0.00      CHA1  
ATOM   2162  HB1 ALA C 169     -28.319  20.203 119.925  0.00  0.00      CHA1  
ATOM   2163  HB2 ALA C 169     -27.678  21.337 118.767  0.00  0.00      CHA1  
ATOM   2164  HB3 ALA C 169     -26.878  19.683 118.851  0.00  0.00      CHA1  
ATOM   2165  C   ALA C 169     -26.129  19.878 121.511  0.00  0.00      CHA1  
ATOM   2166  O   ALA C 169     -25.888  18.761 121.054  0.00  0.00      CHA1  
ATOM   2167  N   ALA C 170     -25.997  20.123 122.838  0.00  0.00      CHA1  
ATOM   2168  HN  ALA C 170     -26.401  20.950 123.220  0.00  0.00      CHA1  
ATOM   2169  CA  ALA C 170     -25.565  19.082 123.788  0.00  0.00      CHA1  
ATOM   2170  HA  ALA C 170     -24.810  18.481 123.302  0.00  0.00      CHA1  
ATOM   2171  CB  ALA C 170     -25.021  19.792 125.032  0.00  0.00      CHA1  
ATOM   2172  HB1 ALA C 170     -25.832  20.436 125.434  0.00  0.00      CHA1  
ATOM   2173  HB2 ALA C 170     -24.771  19.073 125.841  0.00  0.00      CHA1  
ATOM   2174  HB3 ALA C 170     -24.154  20.425 124.750  0.00  0.00      CHA1  
ATOM   2175  C   ALA C 170     -26.694  18.132 124.016  0.00  0.00      CHA1  
ATOM   2176  O   ALA C 170     -27.804  18.340 123.533  0.00  0.00      CHA1  
ATOM   2177  N   GLY C 171     -26.359  16.999 124.767  0.00  0.00      CHA1  
ATOM   2178  HN  GLY C 171     -25.398  16.883 125.005  0.00  0.00      CHA1  
ATOM   2179  CA  GLY C 171     -27.389  16.058 125.317  0.00  0.00      CHA1  
ATOM   2180  HA1 GLY C 171     -26.984  15.061 125.226  0.00  0.00      CHA1  
ATOM   2181  HA2 GLY C 171     -28.301  16.224 124.763  0.00  0.00      CHA1  
ATOM   2182  C   GLY C 171     -27.736  16.374 126.760  0.00  0.00      CHA1  
ATOM   2183  O   GLY C 171     -27.351  17.465 127.293  0.00  0.00      CHA1  
ATOM   2184  N   PRO C 172     -28.440  15.493 127.460  0.00  0.00      CHA1  
ATOM   2185  CD  PRO C 172     -29.056  14.411 126.718  0.00  0.00      CHA1  
ATOM   2186  HD1 PRO C 172     -28.305  13.726 126.271  0.00  0.00      CHA1  
ATOM   2187  HD2 PRO C 172     -29.716  14.850 125.940  0.00  0.00      CHA1  
ATOM   2188  CA  PRO C 172     -28.782  15.304 128.916  0.00  0.00      CHA1  
ATOM   2189  HA  PRO C 172     -29.565  16.044 128.997  0.00  0.00      CHA1  
ATOM   2190  CB  PRO C 172     -29.272  13.816 128.980  0.00  0.00      CHA1  
ATOM   2191  HB1 PRO C 172     -29.926  13.651 129.863  0.00  0.00      CHA1  
ATOM   2192  HB2 PRO C 172     -28.349  13.225 129.160  0.00  0.00      CHA1  
ATOM   2193  CG  PRO C 172     -30.017  13.640 127.667  0.00  0.00      CHA1  
ATOM   2194  HG1 PRO C 172     -30.930  14.273 127.636  0.00  0.00      CHA1  
ATOM   2195  HG2 PRO C 172     -30.330  12.592 127.473  0.00  0.00      CHA1  
ATOM   2196  C   PRO C 172     -27.795  15.563 130.030  0.00  0.00      CHA1  
ATOM   2197  O   PRO C 172     -26.618  15.737 129.615  0.00  0.00      CHA1  
ATOM   2198  N   HYP C 173     -28.155  15.673 131.313  0.00  0.00      CHA1  
ATOM   2199  CD  HYP C 173     -29.557  15.563 131.829  0.00  0.00      CHA1  
ATOM   2200  HD1 HYP C 173     -30.287  16.229 131.320  0.00  0.00      CHA1  
ATOM   2201  HD2 HYP C 173     -29.947  14.523 131.809  0.00  0.00      CHA1  
ATOM   2202  CA  HYP C 173     -27.119  15.752 132.340  0.00  0.00      CHA1  
ATOM   2203  HA  HYP C 173     -26.274  15.125 132.097  0.00  0.00      CHA1  
ATOM   2204  CB  HYP C 173     -27.979  15.408 133.593  0.00  0.00      CHA1  
ATOM   2205  HB1 HYP C 173     -27.693  15.950 134.520  0.00  0.00      CHA1  
ATOM   2206  HB2 HYP C 173     -28.047  14.305 133.707  0.00  0.00      CHA1  
ATOM   2207  CG  HYP C 173     -29.422  15.864 133.365  0.00  0.00      CHA1  
ATOM   2208  HG  HYP C 173     -30.070  15.255 134.030  0.00  0.00      CHA1  
ATOM   2209  OE  HYP C 173     -29.505  17.247 133.684  0.00  0.00      CHA1  
ATOM   2210  HE  HYP C 173     -29.218  17.407 134.586  0.00  0.00      CHA1  
ATOM   2211  C   HYP C 173     -26.429  17.130 132.508  0.00  0.00      CHA1  
ATOM   2212  O   HYP C 173     -26.892  18.036 131.865  0.00  0.00      CHA1  
ATOM   2213  N   GLY C 174     -25.345  17.285 133.343  0.00  0.00      CHA1  
ATOM   2214  HN  GLY C 174     -24.910  16.525 133.821  0.00  0.00      CHA1  
ATOM   2215  CA  GLY C 174     -24.861  18.651 133.768  0.00  0.00      CHA1  
ATOM   2216  HA1 GLY C 174     -25.630  19.404 133.684  0.00  0.00      CHA1  
ATOM   2217  HA2 GLY C 174     -23.935  18.795 133.231  0.00  0.00      CHA1  
ATOM   2218  C   GLY C 174     -24.642  18.542 135.274  0.00  0.00      CHA1  
ATOM   2219  O   GLY C 174     -24.537  17.462 135.826  0.00  0.00      CHA1  
ATOM   2220  N   PRO C 175     -24.534  19.728 135.963  0.00  0.00      CHA1  
ATOM   2221  CD  PRO C 175     -24.565  21.081 135.421  0.00  0.00      CHA1  
ATOM   2222  HD1 PRO C 175     -25.619  21.370 135.222  0.00  0.00      CHA1  
ATOM   2223  HD2 PRO C 175     -23.987  21.092 134.472  0.00  0.00      CHA1  
ATOM   2224  CA  PRO C 175     -24.438  19.749 137.443  0.00  0.00      CHA1  
ATOM   2225  HA  PRO C 175     -23.521  19.325 137.823  0.00  0.00      CHA1  
ATOM   2226  CB  PRO C 175     -24.468  21.266 137.789  0.00  0.00      CHA1  
ATOM   2227  HB1 PRO C 175     -23.761  21.588 138.584  0.00  0.00      CHA1  
ATOM   2228  HB2 PRO C 175     -25.494  21.582 138.074  0.00  0.00      CHA1  
ATOM   2229  CG  PRO C 175     -23.903  21.913 136.524  0.00  0.00      CHA1  
ATOM   2230  HG1 PRO C 175     -22.808  21.762 136.408  0.00  0.00      CHA1  
ATOM   2231  HG2 PRO C 175     -24.075  22.998 136.360  0.00  0.00      CHA1  
ATOM   2232  C   PRO C 175     -25.610  18.995 138.109  0.00  0.00      CHA1  
ATOM   2233  O   PRO C 175     -26.719  19.489 138.237  0.00  0.00      CHA1  
ATOM   2234  N   THR C 176     -25.348  17.817 138.675  0.00  0.00      CHA1  
ATOM   2235  HN  THR C 176     -24.430  17.427 138.684  0.00  0.00      CHA1  
ATOM   2236  CA  THR C 176     -26.328  16.985 139.405  0.00  0.00      CHA1  
ATOM   2237  HA  THR C 176     -27.312  17.204 139.017  0.00  0.00      CHA1  
ATOM   2238  CB  THR C 176     -25.981  15.443 139.331  0.00  0.00      CHA1  
ATOM   2239  HB  THR C 176     -26.696  14.897 139.982  0.00  0.00      CHA1  
ATOM   2240  OG1 THR C 176     -24.594  15.230 139.614  0.00  0.00      CHA1  
ATOM   2241  HG1 THR C 176     -24.562  15.160 140.571  0.00  0.00      CHA1  
ATOM   2242  CG2 THR C 176     -26.323  15.048 137.879  0.00  0.00      CHA1  
ATOM   2243 HG21 THR C 176     -26.156  13.952 137.819  0.00  0.00      CHA1  
ATOM   2244 HG22 THR C 176     -27.319  15.401 137.534  0.00  0.00      CHA1  
ATOM   2245 HG23 THR C 176     -25.612  15.664 137.288  0.00  0.00      CHA1  
ATOM   2246  C   THR C 176     -26.286  17.300 140.873  0.00  0.00      CHA1  
ATOM   2247  O   THR C 176     -27.263  17.173 141.606  0.00  0.00      CHA1  
ATOM   2248  N   GLY C 177     -25.140  17.836 141.373  0.00  0.00      CHA1  
ATOM   2249  HN  GLY C 177     -24.249  17.807 140.926  0.00  0.00      CHA1  
ATOM   2250  CA  GLY C 177     -24.948  18.390 142.701  0.00  0.00      CHA1  
ATOM   2251  HA1 GLY C 177     -24.122  17.820 143.099  0.00  0.00      CHA1  
ATOM   2252  HA2 GLY C 177     -25.839  18.302 143.304  0.00  0.00      CHA1  
ATOM   2253  C   GLY C 177     -24.592  19.836 142.695  0.00  0.00      CHA1  
ATOM   2254  O   GLY C 177     -23.399  20.107 142.766  0.00  0.00      CHA1  
ATOM   2255  N   PRO C 178     -25.480  20.796 142.326  0.00  0.00      CHA1  
ATOM   2256  CD  PRO C 178     -26.893  20.537 142.004  0.00  0.00      CHA1  
ATOM   2257  HD1 PRO C 178     -27.527  20.243 142.867  0.00  0.00      CHA1  
ATOM   2258  HD2 PRO C 178     -26.838  19.745 141.226  0.00  0.00      CHA1  
ATOM   2259  CA  PRO C 178     -25.070  22.145 141.889  0.00  0.00      CHA1  
ATOM   2260  HA  PRO C 178     -24.193  22.112 141.260  0.00  0.00      CHA1  
ATOM   2261  CB  PRO C 178     -26.152  22.714 140.982  0.00  0.00      CHA1  
ATOM   2262  HB1 PRO C 178     -25.968  22.628 139.889  0.00  0.00      CHA1  
ATOM   2263  HB2 PRO C 178     -26.361  23.800 141.088  0.00  0.00      CHA1  
ATOM   2264  CG  PRO C 178     -27.391  21.879 141.395  0.00  0.00      CHA1  
ATOM   2265  HG1 PRO C 178     -28.115  21.813 140.555  0.00  0.00      CHA1  
ATOM   2266  HG2 PRO C 178     -27.829  22.535 142.177  0.00  0.00      CHA1  
ATOM   2267  C   PRO C 178     -24.735  23.154 142.980  0.00  0.00      CHA1  
ATOM   2268  O   PRO C 178     -24.608  24.364 142.766  0.00  0.00      CHA1  
ATOM   2269  N   ALA C 179     -24.498  22.649 144.190  0.00  0.00      CHA1  
ATOM   2270  HN  ALA C 179     -24.713  21.682 144.295  0.00  0.00      CHA1  
ATOM   2271  CA  ALA C 179     -24.380  23.475 145.426  0.00  0.00      CHA1  
ATOM   2272  HA  ALA C 179     -23.938  24.416 145.134  0.00  0.00      CHA1  
ATOM   2273  CB  ALA C 179     -25.716  23.522 146.281  0.00  0.00      CHA1  
ATOM   2274  HB1 ALA C 179     -25.943  22.570 146.806  0.00  0.00      CHA1  
ATOM   2275  HB2 ALA C 179     -25.580  24.346 147.014  0.00  0.00      CHA1  
ATOM   2276  HB3 ALA C 179     -26.509  23.866 145.583  0.00  0.00      CHA1  
ATOM   2277  C   ALA C 179     -23.317  22.914 146.351  0.00  0.00      CHA1  
ATOM   2278  O   ALA C 179     -23.293  21.748 146.746  0.00  0.00      CHA1  
ATOM   2279  N   GLY C 180     -22.306  23.799 146.576  0.00  0.00      CHA1  
ATOM   2280  HN  GLY C 180     -22.433  24.686 146.140  0.00  0.00      CHA1  
ATOM   2281  CA  GLY C 180     -21.070  23.402 147.344  0.00  0.00      CHA1  
ATOM   2282  HA1 GLY C 180     -20.312  24.170 147.373  0.00  0.00      CHA1  
ATOM   2283  HA2 GLY C 180     -20.767  22.581 146.711  0.00  0.00      CHA1  
ATOM   2284  C   GLY C 180     -21.176  22.956 148.793  0.00  0.00      CHA1  
ATOM   2285  O   GLY C 180     -21.744  23.708 149.578  0.00  0.00      CHA1  
ATOM   2286  N   PRO C 181     -20.578  21.897 149.272  0.00  0.00      CHA1  
ATOM   2287  CD  PRO C 181     -19.886  20.883 148.401  0.00  0.00      CHA1  
ATOM   2288  HD1 PRO C 181     -18.879  21.217 148.072  0.00  0.00      CHA1  
ATOM   2289  HD2 PRO C 181     -20.568  20.667 147.550  0.00  0.00      CHA1  
ATOM   2290  CA  PRO C 181     -20.962  21.320 150.547  0.00  0.00      CHA1  
ATOM   2291  HA  PRO C 181     -21.999  21.515 150.778  0.00  0.00      CHA1  
ATOM   2292  CB  PRO C 181     -20.802  19.784 150.350  0.00  0.00      CHA1  
ATOM   2293  HB1 PRO C 181     -21.729  19.377 149.892  0.00  0.00      CHA1  
ATOM   2294  HB2 PRO C 181     -20.365  19.159 151.157  0.00  0.00      CHA1  
ATOM   2295  CG  PRO C 181     -19.755  19.626 149.243  0.00  0.00      CHA1  
ATOM   2296  HG1 PRO C 181     -19.887  18.665 148.701  0.00  0.00      CHA1  
ATOM   2297  HG2 PRO C 181     -18.718  19.578 149.640  0.00  0.00      CHA1  
ATOM   2298  C   PRO C 181     -20.033  21.871 151.692  0.00  0.00      CHA1  
ATOM   2299  O   PRO C 181     -18.863  21.527 151.606  0.00  0.00      CHA1  
ATOM   2300  N   HYP C 182     -20.405  22.720 152.715  0.00  0.00      CHA1  
ATOM   2301  CD  HYP C 182     -21.747  23.149 153.043  0.00  0.00      CHA1  
ATOM   2302  HD1 HYP C 182     -22.064  23.972 152.368  0.00  0.00      CHA1  
ATOM   2303  HD2 HYP C 182     -22.466  22.311 152.918  0.00  0.00      CHA1  
ATOM   2304  CA  HYP C 182     -19.500  23.100 153.762  0.00  0.00      CHA1  
ATOM   2305  HA  HYP C 182     -19.201  22.136 154.147  0.00  0.00      CHA1  
ATOM   2306  CB  HYP C 182     -20.368  23.941 154.748  0.00  0.00      CHA1  
ATOM   2307  HB1 HYP C 182     -20.275  25.009 154.456  0.00  0.00      CHA1  
ATOM   2308  HB2 HYP C 182     -20.214  23.816 155.841  0.00  0.00      CHA1  
ATOM   2309  CG  HYP C 182     -21.791  23.455 154.562  0.00  0.00      CHA1  
ATOM   2310  HG  HYP C 182     -22.603  24.156 154.849  0.00  0.00      CHA1  
ATOM   2311  OE  HYP C 182     -21.937  22.272 155.383  0.00  0.00      CHA1  
ATOM   2312  HE  HYP C 182     -22.658  21.774 154.992  0.00  0.00      CHA1  
ATOM   2313  C   HYP C 182     -18.237  23.908 153.441  0.00  0.00      CHA1  
ATOM   2314  O   HYP C 182     -18.186  24.473 152.366  0.00  0.00      CHA1  
ATOM   2315  N   GLY C 183     -17.212  24.043 154.391  0.00  0.00      CHA1  
ATOM   2316  HN  GLY C 183     -17.115  23.400 155.146  0.00  0.00      CHA1  
ATOM   2317  CA  GLY C 183     -16.499  25.279 154.505  0.00  0.00      CHA1  
ATOM   2318  HA1 GLY C 183     -16.886  25.814 155.359  0.00  0.00      CHA1  
ATOM   2319  HA2 GLY C 183     -16.727  25.819 153.598  0.00  0.00      CHA1  
ATOM   2320  C   GLY C 183     -14.994  25.174 154.640  0.00  0.00      CHA1  
ATOM   2321  O   GLY C 183     -14.403  24.114 154.905  0.00  0.00      CHA1  
ATOM   2322  N   PHE C 184     -14.294  26.330 154.407  0.00  0.00      CHA1  
ATOM   2323  HN  PHE C 184     -14.779  27.144 154.097  0.00  0.00      CHA1  
ATOM   2324  CA  PHE C 184     -12.875  26.568 154.600  0.00  0.00      CHA1  
ATOM   2325  HA  PHE C 184     -12.398  25.676 154.222  0.00  0.00      CHA1  
ATOM   2326  CB  PHE C 184     -12.477  27.909 153.941  0.00  0.00      CHA1  
ATOM   2327  HB1 PHE C 184     -12.808  27.873 152.881  0.00  0.00      CHA1  
ATOM   2328  HB2 PHE C 184     -12.996  28.733 154.475  0.00  0.00      CHA1  
ATOM   2329  CG  PHE C 184     -10.927  28.113 153.921  0.00  0.00      CHA1  
ATOM   2330  CD1 PHE C 184     -10.090  27.445 153.042  0.00  0.00      CHA1  
ATOM   2331  HD1 PHE C 184     -10.547  26.813 152.295  0.00  0.00      CHA1  
ATOM   2332  CE1 PHE C 184      -8.795  27.815 152.815  0.00  0.00      CHA1  
ATOM   2333  HE1 PHE C 184      -8.247  27.305 152.036  0.00  0.00      CHA1  
ATOM   2334  CZ  PHE C 184      -8.193  28.583 153.762  0.00  0.00      CHA1  
ATOM   2335  HZ  PHE C 184      -7.125  28.719 153.672  0.00  0.00      CHA1  
ATOM   2336  CD2 PHE C 184     -10.340  29.031 154.754  0.00  0.00      CHA1  
ATOM   2337  HD2 PHE C 184     -10.873  29.726 155.386  0.00  0.00      CHA1  
ATOM   2338  CE2 PHE C 184      -8.928  29.167 154.759  0.00  0.00      CHA1  
ATOM   2339  HE2 PHE C 184      -8.423  29.709 155.545  0.00  0.00      CHA1  
ATOM   2340  C   PHE C 184     -12.551  26.560 156.119  0.00  0.00      CHA1  
ATOM   2341  O   PHE C 184     -13.415  27.065 156.806  0.00  0.00      CHA1  
ATOM   2342  N   HYP C 185     -11.436  26.265 156.758  0.00  0.00      CHA1  
ATOM   2343  CD  HYP C 185     -10.406  25.430 156.173  0.00  0.00      CHA1  
ATOM   2344  HD1 HYP C 185      -9.945  25.832 155.245  0.00  0.00      CHA1  
ATOM   2345  HD2 HYP C 185     -10.940  24.457 156.125  0.00  0.00      CHA1  
ATOM   2346  CA  HYP C 185     -11.210  26.556 158.182  0.00  0.00      CHA1  
ATOM   2347  HA  HYP C 185     -12.141  26.362 158.695  0.00  0.00      CHA1  
ATOM   2348  CB  HYP C 185     -10.004  25.661 158.558  0.00  0.00      CHA1  
ATOM   2349  HB1 HYP C 185     -10.376  24.684 158.935  0.00  0.00      CHA1  
ATOM   2350  HB2 HYP C 185      -9.319  26.102 159.314  0.00  0.00      CHA1  
ATOM   2351  CG  HYP C 185      -9.269  25.506 157.249  0.00  0.00      CHA1  
ATOM   2352  HG  HYP C 185      -8.615  24.610 157.313  0.00  0.00      CHA1  
ATOM   2353  OE  HYP C 185      -8.491  26.607 156.833  0.00  0.00      CHA1  
ATOM   2354  HE  HYP C 185      -9.133  27.306 156.689  0.00  0.00      CHA1  
ATOM   2355  C   HYP C 185     -10.923  28.047 158.493  0.00  0.00      CHA1  
ATOM   2356  O   HYP C 185     -10.132  28.638 157.803  0.00  0.00      CHA1  
ATOM   2357  N   GLY C 186     -11.528  28.528 159.596  0.00  0.00      CHA1  
ATOM   2358  HN  GLY C 186     -12.237  27.987 160.042  0.00  0.00      CHA1  
ATOM   2359  CA  GLY C 186     -11.148  29.744 160.232  0.00  0.00      CHA1  
ATOM   2360  HA1 GLY C 186     -11.541  30.612 159.722  0.00  0.00      CHA1  
ATOM   2361  HA2 GLY C 186     -10.077  29.613 160.179  0.00  0.00      CHA1  
ATOM   2362  C   GLY C 186     -11.493  29.843 161.696  0.00  0.00      CHA1  
ATOM   2363  O   GLY C 186     -12.269  29.050 162.166  0.00  0.00      CHA1  
ATOM   2364  N   ALA C 187     -11.093  30.938 162.315  0.00  0.00      CHA1  
ATOM   2365  HN  ALA C 187     -10.795  31.706 161.752  0.00  0.00      CHA1  
ATOM   2366  CA  ALA C 187     -11.130  31.169 163.722  0.00  0.00      CHA1  
ATOM   2367  HA  ALA C 187     -10.830  30.205 164.107  0.00  0.00      CHA1  
ATOM   2368  CB  ALA C 187     -10.165  32.389 164.093  0.00  0.00      CHA1  
ATOM   2369  HB1 ALA C 187      -9.091  32.214 163.870  0.00  0.00      CHA1  
ATOM   2370  HB2 ALA C 187     -10.529  33.324 163.616  0.00  0.00      CHA1  
ATOM   2371  HB3 ALA C 187     -10.219  32.492 165.198  0.00  0.00      CHA1  
ATOM   2372  C   ALA C 187     -12.459  31.405 164.476  0.00  0.00      CHA1  
ATOM   2373  O   ALA C 187     -13.499  31.629 163.813  0.00  0.00      CHA1  
ATOM   2374  N   VAL C 188     -12.447  31.251 165.795  0.00  0.00      CHA1  
ATOM   2375  HN  VAL C 188     -11.568  31.154 166.255  0.00  0.00      CHA1  
ATOM   2376  CA  VAL C 188     -13.623  31.431 166.595  0.00  0.00      CHA1  
ATOM   2377  HA  VAL C 188     -14.415  30.797 166.224  0.00  0.00      CHA1  
ATOM   2378  CB  VAL C 188     -13.354  30.991 168.052  0.00  0.00      CHA1  
ATOM   2379  HB  VAL C 188     -14.119  31.286 168.802  0.00  0.00      CHA1  
ATOM   2380  CG1 VAL C 188     -13.264  29.484 168.114  0.00  0.00      CHA1  
ATOM   2381 HG11 VAL C 188     -13.376  29.110 169.154  0.00  0.00      CHA1  
ATOM   2382 HG12 VAL C 188     -14.012  29.010 167.443  0.00  0.00      CHA1  
ATOM   2383 HG13 VAL C 188     -12.267  29.186 167.723  0.00  0.00      CHA1  
ATOM   2384  CG2 VAL C 188     -12.083  31.689 168.608  0.00  0.00      CHA1  
ATOM   2385 HG21 VAL C 188     -11.141  31.386 168.104  0.00  0.00      CHA1  
ATOM   2386 HG22 VAL C 188     -12.072  32.800 168.622  0.00  0.00      CHA1  
ATOM   2387 HG23 VAL C 188     -11.950  31.374 169.665  0.00  0.00      CHA1  
ATOM   2388  C   VAL C 188     -14.433  32.671 166.517  0.00  0.00      CHA1  
ATOM   2389  O   VAL C 188     -13.868  33.745 166.426  0.00  0.00      CHA1  
ATOM   2390  N   GLY C 189     -15.764  32.534 166.796  0.00  0.00      CHA1  
ATOM   2391  HN  GLY C 189     -16.112  31.605 166.895  0.00  0.00      CHA1  
ATOM   2392  CA  GLY C 189     -16.777  33.595 167.055  0.00  0.00      CHA1  
ATOM   2393  HA1 GLY C 189     -17.768  33.272 166.772  0.00  0.00      CHA1  
ATOM   2394  HA2 GLY C 189     -16.372  34.441 166.519  0.00  0.00      CHA1  
ATOM   2395  C   GLY C 189     -16.713  34.028 168.540  0.00  0.00      CHA1  
ATOM   2396  O   GLY C 189     -15.802  33.672 169.286  0.00  0.00      CHA1  
ATOM   2397  N   ALA C 190     -17.766  34.753 169.022  0.00  0.00      CHA1  
ATOM   2398  HN  ALA C 190     -18.573  35.046 168.515  0.00  0.00      CHA1  
ATOM   2399  CA  ALA C 190     -17.836  34.967 170.500  0.00  0.00      CHA1  
ATOM   2400  HA  ALA C 190     -17.257  35.794 170.884  0.00  0.00      CHA1  
ATOM   2401  CB  ALA C 190     -19.230  35.345 170.934  0.00  0.00      CHA1  
ATOM   2402  HB1 ALA C 190     -19.942  34.611 170.499  0.00  0.00      CHA1  
ATOM   2403  HB2 ALA C 190     -19.307  35.422 172.039  0.00  0.00      CHA1  
ATOM   2404  HB3 ALA C 190     -19.453  36.351 170.519  0.00  0.00      CHA1  
ATOM   2405  C   ALA C 190     -17.555  33.714 171.473  0.00  0.00      CHA1  
ATOM   2406  O   ALA C 190     -18.112  32.649 171.287  0.00  0.00      CHA1  
ATOM   2407  N   LYS C 191     -16.687  33.940 172.522  0.00  0.00      CHA1  
ATOM   2408  HN  LYS C 191     -16.238  34.823 172.638  0.00  0.00      CHA1  
ATOM   2409  CA  LYS C 191     -16.372  32.950 173.599  0.00  0.00      CHA1  
ATOM   2410  HA  LYS C 191     -15.765  32.253 173.040  0.00  0.00      CHA1  
ATOM   2411  CB  LYS C 191     -15.340  33.445 174.620  0.00  0.00      CHA1  
ATOM   2412  HB1 LYS C 191     -14.911  32.658 175.277  0.00  0.00      CHA1  
ATOM   2413  HB2 LYS C 191     -14.474  33.807 174.026  0.00  0.00      CHA1  
ATOM   2414  CG  LYS C 191     -15.787  34.607 175.521  0.00  0.00      CHA1  
ATOM   2415  HG1 LYS C 191     -14.891  34.923 176.097  0.00  0.00      CHA1  
ATOM   2416  HG2 LYS C 191     -15.985  35.545 174.958  0.00  0.00      CHA1  
ATOM   2417  CD  LYS C 191     -16.881  34.359 176.579  0.00  0.00      CHA1  
ATOM   2418  HD1 LYS C 191     -17.789  33.975 176.067  0.00  0.00      CHA1  
ATOM   2419  HD2 LYS C 191     -16.509  33.471 177.132  0.00  0.00      CHA1  
ATOM   2420  CE  LYS C 191     -17.293  35.519 177.503  0.00  0.00      CHA1  
ATOM   2421  HE1 LYS C 191     -18.029  35.278 178.299  0.00  0.00      CHA1  
ATOM   2422  HE2 LYS C 191     -16.396  35.900 178.037  0.00  0.00      CHA1  
ATOM   2423  NZ  LYS C 191     -17.843  36.505 176.730  0.00  0.00      CHA1  
ATOM   2424  HZ1 LYS C 191     -18.683  36.244 176.177  0.00  0.00      CHA1  
ATOM   2425  HZ2 LYS C 191     -18.211  37.300 177.291  0.00  0.00      CHA1  
ATOM   2426  HZ3 LYS C 191     -17.170  36.984 176.098  0.00  0.00      CHA1  
ATOM   2427  C   LYS C 191     -17.476  32.050 174.138  0.00  0.00      CHA1  
ATOM   2428  O   LYS C 191     -18.662  32.252 174.223  0.00  0.00      CHA1  
ATOM   2429  N   GLY C 192     -17.011  30.862 174.547  0.00  0.00      CHA1  
ATOM   2430  HN  GLY C 192     -16.036  30.684 174.654  0.00  0.00      CHA1  
ATOM   2431  CA  GLY C 192     -17.732  29.766 175.243  0.00  0.00      CHA1  
ATOM   2432  HA1 GLY C 192     -17.063  28.982 175.565  0.00  0.00      CHA1  
ATOM   2433  HA2 GLY C 192     -18.537  29.524 174.565  0.00  0.00      CHA1  
ATOM   2434  C   GLY C 192     -18.512  30.024 176.486  0.00  0.00      CHA1  
ATOM   2435  O   GLY C 192     -18.490  31.008 177.173  0.00  0.00      CHA1  
ATOM   2436  N   GLU C 193     -19.485  29.090 176.790  0.00  0.00      CHA1  
ATOM   2437  HN  GLU C 193     -19.660  28.399 176.093  0.00  0.00      CHA1  
ATOM   2438  CA  GLU C 193     -20.154  28.857 178.042  0.00  0.00      CHA1  
ATOM   2439  HA  GLU C 193     -20.576  29.838 178.204  0.00  0.00      CHA1  
ATOM   2440  CB  GLU C 193     -21.075  27.611 177.882  0.00  0.00      CHA1  
ATOM   2441  HB1 GLU C 193     -20.413  26.848 177.419  0.00  0.00      CHA1  
ATOM   2442  HB2 GLU C 193     -21.321  27.267 178.909  0.00  0.00      CHA1  
ATOM   2443  CG  GLU C 193     -22.383  27.937 177.242  0.00  0.00      CHA1  
ATOM   2444  HG1 GLU C 193     -22.769  28.909 177.615  0.00  0.00      CHA1  
ATOM   2445  HG2 GLU C 193     -22.261  28.012 176.140  0.00  0.00      CHA1  
ATOM   2446  CD  GLU C 193     -23.465  26.924 177.559  0.00  0.00      CHA1  
ATOM   2447  OE1 GLU C 193     -23.862  26.891 178.767  0.00  0.00      CHA1  
ATOM   2448  OE2 GLU C 193     -23.870  26.110 176.710  0.00  0.00      CHA1  
ATOM   2449  C   GLU C 193     -19.245  28.715 179.340  0.00  0.00      CHA1  
ATOM   2450  O   GLU C 193     -18.221  28.045 179.310  0.00  0.00      CHA1  
ATOM   2451  N   ALA C 194     -19.616  29.349 180.480  0.00  0.00      CHA1  
ATOM   2452  HN  ALA C 194     -20.384  29.982 180.416  0.00  0.00      CHA1  
ATOM   2453  CA  ALA C 194     -19.105  28.884 181.816  0.00  0.00      CHA1  
ATOM   2454  HA  ALA C 194     -18.030  28.939 181.724  0.00  0.00      CHA1  
ATOM   2455  CB  ALA C 194     -19.618  29.848 182.859  0.00  0.00      CHA1  
ATOM   2456  HB1 ALA C 194     -19.356  30.908 182.651  0.00  0.00      CHA1  
ATOM   2457  HB2 ALA C 194     -20.699  29.642 183.013  0.00  0.00      CHA1  
ATOM   2458  HB3 ALA C 194     -19.154  29.699 183.857  0.00  0.00      CHA1  
ATOM   2459  C   ALA C 194     -19.533  27.419 182.117  0.00  0.00      CHA1  
ATOM   2460  O   ALA C 194     -20.705  27.138 182.209  0.00  0.00      CHA1  
ATOM   2461  N   GLY C 195     -18.502  26.585 182.199  0.00  0.00      CHA1  
ATOM   2462  HN  GLY C 195     -17.575  26.948 182.257  0.00  0.00      CHA1  
ATOM   2463  CA  GLY C 195     -18.622  25.130 182.453  0.00  0.00      CHA1  
ATOM   2464  HA1 GLY C 195     -17.577  24.884 182.569  0.00  0.00      CHA1  
ATOM   2465  HA2 GLY C 195     -19.068  24.720 181.558  0.00  0.00      CHA1  
ATOM   2466  C   GLY C 195     -19.367  24.677 183.617  0.00  0.00      CHA1  
ATOM   2467  O   GLY C 195     -19.847  25.546 184.377  0.00  0.00      CHA1  
ATOM   2468  N   PRO C 196     -19.518  23.386 183.747  0.00  0.00      CHA1  
ATOM   2469  CD  PRO C 196     -18.834  22.379 182.932  0.00  0.00      CHA1  
ATOM   2470  HD1 PRO C 196     -17.959  22.772 182.371  0.00  0.00      CHA1  
ATOM   2471  HD2 PRO C 196     -19.555  21.986 182.184  0.00  0.00      CHA1  
ATOM   2472  CA  PRO C 196     -20.032  22.824 184.972  0.00  0.00      CHA1  
ATOM   2473  HA  PRO C 196     -21.108  22.896 185.019  0.00  0.00      CHA1  
ATOM   2474  CB  PRO C 196     -19.679  21.321 184.825  0.00  0.00      CHA1  
ATOM   2475  HB1 PRO C 196     -20.448  20.806 184.211  0.00  0.00      CHA1  
ATOM   2476  HB2 PRO C 196     -19.497  20.748 185.759  0.00  0.00      CHA1  
ATOM   2477  CG  PRO C 196     -18.442  21.331 183.932  0.00  0.00      CHA1  
ATOM   2478  HG1 PRO C 196     -18.246  20.330 183.492  0.00  0.00      CHA1  
ATOM   2479  HG2 PRO C 196     -17.584  21.719 184.522  0.00  0.00      CHA1  
ATOM   2480  C   PRO C 196     -19.465  23.267 186.324  0.00  0.00      CHA1  
ATOM   2481  O   PRO C 196     -18.335  23.678 186.395  0.00  0.00      CHA1  
ATOM   2482  N   GLN C 197     -20.282  23.172 187.346  0.00  0.00      CHA1  
ATOM   2483  HN  GLN C 197     -21.177  22.789 187.135  0.00  0.00      CHA1  
ATOM   2484  CA  GLN C 197     -19.967  23.589 188.660  0.00  0.00      CHA1  
ATOM   2485  HA  GLN C 197     -19.740  24.642 188.590  0.00  0.00      CHA1  
ATOM   2486  CB  GLN C 197     -21.240  23.637 189.580  0.00  0.00      CHA1  
ATOM   2487  HB1 GLN C 197     -21.733  22.645 189.668  0.00  0.00      CHA1  
ATOM   2488  HB2 GLN C 197     -20.907  23.855 190.617  0.00  0.00      CHA1  
ATOM   2489  CG  GLN C 197     -22.205  24.842 189.225  0.00  0.00      CHA1  
ATOM   2490  HG1 GLN C 197     -22.954  25.212 189.957  0.00  0.00      CHA1  
ATOM   2491  HG2 GLN C 197     -21.527  25.722 189.209  0.00  0.00      CHA1  
ATOM   2492  CD  GLN C 197     -22.935  24.626 187.923  0.00  0.00      CHA1  
ATOM   2493  OE1 GLN C 197     -22.642  25.276 186.872  0.00  0.00      CHA1  
ATOM   2494  NE2 GLN C 197     -23.986  23.768 187.965  0.00  0.00      CHA1  
ATOM   2495 HE21 GLN C 197     -24.498  23.614 187.119  0.00  0.00      CHA1  
ATOM   2496 HE22 GLN C 197     -24.155  23.100 188.689  0.00  0.00      CHA1  
ATOM   2497  C   GLN C 197     -18.818  22.889 189.339  0.00  0.00      CHA1  
ATOM   2498  O   GLN C 197     -18.673  21.682 189.326  0.00  0.00      CHA1  
ATOM   2499  N   GLY C 198     -18.056  23.726 190.072  0.00  0.00      CHA1  
ATOM   2500  HN  GLY C 198     -18.286  24.671 189.851  0.00  0.00      CHA1  
ATOM   2501  CA  GLY C 198     -17.091  23.348 191.123  0.00  0.00      CHA1  
ATOM   2502  HA1 GLY C 198     -16.634  24.255 191.490  0.00  0.00      CHA1  
ATOM   2503  HA2 GLY C 198     -16.434  22.685 190.580  0.00  0.00      CHA1  
ATOM   2504  C   GLY C 198     -17.743  22.638 192.257  0.00  0.00      CHA1  
ATOM   2505  O   GLY C 198     -18.835  22.975 192.641  0.00  0.00      CHA1  
ATOM   2506  N   PRO C 199     -17.052  21.702 192.975  0.00  0.00      CHA1  
ATOM   2507  CD  PRO C 199     -15.764  21.043 192.543  0.00  0.00      CHA1  
ATOM   2508  HD1 PRO C 199     -15.067  21.794 192.115  0.00  0.00      CHA1  
ATOM   2509  HD2 PRO C 199     -15.964  20.205 191.842  0.00  0.00      CHA1  
ATOM   2510  CA  PRO C 199     -17.495  21.242 194.301  0.00  0.00      CHA1  
ATOM   2511  HA  PRO C 199     -18.546  20.998 194.258  0.00  0.00      CHA1  
ATOM   2512  CB  PRO C 199     -16.459  20.197 194.691  0.00  0.00      CHA1  
ATOM   2513  HB1 PRO C 199     -16.699  19.195 194.274  0.00  0.00      CHA1  
ATOM   2514  HB2 PRO C 199     -16.285  20.025 195.774  0.00  0.00      CHA1  
ATOM   2515  CG  PRO C 199     -15.217  20.463 193.834  0.00  0.00      CHA1  
ATOM   2516  HG1 PRO C 199     -14.597  19.547 193.734  0.00  0.00      CHA1  
ATOM   2517  HG2 PRO C 199     -14.549  21.217 194.303  0.00  0.00      CHA1  
ATOM   2518  C   PRO C 199     -17.576  22.388 195.218  0.00  0.00      CHA1  
ATOM   2519  O   PRO C 199     -17.187  23.501 194.937  0.00  0.00      CHA1  
ATOM   2520  N   ARG C 200     -17.934  22.094 196.474  0.00  0.00      CHA1  
ATOM   2521  HN  ARG C 200     -18.404  21.237 196.672  0.00  0.00      CHA1  
ATOM   2522  CA  ARG C 200     -17.893  22.973 197.594  0.00  0.00      CHA1  
ATOM   2523  HA  ARG C 200     -18.666  23.693 197.373  0.00  0.00      CHA1  
ATOM   2524  CB  ARG C 200     -18.298  22.198 198.888  0.00  0.00      CHA1  
ATOM   2525  HB1 ARG C 200     -18.441  22.948 199.695  0.00  0.00      CHA1  
ATOM   2526  HB2 ARG C 200     -19.320  21.777 198.772  0.00  0.00      CHA1  
ATOM   2527  CG  ARG C 200     -17.365  21.096 199.553  0.00  0.00      CHA1  
ATOM   2528  HG1 ARG C 200     -17.357  20.173 198.935  0.00  0.00      CHA1  
ATOM   2529  HG2 ARG C 200     -16.318  21.448 199.666  0.00  0.00      CHA1  
ATOM   2530  CD  ARG C 200     -18.044  20.838 200.964  0.00  0.00      CHA1  
ATOM   2531  HD1 ARG C 200     -18.211  21.825 201.445  0.00  0.00      CHA1  
ATOM   2532  HD2 ARG C 200     -18.959  20.251 200.736  0.00  0.00      CHA1  
ATOM   2533  NE  ARG C 200     -17.078  19.957 201.725  0.00  0.00      CHA1  
ATOM   2534  HE  ARG C 200     -17.430  19.040 201.914  0.00  0.00      CHA1  
ATOM   2535  CZ  ARG C 200     -16.044  20.388 202.430  0.00  0.00      CHA1  
ATOM   2536  NH1 ARG C 200     -15.609  21.579 202.292  0.00  0.00      CHA1  
ATOM   2537 HH11 ARG C 200     -14.784  21.796 202.814  0.00  0.00      CHA1  
ATOM   2538 HH12 ARG C 200     -16.024  22.198 201.626  0.00  0.00      CHA1  
ATOM   2539  NH2 ARG C 200     -15.588  19.659 203.381  0.00  0.00      CHA1  
ATOM   2540 HH21 ARG C 200     -15.165  20.180 204.122  0.00  0.00      CHA1  
ATOM   2541 HH22 ARG C 200     -16.209  18.908 203.605  0.00  0.00      CHA1  
ATOM   2542  C   ARG C 200     -16.560  23.649 197.787  0.00  0.00      CHA1  
ATOM   2543  O   ARG C 200     -15.486  23.103 197.460  0.00  0.00      CHA1  
ATOM   2544  N   GLY C 201     -16.623  24.855 198.333  0.00  0.00      CHA1  
ATOM   2545  HN  GLY C 201     -17.533  25.259 198.383  0.00  0.00      CHA1  
ATOM   2546  CA  GLY C 201     -15.412  25.437 198.855  0.00  0.00      CHA1  
ATOM   2547  HA1 GLY C 201     -15.653  26.461 199.098  0.00  0.00      CHA1  
ATOM   2548  HA2 GLY C 201     -14.661  25.260 198.098  0.00  0.00      CHA1  
ATOM   2549  C   GLY C 201     -14.864  24.862 200.079  0.00  0.00      CHA1  
ATOM   2550  O   GLY C 201     -15.579  24.312 200.860  0.00  0.00      CHA1  
ATOM   2551  N   SER C 202     -13.570  25.027 200.324  0.00  0.00      CHA1  
ATOM   2552  HN  SER C 202     -13.013  25.256 199.530  0.00  0.00      CHA1  
ATOM   2553  CA  SER C 202     -12.979  24.963 201.643  0.00  0.00      CHA1  
ATOM   2554  HA  SER C 202     -13.019  23.931 201.956  0.00  0.00      CHA1  
ATOM   2555  CB  SER C 202     -11.500  25.269 201.395  0.00  0.00      CHA1  
ATOM   2556  HB1 SER C 202     -10.952  24.686 200.625  0.00  0.00      CHA1  
ATOM   2557  HB2 SER C 202     -11.516  26.343 201.114  0.00  0.00      CHA1  
ATOM   2558  OG  SER C 202     -10.683  25.173 202.518  0.00  0.00      CHA1  
ATOM   2559  HG1 SER C 202     -10.410  26.087 202.625  0.00  0.00      CHA1  
ATOM   2560  C   SER C 202     -13.659  25.876 202.680  0.00  0.00      CHA1  
ATOM   2561  O   SER C 202     -13.802  27.150 202.680  0.00  0.00      CHA1  
ATOM   2562  N   GLU C 203     -14.021  25.194 203.761  0.00  0.00      CHA1  
ATOM   2563  HN  GLU C 203     -14.050  24.200 203.693  0.00  0.00      CHA1  
ATOM   2564  CA  GLU C 203     -14.424  25.683 205.056  0.00  0.00      CHA1  
ATOM   2565  HA  GLU C 203     -15.498  25.689 205.174  0.00  0.00      CHA1  
ATOM   2566  CB  GLU C 203     -13.802  24.704 206.060  0.00  0.00      CHA1  
ATOM   2567  HB1 GLU C 203     -12.764  24.515 205.713  0.00  0.00      CHA1  
ATOM   2568  HB2 GLU C 203     -13.757  25.218 207.044  0.00  0.00      CHA1  
ATOM   2569  CG  GLU C 203     -14.574  23.408 206.244  0.00  0.00      CHA1  
ATOM   2570  HG1 GLU C 203     -14.162  23.071 207.219  0.00  0.00      CHA1  
ATOM   2571  HG2 GLU C 203     -15.659  23.612 206.374  0.00  0.00      CHA1  
ATOM   2572  CD  GLU C 203     -14.416  22.350 205.266  0.00  0.00      CHA1  
ATOM   2573  OE1 GLU C 203     -14.994  21.239 205.533  0.00  0.00      CHA1  
ATOM   2574  OE2 GLU C 203     -13.748  22.415 204.189  0.00  0.00      CHA1  
ATOM   2575  C   GLU C 203     -14.052  27.165 205.426  0.00  0.00      CHA1  
ATOM   2576  O   GLU C 203     -12.874  27.524 205.277  0.00  0.00      CHA1  
ATOM   2577  N   GLY C 204     -14.948  28.056 205.943  0.00  0.00      CHA1  
ATOM   2578  HN  GLY C 204     -15.924  27.856 205.898  0.00  0.00      CHA1  
ATOM   2579  CA  GLY C 204     -14.576  29.356 206.538  0.00  0.00      CHA1  
ATOM   2580  HA1 GLY C 204     -15.330  29.869 207.117  0.00  0.00      CHA1  
ATOM   2581  HA2 GLY C 204     -14.215  29.930 205.697  0.00  0.00      CHA1  
ATOM   2582  C   GLY C 204     -13.325  29.391 207.501  0.00  0.00      CHA1  
ATOM   2583  O   GLY C 204     -12.869  28.338 208.001  0.00  0.00      CHA1  
ATOM   2584  N   PRO C 205     -12.651  30.572 207.802  0.00  0.00      CHA1  
ATOM   2585  CD  PRO C 205     -13.344  31.855 207.542  0.00  0.00      CHA1  
ATOM   2586  HD1 PRO C 205     -14.202  31.841 208.248  0.00  0.00      CHA1  
ATOM   2587  HD2 PRO C 205     -13.673  32.010 206.492  0.00  0.00      CHA1  
ATOM   2588  CA  PRO C 205     -11.488  30.716 208.663  0.00  0.00      CHA1  
ATOM   2589  HA  PRO C 205     -10.589  30.560 208.085  0.00  0.00      CHA1  
ATOM   2590  CB  PRO C 205     -11.613  32.236 209.113  0.00  0.00      CHA1  
ATOM   2591  HB1 PRO C 205     -10.611  32.622 209.400  0.00  0.00      CHA1  
ATOM   2592  HB2 PRO C 205     -12.305  32.418 209.963  0.00  0.00      CHA1  
ATOM   2593  CG  PRO C 205     -12.286  32.889 207.927  0.00  0.00      CHA1  
ATOM   2594  HG1 PRO C 205     -11.483  33.050 207.176  0.00  0.00      CHA1  
ATOM   2595  HG2 PRO C 205     -12.769  33.864 208.149  0.00  0.00      CHA1  
ATOM   2596  C   PRO C 205     -11.394  29.883 209.930  0.00  0.00      CHA1  
ATOM   2597  O   PRO C 205     -10.363  29.247 210.049  0.00  0.00      CHA1  
ATOM   2598  N   GLN C 206     -12.462  29.723 210.758  0.00  0.00      CHA1  
ATOM   2599  HN  GLN C 206     -13.276  30.241 210.505  0.00  0.00      CHA1  
ATOM   2600  CA  GLN C 206     -12.712  28.844 211.900  0.00  0.00      CHA1  
ATOM   2601  HA  GLN C 206     -13.027  27.898 211.484  0.00  0.00      CHA1  
ATOM   2602  CB  GLN C 206     -11.400  28.702 212.802  0.00  0.00      CHA1  
ATOM   2603  HB1 GLN C 206     -11.671  27.927 213.552  0.00  0.00      CHA1  
ATOM   2604  HB2 GLN C 206     -10.542  28.342 212.195  0.00  0.00      CHA1  
ATOM   2605  CG  GLN C 206     -10.943  30.013 213.533  0.00  0.00      CHA1  
ATOM   2606  HG1 GLN C 206     -10.436  30.656 212.782  0.00  0.00      CHA1  
ATOM   2607  HG2 GLN C 206     -11.767  30.715 213.779  0.00  0.00      CHA1  
ATOM   2608  CD  GLN C 206     -10.058  29.713 214.669  0.00  0.00      CHA1  
ATOM   2609  OE1 GLN C 206      -9.134  28.925 214.558  0.00  0.00      CHA1  
ATOM   2610  NE2 GLN C 206     -10.235  30.255 215.902  0.00  0.00      CHA1  
ATOM   2611 HE21 GLN C 206      -9.582  30.064 216.634  0.00  0.00      CHA1  
ATOM   2612 HE22 GLN C 206     -10.904  30.987 216.029  0.00  0.00      CHA1  
ATOM   2613  C   GLN C 206     -13.753  29.419 212.817  0.00  0.00      CHA1  
ATOM   2614  O   GLN C 206     -13.769  29.303 214.032  0.00  0.00      CHA1  
ATOM   2615  N   GLY C 207     -14.722  30.132 212.206  0.00  0.00      CHA1  
ATOM   2616  HN  GLY C 207     -14.762  30.330 211.229  0.00  0.00      CHA1  
ATOM   2617  CA  GLY C 207     -15.644  31.012 212.954  0.00  0.00      CHA1  
ATOM   2618  HA1 GLY C 207     -16.182  30.466 213.715  0.00  0.00      CHA1  
ATOM   2619  HA2 GLY C 207     -16.277  31.488 212.219  0.00  0.00      CHA1  
ATOM   2620  C   GLY C 207     -14.991  32.182 213.558  0.00  0.00      CHA1  
ATOM   2621  O   GLY C 207     -13.831  32.202 213.864  0.00  0.00      CHA1  
ATOM   2622  N   VAL C 208     -15.746  33.280 213.799  0.00  0.00      CHA1  
ATOM   2623  HN  VAL C 208     -16.685  33.382 213.481  0.00  0.00      CHA1  
ATOM   2624  CA  VAL C 208     -15.319  34.476 214.608  0.00  0.00      CHA1  
ATOM   2625  HA  VAL C 208     -14.282  34.346 214.878  0.00  0.00      CHA1  
ATOM   2626  CB  VAL C 208     -15.419  35.859 213.805  0.00  0.00      CHA1  
ATOM   2627  HB  VAL C 208     -15.418  36.664 214.571  0.00  0.00      CHA1  
ATOM   2628  CG1 VAL C 208     -14.132  35.983 212.896  0.00  0.00      CHA1  
ATOM   2629 HG11 VAL C 208     -14.244  36.957 212.373  0.00  0.00      CHA1  
ATOM   2630 HG12 VAL C 208     -13.248  36.218 213.526  0.00  0.00      CHA1  
ATOM   2631 HG13 VAL C 208     -14.152  35.109 212.211  0.00  0.00      CHA1  
ATOM   2632  CG2 VAL C 208     -16.680  35.864 212.925  0.00  0.00      CHA1  
ATOM   2633 HG21 VAL C 208     -16.788  36.926 212.616  0.00  0.00      CHA1  
ATOM   2634 HG22 VAL C 208     -16.569  35.137 212.092  0.00  0.00      CHA1  
ATOM   2635 HG23 VAL C 208     -17.581  35.593 213.516  0.00  0.00      CHA1  
ATOM   2636  C   VAL C 208     -16.076  34.555 215.881  0.00  0.00      CHA1  
ATOM   2637  O   VAL C 208     -16.981  35.347 216.194  0.00  0.00      CHA1  
ATOM   2638  N   ARG C 209     -15.638  33.693 216.770  0.00  0.00      CHA1  
ATOM   2639  HN  ARG C 209     -14.738  33.279 216.660  0.00  0.00      CHA1  
ATOM   2640  CA  ARG C 209     -16.329  33.369 218.065  0.00  0.00      CHA1  
ATOM   2641  HA  ARG C 209     -17.319  33.800 218.042  0.00  0.00      CHA1  
ATOM   2642  CB  ARG C 209     -16.729  31.814 218.015  0.00  0.00      CHA1  
ATOM   2643  HB1 ARG C 209     -17.251  31.765 218.995  0.00  0.00      CHA1  
ATOM   2644  HB2 ARG C 209     -17.328  31.839 217.080  0.00  0.00      CHA1  
ATOM   2645  CG  ARG C 209     -15.570  30.760 218.081  0.00  0.00      CHA1  
ATOM   2646  HG1 ARG C 209     -15.305  30.865 219.155  0.00  0.00      CHA1  
ATOM   2647  HG2 ARG C 209     -16.049  29.765 217.958  0.00  0.00      CHA1  
ATOM   2648  CD  ARG C 209     -14.354  30.777 217.117  0.00  0.00      CHA1  
ATOM   2649  HD1 ARG C 209     -14.045  29.789 216.712  0.00  0.00      CHA1  
ATOM   2650  HD2 ARG C 209     -14.525  31.532 216.320  0.00  0.00      CHA1  
ATOM   2651  NE  ARG C 209     -13.255  31.303 217.928  0.00  0.00      CHA1  
ATOM   2652  HE  ARG C 209     -13.240  31.301 218.928  0.00  0.00      CHA1  
ATOM   2653  CZ  ARG C 209     -12.375  32.208 217.562  0.00  0.00      CHA1  
ATOM   2654  NH1 ARG C 209     -12.343  32.577 216.302  0.00  0.00      CHA1  
ATOM   2655 HH11 ARG C 209     -11.755  33.383 216.233  0.00  0.00      CHA1  
ATOM   2656 HH12 ARG C 209     -12.768  32.166 215.496  0.00  0.00      CHA1  
ATOM   2657  NH2 ARG C 209     -11.353  32.628 218.282  0.00  0.00      CHA1  
ATOM   2658 HH21 ARG C 209     -10.677  33.276 217.932  0.00  0.00      CHA1  
ATOM   2659 HH22 ARG C 209     -11.342  32.306 219.228  0.00  0.00      CHA1  
ATOM   2660  C   ARG C 209     -15.525  33.760 219.263  0.00  0.00      CHA1  
ATOM   2661  O   ARG C 209     -14.566  33.096 219.700  0.00  0.00      CHA1  
ATOM   2662  N   GLY C 210     -15.947  34.807 219.901  0.00  0.00      CHA1  
ATOM   2663  HN  GLY C 210     -16.756  35.332 219.650  0.00  0.00      CHA1  
ATOM   2664  CA  GLY C 210     -15.316  35.372 221.053  0.00  0.00      CHA1  
ATOM   2665  HA1 GLY C 210     -15.522  36.429 220.974  0.00  0.00      CHA1  
ATOM   2666  HA2 GLY C 210     -14.251  35.194 221.070  0.00  0.00      CHA1  
ATOM   2667  C   GLY C 210     -15.845  34.986 222.352  0.00  0.00      CHA1  
ATOM   2668  O   GLY C 210     -16.249  33.846 222.711  0.00  0.00      CHA1  
ATOM   2669  N   GLU C 211     -15.896  35.969 223.250  0.00  0.00      CHA1  
ATOM   2670  HN  GLU C 211     -15.630  36.882 222.951  0.00  0.00      CHA1  
ATOM   2671  CA  GLU C 211     -16.375  35.907 224.625  0.00  0.00      CHA1  
ATOM   2672  HA  GLU C 211     -15.683  35.361 225.248  0.00  0.00      CHA1  
ATOM   2673  CB  GLU C 211     -16.365  37.363 225.104  0.00  0.00      CHA1  
ATOM   2674  HB1 GLU C 211     -17.223  37.817 224.564  0.00  0.00      CHA1  
ATOM   2675  HB2 GLU C 211     -16.754  37.305 226.143  0.00  0.00      CHA1  
ATOM   2676  CG  GLU C 211     -15.117  38.211 224.858  0.00  0.00      CHA1  
ATOM   2677  HG1 GLU C 211     -15.238  38.960 225.669  0.00  0.00      CHA1  
ATOM   2678  HG2 GLU C 211     -14.182  37.696 225.167  0.00  0.00      CHA1  
ATOM   2679  CD  GLU C 211     -14.700  38.879 223.524  0.00  0.00      CHA1  
ATOM   2680  OE1 GLU C 211     -15.230  38.555 222.408  0.00  0.00      CHA1  
ATOM   2681  OE2 GLU C 211     -13.896  39.841 223.677  0.00  0.00      CHA1  
ATOM   2682  C   GLU C 211     -17.767  35.390 224.676  0.00  0.00      CHA1  
ATOM   2683  O   GLU C 211     -18.567  35.794 223.841  0.00  0.00      CHA1  
ATOM   2684  N   HYP C 212     -18.157  34.560 225.621  0.00  0.00      CHA1  
ATOM   2685  CD  HYP C 212     -17.749  34.625 227.062  0.00  0.00      CHA1  
ATOM   2686  HD1 HYP C 212     -16.828  34.050 227.296  0.00  0.00      CHA1  
ATOM   2687  HD2 HYP C 212     -17.695  35.676 227.419  0.00  0.00      CHA1  
ATOM   2688  CA  HYP C 212     -19.275  33.726 225.501  0.00  0.00      CHA1  
ATOM   2689  HA  HYP C 212     -20.160  34.338 225.414  0.00  0.00      CHA1  
ATOM   2690  CB  HYP C 212     -19.204  32.930 226.831  0.00  0.00      CHA1  
ATOM   2691  HB1 HYP C 212     -18.373  32.198 226.737  0.00  0.00      CHA1  
ATOM   2692  HB2 HYP C 212     -20.153  32.402 227.067  0.00  0.00      CHA1  
ATOM   2693  CG  HYP C 212     -18.839  33.942 227.817  0.00  0.00      CHA1  
ATOM   2694  HG  HYP C 212     -18.296  33.422 228.635  0.00  0.00      CHA1  
ATOM   2695  OE  HYP C 212     -20.062  34.675 228.280  0.00  0.00      CHA1  
ATOM   2696  HE  HYP C 212     -20.501  35.147 227.568  0.00  0.00      CHA1  
ATOM   2697  C   HYP C 212     -19.210  32.791 224.268  0.00  0.00      CHA1  
ATOM   2698  O   HYP C 212     -18.354  31.871 224.209  0.00  0.00      CHA1  
ATOM   2699  N   GLY C 213     -20.039  32.965 223.212  0.00  0.00      CHA1  
ATOM   2700  HN  GLY C 213     -20.785  33.620 223.297  0.00  0.00      CHA1  
ATOM   2701  CA  GLY C 213     -19.990  32.286 221.953  0.00  0.00      CHA1  
ATOM   2702  HA1 GLY C 213     -18.952  32.355 221.664  0.00  0.00      CHA1  
ATOM   2703  HA2 GLY C 213     -20.606  32.780 221.216  0.00  0.00      CHA1  
ATOM   2704  C   GLY C 213     -20.521  30.883 222.171  0.00  0.00      CHA1  
ATOM   2705  O   GLY C 213     -21.450  30.703 222.985  0.00  0.00      CHA1  
ATOM   2706  N   PRO C 214     -19.969  29.821 221.483  0.00  0.00      CHA1  
ATOM   2707  CD  PRO C 214     -18.911  29.966 220.419  0.00  0.00      CHA1  
ATOM   2708  HD1 PRO C 214     -18.064  30.486 220.915  0.00  0.00      CHA1  
ATOM   2709  HD2 PRO C 214     -19.147  30.621 219.554  0.00  0.00      CHA1  
ATOM   2710  CA  PRO C 214     -20.208  28.380 221.863  0.00  0.00      CHA1  
ATOM   2711  HA  PRO C 214     -21.168  28.033 221.512  0.00  0.00      CHA1  
ATOM   2712  CB  PRO C 214     -19.131  27.659 221.092  0.00  0.00      CHA1  
ATOM   2713  HB1 PRO C 214     -19.522  26.726 220.632  0.00  0.00      CHA1  
ATOM   2714  HB2 PRO C 214     -18.294  27.240 221.690  0.00  0.00      CHA1  
ATOM   2715  CG  PRO C 214     -18.551  28.583 220.008  0.00  0.00      CHA1  
ATOM   2716  HG1 PRO C 214     -18.836  28.354 218.959  0.00  0.00      CHA1  
ATOM   2717  HG2 PRO C 214     -17.451  28.487 220.122  0.00  0.00      CHA1  
ATOM   2718  C   PRO C 214     -19.973  28.262 223.374  0.00  0.00      CHA1  
ATOM   2719  O   PRO C 214     -18.863  28.564 223.769  0.00  0.00      CHA1  
ATOM   2720  N   HYP C 215     -20.897  27.889 224.245  0.00  0.00      CHA1  
ATOM   2721  CD  HYP C 215     -22.219  27.374 223.757  0.00  0.00      CHA1  
ATOM   2722  HD1 HYP C 215     -22.666  28.105 223.051  0.00  0.00      CHA1  
ATOM   2723  HD2 HYP C 215     -22.060  26.357 223.339  0.00  0.00      CHA1  
ATOM   2724  CA  HYP C 215     -21.087  28.555 225.571  0.00  0.00      CHA1  
ATOM   2725  HA  HYP C 215     -20.908  29.617 225.494  0.00  0.00      CHA1  
ATOM   2726  CB  HYP C 215     -22.625  28.367 225.860  0.00  0.00      CHA1  
ATOM   2727  HB1 HYP C 215     -23.121  29.332 225.619  0.00  0.00      CHA1  
ATOM   2728  HB2 HYP C 215     -22.797  28.306 226.956  0.00  0.00      CHA1  
ATOM   2729  CG  HYP C 215     -23.175  27.282 225.024  0.00  0.00      CHA1  
ATOM   2730  HG  HYP C 215     -24.257  27.271 224.769  0.00  0.00      CHA1  
ATOM   2731  OE  HYP C 215     -22.861  26.078 225.808  0.00  0.00      CHA1  
ATOM   2732  HE  HYP C 215     -23.095  25.297 225.301  0.00  0.00      CHA1  
ATOM   2733  C   HYP C 215     -20.215  27.899 226.669  0.00  0.00      CHA1  
ATOM   2734  O   HYP C 215     -20.743  27.538 227.711  0.00  0.00      CHA1  
ATOM   2735  N   GLY C 216     -18.853  27.854 226.429  0.00  0.00      CHA1  
ATOM   2736  HN  GLY C 216     -18.680  28.333 225.571  0.00  0.00      CHA1  
ATOM   2737  CA  GLY C 216     -17.797  27.222 227.207  0.00  0.00      CHA1  
ATOM   2738  HA1 GLY C 216     -17.391  27.997 227.841  0.00  0.00      CHA1  
ATOM   2739  HA2 GLY C 216     -17.010  26.983 226.508  0.00  0.00      CHA1  
ATOM   2740  C   GLY C 216     -18.107  25.916 228.051  0.00  0.00      CHA1  
ATOM   2741  O   GLY C 216     -19.092  25.290 227.721  0.00  0.00      CHA1  
ATOM   2742  N   PRO C 217     -17.394  25.634 229.049  0.00  0.00      CHA1  
ATOM   2743  CD  PRO C 217     -15.884  25.857 228.990  0.00  0.00      CHA1  
ATOM   2744  HD1 PRO C 217     -15.546  26.745 229.565  0.00  0.00      CHA1  
ATOM   2745  HD2 PRO C 217     -15.552  25.904 227.931  0.00  0.00      CHA1  
ATOM   2746  CA  PRO C 217     -17.735  24.510 229.919  0.00  0.00      CHA1  
ATOM   2747  HA  PRO C 217     -18.673  24.013 229.721  0.00  0.00      CHA1  
ATOM   2748  CB  PRO C 217     -16.517  23.622 229.570  0.00  0.00      CHA1  
ATOM   2749  HB1 PRO C 217     -16.599  23.161 228.563  0.00  0.00      CHA1  
ATOM   2750  HB2 PRO C 217     -16.405  22.864 230.375  0.00  0.00      CHA1  
ATOM   2751  CG  PRO C 217     -15.263  24.603 229.572  0.00  0.00      CHA1  
ATOM   2752  HG1 PRO C 217     -14.410  24.339 228.911  0.00  0.00      CHA1  
ATOM   2753  HG2 PRO C 217     -14.997  24.942 230.596  0.00  0.00      CHA1  
ATOM   2754  C   PRO C 217     -17.812  25.056 231.360  0.00  0.00      CHA1  
ATOM   2755  O   PRO C 217     -17.035  25.940 231.730  0.00  0.00      CHA1  
ATOM   2756  N   ALA C 218     -18.779  24.563 232.165  0.00  0.00      CHA1  
ATOM   2757  HN  ALA C 218     -19.546  24.033 231.809  0.00  0.00      CHA1  
ATOM   2758  CA  ALA C 218     -18.609  24.931 233.564  0.00  0.00      CHA1  
ATOM   2759  HA  ALA C 218     -18.394  25.989 233.588  0.00  0.00      CHA1  
ATOM   2760  CB  ALA C 218     -20.025  24.753 234.282  0.00  0.00      CHA1  
ATOM   2761  HB1 ALA C 218     -19.877  24.933 235.369  0.00  0.00      CHA1  
ATOM   2762  HB2 ALA C 218     -20.793  25.446 233.878  0.00  0.00      CHA1  
ATOM   2763  HB3 ALA C 218     -20.360  23.718 234.055  0.00  0.00      CHA1  
ATOM   2764  C   ALA C 218     -17.475  24.161 234.238  0.00  0.00      CHA1  
ATOM   2765  O   ALA C 218     -17.260  23.004 233.829  0.00  0.00      CHA1  
ATOM   2766  N   GLY C 219     -16.679  24.672 235.163  0.00  0.00      CHA1  
ATOM   2767  HN  GLY C 219     -16.776  25.646 235.351  0.00  0.00      CHA1  
ATOM   2768  CA  GLY C 219     -15.593  23.915 235.769  0.00  0.00      CHA1  
ATOM   2769  HA1 GLY C 219     -14.632  24.167 235.347  0.00  0.00      CHA1  
ATOM   2770  HA2 GLY C 219     -15.689  22.855 235.585  0.00  0.00      CHA1  
ATOM   2771  C   GLY C 219     -15.580  24.003 237.288  0.00  0.00      CHA1  
ATOM   2772  O   GLY C 219     -16.048  23.008 237.921  0.00  0.00      CHA1  
ATOM   2773  N   ALA C 220     -15.155  25.150 237.868  0.00  0.00      CHA1  
ATOM   2774  HN  ALA C 220     -14.913  25.924 237.288  0.00  0.00      CHA1  
ATOM   2775  CA  ALA C 220     -14.714  25.229 239.283  0.00  0.00      CHA1  
ATOM   2776  HA  ALA C 220     -14.768  24.229 239.686  0.00  0.00      CHA1  
ATOM   2777  CB  ALA C 220     -13.268  25.786 239.373  0.00  0.00      CHA1  
ATOM   2778  HB1 ALA C 220     -13.249  26.764 238.848  0.00  0.00      CHA1  
ATOM   2779  HB2 ALA C 220     -12.890  25.922 240.409  0.00  0.00      CHA1  
ATOM   2780  HB3 ALA C 220     -12.576  25.117 238.818  0.00  0.00      CHA1  
ATOM   2781  C   ALA C 220     -15.665  26.052 240.179  0.00  0.00      CHA1  
ATOM   2782  O   ALA C 220     -15.884  27.217 239.926  0.00  0.00      CHA1  
ATOM   2783  N   ALA C 221     -16.136  25.465 241.300  0.00  0.00      CHA1  
ATOM   2784  HN  ALA C 221     -15.912  24.503 241.433  0.00  0.00      CHA1  
ATOM   2785  CA  ALA C 221     -16.734  26.260 242.314  0.00  0.00      CHA1  
ATOM   2786  HA  ALA C 221     -17.026  27.219 241.911  0.00  0.00      CHA1  
ATOM   2787  CB  ALA C 221     -18.041  25.579 242.774  0.00  0.00      CHA1  
ATOM   2788  HB1 ALA C 221     -18.716  25.279 241.945  0.00  0.00      CHA1  
ATOM   2789  HB2 ALA C 221     -17.989  24.639 243.364  0.00  0.00      CHA1  
ATOM   2790  HB3 ALA C 221     -18.597  26.319 243.390  0.00  0.00      CHA1  
ATOM   2791  C   ALA C 221     -15.729  26.547 243.411  0.00  0.00      CHA1  
ATOM   2792  O   ALA C 221     -14.516  26.475 243.295  0.00  0.00      CHA1  
ATOM   2793  N   GLY C 222     -16.161  26.948 244.622  0.00  0.00      CHA1  
ATOM   2794  HN  GLY C 222     -17.092  27.303 244.635  0.00  0.00      CHA1  
ATOM   2795  CA  GLY C 222     -15.139  27.027 245.720  0.00  0.00      CHA1  
ATOM   2796  HA1 GLY C 222     -15.674  27.280 246.623  0.00  0.00      CHA1  
ATOM   2797  HA2 GLY C 222     -14.420  27.797 245.484  0.00  0.00      CHA1  
ATOM   2798  C   GLY C 222     -14.368  25.703 246.072  0.00  0.00      CHA1  
ATOM   2799  O   GLY C 222     -14.786  24.628 245.722  0.00  0.00      CHA1  
ATOM   2800  N   PRO C 223     -13.203  25.774 246.695  0.00  0.00      CHA1  
ATOM   2801  CD  PRO C 223     -12.388  26.995 246.862  0.00  0.00      CHA1  
ATOM   2802  HD1 PRO C 223     -13.039  27.656 247.473  0.00  0.00      CHA1  
ATOM   2803  HD2 PRO C 223     -12.045  27.391 245.883  0.00  0.00      CHA1  
ATOM   2804  CA  PRO C 223     -12.319  24.612 246.786  0.00  0.00      CHA1  
ATOM   2805  HA  PRO C 223     -12.373  24.114 245.829  0.00  0.00      CHA1  
ATOM   2806  CB  PRO C 223     -10.940  25.238 247.165  0.00  0.00      CHA1  
ATOM   2807  HB1 PRO C 223     -10.516  25.166 246.140  0.00  0.00      CHA1  
ATOM   2808  HB2 PRO C 223     -10.311  24.614 247.835  0.00  0.00      CHA1  
ATOM   2809  CG  PRO C 223     -11.133  26.599 247.647  0.00  0.00      CHA1  
ATOM   2810  HG1 PRO C 223     -10.463  27.446 247.386  0.00  0.00      CHA1  
ATOM   2811  HG2 PRO C 223     -11.340  26.524 248.736  0.00  0.00      CHA1  
ATOM   2812  C   PRO C 223     -12.749  23.617 247.828  0.00  0.00      CHA1  
ATOM   2813  O   PRO C 223     -12.007  22.668 248.174  0.00  0.00      CHA1  
ATOM   2814  N   ALA C 224     -13.963  23.637 248.331  0.00  0.00      CHA1  
ATOM   2815  HN  ALA C 224     -14.452  24.433 247.985  0.00  0.00      CHA1  
ATOM   2816  CA  ALA C 224     -14.611  22.651 249.246  0.00  0.00      CHA1  
ATOM   2817  HA  ALA C 224     -15.644  22.921 249.408  0.00  0.00      CHA1  
ATOM   2818  CB  ALA C 224     -14.787  21.164 248.801  0.00  0.00      CHA1  
ATOM   2819  HB1 ALA C 224     -15.671  21.185 248.129  0.00  0.00      CHA1  
ATOM   2820  HB2 ALA C 224     -13.918  20.662 248.323  0.00  0.00      CHA1  
ATOM   2821  HB3 ALA C 224     -15.062  20.474 249.627  0.00  0.00      CHA1  
ATOM   2822  C   ALA C 224     -14.130  22.844 250.674  0.00  0.00      CHA1  
ATOM   2823  O   ALA C 224     -13.924  21.849 251.392  0.00  0.00      CHA1  
ATOM   2824  N   GLY C 225     -13.924  24.124 251.053  0.00  0.00      CHA1  
ATOM   2825  HN  GLY C 225     -14.165  24.790 250.351  0.00  0.00      CHA1  
ATOM   2826  CA  GLY C 225     -13.363  24.608 252.281  0.00  0.00      CHA1  
ATOM   2827  HA1 GLY C 225     -12.987  23.723 252.772  0.00  0.00      CHA1  
ATOM   2828  HA2 GLY C 225     -14.066  25.207 252.840  0.00  0.00      CHA1  
ATOM   2829  C   GLY C 225     -12.276  25.463 252.035  0.00  0.00      CHA1  
ATOM   2830  O   GLY C 225     -12.294  26.335 251.166  0.00  0.00      CHA1  
ATOM   2831  N   ASN C 226     -11.249  25.206 252.887  0.00  0.00      CHA1  
ATOM   2832  HN  ASN C 226     -11.376  24.381 253.431  0.00  0.00      CHA1  
ATOM   2833  CA  ASN C 226      -9.916  25.908 252.775  0.00  0.00      CHA1  
ATOM   2834  HA  ASN C 226      -9.177  25.159 253.019  0.00  0.00      CHA1  
ATOM   2835  CB  ASN C 226      -9.229  26.361 251.394  0.00  0.00      CHA1  
ATOM   2836  HB1 ASN C 226      -9.951  26.955 250.794  0.00  0.00      CHA1  
ATOM   2837  HB2 ASN C 226      -8.356  27.045 251.451  0.00  0.00      CHA1  
ATOM   2838  CG  ASN C 226      -8.683  25.218 250.505  0.00  0.00      CHA1  
ATOM   2839  OD1 ASN C 226      -7.543  25.247 249.945  0.00  0.00      CHA1  
ATOM   2840  ND2 ASN C 226      -9.430  24.107 250.478  0.00  0.00      CHA1  
ATOM   2841 HD21 ASN C 226      -8.892  23.337 250.133  0.00  0.00      CHA1  
ATOM   2842 HD22 ASN C 226     -10.416  24.115 250.314  0.00  0.00      CHA1  
ATOM   2843  C   ASN C 226      -9.623  27.035 253.819  0.00  0.00      CHA1  
ATOM   2844  O   ASN C 226      -9.858  28.231 253.503  0.00  0.00      CHA1  
ATOM   2845  N   HYP C 227      -9.070  26.649 254.955  0.00  0.00      CHA1  
ATOM   2846  CD  HYP C 227      -9.229  25.295 255.549  0.00  0.00      CHA1  
ATOM   2847  HD1 HYP C 227     -10.233  24.864 255.349  0.00  0.00      CHA1  
ATOM   2848  HD2 HYP C 227      -8.458  24.658 255.065  0.00  0.00      CHA1  
ATOM   2849  CA  HYP C 227      -8.076  27.435 255.681  0.00  0.00      CHA1  
ATOM   2850  HA  HYP C 227      -7.207  27.630 255.069  0.00  0.00      CHA1  
ATOM   2851  CB  HYP C 227      -7.834  26.503 256.838  0.00  0.00      CHA1  
ATOM   2852  HB1 HYP C 227      -7.556  27.041 257.769  0.00  0.00      CHA1  
ATOM   2853  HB2 HYP C 227      -6.986  25.825 256.598  0.00  0.00      CHA1  
ATOM   2854  CG  HYP C 227      -9.011  25.624 257.024  0.00  0.00      CHA1  
ATOM   2855  HG  HYP C 227      -8.618  24.781 257.632  0.00  0.00      CHA1  
ATOM   2856  OE  HYP C 227     -10.149  26.277 257.489  0.00  0.00      CHA1  
ATOM   2857  HE  HYP C 227     -10.214  27.170 257.144  0.00  0.00      CHA1  
ATOM   2858  C   HYP C 227      -8.624  28.651 256.286  0.00  0.00      CHA1  
ATOM   2859  O   HYP C 227      -9.710  28.830 256.878  0.00  0.00      CHA1  
ATOM   2860  N   GLY C 228      -7.588  29.574 256.408  0.00  0.00      CHA1  
ATOM   2861  HN  GLY C 228      -6.681  29.321 256.079  0.00  0.00      CHA1  
ATOM   2862  CA  GLY C 228      -7.601  30.655 257.307  0.00  0.00      CHA1  
ATOM   2863  HA1 GLY C 228      -8.372  30.436 258.032  0.00  0.00      CHA1  
ATOM   2864  HA2 GLY C 228      -7.713  31.492 256.634  0.00  0.00      CHA1  
ATOM   2865  C   GLY C 228      -6.167  30.788 257.872  0.00  0.00      CHA1  
ATOM   2866  O   GLY C 228      -5.225  30.029 257.548  0.00  0.00      CHA1  
ATOM   2867  N   ALA C 229      -5.914  31.780 258.662  0.00  0.00      CHA1  
ATOM   2868  HN  ALA C 229      -6.687  32.363 258.902  0.00  0.00      CHA1  
ATOM   2869  CA  ALA C 229      -4.591  32.177 259.166  0.00  0.00      CHA1  
ATOM   2870  HA  ALA C 229      -3.958  31.782 258.386  0.00  0.00      CHA1  
ATOM   2871  CB  ALA C 229      -4.181  33.694 259.273  0.00  0.00      CHA1  
ATOM   2872  HB1 ALA C 229      -3.220  33.820 259.816  0.00  0.00      CHA1  
ATOM   2873  HB2 ALA C 229      -4.072  34.159 258.269  0.00  0.00      CHA1  
ATOM   2874  HB3 ALA C 229      -4.937  34.296 259.822  0.00  0.00      CHA1  
ATOM   2875  C   ALA C 229      -4.175  31.369 260.429  0.00  0.00      CHA1  
ATOM   2876  O   ALA C 229      -4.992  30.665 260.997  0.00  0.00      CHA1  
ATOM   2877  N   ASP C 230      -2.920  31.489 260.930  0.00  0.00      CHA1  
ATOM   2878  HN  ASP C 230      -2.225  32.013 260.445  0.00  0.00      CHA1  
ATOM   2879  CA  ASP C 230      -2.430  30.776 262.171  0.00  0.00      CHA1  
ATOM   2880  HA  ASP C 230      -2.221  29.774 261.828  0.00  0.00      CHA1  
ATOM   2881  CB  ASP C 230      -1.134  31.487 262.888  0.00  0.00      CHA1  
ATOM   2882  HB1 ASP C 230      -1.262  32.588 262.814  0.00  0.00      CHA1  
ATOM   2883  HB2 ASP C 230      -1.122  31.083 263.923  0.00  0.00      CHA1  
ATOM   2884  CG  ASP C 230       0.221  31.190 262.112  0.00  0.00      CHA1  
ATOM   2885  OD1 ASP C 230       1.163  32.040 262.188  0.00  0.00      CHA1  
ATOM   2886  OD2 ASP C 230       0.458  30.091 261.532  0.00  0.00      CHA1  
ATOM   2887  C   ASP C 230      -3.553  30.606 263.313  0.00  0.00      CHA1  
ATOM   2888  O   ASP C 230      -4.046  31.645 263.804  0.00  0.00      CHA1  
ATOM   2889  N   GLY C 231      -3.950  29.356 263.558  0.00  0.00      CHA1  
ATOM   2890  HN  GLY C 231      -3.642  28.626 262.953  0.00  0.00      CHA1  
ATOM   2891  CA  GLY C 231      -4.925  28.926 264.525  0.00  0.00      CHA1  
ATOM   2892  HA1 GLY C 231      -4.892  27.853 264.648  0.00  0.00      CHA1  
ATOM   2893  HA2 GLY C 231      -5.879  29.211 264.107  0.00  0.00      CHA1  
ATOM   2894  C   GLY C 231      -4.907  29.519 265.883  0.00  0.00      CHA1  
ATOM   2895  O   GLY C 231      -3.954  29.430 266.631  0.00  0.00      CHA1  
ATOM   2896  N   GLN C 232      -6.054  30.045 266.301  0.00  0.00      CHA1  
ATOM   2897  HN  GLN C 232      -6.922  29.999 265.811  0.00  0.00      CHA1  
ATOM   2898  CA  GLN C 232      -6.251  30.748 267.627  0.00  0.00      CHA1  
ATOM   2899  HA  GLN C 232      -5.427  31.444 267.558  0.00  0.00      CHA1  
ATOM   2900  CB  GLN C 232      -7.480  31.646 267.584  0.00  0.00      CHA1  
ATOM   2901  HB1 GLN C 232      -8.224  30.976 267.102  0.00  0.00      CHA1  
ATOM   2902  HB2 GLN C 232      -7.841  31.922 268.598  0.00  0.00      CHA1  
ATOM   2903  CG  GLN C 232      -7.364  32.983 266.826  0.00  0.00      CHA1  
ATOM   2904  HG1 GLN C 232      -6.665  33.728 267.263  0.00  0.00      CHA1  
ATOM   2905  HG2 GLN C 232      -6.956  32.796 265.810  0.00  0.00      CHA1  
ATOM   2906  CD  GLN C 232      -8.733  33.540 266.681  0.00  0.00      CHA1  
ATOM   2907  OE1 GLN C 232      -9.076  34.313 267.566  0.00  0.00      CHA1  
ATOM   2908  NE2 GLN C 232      -9.453  33.288 265.581  0.00  0.00      CHA1  
ATOM   2909 HE21 GLN C 232     -10.260  33.870 265.478  0.00  0.00      CHA1  
ATOM   2910 HE22 GLN C 232      -9.061  32.729 264.850  0.00  0.00      CHA1  
ATOM   2911  C   GLN C 232      -6.085  29.931 268.894  0.00  0.00      CHA1  
ATOM   2912  O   GLN C 232      -6.623  28.759 268.930  0.00  0.00      CHA1  
ATOM   2913  N   HYP C 233      -5.446  30.511 269.884  0.00  0.00      CHA1  
ATOM   2914  CD  HYP C 233      -5.109  31.937 269.940  0.00  0.00      CHA1  
ATOM   2915  HD1 HYP C 233      -4.050  32.167 269.694  0.00  0.00      CHA1  
ATOM   2916  HD2 HYP C 233      -5.742  32.560 269.273  0.00  0.00      CHA1  
ATOM   2917  CA  HYP C 233      -5.097  29.858 271.186  0.00  0.00      CHA1  
ATOM   2918  HA  HYP C 233      -4.183  29.322 270.982  0.00  0.00      CHA1  
ATOM   2919  CB  HYP C 233      -4.765  30.973 272.093  0.00  0.00      CHA1  
ATOM   2920  HB1 HYP C 233      -3.663  31.054 271.980  0.00  0.00      CHA1  
ATOM   2921  HB2 HYP C 233      -5.098  30.939 273.153  0.00  0.00      CHA1  
ATOM   2922  CG  HYP C 233      -5.402  32.250 271.400  0.00  0.00      CHA1  
ATOM   2923  HG  HYP C 233      -4.858  33.147 271.767  0.00  0.00      CHA1  
ATOM   2924  OE  HYP C 233      -6.872  32.261 271.593  0.00  0.00      CHA1  
ATOM   2925  HE  HYP C 233      -7.167  33.171 271.510  0.00  0.00      CHA1  
ATOM   2926  C   HYP C 233      -6.112  28.819 271.853  0.00  0.00      CHA1  
ATOM   2927  O   HYP C 233      -5.707  27.672 272.111  0.00  0.00      CHA1  
ATOM   2928  N   GLY C 234      -7.360  29.258-270.723  0.00  0.00      CHA1  
ATOM   2929  HN  GLY C 234      -7.562  30.202-270.971  0.00  0.00      CHA1  
ATOM   2930  CA  GLY C 234      -8.304  28.595-269.867  0.00  0.00      CHA1  
ATOM   2931  HA1 GLY C 234      -7.824  28.256-268.961  0.00  0.00      CHA1  
ATOM   2932  HA2 GLY C 234      -8.537  27.678-270.388  0.00  0.00      CHA1  
ATOM   2933  C   GLY C 234      -9.515  29.467-269.428  0.00  0.00      CHA1  
ATOM   2934  O   GLY C 234      -9.324  30.655-269.078  0.00  0.00      CHA1  
ATOM   2935  N   ALA C 235     -10.657  28.824-269.558  0.00  0.00      CHA1  
ATOM   2936  HN  ALA C 235     -10.674  27.908-269.953  0.00  0.00      CHA1  
ATOM   2937  CA  ALA C 235     -11.917  29.407-269.094  0.00  0.00      CHA1  
ATOM   2938  HA  ALA C 235     -11.930  30.362-269.598  0.00  0.00      CHA1  
ATOM   2939  CB  ALA C 235     -13.166  28.534-269.419  0.00  0.00      CHA1  
ATOM   2940  HB1 ALA C 235     -14.085  29.128-269.230  0.00  0.00      CHA1  
ATOM   2941  HB2 ALA C 235     -13.169  28.369-270.517  0.00  0.00      CHA1  
ATOM   2942  HB3 ALA C 235     -13.197  27.567-268.873  0.00  0.00      CHA1  
ATOM   2943  C   ALA C 235     -12.031  29.710-267.669  0.00  0.00      CHA1  
ATOM   2944  O   ALA C 235     -11.540  29.046-266.788  0.00  0.00      CHA1  
ATOM   2945  N   LYS C 236     -12.702  30.791-267.332  0.00  0.00      CHA1  
ATOM   2946  HN  LYS C 236     -13.128  31.333-268.053  0.00  0.00      CHA1  
ATOM   2947  CA  LYS C 236     -12.547  31.482-266.001  0.00  0.00      CHA1  
ATOM   2948  HA  LYS C 236     -11.567  31.331-265.573  0.00  0.00      CHA1  
ATOM   2949  CB  LYS C 236     -12.760  33.043-265.963  0.00  0.00      CHA1  
ATOM   2950  HB1 LYS C 236     -13.724  33.510-266.261  0.00  0.00      CHA1  
ATOM   2951  HB2 LYS C 236     -12.653  33.359-264.904  0.00  0.00      CHA1  
ATOM   2952  CG  LYS C 236     -11.616  33.853-266.729  0.00  0.00      CHA1  
ATOM   2953  HG1 LYS C 236     -11.595  34.890-266.330  0.00  0.00      CHA1  
ATOM   2954  HG2 LYS C 236     -10.677  33.393-266.354  0.00  0.00      CHA1  
ATOM   2955  CD  LYS C 236     -11.615  33.741-268.318  0.00  0.00      CHA1  
ATOM   2956  HD1 LYS C 236     -11.645  32.646-268.502  0.00  0.00      CHA1  
ATOM   2957  HD2 LYS C 236     -12.553  34.184-268.717  0.00  0.00      CHA1  
ATOM   2958  CE  LYS C 236     -10.384  34.452-269.102  0.00  0.00      CHA1  
ATOM   2959  HE1 LYS C 236     -10.434  35.536-268.864  0.00  0.00      CHA1  
ATOM   2960  HE2 LYS C 236      -9.375  34.039-268.890  0.00  0.00      CHA1  
ATOM   2961  NZ  LYS C 236     -10.701  34.365-270.544  0.00  0.00      CHA1  
ATOM   2962  HZ1 LYS C 236     -10.660  33.418-270.972  0.00  0.00      CHA1  
ATOM   2963  HZ2 LYS C 236     -11.625  34.744-270.832  0.00  0.00      CHA1  
ATOM   2964  HZ3 LYS C 236      -9.893  34.850-270.984  0.00  0.00      CHA1  
ATOM   2965  C   LYS C 236     -13.420  30.762-264.869  0.00  0.00      CHA1  
ATOM   2966  O   LYS C 236     -14.488  30.141-265.044  0.00  0.00      CHA1  
ATOM   2967  N   GLY C 237     -12.960  30.835-263.580  0.00  0.00      CHA1  
ATOM   2968  HN  GLY C 237     -12.133  31.361-263.398  0.00  0.00      CHA1  
ATOM   2969  CA  GLY C 237     -13.562  30.084-262.425  0.00  0.00      CHA1  
ATOM   2970  HA1 GLY C 237     -14.615  29.934-262.616  0.00  0.00      CHA1  
ATOM   2971  HA2 GLY C 237     -13.361  30.791-261.634  0.00  0.00      CHA1  
ATOM   2972  C   GLY C 237     -12.878  28.772-261.981  0.00  0.00      CHA1  
ATOM   2973  O   GLY C 237     -11.699  28.551-262.248  0.00  0.00      CHA1  
ATOM   2974  N   ALA C 238     -13.646  27.867-261.341  0.00  0.00      CHA1  
ATOM   2975  HN  ALA C 238     -14.575  28.013-261.009  0.00  0.00      CHA1  
ATOM   2976  CA  ALA C 238     -13.243  26.511-260.992  0.00  0.00      CHA1  
ATOM   2977  HA  ALA C 238     -14.108  26.111-260.486  0.00  0.00      CHA1  
ATOM   2978  CB  ALA C 238     -12.907  25.566-262.168  0.00  0.00      CHA1  
ATOM   2979  HB1 ALA C 238     -12.190  26.047-262.868  0.00  0.00      CHA1  
ATOM   2980  HB2 ALA C 238     -12.681  24.496-261.973  0.00  0.00      CHA1  
ATOM   2981  HB3 ALA C 238     -13.816  25.562-262.807  0.00  0.00      CHA1  
ATOM   2982  C   ALA C 238     -12.211  26.484-259.879  0.00  0.00      CHA1  
ATOM   2983  O   ALA C 238     -11.488  27.372-259.534  0.00  0.00      CHA1  
ATOM   2984  N   ASN C 239     -12.241  25.424-258.981  0.00  0.00      CHA1  
ATOM   2985  HN  ASN C 239     -12.982  24.757-258.981  0.00  0.00      CHA1  
ATOM   2986  CA  ASN C 239     -11.546  25.436-257.737  0.00  0.00      CHA1  
ATOM   2987  HA  ASN C 239     -11.889  26.400-257.391  0.00  0.00      CHA1  
ATOM   2988  CB  ASN C 239     -12.119  24.509-256.702  0.00  0.00      CHA1  
ATOM   2989  HB1 ASN C 239     -11.817  23.464-256.929  0.00  0.00      CHA1  
ATOM   2990  HB2 ASN C 239     -11.715  24.845-255.723  0.00  0.00      CHA1  
ATOM   2991  CG  ASN C 239     -13.614  24.503-256.656  0.00  0.00      CHA1  
ATOM   2992  OD1 ASN C 239     -14.367  24.401-257.614  0.00  0.00      CHA1  
ATOM   2993  ND2 ASN C 239     -14.175  24.643-255.429  0.00  0.00      CHA1  
ATOM   2994 HD21 ASN C 239     -15.058  25.111-255.383  0.00  0.00      CHA1  
ATOM   2995 HD22 ASN C 239     -13.709  24.316-254.607  0.00  0.00      CHA1  
ATOM   2996  C   ASN C 239     -10.048  25.533-257.708  0.00  0.00      CHA1  
ATOM   2997  O   ASN C 239      -9.449  25.119-258.707  0.00  0.00      CHA1  
ATOM   2998  N   GLY C 240      -9.368  26.026-256.668  0.00  0.00      CHA1  
ATOM   2999  HN  GLY C 240      -9.939  26.220-255.874  0.00  0.00      CHA1  
ATOM   3000  CA  GLY C 240      -7.947  26.284-256.506  0.00  0.00      CHA1  
ATOM   3001  HA1 GLY C 240      -7.621  27.195-256.986  0.00  0.00      CHA1  
ATOM   3002  HA2 GLY C 240      -7.300  25.441-256.695  0.00  0.00      CHA1  
ATOM   3003  C   GLY C 240      -7.834  26.551-254.994  0.00  0.00      CHA1  
ATOM   3004  O   GLY C 240      -7.110  27.345-254.544  0.00  0.00      CHA1  
ATOM   3005  N   ALA C 241      -8.636  25.722-254.314  0.00  0.00      CHA1  
ATOM   3006  HN  ALA C 241      -9.138  24.992-254.770  0.00  0.00      CHA1  
ATOM   3007  CA  ALA C 241      -8.760  25.516-252.869  0.00  0.00      CHA1  
ATOM   3008  HA  ALA C 241      -8.835  26.497-252.425  0.00  0.00      CHA1  
ATOM   3009  CB  ALA C 241     -10.125  24.837-252.673  0.00  0.00      CHA1  
ATOM   3010  HB1 ALA C 241     -10.924  25.474-253.110  0.00  0.00      CHA1  
ATOM   3011  HB2 ALA C 241     -10.059  23.819-253.114  0.00  0.00      CHA1  
ATOM   3012  HB3 ALA C 241     -10.418  24.723-251.608  0.00  0.00      CHA1  
ATOM   3013  C   ALA C 241      -7.600  24.753-252.194  0.00  0.00      CHA1  
ATOM   3014  O   ALA C 241      -6.846  24.109-252.926  0.00  0.00      CHA1  
ATOM   3015  N   HYP C 242      -7.415  24.913-250.914  0.00  0.00      CHA1  
ATOM   3016  CD  HYP C 242      -8.233  25.868-250.071  0.00  0.00      CHA1  
ATOM   3017  HD1 HYP C 242      -7.710  26.829-249.878  0.00  0.00      CHA1  
ATOM   3018  HD2 HYP C 242      -9.259  26.044-250.458  0.00  0.00      CHA1  
ATOM   3019  CA  HYP C 242      -6.649  23.966-250.177  0.00  0.00      CHA1  
ATOM   3020  HA  HYP C 242      -7.025  23.017-250.531  0.00  0.00      CHA1  
ATOM   3021  CB  HYP C 242      -7.063  24.345-248.724  0.00  0.00      CHA1  
ATOM   3022  HB1 HYP C 242      -6.349  25.119-248.369  0.00  0.00      CHA1  
ATOM   3023  HB2 HYP C 242      -7.028  23.500-248.004  0.00  0.00      CHA1  
ATOM   3024  CG  HYP C 242      -8.456  24.969-248.884  0.00  0.00      CHA1  
ATOM   3025  HG  HYP C 242      -8.663  25.565-247.970  0.00  0.00      CHA1  
ATOM   3026  OE  HYP C 242      -9.329  23.888-248.980  0.00  0.00      CHA1  
ATOM   3027  HE  HYP C 242     -10.194  24.299-249.053  0.00  0.00      CHA1  
ATOM   3028  C   HYP C 242      -5.152  24.081-250.283  0.00  0.00      CHA1  
ATOM   3029  O   HYP C 242      -4.722  25.265-250.449  0.00  0.00      CHA1  
ATOM   3030  N   GLY C 243      -4.365  22.977-250.202  0.00  0.00      CHA1  
ATOM   3031  HN  GLY C 243      -3.385  23.151-250.252  0.00  0.00      CHA1  
ATOM   3032  CA  GLY C 243      -4.761  21.603-250.033  0.00  0.00      CHA1  
ATOM   3033  HA1 GLY C 243      -4.139  20.926-250.599  0.00  0.00      CHA1  
ATOM   3034  HA2 GLY C 243      -5.776  21.504-250.391  0.00  0.00      CHA1  
ATOM   3035  C   GLY C 243      -4.630  21.184-248.596  0.00  0.00      CHA1  
ATOM   3036  O   GLY C 243      -5.104  20.164-248.138  0.00  0.00      CHA1  
ATOM   3037  N   ILE C 244      -3.934  22.027-247.904  0.00  0.00      CHA1  
ATOM   3038  HN  ILE C 244      -3.692  22.914-248.289  0.00  0.00      CHA1  
ATOM   3039  CA  ILE C 244      -3.808  22.039-246.401  0.00  0.00      CHA1  
ATOM   3040  HA  ILE C 244      -4.540  21.385-245.952  0.00  0.00      CHA1  
ATOM   3041  CB  ILE C 244      -2.405  21.575-246.042  0.00  0.00      CHA1  
ATOM   3042  HB  ILE C 244      -2.322  20.678-246.693  0.00  0.00      CHA1  
ATOM   3043  CG2 ILE C 244      -1.259  22.429-246.627  0.00  0.00      CHA1  
ATOM   3044 HG21 ILE C 244      -1.193  23.403-246.097  0.00  0.00      CHA1  
ATOM   3045 HG22 ILE C 244      -0.321  21.843-246.513  0.00  0.00      CHA1  
ATOM   3046 HG23 ILE C 244      -1.508  22.698-247.676  0.00  0.00      CHA1  
ATOM   3047  CG1 ILE C 244      -2.229  21.435-244.466  0.00  0.00      CHA1  
ATOM   3048 HG11 ILE C 244      -2.270  22.384-243.889  0.00  0.00      CHA1  
ATOM   3049 HG12 ILE C 244      -3.024  20.776-244.055  0.00  0.00      CHA1  
ATOM   3050  CD  ILE C 244      -0.907  20.801-244.033  0.00  0.00      CHA1  
ATOM   3051  HD1 ILE C 244      -0.058  21.357-244.486  0.00  0.00      CHA1  
ATOM   3052  HD2 ILE C 244      -0.946  20.842-242.924  0.00  0.00      CHA1  
ATOM   3053  HD3 ILE C 244      -0.871  19.764-244.430  0.00  0.00      CHA1  
ATOM   3054  C   ILE C 244      -4.004  23.460-246.004  0.00  0.00      CHA1  
ATOM   3055  O   ILE C 244      -3.961  24.378-246.850  0.00  0.00      CHA1  
ATOM   3056  N   ALA C 245      -4.301  23.760-244.725  0.00  0.00      CHA1  
ATOM   3057  HN  ALA C 245      -4.232  23.125-243.960  0.00  0.00      CHA1  
ATOM   3058  CA  ALA C 245      -4.679  25.108-244.369  0.00  0.00      CHA1  
ATOM   3059  HA  ALA C 245      -4.090  25.744-245.013  0.00  0.00      CHA1  
ATOM   3060  CB  ALA C 245      -6.167  25.473-244.695  0.00  0.00      CHA1  
ATOM   3061  HB1 ALA C 245      -6.378  25.518-245.785  0.00  0.00      CHA1  
ATOM   3062  HB2 ALA C 245      -6.751  24.701-244.150  0.00  0.00      CHA1  
ATOM   3063  HB3 ALA C 245      -6.367  26.501-244.325  0.00  0.00      CHA1  
ATOM   3064  C   ALA C 245      -4.225  25.366-242.944  0.00  0.00      CHA1  
ATOM   3065  O   ALA C 245      -4.367  24.407-242.194  0.00  0.00      CHA1  
ATOM   3066  N   GLY C 246      -3.584  26.499-242.624  0.00  0.00      CHA1  
ATOM   3067  HN  GLY C 246      -3.128  27.062-243.309  0.00  0.00      CHA1  
ATOM   3068  CA  GLY C 246      -3.018  26.618-241.250  0.00  0.00      CHA1  
ATOM   3069  HA1 GLY C 246      -3.775  26.247-240.574  0.00  0.00      CHA1  
ATOM   3070  HA2 GLY C 246      -2.818  27.676-241.173  0.00  0.00      CHA1  
ATOM   3071  C   GLY C 246      -1.797  25.859-240.998  0.00  0.00      CHA1  
ATOM   3072  O   GLY C 246      -0.741  26.404-240.712  0.00  0.00      CHA1  
ATOM   3073  N   ALA C 247      -1.968  24.564-240.922  0.00  0.00      CHA1  
ATOM   3074  HN  ALA C 247      -2.935  24.362-241.052  0.00  0.00      CHA1  
ATOM   3075  CA  ALA C 247      -1.022  23.533-240.942  0.00  0.00      CHA1  
ATOM   3076  HA  ALA C 247      -1.638  22.661-241.102  0.00  0.00      CHA1  
ATOM   3077  CB  ALA C 247      -0.147  23.569-242.174  0.00  0.00      CHA1  
ATOM   3078  HB1 ALA C 247       0.363  22.592-242.318  0.00  0.00      CHA1  
ATOM   3079  HB2 ALA C 247      -0.778  23.850-243.045  0.00  0.00      CHA1  
ATOM   3080  HB3 ALA C 247       0.488  24.475-242.075  0.00  0.00      CHA1  
ATOM   3081  C   ALA C 247      -0.362  23.247-239.546  0.00  0.00      CHA1  
ATOM   3082  O   ALA C 247       0.216  24.145-238.894  0.00  0.00      CHA1  
ATOM   3083  N   HYP C 248      -0.291  22.002-239.012  0.00  0.00      CHA1  
ATOM   3084  CD  HYP C 248      -1.206  20.880-239.353  0.00  0.00      CHA1  
ATOM   3085  HD1 HYP C 248      -0.907  20.512-240.357  0.00  0.00      CHA1  
ATOM   3086  HD2 HYP C 248      -2.237  21.294-239.366  0.00  0.00      CHA1  
ATOM   3087  CA  HYP C 248       0.480  21.648-237.821  0.00  0.00      CHA1  
ATOM   3088  HA  HYP C 248       0.038  22.085-236.938  0.00  0.00      CHA1  
ATOM   3089  CB  HYP C 248       0.404  20.144-237.942  0.00  0.00      CHA1  
ATOM   3090  HB1 HYP C 248       0.776  19.691-236.999  0.00  0.00      CHA1  
ATOM   3091  HB2 HYP C 248       0.999  19.705-238.771  0.00  0.00      CHA1  
ATOM   3092  CG  HYP C 248      -1.033  19.842-238.268  0.00  0.00      CHA1  
ATOM   3093  HG  HYP C 248      -1.138  18.829-238.712  0.00  0.00      CHA1  
ATOM   3094  OE  HYP C 248      -1.819  20.038-237.086  0.00  0.00      CHA1  
ATOM   3095  HE  HYP C 248      -2.031  20.958-236.911  0.00  0.00      CHA1  
ATOM   3096  C   HYP C 248       1.951  22.163-237.913  0.00  0.00      CHA1  
ATOM   3097  O   HYP C 248       2.514  21.790-238.917  0.00  0.00      CHA1  
ATOM   3098  N   GLY C 249       2.592  22.831-236.936  0.00  0.00      CHA1  
ATOM   3099  HN  GLY C 249       3.541  23.133-236.985  0.00  0.00      CHA1  
ATOM   3100  CA  GLY C 249       1.877  23.343-235.825  0.00  0.00      CHA1  
ATOM   3101  HA1 GLY C 249       1.263  22.580-235.371  0.00  0.00      CHA1  
ATOM   3102  HA2 GLY C 249       1.277  24.146-236.226  0.00  0.00      CHA1  
ATOM   3103  C   GLY C 249       2.755  24.061-234.869  0.00  0.00      CHA1  
ATOM   3104  O   GLY C 249       3.973  23.847-234.908  0.00  0.00      CHA1  
ATOM   3105  N   PHE C 250       2.212  24.978-234.103  0.00  0.00      CHA1  
ATOM   3106  HN  PHE C 250       1.226  25.107-234.162  0.00  0.00      CHA1  
ATOM   3107  CA  PHE C 250       3.049  25.942-233.340  0.00  0.00      CHA1  
ATOM   3108  HA  PHE C 250       4.047  25.971-233.752  0.00  0.00      CHA1  
ATOM   3109  CB  PHE C 250       2.283  27.298-233.546  0.00  0.00      CHA1  
ATOM   3110  HB1 PHE C 250       2.236  27.469-234.642  0.00  0.00      CHA1  
ATOM   3111  HB2 PHE C 250       1.229  27.184-233.213  0.00  0.00      CHA1  
ATOM   3112  CG  PHE C 250       2.960  28.565-233.022  0.00  0.00      CHA1  
ATOM   3113  CD1 PHE C 250       3.965  29.199-233.719  0.00  0.00      CHA1  
ATOM   3114  HD1 PHE C 250       4.387  28.922-234.674  0.00  0.00      CHA1  
ATOM   3115  CE1 PHE C 250       4.340  30.514-233.356  0.00  0.00      CHA1  
ATOM   3116  HE1 PHE C 250       5.105  30.885-234.022  0.00  0.00      CHA1  
ATOM   3117  CZ  PHE C 250       3.962  31.052-232.155  0.00  0.00      CHA1  
ATOM   3118  HZ  PHE C 250       4.487  31.933-231.817  0.00  0.00      CHA1  
ATOM   3119  CD2 PHE C 250       2.568  29.115-231.705  0.00  0.00      CHA1  
ATOM   3120  HD2 PHE C 250       1.829  28.552-231.154  0.00  0.00      CHA1  
ATOM   3121  CE2 PHE C 250       3.050  30.389-231.344  0.00  0.00      CHA1  
ATOM   3122  HE2 PHE C 250       2.726  30.857-230.426  0.00  0.00      CHA1  
ATOM   3123  C   PHE C 250       3.185  25.538-231.862  0.00  0.00      CHA1  
ATOM   3124  O   PHE C 250       2.182  25.661-231.145  0.00  0.00      CHA1  
ATOM   3125  N   HYP C 251       4.315  25.059-231.276  0.00  0.00      CHA1  
ATOM   3126  CD  HYP C 251       5.505  24.637-232.024  0.00  0.00      CHA1  
ATOM   3127  HD1 HYP C 251       5.834  25.528-232.600  0.00  0.00      CHA1  
ATOM   3128  HD2 HYP C 251       5.268  23.836-232.757  0.00  0.00      CHA1  
ATOM   3129  CA  HYP C 251       4.295  24.470-229.909  0.00  0.00      CHA1  
ATOM   3130  HA  HYP C 251       3.359  24.001-229.646  0.00  0.00      CHA1  
ATOM   3131  CB  HYP C 251       5.522  23.421-229.942  0.00  0.00      CHA1  
ATOM   3132  HB1 HYP C 251       5.217  22.479-230.446  0.00  0.00      CHA1  
ATOM   3133  HB2 HYP C 251       5.868  23.228-228.904  0.00  0.00      CHA1  
ATOM   3134  CG  HYP C 251       6.474  24.083-230.973  0.00  0.00      CHA1  
ATOM   3135  HG  HYP C 251       7.266  23.435-231.406  0.00  0.00      CHA1  
ATOM   3136  OE  HYP C 251       7.084  25.101-230.200  0.00  0.00      CHA1  
ATOM   3137  HE  HYP C 251       7.901  25.310-230.658  0.00  0.00      CHA1  
ATOM   3138  C   HYP C 251       4.351  25.473-228.715  0.00  0.00      CHA1  
ATOM   3139  O   HYP C 251       4.713  24.961-227.654  0.00  0.00      CHA1  
ATOM   3140  N   GLY C 252       3.860  26.680-228.829  0.00  0.00      CHA1  
ATOM   3141  HN  GLY C 252       3.658  27.047-229.733  0.00  0.00      CHA1  
ATOM   3142  CA  GLY C 252       3.572  27.471-227.675  0.00  0.00      CHA1  
ATOM   3143  HA1 GLY C 252       4.449  28.022-227.369  0.00  0.00      CHA1  
ATOM   3144  HA2 GLY C 252       3.163  26.834-226.905  0.00  0.00      CHA1  
ATOM   3145  C   GLY C 252       2.673  28.654-227.880  0.00  0.00      CHA1  
ATOM   3146  O   GLY C 252       3.039  29.514-228.627  0.00  0.00      CHA1  
ATOM   3147  N   ALA C 253       1.473  28.662-227.248  0.00  0.00      CHA1  
ATOM   3148  HN  ALA C 253       1.169  27.820-226.810  0.00  0.00      CHA1  
ATOM   3149  CA  ALA C 253       0.479  29.706-227.242  0.00  0.00      CHA1  
ATOM   3150  HA  ALA C 253       1.044  30.620-227.140  0.00  0.00      CHA1  
ATOM   3151  CB  ALA C 253      -0.478  29.633-228.414  0.00  0.00      CHA1  
ATOM   3152  HB1 ALA C 253      -0.962  28.636-228.485  0.00  0.00      CHA1  
ATOM   3153  HB2 ALA C 253      -1.303  30.373-228.331  0.00  0.00      CHA1  
ATOM   3154  HB3 ALA C 253       0.204  29.817-229.271  0.00  0.00      CHA1  
ATOM   3155  C   ALA C 253      -0.449  29.458-225.998  0.00  0.00      CHA1  
ATOM   3156  O   ALA C 253      -0.521  28.342-225.502  0.00  0.00      CHA1  
ATOM   3157  N   ARG C 254      -1.185  30.445-225.502  0.00  0.00      CHA1  
ATOM   3158  HN  ARG C 254      -1.319  31.309-225.982  0.00  0.00      CHA1  
ATOM   3159  CA  ARG C 254      -1.718  30.213-224.155  0.00  0.00      CHA1  
ATOM   3160  HA  ARG C 254      -2.319  29.318-224.212  0.00  0.00      CHA1  
ATOM   3161  CB  ARG C 254      -0.628  30.034-223.023  0.00  0.00      CHA1  
ATOM   3162  HB1 ARG C 254      -0.999  30.152-221.982  0.00  0.00      CHA1  
ATOM   3163  HB2 ARG C 254      -0.280  28.980-223.076  0.00  0.00      CHA1  
ATOM   3164  CG  ARG C 254       0.642  30.840-223.053  0.00  0.00      CHA1  
ATOM   3165  HG1 ARG C 254       1.387  30.201-222.531  0.00  0.00      CHA1  
ATOM   3166  HG2 ARG C 254       1.042  30.967-224.082  0.00  0.00      CHA1  
ATOM   3167  CD  ARG C 254       0.423  32.180-222.320  0.00  0.00      CHA1  
ATOM   3168  HD1 ARG C 254      -0.430  32.771-222.716  0.00  0.00      CHA1  
ATOM   3169  HD2 ARG C 254       0.332  31.911-221.246  0.00  0.00      CHA1  
ATOM   3170  NE  ARG C 254       1.688  32.984-222.562  0.00  0.00      CHA1  
ATOM   3171  HE  ARG C 254       2.336  32.689-223.264  0.00  0.00      CHA1  
ATOM   3172  CZ  ARG C 254       1.825  34.281-222.417  0.00  0.00      CHA1  
ATOM   3173  NH1 ARG C 254       1.001  34.850-221.515  0.00  0.00      CHA1  
ATOM   3174 HH11 ARG C 254       0.968  35.850-221.534  0.00  0.00      CHA1  
ATOM   3175 HH12 ARG C 254       0.437  34.337-220.868  0.00  0.00      CHA1  
ATOM   3176  NH2 ARG C 254       2.558  35.009-223.208  0.00  0.00      CHA1  
ATOM   3177 HH21 ARG C 254       2.132  35.870-223.487  0.00  0.00      CHA1  
ATOM   3178 HH22 ARG C 254       2.947  34.463-223.951  0.00  0.00      CHA1  
ATOM   3179  C   ARG C 254      -2.583  31.404-223.897  0.00  0.00      CHA1  
ATOM   3180  O   ARG C 254      -2.545  32.485-224.543  0.00  0.00      CHA1  
ATOM   3181  N   GLY C 255      -3.425  31.278-222.807  0.00  0.00      CHA1  
ATOM   3182  HN  GLY C 255      -3.611  30.400-222.372  0.00  0.00      CHA1  
ATOM   3183  CA  GLY C 255      -4.043  32.453-222.166  0.00  0.00      CHA1  
ATOM   3184  HA1 GLY C 255      -5.068  32.115-222.137  0.00  0.00      CHA1  
ATOM   3185  HA2 GLY C 255      -3.928  33.431-222.608  0.00  0.00      CHA1  
ATOM   3186  C   GLY C 255      -3.470  32.524-220.767  0.00  0.00      CHA1  
ATOM   3187  O   GLY C 255      -2.349  32.095-220.492  0.00  0.00      CHA1  
ATOM   3188  N   PRO C 256      -4.121  33.196-219.792  0.00  0.00      CHA1  
ATOM   3189  CD  PRO C 256      -5.173  34.151-220.129  0.00  0.00      CHA1  
ATOM   3190  HD1 PRO C 256      -6.052  33.731-220.664  0.00  0.00      CHA1  
ATOM   3191  HD2 PRO C 256      -4.759  35.023-220.678  0.00  0.00      CHA1  
ATOM   3192  CA  PRO C 256      -3.869  33.053-218.393  0.00  0.00      CHA1  
ATOM   3193  HA  PRO C 256      -2.957  33.612-218.247  0.00  0.00      CHA1  
ATOM   3194  CB  PRO C 256      -5.065  33.797-217.767  0.00  0.00      CHA1  
ATOM   3195  HB1 PRO C 256      -4.870  34.251-216.772  0.00  0.00      CHA1  
ATOM   3196  HB2 PRO C 256      -5.895  33.065-217.668  0.00  0.00      CHA1  
ATOM   3197  CG  PRO C 256      -5.518  34.825-218.769  0.00  0.00      CHA1  
ATOM   3198  HG1 PRO C 256      -4.897  35.743-218.692  0.00  0.00      CHA1  
ATOM   3199  HG2 PRO C 256      -6.619  34.946-218.846  0.00  0.00      CHA1  
ATOM   3200  C   PRO C 256      -3.627  31.657-217.913  0.00  0.00      CHA1  
ATOM   3201  O   PRO C 256      -4.404  30.780-218.297  0.00  0.00      CHA1  
ATOM   3202  N   SER C 257      -2.582  31.379-217.038  0.00  0.00      CHA1  
ATOM   3203  HN  SER C 257      -1.938  32.135-216.946  0.00  0.00      CHA1  
ATOM   3204  CA  SER C 257      -2.391  30.071-216.376  0.00  0.00      CHA1  
ATOM   3205  HA  SER C 257      -2.385  29.301-217.134  0.00  0.00      CHA1  
ATOM   3206  CB  SER C 257      -1.053  30.047-215.609  0.00  0.00      CHA1  
ATOM   3207  HB1 SER C 257      -1.178  30.547-214.625  0.00  0.00      CHA1  
ATOM   3208  HB2 SER C 257      -0.681  29.034-215.345  0.00  0.00      CHA1  
ATOM   3209  OG  SER C 257       0.024  30.523-216.370  0.00  0.00      CHA1  
ATOM   3210  HG1 SER C 257      -0.129  30.100-217.217  0.00  0.00      CHA1  
ATOM   3211  C   SER C 257      -3.458  29.615-215.442  0.00  0.00      CHA1  
ATOM   3212  O   SER C 257      -4.222  30.428-214.896  0.00  0.00      CHA1  
ATOM   3213  N   GLY C 258      -3.522  28.360-215.010  0.00  0.00      CHA1  
ATOM   3214  HN  GLY C 258      -2.842  27.718-215.358  0.00  0.00      CHA1  
ATOM   3215  CA  GLY C 258      -4.652  27.792-214.246  0.00  0.00      CHA1  
ATOM   3216  HA1 GLY C 258      -4.584  26.723-214.387  0.00  0.00      CHA1  
ATOM   3217  HA2 GLY C 258      -5.544  28.167-214.725  0.00  0.00      CHA1  
ATOM   3218  C   GLY C 258      -4.645  27.915-212.742  0.00  0.00      CHA1  
ATOM   3219  O   GLY C 258      -4.030  28.745-212.124  0.00  0.00      CHA1  
ATOM   3220  N   PRO C 259      -5.467  27.031-212.096  0.00  0.00      CHA1  
ATOM   3221  CD  PRO C 259      -6.389  26.114-212.711  0.00  0.00      CHA1  
ATOM   3222  HD1 PRO C 259      -5.826  25.471-213.422  0.00  0.00      CHA1  
ATOM   3223  HD2 PRO C 259      -7.050  26.802-213.280  0.00  0.00      CHA1  
ATOM   3224  CA  PRO C 259      -5.852  27.168-210.693  0.00  0.00      CHA1  
ATOM   3225  HA  PRO C 259      -5.973  28.222-210.488  0.00  0.00      CHA1  
ATOM   3226  CB  PRO C 259      -7.202  26.393-210.511  0.00  0.00      CHA1  
ATOM   3227  HB1 PRO C 259      -8.036  27.125-210.560  0.00  0.00      CHA1  
ATOM   3228  HB2 PRO C 259      -7.361  25.838-209.562  0.00  0.00      CHA1  
ATOM   3229  CG  PRO C 259      -7.206  25.369-211.658  0.00  0.00      CHA1  
ATOM   3230  HG1 PRO C 259      -8.189  25.056-212.070  0.00  0.00      CHA1  
ATOM   3231  HG2 PRO C 259      -6.678  24.452-211.320  0.00  0.00      CHA1  
ATOM   3232  C   PRO C 259      -4.849  26.589-209.698  0.00  0.00      CHA1  
ATOM   3233  O   PRO C 259      -4.189  25.609-210.009  0.00  0.00      CHA1  
ATOM   3234  N   GLN C 260      -4.642  27.128-208.535  0.00  0.00      CHA1  
ATOM   3235  HN  GLN C 260      -5.060  28.020-208.384  0.00  0.00      CHA1  
ATOM   3236  CA  GLN C 260      -3.691  26.722-207.540  0.00  0.00      CHA1  
ATOM   3237  HA  GLN C 260      -2.983  26.095-208.061  0.00  0.00      CHA1  
ATOM   3238  CB  GLN C 260      -2.962  27.927-206.948  0.00  0.00      CHA1  
ATOM   3239  HB1 GLN C 260      -3.812  28.515-206.541  0.00  0.00      CHA1  
ATOM   3240  HB2 GLN C 260      -2.195  27.727-206.170  0.00  0.00      CHA1  
ATOM   3241  CG  GLN C 260      -2.212  28.669-208.124  0.00  0.00      CHA1  
ATOM   3242  HG1 GLN C 260      -1.275  28.098-208.299  0.00  0.00      CHA1  
ATOM   3243  HG2 GLN C 260      -2.764  28.556-209.081  0.00  0.00      CHA1  
ATOM   3244  CD  GLN C 260      -2.106  30.226-208.150  0.00  0.00      CHA1  
ATOM   3245  OE1 GLN C 260      -1.048  30.775-207.903  0.00  0.00      CHA1  
ATOM   3246  NE2 GLN C 260      -3.235  30.999-208.365  0.00  0.00      CHA1  
ATOM   3247 HE21 GLN C 260      -3.137  31.966-208.601  0.00  0.00      CHA1  
ATOM   3248 HE22 GLN C 260      -4.058  30.468-208.570  0.00  0.00      CHA1  
ATOM   3249  C   GLN C 260      -4.430  25.968-206.482  0.00  0.00      CHA1  
ATOM   3250  O   GLN C 260      -5.180  26.536-205.701  0.00  0.00      CHA1  
ATOM   3251  N   GLY C 261      -4.199  24.687-206.316  0.00  0.00      CHA1  
ATOM   3252  HN  GLY C 261      -3.592  24.264-206.984  0.00  0.00      CHA1  
ATOM   3253  CA  GLY C 261      -5.136  23.788-205.601  0.00  0.00      CHA1  
ATOM   3254  HA1 GLY C 261      -5.305  22.978-206.295  0.00  0.00      CHA1  
ATOM   3255  HA2 GLY C 261      -6.061  24.232-205.264  0.00  0.00      CHA1  
ATOM   3256  C   GLY C 261      -4.552  23.168-204.364  0.00  0.00      CHA1  
ATOM   3257  O   GLY C 261      -3.462  23.459-204.000  0.00  0.00      CHA1  
ATOM   3258  N   PRO C 262      -5.325  22.248-203.784  0.00  0.00      CHA1  
ATOM   3259  CD  PRO C 262      -6.721  21.985-204.202  0.00  0.00      CHA1  
ATOM   3260  HD1 PRO C 262      -6.813  21.500-205.197  0.00  0.00      CHA1  
ATOM   3261  HD2 PRO C 262      -7.361  22.893-204.243  0.00  0.00      CHA1  
ATOM   3262  CA  PRO C 262      -5.054  21.516-202.534  0.00  0.00      CHA1  
ATOM   3263  HA  PRO C 262      -5.300  22.153-201.696  0.00  0.00      CHA1  
ATOM   3264  CB  PRO C 262      -6.015  20.369-202.554  0.00  0.00      CHA1  
ATOM   3265  HB1 PRO C 262      -6.273  20.022-201.531  0.00  0.00      CHA1  
ATOM   3266  HB2 PRO C 262      -5.702  19.520-203.198  0.00  0.00      CHA1  
ATOM   3267  CG  PRO C 262      -7.206  21.016-203.165  0.00  0.00      CHA1  
ATOM   3268  HG1 PRO C 262      -7.704  21.631-202.385  0.00  0.00      CHA1  
ATOM   3269  HG2 PRO C 262      -7.728  20.210-203.723  0.00  0.00      CHA1  
ATOM   3270  C   PRO C 262      -3.573  20.934-202.312  0.00  0.00      CHA1  
ATOM   3271  O   PRO C 262      -3.043  20.031-203.024  0.00  0.00      CHA1  
ATOM   3272  N   GLY C 263      -3.103  21.293-201.110  0.00  0.00      CHA1  
ATOM   3273  HN  GLY C 263      -3.507  22.006-200.542  0.00  0.00      CHA1  
ATOM   3274  CA  GLY C 263      -1.896  20.795-200.507  0.00  0.00      CHA1  
ATOM   3275  HA1 GLY C 263      -1.745  21.313-199.571  0.00  0.00      CHA1  
ATOM   3276  HA2 GLY C 263      -1.098  21.138-201.148  0.00  0.00      CHA1  
ATOM   3277  C   GLY C 263      -1.816  19.268-200.295  0.00  0.00      CHA1  
ATOM   3278  O   GLY C 263      -2.812  18.581-200.144  0.00  0.00      CHA1  
ATOM   3279  N   GLY C 264      -0.640  18.737-200.346  0.00  0.00      CHA1  
ATOM   3280  HN  GLY C 264       0.152  19.323-200.496  0.00  0.00      CHA1  
ATOM   3281  CA  GLY C 264      -0.310  17.305-200.097  0.00  0.00      CHA1  
ATOM   3282  HA1 GLY C 264      -0.048  16.869-201.050  0.00  0.00      CHA1  
ATOM   3283  HA2 GLY C 264      -1.019  16.832-199.434  0.00  0.00      CHA1  
ATOM   3284  C   GLY C 264       1.024  17.332-199.417  0.00  0.00      CHA1  
ATOM   3285  O   GLY C 264       1.966  17.433-200.190  0.00  0.00      CHA1  
ATOM   3286  N   PRO C 265       1.200  17.107-198.162  0.00  0.00      CHA1  
ATOM   3287  CD  PRO C 265       2.554  17.293-197.651  0.00  0.00      CHA1  
ATOM   3288  HD1 PRO C 265       2.823  18.370-197.668  0.00  0.00      CHA1  
ATOM   3289  HD2 PRO C 265       3.310  16.703-198.212  0.00  0.00      CHA1  
ATOM   3290  CA  PRO C 265       0.178  17.055-197.097  0.00  0.00      CHA1  
ATOM   3291  HA  PRO C 265      -0.183  16.052-197.273  0.00  0.00      CHA1  
ATOM   3292  CB  PRO C 265       1.046  17.266-195.847  0.00  0.00      CHA1  
ATOM   3293  HB1 PRO C 265       0.712  16.786-194.903  0.00  0.00      CHA1  
ATOM   3294  HB2 PRO C 265       1.068  18.298-195.436  0.00  0.00      CHA1  
ATOM   3295  CG  PRO C 265       2.540  16.919-196.233  0.00  0.00      CHA1  
ATOM   3296  HG1 PRO C 265       2.786  15.844-196.094  0.00  0.00      CHA1  
ATOM   3297  HG2 PRO C 265       3.330  17.526-195.743  0.00  0.00      CHA1  
ATOM   3298  C   PRO C 265      -0.984  17.965-196.987  0.00  0.00      CHA1  
ATOM   3299  O   PRO C 265      -0.830  19.144-197.292  0.00  0.00      CHA1  
ATOM   3300  N   HYP C 266      -2.180  17.493-196.423  0.00  0.00      CHA1  
ATOM   3301  CD  HYP C 266      -2.628  16.115-196.290  0.00  0.00      CHA1  
ATOM   3302  HD1 HYP C 266      -2.757  15.706-197.315  0.00  0.00      CHA1  
ATOM   3303  HD2 HYP C 266      -1.889  15.453-195.790  0.00  0.00      CHA1  
ATOM   3304  CA  HYP C 266      -3.374  18.401-196.324  0.00  0.00      CHA1  
ATOM   3305  HA  HYP C 266      -3.468  18.911-197.271  0.00  0.00      CHA1  
ATOM   3306  CB  HYP C 266      -4.636  17.514-196.032  0.00  0.00      CHA1  
ATOM   3307  HB1 HYP C 266      -5.107  17.294-197.014  0.00  0.00      CHA1  
ATOM   3308  HB2 HYP C 266      -5.440  17.868-195.352  0.00  0.00      CHA1  
ATOM   3309  CG  HYP C 266      -3.978  16.135-195.529  0.00  0.00      CHA1  
ATOM   3310  HG  HYP C 266      -4.709  15.362-195.851  0.00  0.00      CHA1  
ATOM   3311  OE  HYP C 266      -3.884  16.215-194.142  0.00  0.00      CHA1  
ATOM   3312  HE  HYP C 266      -4.532  16.858-193.846  0.00  0.00      CHA1  
ATOM   3313  C   HYP C 266      -3.260  19.399-195.176  0.00  0.00      CHA1  
ATOM   3314  O   HYP C 266      -4.318  19.751-194.650  0.00  0.00      CHA1  
ATOM   3315  N   GLY C 267      -2.092  19.932-194.879  0.00  0.00      CHA1  
ATOM   3316  HN  GLY C 267      -1.351  19.530-195.411  0.00  0.00      CHA1  
ATOM   3317  CA  GLY C 267      -1.792  20.850-193.751  0.00  0.00      CHA1  
ATOM   3318  HA1 GLY C 267      -2.715  21.178-193.298  0.00  0.00      CHA1  
ATOM   3319  HA2 GLY C 267      -1.204  21.680-194.115  0.00  0.00      CHA1  
ATOM   3320  C   GLY C 267      -1.105  19.940-192.749  0.00  0.00      CHA1  
ATOM   3321  O   GLY C 267      -1.818  19.145-192.127  0.00  0.00      CHA1  
ATOM   3322  N   PRO C 268       0.220  19.953-192.539  0.00  0.00      CHA1  
ATOM   3323  CD  PRO C 268       1.195  20.924-193.148  0.00  0.00      CHA1  
ATOM   3324  HD1 PRO C 268       0.790  21.958-193.109  0.00  0.00      CHA1  
ATOM   3325  HD2 PRO C 268       1.484  20.570-194.161  0.00  0.00      CHA1  
ATOM   3326  CA  PRO C 268       0.828  19.206-191.417  0.00  0.00      CHA1  
ATOM   3327  HA  PRO C 268       0.721  18.141-191.559  0.00  0.00      CHA1  
ATOM   3328  CB  PRO C 268       2.306  19.518-191.568  0.00  0.00      CHA1  
ATOM   3329  HB1 PRO C 268       2.677  18.724-192.250  0.00  0.00      CHA1  
ATOM   3330  HB2 PRO C 268       2.934  19.389-190.660  0.00  0.00      CHA1  
ATOM   3331  CG  PRO C 268       2.435  20.856-192.239  0.00  0.00      CHA1  
ATOM   3332  HG1 PRO C 268       3.406  20.915-192.776  0.00  0.00      CHA1  
ATOM   3333  HG2 PRO C 268       2.409  21.631-191.443  0.00  0.00      CHA1  
ATOM   3334  C   PRO C 268       0.253  19.476-190.019  0.00  0.00      CHA1  
ATOM   3335  O   PRO C 268      -0.216  20.592-189.875  0.00  0.00      CHA1  
ATOM   3336  N   LYS C 269       0.220  18.538-189.004  0.00  0.00      CHA1  
ATOM   3337  HN  LYS C 269       0.604  17.630-189.150  0.00  0.00      CHA1  
ATOM   3338  CA  LYS C 269      -0.363  18.727-187.699  0.00  0.00      CHA1  
ATOM   3339  HA  LYS C 269      -1.438  18.796-187.770  0.00  0.00      CHA1  
ATOM   3340  CB  LYS C 269      -0.122  17.501-186.664  0.00  0.00      CHA1  
ATOM   3341  HB1 LYS C 269      -0.831  17.437-185.810  0.00  0.00      CHA1  
ATOM   3342  HB2 LYS C 269      -0.411  16.782-187.461  0.00  0.00      CHA1  
ATOM   3343  CG  LYS C 269       1.315  17.217-186.137  0.00  0.00      CHA1  
ATOM   3344  HG1 LYS C 269       2.020  16.867-186.922  0.00  0.00      CHA1  
ATOM   3345  HG2 LYS C 269       1.643  18.253-185.905  0.00  0.00      CHA1  
ATOM   3346  CD  LYS C 269       1.357  16.408-184.833  0.00  0.00      CHA1  
ATOM   3347  HD1 LYS C 269       0.356  16.366-184.353  0.00  0.00      CHA1  
ATOM   3348  HD2 LYS C 269       1.609  15.417-185.268  0.00  0.00      CHA1  
ATOM   3349  CE  LYS C 269       2.358  16.835-183.798  0.00  0.00      CHA1  
ATOM   3350  HE1 LYS C 269       2.092  17.896-183.598  0.00  0.00      CHA1  
ATOM   3351  HE2 LYS C 269       2.273  16.162-182.918  0.00  0.00      CHA1  
ATOM   3352  NZ  LYS C 269       3.692  16.774-184.388  0.00  0.00      CHA1  
ATOM   3353  HZ1 LYS C 269       3.761  16.883-185.420  0.00  0.00      CHA1  
ATOM   3354  HZ2 LYS C 269       4.235  17.523-183.912  0.00  0.00      CHA1  
ATOM   3355  HZ3 LYS C 269       4.017  15.839-184.069  0.00  0.00      CHA1  
ATOM   3356  C   LYS C 269       0.031  20.020-187.037  0.00  0.00      CHA1  
ATOM   3357  O   LYS C 269       1.149  20.458-187.211  0.00  0.00      CHA1  
ATOM   3358  N   GLY C 270      -0.937  20.666-186.375  0.00  0.00      CHA1  
ATOM   3359  HN  GLY C 270      -1.905  20.452-186.481  0.00  0.00      CHA1  
ATOM   3360  CA  GLY C 270      -0.641  21.513-185.221  0.00  0.00      CHA1  
ATOM   3361  HA1 GLY C 270      -1.595  21.839-184.833  0.00  0.00      CHA1  
ATOM   3362  HA2 GLY C 270       0.007  22.354-185.420  0.00  0.00      CHA1  
ATOM   3363  C   GLY C 270       0.019  20.718-184.128  0.00  0.00      CHA1  
ATOM   3364  O   GLY C 270       0.136  19.487-184.157  0.00  0.00      CHA1  
ATOM   3365  N   ASN C 271       0.668  21.455-183.186  0.00  0.00      CHA1  
ATOM   3366  HN  ASN C 271       0.701  22.446-183.298  0.00  0.00      CHA1  
ATOM   3367  CA  ASN C 271       1.419  21.008-182.095  0.00  0.00      CHA1  
ATOM   3368  HA  ASN C 271       2.018  20.227-182.540  0.00  0.00      CHA1  
ATOM   3369  CB  ASN C 271       2.187  22.162-181.324  0.00  0.00      CHA1  
ATOM   3370  HB1 ASN C 271       2.954  21.661-180.694  0.00  0.00      CHA1  
ATOM   3371  HB2 ASN C 271       2.656  22.772-182.125  0.00  0.00      CHA1  
ATOM   3372  CG  ASN C 271       1.345  23.079-180.477  0.00  0.00      CHA1  
ATOM   3373  OD1 ASN C 271       1.080  22.899-179.299  0.00  0.00      CHA1  
ATOM   3374  ND2 ASN C 271       1.051  24.235-181.052  0.00  0.00      CHA1  
ATOM   3375 HD21 ASN C 271       0.809  25.021-180.481  0.00  0.00      CHA1  
ATOM   3376 HD22 ASN C 271       1.127  24.362-182.041  0.00  0.00      CHA1  
ATOM   3377  C   ASN C 271       0.699  20.078-181.102  0.00  0.00      CHA1  
ATOM   3378  O   ASN C 271      -0.521  20.066-180.923  0.00  0.00      CHA1  
ATOM   3379  N   SER C 272       1.451  19.216-180.420  0.00  0.00      CHA1  
ATOM   3380  HN  SER C 272       2.418  19.097-180.634  0.00  0.00      CHA1  
ATOM   3381  CA  SER C 272       1.009  18.840-179.081  0.00  0.00      CHA1  
ATOM   3382  HA  SER C 272       0.008  18.437-179.139  0.00  0.00      CHA1  
ATOM   3383  CB  SER C 272       1.851  17.587-178.581  0.00  0.00      CHA1  
ATOM   3384  HB1 SER C 272       1.420  17.236-177.618  0.00  0.00      CHA1  
ATOM   3385  HB2 SER C 272       1.531  16.837-179.336  0.00  0.00      CHA1  
ATOM   3386  OG  SER C 272       3.218  17.883-178.499  0.00  0.00      CHA1  
ATOM   3387  HG1 SER C 272       3.528  17.999-179.400  0.00  0.00      CHA1  
ATOM   3388  C   SER C 272       0.875  19.912-178.007  0.00  0.00      CHA1  
ATOM   3389  O   SER C 272       1.841  20.417-177.489  0.00  0.00      CHA1  
ATOM   3390  N   GLY C 273      -0.382  20.228-177.641  0.00  0.00      CHA1  
ATOM   3391  HN  GLY C 273      -1.118  19.635-177.960  0.00  0.00      CHA1  
ATOM   3392  CA  GLY C 273      -0.748  21.434-177.011  0.00  0.00      CHA1  
ATOM   3393  HA1 GLY C 273      -0.537  22.260-177.674  0.00  0.00      CHA1  
ATOM   3394  HA2 GLY C 273      -0.097  21.444-176.150  0.00  0.00      CHA1  
ATOM   3395  C   GLY C 273      -2.147  21.416-176.555  0.00  0.00      CHA1  
ATOM   3396  O   GLY C 273      -2.722  20.339-176.443  0.00  0.00      CHA1  
ATOM   3397  N   GLU C 274      -2.677  22.597-176.133  0.00  0.00      CHA1  
ATOM   3398  HN  GLU C 274      -2.069  23.387-176.159  0.00  0.00      CHA1  
ATOM   3399  CA  GLU C 274      -3.957  22.931-175.555  0.00  0.00      CHA1  
ATOM   3400  HA  GLU C 274      -3.670  23.662-174.814  0.00  0.00      CHA1  
ATOM   3401  CB  GLU C 274      -4.942  23.768-176.456  0.00  0.00      CHA1  
ATOM   3402  HB1 GLU C 274      -4.400  24.625-176.910  0.00  0.00      CHA1  
ATOM   3403  HB2 GLU C 274      -5.262  23.053-177.244  0.00  0.00      CHA1  
ATOM   3404  CG  GLU C 274      -6.233  24.200-175.754  0.00  0.00      CHA1  
ATOM   3405  HG1 GLU C 274      -6.616  23.256-175.309  0.00  0.00      CHA1  
ATOM   3406  HG2 GLU C 274      -6.004  24.980-174.997  0.00  0.00      CHA1  
ATOM   3407  CD  GLU C 274      -7.223  24.815-176.700  0.00  0.00      CHA1  
ATOM   3408  OE1 GLU C 274      -6.897  24.863-177.923  0.00  0.00      CHA1  
ATOM   3409  OE2 GLU C 274      -8.324  25.140-176.234  0.00  0.00      CHA1  
ATOM   3410  C   GLU C 274      -4.550  21.753-174.729  0.00  0.00      CHA1  
ATOM   3411  O   GLU C 274      -5.610  21.233-174.998  0.00  0.00      CHA1  
ATOM   3412  N   HYP C 275      -3.910  21.384-173.593  0.00  0.00      CHA1  
ATOM   3413  CD  HYP C 275      -2.724  22.056-172.966  0.00  0.00      CHA1  
ATOM   3414  HD1 HYP C 275      -2.972  23.105-172.699  0.00  0.00      CHA1  
ATOM   3415  HD2 HYP C 275      -1.830  22.016-173.624  0.00  0.00      CHA1  
ATOM   3416  CA  HYP C 275      -4.522  20.414-172.662  0.00  0.00      CHA1  
ATOM   3417  HA  HYP C 275      -4.890  19.559-173.210  0.00  0.00      CHA1  
ATOM   3418  CB  HYP C 275      -3.330  19.957-171.899  0.00  0.00      CHA1  
ATOM   3419  HB1 HYP C 275      -2.739  19.141-172.367  0.00  0.00      CHA1  
ATOM   3420  HB2 HYP C 275      -3.657  19.663-170.879  0.00  0.00      CHA1  
ATOM   3421  CG  HYP C 275      -2.466  21.223-171.686  0.00  0.00      CHA1  
ATOM   3422  HG  HYP C 275      -2.915  21.779-170.836  0.00  0.00      CHA1  
ATOM   3423  OE  HYP C 275      -1.146  20.735-171.502  0.00  0.00      CHA1  
ATOM   3424  HE  HYP C 275      -0.944  20.662-170.566  0.00  0.00      CHA1  
ATOM   3425  C   HYP C 275      -5.624  21.031-171.758  0.00  0.00      CHA1  
ATOM   3426  O   HYP C 275      -5.820  20.544-170.624  0.00  0.00      CHA1  
ATOM   3427  N   GLY C 276      -6.418  21.975-172.278  0.00  0.00      CHA1  
ATOM   3428  HN  GLY C 276      -6.444  22.329-173.209  0.00  0.00      CHA1  
ATOM   3429  CA  GLY C 276      -7.418  22.700-171.552  0.00  0.00      CHA1  
ATOM   3430  HA1 GLY C 276      -8.332  22.126-171.501  0.00  0.00      CHA1  
ATOM   3431  HA2 GLY C 276      -7.516  23.574-172.178  0.00  0.00      CHA1  
ATOM   3432  C   GLY C 276      -7.130  23.252-170.167  0.00  0.00      CHA1  
ATOM   3433  O   GLY C 276      -5.966  23.613-169.924  0.00  0.00      CHA1  
ATOM   3434  N   ALA C 277      -8.239  23.382-169.412  0.00  0.00      CHA1  
ATOM   3435  HN  ALA C 277      -9.107  23.165-169.853  0.00  0.00      CHA1  
ATOM   3436  CA  ALA C 277      -8.420  24.102-168.204  0.00  0.00      CHA1  
ATOM   3437  HA  ALA C 277      -8.111  25.109-168.443  0.00  0.00      CHA1  
ATOM   3438  CB  ALA C 277      -9.776  23.974-167.629  0.00  0.00      CHA1  
ATOM   3439  HB1 ALA C 277      -9.995  24.435-166.642  0.00  0.00      CHA1  
ATOM   3440  HB2 ALA C 277     -10.448  24.473-168.361  0.00  0.00      CHA1  
ATOM   3441  HB3 ALA C 277     -10.037  22.917-167.412  0.00  0.00      CHA1  
ATOM   3442  C   ALA C 277      -7.570  23.543-167.030  0.00  0.00      CHA1  
ATOM   3443  O   ALA C 277      -7.336  22.376-166.803  0.00  0.00      CHA1  
ATOM   3444  N   HYP C 278      -7.085  24.359-166.210  0.00  0.00      CHA1  
ATOM   3445  CD  HYP C 278      -6.600  25.723-166.513  0.00  0.00      CHA1  
ATOM   3446  HD1 HYP C 278      -5.702  25.510-167.133  0.00  0.00      CHA1  
ATOM   3447  HD2 HYP C 278      -7.346  26.427-166.939  0.00  0.00      CHA1  
ATOM   3448  CA  HYP C 278      -6.610  23.994-164.862  0.00  0.00      CHA1  
ATOM   3449  HA  HYP C 278      -6.194  22.997-164.867  0.00  0.00      CHA1  
ATOM   3450  CB  HYP C 278      -5.644  25.158-164.494  0.00  0.00      CHA1  
ATOM   3451  HB1 HYP C 278      -4.663  24.983-164.985  0.00  0.00      CHA1  
ATOM   3452  HB2 HYP C 278      -5.542  25.364-163.407  0.00  0.00      CHA1  
ATOM   3453  CG  HYP C 278      -6.160  26.415-165.262  0.00  0.00      CHA1  
ATOM   3454  HG  HYP C 278      -5.248  27.033-165.405  0.00  0.00      CHA1  
ATOM   3455  OE  HYP C 278      -7.279  26.958-164.560  0.00  0.00      CHA1  
ATOM   3456  HE  HYP C 278      -7.613  26.405-163.850  0.00  0.00      CHA1  
ATOM   3457  C   HYP C 278      -7.733  23.807-163.875  0.00  0.00      CHA1  
ATOM   3458  O   HYP C 278      -8.038  24.788-163.177  0.00  0.00      CHA1  
ATOM   3459  N   GLY C 279      -8.497  22.644-163.958  0.00  0.00      CHA1  
ATOM   3460  HN  GLY C 279      -8.231  22.126-164.767  0.00  0.00      CHA1  
ATOM   3461  CA  GLY C 279      -9.520  22.165-163.036  0.00  0.00      CHA1  
ATOM   3462  HA1 GLY C 279      -9.010  21.901-162.121  0.00  0.00      CHA1  
ATOM   3463  HA2 GLY C 279      -9.949  21.321-163.555  0.00  0.00      CHA1  
ATOM   3464  C   GLY C 279     -10.701  23.155-162.625  0.00  0.00      CHA1  
ATOM   3465  O   GLY C 279     -11.089  24.104-163.340  0.00  0.00      CHA1  
ATOM   3466  N   SER C 280     -11.504  22.818-161.536  0.00  0.00      CHA1  
ATOM   3467  HN  SER C 280     -11.281  21.993-161.023  0.00  0.00      CHA1  
ATOM   3468  CA  SER C 280     -12.573  23.624-161.059  0.00  0.00      CHA1  
ATOM   3469  HA  SER C 280     -12.409  24.583-161.527  0.00  0.00      CHA1  
ATOM   3470  CB  SER C 280     -13.906  23.125-161.557  0.00  0.00      CHA1  
ATOM   3471  HB1 SER C 280     -13.754  22.110-161.982  0.00  0.00      CHA1  
ATOM   3472  HB2 SER C 280     -14.644  23.146-160.726  0.00  0.00      CHA1  
ATOM   3473  OG  SER C 280     -14.417  23.920-162.593  0.00  0.00      CHA1  
ATOM   3474  HG1 SER C 280     -13.813  23.781-163.326  0.00  0.00      CHA1  
ATOM   3475  C   SER C 280     -12.478  23.904-159.608  0.00  0.00      CHA1  
ATOM   3476  O   SER C 280     -13.421  24.417-158.972  0.00  0.00      CHA1  
ATOM   3477  N   LYS C 281     -11.228  23.855-159.133  0.00  0.00      CHA1  
ATOM   3478  HN  LYS C 281     -10.676  23.178-159.613  0.00  0.00      CHA1  
ATOM   3479  CA  LYS C 281     -10.568  24.560-158.037  0.00  0.00      CHA1  
ATOM   3480  HA  LYS C 281      -9.571  24.841-158.343  0.00  0.00      CHA1  
ATOM   3481  CB  LYS C 281     -11.242  25.832-157.474  0.00  0.00      CHA1  
ATOM   3482  HB1 LYS C 281     -12.211  25.510-157.035  0.00  0.00      CHA1  
ATOM   3483  HB2 LYS C 281     -10.642  26.315-156.674  0.00  0.00      CHA1  
ATOM   3484  CG  LYS C 281     -11.444  26.895-158.544  0.00  0.00      CHA1  
ATOM   3485  HG1 LYS C 281     -10.447  27.317-158.794  0.00  0.00      CHA1  
ATOM   3486  HG2 LYS C 281     -11.858  26.506-159.499  0.00  0.00      CHA1  
ATOM   3487  CD  LYS C 281     -12.339  28.040-158.145  0.00  0.00      CHA1  
ATOM   3488  HD1 LYS C 281     -11.776  28.586-157.359  0.00  0.00      CHA1  
ATOM   3489  HD2 LYS C 281     -12.575  28.693-159.013  0.00  0.00      CHA1  
ATOM   3490  CE  LYS C 281     -13.725  27.717-157.589  0.00  0.00      CHA1  
ATOM   3491  HE1 LYS C 281     -13.480  27.180-156.648  0.00  0.00      CHA1  
ATOM   3492  HE2 LYS C 281     -14.345  28.587-157.282  0.00  0.00      CHA1  
ATOM   3493  NZ  LYS C 281     -14.651  26.881-158.465  0.00  0.00      CHA1  
ATOM   3494  HZ1 LYS C 281     -14.403  25.876-158.562  0.00  0.00      CHA1  
ATOM   3495  HZ2 LYS C 281     -15.604  26.785-158.058  0.00  0.00      CHA1  
ATOM   3496  HZ3 LYS C 281     -14.684  27.294-159.419  0.00  0.00      CHA1  
ATOM   3497  C   LYS C 281     -10.405  23.684-156.834  0.00  0.00      CHA1  
ATOM   3498  O   LYS C 281     -10.207  24.218-155.783  0.00  0.00      CHA1  
ATOM   3499  N   GLY C 282     -10.443  22.313-156.909  0.00  0.00      CHA1  
ATOM   3500  HN  GLY C 282     -10.538  21.865-157.794  0.00  0.00      CHA1  
ATOM   3501  CA  GLY C 282     -10.359  21.475-155.709  0.00  0.00      CHA1  
ATOM   3502  HA1 GLY C 282     -11.253  21.666-155.134  0.00  0.00      CHA1  
ATOM   3503  HA2 GLY C 282      -9.456  21.620-155.135  0.00  0.00      CHA1  
ATOM   3504  C   GLY C 282     -10.360  19.990-156.027  0.00  0.00      CHA1  
ATOM   3505  O   GLY C 282     -11.059  19.191-155.424  0.00  0.00      CHA1  
ATOM   3506  N   ASP C 283      -9.673  19.622-157.119  0.00  0.00      CHA1  
ATOM   3507  HN  ASP C 283      -8.995  20.270-157.458  0.00  0.00      CHA1  
ATOM   3508  CA  ASP C 283     -10.050  18.525-157.959  0.00  0.00      CHA1  
ATOM   3509  HA  ASP C 283     -11.120  18.413-157.861  0.00  0.00      CHA1  
ATOM   3510  CB  ASP C 283      -9.402  18.561-159.406  0.00  0.00      CHA1  
ATOM   3511  HB1 ASP C 283      -8.303  18.710-159.336  0.00  0.00      CHA1  
ATOM   3512  HB2 ASP C 283      -9.578  17.648-160.014  0.00  0.00      CHA1  
ATOM   3513  CG  ASP C 283      -9.743  19.791-160.213  0.00  0.00      CHA1  
ATOM   3514  OD1 ASP C 283      -9.275  19.674-161.380  0.00  0.00      CHA1  
ATOM   3515  OD2 ASP C 283     -10.545  20.682-159.847  0.00  0.00      CHA1  
ATOM   3516  C   ASP C 283      -9.574  17.147-157.510  0.00  0.00      CHA1  
ATOM   3517  O   ASP C 283      -8.394  16.850-157.694  0.00  0.00      CHA1  
ATOM   3518  N   THR C 284     -10.542  16.280-157.160  0.00  0.00      CHA1  
ATOM   3519  HN  THR C 284     -11.447  16.698-157.148  0.00  0.00      CHA1  
ATOM   3520  CA  THR C 284     -10.420  14.905-156.643  0.00  0.00      CHA1  
ATOM   3521  HA  THR C 284     -11.383  14.831-156.161  0.00  0.00      CHA1  
ATOM   3522  CB  THR C 284     -10.362  13.717-157.665  0.00  0.00      CHA1  
ATOM   3523  HB  THR C 284     -10.425  12.697-157.230  0.00  0.00      CHA1  
ATOM   3524  OG1 THR C 284      -9.161  13.752-158.419  0.00  0.00      CHA1  
ATOM   3525  HG1 THR C 284      -8.941  14.686-158.394  0.00  0.00      CHA1  
ATOM   3526  CG2 THR C 284     -11.544  13.858-158.653  0.00  0.00      CHA1  
ATOM   3527 HG21 THR C 284     -11.574  14.843-159.166  0.00  0.00      CHA1  
ATOM   3528 HG22 THR C 284     -11.427  13.060-159.418  0.00  0.00      CHA1  
ATOM   3529 HG23 THR C 284     -12.579  13.815-158.253  0.00  0.00      CHA1  
ATOM   3530  C   THR C 284      -9.445  14.620-155.541  0.00  0.00      CHA1  
ATOM   3531  O   THR C 284      -8.896  15.550-154.966  0.00  0.00      CHA1  
ATOM   3532  N   GLY C 285      -9.116  13.375-155.235  0.00  0.00      CHA1  
ATOM   3533  HN  GLY C 285      -9.820  12.763-155.585  0.00  0.00      CHA1  
ATOM   3534  CA  GLY C 285      -8.191  12.981-154.264  0.00  0.00      CHA1  
ATOM   3535  HA1 GLY C 285      -7.600  13.803-153.887  0.00  0.00      CHA1  
ATOM   3536  HA2 GLY C 285      -7.551  12.216-154.680  0.00  0.00      CHA1  
ATOM   3537  C   GLY C 285      -8.872  12.394-153.079  0.00  0.00      CHA1  
ATOM   3538  O   GLY C 285      -9.996  12.762-152.669  0.00  0.00      CHA1  
ATOM   3539  N   ALA C 286      -8.197  11.421-152.345  0.00  0.00      CHA1  
ATOM   3540  HN  ALA C 286      -7.325  11.085-152.692  0.00  0.00      CHA1  
ATOM   3541  CA  ALA C 286      -8.889  10.719-151.294  0.00  0.00      CHA1  
ATOM   3542  HA  ALA C 286      -9.939  10.823-151.523  0.00  0.00      CHA1  
ATOM   3543  CB  ALA C 286      -8.349   9.303-151.517  0.00  0.00      CHA1  
ATOM   3544  HB1 ALA C 286      -7.257   9.245-151.322  0.00  0.00      CHA1  
ATOM   3545  HB2 ALA C 286      -8.802   8.584-150.801  0.00  0.00      CHA1  
ATOM   3546  HB3 ALA C 286      -8.589   9.046-152.571  0.00  0.00      CHA1  
ATOM   3547  C   ALA C 286      -8.735  11.218-149.869  0.00  0.00      CHA1  
ATOM   3548  O   ALA C 286      -8.955  10.454-148.926  0.00  0.00      CHA1  
ATOM   3549  N   LYS C 287      -8.403  12.467-149.795  0.00  0.00      CHA1  
ATOM   3550  HN  LYS C 287      -8.248  12.991-150.630  0.00  0.00      CHA1  
ATOM   3551  CA  LYS C 287      -8.282  13.365-148.675  0.00  0.00      CHA1  
ATOM   3552  HA  LYS C 287      -8.312  14.415-148.923  0.00  0.00      CHA1  
ATOM   3553  CB  LYS C 287      -9.497  13.390-147.705  0.00  0.00      CHA1  
ATOM   3554  HB1 LYS C 287      -9.760  12.398-147.279  0.00  0.00      CHA1  
ATOM   3555  HB2 LYS C 287      -9.283  14.003-146.803  0.00  0.00      CHA1  
ATOM   3556  CG  LYS C 287     -10.724  14.146-148.375  0.00  0.00      CHA1  
ATOM   3557  HG1 LYS C 287     -10.272  15.051-148.836  0.00  0.00      CHA1  
ATOM   3558  HG2 LYS C 287     -11.023  13.420-149.161  0.00  0.00      CHA1  
ATOM   3559  CD  LYS C 287     -11.821  14.365-147.424  0.00  0.00      CHA1  
ATOM   3560  HD1 LYS C 287     -12.180  13.371-147.081  0.00  0.00      CHA1  
ATOM   3561  HD2 LYS C 287     -11.571  14.980-146.533  0.00  0.00      CHA1  
ATOM   3562  CE  LYS C 287     -13.095  15.047-148.093  0.00  0.00      CHA1  
ATOM   3563  HE1 LYS C 287     -13.260  14.612-149.102  0.00  0.00      CHA1  
ATOM   3564  HE2 LYS C 287     -14.031  15.171-147.507  0.00  0.00      CHA1  
ATOM   3565  NZ  LYS C 287     -12.768  16.436-148.448  0.00  0.00      CHA1  
ATOM   3566  HZ1 LYS C 287     -12.710  16.592-149.474  0.00  0.00      CHA1  
ATOM   3567  HZ2 LYS C 287     -13.476  17.079-148.040  0.00  0.00      CHA1  
ATOM   3568  HZ3 LYS C 287     -11.821  16.691-148.100  0.00  0.00      CHA1  
ATOM   3569  C   LYS C 287      -6.998  13.283-147.898  0.00  0.00      CHA1  
ATOM   3570  O   LYS C 287      -6.623  14.115-147.072  0.00  0.00      CHA1  
ATOM   3571  N   GLY C 288      -6.128  12.291-148.168  0.00  0.00      CHA1  
ATOM   3572  HN  GLY C 288      -6.470  11.543-148.731  0.00  0.00      CHA1  
ATOM   3573  CA  GLY C 288      -4.943  12.120-147.338  0.00  0.00      CHA1  
ATOM   3574  HA1 GLY C 288      -4.230  12.923-147.449  0.00  0.00      CHA1  
ATOM   3575  HA2 GLY C 288      -4.515  11.146-147.528  0.00  0.00      CHA1  
ATOM   3576  C   GLY C 288      -5.183  12.085-145.832  0.00  0.00      CHA1  
ATOM   3577  O   GLY C 288      -6.139  11.484-145.303  0.00  0.00      CHA1  
ATOM   3578  N   GLU C 289      -4.191  12.664-145.128  0.00  0.00      CHA1  
ATOM   3579  HN  GLU C 289      -3.507  13.186-145.631  0.00  0.00      CHA1  
ATOM   3580  CA  GLU C 289      -4.092  12.654-143.682  0.00  0.00      CHA1  
ATOM   3581  HA  GLU C 289      -4.098  11.652-143.278  0.00  0.00      CHA1  
ATOM   3582  CB  GLU C 289      -2.726  13.374-143.273  0.00  0.00      CHA1  
ATOM   3583  HB1 GLU C 289      -2.688  13.743-142.226  0.00  0.00      CHA1  
ATOM   3584  HB2 GLU C 289      -1.920  12.617-143.381  0.00  0.00      CHA1  
ATOM   3585  CG  GLU C 289      -2.354  14.594-144.232  0.00  0.00      CHA1  
ATOM   3586  HG1 GLU C 289      -3.169  15.209-144.669  0.00  0.00      CHA1  
ATOM   3587  HG2 GLU C 289      -1.818  15.152-143.435  0.00  0.00      CHA1  
ATOM   3588  CD  GLU C 289      -1.439  14.144-145.326  0.00  0.00      CHA1  
ATOM   3589  OE1 GLU C 289      -2.017  13.789-146.436  0.00  0.00      CHA1  
ATOM   3590  OE2 GLU C 289      -0.212  14.022-145.065  0.00  0.00      CHA1  
ATOM   3591  C   GLU C 289      -5.164  13.446-142.925  0.00  0.00      CHA1  
ATOM   3592  O   GLU C 289      -5.337  14.634-143.068  0.00  0.00      CHA1  
ATOM   3593  N   HYP C 290      -5.810  12.830-141.909  0.00  0.00      CHA1  
ATOM   3594  CD  HYP C 290      -6.256  11.416-141.964  0.00  0.00      CHA1  
ATOM   3595  HD1 HYP C 290      -5.486  10.618-141.904  0.00  0.00      CHA1  
ATOM   3596  HD2 HYP C 290      -6.821  11.145-142.882  0.00  0.00      CHA1  
ATOM   3597  CA  HYP C 290      -6.191  13.464-140.605  0.00  0.00      CHA1  
ATOM   3598  HA  HYP C 290      -7.071  14.031-140.870  0.00  0.00      CHA1  
ATOM   3599  CB  HYP C 290      -6.765  12.328-139.768  0.00  0.00      CHA1  
ATOM   3600  HB1 HYP C 290      -7.541  12.532-139.000  0.00  0.00      CHA1  
ATOM   3601  HB2 HYP C 290      -5.956  11.803-139.217  0.00  0.00      CHA1  
ATOM   3602  CG  HYP C 290      -7.277  11.289-140.813  0.00  0.00      CHA1  
ATOM   3603  HG  HYP C 290      -8.284  11.596-141.168  0.00  0.00      CHA1  
ATOM   3604  OE  HYP C 290      -7.512   9.938-140.354  0.00  0.00      CHA1  
ATOM   3605  HE  HYP C 290      -7.530   9.402-141.150  0.00  0.00      CHA1  
ATOM   3606  C   HYP C 290      -5.323  14.528-139.926  0.00  0.00      CHA1  
ATOM   3607  O   HYP C 290      -4.107  14.559-140.113  0.00  0.00      CHA1  
ATOM   3608  N   GLY C 291      -5.990  15.554-139.323  0.00  0.00      CHA1  
ATOM   3609  HN  GLY C 291      -6.985  15.531-139.387  0.00  0.00      CHA1  
ATOM   3610  CA  GLY C 291      -5.257  16.797-138.954  0.00  0.00      CHA1  
ATOM   3611  HA1 GLY C 291      -5.907  17.594-139.282  0.00  0.00      CHA1  
ATOM   3612  HA2 GLY C 291      -4.247  16.734-139.331  0.00  0.00      CHA1  
ATOM   3613  C   GLY C 291      -4.986  16.888-137.443  0.00  0.00      CHA1  
ATOM   3614  O   GLY C 291      -4.747  15.912-136.755  0.00  0.00      CHA1  
ATOM   3615  N   PRO C 292      -4.981  18.097-136.939  0.00  0.00      CHA1  
ATOM   3616  CD  PRO C 292      -5.160  19.405-137.694  0.00  0.00      CHA1  
ATOM   3617  HD1 PRO C 292      -6.239  19.640-137.817  0.00  0.00      CHA1  
ATOM   3618  HD2 PRO C 292      -4.573  19.396-138.637  0.00  0.00      CHA1  
ATOM   3619  CA  PRO C 292      -4.879  18.369-135.541  0.00  0.00      CHA1  
ATOM   3620  HA  PRO C 292      -3.903  18.113-135.157  0.00  0.00      CHA1  
ATOM   3621  CB  PRO C 292      -5.088  19.912-135.498  0.00  0.00      CHA1  
ATOM   3622  HB1 PRO C 292      -4.679  20.442-134.612  0.00  0.00      CHA1  
ATOM   3623  HB2 PRO C 292      -6.182  20.111-135.504  0.00  0.00      CHA1  
ATOM   3624  CG  PRO C 292      -4.514  20.407-136.757  0.00  0.00      CHA1  
ATOM   3625  HG1 PRO C 292      -3.426  20.193-136.830  0.00  0.00      CHA1  
ATOM   3626  HG2 PRO C 292      -4.764  21.456-137.027  0.00  0.00      CHA1  
ATOM   3627  C   PRO C 292      -5.838  17.779-134.509  0.00  0.00      CHA1  
ATOM   3628  O   PRO C 292      -6.986  17.621-134.827  0.00  0.00      CHA1  
ATOM   3629  N   VAL C 293      -5.436  17.561-133.247  0.00  0.00      CHA1  
ATOM   3630  HN  VAL C 293      -4.497  17.466-132.927  0.00  0.00      CHA1  
ATOM   3631  CA  VAL C 293      -6.434  17.889-132.193  0.00  0.00      CHA1  
ATOM   3632  HA  VAL C 293      -7.395  17.560-132.560  0.00  0.00      CHA1  
ATOM   3633  CB  VAL C 293      -6.109  17.225-130.843  0.00  0.00      CHA1  
ATOM   3634  HB  VAL C 293      -6.917  17.474-130.123  0.00  0.00      CHA1  
ATOM   3635  CG1 VAL C 293      -5.970  15.653-131.026  0.00  0.00      CHA1  
ATOM   3636 HG11 VAL C 293      -4.919  15.463-131.331  0.00  0.00      CHA1  
ATOM   3637 HG12 VAL C 293      -6.049  15.095-130.068  0.00  0.00      CHA1  
ATOM   3638 HG13 VAL C 293      -6.678  15.249-131.780  0.00  0.00      CHA1  
ATOM   3639  CG2 VAL C 293      -4.810  17.854-130.219  0.00  0.00      CHA1  
ATOM   3640 HG21 VAL C 293      -4.074  18.106-131.012  0.00  0.00      CHA1  
ATOM   3641 HG22 VAL C 293      -5.101  18.722-129.589  0.00  0.00      CHA1  
ATOM   3642 HG23 VAL C 293      -4.355  17.125-129.514  0.00  0.00      CHA1  
ATOM   3643  C   VAL C 293      -6.706  19.336-132.046  0.00  0.00      CHA1  
ATOM   3644  O   VAL C 293      -5.964  20.267-132.387  0.00  0.00      CHA1  
ATOM   3645  N   GLY C 294      -7.910  19.674-131.555  0.00  0.00      CHA1  
ATOM   3646  HN  GLY C 294      -8.412  18.903-131.170  0.00  0.00      CHA1  
ATOM   3647  CA  GLY C 294      -8.351  21.013-131.187  0.00  0.00      CHA1  
ATOM   3648  HA1 GLY C 294      -9.419  21.099-131.316  0.00  0.00      CHA1  
ATOM   3649  HA2 GLY C 294      -7.790  21.733-131.765  0.00  0.00      CHA1  
ATOM   3650  C   GLY C 294      -7.921  21.265-129.728  0.00  0.00      CHA1  
ATOM   3651  O   GLY C 294      -7.688  20.356-128.994  0.00  0.00      CHA1  
ATOM   3652  N   VAL C 295      -8.039  22.526-129.269  0.00  0.00      CHA1  
ATOM   3653  HN  VAL C 295      -8.178  23.325-129.849  0.00  0.00      CHA1  
ATOM   3654  CA  VAL C 295      -7.884  22.934-127.858  0.00  0.00      CHA1  
ATOM   3655  HA  VAL C 295      -6.959  22.485-127.528  0.00  0.00      CHA1  
ATOM   3656  CB  VAL C 295      -7.658  24.544-127.683  0.00  0.00      CHA1  
ATOM   3657  HB  VAL C 295      -8.470  25.078-128.221  0.00  0.00      CHA1  
ATOM   3658  CG1 VAL C 295      -7.702  25.048-126.181  0.00  0.00      CHA1  
ATOM   3659 HG11 VAL C 295      -7.416  26.120-126.244  0.00  0.00      CHA1  
ATOM   3660 HG12 VAL C 295      -8.743  25.028-125.794  0.00  0.00      CHA1  
ATOM   3661 HG13 VAL C 295      -7.067  24.485-125.463  0.00  0.00      CHA1  
ATOM   3662  CG2 VAL C 295      -6.361  24.922-128.338  0.00  0.00      CHA1  
ATOM   3663 HG21 VAL C 295      -6.369  24.536-129.380  0.00  0.00      CHA1  
ATOM   3664 HG22 VAL C 295      -6.211  26.020-128.418  0.00  0.00      CHA1  
ATOM   3665 HG23 VAL C 295      -5.538  24.406-127.798  0.00  0.00      CHA1  
ATOM   3666  C   VAL C 295      -9.002  22.379-126.985  0.00  0.00      CHA1  
ATOM   3667  O   VAL C 295     -10.173  22.170-127.396  0.00  0.00      CHA1  
ATOM   3668  N   GLN C 296      -8.772  22.071-125.692  0.00  0.00      CHA1  
ATOM   3669  HN  GLN C 296      -7.804  22.079-125.454  0.00  0.00      CHA1  
ATOM   3670  CA  GLN C 296      -9.734  21.935-124.622  0.00  0.00      CHA1  
ATOM   3671  HA  GLN C 296     -10.003  20.923-124.885  0.00  0.00      CHA1  
ATOM   3672  CB  GLN C 296      -9.074  22.014-123.201  0.00  0.00      CHA1  
ATOM   3673  HB1 GLN C 296      -8.503  22.967-123.203  0.00  0.00      CHA1  
ATOM   3674  HB2 GLN C 296      -9.883  22.095-122.444  0.00  0.00      CHA1  
ATOM   3675  CG  GLN C 296      -8.296  20.719-122.882  0.00  0.00      CHA1  
ATOM   3676  HG1 GLN C 296      -8.983  19.863-122.711  0.00  0.00      CHA1  
ATOM   3677  HG2 GLN C 296      -7.617  20.570-123.748  0.00  0.00      CHA1  
ATOM   3678  CD  GLN C 296      -7.379  20.946-121.631  0.00  0.00      CHA1  
ATOM   3679  OE1 GLN C 296      -6.211  21.164-121.750  0.00  0.00      CHA1  
ATOM   3680  NE2 GLN C 296      -8.000  20.975-120.379  0.00  0.00      CHA1  
ATOM   3681 HE21 GLN C 296      -7.429  21.034-119.560  0.00  0.00      CHA1  
ATOM   3682 HE22 GLN C 296      -8.994  21.032-120.282  0.00  0.00      CHA1  
ATOM   3683  C   GLN C 296     -11.008  22.814-124.727  0.00  0.00      CHA1  
ATOM   3684  O   GLN C 296     -10.937  23.885-125.358  0.00  0.00      CHA1  
ATOM   3685  N   GLY C 297     -12.100  22.293-124.151  0.00  0.00      CHA1  
ATOM   3686  HN  GLY C 297     -12.112  21.510-123.534  0.00  0.00      CHA1  
ATOM   3687  CA  GLY C 297     -13.382  22.928-124.323  0.00  0.00      CHA1  
ATOM   3688  HA1 GLY C 297     -14.058  22.149-124.004  0.00  0.00      CHA1  
ATOM   3689  HA2 GLY C 297     -13.439  23.317-125.328  0.00  0.00      CHA1  
ATOM   3690  C   GLY C 297     -13.576  24.030-123.323  0.00  0.00      CHA1  
ATOM   3691  O   GLY C 297     -12.749  24.918-123.195  0.00  0.00      CHA1  
ATOM   3692  N   PRO C 298     -14.596  23.924-122.501  0.00  0.00      CHA1  
ATOM   3693  CD  PRO C 298     -15.834  23.079-122.706  0.00  0.00      CHA1  
ATOM   3694  HD1 PRO C 298     -15.674  22.007-122.461  0.00  0.00      CHA1  
ATOM   3695  HD2 PRO C 298     -16.214  23.209-123.741  0.00  0.00      CHA1  
ATOM   3696  CA  PRO C 298     -14.687  24.796-121.366  0.00  0.00      CHA1  
ATOM   3697  HA  PRO C 298     -14.852  25.763-121.817  0.00  0.00      CHA1  
ATOM   3698  CB  PRO C 298     -15.997  24.453-120.619  0.00  0.00      CHA1  
ATOM   3699  HB1 PRO C 298     -16.523  25.385-120.320  0.00  0.00      CHA1  
ATOM   3700  HB2 PRO C 298     -15.915  23.716-119.793  0.00  0.00      CHA1  
ATOM   3701  CG  PRO C 298     -16.807  23.712-121.704  0.00  0.00      CHA1  
ATOM   3702  HG1 PRO C 298     -17.374  24.462-122.295  0.00  0.00      CHA1  
ATOM   3703  HG2 PRO C 298     -17.602  22.992-121.414  0.00  0.00      CHA1  
ATOM   3704  C   PRO C 298     -13.511  24.900-120.392  0.00  0.00      CHA1  
ATOM   3705  O   PRO C 298     -13.545  26.012-119.840  0.00  0.00      CHA1  
ATOM   3706  N   HYP C 299     -12.508  24.021-120.190  0.00  0.00      CHA1  
ATOM   3707  CD  HYP C 299     -12.626  22.579-120.406  0.00  0.00      CHA1  
ATOM   3708  HD1 HYP C 299     -13.563  22.234-119.920  0.00  0.00      CHA1  
ATOM   3709  HD2 HYP C 299     -12.631  22.359-121.495  0.00  0.00      CHA1  
ATOM   3710  CA  HYP C 299     -11.228  24.390-119.638  0.00  0.00      CHA1  
ATOM   3711  HA  HYP C 299     -10.796  25.152-120.270  0.00  0.00      CHA1  
ATOM   3712  CB  HYP C 299     -10.351  23.082-119.847  0.00  0.00      CHA1  
ATOM   3713  HB1 HYP C 299      -9.638  22.909-119.012  0.00  0.00      CHA1  
ATOM   3714  HB2 HYP C 299      -9.772  23.093-120.795  0.00  0.00      CHA1  
ATOM   3715  CG  HYP C 299     -11.393  21.983-119.770  0.00  0.00      CHA1  
ATOM   3716  HG  HYP C 299     -11.510  21.975-118.665  0.00  0.00      CHA1  
ATOM   3717  OE  HYP C 299     -10.944  20.669-120.189  0.00  0.00      CHA1  
ATOM   3718  HE  HYP C 299     -11.569  20.216-120.759  0.00  0.00      CHA1  
ATOM   3719  C   HYP C 299     -11.292  24.776-118.197  0.00  0.00      CHA1  
ATOM   3720  O   HYP C 299     -12.300  24.544-117.584  0.00  0.00      CHA1  
ATOM   3721  N   GLY C 300     -10.159  25.234-117.663  0.00  0.00      CHA1  
ATOM   3722  HN  GLY C 300      -9.460  25.598-118.274  0.00  0.00      CHA1  
ATOM   3723  CA  GLY C 300      -9.806  25.100-116.292  0.00  0.00      CHA1  
ATOM   3724  HA1 GLY C 300     -10.666  25.252-115.656  0.00  0.00      CHA1  
ATOM   3725  HA2 GLY C 300      -8.913  25.686-116.131  0.00  0.00      CHA1  
ATOM   3726  C   GLY C 300      -9.459  23.692-116.015  0.00  0.00      CHA1  
ATOM   3727  O   GLY C 300     -10.273  22.865-116.417  0.00  0.00      CHA1  
ATOM   3728  N   PRO C 301      -8.355  23.268-115.416  0.00  0.00      CHA1  
ATOM   3729  CD  PRO C 301      -7.197  24.202-115.337  0.00  0.00      CHA1  
ATOM   3730  HD1 PRO C 301      -7.233  24.858-114.441  0.00  0.00      CHA1  
ATOM   3731  HD2 PRO C 301      -6.987  24.843-116.220  0.00  0.00      CHA1  
ATOM   3732  CA  PRO C 301      -7.862  21.906-115.721  0.00  0.00      CHA1  
ATOM   3733  HA  PRO C 301      -8.463  21.544-116.542  0.00  0.00      CHA1  
ATOM   3734  CB  PRO C 301      -6.399  22.020-116.038  0.00  0.00      CHA1  
ATOM   3735  HB1 PRO C 301      -6.284  22.274-117.113  0.00  0.00      CHA1  
ATOM   3736  HB2 PRO C 301      -5.965  21.034-115.768  0.00  0.00      CHA1  
ATOM   3737  CG  PRO C 301      -5.957  23.251-115.243  0.00  0.00      CHA1  
ATOM   3738  HG1 PRO C 301      -5.052  23.816-115.552  0.00  0.00      CHA1  
ATOM   3739  HG2 PRO C 301      -5.819  22.993-114.171  0.00  0.00      CHA1  
ATOM   3740  C   PRO C 301      -8.125  20.979-114.545  0.00  0.00      CHA1  
ATOM   3741  O   PRO C 301      -8.229  19.770-114.687  0.00  0.00      CHA1  
ATOM   3742  N   ALA C 302      -8.140  21.640-113.398  0.00  0.00      CHA1  
ATOM   3743  HN  ALA C 302      -8.114  22.626-113.539  0.00  0.00      CHA1  
ATOM   3744  CA  ALA C 302      -8.382  21.174-112.050  0.00  0.00      CHA1  
ATOM   3745  HA  ALA C 302      -7.388  21.244-111.635  0.00  0.00      CHA1  
ATOM   3746  CB  ALA C 302      -9.147  22.313-111.387  0.00  0.00      CHA1  
ATOM   3747  HB1 ALA C 302     -10.102  22.501-111.923  0.00  0.00      CHA1  
ATOM   3748  HB2 ALA C 302      -9.351  22.177-110.303  0.00  0.00      CHA1  
ATOM   3749  HB3 ALA C 302      -8.558  23.252-111.475  0.00  0.00      CHA1  
ATOM   3750  C   ALA C 302      -8.957  19.785-111.767  0.00  0.00      CHA1  
ATOM   3751  O   ALA C 302      -9.940  19.402-112.319  0.00  0.00      CHA1  
ATOM   3752  N   GLY C 303      -8.370  18.957-110.899  0.00  0.00      CHA1  
ATOM   3753  HN  GLY C 303      -7.679  19.440-110.367  0.00  0.00      CHA1  
ATOM   3754  CA  GLY C 303      -8.468  17.533-110.599  0.00  0.00      CHA1  
ATOM   3755  HA1 GLY C 303      -7.516  17.118-110.305  0.00  0.00      CHA1  
ATOM   3756  HA2 GLY C 303      -8.858  17.005-111.456  0.00  0.00      CHA1  
ATOM   3757  C   GLY C 303      -9.360  17.184-109.440  0.00  0.00      CHA1  
ATOM   3758  O   GLY C 303     -10.206  17.989-109.048  0.00  0.00      CHA1  
ATOM   3759  N   GLU C 304      -9.198  15.972-108.862  0.00  0.00      CHA1  
ATOM   3760  HN  GLU C 304      -8.250  15.666-108.829  0.00  0.00      CHA1  
ATOM   3761  CA  GLU C 304     -10.243  15.140-108.262  0.00  0.00      CHA1  
ATOM   3762  HA  GLU C 304     -11.165  15.694-108.164  0.00  0.00      CHA1  
ATOM   3763  CB  GLU C 304     -10.524  13.950-109.215  0.00  0.00      CHA1  
ATOM   3764  HB1 GLU C 304     -10.631  14.351-110.246  0.00  0.00      CHA1  
ATOM   3765  HB2 GLU C 304      -9.589  13.349-109.194  0.00  0.00      CHA1  
ATOM   3766  CG  GLU C 304     -11.826  13.066-108.928  0.00  0.00      CHA1  
ATOM   3767  HG1 GLU C 304     -11.834  12.427-109.837  0.00  0.00      CHA1  
ATOM   3768  HG2 GLU C 304     -11.580  12.592-107.954  0.00  0.00      CHA1  
ATOM   3769  CD  GLU C 304     -13.037  13.910-108.923  0.00  0.00      CHA1  
ATOM   3770  OE1 GLU C 304     -13.198  14.543-109.994  0.00  0.00      CHA1  
ATOM   3771  OE2 GLU C 304     -13.748  14.001-107.931  0.00  0.00      CHA1  
ATOM   3772  C   GLU C 304     -10.000  14.724-106.838  0.00  0.00      CHA1  
ATOM   3773  O   GLU C 304      -8.913  14.891-106.243  0.00  0.00      CHA1  
ATOM   3774  N   GLU C 305     -11.097  14.323-106.172  0.00  0.00      CHA1  
ATOM   3775  HN  GLU C 305     -11.975  14.427-106.634  0.00  0.00      CHA1  
ATOM   3776  CA  GLU C 305     -11.159  13.720-104.812  0.00  0.00      CHA1  
ATOM   3777  HA  GLU C 305     -10.423  14.322-104.298  0.00  0.00      CHA1  
ATOM   3778  CB  GLU C 305     -12.589  13.713-104.267  0.00  0.00      CHA1  
ATOM   3779  HB1 GLU C 305     -13.147  13.104-105.011  0.00  0.00      CHA1  
ATOM   3780  HB2 GLU C 305     -12.622  13.110-103.335  0.00  0.00      CHA1  
ATOM   3781  CG  GLU C 305     -13.036  15.255-104.168  0.00  0.00      CHA1  
ATOM   3782  HG1 GLU C 305     -12.418  15.922-103.529  0.00  0.00      CHA1  
ATOM   3783  HG2 GLU C 305     -13.022  15.717-105.179  0.00  0.00      CHA1  
ATOM   3784  CD  GLU C 305     -14.534  15.292-103.670  0.00  0.00      CHA1  
ATOM   3785  OE1 GLU C 305     -15.202  14.233-103.815  0.00  0.00      CHA1  
ATOM   3786  OE2 GLU C 305     -15.101  16.360-103.389  0.00  0.00      CHA1  
ATOM   3787  C   GLU C 305     -10.502  12.311-104.747  0.00  0.00      CHA1  
ATOM   3788  O   GLU C 305     -10.464  11.482-105.635  0.00  0.00      CHA1  
ATOM   3789  N   GLY C 306      -9.855  11.993-103.628  0.00  0.00      CHA1  
ATOM   3790  HN  GLY C 306      -9.819  12.585-102.827  0.00  0.00      CHA1  
ATOM   3791  CA  GLY C 306      -9.098  10.746-103.433  0.00  0.00      CHA1  
ATOM   3792  HA1 GLY C 306      -8.223  10.766-104.066  0.00  0.00      CHA1  
ATOM   3793  HA2 GLY C 306      -9.818   9.955-103.585  0.00  0.00      CHA1  
ATOM   3794  C   GLY C 306      -8.638  10.706-101.998  0.00  0.00      CHA1  
ATOM   3795  O   GLY C 306      -9.350  11.171-101.151  0.00  0.00      CHA1  
ATOM   3796  N   LYS C 307      -7.415  10.197-101.709  0.00  0.00      CHA1  
ATOM   3797  HN  LYS C 307      -6.858   9.669-102.345  0.00  0.00      CHA1  
ATOM   3798  CA  LYS C 307      -6.926  10.136-100.358  0.00  0.00      CHA1  
ATOM   3799  HA  LYS C 307      -7.530   9.438 -99.796  0.00  0.00      CHA1  
ATOM   3800  CB  LYS C 307      -5.381   9.867-100.196  0.00  0.00      CHA1  
ATOM   3801  HB1 LYS C 307      -5.215   9.063-100.944  0.00  0.00      CHA1  
ATOM   3802  HB2 LYS C 307      -4.836  10.777-100.526  0.00  0.00      CHA1  
ATOM   3803  CG  LYS C 307      -4.886   9.470 -98.766  0.00  0.00      CHA1  
ATOM   3804  HG1 LYS C 307      -5.408  10.088 -98.005  0.00  0.00      CHA1  
ATOM   3805  HG2 LYS C 307      -5.218   8.434 -98.540  0.00  0.00      CHA1  
ATOM   3806  CD  LYS C 307      -3.360   9.629 -98.510  0.00  0.00      CHA1  
ATOM   3807  HD1 LYS C 307      -2.980   9.052 -97.640  0.00  0.00      CHA1  
ATOM   3808  HD2 LYS C 307      -2.918   9.055 -99.352  0.00  0.00      CHA1  
ATOM   3809  CE  LYS C 307      -2.990  11.168 -98.404  0.00  0.00      CHA1  
ATOM   3810  HE1 LYS C 307      -1.891  11.326 -98.413  0.00  0.00      CHA1  
ATOM   3811  HE2 LYS C 307      -3.481  11.671 -99.264  0.00  0.00      CHA1  
ATOM   3812  NZ  LYS C 307      -3.472  11.751 -97.159  0.00  0.00      CHA1  
ATOM   3813  HZ1 LYS C 307      -3.130  12.732 -97.104  0.00  0.00      CHA1  
ATOM   3814  HZ2 LYS C 307      -4.506  11.740 -97.049  0.00  0.00      CHA1  
ATOM   3815  HZ3 LYS C 307      -3.149  11.321 -96.269  0.00  0.00      CHA1  
ATOM   3816  C   LYS C 307      -7.165  11.433 -99.562  0.00  0.00      CHA1  
ATOM   3817  O   LYS C 307      -6.528  12.432 -99.835  0.00  0.00      CHA1  
ATOM   3818  N   ARG C 308      -8.058  11.332 -98.550  0.00  0.00      CHA1  
ATOM   3819  HN  ARG C 308      -8.552  10.472 -98.455  0.00  0.00      CHA1  
ATOM   3820  CA  ARG C 308      -8.375  12.437 -97.708  0.00  0.00      CHA1  
ATOM   3821  HA  ARG C 308      -8.643  13.279 -98.330  0.00  0.00      CHA1  
ATOM   3822  CB  ARG C 308      -9.608  12.154 -96.709  0.00  0.00      CHA1  
ATOM   3823  HB1 ARG C 308      -9.262  11.334 -96.044  0.00  0.00      CHA1  
ATOM   3824  HB2 ARG C 308      -9.850  13.063 -96.118  0.00  0.00      CHA1  
ATOM   3825  CG  ARG C 308     -10.813  11.782 -97.583  0.00  0.00      CHA1  
ATOM   3826  HG1 ARG C 308     -10.847  12.535 -98.400  0.00  0.00      CHA1  
ATOM   3827  HG2 ARG C 308     -10.527  10.807 -98.032  0.00  0.00      CHA1  
ATOM   3828  CD  ARG C 308     -12.070  11.606 -96.789  0.00  0.00      CHA1  
ATOM   3829  HD1 ARG C 308     -11.909  10.664 -96.222  0.00  0.00      CHA1  
ATOM   3830  HD2 ARG C 308     -12.248  12.520 -96.183  0.00  0.00      CHA1  
ATOM   3831  NE  ARG C 308     -13.207  11.429 -97.793  0.00  0.00      CHA1  
ATOM   3832  HE  ARG C 308     -13.141  11.669 -98.761  0.00  0.00      CHA1  
ATOM   3833  CZ  ARG C 308     -14.259  10.590 -97.543  0.00  0.00      CHA1  
ATOM   3834  NH1 ARG C 308     -14.375   9.910 -96.389  0.00  0.00      CHA1  
ATOM   3835 HH11 ARG C 308     -15.062   9.192 -96.283  0.00  0.00      CHA1  
ATOM   3836 HH12 ARG C 308     -13.744  10.070 -95.629  0.00  0.00      CHA1  
ATOM   3837  NH2 ARG C 308     -15.056  10.360 -98.584  0.00  0.00      CHA1  
ATOM   3838 HH21 ARG C 308     -15.806   9.702 -98.528  0.00  0.00      CHA1  
ATOM   3839 HH22 ARG C 308     -14.942  10.797 -99.476  0.00  0.00      CHA1  
ATOM   3840  C   ARG C 308      -7.060  12.792 -96.994  0.00  0.00      CHA1  
ATOM   3841  O   ARG C 308      -6.135  11.979 -96.833  0.00  0.00      CHA1  
ATOM   3842  N   GLY C 309      -6.922  14.049 -96.581  0.00  0.00      CHA1  
ATOM   3843  HN  GLY C 309      -7.549  14.704 -96.996  0.00  0.00      CHA1  
ATOM   3844  CA  GLY C 309      -5.711  14.589 -95.910  0.00  0.00      CHA1  
ATOM   3845  HA1 GLY C 309      -5.976  15.599 -95.633  0.00  0.00      CHA1  
ATOM   3846  HA2 GLY C 309      -4.997  14.500 -96.715  0.00  0.00      CHA1  
ATOM   3847  C   GLY C 309      -5.101  13.863 -94.696  0.00  0.00      CHA1  
ATOM   3848  O   GLY C 309      -5.833  13.161 -93.941  0.00  0.00      CHA1  
ATOM   3849  N   ALA C 310      -3.871  14.052 -94.429  0.00  0.00      CHA1  
ATOM   3850  HN  ALA C 310      -3.215  14.501 -95.031  0.00  0.00      CHA1  
ATOM   3851  CA  ALA C 310      -3.137  13.415 -93.324  0.00  0.00      CHA1  
ATOM   3852  HA  ALA C 310      -3.052  12.362 -93.547  0.00  0.00      CHA1  
ATOM   3853  CB  ALA C 310      -1.622  13.902 -93.183  0.00  0.00      CHA1  
ATOM   3854  HB1 ALA C 310      -1.206  13.616 -94.173  0.00  0.00      CHA1  
ATOM   3855  HB2 ALA C 310      -1.417  14.986 -93.055  0.00  0.00      CHA1  
ATOM   3856  HB3 ALA C 310      -1.078  13.345 -92.391  0.00  0.00      CHA1  
ATOM   3857  C   ALA C 310      -3.774  13.572 -91.964  0.00  0.00      CHA1  
ATOM   3858  O   ALA C 310      -4.406  14.521 -91.557  0.00  0.00      CHA1  
ATOM   3859  N   ARG C 311      -3.717  12.520 -91.105  0.00  0.00      CHA1  
ATOM   3860  HN  ARG C 311      -3.114  11.818 -91.477  0.00  0.00      CHA1  
ATOM   3861  CA  ARG C 311      -4.270  12.476 -89.806  0.00  0.00      CHA1  
ATOM   3862  HA  ARG C 311      -5.270  12.882 -89.839  0.00  0.00      CHA1  
ATOM   3863  CB  ARG C 311      -4.381  10.989 -89.222  0.00  0.00      CHA1  
ATOM   3864  HB1 ARG C 311      -5.154  10.953 -88.424  0.00  0.00      CHA1  
ATOM   3865  HB2 ARG C 311      -4.661  10.257 -90.010  0.00  0.00      CHA1  
ATOM   3866  CG  ARG C 311      -3.131  10.574 -88.619  0.00  0.00      CHA1  
ATOM   3867  HG1 ARG C 311      -2.312  10.730 -89.353  0.00  0.00      CHA1  
ATOM   3868  HG2 ARG C 311      -2.816  11.165 -87.733  0.00  0.00      CHA1  
ATOM   3869  CD  ARG C 311      -3.064   9.066 -88.266  0.00  0.00      CHA1  
ATOM   3870  HD1 ARG C 311      -3.397   8.453 -89.131  0.00  0.00      CHA1  
ATOM   3871  HD2 ARG C 311      -2.019   8.789 -88.013  0.00  0.00      CHA1  
ATOM   3872  NE  ARG C 311      -4.001   8.894 -87.092  0.00  0.00      CHA1  
ATOM   3873  HE  ARG C 311      -4.750   9.553 -87.016  0.00  0.00      CHA1  
ATOM   3874  CZ  ARG C 311      -3.976   7.937 -86.247  0.00  0.00      CHA1  
ATOM   3875  NH1 ARG C 311      -3.154   6.864 -86.283  0.00  0.00      CHA1  
ATOM   3876 HH11 ARG C 311      -3.454   6.090 -85.726  0.00  0.00      CHA1  
ATOM   3877 HH12 ARG C 311      -2.633   6.724 -87.125  0.00  0.00      CHA1  
ATOM   3878  NH2 ARG C 311      -4.739   8.003 -85.170  0.00  0.00      CHA1  
ATOM   3879 HH21 ARG C 311      -4.734   7.169 -84.618  0.00  0.00      CHA1  
ATOM   3880 HH22 ARG C 311      -5.416   8.738 -85.172  0.00  0.00      CHA1  
ATOM   3881  C   ARG C 311      -3.694  13.488 -88.800  0.00  0.00      CHA1  
ATOM   3882  O   ARG C 311      -2.572  14.007 -88.919  0.00  0.00      CHA1  
ATOM   3883  N   GLY C 312      -4.519  13.973 -87.818  0.00  0.00      CHA1  
ATOM   3884  HN  GLY C 312      -5.317  13.393 -87.675  0.00  0.00      CHA1  
ATOM   3885  CA  GLY C 312      -4.347  15.191 -86.989  0.00  0.00      CHA1  
ATOM   3886  HA1 GLY C 312      -5.183  15.813 -87.271  0.00  0.00      CHA1  
ATOM   3887  HA2 GLY C 312      -3.434  15.729 -87.198  0.00  0.00      CHA1  
ATOM   3888  C   GLY C 312      -4.180  15.021 -85.482  0.00  0.00      CHA1  
ATOM   3889  O   GLY C 312      -3.400  14.169 -85.047  0.00  0.00      CHA1  
ATOM   3890  N   GLU C 313      -4.906  15.851 -84.707  0.00  0.00      CHA1  
ATOM   3891  HN  GLU C 313      -5.576  16.471 -85.107  0.00  0.00      CHA1  
ATOM   3892  CA  GLU C 313      -4.794  16.047 -83.273  0.00  0.00      CHA1  
ATOM   3893  HA  GLU C 313      -4.300  15.231 -82.766  0.00  0.00      CHA1  
ATOM   3894  CB  GLU C 313      -3.780  17.226 -83.153  0.00  0.00      CHA1  
ATOM   3895  HB1 GLU C 313      -4.168  18.069 -83.763  0.00  0.00      CHA1  
ATOM   3896  HB2 GLU C 313      -3.926  17.707 -82.163  0.00  0.00      CHA1  
ATOM   3897  CG  GLU C 313      -2.313  16.958 -83.320  0.00  0.00      CHA1  
ATOM   3898  HG1 GLU C 313      -1.737  16.587 -82.445  0.00  0.00      CHA1  
ATOM   3899  HG2 GLU C 313      -2.128  16.279 -84.180  0.00  0.00      CHA1  
ATOM   3900  CD  GLU C 313      -1.558  18.207 -83.733  0.00  0.00      CHA1  
ATOM   3901  OE1 GLU C 313      -1.455  18.601 -84.902  0.00  0.00      CHA1  
ATOM   3902  OE2 GLU C 313      -1.181  18.936 -82.751  0.00  0.00      CHA1  
ATOM   3903  C   GLU C 313      -6.172  16.568 -82.737  0.00  0.00      CHA1  
ATOM   3904  O   GLU C 313      -6.827  17.405 -83.380  0.00  0.00      CHA1  
ATOM   3905  N   HYP C 314      -6.704  16.034 -81.625  0.00  0.00      CHA1  
ATOM   3906  CD  HYP C 314      -6.098  14.970 -80.845  0.00  0.00      CHA1  
ATOM   3907  HD1 HYP C 314      -5.370  14.297 -81.345  0.00  0.00      CHA1  
ATOM   3908  HD2 HYP C 314      -5.699  15.375 -79.891  0.00  0.00      CHA1  
ATOM   3909  CA  HYP C 314      -8.195  16.127 -81.368  0.00  0.00      CHA1  
ATOM   3910  HA  HYP C 314      -8.598  15.782 -82.309  0.00  0.00      CHA1  
ATOM   3911  CB  HYP C 314      -8.462  15.186 -80.216  0.00  0.00      CHA1  
ATOM   3912  HB1 HYP C 314      -9.339  14.543 -80.444  0.00  0.00      CHA1  
ATOM   3913  HB2 HYP C 314      -8.453  15.476 -79.143  0.00  0.00      CHA1  
ATOM   3914  CG  HYP C 314      -7.252  14.088 -80.352  0.00  0.00      CHA1  
ATOM   3915  HG  HYP C 314      -6.979  13.710 -79.344  0.00  0.00      CHA1  
ATOM   3916  OE  HYP C 314      -7.540  13.166 -81.368  0.00  0.00      CHA1  
ATOM   3917  HE  HYP C 314      -8.393  12.776 -81.165  0.00  0.00      CHA1  
ATOM   3918  C   HYP C 314      -8.628  17.595 -80.952  0.00  0.00      CHA1  
ATOM   3919  O   HYP C 314      -9.841  17.806 -80.788  0.00  0.00      CHA1  
ATOM   3920  N   GLY C 315      -7.709  18.519 -80.724  0.00  0.00      CHA1  
ATOM   3921  HN  GLY C 315      -6.781  18.225 -80.943  0.00  0.00      CHA1  
ATOM   3922  CA  GLY C 315      -7.975  19.780 -80.020  0.00  0.00      CHA1  
ATOM   3923  HA1 GLY C 315      -8.878  20.280 -80.337  0.00  0.00      CHA1  
ATOM   3924  HA2 GLY C 315      -7.100  20.376 -80.239  0.00  0.00      CHA1  
ATOM   3925  C   GLY C 315      -8.060  19.712 -78.466  0.00  0.00      CHA1  
ATOM   3926  O   GLY C 315      -9.058  19.195 -77.979  0.00  0.00      CHA1  
ATOM   3927  N   PRO C 316      -7.090  20.127 -77.639  0.00  0.00      CHA1  
ATOM   3928  CD  PRO C 316      -5.867  20.777 -78.097  0.00  0.00      CHA1  
ATOM   3929  HD1 PRO C 316      -5.934  21.877 -78.238  0.00  0.00      CHA1  
ATOM   3930  HD2 PRO C 316      -5.344  20.307 -78.957  0.00  0.00      CHA1  
ATOM   3931  CA  PRO C 316      -7.079  19.956 -76.131  0.00  0.00      CHA1  
ATOM   3932  HA  PRO C 316      -7.043  18.896 -75.922  0.00  0.00      CHA1  
ATOM   3933  CB  PRO C 316      -5.731  20.621 -75.640  0.00  0.00      CHA1  
ATOM   3934  HB1 PRO C 316      -5.287  20.094 -74.769  0.00  0.00      CHA1  
ATOM   3935  HB2 PRO C 316      -5.901  21.680 -75.349  0.00  0.00      CHA1  
ATOM   3936  CG  PRO C 316      -4.867  20.584 -76.863  0.00  0.00      CHA1  
ATOM   3937  HG1 PRO C 316      -4.411  19.573 -76.929  0.00  0.00      CHA1  
ATOM   3938  HG2 PRO C 316      -4.111  21.390 -76.749  0.00  0.00      CHA1  
ATOM   3939  C   PRO C 316      -8.301  20.297 -75.336  0.00  0.00      CHA1  
ATOM   3940  O   PRO C 316      -8.578  21.463 -75.350  0.00  0.00      CHA1  
ATOM   3941  N   THR C 317      -8.926  19.355 -74.618  0.00  0.00      CHA1  
ATOM   3942  HN  THR C 317      -8.574  18.422 -74.612  0.00  0.00      CHA1  
ATOM   3943  CA  THR C 317     -10.206  19.536 -73.940  0.00  0.00      CHA1  
ATOM   3944  HA  THR C 317     -10.542  20.530 -74.198  0.00  0.00      CHA1  
ATOM   3945  CB  THR C 317     -11.297  18.552 -74.287  0.00  0.00      CHA1  
ATOM   3946  HB  THR C 317     -11.136  18.382 -75.373  0.00  0.00      CHA1  
ATOM   3947  OG1 THR C 317     -12.630  19.041 -74.028  0.00  0.00      CHA1  
ATOM   3948  HG1 THR C 317     -12.577  19.992 -73.906  0.00  0.00      CHA1  
ATOM   3949  CG2 THR C 317     -11.161  17.188 -73.566  0.00  0.00      CHA1  
ATOM   3950 HG21 THR C 317     -10.127  16.803 -73.692  0.00  0.00      CHA1  
ATOM   3951 HG22 THR C 317     -11.412  17.217 -72.484  0.00  0.00      CHA1  
ATOM   3952 HG23 THR C 317     -11.774  16.403 -74.058  0.00  0.00      CHA1  
ATOM   3953  C   THR C 317      -9.931  19.428 -72.444  0.00  0.00      CHA1  
ATOM   3954  O   THR C 317      -9.098  18.734 -71.964  0.00  0.00      CHA1  
ATOM   3955  N   GLY C 318     -10.601  20.301 -71.691  0.00  0.00      CHA1  
ATOM   3956  HN  GLY C 318     -11.312  20.871 -72.096  0.00  0.00      CHA1  
ATOM   3957  CA  GLY C 318     -10.212  20.752 -70.310  0.00  0.00      CHA1  
ATOM   3958  HA1 GLY C 318      -9.565  21.616 -70.339  0.00  0.00      CHA1  
ATOM   3959  HA2 GLY C 318      -9.670  19.918 -69.888  0.00  0.00      CHA1  
ATOM   3960  C   GLY C 318     -11.311  20.961 -69.368  0.00  0.00      CHA1  
ATOM   3961  O   GLY C 318     -11.089  21.449 -68.267  0.00  0.00      CHA1  
ATOM   3962  N   LEU C 319     -12.473  20.588 -69.627  0.00  0.00      CHA1  
ATOM   3963  HN  LEU C 319     -12.755  20.431 -70.570  0.00  0.00      CHA1  
ATOM   3964  CA  LEU C 319     -13.595  20.331 -68.692  0.00  0.00      CHA1  
ATOM   3965  HA  LEU C 319     -14.370  20.060 -69.394  0.00  0.00      CHA1  
ATOM   3966  CB  LEU C 319     -13.194  19.112 -67.810  0.00  0.00      CHA1  
ATOM   3967  HB1 LEU C 319     -12.552  19.641 -67.073  0.00  0.00      CHA1  
ATOM   3968  HB2 LEU C 319     -14.067  18.590 -67.363  0.00  0.00      CHA1  
ATOM   3969  CG  LEU C 319     -12.337  17.956 -68.428  0.00  0.00      CHA1  
ATOM   3970  HG  LEU C 319     -11.304  18.304 -68.642  0.00  0.00      CHA1  
ATOM   3971  CD1 LEU C 319     -12.341  16.978 -67.272  0.00  0.00      CHA1  
ATOM   3972 HD11 LEU C 319     -13.394  16.664 -67.110  0.00  0.00      CHA1  
ATOM   3973 HD12 LEU C 319     -11.717  16.071 -67.422  0.00  0.00      CHA1  
ATOM   3974 HD13 LEU C 319     -12.102  17.469 -66.305  0.00  0.00      CHA1  
ATOM   3975  CD2 LEU C 319     -12.936  17.340 -69.658  0.00  0.00      CHA1  
ATOM   3976 HD21 LEU C 319     -12.165  17.079 -70.415  0.00  0.00      CHA1  
ATOM   3977 HD22 LEU C 319     -13.369  16.341 -69.436  0.00  0.00      CHA1  
ATOM   3978 HD23 LEU C 319     -13.659  18.028 -70.146  0.00  0.00      CHA1  
ATOM   3979  C   LEU C 319     -14.048  21.675 -68.025  0.00  0.00      CHA1  
ATOM   3980  O   LEU C 319     -13.834  22.712 -68.675  0.00  0.00      CHA1  
ATOM   3981  N   HYP C 320     -14.641  21.887 -66.852  0.00  0.00      CHA1  
ATOM   3982  CD  HYP C 320     -14.354  23.165 -66.146  0.00  0.00      CHA1  
ATOM   3983  HD1 HYP C 320     -13.393  23.644 -66.429  0.00  0.00      CHA1  
ATOM   3984  HD2 HYP C 320     -15.114  23.862 -66.561  0.00  0.00      CHA1  
ATOM   3985  CA  HYP C 320     -15.093  20.888 -65.840  0.00  0.00      CHA1  
ATOM   3986  HA  HYP C 320     -14.218  20.349 -65.509  0.00  0.00      CHA1  
ATOM   3987  CB  HYP C 320     -15.541  21.766 -64.637  0.00  0.00      CHA1  
ATOM   3988  HB1 HYP C 320     -15.675  21.218 -63.680  0.00  0.00      CHA1  
ATOM   3989  HB2 HYP C 320     -16.443  22.368 -64.875  0.00  0.00      CHA1  
ATOM   3990  CG  HYP C 320     -14.474  22.853 -64.604  0.00  0.00      CHA1  
ATOM   3991  HG  HYP C 320     -14.825  23.763 -64.072  0.00  0.00      CHA1  
ATOM   3992  OE  HYP C 320     -13.394  22.216 -63.910  0.00  0.00      CHA1  
ATOM   3993  HE  HYP C 320     -13.721  21.868 -63.078  0.00  0.00      CHA1  
ATOM   3994  C   HYP C 320     -16.175  19.939 -66.306  0.00  0.00      CHA1  
ATOM   3995  O   HYP C 320     -16.313  19.750 -67.492  0.00  0.00      CHA1  
ATOM   3996  N   GLY C 321     -16.893  19.434 -65.361  0.00  0.00      CHA1  
ATOM   3997  HN  GLY C 321     -16.899  19.725 -64.407  0.00  0.00      CHA1  
ATOM   3998  CA  GLY C 321     -17.947  18.476 -65.568  0.00  0.00      CHA1  
ATOM   3999  HA1 GLY C 321     -17.455  17.531 -65.742  0.00  0.00      CHA1  
ATOM   4000  HA2 GLY C 321     -18.531  18.870 -66.386  0.00  0.00      CHA1  
ATOM   4001  C   GLY C 321     -18.806  18.437 -64.343  0.00  0.00      CHA1  
ATOM   4002  O   GLY C 321     -18.522  19.313 -63.514  0.00  0.00      CHA1  
ATOM   4003  N   PRO C 322     -19.800  17.498 -64.153  0.00  0.00      CHA1  
ATOM   4004  CD  PRO C 322     -20.252  16.722 -65.269  0.00  0.00      CHA1  
ATOM   4005  HD1 PRO C 322     -19.501  15.907 -65.330  0.00  0.00      CHA1  
ATOM   4006  HD2 PRO C 322     -20.439  17.257 -66.225  0.00  0.00      CHA1  
ATOM   4007  CA  PRO C 322     -20.485  17.227 -62.893  0.00  0.00      CHA1  
ATOM   4008  HA  PRO C 322     -21.224  18.003 -62.755  0.00  0.00      CHA1  
ATOM   4009  CB  PRO C 322     -21.246  15.937 -63.298  0.00  0.00      CHA1  
ATOM   4010  HB1 PRO C 322     -22.223  15.985 -62.771  0.00  0.00      CHA1  
ATOM   4011  HB2 PRO C 322     -20.705  14.983 -63.123  0.00  0.00      CHA1  
ATOM   4012  CG  PRO C 322     -21.552  16.175 -64.739  0.00  0.00      CHA1  
ATOM   4013  HG1 PRO C 322     -22.385  16.884 -64.936  0.00  0.00      CHA1  
ATOM   4014  HG2 PRO C 322     -21.878  15.257 -65.274  0.00  0.00      CHA1  
ATOM   4015  C   PRO C 322     -19.583  17.059 -61.639  0.00  0.00      CHA1  
ATOM   4016  O   PRO C 322     -18.550  16.446 -61.703  0.00  0.00      CHA1  
ATOM   4017  N   PRO C 323     -19.820  17.716 -60.517  0.00  0.00      CHA1  
ATOM   4018  CD  PRO C 323     -21.049  18.476 -60.171  0.00  0.00      CHA1  
ATOM   4019  HD1 PRO C 323     -21.994  17.983 -60.482  0.00  0.00      CHA1  
ATOM   4020  HD2 PRO C 323     -20.975  19.436 -60.724  0.00  0.00      CHA1  
ATOM   4021  CA  PRO C 323     -18.890  17.675 -59.386  0.00  0.00      CHA1  
ATOM   4022  HA  PRO C 323     -17.868  17.891 -59.660  0.00  0.00      CHA1  
ATOM   4023  CB  PRO C 323     -19.393  18.840 -58.449  0.00  0.00      CHA1  
ATOM   4024  HB1 PRO C 323     -19.132  19.786 -58.969  0.00  0.00      CHA1  
ATOM   4025  HB2 PRO C 323     -18.952  18.706 -57.438  0.00  0.00      CHA1  
ATOM   4026  CG  PRO C 323     -20.966  18.795 -58.675  0.00  0.00      CHA1  
ATOM   4027  HG1 PRO C 323     -21.415  19.787 -58.452  0.00  0.00      CHA1  
ATOM   4028  HG2 PRO C 323     -21.319  17.986 -58.001  0.00  0.00      CHA1  
ATOM   4029  C   PRO C 323     -18.931  16.397 -58.597  0.00  0.00      CHA1  
ATOM   4030  O   PRO C 323     -18.426  16.358 -57.459  0.00  0.00      CHA1  
ATOM   4031  N   GLY C 324     -19.625  15.362 -59.095  0.00  0.00      CHA1  
ATOM   4032  HN  GLY C 324     -19.958  15.457 -60.029  0.00  0.00      CHA1  
ATOM   4033  CA  GLY C 324     -20.063  14.204 -58.327  0.00  0.00      CHA1  
ATOM   4034  HA1 GLY C 324     -20.507  13.542 -59.055  0.00  0.00      CHA1  
ATOM   4035  HA2 GLY C 324     -20.705  14.635 -57.573  0.00  0.00      CHA1  
ATOM   4036  C   GLY C 324     -18.955  13.496 -57.641  0.00  0.00      CHA1  
ATOM   4037  O   GLY C 324     -19.084  13.146 -56.508  0.00  0.00      CHA1  
ATOM   4038  N   GLU C 325     -17.802  13.288 -58.319  0.00  0.00      CHA1  
ATOM   4039  HN  GLU C 325     -17.576  13.647 -59.221  0.00  0.00      CHA1  
ATOM   4040  CA  GLU C 325     -16.786  12.489 -57.711  0.00  0.00      CHA1  
ATOM   4041  HA  GLU C 325     -17.246  11.759 -57.062  0.00  0.00      CHA1  
ATOM   4042  CB  GLU C 325     -15.958  11.530 -58.628  0.00  0.00      CHA1  
ATOM   4043  HB1 GLU C 325     -15.472  12.140 -59.420  0.00  0.00      CHA1  
ATOM   4044  HB2 GLU C 325     -15.097  11.193 -58.012  0.00  0.00      CHA1  
ATOM   4045  CG  GLU C 325     -16.681  10.302 -59.163  0.00  0.00      CHA1  
ATOM   4046  HG1 GLU C 325     -17.704  10.556 -59.516  0.00  0.00      CHA1  
ATOM   4047  HG2 GLU C 325     -16.051   9.837 -59.952  0.00  0.00      CHA1  
ATOM   4048  CD  GLU C 325     -16.962   9.412 -58.037  0.00  0.00      CHA1  
ATOM   4049  OE1 GLU C 325     -18.068   9.536 -57.443  0.00  0.00      CHA1  
ATOM   4050  OE2 GLU C 325     -16.095   8.562 -57.739  0.00  0.00      CHA1  
ATOM   4051  C   GLU C 325     -15.916  13.209 -56.762  0.00  0.00      CHA1  
ATOM   4052  O   GLU C 325     -14.946  13.830 -57.194  0.00  0.00      CHA1  
ATOM   4053  N   ARG C 326     -16.138  13.160 -55.433  0.00  0.00      CHA1  
ATOM   4054  HN  ARG C 326     -17.022  12.759 -55.207  0.00  0.00      CHA1  
ATOM   4055  CA  ARG C 326     -15.277  13.754 -54.407  0.00  0.00      CHA1  
ATOM   4056  HA  ARG C 326     -14.875  14.642 -54.870  0.00  0.00      CHA1  
ATOM   4057  CB  ARG C 326     -16.092  14.196 -53.191  0.00  0.00      CHA1  
ATOM   4058  HB1 ARG C 326     -16.374  13.271 -52.643  0.00  0.00      CHA1  
ATOM   4059  HB2 ARG C 326     -15.426  14.814 -52.552  0.00  0.00      CHA1  
ATOM   4060  CG  ARG C 326     -17.349  15.113 -53.522  0.00  0.00      CHA1  
ATOM   4061  HG1 ARG C 326     -18.014  14.426 -54.087  0.00  0.00      CHA1  
ATOM   4062  HG2 ARG C 326     -17.758  15.357 -52.518  0.00  0.00      CHA1  
ATOM   4063  CD  ARG C 326     -17.170  16.351 -54.379  0.00  0.00      CHA1  
ATOM   4064  HD1 ARG C 326     -16.631  15.931 -55.255  0.00  0.00      CHA1  
ATOM   4065  HD2 ARG C 326     -18.133  16.825 -54.665  0.00  0.00      CHA1  
ATOM   4066  NE  ARG C 326     -16.156  17.278 -53.758  0.00  0.00      CHA1  
ATOM   4067  HE  ARG C 326     -15.249  16.902 -53.570  0.00  0.00      CHA1  
ATOM   4068  CZ  ARG C 326     -16.110  18.502 -54.153  0.00  0.00      CHA1  
ATOM   4069  NH1 ARG C 326     -17.004  19.163 -54.842  0.00  0.00      CHA1  
ATOM   4070 HH11 ARG C 326     -16.818  20.102 -55.133  0.00  0.00      CHA1  
ATOM   4071 HH12 ARG C 326     -17.852  18.682 -55.063  0.00  0.00      CHA1  
ATOM   4072  NH2 ARG C 326     -15.064  19.299 -53.857  0.00  0.00      CHA1  
ATOM   4073 HH21 ARG C 326     -15.067  20.245 -54.183  0.00  0.00      CHA1  
ATOM   4074 HH22 ARG C 326     -14.267  18.944 -53.368  0.00  0.00      CHA1  
ATOM   4075  C   ARG C 326     -14.148  12.807 -54.010  0.00  0.00      CHA1  
ATOM   4076  O   ARG C 326     -14.048  11.703 -54.429  0.00  0.00      CHA1  
ATOM   4077  N   GLY C 327     -13.306  13.202 -53.050  0.00  0.00      CHA1  
ATOM   4078  HN  GLY C 327     -13.218  14.161 -52.790  0.00  0.00      CHA1  
ATOM   4079  CA  GLY C 327     -12.296  12.316 -52.465  0.00  0.00      CHA1  
ATOM   4080  HA1 GLY C 327     -11.527  12.956 -52.059  0.00  0.00      CHA1  
ATOM   4081  HA2 GLY C 327     -11.911  11.660 -53.231  0.00  0.00      CHA1  
ATOM   4082  C   GLY C 327     -12.748  11.371 -51.409  0.00  0.00      CHA1  
ATOM   4083  O   GLY C 327     -12.058  11.008 -50.412  0.00  0.00      CHA1  
ATOM   4084  N   GLY C 328     -14.062  10.970 -51.516  0.00  0.00      CHA1  
ATOM   4085  HN  GLY C 328     -14.490  11.081 -52.410  0.00  0.00      CHA1  
ATOM   4086  CA  GLY C 328     -14.812  10.234 -50.511  0.00  0.00      CHA1  
ATOM   4087  HA1 GLY C 328     -14.256   9.309 -50.471  0.00  0.00      CHA1  
ATOM   4088  HA2 GLY C 328     -15.769  10.070 -50.984  0.00  0.00      CHA1  
ATOM   4089  C   GLY C 328     -15.187  10.838 -49.160  0.00  0.00      CHA1  
ATOM   4090  O   GLY C 328     -14.670  11.904 -48.901  0.00  0.00      CHA1  
ATOM   4091  N   HYP C 329     -16.050  10.322 -48.288  0.00  0.00      CHA1  
ATOM   4092  CD  HYP C 329     -16.997   9.291 -48.575  0.00  0.00      CHA1  
ATOM   4093  HD1 HYP C 329     -16.495   8.436 -49.076  0.00  0.00      CHA1  
ATOM   4094  HD2 HYP C 329     -17.789   9.644 -49.270  0.00  0.00      CHA1  
ATOM   4095  CA  HYP C 329     -16.201  10.942 -46.994  0.00  0.00      CHA1  
ATOM   4096  HA  HYP C 329     -16.360  12.007 -47.078  0.00  0.00      CHA1  
ATOM   4097  CB  HYP C 329     -17.388  10.150 -46.427  0.00  0.00      CHA1  
ATOM   4098  HB1 HYP C 329     -18.282  10.783 -46.616  0.00  0.00      CHA1  
ATOM   4099  HB2 HYP C 329     -17.272   9.767 -45.391  0.00  0.00      CHA1  
ATOM   4100  CG  HYP C 329     -17.567   8.795 -47.201  0.00  0.00      CHA1  
ATOM   4101  HG  HYP C 329     -18.650   8.551 -47.144  0.00  0.00      CHA1  
ATOM   4102  OE  HYP C 329     -16.657   7.805 -46.648  0.00  0.00      CHA1  
ATOM   4103  HE  HYP C 329     -16.591   7.881 -45.693  0.00  0.00      CHA1  
ATOM   4104  C   HYP C 329     -14.984  10.917 -46.087  0.00  0.00      CHA1  
ATOM   4105  O   HYP C 329     -14.808   9.841 -45.452  0.00  0.00      CHA1  
ATOM   4106  N   GLY C 330     -14.238  12.074 -45.986  0.00  0.00      CHA1  
ATOM   4107  HN  GLY C 330     -14.532  12.922 -46.420  0.00  0.00      CHA1  
ATOM   4108  CA  GLY C 330     -12.998  12.179 -45.231  0.00  0.00      CHA1  
ATOM   4109  HA1 GLY C 330     -13.198  12.060 -44.176  0.00  0.00      CHA1  
ATOM   4110  HA2 GLY C 330     -12.613  13.188 -45.219  0.00  0.00      CHA1  
ATOM   4111  C   GLY C 330     -11.955  11.170 -45.564  0.00  0.00      CHA1  
ATOM   4112  O   GLY C 330     -11.917  10.739 -46.693  0.00  0.00      CHA1  
ATOM   4113  N   SER C 331     -11.108  10.828 -44.584  0.00  0.00      CHA1  
ATOM   4114  HN  SER C 331     -11.294  11.257 -43.704  0.00  0.00      CHA1  
ATOM   4115  CA  SER C 331      -9.998   9.885 -44.610  0.00  0.00      CHA1  
ATOM   4116  HA  SER C 331     -10.268   9.259 -45.447  0.00  0.00      CHA1  
ATOM   4117  CB  SER C 331      -8.504  10.444 -44.755  0.00  0.00      CHA1  
ATOM   4118  HB1 SER C 331      -8.477  11.118 -45.638  0.00  0.00      CHA1  
ATOM   4119  HB2 SER C 331      -8.188  11.120 -43.933  0.00  0.00      CHA1  
ATOM   4120  OG  SER C 331      -7.501   9.425 -45.007  0.00  0.00      CHA1  
ATOM   4121  HG1 SER C 331      -6.703   9.864 -44.705  0.00  0.00      CHA1  
ATOM   4122  C   SER C 331     -10.087   8.951 -43.307  0.00  0.00      CHA1  
ATOM   4123  O   SER C 331     -11.033   8.955 -42.566  0.00  0.00      CHA1  
ATOM   4124  N   ARG C 332      -8.983   8.207 -43.017  0.00  0.00      CHA1  
ATOM   4125  HN  ARG C 332      -8.159   8.144 -43.575  0.00  0.00      CHA1  
ATOM   4126  CA  ARG C 332      -8.590   7.885 -41.667  0.00  0.00      CHA1  
ATOM   4127  HA  ARG C 332      -9.476   7.653 -41.095  0.00  0.00      CHA1  
ATOM   4128  CB  ARG C 332      -7.632   6.660 -41.569  0.00  0.00      CHA1  
ATOM   4129  HB1 ARG C 332      -7.358   6.557 -40.497  0.00  0.00      CHA1  
ATOM   4130  HB2 ARG C 332      -8.205   5.722 -41.733  0.00  0.00      CHA1  
ATOM   4131  CG  ARG C 332      -6.377   6.706 -42.517  0.00  0.00      CHA1  
ATOM   4132  HG1 ARG C 332      -6.468   5.844 -43.212  0.00  0.00      CHA1  
ATOM   4133  HG2 ARG C 332      -6.220   7.565 -43.204  0.00  0.00      CHA1  
ATOM   4134  CD  ARG C 332      -5.028   6.440 -41.748  0.00  0.00      CHA1  
ATOM   4135  HD1 ARG C 332      -5.205   5.603 -41.040  0.00  0.00      CHA1  
ATOM   4136  HD2 ARG C 332      -4.143   6.204 -42.377  0.00  0.00      CHA1  
ATOM   4137  NE  ARG C 332      -4.824   7.619 -40.956  0.00  0.00      CHA1  
ATOM   4138  HE  ARG C 332      -5.510   8.338 -41.073  0.00  0.00      CHA1  
ATOM   4139  CZ  ARG C 332      -3.724   8.011 -40.366  0.00  0.00      CHA1  
ATOM   4140  NH1 ARG C 332      -2.633   7.246 -40.430  0.00  0.00      CHA1  
ATOM   4141 HH11 ARG C 332      -1.801   7.677 -40.079  0.00  0.00      CHA1  
ATOM   4142 HH12 ARG C 332      -2.733   6.269 -40.617  0.00  0.00      CHA1  
ATOM   4143  NH2 ARG C 332      -3.571   9.209 -39.811  0.00  0.00      CHA1  
ATOM   4144 HH21 ARG C 332      -2.747   9.360 -39.266  0.00  0.00      CHA1  
ATOM   4145 HH22 ARG C 332      -4.433   9.681 -39.623  0.00  0.00      CHA1  
ATOM   4146  C   ARG C 332      -7.936   9.103 -40.892  0.00  0.00      CHA1  
ATOM   4147  O   ARG C 332      -7.013   9.741 -41.373  0.00  0.00      CHA1  
ATOM   4148  N   GLY C 333      -8.519   9.491 -39.722  0.00  0.00      CHA1  
ATOM   4149  HN  GLY C 333      -9.213   8.879 -39.350  0.00  0.00      CHA1  
ATOM   4150  CA  GLY C 333      -7.961  10.588 -38.965  0.00  0.00      CHA1  
ATOM   4151  HA1 GLY C 333      -8.769  10.785 -38.276  0.00  0.00      CHA1  
ATOM   4152  HA2 GLY C 333      -7.627  11.406 -39.586  0.00  0.00      CHA1  
ATOM   4153  C   GLY C 333      -6.666  10.317 -38.211  0.00  0.00      CHA1  
ATOM   4154  O   GLY C 333      -5.891   9.435 -38.561  0.00  0.00      CHA1  
ATOM   4155  N   PHE C 334      -6.383  11.034 -37.095  0.00  0.00      CHA1  
ATOM   4156  HN  PHE C 334      -7.036  11.728 -36.802  0.00  0.00      CHA1  
ATOM   4157  CA  PHE C 334      -5.118  10.918 -36.311  0.00  0.00      CHA1  
ATOM   4158  HA  PHE C 334      -4.478  10.091 -36.579  0.00  0.00      CHA1  
ATOM   4159  CB  PHE C 334      -4.137  12.052 -36.337  0.00  0.00      CHA1  
ATOM   4160  HB1 PHE C 334      -3.417  12.112 -35.494  0.00  0.00      CHA1  
ATOM   4161  HB2 PHE C 334      -3.452  11.909 -37.200  0.00  0.00      CHA1  
ATOM   4162  CG  PHE C 334      -4.881  13.342 -36.403  0.00  0.00      CHA1  
ATOM   4163  CD1 PHE C 334      -5.503  13.879 -35.221  0.00  0.00      CHA1  
ATOM   4164  HD1 PHE C 334      -5.397  13.521 -34.208  0.00  0.00      CHA1  
ATOM   4165  CE1 PHE C 334      -6.227  15.053 -35.289  0.00  0.00      CHA1  
ATOM   4166  HE1 PHE C 334      -6.695  15.510 -34.431  0.00  0.00      CHA1  
ATOM   4167  CZ  PHE C 334      -6.485  15.604 -36.570  0.00  0.00      CHA1  
ATOM   4168  HZ  PHE C 334      -7.141  16.421 -36.833  0.00  0.00      CHA1  
ATOM   4169  CD2 PHE C 334      -5.199  13.860 -37.653  0.00  0.00      CHA1  
ATOM   4170  HD2 PHE C 334      -4.796  13.303 -38.486  0.00  0.00      CHA1  
ATOM   4171  CE2 PHE C 334      -6.056  14.961 -37.743  0.00  0.00      CHA1  
ATOM   4172  HE2 PHE C 334      -6.332  15.518 -38.626  0.00  0.00      CHA1  
ATOM   4173  C   PHE C 334      -5.621  10.494 -34.865  0.00  0.00      CHA1  
ATOM   4174  O   PHE C 334      -6.395  11.212 -34.197  0.00  0.00      CHA1  
ATOM   4175  N   HYP C 335      -5.206   9.472 -34.188  0.00  0.00      CHA1  
ATOM   4176  CD  HYP C 335      -4.556   8.305 -34.933  0.00  0.00      CHA1  
ATOM   4177  HD1 HYP C 335      -3.476   8.250 -34.677  0.00  0.00      CHA1  
ATOM   4178  HD2 HYP C 335      -4.569   8.256 -36.043  0.00  0.00      CHA1  
ATOM   4179  CA  HYP C 335      -5.915   9.007 -32.989  0.00  0.00      CHA1  
ATOM   4180  HA  HYP C 335      -6.982   9.166 -33.050  0.00  0.00      CHA1  
ATOM   4181  CB  HYP C 335      -5.668   7.507 -32.990  0.00  0.00      CHA1  
ATOM   4182  HB1 HYP C 335      -6.555   6.954 -32.614  0.00  0.00      CHA1  
ATOM   4183  HB2 HYP C 335      -4.798   7.103 -32.429  0.00  0.00      CHA1  
ATOM   4184  CG  HYP C 335      -5.462   7.106 -34.546  0.00  0.00      CHA1  
ATOM   4185  HG  HYP C 335      -4.934   6.132 -34.632  0.00  0.00      CHA1  
ATOM   4186  OE  HYP C 335      -6.723   7.198 -35.250  0.00  0.00      CHA1  
ATOM   4187  HE  HYP C 335      -6.636   6.668 -36.046  0.00  0.00      CHA1  
ATOM   4188  C   HYP C 335      -5.429   9.700 -31.733  0.00  0.00      CHA1  
ATOM   4189  O   HYP C 335      -4.377   9.255 -31.252  0.00  0.00      CHA1  
ATOM   4190  N   GLY C 336      -6.225  10.676 -31.264  0.00  0.00      CHA1  
ATOM   4191  HN  GLY C 336      -7.033  10.911 -31.798  0.00  0.00      CHA1  
ATOM   4192  CA  GLY C 336      -5.819  11.605 -30.258  0.00  0.00      CHA1  
ATOM   4193  HA1 GLY C 336      -5.660  12.584 -30.684  0.00  0.00      CHA1  
ATOM   4194  HA2 GLY C 336      -4.869  11.291 -29.849  0.00  0.00      CHA1  
ATOM   4195  C   GLY C 336      -6.791  11.854 -29.137  0.00  0.00      CHA1  
ATOM   4196  O   GLY C 336      -7.688  11.085 -28.959  0.00  0.00      CHA1  
ATOM   4197  N   ALA C 337      -6.562  12.883 -28.311  0.00  0.00      CHA1  
ATOM   4198  HN  ALA C 337      -5.755  13.451 -28.455  0.00  0.00      CHA1  
ATOM   4199  CA  ALA C 337      -7.307  13.215 -27.112  0.00  0.00      CHA1  
ATOM   4200  HA  ALA C 337      -6.810  14.086 -26.711  0.00  0.00      CHA1  
ATOM   4201  CB  ALA C 337      -8.741  13.488 -27.469  0.00  0.00      CHA1  
ATOM   4202  HB1 ALA C 337      -8.853  14.277 -28.242  0.00  0.00      CHA1  
ATOM   4203  HB2 ALA C 337      -9.392  12.614 -27.685  0.00  0.00      CHA1  
ATOM   4204  HB3 ALA C 337      -9.163  13.941 -26.546  0.00  0.00      CHA1  
ATOM   4205  C   ALA C 337      -7.126  12.131 -26.000  0.00  0.00      CHA1  
ATOM   4206  O   ALA C 337      -6.392  11.166 -26.231  0.00  0.00      CHA1  
ATOM   4207  N   ASP C 338      -7.744  12.364 -24.845  0.00  0.00      CHA1  
ATOM   4208  HN  ASP C 338      -8.525  12.980 -24.774  0.00  0.00      CHA1  
ATOM   4209  CA  ASP C 338      -7.374  11.834 -23.579  0.00  0.00      CHA1  
ATOM   4210  HA  ASP C 338      -6.621  11.069 -23.692  0.00  0.00      CHA1  
ATOM   4211  CB  ASP C 338      -6.767  12.959 -22.641  0.00  0.00      CHA1  
ATOM   4212  HB1 ASP C 338      -7.625  13.665 -22.643  0.00  0.00      CHA1  
ATOM   4213  HB2 ASP C 338      -6.596  12.502 -21.643  0.00  0.00      CHA1  
ATOM   4214  CG  ASP C 338      -5.409  13.450 -23.160  0.00  0.00      CHA1  
ATOM   4215  OD1 ASP C 338      -4.580  12.693 -23.621  0.00  0.00      CHA1  
ATOM   4216  OD2 ASP C 338      -5.336  14.719 -23.307  0.00  0.00      CHA1  
ATOM   4217  C   ASP C 338      -8.607  11.122 -22.898  0.00  0.00      CHA1  
ATOM   4218  O   ASP C 338      -8.932   9.955 -23.102  0.00  0.00      CHA1  
ATOM   4219  N   GLY C 339      -9.339  11.923 -22.128  0.00  0.00      CHA1  
ATOM   4220  HN  GLY C 339      -9.360  12.919 -22.126  0.00  0.00      CHA1  
ATOM   4221  CA  GLY C 339     -10.474  11.496 -21.371  0.00  0.00      CHA1  
ATOM   4222  HA1 GLY C 339     -10.217  11.366 -20.330  0.00  0.00      CHA1  
ATOM   4223  HA2 GLY C 339     -10.907  10.577 -21.736  0.00  0.00      CHA1  
ATOM   4224  C   GLY C 339     -11.528  12.493 -21.550  0.00  0.00      CHA1  
ATOM   4225  O   GLY C 339     -11.346  13.709 -21.756  0.00  0.00      CHA1  
ATOM   4226  N   VAL C 340     -12.727  12.027 -21.515  0.00  0.00      CHA1  
ATOM   4227  HN  VAL C 340     -12.873  11.161 -21.043  0.00  0.00      CHA1  
ATOM   4228  CA  VAL C 340     -13.991  12.642 -21.987  0.00  0.00      CHA1  
ATOM   4229  HA  VAL C 340     -13.799  13.347 -22.783  0.00  0.00      CHA1  
ATOM   4230  CB  VAL C 340     -14.874  11.540 -22.444  0.00  0.00      CHA1  
ATOM   4231  HB  VAL C 340     -14.279  11.018 -23.223  0.00  0.00      CHA1  
ATOM   4232  CG1 VAL C 340     -15.146  10.590 -21.317  0.00  0.00      CHA1  
ATOM   4233 HG11 VAL C 340     -15.468  10.992 -20.333  0.00  0.00      CHA1  
ATOM   4234 HG12 VAL C 340     -15.777   9.714 -21.579  0.00  0.00      CHA1  
ATOM   4235 HG13 VAL C 340     -14.221  10.027 -21.069  0.00  0.00      CHA1  
ATOM   4236  CG2 VAL C 340     -16.159  11.963 -23.102  0.00  0.00      CHA1  
ATOM   4237 HG21 VAL C 340     -17.043  12.052 -22.435  0.00  0.00      CHA1  
ATOM   4238 HG22 VAL C 340     -15.985  12.889 -23.691  0.00  0.00      CHA1  
ATOM   4239 HG23 VAL C 340     -16.237  11.140 -23.844  0.00  0.00      CHA1  
ATOM   4240  C   VAL C 340     -14.584  13.387 -20.813  0.00  0.00      CHA1  
ATOM   4241  O   VAL C 340     -15.300  14.377 -20.940  0.00  0.00      CHA1  
ATOM   4242  N   ALA C 341     -14.116  13.131 -19.575  0.00  0.00      CHA1  
ATOM   4243  HN  ALA C 341     -13.533  12.334 -19.434  0.00  0.00      CHA1  
ATOM   4244  CA  ALA C 341     -14.467  13.865 -18.422  0.00  0.00      CHA1  
ATOM   4245  HA  ALA C 341     -14.558  14.874 -18.797  0.00  0.00      CHA1  
ATOM   4246  CB  ALA C 341     -15.842  13.312 -17.820  0.00  0.00      CHA1  
ATOM   4247  HB1 ALA C 341     -16.214  13.700 -16.848  0.00  0.00      CHA1  
ATOM   4248  HB2 ALA C 341     -16.665  13.653 -18.484  0.00  0.00      CHA1  
ATOM   4249  HB3 ALA C 341     -15.814  12.211 -17.672  0.00  0.00      CHA1  
ATOM   4250  C   ALA C 341     -13.349  14.015 -17.324  0.00  0.00      CHA1  
ATOM   4251  O   ALA C 341     -12.507  14.927 -17.265  0.00  0.00      CHA1  
ATOM   4252  N   GLY C 342     -13.200  13.073 -16.445  0.00  0.00      CHA1  
ATOM   4253  HN  GLY C 342     -13.909  12.398 -16.636  0.00  0.00      CHA1  
ATOM   4254  CA  GLY C 342     -12.263  13.122 -15.295  0.00  0.00      CHA1  
ATOM   4255  HA1 GLY C 342     -11.269  12.851 -15.621  0.00  0.00      CHA1  
ATOM   4256  HA2 GLY C 342     -12.628  12.354 -14.629  0.00  0.00      CHA1  
ATOM   4257  C   GLY C 342     -12.070  14.387 -14.495  0.00  0.00      CHA1  
ATOM   4258  O   GLY C 342     -10.984  14.986 -14.538  0.00  0.00      CHA1  
ATOM   4259  N   PRO C 343     -13.104  14.883 -13.840  0.00  0.00      CHA1  
ATOM   4260  CD  PRO C 343     -14.555  14.606 -13.987  0.00  0.00      CHA1  
ATOM   4261  HD1 PRO C 343     -14.822  13.675 -13.443  0.00  0.00      CHA1  
ATOM   4262  HD2 PRO C 343     -14.759  14.566 -15.079  0.00  0.00      CHA1  
ATOM   4263  CA  PRO C 343     -12.983  16.131 -13.064  0.00  0.00      CHA1  
ATOM   4264  HA  PRO C 343     -12.039  16.606 -13.287  0.00  0.00      CHA1  
ATOM   4265  CB  PRO C 343     -14.227  16.876 -13.501  0.00  0.00      CHA1  
ATOM   4266  HB1 PRO C 343     -14.201  17.326 -14.516  0.00  0.00      CHA1  
ATOM   4267  HB2 PRO C 343     -14.462  17.653 -12.742  0.00  0.00      CHA1  
ATOM   4268  CG  PRO C 343     -15.296  15.785 -13.384  0.00  0.00      CHA1  
ATOM   4269  HG1 PRO C 343     -16.167  15.996 -14.040  0.00  0.00      CHA1  
ATOM   4270  HG2 PRO C 343     -15.760  15.633 -12.386  0.00  0.00      CHA1  
ATOM   4271  C   PRO C 343     -12.979  15.743 -11.614  0.00  0.00      CHA1  
ATOM   4272  O   PRO C 343     -13.168  16.545 -10.714  0.00  0.00      CHA1  
ATOM   4273  N   LYS C 344     -12.652  14.461 -11.341  0.00  0.00      CHA1  
ATOM   4274  HN  LYS C 344     -12.512  13.884 -12.142  0.00  0.00      CHA1  
ATOM   4275  CA  LYS C 344     -12.745  13.828 -10.061  0.00  0.00      CHA1  
ATOM   4276  HA  LYS C 344     -11.869  14.061  -9.472  0.00  0.00      CHA1  
ATOM   4277  CB  LYS C 344     -14.085  14.019  -9.271  0.00  0.00      CHA1  
ATOM   4278  HB1 LYS C 344     -14.017  13.430  -8.332  0.00  0.00      CHA1  
ATOM   4279  HB2 LYS C 344     -14.021  15.076  -8.934  0.00  0.00      CHA1  
ATOM   4280  CG  LYS C 344     -15.420  13.696  -9.978  0.00  0.00      CHA1  
ATOM   4281  HG1 LYS C 344     -15.406  13.792 -11.085  0.00  0.00      CHA1  
ATOM   4282  HG2 LYS C 344     -15.633  12.637  -9.720  0.00  0.00      CHA1  
ATOM   4283  CD  LYS C 344     -16.552  14.535  -9.511  0.00  0.00      CHA1  
ATOM   4284  HD1 LYS C 344     -16.307  15.619  -9.530  0.00  0.00      CHA1  
ATOM   4285  HD2 LYS C 344     -17.426  14.213 -10.118  0.00  0.00      CHA1  
ATOM   4286  CE  LYS C 344     -16.840  14.261  -8.057  0.00  0.00      CHA1  
ATOM   4287  HE1 LYS C 344     -17.331  13.267  -7.999  0.00  0.00      CHA1  
ATOM   4288  HE2 LYS C 344     -15.874  14.195  -7.513  0.00  0.00      CHA1  
ATOM   4289  NZ  LYS C 344     -17.532  15.356  -7.381  0.00  0.00      CHA1  
ATOM   4290  HZ1 LYS C 344     -17.981  14.980  -6.521  0.00  0.00      CHA1  
ATOM   4291  HZ2 LYS C 344     -16.796  16.048  -7.132  0.00  0.00      CHA1  
ATOM   4292  HZ3 LYS C 344     -18.182  15.786  -8.069  0.00  0.00      CHA1  
ATOM   4293  C   LYS C 344     -12.778  12.333 -10.462  0.00  0.00      CHA1  
ATOM   4294  O   LYS C 344     -13.227  12.071 -11.597  0.00  0.00      CHA1  
ATOM   4295  N   GLY C 345     -12.335  11.439  -9.593  0.00  0.00      CHA1  
ATOM   4296  HN  GLY C 345     -11.927  11.667  -8.713  0.00  0.00      CHA1  
ATOM   4297  CA  GLY C 345     -12.926  10.077  -9.544  0.00  0.00      CHA1  
ATOM   4298  HA1 GLY C 345     -12.255   9.376 -10.019  0.00  0.00      CHA1  
ATOM   4299  HA2 GLY C 345     -13.955  10.225  -9.837  0.00  0.00      CHA1  
ATOM   4300  C   GLY C 345     -12.926   9.757  -8.090  0.00  0.00      CHA1  
ATOM   4301  O   GLY C 345     -12.459  10.571  -7.276  0.00  0.00      CHA1  
ATOM   4302  N   PRO C 346     -13.506   8.630  -7.715  0.00  0.00      CHA1  
ATOM   4303  CD  PRO C 346     -14.383   7.828  -8.599  0.00  0.00      CHA1  
ATOM   4304  HD1 PRO C 346     -13.839   6.930  -8.961  0.00  0.00      CHA1  
ATOM   4305  HD2 PRO C 346     -14.908   8.439  -9.364  0.00  0.00      CHA1  
ATOM   4306  CA  PRO C 346     -13.611   8.131  -6.313  0.00  0.00      CHA1  
ATOM   4307  HA  PRO C 346     -13.960   8.914  -5.656  0.00  0.00      CHA1  
ATOM   4308  CB  PRO C 346     -14.631   7.020  -6.399  0.00  0.00      CHA1  
ATOM   4309  HB1 PRO C 346     -15.313   6.998  -5.522  0.00  0.00      CHA1  
ATOM   4310  HB2 PRO C 346     -14.230   5.990  -6.508  0.00  0.00      CHA1  
ATOM   4311  CG  PRO C 346     -15.447   7.375  -7.631  0.00  0.00      CHA1  
ATOM   4312  HG1 PRO C 346     -16.203   8.169  -7.451  0.00  0.00      CHA1  
ATOM   4313  HG2 PRO C 346     -15.913   6.462  -8.058  0.00  0.00      CHA1  
ATOM   4314  C   PRO C 346     -12.378   7.625  -5.701  0.00  0.00      CHA1  
ATOM   4315  O   PRO C 346     -12.360   6.687  -4.912  0.00  0.00      CHA1  
ATOM   4316  N   ALA C 347     -11.293   8.200  -6.029  0.00  0.00      CHA1  
ATOM   4317  HN  ALA C 347     -11.342   8.982  -6.647  0.00  0.00      CHA1  
ATOM   4318  CA  ALA C 347      -9.969   8.003  -5.497  0.00  0.00      CHA1  
ATOM   4319  HA  ALA C 347      -9.691   6.963  -5.418  0.00  0.00      CHA1  
ATOM   4320  CB  ALA C 347      -8.935   8.455  -6.582  0.00  0.00      CHA1  
ATOM   4321  HB1 ALA C 347      -9.065   9.507  -6.917  0.00  0.00      CHA1  
ATOM   4322  HB2 ALA C 347      -7.856   8.262  -6.399  0.00  0.00      CHA1  
ATOM   4323  HB3 ALA C 347      -9.283   8.065  -7.562  0.00  0.00      CHA1  
ATOM   4324  C   ALA C 347      -9.596   8.640  -4.176  0.00  0.00      CHA1  
ATOM   4325  O   ALA C 347      -9.823   9.844  -3.824  0.00  0.00      CHA1  
ATOM   4326  N   GLY C 348      -8.996   7.779  -3.355  0.00  0.00      CHA1  
ATOM   4327  HN  GLY C 348      -8.800   6.834  -3.602  0.00  0.00      CHA1  
ATOM   4328  CA  GLY C 348      -8.703   8.067  -1.921  0.00  0.00      CHA1  
ATOM   4329  HA1 GLY C 348      -8.286   9.063  -1.928  0.00  0.00      CHA1  
ATOM   4330  HA2 GLY C 348      -8.063   7.313  -1.487  0.00  0.00      CHA1  
ATOM   4331  C   GLY C 348      -9.861   8.202  -1.018  0.00  0.00      CHA1  
ATOM   4332  O   GLY C 348     -11.029   8.026  -1.335  0.00  0.00      CHA1  
ATOM   4333  N   GLU C 349      -9.597   8.371   0.254  0.00  0.00      CHA1  
ATOM   4334  HN  GLU C 349      -8.657   8.560   0.526  0.00  0.00      CHA1  
ATOM   4335  CA  GLU C 349     -10.589   8.461   1.328  0.00  0.00      CHA1  
ATOM   4336  HA  GLU C 349     -11.551   8.796   0.969  0.00  0.00      CHA1  
ATOM   4337  CB  GLU C 349     -10.970   7.091   1.959  0.00  0.00      CHA1  
ATOM   4338  HB1 GLU C 349     -11.562   6.457   1.265  0.00  0.00      CHA1  
ATOM   4339  HB2 GLU C 349     -10.054   6.520   2.219  0.00  0.00      CHA1  
ATOM   4340  CG  GLU C 349     -11.890   7.068   3.223  0.00  0.00      CHA1  
ATOM   4341  HG1 GLU C 349     -12.099   5.989   3.385  0.00  0.00      CHA1  
ATOM   4342  HG2 GLU C 349     -11.513   7.573   4.139  0.00  0.00      CHA1  
ATOM   4343  CD  GLU C 349     -13.236   7.622   2.931  0.00  0.00      CHA1  
ATOM   4344  OE1 GLU C 349     -13.402   8.862   2.930  0.00  0.00      CHA1  
ATOM   4345  OE2 GLU C 349     -14.276   6.913   2.747  0.00  0.00      CHA1  
ATOM   4346  C   GLU C 349      -9.944   9.394   2.333  0.00  0.00      CHA1  
ATOM   4347  O   GLU C 349      -8.806   9.841   2.169  0.00  0.00      CHA1  
ATOM   4348  N   ARG C 350     -10.786   9.833   3.305  0.00  0.00      CHA1  
ATOM   4349  HN  ARG C 350     -11.703   9.463   3.179  0.00  0.00      CHA1  
ATOM   4350  CA  ARG C 350     -10.451  10.577   4.485  0.00  0.00      CHA1  
ATOM   4351  HA  ARG C 350     -10.068  11.547   4.207  0.00  0.00      CHA1  
ATOM   4352  CB  ARG C 350     -11.690  11.087   5.242  0.00  0.00      CHA1  
ATOM   4353  HB1 ARG C 350     -12.382  11.612   4.549  0.00  0.00      CHA1  
ATOM   4354  HB2 ARG C 350     -12.339  10.290   5.662  0.00  0.00      CHA1  
ATOM   4355  CG  ARG C 350     -11.525  11.927   6.560  0.00  0.00      CHA1  
ATOM   4356  HG1 ARG C 350     -10.641  12.558   6.325  0.00  0.00      CHA1  
ATOM   4357  HG2 ARG C 350     -12.357  12.663   6.545  0.00  0.00      CHA1  
ATOM   4358  CD  ARG C 350     -11.355  11.286   7.877  0.00  0.00      CHA1  
ATOM   4359  HD1 ARG C 350     -10.477  10.610   7.798  0.00  0.00      CHA1  
ATOM   4360  HD2 ARG C 350     -11.065  12.078   8.599  0.00  0.00      CHA1  
ATOM   4361  NE  ARG C 350     -12.616  10.552   8.327  0.00  0.00      CHA1  
ATOM   4362  HE  ARG C 350     -13.412  11.107   8.567  0.00  0.00      CHA1  
ATOM   4363  CZ  ARG C 350     -12.855   9.309   8.103  0.00  0.00      CHA1  
ATOM   4364  NH1 ARG C 350     -12.050   8.414   7.620  0.00  0.00      CHA1  
ATOM   4365 HH11 ARG C 350     -12.473   7.508   7.626  0.00  0.00      CHA1  
ATOM   4366 HH12 ARG C 350     -11.198   8.701   7.183  0.00  0.00      CHA1  
ATOM   4367  NH2 ARG C 350     -13.976   8.888   8.569  0.00  0.00      CHA1  
ATOM   4368 HH21 ARG C 350     -14.286   7.957   8.380  0.00  0.00      CHA1  
ATOM   4369 HH22 ARG C 350     -14.690   9.517   8.878  0.00  0.00      CHA1  
ATOM   4370  C   ARG C 350      -9.355  10.098   5.373  0.00  0.00      CHA1  
ATOM   4371  O   ARG C 350      -9.464   8.980   5.939  0.00  0.00      CHA1  
ATOM   4372  N   GLY C 351      -8.284  10.910   5.563  0.00  0.00      CHA1  
ATOM   4373  HN  GLY C 351      -8.300  11.854   5.242  0.00  0.00      CHA1  
ATOM   4374  CA  GLY C 351      -7.111  10.606   6.398  0.00  0.00      CHA1  
ATOM   4375  HA1 GLY C 351      -6.636  11.561   6.568  0.00  0.00      CHA1  
ATOM   4376  HA2 GLY C 351      -6.540   9.926   5.784  0.00  0.00      CHA1  
ATOM   4377  C   GLY C 351      -7.327   9.855   7.734  0.00  0.00      CHA1  
ATOM   4378  O   GLY C 351      -8.449   9.800   8.273  0.00  0.00      CHA1  
ATOM   4379  N   SER C 352      -6.264   9.204   8.259  0.00  0.00      CHA1  
ATOM   4380  HN  SER C 352      -5.365   9.343   7.852  0.00  0.00      CHA1  
ATOM   4381  CA  SER C 352      -6.367   8.281   9.428  0.00  0.00      CHA1  
ATOM   4382  HA  SER C 352      -7.405   7.984   9.385  0.00  0.00      CHA1  
ATOM   4383  CB  SER C 352      -5.471   6.996   9.327  0.00  0.00      CHA1  
ATOM   4384  HB1 SER C 352      -5.851   6.558   8.380  0.00  0.00      CHA1  
ATOM   4385  HB2 SER C 352      -4.411   7.325   9.366  0.00  0.00      CHA1  
ATOM   4386  OG  SER C 352      -5.596   6.005  10.406  0.00  0.00      CHA1  
ATOM   4387  HG1 SER C 352      -4.901   5.373  10.207  0.00  0.00      CHA1  
ATOM   4388  C   SER C 352      -5.901   8.940  10.700  0.00  0.00      CHA1  
ATOM   4389  O   SER C 352      -5.031   9.793  10.685  0.00  0.00      CHA1  
ATOM   4390  N   HYP C 353      -6.468   8.696  11.827  0.00  0.00      CHA1  
ATOM   4391  CD  HYP C 353      -7.741   7.970  11.919  0.00  0.00      CHA1  
ATOM   4392  HD1 HYP C 353      -8.563   8.632  11.571  0.00  0.00      CHA1  
ATOM   4393  HD2 HYP C 353      -7.833   7.085  11.254  0.00  0.00      CHA1  
ATOM   4394  CA  HYP C 353      -6.166   9.270  13.149  0.00  0.00      CHA1  
ATOM   4395  HA  HYP C 353      -6.325  10.338  13.115  0.00  0.00      CHA1  
ATOM   4396  CB  HYP C 353      -7.208   8.513  14.132  0.00  0.00      CHA1  
ATOM   4397  HB1 HYP C 353      -7.995   9.220  14.474  0.00  0.00      CHA1  
ATOM   4398  HB2 HYP C 353      -6.868   7.989  15.051  0.00  0.00      CHA1  
ATOM   4399  CG  HYP C 353      -7.861   7.383  13.269  0.00  0.00      CHA1  
ATOM   4400  HG  HYP C 353      -8.933   7.392  13.563  0.00  0.00      CHA1  
ATOM   4401  OE  HYP C 353      -7.079   6.182  13.425  0.00  0.00      CHA1  
ATOM   4402  HE  HYP C 353      -7.178   5.914  14.342  0.00  0.00      CHA1  
ATOM   4403  C   HYP C 353      -4.692   8.945  13.521  0.00  0.00      CHA1  
ATOM   4404  O   HYP C 353      -3.951   9.933  13.626  0.00  0.00      CHA1  
ATOM   4405  N   GLY C 354      -4.148   7.739  13.685  0.00  0.00      CHA1  
ATOM   4406  HN  GLY C 354      -4.769   6.966  13.793  0.00  0.00      CHA1  
ATOM   4407  CA  GLY C 354      -2.752   7.537  14.186  0.00  0.00      CHA1  
ATOM   4408  HA1 GLY C 354      -2.070   7.774  13.382  0.00  0.00      CHA1  
ATOM   4409  HA2 GLY C 354      -2.869   6.505  14.482  0.00  0.00      CHA1  
ATOM   4410  C   GLY C 354      -2.358   8.212  15.533  0.00  0.00      CHA1  
ATOM   4411  O   GLY C 354      -2.940   7.820  16.570  0.00  0.00      CHA1  
ATOM   4412  N   PRO C 355      -1.337   9.106  15.545  0.00  0.00      CHA1  
ATOM   4413  CD  PRO C 355      -0.709   9.752  14.392  0.00  0.00      CHA1  
ATOM   4414  HD1 PRO C 355      -1.470  10.090  13.656  0.00  0.00      CHA1  
ATOM   4415  HD2 PRO C 355       0.091   9.100  13.981  0.00  0.00      CHA1  
ATOM   4416  CA  PRO C 355      -0.674   9.447  16.782  0.00  0.00      CHA1  
ATOM   4417  HA  PRO C 355      -0.178   8.549  17.121  0.00  0.00      CHA1  
ATOM   4418  CB  PRO C 355       0.487  10.418  16.410  0.00  0.00      CHA1  
ATOM   4419  HB1 PRO C 355       1.381   9.819  16.133  0.00  0.00      CHA1  
ATOM   4420  HB2 PRO C 355       0.712  11.274  17.082  0.00  0.00      CHA1  
ATOM   4421  CG  PRO C 355      -0.145  10.901  15.141  0.00  0.00      CHA1  
ATOM   4422  HG1 PRO C 355       0.706  11.269  14.529  0.00  0.00      CHA1  
ATOM   4423  HG2 PRO C 355      -0.894  11.696  15.343  0.00  0.00      CHA1  
ATOM   4424  C   PRO C 355      -1.477   9.796  18.028  0.00  0.00      CHA1  
ATOM   4425  O   PRO C 355      -2.315  10.702  18.001  0.00  0.00      CHA1  
ATOM   4426  N   ALA C 356      -1.134   9.101  19.178  0.00  0.00      CHA1  
ATOM   4427  HN  ALA C 356      -0.404   8.424  19.225  0.00  0.00      CHA1  
ATOM   4428  CA  ALA C 356      -1.809   9.435  20.428  0.00  0.00      CHA1  
ATOM   4429  HA  ALA C 356      -2.797   9.863  20.346  0.00  0.00      CHA1  
ATOM   4430  CB  ALA C 356      -1.875   8.191  21.391  0.00  0.00      CHA1  
ATOM   4431  HB1 ALA C 356      -1.886   8.611  22.419  0.00  0.00      CHA1  
ATOM   4432  HB2 ALA C 356      -2.840   7.649  21.299  0.00  0.00      CHA1  
ATOM   4433  HB3 ALA C 356      -0.982   7.544  21.251  0.00  0.00      CHA1  
ATOM   4434  C   ALA C 356      -0.952  10.567  21.059  0.00  0.00      CHA1  
ATOM   4435  O   ALA C 356       0.270  10.506  21.201  0.00  0.00      CHA1  
ATOM   4436  N   GLY C 357      -1.593  11.628  21.535  0.00  0.00      CHA1  
ATOM   4437  HN  GLY C 357      -2.589  11.595  21.567  0.00  0.00      CHA1  
ATOM   4438  CA  GLY C 357      -1.002  12.782  22.230  0.00  0.00      CHA1  
ATOM   4439  HA1 GLY C 357      -1.879  13.407  22.306  0.00  0.00      CHA1  
ATOM   4440  HA2 GLY C 357      -0.249  13.192  21.573  0.00  0.00      CHA1  
ATOM   4441  C   GLY C 357      -0.572  12.656  23.657  0.00  0.00      CHA1  
ATOM   4442  O   GLY C 357      -1.456  12.381  24.513  0.00  0.00      CHA1  
ATOM   4443  N   PRO C 358       0.734  12.805  24.094  0.00  0.00      CHA1  
ATOM   4444  CD  PRO C 358       1.886  12.898  23.196  0.00  0.00      CHA1  
ATOM   4445  HD1 PRO C 358       1.868  13.946  22.828  0.00  0.00      CHA1  
ATOM   4446  HD2 PRO C 358       1.827  12.136  22.390  0.00  0.00      CHA1  
ATOM   4447  CA  PRO C 358       1.103  13.157  25.438  0.00  0.00      CHA1  
ATOM   4448  HA  PRO C 358       1.003  12.218  25.963  0.00  0.00      CHA1  
ATOM   4449  CB  PRO C 358       2.530  13.464  25.355  0.00  0.00      CHA1  
ATOM   4450  HB1 PRO C 358       3.162  13.312  26.256  0.00  0.00      CHA1  
ATOM   4451  HB2 PRO C 358       2.730  14.504  25.020  0.00  0.00      CHA1  
ATOM   4452  CG  PRO C 358       3.049  12.639  24.127  0.00  0.00      CHA1  
ATOM   4453  HG1 PRO C 358       3.189  11.560  24.351  0.00  0.00      CHA1  
ATOM   4454  HG2 PRO C 358       4.023  12.994  23.730  0.00  0.00      CHA1  
ATOM   4455  C   PRO C 358       0.179  14.053  26.257  0.00  0.00      CHA1  
ATOM   4456  O   PRO C 358      -0.196  15.110  25.794  0.00  0.00      CHA1  
ATOM   4457  N   LYS C 359      -0.189  13.535  27.482  0.00  0.00      CHA1  
ATOM   4458  HN  LYS C 359       0.104  12.655  27.847  0.00  0.00      CHA1  
ATOM   4459  CA  LYS C 359      -1.047  14.250  28.400  0.00  0.00      CHA1  
ATOM   4460  HA  LYS C 359      -1.267  13.547  29.189  0.00  0.00      CHA1  
ATOM   4461  CB  LYS C 359      -0.261  15.431  28.990  0.00  0.00      CHA1  
ATOM   4462  HB1 LYS C 359       0.030  16.068  28.128  0.00  0.00      CHA1  
ATOM   4463  HB2 LYS C 359      -0.881  15.948  29.753  0.00  0.00      CHA1  
ATOM   4464  CG  LYS C 359       1.029  15.101  29.822  0.00  0.00      CHA1  
ATOM   4465  HG1 LYS C 359       0.811  14.237  30.485  0.00  0.00      CHA1  
ATOM   4466  HG2 LYS C 359       1.643  14.918  28.914  0.00  0.00      CHA1  
ATOM   4467  CD  LYS C 359       1.676  16.284  30.538  0.00  0.00      CHA1  
ATOM   4468  HD1 LYS C 359       1.839  17.201  29.931  0.00  0.00      CHA1  
ATOM   4469  HD2 LYS C 359       0.938  16.745  31.228  0.00  0.00      CHA1  
ATOM   4470  CE  LYS C 359       2.879  16.127  31.444  0.00  0.00      CHA1  
ATOM   4471  HE1 LYS C 359       3.365  17.092  31.703  0.00  0.00      CHA1  
ATOM   4472  HE2 LYS C 359       2.731  15.502  32.351  0.00  0.00      CHA1  
ATOM   4473  NZ  LYS C 359       3.846  15.360  30.677  0.00  0.00      CHA1  
ATOM   4474  HZ1 LYS C 359       3.469  14.502  30.226  0.00  0.00      CHA1  
ATOM   4475  HZ2 LYS C 359       4.279  16.006  29.987  0.00  0.00      CHA1  
ATOM   4476  HZ3 LYS C 359       4.601  15.005  31.297  0.00  0.00      CHA1  
ATOM   4477  C   LYS C 359      -2.410  14.542  27.787  0.00  0.00      CHA1  
ATOM   4478  O   LYS C 359      -2.791  13.775  26.879  0.00  0.00      CHA1  
ATOM   4479  N   GLY C 360      -3.256  15.368  28.376  0.00  0.00      CHA1  
ATOM   4480  HN  GLY C 360      -3.164  15.646  29.329  0.00  0.00      CHA1  
ATOM   4481  CA  GLY C 360      -4.491  15.748  27.616  0.00  0.00      CHA1  
ATOM   4482  HA1 GLY C 360      -4.104  16.087  26.667  0.00  0.00      CHA1  
ATOM   4483  HA2 GLY C 360      -4.807  16.584  28.223  0.00  0.00      CHA1  
ATOM   4484  C   GLY C 360      -5.672  14.809  27.431  0.00  0.00      CHA1  
ATOM   4485  O   GLY C 360      -6.653  15.028  26.672  0.00  0.00      CHA1  
ATOM   4486  N   SER C 361      -5.611  13.690  28.208  0.00  0.00      CHA1  
ATOM   4487  HN  SER C 361      -4.829  13.660  28.826  0.00  0.00      CHA1  
ATOM   4488  CA  SER C 361      -6.674  12.697  28.264  0.00  0.00      CHA1  
ATOM   4489  HA  SER C 361      -7.436  12.880  27.521  0.00  0.00      CHA1  
ATOM   4490  CB  SER C 361      -6.150  11.331  27.827  0.00  0.00      CHA1  
ATOM   4491  HB1 SER C 361      -5.551  11.499  26.907  0.00  0.00      CHA1  
ATOM   4492  HB2 SER C 361      -5.477  10.974  28.635  0.00  0.00      CHA1  
ATOM   4493  OG  SER C 361      -7.161  10.395  27.473  0.00  0.00      CHA1  
ATOM   4494  HG1 SER C 361      -6.791   9.517  27.351  0.00  0.00      CHA1  
ATOM   4495  C   SER C 361      -7.185  12.480  29.676  0.00  0.00      CHA1  
ATOM   4496  O   SER C 361      -6.623  11.830  30.527  0.00  0.00      CHA1  
ATOM   4497  N   HYP C 362      -8.367  13.071  29.869  0.00  0.00      CHA1  
ATOM   4498  CD  HYP C 362      -8.886  14.294  29.205  0.00  0.00      CHA1  
ATOM   4499  HD1 HYP C 362      -8.895  14.277  28.094  0.00  0.00      CHA1  
ATOM   4500  HD2 HYP C 362      -8.432  15.222  29.615  0.00  0.00      CHA1  
ATOM   4501  CA  HYP C 362      -9.116  12.974  31.093  0.00  0.00      CHA1  
ATOM   4502  HA  HYP C 362      -8.376  13.320  31.800  0.00  0.00      CHA1  
ATOM   4503  CB  HYP C 362     -10.316  13.955  31.037  0.00  0.00      CHA1  
ATOM   4504  HB1 HYP C 362     -10.138  14.837  31.689  0.00  0.00      CHA1  
ATOM   4505  HB2 HYP C 362     -11.182  13.480  31.544  0.00  0.00      CHA1  
ATOM   4506  CG  HYP C 362     -10.431  14.375  29.605  0.00  0.00      CHA1  
ATOM   4507  HG  HYP C 362     -10.730  15.426  29.405  0.00  0.00      CHA1  
ATOM   4508  OE  HYP C 362     -11.175  13.406  28.901  0.00  0.00      CHA1  
ATOM   4509  HE  HYP C 362     -11.338  13.696  28.001  0.00  0.00      CHA1  
ATOM   4510  C   HYP C 362      -9.465  11.597  31.688  0.00  0.00      CHA1  
ATOM   4511  O   HYP C 362     -10.391  10.880  31.268  0.00  0.00      CHA1  
ATOM   4512  N   GLY C 363      -8.813  11.230  32.816  0.00  0.00      CHA1  
ATOM   4513  HN  GLY C 363      -8.133  11.843  33.211  0.00  0.00      CHA1  
ATOM   4514  CA  GLY C 363      -9.021   9.936  33.397  0.00  0.00      CHA1  
ATOM   4515  HA1 GLY C 363      -8.096   9.386  33.311  0.00  0.00      CHA1  
ATOM   4516  HA2 GLY C 363      -9.897   9.465  32.977  0.00  0.00      CHA1  
ATOM   4517  C   GLY C 363      -9.307   9.962  34.836  0.00  0.00      CHA1  
ATOM   4518  O   GLY C 363      -9.716   8.887  35.340  0.00  0.00      CHA1  
ATOM   4519  N   GLU C 364      -9.161  11.125  35.455  0.00  0.00      CHA1  
ATOM   4520  HN  GLU C 364      -8.779  11.913  34.977  0.00  0.00      CHA1  
ATOM   4521  CA  GLU C 364      -9.540  11.256  36.897  0.00  0.00      CHA1  
ATOM   4522  HA  GLU C 364      -9.292  12.275  37.154  0.00  0.00      CHA1  
ATOM   4523  CB  GLU C 364     -11.057  11.390  37.223  0.00  0.00      CHA1  
ATOM   4524  HB1 GLU C 364     -11.481  10.434  36.849  0.00  0.00      CHA1  
ATOM   4525  HB2 GLU C 364     -11.186  11.422  38.326  0.00  0.00      CHA1  
ATOM   4526  CG  GLU C 364     -11.757  12.667  36.725  0.00  0.00      CHA1  
ATOM   4527  HG1 GLU C 364     -11.264  13.610  37.045  0.00  0.00      CHA1  
ATOM   4528  HG2 GLU C 364     -11.746  12.725  35.616  0.00  0.00      CHA1  
ATOM   4529  CD  GLU C 364     -13.214  12.748  37.235  0.00  0.00      CHA1  
ATOM   4530  OE1 GLU C 364     -13.494  12.402  38.376  0.00  0.00      CHA1  
ATOM   4531  OE2 GLU C 364     -14.154  12.990  36.440  0.00  0.00      CHA1  
ATOM   4532  C   GLU C 364      -8.798  10.319  37.914  0.00  0.00      CHA1  
ATOM   4533  O   GLU C 364      -7.584  10.262  37.909  0.00  0.00      CHA1  
ATOM   4534  N   ALA C 365      -9.515   9.587  38.794  0.00  0.00      CHA1  
ATOM   4535  HN  ALA C 365     -10.511   9.555  38.803  0.00  0.00      CHA1  
ATOM   4536  CA  ALA C 365      -8.967   8.854  39.912  0.00  0.00      CHA1  
ATOM   4537  HA  ALA C 365      -8.200   8.229  39.478  0.00  0.00      CHA1  
ATOM   4538  CB  ALA C 365      -8.427   9.744  41.005  0.00  0.00      CHA1  
ATOM   4539  HB1 ALA C 365      -7.930   9.292  41.890  0.00  0.00      CHA1  
ATOM   4540  HB2 ALA C 365      -7.727  10.511  40.609  0.00  0.00      CHA1  
ATOM   4541  HB3 ALA C 365      -9.326  10.316  41.320  0.00  0.00      CHA1  
ATOM   4542  C   ALA C 365     -10.055   7.965  40.552  0.00  0.00      CHA1  
ATOM   4543  O   ALA C 365     -11.287   8.135  40.235  0.00  0.00      CHA1  
ATOM   4544  N   GLY C 366      -9.644   7.022  41.387  0.00  0.00      CHA1  
ATOM   4545  HN  GLY C 366      -8.662   7.069  41.553  0.00  0.00      CHA1  
ATOM   4546  CA  GLY C 366     -10.523   6.126  42.116  0.00  0.00      CHA1  
ATOM   4547  HA1 GLY C 366     -10.152   5.122  42.257  0.00  0.00      CHA1  
ATOM   4548  HA2 GLY C 366     -11.491   6.200  41.642  0.00  0.00      CHA1  
ATOM   4549  C   GLY C 366     -10.866   6.660  43.518  0.00  0.00      CHA1  
ATOM   4550  O   GLY C 366     -10.944   7.880  43.776  0.00  0.00      CHA1  
ATOM   4551  N   ARG C 367     -11.127   5.683  44.427  0.00  0.00      CHA1  
ATOM   4552  HN  ARG C 367     -10.880   4.722  44.336  0.00  0.00      CHA1  
ATOM   4553  CA  ARG C 367     -11.692   6.053  45.717  0.00  0.00      CHA1  
ATOM   4554  HA  ARG C 367     -12.670   6.430  45.456  0.00  0.00      CHA1  
ATOM   4555  CB  ARG C 367     -11.891   4.689  46.465  0.00  0.00      CHA1  
ATOM   4556  HB1 ARG C 367     -12.331   3.907  45.811  0.00  0.00      CHA1  
ATOM   4557  HB2 ARG C 367     -10.914   4.321  46.844  0.00  0.00      CHA1  
ATOM   4558  CG  ARG C 367     -12.968   4.855  47.585  0.00  0.00      CHA1  
ATOM   4559  HG1 ARG C 367     -12.607   5.637  48.286  0.00  0.00      CHA1  
ATOM   4560  HG2 ARG C 367     -13.846   5.311  47.080  0.00  0.00      CHA1  
ATOM   4561  CD  ARG C 367     -13.351   3.456  48.258  0.00  0.00      CHA1  
ATOM   4562  HD1 ARG C 367     -13.455   2.649  47.501  0.00  0.00      CHA1  
ATOM   4563  HD2 ARG C 367     -12.521   3.208  48.954  0.00  0.00      CHA1  
ATOM   4564  NE  ARG C 367     -14.670   3.689  48.979  0.00  0.00      CHA1  
ATOM   4565  HE  ARG C 367     -14.679   4.297  49.773  0.00  0.00      CHA1  
ATOM   4566  CZ  ARG C 367     -15.742   3.867  48.195  0.00  0.00      CHA1  
ATOM   4567  NH1 ARG C 367     -15.777   3.477  47.021  0.00  0.00      CHA1  
ATOM   4568 HH11 ARG C 367     -16.522   3.961  46.562  0.00  0.00      CHA1  
ATOM   4569 HH12 ARG C 367     -15.341   2.587  46.889  0.00  0.00      CHA1  
ATOM   4570  NH2 ARG C 367     -16.768   4.499  48.644  0.00  0.00      CHA1  
ATOM   4571 HH21 ARG C 367     -17.509   4.684  47.999  0.00  0.00      CHA1  
ATOM   4572 HH22 ARG C 367     -16.768   5.072  49.463  0.00  0.00      CHA1  
ATOM   4573  C   ARG C 367     -10.996   7.089  46.727  0.00  0.00      CHA1  
ATOM   4574  O   ARG C 367      -9.832   6.997  47.035  0.00  0.00      CHA1  
ATOM   4575  N   HYP C 368     -11.684   8.134  47.155  0.00  0.00      CHA1  
ATOM   4576  CD  HYP C 368     -12.923   8.542  46.529  0.00  0.00      CHA1  
ATOM   4577  HD1 HYP C 368     -12.913   8.491  45.420  0.00  0.00      CHA1  
ATOM   4578  HD2 HYP C 368     -13.677   7.820  46.907  0.00  0.00      CHA1  
ATOM   4579  CA  HYP C 368     -11.050   9.231  47.944  0.00  0.00      CHA1  
ATOM   4580  HA  HYP C 368      -9.985   9.338  47.802  0.00  0.00      CHA1  
ATOM   4581  CB  HYP C 368     -11.870  10.408  47.419  0.00  0.00      CHA1  
ATOM   4582  HB1 HYP C 368     -11.356  10.803  46.517  0.00  0.00      CHA1  
ATOM   4583  HB2 HYP C 368     -11.727  11.241  48.141  0.00  0.00      CHA1  
ATOM   4584  CG  HYP C 368     -13.275   9.940  47.160  0.00  0.00      CHA1  
ATOM   4585  HG  HYP C 368     -13.909  10.386  46.364  0.00  0.00      CHA1  
ATOM   4586  OE  HYP C 368     -14.071   9.782  48.343  0.00  0.00      CHA1  
ATOM   4587  HE  HYP C 368     -13.972  10.585  48.861  0.00  0.00      CHA1  
ATOM   4588  C   HYP C 368     -11.235   8.982  49.417  0.00  0.00      CHA1  
ATOM   4589  O   HYP C 368     -11.821   9.777  50.170  0.00  0.00      CHA1  
ATOM   4590  N   GLY C 369     -10.787   7.870  49.924  0.00  0.00      CHA1  
ATOM   4591  HN  GLY C 369     -10.007   7.377  49.547  0.00  0.00      CHA1  
ATOM   4592  CA  GLY C 369     -11.195   7.421  51.266  0.00  0.00      CHA1  
ATOM   4593  HA1 GLY C 369     -12.098   7.892  51.628  0.00  0.00      CHA1  
ATOM   4594  HA2 GLY C 369     -10.389   7.689  51.933  0.00  0.00      CHA1  
ATOM   4595  C   GLY C 369     -11.345   5.936  51.360  0.00  0.00      CHA1  
ATOM   4596  O   GLY C 369     -10.981   5.237  50.429  0.00  0.00      CHA1  
ATOM   4597  N   GLU C 370     -11.651   5.501  52.571  0.00  0.00      CHA1  
ATOM   4598  HN  GLU C 370     -11.993   6.149  53.247  0.00  0.00      CHA1  
ATOM   4599  CA  GLU C 370     -11.637   4.175  53.032  0.00  0.00      CHA1  
ATOM   4600  HA  GLU C 370     -11.816   4.253  54.094  0.00  0.00      CHA1  
ATOM   4601  CB  GLU C 370     -12.733   3.314  52.415  0.00  0.00      CHA1  
ATOM   4602  HB1 GLU C 370     -12.507   3.302  51.327  0.00  0.00      CHA1  
ATOM   4603  HB2 GLU C 370     -12.513   2.278  52.749  0.00  0.00      CHA1  
ATOM   4604  CG  GLU C 370     -14.107   3.707  52.922  0.00  0.00      CHA1  
ATOM   4605  HG1 GLU C 370     -14.792   2.972  52.446  0.00  0.00      CHA1  
ATOM   4606  HG2 GLU C 370     -14.304   3.624  54.012  0.00  0.00      CHA1  
ATOM   4607  CD  GLU C 370     -14.691   5.067  52.435  0.00  0.00      CHA1  
ATOM   4608  OE1 GLU C 370     -15.299   5.853  53.240  0.00  0.00      CHA1  
ATOM   4609  OE2 GLU C 370     -14.615   5.299  51.210  0.00  0.00      CHA1  
ATOM   4610  C   GLU C 370     -10.337   3.386  53.021  0.00  0.00      CHA1  
ATOM   4611  O   GLU C 370     -10.235   2.142  53.118  0.00  0.00      CHA1  
ATOM   4612  N   ALA C 371      -9.273   4.246  53.035  0.00  0.00      CHA1  
ATOM   4613  HN  ALA C 371      -9.379   5.227  52.893  0.00  0.00      CHA1  
ATOM   4614  CA  ALA C 371      -7.911   3.947  53.250  0.00  0.00      CHA1  
ATOM   4615  HA  ALA C 371      -7.568   3.562  52.302  0.00  0.00      CHA1  
ATOM   4616  CB  ALA C 371      -7.136   5.304  53.455  0.00  0.00      CHA1  
ATOM   4617  HB1 ALA C 371      -7.344   5.919  52.554  0.00  0.00      CHA1  
ATOM   4618  HB2 ALA C 371      -7.483   5.732  54.420  0.00  0.00      CHA1  
ATOM   4619  HB3 ALA C 371      -6.042   5.117  53.502  0.00  0.00      CHA1  
ATOM   4620  C   ALA C 371      -7.462   2.895  54.329  0.00  0.00      CHA1  
ATOM   4621  O   ALA C 371      -8.156   2.554  55.311  0.00  0.00      CHA1  
ATOM   4622  N   GLY C 372      -6.187   2.440  54.178  0.00  0.00      CHA1  
ATOM   4623  HN  GLY C 372      -5.635   2.917  53.498  0.00  0.00      CHA1  
ATOM   4624  CA  GLY C 372      -5.414   1.470  54.913  0.00  0.00      CHA1  
ATOM   4625  HA1 GLY C 372      -4.496   1.155  54.440  0.00  0.00      CHA1  
ATOM   4626  HA2 GLY C 372      -6.007   0.584  55.088  0.00  0.00      CHA1  
ATOM   4627  C   GLY C 372      -4.917   2.040  56.221  0.00  0.00      CHA1  
ATOM   4628  O   GLY C 372      -4.999   1.481  57.300  0.00  0.00      CHA1  
ATOM   4629  N   LEU C 373      -4.455   3.315  56.230  0.00  0.00      CHA1  
ATOM   4630  HN  LEU C 373      -4.363   3.667  55.302  0.00  0.00      CHA1  
ATOM   4631  CA  LEU C 373      -4.226   4.091  57.373  0.00  0.00      CHA1  
ATOM   4632  HA  LEU C 373      -3.870   3.538  58.230  0.00  0.00      CHA1  
ATOM   4633  CB  LEU C 373      -3.131   5.198  57.260  0.00  0.00      CHA1  
ATOM   4634  HB1 LEU C 373      -2.303   4.636  56.777  0.00  0.00      CHA1  
ATOM   4635  HB2 LEU C 373      -3.475   6.024  56.601  0.00  0.00      CHA1  
ATOM   4636  CG  LEU C 373      -2.608   5.886  58.527  0.00  0.00      CHA1  
ATOM   4637  HG  LEU C 373      -3.455   6.217  59.165  0.00  0.00      CHA1  
ATOM   4638  CD1 LEU C 373      -1.836   4.875  59.386  0.00  0.00      CHA1  
ATOM   4639 HD11 LEU C 373      -1.970   5.128  60.460  0.00  0.00      CHA1  
ATOM   4640 HD12 LEU C 373      -2.079   3.815  59.161  0.00  0.00      CHA1  
ATOM   4641 HD13 LEU C 373      -0.782   4.988  59.054  0.00  0.00      CHA1  
ATOM   4642  CD2 LEU C 373      -1.787   7.125  58.193  0.00  0.00      CHA1  
ATOM   4643 HD21 LEU C 373      -0.920   6.957  57.519  0.00  0.00      CHA1  
ATOM   4644 HD22 LEU C 373      -2.432   7.811  57.603  0.00  0.00      CHA1  
ATOM   4645 HD23 LEU C 373      -1.538   7.786  59.051  0.00  0.00      CHA1  
ATOM   4646  C   LEU C 373      -5.587   4.762  57.839  0.00  0.00      CHA1  
ATOM   4647  O   LEU C 373      -6.149   5.626  57.124  0.00  0.00      CHA1  
ATOM   4648  N   HYP C 374      -6.011   4.528  59.058  0.00  0.00      CHA1  
ATOM   4649  CD  HYP C 374      -6.042   3.142  59.497  0.00  0.00      CHA1  
ATOM   4650  HD1 HYP C 374      -6.503   2.450  58.761  0.00  0.00      CHA1  
ATOM   4651  HD2 HYP C 374      -5.114   2.642  59.849  0.00  0.00      CHA1  
ATOM   4652  CA  HYP C 374      -7.205   5.266  59.550  0.00  0.00      CHA1  
ATOM   4653  HA  HYP C 374      -7.769   5.626  58.702  0.00  0.00      CHA1  
ATOM   4654  CB  HYP C 374      -8.004   4.238  60.283  0.00  0.00      CHA1  
ATOM   4655  HB1 HYP C 374      -8.760   3.794  59.601  0.00  0.00      CHA1  
ATOM   4656  HB2 HYP C 374      -8.552   4.651  61.157  0.00  0.00      CHA1  
ATOM   4657  CG  HYP C 374      -6.957   3.125  60.727  0.00  0.00      CHA1  
ATOM   4658  HG  HYP C 374      -7.468   2.142  60.808  0.00  0.00      CHA1  
ATOM   4659  OE  HYP C 374      -6.391   3.637  61.960  0.00  0.00      CHA1  
ATOM   4660  HE  HYP C 374      -5.876   2.884  62.260  0.00  0.00      CHA1  
ATOM   4661  C   HYP C 374      -6.714   6.458  60.365  0.00  0.00      CHA1  
ATOM   4662  O   HYP C 374      -7.504   7.301  60.724  0.00  0.00      CHA1  
ATOM   4663  N   GLY C 375      -5.391   6.563  60.599  0.00  0.00      CHA1  
ATOM   4664  HN  GLY C 375      -4.857   5.804  60.235  0.00  0.00      CHA1  
ATOM   4665  CA  GLY C 375      -4.666   7.808  61.032  0.00  0.00      CHA1  
ATOM   4666  HA1 GLY C 375      -5.319   8.355  61.695  0.00  0.00      CHA1  
ATOM   4667  HA2 GLY C 375      -4.477   8.310  60.094  0.00  0.00      CHA1  
ATOM   4668  C   GLY C 375      -3.397   7.477  61.758  0.00  0.00      CHA1  
ATOM   4669  O   GLY C 375      -3.272   6.387  62.340  0.00  0.00      CHA1  
ATOM   4670  N   ALA C 376      -2.408   8.360  61.616  0.00  0.00      CHA1  
ATOM   4671  HN  ALA C 376      -2.541   9.149  61.021  0.00  0.00      CHA1  
ATOM   4672  CA  ALA C 376      -1.078   8.263  62.293  0.00  0.00      CHA1  
ATOM   4673  HA  ALA C 376      -0.571   7.325  62.122  0.00  0.00      CHA1  
ATOM   4674  CB  ALA C 376      -0.098   9.282  61.706  0.00  0.00      CHA1  
ATOM   4675  HB1 ALA C 376       0.105   9.073  60.634  0.00  0.00      CHA1  
ATOM   4676  HB2 ALA C 376      -0.603  10.272  61.689  0.00  0.00      CHA1  
ATOM   4677  HB3 ALA C 376       0.819   9.371  62.326  0.00  0.00      CHA1  
ATOM   4678  C   ALA C 376      -1.121   8.415  63.843  0.00  0.00      CHA1  
ATOM   4679  O   ALA C 376      -0.951   9.478  64.464  0.00  0.00      CHA1  
ATOM   4680  N   LYS C 377      -1.527   7.348  64.497  0.00  0.00      CHA1  
ATOM   4681  HN  LYS C 377      -1.440   6.478  64.019  0.00  0.00      CHA1  
ATOM   4682  CA  LYS C 377      -1.759   7.118  65.896  0.00  0.00      CHA1  
ATOM   4683  HA  LYS C 377      -2.679   6.551  65.876  0.00  0.00      CHA1  
ATOM   4684  CB  LYS C 377      -0.720   6.030  66.524  0.00  0.00      CHA1  
ATOM   4685  HB1 LYS C 377      -0.825   6.034  67.630  0.00  0.00      CHA1  
ATOM   4686  HB2 LYS C 377      -0.924   5.047  66.047  0.00  0.00      CHA1  
ATOM   4687  CG  LYS C 377       0.705   6.325  66.055  0.00  0.00      CHA1  
ATOM   4688  HG1 LYS C 377       1.359   5.501  66.413  0.00  0.00      CHA1  
ATOM   4689  HG2 LYS C 377       0.708   6.238  64.947  0.00  0.00      CHA1  
ATOM   4690  CD  LYS C 377       1.374   7.656  66.482  0.00  0.00      CHA1  
ATOM   4691  HD1 LYS C 377       2.298   7.765  65.874  0.00  0.00      CHA1  
ATOM   4692  HD2 LYS C 377       0.683   8.490  66.236  0.00  0.00      CHA1  
ATOM   4693  CE  LYS C 377       1.895   7.754  67.981  0.00  0.00      CHA1  
ATOM   4694  HE1 LYS C 377       2.277   6.750  68.265  0.00  0.00      CHA1  
ATOM   4695  HE2 LYS C 377       2.671   8.549  67.946  0.00  0.00      CHA1  
ATOM   4696  NZ  LYS C 377       0.798   8.176  68.851  0.00  0.00      CHA1  
ATOM   4697  HZ1 LYS C 377       0.238   8.845  68.285  0.00  0.00      CHA1  
ATOM   4698  HZ2 LYS C 377       0.239   7.358  69.168  0.00  0.00      CHA1  
ATOM   4699  HZ3 LYS C 377       0.959   8.760  69.696  0.00  0.00      CHA1  
ATOM   4700  C   LYS C 377      -2.231   8.256  66.943  0.00  0.00      CHA1  
ATOM   4701  O   LYS C 377      -1.422   9.070  67.381  0.00  0.00      CHA1  
ATOM   4702  N   GLY C 378      -3.488   8.285  67.415  0.00  0.00      CHA1  
ATOM   4703  HN  GLY C 378      -4.207   7.691  67.063  0.00  0.00      CHA1  
ATOM   4704  CA  GLY C 378      -3.764   9.175  68.597  0.00  0.00      CHA1  
ATOM   4705  HA1 GLY C 378      -2.862   9.116  69.189  0.00  0.00      CHA1  
ATOM   4706  HA2 GLY C 378      -4.580   8.900  69.248  0.00  0.00      CHA1  
ATOM   4707  C   GLY C 378      -3.969  10.605  68.257  0.00  0.00      CHA1  
ATOM   4708  O   GLY C 378      -3.709  11.176  67.225  0.00  0.00      CHA1  
ATOM   4709  N   LEU C 379      -4.508  11.365  69.272  0.00  0.00      CHA1  
ATOM   4710  HN  LEU C 379      -4.597  10.989  70.191  0.00  0.00      CHA1  
ATOM   4711  CA  LEU C 379      -4.695  12.820  69.158  0.00  0.00      CHA1  
ATOM   4712  HA  LEU C 379      -3.865  13.141  68.545  0.00  0.00      CHA1  
ATOM   4713  CB  LEU C 379      -6.096  13.169  68.514  0.00  0.00      CHA1  
ATOM   4714  HB1 LEU C 379      -6.814  12.424  68.917  0.00  0.00      CHA1  
ATOM   4715  HB2 LEU C 379      -5.955  12.837  67.463  0.00  0.00      CHA1  
ATOM   4716  CG  LEU C 379      -6.629  14.610  68.408  0.00  0.00      CHA1  
ATOM   4717  HG  LEU C 379      -5.766  15.300  68.524  0.00  0.00      CHA1  
ATOM   4718  CD1 LEU C 379      -7.232  14.739  67.044  0.00  0.00      CHA1  
ATOM   4719 HD11 LEU C 379      -7.992  14.023  66.664  0.00  0.00      CHA1  
ATOM   4720 HD12 LEU C 379      -7.678  15.746  66.898  0.00  0.00      CHA1  
ATOM   4721 HD13 LEU C 379      -6.450  14.576  66.272  0.00  0.00      CHA1  
ATOM   4722  CD2 LEU C 379      -7.636  14.896  69.522  0.00  0.00      CHA1  
ATOM   4723 HD21 LEU C 379      -8.134  15.873  69.347  0.00  0.00      CHA1  
ATOM   4724 HD22 LEU C 379      -8.272  13.984  69.525  0.00  0.00      CHA1  
ATOM   4725 HD23 LEU C 379      -7.083  14.880  70.486  0.00  0.00      CHA1  
ATOM   4726  C   LEU C 379      -4.466  13.511  70.404  0.00  0.00      CHA1  
ATOM   4727  O   LEU C 379      -4.953  13.055  71.460  0.00  0.00      CHA1  
ATOM   4728  N   THR C 380      -3.711  14.632  70.381  0.00  0.00      CHA1  
ATOM   4729  HN  THR C 380      -3.252  14.888  69.533  0.00  0.00      CHA1  
ATOM   4730  CA  THR C 380      -3.503  15.692  71.448  0.00  0.00      CHA1  
ATOM   4731  HA  THR C 380      -3.228  15.081  72.295  0.00  0.00      CHA1  
ATOM   4732  CB  THR C 380      -2.366  16.538  71.136  0.00  0.00      CHA1  
ATOM   4733  HB  THR C 380      -2.557  17.552  71.547  0.00  0.00      CHA1  
ATOM   4734  OG1 THR C 380      -2.167  16.715  69.756  0.00  0.00      CHA1  
ATOM   4735  HG1 THR C 380      -1.427  17.320  69.662  0.00  0.00      CHA1  
ATOM   4736  CG2 THR C 380      -1.117  15.970  71.794  0.00  0.00      CHA1  
ATOM   4737 HG21 THR C 380      -1.230  15.753  72.877  0.00  0.00      CHA1  
ATOM   4738 HG22 THR C 380      -0.864  15.055  71.216  0.00  0.00      CHA1  
ATOM   4739 HG23 THR C 380      -0.289  16.692  71.629  0.00  0.00      CHA1  
ATOM   4740  C   THR C 380      -4.724  16.400  71.877  0.00  0.00      CHA1  
ATOM   4741  O   THR C 380      -5.195  17.315  71.198  0.00  0.00      CHA1  
ATOM   4742  N   GLY C 381      -5.238  16.117  73.074  0.00  0.00      CHA1  
ATOM   4743  HN  GLY C 381      -4.837  15.395  73.632  0.00  0.00      CHA1  
ATOM   4744  CA  GLY C 381      -6.480  16.562  73.606  0.00  0.00      CHA1  
ATOM   4745  HA1 GLY C 381      -6.674  15.979  74.495  0.00  0.00      CHA1  
ATOM   4746  HA2 GLY C 381      -7.234  16.345  72.864  0.00  0.00      CHA1  
ATOM   4747  C   GLY C 381      -6.644  18.039  74.002  0.00  0.00      CHA1  
ATOM   4748  O   GLY C 381      -5.836  18.858  73.747  0.00  0.00      CHA1  
ATOM   4749  N   SER C 382      -7.784  18.505  74.559  0.00  0.00      CHA1  
ATOM   4750  HN  SER C 382      -8.591  17.923  74.493  0.00  0.00      CHA1  
ATOM   4751  CA  SER C 382      -7.883  19.822  75.120  0.00  0.00      CHA1  
ATOM   4752  HA  SER C 382      -7.296  20.471  74.488  0.00  0.00      CHA1  
ATOM   4753  CB  SER C 382      -9.367  20.267  75.194  0.00  0.00      CHA1  
ATOM   4754  HB1 SER C 382      -9.921  20.261  74.231  0.00  0.00      CHA1  
ATOM   4755  HB2 SER C 382      -9.886  19.545  75.860  0.00  0.00      CHA1  
ATOM   4756  OG  SER C 382      -9.593  21.588  75.513  0.00  0.00      CHA1  
ATOM   4757  HG1 SER C 382     -10.172  21.603  76.279  0.00  0.00      CHA1  
ATOM   4758  C   SER C 382      -7.260  19.841  76.498  0.00  0.00      CHA1  
ATOM   4759  O   SER C 382      -7.577  18.952  77.325  0.00  0.00      CHA1  
ATOM   4760  N   HYP C 383      -6.246  20.686  76.883  0.00  0.00      CHA1  
ATOM   4761  CD  HYP C 383      -5.740  21.825  76.019  0.00  0.00      CHA1  
ATOM   4762  HD1 HYP C 383      -5.419  21.459  75.020  0.00  0.00      CHA1  
ATOM   4763  HD2 HYP C 383      -6.434  22.673  75.841  0.00  0.00      CHA1  
ATOM   4764  CA  HYP C 383      -5.879  20.932  78.275  0.00  0.00      CHA1  
ATOM   4765  HA  HYP C 383      -6.711  21.144  78.930  0.00  0.00      CHA1  
ATOM   4766  CB  HYP C 383      -4.935  22.193  78.238  0.00  0.00      CHA1  
ATOM   4767  HB1 HYP C 383      -4.096  22.224  78.966  0.00  0.00      CHA1  
ATOM   4768  HB2 HYP C 383      -5.515  23.136  78.321  0.00  0.00      CHA1  
ATOM   4769  CG  HYP C 383      -4.477  22.259  76.766  0.00  0.00      CHA1  
ATOM   4770  HG  HYP C 383      -4.049  23.258  76.539  0.00  0.00      CHA1  
ATOM   4771  OE  HYP C 383      -3.419  21.256  76.675  0.00  0.00      CHA1  
ATOM   4772  HE  HYP C 383      -3.485  20.601  77.374  0.00  0.00      CHA1  
ATOM   4773  C   HYP C 383      -5.101  19.802  78.937  0.00  0.00      CHA1  
ATOM   4774  O   HYP C 383      -3.891  19.745  78.892  0.00  0.00      CHA1  
ATOM   4775  N   GLY C 384      -5.812  18.944  79.754  0.00  0.00      CHA1  
ATOM   4776  HN  GLY C 384      -6.789  18.877  79.569  0.00  0.00      CHA1  
ATOM   4777  CA  GLY C 384      -5.349  18.126  80.908  0.00  0.00      CHA1  
ATOM   4778  HA1 GLY C 384      -4.280  18.180  81.052  0.00  0.00      CHA1  
ATOM   4779  HA2 GLY C 384      -5.706  17.108  80.864  0.00  0.00      CHA1  
ATOM   4780  C   GLY C 384      -5.920  18.536  82.202  0.00  0.00      CHA1  
ATOM   4781  O   GLY C 384      -5.709  19.645  82.722  0.00  0.00      CHA1  
ATOM   4782  N   SER C 385      -6.518  17.561  82.942  0.00  0.00      CHA1  
ATOM   4783  HN  SER C 385      -6.860  16.711  82.550  0.00  0.00      CHA1  
ATOM   4784  CA  SER C 385      -7.274  17.785  84.267  0.00  0.00      CHA1  
ATOM   4785  HA  SER C 385      -8.083  18.480  84.101  0.00  0.00      CHA1  
ATOM   4786  CB  SER C 385      -8.059  16.551  84.689  0.00  0.00      CHA1  
ATOM   4787  HB1 SER C 385      -8.633  16.276  83.779  0.00  0.00      CHA1  
ATOM   4788  HB2 SER C 385      -7.418  15.673  84.917  0.00  0.00      CHA1  
ATOM   4789  OG  SER C 385      -8.908  16.737  85.773  0.00  0.00      CHA1  
ATOM   4790  HG1 SER C 385      -9.658  17.268  85.494  0.00  0.00      CHA1  
ATOM   4791  C   SER C 385      -6.481  18.459  85.382  0.00  0.00      CHA1  
ATOM   4792  O   SER C 385      -5.365  18.018  85.692  0.00  0.00      CHA1  
ATOM   4793  N   HYP C 386      -7.106  19.370  86.112  0.00  0.00      CHA1  
ATOM   4794  CD  HYP C 386      -7.990  20.400  85.640  0.00  0.00      CHA1  
ATOM   4795  HD1 HYP C 386      -8.087  20.344  84.535  0.00  0.00      CHA1  
ATOM   4796  HD2 HYP C 386      -8.949  20.415  86.201  0.00  0.00      CHA1  
ATOM   4797  CA  HYP C 386      -6.472  19.793  87.369  0.00  0.00      CHA1  
ATOM   4798  HA  HYP C 386      -5.402  19.653  87.406  0.00  0.00      CHA1  
ATOM   4799  CB  HYP C 386      -6.851  21.273  87.436  0.00  0.00      CHA1  
ATOM   4800  HB1 HYP C 386      -6.154  21.991  87.920  0.00  0.00      CHA1  
ATOM   4801  HB2 HYP C 386      -7.795  21.335  88.020  0.00  0.00      CHA1  
ATOM   4802  CG  HYP C 386      -7.201  21.674  86.021  0.00  0.00      CHA1  
ATOM   4803  HG  HYP C 386      -7.902  22.533  86.091  0.00  0.00      CHA1  
ATOM   4804  OE  HYP C 386      -5.967  21.824  85.266  0.00  0.00      CHA1  
ATOM   4805  HE  HYP C 386      -5.806  20.928  84.961  0.00  0.00      CHA1  
ATOM   4806  C   HYP C 386      -7.070  18.909  88.477  0.00  0.00      CHA1  
ATOM   4807  O   HYP C 386      -6.964  19.356  89.649  0.00  0.00      CHA1  
ATOM   4808  N   GLY C 387      -7.740  17.736  88.214  0.00  0.00      CHA1  
ATOM   4809  HN  GLY C 387      -7.950  17.657  87.243  0.00  0.00      CHA1  
ATOM   4810  CA  GLY C 387      -8.071  16.622  89.141  0.00  0.00      CHA1  
ATOM   4811  HA1 GLY C 387      -7.134  16.389  89.624  0.00  0.00      CHA1  
ATOM   4812  HA2 GLY C 387      -8.412  15.750  88.603  0.00  0.00      CHA1  
ATOM   4813  C   GLY C 387      -9.169  16.868  90.174  0.00  0.00      CHA1  
ATOM   4814  O   GLY C 387      -9.581  18.005  90.423  0.00  0.00      CHA1  
ATOM   4815  N   PRO C 388      -9.708  15.829  90.839  0.00  0.00      CHA1  
ATOM   4816  CD  PRO C 388      -9.152  14.488  90.946  0.00  0.00      CHA1  
ATOM   4817  HD1 PRO C 388      -8.059  14.414  91.132  0.00  0.00      CHA1  
ATOM   4818  HD2 PRO C 388      -9.502  13.996  90.013  0.00  0.00      CHA1  
ATOM   4819  CA  PRO C 388     -10.469  16.159  92.058  0.00  0.00      CHA1  
ATOM   4820  HA  PRO C 388     -11.249  16.851  91.778  0.00  0.00      CHA1  
ATOM   4821  CB  PRO C 388     -10.999  14.786  92.451  0.00  0.00      CHA1  
ATOM   4822  HB1 PRO C 388     -11.845  14.577  91.763  0.00  0.00      CHA1  
ATOM   4823  HB2 PRO C 388     -11.326  14.682  93.508  0.00  0.00      CHA1  
ATOM   4824  CG  PRO C 388      -9.769  13.886  92.230  0.00  0.00      CHA1  
ATOM   4825  HG1 PRO C 388     -10.104  12.842  92.049  0.00  0.00      CHA1  
ATOM   4826  HG2 PRO C 388      -9.004  13.923  93.035  0.00  0.00      CHA1  
ATOM   4827  C   PRO C 388      -9.602  16.912  93.140  0.00  0.00      CHA1  
ATOM   4828  O   PRO C 388      -8.426  17.177  92.912  0.00  0.00      CHA1  
ATOM   4829  N   ASP C 389     -10.134  17.168  94.321  0.00  0.00      CHA1  
ATOM   4830  HN  ASP C 389     -11.125  17.084  94.384  0.00  0.00      CHA1  
ATOM   4831  CA  ASP C 389      -9.367  17.648  95.473  0.00  0.00      CHA1  
ATOM   4832  HA  ASP C 389      -8.729  18.443  95.115  0.00  0.00      CHA1  
ATOM   4833  CB  ASP C 389     -10.378  18.475  96.390  0.00  0.00      CHA1  
ATOM   4834  HB1 ASP C 389     -10.761  19.293  95.743  0.00  0.00      CHA1  
ATOM   4835  HB2 ASP C 389     -11.211  17.768  96.591  0.00  0.00      CHA1  
ATOM   4836  CG  ASP C 389      -9.838  19.123  97.561  0.00  0.00      CHA1  
ATOM   4837  OD1 ASP C 389      -8.985  19.987  97.459  0.00  0.00      CHA1  
ATOM   4838  OD2 ASP C 389     -10.286  18.761  98.693  0.00  0.00      CHA1  
ATOM   4839  C   ASP C 389      -8.588  16.629  96.179  0.00  0.00      CHA1  
ATOM   4840  O   ASP C 389      -7.415  16.782  96.527  0.00  0.00      CHA1  
ATOM   4841  N   GLY C 390      -9.220  15.436  96.499  0.00  0.00      CHA1  
ATOM   4842  HN  GLY C 390     -10.205  15.332  96.381  0.00  0.00      CHA1  
ATOM   4843  CA  GLY C 390      -8.571  14.173  96.769  0.00  0.00      CHA1  
ATOM   4844  HA1 GLY C 390      -7.904  13.968  95.944  0.00  0.00      CHA1  
ATOM   4845  HA2 GLY C 390      -9.378  13.455  96.793  0.00  0.00      CHA1  
ATOM   4846  C   GLY C 390      -7.730  14.188  98.026  0.00  0.00      CHA1  
ATOM   4847  O   GLY C 390      -7.933  14.914  98.955  0.00  0.00      CHA1  
ATOM   4848  N   LYS C 391      -6.969  13.059  98.108  0.00  0.00      CHA1  
ATOM   4849  HN  LYS C 391      -6.976  12.500  97.282  0.00  0.00      CHA1  
ATOM   4850  CA  LYS C 391      -5.927  12.768  99.020  0.00  0.00      CHA1  
ATOM   4851  HA  LYS C 391      -5.311  11.987  98.600  0.00  0.00      CHA1  
ATOM   4852  CB  LYS C 391      -5.057  14.031  99.446  0.00  0.00      CHA1  
ATOM   4853  HB1 LYS C 391      -5.650  14.665 100.139  0.00  0.00      CHA1  
ATOM   4854  HB2 LYS C 391      -4.309  13.533 100.101  0.00  0.00      CHA1  
ATOM   4855  CG  LYS C 391      -4.495  14.957  98.258  0.00  0.00      CHA1  
ATOM   4856  HG1 LYS C 391      -5.273  15.165  97.492  0.00  0.00      CHA1  
ATOM   4857  HG2 LYS C 391      -4.270  15.972  98.648  0.00  0.00      CHA1  
ATOM   4858  CD  LYS C 391      -3.281  14.310  97.532  0.00  0.00      CHA1  
ATOM   4859  HD1 LYS C 391      -3.627  13.297  97.234  0.00  0.00      CHA1  
ATOM   4860  HD2 LYS C 391      -3.035  14.793  96.562  0.00  0.00      CHA1  
ATOM   4861  CE  LYS C 391      -1.949  14.301  98.345  0.00  0.00      CHA1  
ATOM   4862  HE1 LYS C 391      -1.545  15.331  98.446  0.00  0.00      CHA1  
ATOM   4863  HE2 LYS C 391      -2.164  13.856  99.340  0.00  0.00      CHA1  
ATOM   4864  NZ  LYS C 391      -0.907  13.514  97.685  0.00  0.00      CHA1  
ATOM   4865  HZ1 LYS C 391      -0.176  13.103  98.300  0.00  0.00      CHA1  
ATOM   4866  HZ2 LYS C 391      -1.250  12.776  97.037  0.00  0.00      CHA1  
ATOM   4867  HZ3 LYS C 391      -0.422  14.192  97.062  0.00  0.00      CHA1  
ATOM   4868  C   LYS C 391      -6.405  12.068 100.284  0.00  0.00      CHA1  
ATOM   4869  O   LYS C 391      -6.910  12.692 101.233  0.00  0.00      CHA1  
ATOM   4870  N   THR C 392      -6.197  10.751 100.501  0.00  0.00      CHA1  
ATOM   4871  HN  THR C 392      -5.773  10.222  99.770  0.00  0.00      CHA1  
ATOM   4872  CA  THR C 392      -6.333  10.117 101.787  0.00  0.00      CHA1  
ATOM   4873  HA  THR C 392      -7.246  10.559 102.156  0.00  0.00      CHA1  
ATOM   4874  CB  THR C 392      -6.606   8.579 101.735  0.00  0.00      CHA1  
ATOM   4875  HB  THR C 392      -5.682   7.965 101.789  0.00  0.00      CHA1  
ATOM   4876  OG1 THR C 392      -7.197   8.153 100.472  0.00  0.00      CHA1  
ATOM   4877  HG1 THR C 392      -7.965   8.714 100.344  0.00  0.00      CHA1  
ATOM   4878  CG2 THR C 392      -7.557   8.133 102.896  0.00  0.00      CHA1  
ATOM   4879 HG21 THR C 392      -7.447   8.795 103.781  0.00  0.00      CHA1  
ATOM   4880 HG22 THR C 392      -8.637   8.028 102.659  0.00  0.00      CHA1  
ATOM   4881 HG23 THR C 392      -7.232   7.138 103.269  0.00  0.00      CHA1  
ATOM   4882  C   THR C 392      -5.273  10.397 102.814  0.00  0.00      CHA1  
ATOM   4883  O   THR C 392      -4.802   9.549 103.576  0.00  0.00      CHA1  
ATOM   4884  N   GLY C 393      -4.883  11.670 102.881  0.00  0.00      CHA1  
ATOM   4885  HN  GLY C 393      -5.547  12.221 102.381  0.00  0.00      CHA1  
ATOM   4886  CA  GLY C 393      -3.712  12.290 103.575  0.00  0.00      CHA1  
ATOM   4887  HA1 GLY C 393      -4.090  12.710 104.495  0.00  0.00      CHA1  
ATOM   4888  HA2 GLY C 393      -3.300  13.050 102.928  0.00  0.00      CHA1  
ATOM   4889  C   GLY C 393      -2.552  11.375 103.843  0.00  0.00      CHA1  
ATOM   4890  O   GLY C 393      -2.325  11.081 105.005  0.00  0.00      CHA1  
ATOM   4891  N   PRO C 394      -1.765  10.846 102.911  0.00  0.00      CHA1  
ATOM   4892  CD  PRO C 394      -1.825  11.258 101.572  0.00  0.00      CHA1  
ATOM   4893  HD1 PRO C 394      -1.322  12.204 101.278  0.00  0.00      CHA1  
ATOM   4894  HD2 PRO C 394      -2.894  11.196 101.274  0.00  0.00      CHA1  
ATOM   4895  CA  PRO C 394      -0.589  10.078 103.191  0.00  0.00      CHA1  
ATOM   4896  HA  PRO C 394      -0.880   9.119 103.593  0.00  0.00      CHA1  
ATOM   4897  CB  PRO C 394       0.052   9.806 101.839  0.00  0.00      CHA1  
ATOM   4898  HB1 PRO C 394       0.626   8.855 101.808  0.00  0.00      CHA1  
ATOM   4899  HB2 PRO C 394       0.774  10.637 101.689  0.00  0.00      CHA1  
ATOM   4900  CG  PRO C 394      -1.150  10.101 100.880  0.00  0.00      CHA1  
ATOM   4901  HG1 PRO C 394      -1.726   9.153 100.812  0.00  0.00      CHA1  
ATOM   4902  HG2 PRO C 394      -0.711  10.453  99.922  0.00  0.00      CHA1  
ATOM   4903  C   PRO C 394       0.425  10.753 104.140  0.00  0.00      CHA1  
ATOM   4904  O   PRO C 394       0.927  11.688 103.588  0.00  0.00      CHA1  
ATOM   4905  N   HYP C 395       0.687  10.283 105.381  0.00  0.00      CHA1  
ATOM   4906  CD  HYP C 395       0.043   9.187 106.045  0.00  0.00      CHA1  
ATOM   4907  HD1 HYP C 395      -0.380   9.630 106.972  0.00  0.00      CHA1  
ATOM   4908  HD2 HYP C 395      -0.781   8.641 105.538  0.00  0.00      CHA1  
ATOM   4909  CA  HYP C 395       2.033  10.495 105.990  0.00  0.00      CHA1  
ATOM   4910  HA  HYP C 395       2.762  10.319 105.213  0.00  0.00      CHA1  
ATOM   4911  CB  HYP C 395       2.166   9.448 107.146  0.00  0.00      CHA1  
ATOM   4912  HB1 HYP C 395       1.811   9.953 108.070  0.00  0.00      CHA1  
ATOM   4913  HB2 HYP C 395       3.235   9.266 107.387  0.00  0.00      CHA1  
ATOM   4914  CG  HYP C 395       1.125   8.392 106.749  0.00  0.00      CHA1  
ATOM   4915  HG  HYP C 395       0.906   8.059 107.786  0.00  0.00      CHA1  
ATOM   4916  OE  HYP C 395       1.944   7.533 105.888  0.00  0.00      CHA1  
ATOM   4917  HE  HYP C 395       2.700   7.192 106.370  0.00  0.00      CHA1  
ATOM   4918  C   HYP C 395       2.343  11.934 106.406  0.00  0.00      CHA1  
ATOM   4919  O   HYP C 395       3.481  12.151 106.865  0.00  0.00      CHA1  
ATOM   4920  N   GLY C 396       1.470  12.951 106.195  0.00  0.00      CHA1  
ATOM   4921  HN  GLY C 396       0.635  12.681 105.722  0.00  0.00      CHA1  
ATOM   4922  CA  GLY C 396       1.575  14.344 106.595  0.00  0.00      CHA1  
ATOM   4923  HA1 GLY C 396       0.567  14.727 106.538  0.00  0.00      CHA1  
ATOM   4924  HA2 GLY C 396       2.132  14.904 105.858  0.00  0.00      CHA1  
ATOM   4925  C   GLY C 396       2.139  14.505 108.061  0.00  0.00      CHA1  
ATOM   4926  O   GLY C 396       1.648  13.758 108.927  0.00  0.00      CHA1  
ATOM   4927  N   PRO C 397       3.120  15.366 108.346  0.00  0.00      CHA1  
ATOM   4928  CD  PRO C 397       3.559  16.425 107.478  0.00  0.00      CHA1  
ATOM   4929  HD1 PRO C 397       2.725  17.144 107.329  0.00  0.00      CHA1  
ATOM   4930  HD2 PRO C 397       3.829  15.992 106.491  0.00  0.00      CHA1  
ATOM   4931  CA  PRO C 397       3.686  15.499 109.688  0.00  0.00      CHA1  
ATOM   4932  HA  PRO C 397       3.934  14.534 110.103  0.00  0.00      CHA1  
ATOM   4933  CB  PRO C 397       4.980  16.334 109.386  0.00  0.00      CHA1  
ATOM   4934  HB1 PRO C 397       5.761  15.573 109.172  0.00  0.00      CHA1  
ATOM   4935  HB2 PRO C 397       5.233  17.008 110.233  0.00  0.00      CHA1  
ATOM   4936  CG  PRO C 397       4.808  17.101 108.126  0.00  0.00      CHA1  
ATOM   4937  HG1 PRO C 397       5.735  17.041 107.517  0.00  0.00      CHA1  
ATOM   4938  HG2 PRO C 397       4.531  18.157 108.334  0.00  0.00      CHA1  
ATOM   4939  C   PRO C 397       2.748  16.096 110.649  0.00  0.00      CHA1  
ATOM   4940  O   PRO C 397       1.739  16.710 110.196  0.00  0.00      CHA1  
ATOM   4941  N   ALA C 398       2.882  15.950 111.914  0.00  0.00      CHA1  
ATOM   4942  HN  ALA C 398       3.654  15.360 112.135  0.00  0.00      CHA1  
ATOM   4943  CA  ALA C 398       2.040  16.597 112.915  0.00  0.00      CHA1  
ATOM   4944  HA  ALA C 398       1.069  16.786 112.482  0.00  0.00      CHA1  
ATOM   4945  CB  ALA C 398       1.961  15.700 114.147  0.00  0.00      CHA1  
ATOM   4946  HB1 ALA C 398       1.820  14.670 113.755  0.00  0.00      CHA1  
ATOM   4947  HB2 ALA C 398       2.950  15.809 114.642  0.00  0.00      CHA1  
ATOM   4948  HB3 ALA C 398       1.045  15.938 114.729  0.00  0.00      CHA1  
ATOM   4949  C   ALA C 398       2.506  18.023 113.167  0.00  0.00      CHA1  
ATOM   4950  O   ALA C 398       3.017  18.399 114.259  0.00  0.00      CHA1  
ATOM   4951  N   GLY C 399       2.375  18.879 112.173  0.00  0.00      CHA1  
ATOM   4952  HN  GLY C 399       1.988  18.554 111.313  0.00  0.00      CHA1  
ATOM   4953  CA  GLY C 399       2.729  20.260 112.337  0.00  0.00      CHA1  
ATOM   4954  HA1 GLY C 399       2.815  20.588 111.312  0.00  0.00      CHA1  
ATOM   4955  HA2 GLY C 399       3.600  20.420 112.957  0.00  0.00      CHA1  
ATOM   4956  C   GLY C 399       1.698  21.189 113.049  0.00  0.00      CHA1  
ATOM   4957  O   GLY C 399       1.830  22.418 113.126  0.00  0.00      CHA1  
ATOM   4958  N   GLN C 400       0.622  20.576 113.484  0.00  0.00      CHA1  
ATOM   4959  HN  GLN C 400       0.531  19.629 113.185  0.00  0.00      CHA1  
ATOM   4960  CA  GLN C 400      -0.157  21.128 114.605  0.00  0.00      CHA1  
ATOM   4961  HA  GLN C 400       0.375  21.873 115.179  0.00  0.00      CHA1  
ATOM   4962  CB  GLN C 400      -1.528  21.627 114.131  0.00  0.00      CHA1  
ATOM   4963  HB1 GLN C 400      -1.973  20.856 113.466  0.00  0.00      CHA1  
ATOM   4964  HB2 GLN C 400      -2.198  21.771 115.006  0.00  0.00      CHA1  
ATOM   4965  CG  GLN C 400      -1.548  22.941 113.383  0.00  0.00      CHA1  
ATOM   4966  HG1 GLN C 400      -0.953  22.882 112.446  0.00  0.00      CHA1  
ATOM   4967  HG2 GLN C 400      -2.539  23.225 112.968  0.00  0.00      CHA1  
ATOM   4968  CD  GLN C 400      -1.045  24.027 114.321  0.00  0.00      CHA1  
ATOM   4969  OE1 GLN C 400      -1.804  24.559 115.129  0.00  0.00      CHA1  
ATOM   4970  NE2 GLN C 400       0.243  24.426 114.230  0.00  0.00      CHA1  
ATOM   4971 HE21 GLN C 400       0.436  25.105 114.939  0.00  0.00      CHA1  
ATOM   4972 HE22 GLN C 400       0.968  23.901 113.784  0.00  0.00      CHA1  
ATOM   4973  C   GLN C 400      -0.125  19.899 115.487  0.00  0.00      CHA1  
ATOM   4974  O   GLN C 400      -0.344  18.776 115.058  0.00  0.00      CHA1  
ATOM   4975  N   ASP C 401       0.167  20.118 116.791  0.00  0.00      CHA1  
ATOM   4976  HN  ASP C 401       0.251  21.057 117.116  0.00  0.00      CHA1  
ATOM   4977  CA  ASP C 401       0.514  19.078 117.730  0.00  0.00      CHA1  
ATOM   4978  HA  ASP C 401       0.624  18.069 117.362  0.00  0.00      CHA1  
ATOM   4979  CB  ASP C 401       1.972  19.355 118.242  0.00  0.00      CHA1  
ATOM   4980  HB1 ASP C 401       2.134  18.665 119.098  0.00  0.00      CHA1  
ATOM   4981  HB2 ASP C 401       2.795  19.155 117.523  0.00  0.00      CHA1  
ATOM   4982  CG  ASP C 401       2.190  20.736 118.860  0.00  0.00      CHA1  
ATOM   4983  OD1 ASP C 401       3.323  21.014 119.505  0.00  0.00      CHA1  
ATOM   4984  OD2 ASP C 401       1.310  21.578 118.669  0.00  0.00      CHA1  
ATOM   4985  C   ASP C 401      -0.424  19.104 118.923  0.00  0.00      CHA1  
ATOM   4986  O   ASP C 401      -0.610  18.004 119.380  0.00  0.00      CHA1  
ATOM   4987  N   GLY C 402      -1.090  20.234 119.270  0.00  0.00      CHA1  
ATOM   4988  HN  GLY C 402      -0.626  21.081 119.022  0.00  0.00      CHA1  
ATOM   4989  CA  GLY C 402      -2.059  20.066 120.380  0.00  0.00      CHA1  
ATOM   4990  HA1 GLY C 402      -1.592  19.657 121.264  0.00  0.00      CHA1  
ATOM   4991  HA2 GLY C 402      -2.850  19.403 120.062  0.00  0.00      CHA1  
ATOM   4992  C   GLY C 402      -2.591  21.322 120.976  0.00  0.00      CHA1  
ATOM   4993  O   GLY C 402      -1.891  22.292 121.187  0.00  0.00      CHA1  
ATOM   4994  N   ARG C 403      -3.822  21.407 121.541  0.00  0.00      CHA1  
ATOM   4995  HN  ARG C 403      -4.415  20.606 121.564  0.00  0.00      CHA1  
ATOM   4996  CA  ARG C 403      -4.171  22.646 122.316  0.00  0.00      CHA1  
ATOM   4997  HA  ARG C 403      -3.707  23.530 121.905  0.00  0.00      CHA1  
ATOM   4998  CB  ARG C 403      -5.711  22.935 122.283  0.00  0.00      CHA1  
ATOM   4999  HB1 ARG C 403      -6.058  23.040 121.232  0.00  0.00      CHA1  
ATOM   5000  HB2 ARG C 403      -6.237  21.985 122.517  0.00  0.00      CHA1  
ATOM   5001  CG  ARG C 403      -6.212  23.886 123.514  0.00  0.00      CHA1  
ATOM   5002  HG1 ARG C 403      -5.929  23.498 124.515  0.00  0.00      CHA1  
ATOM   5003  HG2 ARG C 403      -5.820  24.910 123.334  0.00  0.00      CHA1  
ATOM   5004  CD  ARG C 403      -7.731  24.038 123.602  0.00  0.00      CHA1  
ATOM   5005  HD1 ARG C 403      -8.098  24.385 122.613  0.00  0.00      CHA1  
ATOM   5006  HD2 ARG C 403      -8.176  23.046 123.832  0.00  0.00      CHA1  
ATOM   5007  NE  ARG C 403      -8.242  24.911 124.709  0.00  0.00      CHA1  
ATOM   5008  HE  ARG C 403      -8.024  24.801 125.679  0.00  0.00      CHA1  
ATOM   5009  CZ  ARG C 403      -9.228  25.789 124.693  0.00  0.00      CHA1  
ATOM   5010  NH1 ARG C 403      -9.934  25.992 123.661  0.00  0.00      CHA1  
ATOM   5011 HH11 ARG C 403     -10.775  26.512 123.809  0.00  0.00      CHA1  
ATOM   5012 HH12 ARG C 403      -9.869  25.436 122.832  0.00  0.00      CHA1  
ATOM   5013  NH2 ARG C 403      -9.682  26.397 125.771  0.00  0.00      CHA1  
ATOM   5014 HH21 ARG C 403     -10.455  27.016 125.631  0.00  0.00      CHA1  
ATOM   5015 HH22 ARG C 403      -9.661  25.903 126.640  0.00  0.00      CHA1  
ATOM   5016  C   ARG C 403      -3.679  22.384 123.782  0.00  0.00      CHA1  
ATOM   5017  O   ARG C 403      -4.370  21.552 124.383  0.00  0.00      CHA1  
ATOM   5018  N   HYP C 404      -2.697  22.969 124.395  0.00  0.00      CHA1  
ATOM   5019  CD  HYP C 404      -1.919  24.062 123.810  0.00  0.00      CHA1  
ATOM   5020  HD1 HYP C 404      -1.088  23.596 123.239  0.00  0.00      CHA1  
ATOM   5021  HD2 HYP C 404      -2.466  24.871 123.281  0.00  0.00      CHA1  
ATOM   5022  CA  HYP C 404      -2.259  22.643 125.742  0.00  0.00      CHA1  
ATOM   5023  HA  HYP C 404      -3.124  22.830 126.361  0.00  0.00      CHA1  
ATOM   5024  CB  HYP C 404      -1.059  23.517 125.942  0.00  0.00      CHA1  
ATOM   5025  HB1 HYP C 404      -0.151  22.978 125.595  0.00  0.00      CHA1  
ATOM   5026  HB2 HYP C 404      -1.001  23.759 127.024  0.00  0.00      CHA1  
ATOM   5027  CG  HYP C 404      -1.169  24.748 125.046  0.00  0.00      CHA1  
ATOM   5028  HG  HYP C 404      -0.252  25.285 124.721  0.00  0.00      CHA1  
ATOM   5029  OE  HYP C 404      -2.221  25.610 125.604  0.00  0.00      CHA1  
ATOM   5030  HE  HYP C 404      -2.287  26.354 125.001  0.00  0.00      CHA1  
ATOM   5031  C   HYP C 404      -1.916  21.157 125.968  0.00  0.00      CHA1  
ATOM   5032  O   HYP C 404      -0.790  20.698 125.735  0.00  0.00      CHA1  
ATOM   5033  N   GLY C 405      -2.998  20.405 126.426  0.00  0.00      CHA1  
ATOM   5034  HN  GLY C 405      -3.869  20.888 126.469  0.00  0.00      CHA1  
ATOM   5035  CA  GLY C 405      -2.794  19.028 126.780  0.00  0.00      CHA1  
ATOM   5036  HA1 GLY C 405      -1.851  18.879 127.284  0.00  0.00      CHA1  
ATOM   5037  HA2 GLY C 405      -2.928  18.379 125.927  0.00  0.00      CHA1  
ATOM   5038  C   GLY C 405      -3.833  18.640 127.821  0.00  0.00      CHA1  
ATOM   5039  O   GLY C 405      -4.400  19.527 128.502  0.00  0.00      CHA1  
ATOM   5040  N   PRO C 406      -4.060  17.304 128.073  0.00  0.00      CHA1  
ATOM   5041  CD  PRO C 406      -4.242  16.323 126.986  0.00  0.00      CHA1  
ATOM   5042  HD1 PRO C 406      -3.222  16.047 126.645  0.00  0.00      CHA1  
ATOM   5043  HD2 PRO C 406      -4.872  16.709 126.156  0.00  0.00      CHA1  
ATOM   5044  CA  PRO C 406      -4.446  16.760 129.341  0.00  0.00      CHA1  
ATOM   5045  HA  PRO C 406      -5.460  17.108 129.475  0.00  0.00      CHA1  
ATOM   5046  CB  PRO C 406      -4.346  15.274 129.093  0.00  0.00      CHA1  
ATOM   5047  HB1 PRO C 406      -4.861  14.570 129.781  0.00  0.00      CHA1  
ATOM   5048  HB2 PRO C 406      -3.303  14.904 129.181  0.00  0.00      CHA1  
ATOM   5049  CG  PRO C 406      -4.897  15.146 127.664  0.00  0.00      CHA1  
ATOM   5050  HG1 PRO C 406      -5.988  15.318 127.784  0.00  0.00      CHA1  
ATOM   5051  HG2 PRO C 406      -4.846  14.132 127.212  0.00  0.00      CHA1  
ATOM   5052  C   PRO C 406      -3.559  17.336 130.609  0.00  0.00      CHA1  
ATOM   5053  O   PRO C 406      -2.337  17.227 130.505  0.00  0.00      CHA1  
ATOM   5054  N   PRO C 407      -4.103  17.887 131.699  0.00  0.00      CHA1  
ATOM   5055  CD  PRO C 407      -5.571  17.913 131.957  0.00  0.00      CHA1  
ATOM   5056  HD1 PRO C 407      -5.985  16.890 132.087  0.00  0.00      CHA1  
ATOM   5057  HD2 PRO C 407      -6.009  18.532 131.145  0.00  0.00      CHA1  
ATOM   5058  CA  PRO C 407      -3.328  18.376 132.914  0.00  0.00      CHA1  
ATOM   5059  HA  PRO C 407      -2.821  19.283 132.621  0.00  0.00      CHA1  
ATOM   5060  CB  PRO C 407      -4.436  18.639 133.970  0.00  0.00      CHA1  
ATOM   5061  HB1 PRO C 407      -4.258  19.535 134.603  0.00  0.00      CHA1  
ATOM   5062  HB2 PRO C 407      -4.596  17.679 134.506  0.00  0.00      CHA1
[truncated: 25,812,070 more chars]
