# Supplementary material for: Devising Bone Molecular Models at the Nanoscale: From Usual Mineralized Collagen Fibrils to the First Bone Fibers Including Hydroxyapatite in the Extra-Fibrillar Volume
Source: Materials (Basel). 2022 Mar 19;15(6):2274. doi: 10.3390/ma15062274 (PMC8955169; doi:10.3390/ma15062274)
Supplement: Supplementary file 1 [file materials-15-02274-s001.zip › Supplementary_Materials/3-Bone_Fiber/9_Equilibrated_PDB/Fiber65_EQ.pdb]

CRYST1   69.852  106.818  563.053  90.00  90.00  90.00 P 1           1
ATOM      1  N   GLN C   1      -8.952  35.733-269.709  0.00  0.00      CHA1  
ATOM      2  HT1 GLN C   1      -8.288  36.040-270.448  0.00  0.00      CHA1  
ATOM      3  HT2 GLN C   1      -8.919  34.696-269.646  0.00  0.00      CHA1  
ATOM      4  HT3 GLN C   1      -8.719  36.222-268.821  0.00  0.00      CHA1  
ATOM      5  CA  GLN C   1     -10.315  36.152-270.157  0.00  0.00      CHA1  
ATOM      6  HA  GLN C   1     -10.199  37.118-270.625  0.00  0.00      CHA1  
ATOM      7  CB  GLN C   1     -10.666  35.164-271.469  0.00  0.00      CHA1  
ATOM      8  HB1 GLN C   1     -11.199  35.846-272.165  0.00  0.00      CHA1  
ATOM      9  HB2 GLN C   1      -9.664  34.848-271.831  0.00  0.00      CHA1  
ATOM     10  CG  GLN C   1     -11.567  33.894-271.199  0.00  0.00      CHA1  
ATOM     11  HG1 GLN C   1     -12.604  34.263-271.049  0.00  0.00      CHA1  
ATOM     12  HG2 GLN C   1     -11.567  33.264-272.115  0.00  0.00      CHA1  
ATOM     13  CD  GLN C   1     -11.038  33.005-270.050  0.00  0.00      CHA1  
ATOM     14  OE1 GLN C   1      -9.820  33.011-269.837  0.00  0.00      CHA1  
ATOM     15  NE2 GLN C   1     -11.915  32.253-269.402  0.00  0.00      CHA1  
ATOM     16 HE21 GLN C   1     -12.830  32.152-269.792  0.00  0.00      CHA1  
ATOM     17 HE22 GLN C   1     -11.653  31.465-268.844  0.00  0.00      CHA1  
ATOM     18  C   GLN C   1     -11.273  36.196-269.006  0.00  0.00      CHA1  
ATOM     19  O   GLN C   1     -10.914  35.919-267.829  0.00  0.00      CHA1  
ATOM     20  N   LEU C   2     -12.531  36.572-269.237  0.00  0.00      CHA1  
ATOM     21  HN  LEU C   2     -12.812  36.984-270.101  0.00  0.00      CHA1  
ATOM     22  CA  LEU C   2     -13.547  36.673-268.197  0.00  0.00      CHA1  
ATOM     23  HA  LEU C   2     -13.190  36.736-267.180  0.00  0.00      CHA1  
ATOM     24  CB  LEU C   2     -14.280  38.007-268.235  0.00  0.00      CHA1  
ATOM     25  HB1 LEU C   2     -13.615  38.870-268.016  0.00  0.00      CHA1  
ATOM     26  HB2 LEU C   2     -14.568  38.143-269.300  0.00  0.00      CHA1  
ATOM     27  CG  LEU C   2     -15.510  38.065-267.298  0.00  0.00      CHA1  
ATOM     28  HG  LEU C   2     -16.371  37.391-267.496  0.00  0.00      CHA1  
ATOM     29  CD1 LEU C   2     -15.065  37.926-265.797  0.00  0.00      CHA1  
ATOM     30 HD11 LEU C   2     -15.975  38.100-265.183  0.00  0.00      CHA1  
ATOM     31 HD12 LEU C   2     -14.803  36.862-265.618  0.00  0.00      CHA1  
ATOM     32 HD13 LEU C   2     -14.206  38.620-265.674  0.00  0.00      CHA1  
ATOM     33  CD2 LEU C   2     -16.161  39.400-267.482  0.00  0.00      CHA1  
ATOM     34 HD21 LEU C   2     -16.559  39.567-268.506  0.00  0.00      CHA1  
ATOM     35 HD22 LEU C   2     -16.907  39.673-266.705  0.00  0.00      CHA1  
ATOM     36 HD23 LEU C   2     -15.401  40.193-267.312  0.00  0.00      CHA1  
ATOM     37  C   LEU C   2     -14.381  35.454-268.425  0.00  0.00      CHA1  
ATOM     38  O   LEU C   2     -14.972  35.317-269.489  0.00  0.00      CHA1  
ATOM     39  N   SER C   3     -14.233  34.530-267.494  0.00  0.00      CHA1  
ATOM     40  HN  SER C   3     -13.648  34.547-266.688  0.00  0.00      CHA1  
ATOM     41  CA  SER C   3     -14.922  33.294-267.681  0.00  0.00      CHA1  
ATOM     42  HA  SER C   3     -14.607  32.913-268.641  0.00  0.00      CHA1  
ATOM     43  CB  SER C   3     -14.633  32.184-266.604  0.00  0.00      CHA1  
ATOM     44  HB1 SER C   3     -15.093  32.432-265.624  0.00  0.00      CHA1  
ATOM     45  HB2 SER C   3     -15.069  31.181-266.797  0.00  0.00      CHA1  
ATOM     46  OG  SER C   3     -13.192  32.137-266.385  0.00  0.00      CHA1  
ATOM     47  HG1 SER C   3     -12.942  32.938-265.918  0.00  0.00      CHA1  
ATOM     48  C   SER C   3     -16.483  33.433-267.542  0.00  0.00      CHA1  
ATOM     49  O   SER C   3     -16.916  33.914-266.464  0.00  0.00      CHA1  
ATOM     50  N   TYR C   4     -17.240  32.726-268.377  0.00  0.00      CHA1  
ATOM     51  HN  TYR C   4     -16.939  32.319-269.236  0.00  0.00      CHA1  
ATOM     52  CA  TYR C   4     -18.603  32.389-267.974  0.00  0.00      CHA1  
ATOM     53  HA  TYR C   4     -19.004  31.854-268.823  0.00  0.00      CHA1  
ATOM     54  CB  TYR C   4     -18.642  31.362-266.797  0.00  0.00      CHA1  
ATOM     55  HB1 TYR C   4     -17.839  30.622-266.998  0.00  0.00      CHA1  
ATOM     56  HB2 TYR C   4     -18.537  31.933-265.850  0.00  0.00      CHA1  
ATOM     57  CG  TYR C   4     -19.946  30.576-266.595  0.00  0.00      CHA1  
ATOM     58  CD1 TYR C   4     -20.399  29.741-267.618  0.00  0.00      CHA1  
ATOM     59  HD1 TYR C   4     -19.817  29.526-268.502  0.00  0.00      CHA1  
ATOM     60  CE1 TYR C   4     -21.423  28.813-267.280  0.00  0.00      CHA1  
ATOM     61  HE1 TYR C   4     -21.609  27.999-267.964  0.00  0.00      CHA1  
ATOM     62  CZ  TYR C   4     -22.189  29.017-266.139  0.00  0.00      CHA1  
ATOM     63  OH  TYR C   4     -23.146  28.078-265.756  0.00  0.00      CHA1  
ATOM     64  HH  TYR C   4     -22.780  27.244-266.060  0.00  0.00      CHA1  
ATOM     65  CD2 TYR C   4     -20.700  30.727-265.457  0.00  0.00      CHA1  
ATOM     66  HD2 TYR C   4     -20.370  31.471-264.748  0.00  0.00      CHA1  
ATOM     67  CE2 TYR C   4     -21.905  30.047-265.287  0.00  0.00      CHA1  
ATOM     68  HE2 TYR C   4     -22.440  30.338-264.395  0.00  0.00      CHA1  
ATOM     69  C   TYR C   4     -19.534  33.653-267.713  0.00  0.00      CHA1  
ATOM     70  O   TYR C   4     -19.158  34.789-268.026  0.00  0.00      CHA1  
ATOM     71  N   GLY C   5     -20.814  33.431-267.202  0.00  0.00      CHA1  
ATOM     72  HN  GLY C   5     -21.070  32.504-266.940  0.00  0.00      CHA1  
ATOM     73  CA  GLY C   5     -21.763  34.437-266.831  0.00  0.00      CHA1  
ATOM     74  HA1 GLY C   5     -22.623  34.102-267.392  0.00  0.00      CHA1  
ATOM     75  HA2 GLY C   5     -21.285  35.378-267.056  0.00  0.00      CHA1  
ATOM     76  C   GLY C   5     -22.009  34.362-265.356  0.00  0.00      CHA1  
ATOM     77  O   GLY C   5     -21.141  33.959-264.642  0.00  0.00      CHA1  
ATOM     78  N   TYR C   6     -23.210  34.690-264.901  0.00  0.00      CHA1  
ATOM     79  HN  TYR C   6     -23.976  34.922-265.496  0.00  0.00      CHA1  
ATOM     80  CA  TYR C   6     -23.365  34.678-263.417  0.00  0.00      CHA1  
ATOM     81  HA  TYR C   6     -22.683  33.935-263.031  0.00  0.00      CHA1  
ATOM     82  CB  TYR C   6     -23.158  36.139-262.832  0.00  0.00      CHA1  
ATOM     83  HB1 TYR C   6     -22.576  36.782-263.527  0.00  0.00      CHA1  
ATOM     84  HB2 TYR C   6     -24.137  36.657-262.741  0.00  0.00      CHA1  
ATOM     85  CG  TYR C   6     -22.468  35.915-261.462  0.00  0.00      CHA1  
ATOM     86  CD1 TYR C   6     -23.248  35.861-260.301  0.00  0.00      CHA1  
ATOM     87  HD1 TYR C   6     -24.263  36.213-260.411  0.00  0.00      CHA1  
ATOM     88  CE1 TYR C   6     -22.704  35.284-259.166  0.00  0.00      CHA1  
ATOM     89  HE1 TYR C   6     -23.370  35.256-258.316  0.00  0.00      CHA1  
ATOM     90  CZ  TYR C   6     -21.426  34.725-259.160  0.00  0.00      CHA1  
ATOM     91  OH  TYR C   6     -20.866  34.285-258.043  0.00  0.00      CHA1  
ATOM     92  HH  TYR C   6     -21.429  33.560-257.763  0.00  0.00      CHA1  
ATOM     93  CD2 TYR C   6     -21.132  35.508-261.438  0.00  0.00      CHA1  
ATOM     94  HD2 TYR C   6     -20.558  35.518-262.352  0.00  0.00      CHA1  
ATOM     95  CE2 TYR C   6     -20.608  34.982-260.245  0.00  0.00      CHA1  
ATOM     96  HE2 TYR C   6     -19.566  34.761-260.421  0.00  0.00      CHA1  
ATOM     97  C   TYR C   6     -24.792  34.182-263.153  0.00  0.00      CHA1  
ATOM     98  O   TYR C   6     -25.740  34.515-263.978  0.00  0.00      CHA1  
ATOM     99  N   ASP C   7     -25.115  33.380-262.123  0.00  0.00      CHA1  
ATOM    100  HN  ASP C   7     -24.359  33.064-261.555  0.00  0.00      CHA1  
ATOM    101  CA  ASP C   7     -26.442  32.746-261.829  0.00  0.00      CHA1  
ATOM    102  HA  ASP C   7     -27.022  32.827-262.736  0.00  0.00      CHA1  
ATOM    103  CB  ASP C   7     -26.190  31.222-261.678  0.00  0.00      CHA1  
ATOM    104  HB1 ASP C   7     -27.151  30.721-261.430  0.00  0.00      CHA1  
ATOM    105  HB2 ASP C   7     -25.834  30.858-262.665  0.00  0.00      CHA1  
ATOM    106  CG  ASP C   7     -25.335  30.876-260.496  0.00  0.00      CHA1  
ATOM    107  OD1 ASP C   7     -25.501  29.770-259.868  0.00  0.00      CHA1  
ATOM    108  OD2 ASP C   7     -24.337  31.541-260.060  0.00  0.00      CHA1  
ATOM    109  C   ASP C   7     -27.251  33.482-260.712  0.00  0.00      CHA1  
ATOM    110  O   ASP C   7     -28.390  33.137-260.483  0.00  0.00      CHA1  
ATOM    111  N   GLU C   8     -26.613  34.521-260.069  0.00  0.00      CHA1  
ATOM    112  HN  GLU C   8     -25.637  34.697-260.176  0.00  0.00      CHA1  
ATOM    113  CA  GLU C   8     -27.158  35.210-258.953  0.00  0.00      CHA1  
ATOM    114  HA  GLU C   8     -28.100  34.791-258.631  0.00  0.00      CHA1  
ATOM    115  CB  GLU C   8     -26.140  35.160-257.763  0.00  0.00      CHA1  
ATOM    116  HB1 GLU C   8     -25.334  35.887-257.997  0.00  0.00      CHA1  
ATOM    117  HB2 GLU C   8     -26.676  35.543-256.868  0.00  0.00      CHA1  
ATOM    118  CG  GLU C   8     -25.584  33.789-257.342  0.00  0.00      CHA1  
ATOM    119  HG1 GLU C   8     -24.821  33.364-258.028  0.00  0.00      CHA1  
ATOM    120  HG2 GLU C   8     -25.038  33.900-256.381  0.00  0.00      CHA1  
ATOM    121  CD  GLU C   8     -26.610  32.769-257.107  0.00  0.00      CHA1  
ATOM    122  OE1 GLU C   8     -27.821  33.142-257.053  0.00  0.00      CHA1  
ATOM    123  OE2 GLU C   8     -26.328  31.497-256.993  0.00  0.00      CHA1  
ATOM    124  C   GLU C   8     -27.442  36.769-259.304  0.00  0.00      CHA1  
ATOM    125  O   GLU C   8     -26.464  37.561-259.564  0.00  0.00      CHA1  
ATOM    126  N   LYS C   9     -28.636  37.287-259.189  0.00  0.00      CHA1  
ATOM    127  HN  LYS C   9     -29.393  36.655-259.041  0.00  0.00      CHA1  
ATOM    128  CA  LYS C   9     -28.912  38.674-259.075  0.00  0.00      CHA1  
ATOM    129  HA  LYS C   9     -28.005  39.112-258.686  0.00  0.00      CHA1  
ATOM    130  CB  LYS C   9     -29.058  39.169-260.472  0.00  0.00      CHA1  
ATOM    131  HB1 LYS C   9     -28.441  38.597-261.197  0.00  0.00      CHA1  
ATOM    132  HB2 LYS C   9     -30.098  39.064-260.850  0.00  0.00      CHA1  
ATOM    133  CG  LYS C   9     -28.671  40.656-260.817  0.00  0.00      CHA1  
ATOM    134  HG1 LYS C   9     -28.582  40.725-261.923  0.00  0.00      CHA1  
ATOM    135  HG2 LYS C   9     -29.421  41.359-260.395  0.00  0.00      CHA1  
ATOM    136  CD  LYS C   9     -27.195  41.047-260.256  0.00  0.00      CHA1  
ATOM    137  HD1 LYS C   9     -27.272  40.865-259.162  0.00  0.00      CHA1  
ATOM    138  HD2 LYS C   9     -26.560  40.229-260.658  0.00  0.00      CHA1  
ATOM    139  CE  LYS C   9     -26.763  42.382-260.691  0.00  0.00      CHA1  
ATOM    140  HE1 LYS C   9     -26.729  42.490-261.796  0.00  0.00      CHA1  
ATOM    141  HE2 LYS C   9     -27.472  43.088-260.206  0.00  0.00      CHA1  
ATOM    142  NZ  LYS C   9     -25.472  42.716-260.071  0.00  0.00      CHA1  
ATOM    143  HZ1 LYS C   9     -25.258  42.146-259.228  0.00  0.00      CHA1  
ATOM    144  HZ2 LYS C   9     -24.737  42.406-260.738  0.00  0.00      CHA1  
ATOM    145  HZ3 LYS C   9     -25.380  43.703-259.755  0.00  0.00      CHA1  
ATOM    146  C   LYS C   9     -30.065  39.016-258.124  0.00  0.00      CHA1  
ATOM    147  O   LYS C   9     -31.130  38.434-258.291  0.00  0.00      CHA1  
ATOM    148  N   SER C  10     -29.967  40.014-257.257  0.00  0.00      CHA1  
ATOM    149  HN  SER C  10     -29.083  40.475-257.256  0.00  0.00      CHA1  
ATOM    150  CA  SER C  10     -30.903  40.459-256.268  0.00  0.00      CHA1  
ATOM    151  HA  SER C  10     -31.246  41.440-256.561  0.00  0.00      CHA1  
ATOM    152  CB  SER C  10     -32.138  39.595-255.927  0.00  0.00      CHA1  
ATOM    153  HB1 SER C  10     -32.803  39.313-256.771  0.00  0.00      CHA1  
ATOM    154  HB2 SER C  10     -31.815  38.678-255.387  0.00  0.00      CHA1  
ATOM    155  OG  SER C  10     -33.042  40.286-255.145  0.00  0.00      CHA1  
ATOM    156  HG1 SER C  10     -32.581  40.340-254.305  0.00  0.00      CHA1  
ATOM    157  C   SER C  10     -30.135  40.743-255.023  0.00  0.00      CHA1  
ATOM    158  O   SER C  10     -30.513  40.281-253.965  0.00  0.00      CHA1  
ATOM    159  N   THR C  11     -29.196  41.725-255.162  0.00  0.00      CHA1  
ATOM    160  HN  THR C  11     -28.892  42.097-256.035  0.00  0.00      CHA1  
ATOM    161  CA  THR C  11     -28.533  42.451-254.064  0.00  0.00      CHA1  
ATOM    162  HA  THR C  11     -27.745  41.787-253.739  0.00  0.00      CHA1  
ATOM    163  CB  THR C  11     -27.781  43.687-254.482  0.00  0.00      CHA1  
ATOM    164  HB  THR C  11     -27.191  43.535-255.411  0.00  0.00      CHA1  
ATOM    165  OG1 THR C  11     -26.855  44.181-253.532  0.00  0.00      CHA1  
ATOM    166  HG1 THR C  11     -26.259  44.665-254.109  0.00  0.00      CHA1  
ATOM    167  CG2 THR C  11     -28.771  44.884-254.784  0.00  0.00      CHA1  
ATOM    168 HG21 THR C  11     -28.194  45.799-255.035  0.00  0.00      CHA1  
ATOM    169 HG22 THR C  11     -29.432  44.756-255.667  0.00  0.00      CHA1  
ATOM    170 HG23 THR C  11     -29.450  45.161-253.949  0.00  0.00      CHA1  
ATOM    171  C   THR C  11     -29.277  42.754-252.788  0.00  0.00      CHA1  
ATOM    172  O   THR C  11     -30.269  43.435-252.655  0.00  0.00      CHA1  
ATOM    173  N   GLY C  12     -28.625  42.273-251.685  0.00  0.00      CHA1  
ATOM    174  HN  GLY C  12     -28.024  41.502-251.881  0.00  0.00      CHA1  
ATOM    175  CA  GLY C  12     -28.967  42.626-250.292  0.00  0.00      CHA1  
ATOM    176  HA1 GLY C  12     -28.170  42.270-249.656  0.00  0.00      CHA1  
ATOM    177  HA2 GLY C  12     -29.902  42.109-250.135  0.00  0.00      CHA1  
ATOM    178  C   GLY C  12     -29.259  44.044-249.913  0.00  0.00      CHA1  
ATOM    179  O   GLY C  12     -28.653  44.928-250.528  0.00  0.00      CHA1  
ATOM    180  N   GLY C  13     -29.894  44.217-248.766  0.00  0.00      CHA1  
ATOM    181  HN  GLY C  13     -30.365  43.469-248.304  0.00  0.00      CHA1  
ATOM    182  CA  GLY C  13     -29.953  45.423-248.045  0.00  0.00      CHA1  
ATOM    183  HA1 GLY C  13     -30.645  45.377-247.218  0.00  0.00      CHA1  
ATOM    184  HA2 GLY C  13     -30.114  46.172-248.807  0.00  0.00      CHA1  
ATOM    185  C   GLY C  13     -28.620  45.842-247.451  0.00  0.00      CHA1  
ATOM    186  O   GLY C  13     -27.594  45.205-247.587  0.00  0.00      CHA1  
ATOM    187  N   ILE C  14     -28.657  46.939-246.756  0.00  0.00      CHA1  
ATOM    188  HN  ILE C  14     -29.491  47.479-246.839  0.00  0.00      CHA1  
ATOM    189  CA  ILE C  14     -27.820  47.452-245.728  0.00  0.00      CHA1  
ATOM    190  HA  ILE C  14     -26.784  47.508-246.026  0.00  0.00      CHA1  
ATOM    191  CB  ILE C  14     -28.207  48.822-245.224  0.00  0.00      CHA1  
ATOM    192  HB  ILE C  14     -29.183  48.788-244.694  0.00  0.00      CHA1  
ATOM    193  CG2 ILE C  14     -27.050  49.302-244.235  0.00  0.00      CHA1  
ATOM    194 HG21 ILE C  14     -26.043  49.068-244.643  0.00  0.00      CHA1  
ATOM    195 HG22 ILE C  14     -27.213  50.379-244.012  0.00  0.00      CHA1  
ATOM    196 HG23 ILE C  14     -27.120  48.719-243.292  0.00  0.00      CHA1  
ATOM    197  CG1 ILE C  14     -28.363  49.840-246.373  0.00  0.00      CHA1  
ATOM    198 HG11 ILE C  14     -28.889  49.270-247.168  0.00  0.00      CHA1  
ATOM    199 HG12 ILE C  14     -28.978  50.735-246.137  0.00  0.00      CHA1  
ATOM    200  CD  ILE C  14     -27.085  50.275-247.033  0.00  0.00      CHA1  
ATOM    201  HD1 ILE C  14     -27.182  51.000-247.869  0.00  0.00      CHA1  
ATOM    202  HD2 ILE C  14     -26.503  50.811-246.253  0.00  0.00      CHA1  
ATOM    203  HD3 ILE C  14     -26.531  49.421-247.477  0.00  0.00      CHA1  
ATOM    204  C   ILE C  14     -27.725  46.442-244.599  0.00  0.00      CHA1  
ATOM    205  O   ILE C  14     -28.680  46.255-243.828  0.00  0.00      CHA1  
ATOM    206  N   SER C  15     -26.566  45.833-244.387  0.00  0.00      CHA1  
ATOM    207  HN  SER C  15     -25.842  45.803-245.072  0.00  0.00      CHA1  
ATOM    208  CA  SER C  15     -26.250  45.121-243.136  0.00  0.00      CHA1  
ATOM    209  HA  SER C  15     -27.019  44.388-242.941  0.00  0.00      CHA1  
ATOM    210  CB  SER C  15     -24.922  44.359-243.179  0.00  0.00      CHA1  
ATOM    211  HB1 SER C  15     -24.766  43.837-244.147  0.00  0.00      CHA1  
ATOM    212  HB2 SER C  15     -24.126  45.132-243.114  0.00  0.00      CHA1  
ATOM    213  OG  SER C  15     -24.779  43.485-242.075  0.00  0.00      CHA1  
ATOM    214  HG1 SER C  15     -24.583  42.628-242.460  0.00  0.00      CHA1  
ATOM    215  C   SER C  15     -26.211  46.093-241.910  0.00  0.00      CHA1  
ATOM    216  O   SER C  15     -25.193  46.766-241.736  0.00  0.00      CHA1  
ATOM    217  N   VAL C  16     -27.190  46.124-240.966  0.00  0.00      CHA1  
ATOM    218  HN  VAL C  16     -28.057  45.682-241.184  0.00  0.00      CHA1  
ATOM    219  CA  VAL C  16     -27.357  47.018-239.877  0.00  0.00      CHA1  
ATOM    220  HA  VAL C  16     -26.733  47.849-240.172  0.00  0.00      CHA1  
ATOM    221  CB  VAL C  16     -28.770  47.430-239.606  0.00  0.00      CHA1  
ATOM    222  HB  VAL C  16     -29.431  46.564-239.391  0.00  0.00      CHA1  
ATOM    223  CG1 VAL C  16     -28.688  48.426-238.409  0.00  0.00      CHA1  
ATOM    224 HG11 VAL C  16     -28.506  47.996-237.401  0.00  0.00      CHA1  
ATOM    225 HG12 VAL C  16     -27.918  49.173-238.699  0.00  0.00      CHA1  
ATOM    226 HG13 VAL C  16     -29.662  48.955-238.341  0.00  0.00      CHA1  
ATOM    227  CG2 VAL C  16     -29.329  48.347-240.645  0.00  0.00      CHA1  
ATOM    228 HG21 VAL C  16     -29.527  47.820-241.603  0.00  0.00      CHA1  
ATOM    229 HG22 VAL C  16     -30.340  48.672-240.319  0.00  0.00      CHA1  
ATOM    230 HG23 VAL C  16     -28.703  49.195-240.997  0.00  0.00      CHA1  
ATOM    231  C   VAL C  16     -26.661  46.399-238.646  0.00  0.00      CHA1  
ATOM    232  O   VAL C  16     -27.098  45.335-238.188  0.00  0.00      CHA1  
ATOM    233  N   PRO C  17     -25.664  47.043-238.046  0.00  0.00      CHA1  
ATOM    234  CD  PRO C  17     -24.753  48.003-238.699  0.00  0.00      CHA1  
ATOM    235  HD1 PRO C  17     -25.401  48.881-238.909  0.00  0.00      CHA1  
ATOM    236  HD2 PRO C  17     -24.244  47.593-239.597  0.00  0.00      CHA1  
ATOM    237  CA  PRO C  17     -25.126  46.709-236.732  0.00  0.00      CHA1  
ATOM    238  HA  PRO C  17     -24.523  45.826-236.886  0.00  0.00      CHA1  
ATOM    239  CB  PRO C  17     -24.358  47.985-236.391  0.00  0.00      CHA1  
ATOM    240  HB1 PRO C  17     -23.685  48.096-235.514  0.00  0.00      CHA1  
ATOM    241  HB2 PRO C  17     -25.013  48.864-236.211  0.00  0.00      CHA1  
ATOM    242  CG  PRO C  17     -23.641  48.270-237.724  0.00  0.00      CHA1  
ATOM    243  HG1 PRO C  17     -22.743  47.622-237.816  0.00  0.00      CHA1  
ATOM    244  HG2 PRO C  17     -23.296  49.324-237.784  0.00  0.00      CHA1  
ATOM    245  C   PRO C  17     -25.937  46.360-235.511  0.00  0.00      CHA1  
ATOM    246  O   PRO C  17     -27.110  46.737-235.448  0.00  0.00      CHA1  
ATOM    247  N   GLY C  18     -25.281  45.569-234.550  0.00  0.00      CHA1  
ATOM    248  HN  GLY C  18     -24.355  45.203-234.595  0.00  0.00      CHA1  
ATOM    249  CA  GLY C  18     -26.050  45.115-233.434  0.00  0.00      CHA1  
ATOM    250  HA1 GLY C  18     -27.076  45.402-233.612  0.00  0.00      CHA1  
ATOM    251  HA2 GLY C  18     -25.825  45.616-232.504  0.00  0.00      CHA1  
ATOM    252  C   GLY C  18     -25.961  43.619-233.287  0.00  0.00      CHA1  
ATOM    253  O   GLY C  18     -25.355  42.981-234.102  0.00  0.00      CHA1  
ATOM    254  N   PRO C  19     -26.545  43.020-232.325  0.00  0.00      CHA1  
ATOM    255  CD  PRO C  19     -26.487  41.521-232.179  0.00  0.00      CHA1  
ATOM    256  HD1 PRO C  19     -25.498  41.138-232.512  0.00  0.00      CHA1  
ATOM    257  HD2 PRO C  19     -27.311  41.249-232.873  0.00  0.00      CHA1  
ATOM    258  CA  PRO C  19     -27.023  43.713-231.124  0.00  0.00      CHA1  
ATOM    259  HA  PRO C  19     -27.640  44.577-231.321  0.00  0.00      CHA1  
ATOM    260  CB  PRO C  19     -27.669  42.499-230.481  0.00  0.00      CHA1  
ATOM    261  HB1 PRO C  19     -28.689  42.324-230.883  0.00  0.00      CHA1  
ATOM    262  HB2 PRO C  19     -27.797  42.592-229.381  0.00  0.00      CHA1  
ATOM    263  CG  PRO C  19     -26.812  41.300-230.746  0.00  0.00      CHA1  
ATOM    264  HG1 PRO C  19     -27.366  40.353-230.569  0.00  0.00      CHA1  
ATOM    265  HG2 PRO C  19     -25.896  41.274-230.117  0.00  0.00      CHA1  
ATOM    266  C   PRO C  19     -25.898  44.202-230.219  0.00  0.00      CHA1  
ATOM    267  O   PRO C  19     -26.029  45.138-229.426  0.00  0.00      CHA1  
ATOM    268  N   MET C  20     -24.664  43.659-230.296  0.00  0.00      CHA1  
ATOM    269  HN  MET C  20     -24.587  42.848-230.872  0.00  0.00      CHA1  
ATOM    270  CA  MET C  20     -23.465  44.024-229.628  0.00  0.00      CHA1  
ATOM    271  HA  MET C  20     -22.692  43.426-230.087  0.00  0.00      CHA1  
ATOM    272  CB  MET C  20     -22.911  45.536-229.792  0.00  0.00      CHA1  
ATOM    273  HB1 MET C  20     -23.418  46.376-229.271  0.00  0.00      CHA1  
ATOM    274  HB2 MET C  20     -21.896  45.513-229.341  0.00  0.00      CHA1  
ATOM    275  CG  MET C  20     -22.768  45.895-231.273  0.00  0.00      CHA1  
ATOM    276  HG1 MET C  20     -22.149  45.105-231.749  0.00  0.00      CHA1  
ATOM    277  HG2 MET C  20     -23.788  45.779-231.697  0.00  0.00      CHA1  
ATOM    278  SD  MET C  20     -22.096  47.519-231.518  0.00  0.00      CHA1  
ATOM    279  CE  MET C  20     -22.192  47.525-233.361  0.00  0.00      CHA1  
ATOM    280  HE1 MET C  20     -22.071  48.552-233.767  0.00  0.00      CHA1  
ATOM    281  HE2 MET C  20     -21.355  46.931-233.786  0.00  0.00      CHA1  
ATOM    282  HE3 MET C  20     -23.113  47.126-233.836  0.00  0.00      CHA1  
ATOM    283  C   MET C  20     -23.537  43.472-228.228  0.00  0.00      CHA1  
ATOM    284  O   MET C  20     -23.920  44.070-227.232  0.00  0.00      CHA1  
ATOM    285  N   GLY C  21     -23.140  42.187-228.120  0.00  0.00      CHA1  
ATOM    286  HN  GLY C  21     -22.952  41.672-228.952  0.00  0.00      CHA1  
ATOM    287  CA  GLY C  21     -22.896  41.519-226.857  0.00  0.00      CHA1  
ATOM    288  HA1 GLY C  21     -22.607  42.241-226.108  0.00  0.00      CHA1  
ATOM    289  HA2 GLY C  21     -22.139  40.758-226.975  0.00  0.00      CHA1  
ATOM    290  C   GLY C  21     -24.150  40.934-226.348  0.00  0.00      CHA1  
ATOM    291  O   GLY C  21     -24.695  41.578-225.444  0.00  0.00      CHA1  
ATOM    292  N   PRO C  22     -24.709  39.812-226.861  0.00  0.00      CHA1  
ATOM    293  CD  PRO C  22     -24.252  39.152-228.080  0.00  0.00      CHA1  
ATOM    294  HD1 PRO C  22     -23.232  38.723-227.976  0.00  0.00      CHA1  
ATOM    295  HD2 PRO C  22     -24.197  39.902-228.898  0.00  0.00      CHA1  
ATOM    296  CA  PRO C  22     -25.920  39.277-226.290  0.00  0.00      CHA1  
ATOM    297  HA  PRO C  22     -26.494  40.075-225.843  0.00  0.00      CHA1  
ATOM    298  CB  PRO C  22     -26.496  38.622-227.539  0.00  0.00      CHA1  
ATOM    299  HB1 PRO C  22     -27.142  39.281-228.157  0.00  0.00      CHA1  
ATOM    300  HB2 PRO C  22     -27.119  37.722-227.346  0.00  0.00      CHA1  
ATOM    301  CG  PRO C  22     -25.260  37.996-228.335  0.00  0.00      CHA1  
ATOM    302  HG1 PRO C  22     -25.423  37.649-229.378  0.00  0.00      CHA1  
ATOM    303  HG2 PRO C  22     -24.898  37.095-227.796  0.00  0.00      CHA1  
ATOM    304  C   PRO C  22     -25.517  38.399-225.092  0.00  0.00      CHA1  
ATOM    305  O   PRO C  22     -24.982  37.332-225.224  0.00  0.00      CHA1  
ATOM    306  N   SER C  23     -25.826  38.789-223.907  0.00  0.00      CHA1  
ATOM    307  HN  SER C  23     -26.257  39.677-223.767  0.00  0.00      CHA1  
ATOM    308  CA  SER C  23     -25.284  38.199-222.664  0.00  0.00      CHA1  
ATOM    309  HA  SER C  23     -24.303  37.753-222.726  0.00  0.00      CHA1  
ATOM    310  CB  SER C  23     -25.208  39.266-221.596  0.00  0.00      CHA1  
ATOM    311  HB1 SER C  23     -26.112  39.899-221.726  0.00  0.00      CHA1  
ATOM    312  HB2 SER C  23     -25.113  38.817-220.584  0.00  0.00      CHA1  
ATOM    313  OG  SER C  23     -24.022  40.027-221.849  0.00  0.00      CHA1  
ATOM    314  HG1 SER C  23     -24.218  40.955-221.703  0.00  0.00      CHA1  
ATOM    315  C   SER C  23     -26.079  36.983-222.153  0.00  0.00      CHA1  
ATOM    316  O   SER C  23     -26.754  37.176-221.122  0.00  0.00      CHA1  
ATOM    317  N   GLY C  24     -26.038  35.858-222.823  0.00  0.00      CHA1  
ATOM    318  HN  GLY C  24     -25.539  35.798-223.683  0.00  0.00      CHA1  
ATOM    319  CA  GLY C  24     -26.871  34.698-222.472  0.00  0.00      CHA1  
ATOM    320  HA1 GLY C  24     -26.746  34.020-223.304  0.00  0.00      CHA1  
ATOM    321  HA2 GLY C  24     -27.876  35.090-222.417  0.00  0.00      CHA1  
ATOM    322  C   GLY C  24     -26.505  33.915-221.201  0.00  0.00      CHA1  
ATOM    323  O   GLY C  24     -25.288  33.642-221.076  0.00  0.00      CHA1  
ATOM    324  N   PRO C  25     -27.548  33.649-220.292  0.00  0.00      CHA1  
ATOM    325  CD  PRO C  25     -28.459  32.583-220.819  0.00  0.00      CHA1  
ATOM    326  HD1 PRO C  25     -28.554  32.279-221.883  0.00  0.00      CHA1  
ATOM    327  HD2 PRO C  25     -29.462  32.780-220.382  0.00  0.00      CHA1  
ATOM    328  CA  PRO C  25     -27.159  33.221-218.961  0.00  0.00      CHA1  
ATOM    329  HA  PRO C  25     -28.027  33.279-218.321  0.00  0.00      CHA1  
ATOM    330  CB  PRO C  25     -26.800  31.712-219.248  0.00  0.00      CHA1  
ATOM    331  HB1 PRO C  25     -26.719  31.161-218.287  0.00  0.00      CHA1  
ATOM    332  HB2 PRO C  25     -25.841  31.568-219.790  0.00  0.00      CHA1  
ATOM    333  CG  PRO C  25     -27.947  31.266-220.189  0.00  0.00      CHA1  
ATOM    334  HG1 PRO C  25     -28.818  30.761-219.719  0.00  0.00      CHA1  
ATOM    335  HG2 PRO C  25     -27.510  30.612-220.974  0.00  0.00      CHA1  
ATOM    336  C   PRO C  25     -26.173  34.102-218.182  0.00  0.00      CHA1  
ATOM    337  O   PRO C  25     -25.695  33.675-217.157  0.00  0.00      CHA1  
ATOM    338  N   ARG C  26     -25.942  35.364-218.655  0.00  0.00      CHA1  
ATOM    339  HN  ARG C  26     -26.611  35.881-219.183  0.00  0.00      CHA1  
ATOM    340  CA  ARG C  26     -24.778  36.173-218.363  0.00  0.00      CHA1  
ATOM    341  HA  ARG C  26     -24.475  36.536-219.334  0.00  0.00      CHA1  
ATOM    342  CB  ARG C  26     -25.201  37.418-217.570  0.00  0.00      CHA1  
ATOM    343  HB1 ARG C  26     -24.278  37.960-217.272  0.00  0.00      CHA1  
ATOM    344  HB2 ARG C  26     -25.751  38.019-218.325  0.00  0.00      CHA1  
ATOM    345  CG  ARG C  26     -26.167  37.125-216.416  0.00  0.00      CHA1  
ATOM    346  HG1 ARG C  26     -27.124  36.901-216.934  0.00  0.00      CHA1  
ATOM    347  HG2 ARG C  26     -25.905  36.198-215.862  0.00  0.00      CHA1  
ATOM    348  CD  ARG C  26     -26.294  38.311-215.425  0.00  0.00      CHA1  
ATOM    349  HD1 ARG C  26     -26.288  39.277-215.973  0.00  0.00      CHA1  
ATOM    350  HD2 ARG C  26     -27.180  38.105-214.788  0.00  0.00      CHA1  
ATOM    351  NE  ARG C  26     -25.075  38.376-214.644  0.00  0.00      CHA1  
ATOM    352  HE  ARG C  26     -24.270  37.940-215.046  0.00  0.00      CHA1  
ATOM    353  CZ  ARG C  26     -24.905  39.007-213.484  0.00  0.00      CHA1  
ATOM    354  NH1 ARG C  26     -25.766  39.912-213.109  0.00  0.00      CHA1  
ATOM    355 HH11 ARG C  26     -25.434  40.507-212.378  0.00  0.00      CHA1  
ATOM    356 HH12 ARG C  26     -26.434  40.244-213.776  0.00  0.00      CHA1  
ATOM    357  NH2 ARG C  26     -23.805  38.862-212.879  0.00  0.00      CHA1  
ATOM    358 HH21 ARG C  26     -23.511  39.537-212.203  0.00  0.00      CHA1  
ATOM    359 HH22 ARG C  26     -23.145  38.143-213.097  0.00  0.00      CHA1  
ATOM    360  C   ARG C  26     -23.516  35.529-217.923  0.00  0.00      CHA1  
ATOM    361  O   ARG C  26     -22.967  35.936-216.872  0.00  0.00      CHA1  
ATOM    362  N   GLY C  27     -23.040  34.492-218.675  0.00  0.00      CHA1  
ATOM    363  HN  GLY C  27     -23.689  34.326-219.413  0.00  0.00      CHA1  
ATOM    364  CA  GLY C  27     -21.799  33.788-218.453  0.00  0.00      CHA1  
ATOM    365  HA1 GLY C  27     -20.873  34.343-218.483  0.00  0.00      CHA1  
ATOM    366  HA2 GLY C  27     -21.762  33.088-219.275  0.00  0.00      CHA1  
ATOM    367  C   GLY C  27     -21.798  32.982-217.122  0.00  0.00      CHA1  
ATOM    368  O   GLY C  27     -20.824  32.700-216.473  0.00  0.00      CHA1  
ATOM    369  N   LEU C  28     -22.972  32.455-216.727  0.00  0.00      CHA1  
ATOM    370  HN  LEU C  28     -23.801  32.752-217.195  0.00  0.00      CHA1  
ATOM    371  CA  LEU C  28     -23.172  31.716-215.511  0.00  0.00      CHA1  
ATOM    372  HA  LEU C  28     -24.252  31.747-215.519  0.00  0.00      CHA1  
ATOM    373  CB  LEU C  28     -22.842  30.252-215.559  0.00  0.00      CHA1  
ATOM    374  HB1 LEU C  28     -21.835  30.162-216.021  0.00  0.00      CHA1  
ATOM    375  HB2 LEU C  28     -22.995  29.720-214.596  0.00  0.00      CHA1  
ATOM    376  CG  LEU C  28     -23.828  29.498-216.457  0.00  0.00      CHA1  
ATOM    377  HG  LEU C  28     -23.970  30.125-217.363  0.00  0.00      CHA1  
ATOM    378  CD1 LEU C  28     -23.242  28.208-216.994  0.00  0.00      CHA1  
ATOM    379 HD11 LEU C  28     -22.473  28.456-217.756  0.00  0.00      CHA1  
ATOM    380 HD12 LEU C  28     -22.858  27.545-216.189  0.00  0.00      CHA1  
ATOM    381 HD13 LEU C  28     -24.103  27.619-217.377  0.00  0.00      CHA1  
ATOM    382  CD2 LEU C  28     -25.228  29.320-215.840  0.00  0.00      CHA1  
ATOM    383 HD21 LEU C  28     -25.832  28.560-216.381  0.00  0.00      CHA1  
ATOM    384 HD22 LEU C  28     -25.126  29.149-214.747  0.00  0.00      CHA1  
ATOM    385 HD23 LEU C  28     -25.832  30.234-216.025  0.00  0.00      CHA1  
ATOM    386  C   LEU C  28     -22.776  32.354-214.128  0.00  0.00      CHA1  
ATOM    387  O   LEU C  28     -21.811  31.926-213.513  0.00  0.00      CHA1  
ATOM    388  N   HYP C  29     -23.450  33.361-213.516  0.00  0.00      CHA1  
ATOM    389  CD  HYP C  29     -24.418  34.127-214.219  0.00  0.00      CHA1  
ATOM    390  HD1 HYP C  29     -23.974  34.900-214.883  0.00  0.00      CHA1  
ATOM    391  HD2 HYP C  29     -25.063  33.449-214.817  0.00  0.00      CHA1  
ATOM    392  CA  HYP C  29     -23.255  33.652-212.109  0.00  0.00      CHA1  
ATOM    393  HA  HYP C  29     -22.198  33.646-211.889  0.00  0.00      CHA1  
ATOM    394  CB  HYP C  29     -24.010  34.941-211.888  0.00  0.00      CHA1  
ATOM    395  HB1 HYP C  29     -23.341  35.813-212.051  0.00  0.00      CHA1  
ATOM    396  HB2 HYP C  29     -24.421  35.120-210.871  0.00  0.00      CHA1  
ATOM    397  CG  HYP C  29     -25.090  34.940-213.070  0.00  0.00      CHA1  
ATOM    398  HG  HYP C  29     -25.592  35.878-213.390  0.00  0.00      CHA1  
ATOM    399  OE  HYP C  29     -26.083  33.999-212.621  0.00  0.00      CHA1  
ATOM    400  HE  HYP C  29     -25.634  33.150-212.613  0.00  0.00      CHA1  
ATOM    401  C   HYP C  29     -23.694  32.568-211.180  0.00  0.00      CHA1  
ATOM    402  O   HYP C  29     -24.601  31.798-211.472  0.00  0.00      CHA1  
ATOM    403  N   GLY C  30     -22.866  32.439-210.105  0.00  0.00      CHA1  
ATOM    404  HN  GLY C  30     -22.245  33.160-209.808  0.00  0.00      CHA1  
ATOM    405  CA  GLY C  30     -22.942  31.367-209.122  0.00  0.00      CHA1  
ATOM    406  HA1 GLY C  30     -22.077  31.424-208.478  0.00  0.00      CHA1  
ATOM    407  HA2 GLY C  30     -23.076  30.433-209.649  0.00  0.00      CHA1  
ATOM    408  C   GLY C  30     -24.240  31.536-208.403  0.00  0.00      CHA1  
ATOM    409  O   GLY C  30     -24.501  32.662-208.100  0.00  0.00      CHA1  
ATOM    410  N   PRO C  31     -25.040  30.626-208.037  0.00  0.00      CHA1  
ATOM    411  CD  PRO C  31     -25.185  29.371-208.867  0.00  0.00      CHA1  
ATOM    412  HD1 PRO C  31     -24.313  28.728-208.625  0.00  0.00      CHA1  
ATOM    413  HD2 PRO C  31     -25.306  29.579-209.952  0.00  0.00      CHA1  
ATOM    414  CA  PRO C  31     -25.799  30.705-206.840  0.00  0.00      CHA1  
ATOM    415  HA  PRO C  31     -26.693  31.273-207.049  0.00  0.00      CHA1  
ATOM    416  CB  PRO C  31     -26.239  29.254-206.719  0.00  0.00      CHA1  
ATOM    417  HB1 PRO C  31     -27.273  29.165-206.321  0.00  0.00      CHA1  
ATOM    418  HB2 PRO C  31     -25.500  28.580-206.234  0.00  0.00      CHA1  
ATOM    419  CG  PRO C  31     -26.406  28.780-208.188  0.00  0.00      CHA1  
ATOM    420  HG1 PRO C  31     -27.333  29.108-208.705  0.00  0.00      CHA1  
ATOM    421  HG2 PRO C  31     -26.528  27.681-208.292  0.00  0.00      CHA1  
ATOM    422  C   PRO C  31     -25.138  31.200-205.472  0.00  0.00      CHA1  
ATOM    423  O   PRO C  31     -24.061  30.702-205.064  0.00  0.00      CHA1  
ATOM    424  N   HYP C  32     -25.838  32.099-204.708  0.00  0.00      CHA1  
ATOM    425  CD  HYP C  32     -27.237  32.527-204.933  0.00  0.00      CHA1  
ATOM    426  HD1 HYP C  32     -27.394  32.930-205.956  0.00  0.00      CHA1  
ATOM    427  HD2 HYP C  32     -27.816  31.599-205.129  0.00  0.00      CHA1  
ATOM    428  CA  HYP C  32     -25.490  32.344-203.267  0.00  0.00      CHA1  
ATOM    429  HA  HYP C  32     -25.238  31.380-202.850  0.00  0.00      CHA1  
ATOM    430  CB  HYP C  32     -26.763  32.907-202.718  0.00  0.00      CHA1  
ATOM    431  HB1 HYP C  32     -26.764  33.613-201.860  0.00  0.00      CHA1  
ATOM    432  HB2 HYP C  32     -27.401  32.056-202.398  0.00  0.00      CHA1  
ATOM    433  CG  HYP C  32     -27.620  33.493-203.891  0.00  0.00      CHA1  
ATOM    434  HG  HYP C  32     -27.288  34.515-204.170  0.00  0.00      CHA1  
ATOM    435  OE  HYP C  32     -29.002  33.434-203.531  0.00  0.00      CHA1  
ATOM    436  HE  HYP C  32     -29.550  33.737-204.258  0.00  0.00      CHA1  
ATOM    437  C   HYP C  32     -24.425  33.404-203.139  0.00  0.00      CHA1  
ATOM    438  O   HYP C  32     -24.073  33.973-204.141  0.00  0.00      CHA1  
ATOM    439  N   GLY C  33     -23.984  33.804-201.936  0.00  0.00      CHA1  
ATOM    440  HN  GLY C  33     -24.255  33.181-201.207  0.00  0.00      CHA1  
ATOM    441  CA  GLY C  33     -23.414  35.067-201.717  0.00  0.00      CHA1  
ATOM    442  HA1 GLY C  33     -24.092  35.855-202.010  0.00  0.00      CHA1  
ATOM    443  HA2 GLY C  33     -22.462  35.057-202.226  0.00  0.00      CHA1  
ATOM    444  C   GLY C  33     -23.198  35.303-200.246  0.00  0.00      CHA1  
ATOM    445  O   GLY C  33     -22.265  36.082-199.855  0.00  0.00      CHA1  
ATOM    446  N   ALA C  34     -24.131  34.872-199.412  0.00  0.00      CHA1  
ATOM    447  HN  ALA C  34     -24.804  34.203-199.719  0.00  0.00      CHA1  
ATOM    448  CA  ALA C  34     -24.315  35.193-197.983  0.00  0.00      CHA1  
ATOM    449  HA  ALA C  34     -25.000  36.028-197.999  0.00  0.00      CHA1  
ATOM    450  CB  ALA C  34     -25.028  33.993-197.528  0.00  0.00      CHA1  
ATOM    451  HB1 ALA C  34     -24.325  33.144-197.664  0.00  0.00      CHA1  
ATOM    452  HB2 ALA C  34     -25.521  33.871-196.540  0.00  0.00      CHA1  
ATOM    453  HB3 ALA C  34     -25.931  33.865-198.162  0.00  0.00      CHA1  
ATOM    454  C   ALA C  34     -23.076  35.422-197.144  0.00  0.00      CHA1  
ATOM    455  O   ALA C  34     -22.288  34.520-196.984  0.00  0.00      CHA1  
ATOM    456  N   HYP C  35     -22.890  36.640-196.569  0.00  0.00      CHA1  
ATOM    457  CD  HYP C  35     -23.141  37.900-197.238  0.00  0.00      CHA1  
ATOM    458  HD1 HYP C  35     -23.176  37.810-198.345  0.00  0.00      CHA1  
ATOM    459  HD2 HYP C  35     -24.086  38.275-196.790  0.00  0.00      CHA1  
ATOM    460  CA  HYP C  35     -21.705  36.790-195.636  0.00  0.00      CHA1  
ATOM    461  HA  HYP C  35     -20.898  36.233-196.091  0.00  0.00      CHA1  
ATOM    462  CB  HYP C  35     -21.409  38.289-195.599  0.00  0.00      CHA1  
ATOM    463  HB1 HYP C  35     -20.364  38.625-195.428  0.00  0.00      CHA1  
ATOM    464  HB2 HYP C  35     -21.877  38.804-194.733  0.00  0.00      CHA1  
ATOM    465  CG  HYP C  35     -21.939  38.829-196.911  0.00  0.00      CHA1  
ATOM    466  HG  HYP C  35     -22.378  39.847-196.835  0.00  0.00      CHA1  
ATOM    467  OE  HYP C  35     -20.933  38.615-197.943  0.00  0.00      CHA1  
ATOM    468  HE  HYP C  35     -20.602  37.730-197.772  0.00  0.00      CHA1  
ATOM    469  C   HYP C  35     -21.887  36.097-194.357  0.00  0.00      CHA1  
ATOM    470  O   HYP C  35     -21.095  35.222-194.026  0.00  0.00      CHA1  
ATOM    471  N   GLY C  36     -22.848  36.285-193.495  0.00  0.00      CHA1  
ATOM    472  HN  GLY C  36     -22.713  35.811-192.628  0.00  0.00      CHA1  
ATOM    473  CA  GLY C  36     -23.843  37.291-193.450  0.00  0.00      CHA1  
ATOM    474  HA1 GLY C  36     -24.711  36.813-193.021  0.00  0.00      CHA1  
ATOM    475  HA2 GLY C  36     -24.016  37.748-194.413  0.00  0.00      CHA1  
ATOM    476  C   GLY C  36     -23.506  38.505-192.564  0.00  0.00      CHA1  
ATOM    477  O   GLY C  36     -22.779  38.322-191.539  0.00  0.00      CHA1  
ATOM    478  N   PRO C  37     -23.988  39.712-192.729  0.00  0.00      CHA1  
ATOM    479  CD  PRO C  37     -24.807  40.192-193.863  0.00  0.00      CHA1  
ATOM    480  HD1 PRO C  37     -25.599  39.464-194.143  0.00  0.00      CHA1  
ATOM    481  HD2 PRO C  37     -24.106  40.206-194.725  0.00  0.00      CHA1  
ATOM    482  CA  PRO C  37     -23.793  40.752-191.742  0.00  0.00      CHA1  
ATOM    483  HA  PRO C  37     -22.791  40.773-191.340  0.00  0.00      CHA1  
ATOM    484  CB  PRO C  37     -24.107  42.007-192.606  0.00  0.00      CHA1  
ATOM    485  HB1 PRO C  37     -23.226  42.238-193.242  0.00  0.00      CHA1  
ATOM    486  HB2 PRO C  37     -24.226  42.928-191.995  0.00  0.00      CHA1  
ATOM    487  CG  PRO C  37     -25.192  41.578-193.515  0.00  0.00      CHA1  
ATOM    488  HG1 PRO C  37     -25.320  42.153-194.457  0.00  0.00      CHA1  
ATOM    489  HG2 PRO C  37     -26.187  41.444-193.038  0.00  0.00      CHA1  
ATOM    490  C   PRO C  37     -24.831  40.628-190.585  0.00  0.00      CHA1  
ATOM    491  O   PRO C  37     -25.854  41.298-190.588  0.00  0.00      CHA1  
ATOM    492  N   GLN C  38     -24.482  39.703-189.664  0.00  0.00      CHA1  
ATOM    493  HN  GLN C  38     -23.758  39.078-189.947  0.00  0.00      CHA1  
ATOM    494  CA  GLN C  38     -25.254  39.136-188.584  0.00  0.00      CHA1  
ATOM    495  HA  GLN C  38     -26.041  38.590-189.084  0.00  0.00      CHA1  
ATOM    496  CB  GLN C  38     -24.465  38.117-187.854  0.00  0.00      CHA1  
ATOM    497  HB1 GLN C  38     -23.558  38.499-187.339  0.00  0.00      CHA1  
ATOM    498  HB2 GLN C  38     -25.124  37.658-187.086  0.00  0.00      CHA1  
ATOM    499  CG  GLN C  38     -23.987  36.872-188.677  0.00  0.00      CHA1  
ATOM    500  HG1 GLN C  38     -23.127  37.143-189.327  0.00  0.00      CHA1  
ATOM    501  HG2 GLN C  38     -23.495  36.095-188.053  0.00  0.00      CHA1  
ATOM    502  CD  GLN C  38     -24.994  36.184-189.592  0.00  0.00      CHA1  
ATOM    503  OE1 GLN C  38     -25.593  36.701-190.586  0.00  0.00      CHA1  
ATOM    504  NE2 GLN C  38     -25.159  34.869-189.397  0.00  0.00      CHA1  
ATOM    505 HE21 GLN C  38     -25.939  34.517-189.915  0.00  0.00      CHA1  
ATOM    506 HE22 GLN C  38     -24.797  34.497-188.542  0.00  0.00      CHA1  
ATOM    507  C   GLN C  38     -25.931  40.111-187.627  0.00  0.00      CHA1  
ATOM    508  O   GLN C  38     -27.058  39.843-187.191  0.00  0.00      CHA1  
ATOM    509  N   GLY C  39     -25.334  41.302-187.254  0.00  0.00      CHA1  
ATOM    510  HN  GLY C  39     -24.414  41.445-187.610  0.00  0.00      CHA1  
ATOM    511  CA  GLY C  39     -26.070  42.422-186.689  0.00  0.00      CHA1  
ATOM    512  HA1 GLY C  39     -27.052  42.380-187.137  0.00  0.00      CHA1  
ATOM    513  HA2 GLY C  39     -25.557  43.325-186.984  0.00  0.00      CHA1  
ATOM    514  C   GLY C  39     -26.095  42.371-185.195  0.00  0.00      CHA1  
ATOM    515  O   GLY C  39     -25.818  43.380-184.530  0.00  0.00      CHA1  
ATOM    516  N   PHE C  40     -26.484  41.138-184.639  0.00  0.00      CHA1  
ATOM    517  HN  PHE C  40     -26.496  40.397-185.306  0.00  0.00      CHA1  
ATOM    518  CA  PHE C  40     -26.430  40.795-183.201  0.00  0.00      CHA1  
ATOM    519  HA  PHE C  40     -25.446  41.152-182.935  0.00  0.00      CHA1  
ATOM    520  CB  PHE C  40     -27.645  41.455-182.373  0.00  0.00      CHA1  
ATOM    521  HB1 PHE C  40     -27.635  42.564-182.435  0.00  0.00      CHA1  
ATOM    522  HB2 PHE C  40     -28.618  41.116-182.787  0.00  0.00      CHA1  
ATOM    523  CG  PHE C  40     -27.611  41.221-180.814  0.00  0.00      CHA1  
ATOM    524  CD1 PHE C  40     -26.478  41.606-180.139  0.00  0.00      CHA1  
ATOM    525  HD1 PHE C  40     -25.801  42.140-180.789  0.00  0.00      CHA1  
ATOM    526  CE1 PHE C  40     -26.266  41.313-178.772  0.00  0.00      CHA1  
ATOM    527  HE1 PHE C  40     -25.336  41.676-178.360  0.00  0.00      CHA1  
ATOM    528  CZ  PHE C  40     -27.246  40.576-178.077  0.00  0.00      CHA1  
ATOM    529  HZ  PHE C  40     -27.048  40.342-177.042  0.00  0.00      CHA1  
ATOM    530  CD2 PHE C  40     -28.598  40.433-180.150  0.00  0.00      CHA1  
ATOM    531  HD2 PHE C  40     -29.392  40.040-180.766  0.00  0.00      CHA1  
ATOM    532  CE2 PHE C  40     -28.360  40.112-178.780  0.00  0.00      CHA1  
ATOM    533  HE2 PHE C  40     -29.085  39.444-178.339  0.00  0.00      CHA1  
ATOM    534  C   PHE C  40     -26.374  39.285-182.913  0.00  0.00      CHA1  
ATOM    535  O   PHE C  40     -26.643  38.566-183.897  0.00  0.00      CHA1  
ATOM    536  N   GLN C  41     -25.913  38.751-181.753  0.00  0.00      CHA1  
ATOM    537  HN  GLN C  41     -25.666  39.367-181.009  0.00  0.00      CHA1  
ATOM    538  CA  GLN C  41     -26.011  37.314-181.601  0.00  0.00      CHA1  
ATOM    539  HA  GLN C  41     -25.442  36.934-182.436  0.00  0.00      CHA1  
ATOM    540  CB  GLN C  41     -25.204  36.941-180.311  0.00  0.00      CHA1  
ATOM    541  HB1 GLN C  41     -25.798  37.253-179.426  0.00  0.00      CHA1  
ATOM    542  HB2 GLN C  41     -24.981  35.854-180.278  0.00  0.00      CHA1  
ATOM    543  CG  GLN C  41     -23.823  37.588-180.166  0.00  0.00      CHA1  
ATOM    544  HG1 GLN C  41     -23.997  38.637-179.846  0.00  0.00      CHA1  
ATOM    545  HG2 GLN C  41     -23.159  37.157-179.387  0.00  0.00      CHA1  
ATOM    546  CD  GLN C  41     -22.950  37.839-181.413  0.00  0.00      CHA1  
ATOM    547  OE1 GLN C  41     -22.423  38.973-181.576  0.00  0.00      CHA1  
ATOM    548  NE2 GLN C  41     -22.677  36.808-182.240  0.00  0.00      CHA1  
ATOM    549 HE21 GLN C  41     -22.960  35.898-181.938  0.00  0.00      CHA1  
ATOM    550 HE22 GLN C  41     -21.960  36.887-182.933  0.00  0.00      CHA1  
ATOM    551  C   GLN C  41     -27.355  36.703-181.668  0.00  0.00      CHA1  
ATOM    552  O   GLN C  41     -28.413  37.338-181.411  0.00  0.00      CHA1  
ATOM    553  N   GLY C  42     -27.370  35.450-182.138  0.00  0.00      CHA1  
ATOM    554  HN  GLY C  42     -26.510  34.976-182.310  0.00  0.00      CHA1  
ATOM    555  CA  GLY C  42     -28.613  34.736-182.410  0.00  0.00      CHA1  
ATOM    556  HA1 GLY C  42     -28.430  33.903-183.073  0.00  0.00      CHA1  
ATOM    557  HA2 GLY C  42     -29.369  35.453-182.694  0.00  0.00      CHA1  
ATOM    558  C   GLY C  42     -29.376  34.087-181.202  0.00  0.00      CHA1  
ATOM    559  O   GLY C  42     -29.064  34.210-180.042  0.00  0.00      CHA1  
ATOM    560  N   PRO C  43     -30.463  33.305-181.508  0.00  0.00      CHA1  
ATOM    561  CD  PRO C  43     -30.936  33.051-182.838  0.00  0.00      CHA1  
ATOM    562  HD1 PRO C  43     -30.131  32.990-183.601  0.00  0.00      CHA1  
ATOM    563  HD2 PRO C  43     -31.562  33.926-183.113  0.00  0.00      CHA1  
ATOM    564  CA  PRO C  43     -31.358  32.854-180.489  0.00  0.00      CHA1  
ATOM    565  HA  PRO C  43     -31.652  33.627-179.795  0.00  0.00      CHA1  
ATOM    566  CB  PRO C  43     -32.524  32.286-181.372  0.00  0.00      CHA1  
ATOM    567  HB1 PRO C  43     -33.250  33.110-181.537  0.00  0.00      CHA1  
ATOM    568  HB2 PRO C  43     -33.121  31.470-180.911  0.00  0.00      CHA1  
ATOM    569  CG  PRO C  43     -31.884  31.866-182.635  0.00  0.00      CHA1  
ATOM    570  HG1 PRO C  43     -32.553  31.888-183.521  0.00  0.00      CHA1  
ATOM    571  HG2 PRO C  43     -31.460  30.846-182.509  0.00  0.00      CHA1  
ATOM    572  C   PRO C  43     -30.775  31.845-179.513  0.00  0.00      CHA1  
ATOM    573  O   PRO C  43     -29.943  31.108-180.012  0.00  0.00      CHA1  
ATOM    574  N   HYP C  44     -31.080  31.709-178.196  0.00  0.00      CHA1  
ATOM    575  CD  HYP C  44     -32.250  32.457-177.671  0.00  0.00      CHA1  
ATOM    576  HD1 HYP C  44     -33.205  32.040-178.056  0.00  0.00      CHA1  
ATOM    577  HD2 HYP C  44     -32.195  33.553-177.845  0.00  0.00      CHA1  
ATOM    578  CA  HYP C  44     -30.730  30.578-177.403  0.00  0.00      CHA1  
ATOM    579  HA  HYP C  44     -30.829  29.654-177.954  0.00  0.00      CHA1  
ATOM    580  CB  HYP C  44     -31.819  30.606-176.306  0.00  0.00      CHA1  
ATOM    581  HB1 HYP C  44     -31.496  30.062-175.393  0.00  0.00      CHA1  
ATOM    582  HB2 HYP C  44     -32.740  30.072-176.624  0.00  0.00      CHA1  
ATOM    583  CG  HYP C  44     -32.308  32.037-176.184  0.00  0.00      CHA1  
ATOM    584  HG  HYP C  44     -33.261  32.113-175.619  0.00  0.00      CHA1  
ATOM    585  OE  HYP C  44     -31.202  32.811-175.656  0.00  0.00      CHA1  
ATOM    586  HE  HYP C  44     -30.365  32.671-176.105  0.00  0.00      CHA1  
ATOM    587  C   HYP C  44     -29.314  30.690-176.912  0.00  0.00      CHA1  
ATOM    588  O   HYP C  44     -28.821  31.795-176.671  0.00  0.00      CHA1  
ATOM    589  N   GLY C  45     -28.694  29.564-176.507  0.00  0.00      CHA1  
ATOM    590  HN  GLY C  45     -29.186  28.708-176.646  0.00  0.00      CHA1  
ATOM    591  CA  GLY C  45     -27.349  29.490-175.956  0.00  0.00      CHA1  
ATOM    592  HA1 GLY C  45     -26.599  30.127-176.402  0.00  0.00      CHA1  
ATOM    593  HA2 GLY C  45     -27.021  28.475-176.122  0.00  0.00      CHA1  
ATOM    594  C   GLY C  45     -27.311  29.668-174.465  0.00  0.00      CHA1  
ATOM    595  O   GLY C  45     -26.466  30.457-173.991  0.00  0.00      CHA1  
ATOM    596  N   GLU C  46     -28.403  29.279-173.805  0.00  0.00      CHA1  
ATOM    597  HN  GLU C  46     -29.048  28.771-174.372  0.00  0.00      CHA1  
ATOM    598  CA  GLU C  46     -28.779  29.354-172.360  0.00  0.00      CHA1  
ATOM    599  HA  GLU C  46     -28.517  30.366-172.091  0.00  0.00      CHA1  
ATOM    600  CB  GLU C  46     -30.362  29.180-172.225  0.00  0.00      CHA1  
ATOM    601  HB1 GLU C  46     -30.656  29.622-171.249  0.00  0.00      CHA1  
ATOM    602  HB2 GLU C  46     -30.762  29.683-173.132  0.00  0.00      CHA1  
ATOM    603  CG  GLU C  46     -30.879  27.722-172.290  0.00  0.00      CHA1  
ATOM    604  HG1 GLU C  46     -30.867  27.287-173.312  0.00  0.00      CHA1  
ATOM    605  HG2 GLU C  46     -30.314  26.971-171.697  0.00  0.00      CHA1  
ATOM    606  CD  GLU C  46     -32.227  27.684-171.684  0.00  0.00      CHA1  
ATOM    607  OE1 GLU C  46     -32.433  27.264-170.554  0.00  0.00      CHA1  
ATOM    608  OE2 GLU C  46     -33.155  28.091-172.466  0.00  0.00      CHA1  
ATOM    609  C   GLU C  46     -27.992  28.214-171.554  0.00  0.00      CHA1  
ATOM    610  O   GLU C  46     -27.219  27.514-172.184  0.00  0.00      CHA1  
ATOM    611  N   HYP C  47     -28.170  27.964-170.292  0.00  0.00      CHA1  
ATOM    612  CD  HYP C  47     -28.909  28.779-169.322  0.00  0.00      CHA1  
ATOM    613  HD1 HYP C  47     -30.008  28.712-169.474  0.00  0.00      CHA1  
ATOM    614  HD2 HYP C  47     -28.642  29.857-169.339  0.00  0.00      CHA1  
ATOM    615  CA  HYP C  47     -27.776  26.703-169.684  0.00  0.00      CHA1  
ATOM    616  HA  HYP C  47     -28.067  25.922-170.371  0.00  0.00      CHA1  
ATOM    617  CB  HYP C  47     -28.633  26.779-168.350  0.00  0.00      CHA1  
ATOM    618  HB1 HYP C  47     -28.200  26.159-167.536  0.00  0.00      CHA1  
ATOM    619  HB2 HYP C  47     -29.650  26.360-168.507  0.00  0.00      CHA1  
ATOM    620  CG  HYP C  47     -28.639  28.195-167.968  0.00  0.00      CHA1  
ATOM    621  HG  HYP C  47     -29.411  28.443-167.208  0.00  0.00      CHA1  
ATOM    622  OE  HYP C  47     -27.367  28.563-167.340  0.00  0.00      CHA1  
ATOM    623  HE  HYP C  47     -27.463  29.425-166.929  0.00  0.00      CHA1  
ATOM    624  C   HYP C  47     -26.382  26.381-169.286  0.00  0.00      CHA1  
ATOM    625  O   HYP C  47     -25.472  27.208-169.418  0.00  0.00      CHA1  
ATOM    626  N   GLY C  48     -26.170  25.086-168.858  0.00  0.00      CHA1  
ATOM    627  HN  GLY C  48     -26.933  24.444-168.856  0.00  0.00      CHA1  
ATOM    628  CA  GLY C  48     -25.008  24.559-168.160  0.00  0.00      CHA1  
ATOM    629  HA1 GLY C  48     -24.217  25.294-168.172  0.00  0.00      CHA1  
ATOM    630  HA2 GLY C  48     -24.595  23.645-168.559  0.00  0.00      CHA1  
ATOM    631  C   GLY C  48     -25.316  24.406-166.668  0.00  0.00      CHA1  
ATOM    632  O   GLY C  48     -25.896  25.226-165.951  0.00  0.00      CHA1  
ATOM    633  N   GLU C  49     -24.742  23.296-166.084  0.00  0.00      CHA1  
ATOM    634  HN  GLU C  49     -23.988  22.750-166.440  0.00  0.00      CHA1  
ATOM    635  CA  GLU C  49     -25.353  22.687-164.996  0.00  0.00      CHA1  
ATOM    636  HA  GLU C  49     -26.206  23.295-164.733  0.00  0.00      CHA1  
ATOM    637  CB  GLU C  49     -26.098  21.398-165.355  0.00  0.00      CHA1  
ATOM    638  HB1 GLU C  49     -26.742  20.958-164.564  0.00  0.00      CHA1  
ATOM    639  HB2 GLU C  49     -26.830  21.811-166.081  0.00  0.00      CHA1  
ATOM    640  CG  GLU C  49     -25.239  20.306-165.938  0.00  0.00      CHA1  
ATOM    641  HG1 GLU C  49     -25.784  19.753-166.733  0.00  0.00      CHA1  
ATOM    642  HG2 GLU C  49     -24.291  20.694-166.370  0.00  0.00      CHA1  
ATOM    643  CD  GLU C  49     -24.862  19.215-164.877  0.00  0.00      CHA1  
ATOM    644  OE1 GLU C  49     -23.747  19.200-164.265  0.00  0.00      CHA1  
ATOM    645  OE2 GLU C  49     -25.666  18.320-164.724  0.00  0.00      CHA1  
ATOM    646  C   GLU C  49     -24.551  22.440-163.641  0.00  0.00      CHA1  
ATOM    647  O   GLU C  49     -23.432  21.910-163.736  0.00  0.00      CHA1  
ATOM    648  N   HYP C  50     -24.986  22.873-162.436  0.00  0.00      CHA1  
ATOM    649  CD  HYP C  50     -26.264  23.546-162.198  0.00  0.00      CHA1  
ATOM    650  HD1 HYP C  50     -26.088  24.632-162.352  0.00  0.00      CHA1  
ATOM    651  HD2 HYP C  50     -27.117  23.403-162.896  0.00  0.00      CHA1  
ATOM    652  CA  HYP C  50     -24.361  22.441-161.182  0.00  0.00      CHA1  
ATOM    653  HA  HYP C  50     -24.593  21.388-161.126  0.00  0.00      CHA1  
ATOM    654  CB  HYP C  50     -25.243  23.213-160.134  0.00  0.00      CHA1  
ATOM    655  HB1 HYP C  50     -24.820  24.240-160.096  0.00  0.00      CHA1  
ATOM    656  HB2 HYP C  50     -25.180  22.730-159.135  0.00  0.00      CHA1  
ATOM    657  CG  HYP C  50     -26.546  23.102-160.762  0.00  0.00      CHA1  
ATOM    658  HG  HYP C  50     -27.279  23.737-160.220  0.00  0.00      CHA1  
ATOM    659  OE  HYP C  50     -26.982  21.760-160.792  0.00  0.00      CHA1  
ATOM    660  HE  HYP C  50     -26.504  21.251-160.133  0.00  0.00      CHA1  
ATOM    661  C   HYP C  50     -22.803  22.825-160.993  0.00  0.00      CHA1  
ATOM    662  O   HYP C  50     -21.970  21.999-161.245  0.00  0.00      CHA1  
ATOM    663  N   GLY C  51     -22.409  24.037-160.586  0.00  0.00      CHA1  
ATOM    664  HN  GLY C  51     -23.045  24.746-160.292  0.00  0.00      CHA1  
ATOM    665  CA  GLY C  51     -21.007  24.373-160.400  0.00  0.00      CHA1  
ATOM    666  HA1 GLY C  51     -21.183  25.428-160.252  0.00  0.00      CHA1  
ATOM    667  HA2 GLY C  51     -20.363  24.051-161.206  0.00  0.00      CHA1  
ATOM    668  C   GLY C  51     -20.333  23.964-159.091  0.00  0.00      CHA1  
ATOM    669  O   GLY C  51     -20.803  23.103-158.323  0.00  0.00      CHA1  
ATOM    670  N   ALA C  52     -19.225  24.601-158.808  0.00  0.00      CHA1  
ATOM    671  HN  ALA C  52     -18.977  25.270-159.503  0.00  0.00      CHA1  
ATOM    672  CA  ALA C  52     -18.579  24.598-157.513  0.00  0.00      CHA1  
ATOM    673  HA  ALA C  52     -18.799  23.693-156.966  0.00  0.00      CHA1  
ATOM    674  CB  ALA C  52     -17.060  24.657-157.817  0.00  0.00      CHA1  
ATOM    675  HB1 ALA C  52     -16.758  23.936-158.606  0.00  0.00      CHA1  
ATOM    676  HB2 ALA C  52     -16.694  25.687-158.010  0.00  0.00      CHA1  
ATOM    677  HB3 ALA C  52     -16.443  24.250-156.987  0.00  0.00      CHA1  
ATOM    678  C   ALA C  52     -19.037  25.850-156.691  0.00  0.00      CHA1  
ATOM    679  O   ALA C  52     -19.764  26.716-157.163  0.00  0.00      CHA1  
ATOM    680  N   SER C  53     -18.672  25.915-155.439  0.00  0.00      CHA1  
ATOM    681  HN  SER C  53     -18.179  25.128-155.075  0.00  0.00      CHA1  
ATOM    682  CA  SER C  53     -19.159  26.971-154.577  0.00  0.00      CHA1  
ATOM    683  HA  SER C  53     -19.901  27.591-155.058  0.00  0.00      CHA1  
ATOM    684  CB  SER C  53     -19.696  26.617-153.175  0.00  0.00      CHA1  
ATOM    685  HB1 SER C  53     -20.081  27.533-152.677  0.00  0.00      CHA1  
ATOM    686  HB2 SER C  53     -20.495  25.857-153.302  0.00  0.00      CHA1  
ATOM    687  OG  SER C  53     -18.654  26.060-152.372  0.00  0.00      CHA1  
ATOM    688  HG1 SER C  53     -18.360  25.253-152.801  0.00  0.00      CHA1  
ATOM    689  C   SER C  53     -18.123  28.028-154.326  0.00  0.00      CHA1  
ATOM    690  O   SER C  53     -16.888  27.821-154.309  0.00  0.00      CHA1  
ATOM    691  N   GLY C  54     -18.580  29.279-154.112  0.00  0.00      CHA1  
ATOM    692  HN  GLY C  54     -19.524  29.600-154.132  0.00  0.00      CHA1  
ATOM    693  CA  GLY C  54     -17.727  30.475-153.791  0.00  0.00      CHA1  
ATOM    694  HA1 GLY C  54     -18.436  31.288-153.852  0.00  0.00      CHA1  
ATOM    695  HA2 GLY C  54     -16.819  30.662-154.345  0.00  0.00      CHA1  
ATOM    696  C   GLY C  54     -17.133  30.552-152.346  0.00  0.00      CHA1  
ATOM    697  O   GLY C  54     -17.227  29.540-151.666  0.00  0.00      CHA1  
ATOM    698  N   PRO C  55     -16.605  31.682-151.880  0.00  0.00      CHA1  
ATOM    699  CD  PRO C  55     -16.332  32.844-152.703  0.00  0.00      CHA1  
ATOM    700  HD1 PRO C  55     -17.286  33.407-152.794  0.00  0.00      CHA1  
ATOM    701  HD2 PRO C  55     -15.995  32.516-153.710  0.00  0.00      CHA1  
ATOM    702  CA  PRO C  55     -15.542  31.518-150.847  0.00  0.00      CHA1  
ATOM    703  HA  PRO C  55     -15.144  30.514-150.843  0.00  0.00      CHA1  
ATOM    704  CB  PRO C  55     -14.442  32.464-151.351  0.00  0.00      CHA1  
ATOM    705  HB1 PRO C  55     -13.789  31.970-152.102  0.00  0.00      CHA1  
ATOM    706  HB2 PRO C  55     -13.801  32.975-150.601  0.00  0.00      CHA1  
ATOM    707  CG  PRO C  55     -15.284  33.573-151.921  0.00  0.00      CHA1  
ATOM    708  HG1 PRO C  55     -14.705  34.298-152.533  0.00  0.00      CHA1  
ATOM    709  HG2 PRO C  55     -15.688  34.133-151.052  0.00  0.00      CHA1  
ATOM    710  C   PRO C  55     -16.032  31.830-149.432  0.00  0.00      CHA1  
ATOM    711  O   PRO C  55     -15.471  31.313-148.475  0.00  0.00      CHA1  
ATOM    712  N   MET C  56     -17.169  32.613-149.286  0.00  0.00      CHA1  
ATOM    713  HN  MET C  56     -17.626  32.917-150.118  0.00  0.00      CHA1  
ATOM    714  CA  MET C  56     -17.767  33.109-148.034  0.00  0.00      CHA1  
ATOM    715  HA  MET C  56     -17.500  32.490-147.190  0.00  0.00      CHA1  
ATOM    716  CB  MET C  56     -17.210  34.532-147.671  0.00  0.00      CHA1  
ATOM    717  HB1 MET C  56     -16.141  34.315-147.456  0.00  0.00      CHA1  
ATOM    718  HB2 MET C  56     -17.263  35.065-148.645  0.00  0.00      CHA1  
ATOM    719  CG  MET C  56     -17.843  35.198-146.446  0.00  0.00      CHA1  
ATOM    720  HG1 MET C  56     -17.505  36.254-146.519  0.00  0.00      CHA1  
ATOM    721  HG2 MET C  56     -18.954  35.226-146.429  0.00  0.00      CHA1  
ATOM    722  SD  MET C  56     -17.358  34.374-144.903  0.00  0.00      CHA1  
ATOM    723  CE  MET C  56     -19.075  33.804-144.610  0.00  0.00      CHA1  
ATOM    724  HE1 MET C  56     -19.196  33.246-143.657  0.00  0.00      CHA1  
ATOM    725  HE2 MET C  56     -19.708  34.697-144.421  0.00  0.00      CHA1  
ATOM    726  HE3 MET C  56     -19.439  33.202-145.470  0.00  0.00      CHA1  
ATOM    727  C   MET C  56     -19.263  33.028-148.199  0.00  0.00      CHA1  
ATOM    728  O   MET C  56     -19.838  32.026-147.762  0.00  0.00      CHA1  
ATOM    729  N   GLY C  57     -19.894  33.995-148.892  0.00  0.00      CHA1  
ATOM    730  HN  GLY C  57     -19.353  34.794-149.140  0.00  0.00      CHA1  
ATOM    731  CA  GLY C  57     -21.299  34.059-149.197  0.00  0.00      CHA1  
ATOM    732  HA1 GLY C  57     -21.561  33.157-149.731  0.00  0.00      CHA1  
ATOM    733  HA2 GLY C  57     -21.444  34.948-149.793  0.00  0.00      CHA1  
ATOM    734  C   GLY C  57     -22.185  34.162-148.040  0.00  0.00      CHA1  
ATOM    735  O   GLY C  57     -21.807  34.522-146.970  0.00  0.00      CHA1  
ATOM    736  N   PRO C  58     -23.488  33.738-148.223  0.00  0.00      CHA1  
ATOM    737  CD  PRO C  58     -24.136  33.471-149.578  0.00  0.00      CHA1  
ATOM    738  HD1 PRO C  58     -23.757  32.531-150.034  0.00  0.00      CHA1  
ATOM    739  HD2 PRO C  58     -23.868  34.287-150.282  0.00  0.00      CHA1  
ATOM    740  CA  PRO C  58     -24.569  33.896-147.213  0.00  0.00      CHA1  
ATOM    741  HA  PRO C  58     -24.313  34.800-146.680  0.00  0.00      CHA1  
ATOM    742  CB  PRO C  58     -25.900  33.998-147.948  0.00  0.00      CHA1  
ATOM    743  HB1 PRO C  58     -26.131  35.079-148.062  0.00  0.00      CHA1  
ATOM    744  HB2 PRO C  58     -26.734  33.489-147.419  0.00  0.00      CHA1  
ATOM    745  CG  PRO C  58     -25.685  33.416-149.361  0.00  0.00      CHA1  
ATOM    746  HG1 PRO C  58     -26.258  34.012-150.103  0.00  0.00      CHA1  
ATOM    747  HG2 PRO C  58     -26.019  32.362-149.477  0.00  0.00      CHA1  
ATOM    748  C   PRO C  58     -24.589  32.702-146.267  0.00  0.00      CHA1  
ATOM    749  O   PRO C  58     -25.176  31.688-146.640  0.00  0.00      CHA1  
ATOM    750  N   ARG C  59     -23.804  32.813-145.172  0.00  0.00      CHA1  
ATOM    751  HN  ARG C  59     -23.254  33.637-145.058  0.00  0.00      CHA1  
ATOM    752  CA  ARG C  59     -23.684  31.813-144.073  0.00  0.00      CHA1  
ATOM    753  HA  ARG C  59     -23.270  30.873-144.406  0.00  0.00      CHA1  
ATOM    754  CB  ARG C  59     -22.675  32.311-143.032  0.00  0.00      CHA1  
ATOM    755  HB1 ARG C  59     -22.745  31.699-142.107  0.00  0.00      CHA1  
ATOM    756  HB2 ARG C  59     -21.633  32.195-143.401  0.00  0.00      CHA1  
ATOM    757  CG  ARG C  59     -22.904  33.822-142.664  0.00  0.00      CHA1  
ATOM    758  HG1 ARG C  59     -22.395  34.521-143.361  0.00  0.00      CHA1  
ATOM    759  HG2 ARG C  59     -23.961  34.029-142.936  0.00  0.00      CHA1  
ATOM    760  CD  ARG C  59     -22.484  34.061-141.179  0.00  0.00      CHA1  
ATOM    761  HD1 ARG C  59     -21.426  33.725-141.218  0.00  0.00      CHA1  
ATOM    762  HD2 ARG C  59     -22.360  35.149-140.991  0.00  0.00      CHA1  
ATOM    763  NE  ARG C  59     -23.388  33.442-140.210  0.00  0.00      CHA1  
ATOM    764  HE  ARG C  59     -24.266  33.064-140.503  0.00  0.00      CHA1  
ATOM    765  CZ  ARG C  59     -23.266  33.570-138.921  0.00  0.00      CHA1  
ATOM    766  NH1 ARG C  59     -22.178  34.011-138.454  0.00  0.00      CHA1  
ATOM    767 HH11 ARG C  59     -21.965  33.803-137.499  0.00  0.00      CHA1  
ATOM    768 HH12 ARG C  59     -21.370  34.174-139.019  0.00  0.00      CHA1  
ATOM    769  NH2 ARG C  59     -24.199  33.062-138.201  0.00  0.00      CHA1  
ATOM    770 HH21 ARG C  59     -24.107  33.286-137.231  0.00  0.00      CHA1  
ATOM    771 HH22 ARG C  59     -24.968  32.537-138.567  0.00  0.00      CHA1  
ATOM    772  C   ARG C  59     -24.978  31.609-143.319  0.00  0.00      CHA1  
ATOM    773  O   ARG C  59     -25.834  32.509-143.343  0.00  0.00      CHA1  
ATOM    774  N   GLY C  60     -25.162  30.469-142.628  0.00  0.00      CHA1  
ATOM    775  HN  GLY C  60     -24.482  29.741-142.652  0.00  0.00      CHA1  
ATOM    776  CA  GLY C  60     -26.360  30.198-141.813  0.00  0.00      CHA1  
ATOM    777  HA1 GLY C  60     -26.154  29.239-141.361  0.00  0.00      CHA1  
ATOM    778  HA2 GLY C  60     -27.179  30.133-142.514  0.00  0.00      CHA1  
ATOM    779  C   GLY C  60     -26.733  31.170-140.724  0.00  0.00      CHA1  
ATOM    780  O   GLY C  60     -25.892  31.989-140.411  0.00  0.00      CHA1  
ATOM    781  N   PRO C  61     -27.922  31.105-140.138  0.00  0.00      CHA1  
ATOM    782  CD  PRO C  61     -29.123  30.423-140.648  0.00  0.00      CHA1  
ATOM    783  HD1 PRO C  61     -28.781  29.503-141.170  0.00  0.00      CHA1  
ATOM    784  HD2 PRO C  61     -29.621  31.141-141.334  0.00  0.00      CHA1  
ATOM    785  CA  PRO C  61     -28.317  31.828-138.939  0.00  0.00      CHA1  
ATOM    786  HA  PRO C  61     -28.558  32.838-139.235  0.00  0.00      CHA1  
ATOM    787  CB  PRO C  61     -29.680  31.200-138.491  0.00  0.00      CHA1  
ATOM    788  HB1 PRO C  61     -30.372  32.053-138.659  0.00  0.00      CHA1  
ATOM    789  HB2 PRO C  61     -29.772  30.902-137.425  0.00  0.00      CHA1  
ATOM    790  CG  PRO C  61     -29.969  30.085-139.464  0.00  0.00      CHA1  
ATOM    791  HG1 PRO C  61     -31.056  29.886-139.583  0.00  0.00      CHA1  
ATOM    792  HG2 PRO C  61     -29.609  29.131-139.021  0.00  0.00      CHA1  
ATOM    793  C   PRO C  61     -27.269  31.880-137.798  0.00  0.00      CHA1  
ATOM    794  O   PRO C  61     -26.457  30.907-137.744  0.00  0.00      CHA1  
ATOM    795  N   PRO C  62     -27.177  32.919-136.881  0.00  0.00      CHA1  
ATOM    796  CD  PRO C  62     -27.965  34.125-137.086  0.00  0.00      CHA1  
ATOM    797  HD1 PRO C  62     -28.975  33.873-136.698  0.00  0.00      CHA1  
ATOM    798  HD2 PRO C  62     -28.106  34.449-138.139  0.00  0.00      CHA1  
ATOM    799  CA  PRO C  62     -26.570  32.931-135.539  0.00  0.00      CHA1  
ATOM    800  HA  PRO C  62     -25.530  32.772-135.782  0.00  0.00      CHA1  
ATOM    801  CB  PRO C  62     -26.981  34.298-134.914  0.00  0.00      CHA1  
ATOM    802  HB1 PRO C  62     -26.055  34.787-134.542  0.00  0.00      CHA1  
ATOM    803  HB2 PRO C  62     -27.725  34.293-134.089  0.00  0.00      CHA1  
ATOM    804  CG  PRO C  62     -27.353  35.160-136.161  0.00  0.00      CHA1  
ATOM    805  HG1 PRO C  62     -26.402  35.476-136.641  0.00  0.00      CHA1  
ATOM    806  HG2 PRO C  62     -28.052  35.946-135.802  0.00  0.00      CHA1  
ATOM    807  C   PRO C  62     -26.986  31.742-134.719  0.00  0.00      CHA1  
ATOM    808  O   PRO C  62     -27.982  31.074-134.935  0.00  0.00      CHA1  
ATOM    809  N   GLY C  63     -26.037  31.304-133.822  0.00  0.00      CHA1  
ATOM    810  HN  GLY C  63     -25.221  31.873-133.758  0.00  0.00      CHA1  
ATOM    811  CA  GLY C  63     -26.243  30.098-132.962  0.00  0.00      CHA1  
ATOM    812  HA1 GLY C  63     -25.317  30.003-132.413  0.00  0.00      CHA1  
ATOM    813  HA2 GLY C  63     -26.411  29.300-133.670  0.00  0.00      CHA1  
ATOM    814  C   GLY C  63     -27.389  30.287-131.995  0.00  0.00      CHA1  
ATOM    815  O   GLY C  63     -27.872  31.370-131.667  0.00  0.00      CHA1  
ATOM    816  N   PRO C  64     -27.964  29.258-131.412  0.00  0.00      CHA1  
ATOM    817  CD  PRO C  64     -27.792  27.883-131.807  0.00  0.00      CHA1  
ATOM    818  HD1 PRO C  64     -26.732  27.551-131.777  0.00  0.00      CHA1  
ATOM    819  HD2 PRO C  64     -28.221  27.816-132.830  0.00  0.00      CHA1  
ATOM    820  CA  PRO C  64     -29.034  29.378-130.421  0.00  0.00      CHA1  
ATOM    821  HA  PRO C  64     -29.649  30.191-130.776  0.00  0.00      CHA1  
ATOM    822  CB  PRO C  64     -29.683  27.960-130.497  0.00  0.00      CHA1  
ATOM    823  HB1 PRO C  64     -30.348  28.013-131.385  0.00  0.00      CHA1  
ATOM    824  HB2 PRO C  64     -30.254  27.610-129.611  0.00  0.00      CHA1  
ATOM    825  CG  PRO C  64     -28.531  27.019-130.850  0.00  0.00      CHA1  
ATOM    826  HG1 PRO C  64     -28.802  26.070-131.360  0.00  0.00      CHA1  
ATOM    827  HG2 PRO C  64     -27.971  26.814-129.913  0.00  0.00      CHA1  
ATOM    828  C   PRO C  64     -28.518  29.566-128.949  0.00  0.00      CHA1  
ATOM    829  O   PRO C  64     -27.378  29.163-128.640  0.00  0.00      CHA1  
ATOM    830  N   HYP C  65     -29.255  30.184-128.040  0.00  0.00      CHA1  
ATOM    831  CD  HYP C  65     -30.470  30.964-128.349  0.00  0.00      CHA1  
ATOM    832  HD1 HYP C  65     -31.333  30.277-128.214  0.00  0.00      CHA1  
ATOM    833  HD2 HYP C  65     -30.407  31.451-129.345  0.00  0.00      CHA1  
ATOM    834  CA  HYP C  65     -28.593  30.687-126.831  0.00  0.00      CHA1  
ATOM    835  HA  HYP C  65     -27.721  31.305-126.988  0.00  0.00      CHA1  
ATOM    836  CB  HYP C  65     -29.705  31.446-126.152  0.00  0.00      CHA1  
ATOM    837  HB1 HYP C  65     -29.263  32.137-125.403  0.00  0.00      CHA1  
ATOM    838  HB2 HYP C  65     -30.408  30.711-125.704  0.00  0.00      CHA1  
ATOM    839  CG  HYP C  65     -30.483  32.022-127.270  0.00  0.00      CHA1  
ATOM    840  HG  HYP C  65     -31.548  32.313-127.147  0.00  0.00      CHA1  
ATOM    841  OE  HYP C  65     -29.853  33.260-127.737  0.00  0.00      CHA1  
ATOM    842  HE  HYP C  65     -30.269  33.472-128.576  0.00  0.00      CHA1  
ATOM    843  C   HYP C  65     -28.050  29.577-125.836  0.00  0.00      CHA1  
ATOM    844  O   HYP C  65     -26.938  29.833-125.309  0.00  0.00      CHA1  
ATOM    845  N   GLY C  66     -28.723  28.481-125.532  0.00  0.00      CHA1  
ATOM    846  HN  GLY C  66     -29.615  28.208-125.882  0.00  0.00      CHA1  
ATOM    847  CA  GLY C  66     -28.386  27.457-124.569  0.00  0.00      CHA1  
ATOM    848  HA1 GLY C  66     -27.526  27.057-125.084  0.00  0.00      CHA1  
ATOM    849  HA2 GLY C  66     -29.218  26.769-124.547  0.00  0.00      CHA1  
ATOM    850  C   GLY C  66     -27.929  27.854-123.163  0.00  0.00      CHA1  
ATOM    851  O   GLY C  66     -27.978  29.006-122.739  0.00  0.00      CHA1  
ATOM    852  N   LYS C  67     -27.354  26.876-122.492  0.00  0.00      CHA1  
ATOM    853  HN  LYS C  67     -27.048  26.041-122.943  0.00  0.00      CHA1  
ATOM    854  CA  LYS C  67     -27.185  27.005-121.044  0.00  0.00      CHA1  
ATOM    855  HA  LYS C  67     -27.322  28.022-120.709  0.00  0.00      CHA1  
ATOM    856  CB  LYS C  67     -28.245  26.217-120.257  0.00  0.00      CHA1  
ATOM    857  HB1 LYS C  67     -28.034  26.353-119.175  0.00  0.00      CHA1  
ATOM    858  HB2 LYS C  67     -29.237  26.707-120.353  0.00  0.00      CHA1  
ATOM    859  CG  LYS C  67     -28.368  24.746-120.584  0.00  0.00      CHA1  
ATOM    860  HG1 LYS C  67     -29.373  24.573-121.026  0.00  0.00      CHA1  
ATOM    861  HG2 LYS C  67     -27.723  24.407-121.423  0.00  0.00      CHA1  
ATOM    862  CD  LYS C  67     -28.345  23.780-119.367  0.00  0.00      CHA1  
ATOM    863  HD1 LYS C  67     -29.184  24.002-118.673  0.00  0.00      CHA1  
ATOM    864  HD2 LYS C  67     -28.549  22.733-119.677  0.00  0.00      CHA1  
ATOM    865  CE  LYS C  67     -27.036  23.751-118.593  0.00  0.00      CHA1  
ATOM    866  HE1 LYS C  67     -26.799  24.770-118.219  0.00  0.00      CHA1  
ATOM    867  HE2 LYS C  67     -27.059  23.164-117.651  0.00  0.00      CHA1  
ATOM    868  NZ  LYS C  67     -25.900  23.303-119.377  0.00  0.00      CHA1  
ATOM    869  HZ1 LYS C  67     -25.540  24.117-119.917  0.00  0.00      CHA1  
ATOM    870  HZ2 LYS C  67     -25.120  22.882-118.835  0.00  0.00      CHA1  
ATOM    871  HZ3 LYS C  67     -26.237  22.570-120.033  0.00  0.00      CHA1  
ATOM    872  C   LYS C  67     -25.791  26.686-120.569  0.00  0.00      CHA1  
ATOM    873  O   LYS C  67     -25.237  25.584-120.716  0.00  0.00      CHA1  
ATOM    874  N   ASN C  68     -25.220  27.626-119.842  0.00  0.00      CHA1  
ATOM    875  HN  ASN C  68     -25.624  28.537-119.803  0.00  0.00      CHA1  
ATOM    876  CA  ASN C  68     -23.995  27.669-119.099  0.00  0.00      CHA1  
ATOM    877  HA  ASN C  68     -23.733  28.717-119.098  0.00  0.00      CHA1  
ATOM    878  CB  ASN C  68     -24.227  27.199-117.622  0.00  0.00      CHA1  
ATOM    879  HB1 ASN C  68     -24.362  26.100-117.537  0.00  0.00      CHA1  
ATOM    880  HB2 ASN C  68     -23.449  27.534-116.903  0.00  0.00      CHA1  
ATOM    881  CG  ASN C  68     -25.500  27.877-116.940  0.00  0.00      CHA1  
ATOM    882  OD1 ASN C  68     -26.326  28.612-117.475  0.00  0.00      CHA1  
ATOM    883  ND2 ASN C  68     -25.450  27.757-115.620  0.00  0.00      CHA1  
ATOM    884 HD21 ASN C  68     -26.080  28.323-115.088  0.00  0.00      CHA1  
ATOM    885 HD22 ASN C  68     -24.825  27.122-115.167  0.00  0.00      CHA1  
ATOM    886  C   ASN C  68     -22.616  27.103-119.640  0.00  0.00      CHA1  
ATOM    887  O   ASN C  68     -22.457  26.351-120.632  0.00  0.00      CHA1  
ATOM    888  N   GLY C  69     -21.569  27.358-118.883  0.00  0.00      CHA1  
ATOM    889  HN  GLY C  69     -21.593  27.913-118.055  0.00  0.00      CHA1  
ATOM    890  CA  GLY C  69     -20.237  26.798-119.122  0.00  0.00      CHA1  
ATOM    891  HA1 GLY C  69     -19.583  27.253-118.393  0.00  0.00      CHA1  
ATOM    892  HA2 GLY C  69     -20.022  27.246-120.080  0.00  0.00      CHA1  
ATOM    893  C   GLY C  69     -19.939  25.312-119.096  0.00  0.00      CHA1  
ATOM    894  O   GLY C  69     -19.444  24.724-120.028  0.00  0.00      CHA1  
ATOM    895  N   ASP C  70     -20.351  24.633-117.993  0.00  0.00      CHA1  
ATOM    896  HN  ASP C  70     -19.949  23.740-117.806  0.00  0.00      CHA1  
ATOM    897  CA  ASP C  70     -21.502  24.845-117.111  0.00  0.00      CHA1  
ATOM    898  HA  ASP C  70     -22.356  25.258-117.629  0.00  0.00      CHA1  
ATOM    899  CB  ASP C  70     -22.135  23.508-116.735  0.00  0.00      CHA1  
ATOM    900  HB1 ASP C  70     -21.373  22.743-116.470  0.00  0.00      CHA1  
ATOM    901  HB2 ASP C  70     -22.792  23.556-115.840  0.00  0.00      CHA1  
ATOM    902  CG  ASP C  70     -22.900  22.941-117.876  0.00  0.00      CHA1  
ATOM    903  OD1 ASP C  70     -22.873  23.520-118.992  0.00  0.00      CHA1  
ATOM    904  OD2 ASP C  70     -23.437  21.817-117.777  0.00  0.00      CHA1  
ATOM    905  C   ASP C  70     -21.181  25.647-115.914  0.00  0.00      CHA1  
ATOM    906  O   ASP C  70     -21.253  26.866-115.913  0.00  0.00      CHA1  
ATOM    907  N   ASP C  71     -20.932  24.954-114.757  0.00  0.00      CHA1  
ATOM    908  HN  ASP C  71     -20.890  23.958-114.786  0.00  0.00      CHA1  
ATOM    909  CA  ASP C  71     -21.185  25.553-113.443  0.00  0.00      CHA1  
ATOM    910  HA  ASP C  71     -21.554  26.566-113.511  0.00  0.00      CHA1  
ATOM    911  CB  ASP C  71     -22.286  24.642-112.755  0.00  0.00      CHA1  
ATOM    912  HB1 ASP C  71     -22.068  23.553-112.762  0.00  0.00      CHA1  
ATOM    913  HB2 ASP C  71     -22.416  25.125-111.763  0.00  0.00      CHA1  
ATOM    914  CG  ASP C  71     -23.664  24.913-113.452  0.00  0.00      CHA1  
ATOM    915  OD1 ASP C  71     -24.323  23.888-113.759  0.00  0.00      CHA1  
ATOM    916  OD2 ASP C  71     -24.116  26.114-113.590  0.00  0.00      CHA1  
ATOM    917  C   ASP C  71     -19.970  25.524-112.476  0.00  0.00      CHA1  
ATOM    918  O   ASP C  71     -19.401  24.516-112.089  0.00  0.00      CHA1  
ATOM    919  N   GLY C  72     -19.452  26.683-112.066  0.00  0.00      CHA1  
ATOM    920  HN  GLY C  72     -19.915  27.467-112.471  0.00  0.00      CHA1  
ATOM    921  CA  GLY C  72     -18.455  26.800-111.045  0.00  0.00      CHA1  
ATOM    922  HA1 GLY C  72     -18.211  27.844-110.916  0.00  0.00      CHA1  
ATOM    923  HA2 GLY C  72     -17.573  26.219-111.273  0.00  0.00      CHA1  
ATOM    924  C   GLY C  72     -18.996  26.445-109.656  0.00  0.00      CHA1  
ATOM    925  O   GLY C  72     -20.226  26.319-109.506  0.00  0.00      CHA1  
ATOM    926  N   GLU C  73     -18.099  26.318-108.665  0.00  0.00      CHA1  
ATOM    927  HN  GLU C  73     -17.133  26.479-108.849  0.00  0.00      CHA1  
ATOM    928  CA  GLU C  73     -18.347  25.624-107.397  0.00  0.00      CHA1  
ATOM    929  HA  GLU C  73     -19.355  25.803-107.054  0.00  0.00      CHA1  
ATOM    930  CB  GLU C  73     -18.250  24.162-107.795  0.00  0.00      CHA1  
ATOM    931  HB1 GLU C  73     -18.482  23.471-106.956  0.00  0.00      CHA1  
ATOM    932  HB2 GLU C  73     -19.049  23.971-108.543  0.00  0.00      CHA1  
ATOM    933  CG  GLU C  73     -16.948  23.714-108.529  0.00  0.00      CHA1  
ATOM    934  HG1 GLU C  73     -17.165  22.734-109.006  0.00  0.00      CHA1  
ATOM    935  HG2 GLU C  73     -16.635  24.355-109.381  0.00  0.00      CHA1  
ATOM    936  CD  GLU C  73     -15.686  23.458-107.621  0.00  0.00      CHA1  
ATOM    937  OE1 GLU C  73     -14.645  24.151-107.781  0.00  0.00      CHA1  
ATOM    938  OE2 GLU C  73     -15.733  22.450-106.880  0.00  0.00      CHA1  
ATOM    939  C   GLU C  73     -17.418  25.780-106.177  0.00  0.00      CHA1  
ATOM    940  O   GLU C  73     -17.695  25.265-105.058  0.00  0.00      CHA1  
ATOM    941  N   ALA C  74     -16.354  26.541-106.392  0.00  0.00      CHA1  
ATOM    942  HN  ALA C  74     -16.053  26.777-107.313  0.00  0.00      CHA1  
ATOM    943  CA  ALA C  74     -15.288  26.682-105.376  0.00  0.00      CHA1  
ATOM    944  HA  ALA C  74     -15.284  25.849-104.690  0.00  0.00      CHA1  
ATOM    945  CB  ALA C  74     -13.843  26.750-105.917  0.00  0.00      CHA1  
ATOM    946  HB1 ALA C  74     -13.583  27.657-106.504  0.00  0.00      CHA1  
ATOM    947  HB2 ALA C  74     -13.126  26.513-105.102  0.00  0.00      CHA1  
ATOM    948  HB3 ALA C  74     -13.701  25.877-106.589  0.00  0.00      CHA1  
ATOM    949  C   ALA C  74     -15.517  27.956-104.506  0.00  0.00      CHA1  
ATOM    950  O   ALA C  74     -14.595  28.372-103.797  0.00  0.00      CHA1  
ATOM    951  N   GLY C  75     -16.698  28.592-104.643  0.00  0.00      CHA1  
ATOM    952  HN  GLY C  75     -17.393  28.188-105.233  0.00  0.00      CHA1  
ATOM    953  CA  GLY C  75     -16.953  29.955-104.141  0.00  0.00      CHA1  
ATOM    954  HA1 GLY C  75     -17.987  30.148-104.389  0.00  0.00      CHA1  
ATOM    955  HA2 GLY C  75     -16.264  30.665-104.573  0.00  0.00      CHA1  
ATOM    956  C   GLY C  75     -16.920  29.927-102.629  0.00  0.00      CHA1  
ATOM    957  O   GLY C  75     -15.915  30.159-102.013  0.00  0.00      CHA1  
ATOM    958  N   LYS C  76     -18.077  29.629-101.996  0.00  0.00      CHA1  
ATOM    959  HN  LYS C  76     -18.866  29.373-102.548  0.00  0.00      CHA1  
ATOM    960  CA  LYS C  76     -18.236  29.626-100.566  0.00  0.00      CHA1  
ATOM    961  HA  LYS C  76     -17.384  30.101-100.102  0.00  0.00      CHA1  
ATOM    962  CB  LYS C  76     -19.448  30.423-100.169  0.00  0.00      CHA1  
ATOM    963  HB1 LYS C  76     -20.226  29.945-100.802  0.00  0.00      CHA1  
ATOM    964  HB2 LYS C  76     -19.652  30.414 -99.077  0.00  0.00      CHA1  
ATOM    965  CG  LYS C  76     -19.187  31.864-100.458  0.00  0.00      CHA1  
ATOM    966  HG1 LYS C  76     -18.437  32.212 -99.716  0.00  0.00      CHA1  
ATOM    967  HG2 LYS C  76     -18.661  32.120-101.402  0.00  0.00      CHA1  
ATOM    968  CD  LYS C  76     -20.423  32.738-100.320  0.00  0.00      CHA1  
ATOM    969  HD1 LYS C  76     -21.034  32.606 -99.401  0.00  0.00      CHA1  
ATOM    970  HD2 LYS C  76     -20.280  33.836-100.237  0.00  0.00      CHA1  
ATOM    971  CE  LYS C  76     -21.425  32.506-101.471  0.00  0.00      CHA1  
ATOM    972  HE1 LYS C  76     -21.059  32.686-102.504  0.00  0.00      CHA1  
ATOM    973  HE2 LYS C  76     -21.747  31.444-101.513  0.00  0.00      CHA1  
ATOM    974  NZ  LYS C  76     -22.656  33.324-101.456  0.00  0.00      CHA1  
ATOM    975  HZ1 LYS C  76     -23.228  33.397-100.590  0.00  0.00      CHA1  
ATOM    976  HZ2 LYS C  76     -22.441  34.300-101.744  0.00  0.00      CHA1  
ATOM    977  HZ3 LYS C  76     -23.315  32.886-102.131  0.00  0.00      CHA1  
ATOM    978  C   LYS C  76     -18.298  28.264 -99.932  0.00  0.00      CHA1  
ATOM    979  O   LYS C  76     -19.376  27.722 -99.913  0.00  0.00      CHA1  
ATOM    980  N   PRO C  77     -17.215  27.697 -99.403  0.00  0.00      CHA1  
ATOM    981  CD  PRO C  77     -15.917  27.794-100.069  0.00  0.00      CHA1  
ATOM    982  HD1 PRO C  77     -15.423  28.763 -99.842  0.00  0.00      CHA1  
ATOM    983  HD2 PRO C  77     -16.073  27.678-101.163  0.00  0.00      CHA1  
ATOM    984  CA  PRO C  77     -17.234  26.769 -98.270  0.00  0.00      CHA1  
ATOM    985  HA  PRO C  77     -17.796  25.870 -98.477  0.00  0.00      CHA1  
ATOM    986  CB  PRO C  77     -15.709  26.598 -98.024  0.00  0.00      CHA1  
ATOM    987  HB1 PRO C  77     -15.432  25.725 -97.395  0.00  0.00      CHA1  
ATOM    988  HB2 PRO C  77     -15.252  27.396 -97.401  0.00  0.00      CHA1  
ATOM    989  CG  PRO C  77     -15.068  26.714 -99.379  0.00  0.00      CHA1  
ATOM    990  HG1 PRO C  77     -15.136  25.791 -99.994  0.00  0.00      CHA1  
ATOM    991  HG2 PRO C  77     -13.992  26.988 -99.326  0.00  0.00      CHA1  
ATOM    992  C   PRO C  77     -17.913  27.304 -97.058  0.00  0.00      CHA1  
ATOM    993  O   PRO C  77     -18.395  28.449 -97.120  0.00  0.00      CHA1  
ATOM    994  N   GLY C  78     -17.829  26.708 -95.863  0.00  0.00      CHA1  
ATOM    995  HN  GLY C  78     -17.359  25.831 -95.799  0.00  0.00      CHA1  
ATOM    996  CA  GLY C  78     -18.345  27.294 -94.656  0.00  0.00      CHA1  
ATOM    997  HA1 GLY C  78     -18.027  26.697 -93.814  0.00  0.00      CHA1  
ATOM    998  HA2 GLY C  78     -19.377  27.594 -94.767  0.00  0.00      CHA1  
ATOM    999  C   GLY C  78     -17.634  28.625 -94.334  0.00  0.00      CHA1  
ATOM   1000  O   GLY C  78     -16.365  28.741 -94.535  0.00  0.00      CHA1  
ATOM   1001  N   ARG C  79     -18.422  29.635 -93.802  0.00  0.00      CHA1  
ATOM   1002  HN  ARG C  79     -19.399  29.495 -93.662  0.00  0.00      CHA1  
ATOM   1003  CA  ARG C  79     -18.017  30.933 -93.172  0.00  0.00      CHA1  
ATOM   1004  HA  ARG C  79     -16.984  30.776 -92.901  0.00  0.00      CHA1  
ATOM   1005  CB  ARG C  79     -18.184  32.356 -93.909  0.00  0.00      CHA1  
ATOM   1006  HB1 ARG C  79     -19.285  32.499 -93.959  0.00  0.00      CHA1  
ATOM   1007  HB2 ARG C  79     -17.663  33.057 -93.222  0.00  0.00      CHA1  
ATOM   1008  CG  ARG C  79     -17.507  32.418 -95.240  0.00  0.00      CHA1  
ATOM   1009  HG1 ARG C  79     -17.420  33.461 -95.611  0.00  0.00      CHA1  
ATOM   1010  HG2 ARG C  79     -16.475  32.154 -94.926  0.00  0.00      CHA1  
ATOM   1011  CD  ARG C  79     -17.971  31.726 -96.525  0.00  0.00      CHA1  
ATOM   1012  HD1 ARG C  79     -17.327  32.112 -97.344  0.00  0.00      CHA1  
ATOM   1013  HD2 ARG C  79     -17.910  30.647 -96.268  0.00  0.00      CHA1  
ATOM   1014  NE  ARG C  79     -19.345  32.310 -96.757  0.00  0.00      CHA1  
ATOM   1015  HE  ARG C  79     -19.437  33.291 -96.586  0.00  0.00      CHA1  
ATOM   1016  CZ  ARG C  79     -20.436  31.611 -96.812  0.00  0.00      CHA1  
ATOM   1017  NH1 ARG C  79     -20.493  30.310 -96.650  0.00  0.00      CHA1  
ATOM   1018 HH11 ARG C  79     -21.399  29.916 -96.801  0.00  0.00      CHA1  
ATOM   1019 HH12 ARG C  79     -19.604  29.861 -96.742  0.00  0.00      CHA1  
ATOM   1020  NH2 ARG C  79     -21.527  32.267 -97.053  0.00  0.00      CHA1  
ATOM   1021 HH21 ARG C  79     -22.415  31.819 -96.949  0.00  0.00      CHA1  
ATOM   1022 HH22 ARG C  79     -21.520  33.267 -97.050  0.00  0.00      CHA1  
ATOM   1023  C   ARG C  79     -18.884  30.889 -91.915  0.00  0.00      CHA1  
ATOM   1024  O   ARG C  79     -20.018  30.527 -92.105  0.00  0.00      CHA1  
ATOM   1025  N   HYP C  80     -18.533  31.236 -90.668  0.00  0.00      CHA1  
ATOM   1026  CD  HYP C  80     -17.429  32.122 -90.299  0.00  0.00      CHA1  
ATOM   1027  HD1 HYP C  80     -17.091  32.774 -91.133  0.00  0.00      CHA1  
ATOM   1028  HD2 HYP C  80     -16.591  31.408 -90.149  0.00  0.00      CHA1  
ATOM   1029  CA  HYP C  80     -19.418  31.028 -89.537  0.00  0.00      CHA1  
ATOM   1030  HA  HYP C  80     -20.300  31.624 -89.722  0.00  0.00      CHA1  
ATOM   1031  CB  HYP C  80     -18.705  31.723 -88.388  0.00  0.00      CHA1  
ATOM   1032  HB1 HYP C  80     -18.106  31.002 -87.791  0.00  0.00      CHA1  
ATOM   1033  HB2 HYP C  80     -19.382  32.230 -87.668  0.00  0.00      CHA1  
ATOM   1034  CG  HYP C  80     -17.907  32.825 -89.027  0.00  0.00      CHA1  
ATOM   1035  HG  HYP C  80     -17.027  33.067 -88.393  0.00  0.00      CHA1  
ATOM   1036  OE  HYP C  80     -18.774  33.960 -89.129  0.00  0.00      CHA1  
ATOM   1037  HE  HYP C  80     -19.243  34.038 -89.963  0.00  0.00      CHA1  
ATOM   1038  C   HYP C  80     -19.834  29.527 -89.168  0.00  0.00      CHA1  
ATOM   1039  O   HYP C  80     -19.178  28.796 -88.469  0.00  0.00      CHA1  
ATOM   1040  N   GLY C  81     -20.903  29.094 -89.884  0.00  0.00      CHA1  
ATOM   1041  HN  GLY C  81     -21.297  29.734 -90.539  0.00  0.00      CHA1  
ATOM   1042  CA  GLY C  81     -21.647  27.891 -89.532  0.00  0.00      CHA1  
ATOM   1043  HA1 GLY C  81     -21.011  27.042 -89.331  0.00  0.00      CHA1  
ATOM   1044  HA2 GLY C  81     -22.256  27.748 -90.413  0.00  0.00      CHA1  
ATOM   1045  C   GLY C  81     -22.602  28.050 -88.343  0.00  0.00      CHA1  
ATOM   1046  O   GLY C  81     -22.386  28.850 -87.442  0.00  0.00      CHA1  
ATOM   1047  N   GLU C  82     -23.745  27.215 -88.317  0.00  0.00      CHA1  
ATOM   1048  HN  GLU C  82     -24.093  26.553 -88.976  0.00  0.00      CHA1  
ATOM   1049  CA  GLU C  82     -24.785  27.444 -87.344  0.00  0.00      CHA1  
ATOM   1050  HA  GLU C  82     -24.830  28.522 -87.302  0.00  0.00      CHA1  
ATOM   1051  CB  GLU C  82     -26.088  26.689 -87.767  0.00  0.00      CHA1  
ATOM   1052  HB1 GLU C  82     -26.033  26.610 -88.874  0.00  0.00      CHA1  
ATOM   1053  HB2 GLU C  82     -26.004  25.632 -87.437  0.00  0.00      CHA1  
ATOM   1054  CG  GLU C  82     -27.318  27.365 -87.121  0.00  0.00      CHA1  
ATOM   1055  HG1 GLU C  82     -28.246  26.757 -87.059  0.00  0.00      CHA1  
ATOM   1056  HG2 GLU C  82     -27.134  27.535 -86.039  0.00  0.00      CHA1  
ATOM   1057  CD  GLU C  82     -27.687  28.640 -87.844  0.00  0.00      CHA1  
ATOM   1058  OE1 GLU C  82     -27.769  28.544 -89.101  0.00  0.00      CHA1  
ATOM   1059  OE2 GLU C  82     -27.828  29.762 -87.323  0.00  0.00      CHA1  
ATOM   1060  C   GLU C  82     -24.447  27.081 -85.901  0.00  0.00      CHA1  
ATOM   1061  O   GLU C  82     -23.790  26.113 -85.540  0.00  0.00      CHA1  
ATOM   1062  N   ARG C  83     -24.970  27.951 -85.009  0.00  0.00      CHA1  
ATOM   1063  HN  ARG C  83     -25.404  28.718 -85.477  0.00  0.00      CHA1  
ATOM   1064  CA  ARG C  83     -24.967  27.739 -83.544  0.00  0.00      CHA1  
ATOM   1065  HA  ARG C  83     -24.591  26.798 -83.172  0.00  0.00      CHA1  
ATOM   1066  CB  ARG C  83     -24.208  28.865 -82.732  0.00  0.00      CHA1  
ATOM   1067  HB1 ARG C  83     -24.661  29.842 -83.008  0.00  0.00      CHA1  
ATOM   1068  HB2 ARG C  83     -24.208  28.612 -81.651  0.00  0.00      CHA1  
ATOM   1069  CG  ARG C  83     -22.698  28.822 -83.085  0.00  0.00      CHA1  
ATOM   1070  HG1 ARG C  83     -22.050  29.232 -82.281  0.00  0.00      CHA1  
ATOM   1071  HG2 ARG C  83     -22.394  27.754 -83.084  0.00  0.00      CHA1  
ATOM   1072  CD  ARG C  83     -22.258  29.576 -84.482  0.00  0.00      CHA1  
ATOM   1073  HD1 ARG C  83     -21.166  29.406 -84.591  0.00  0.00      CHA1  
ATOM   1074  HD2 ARG C  83     -22.914  29.183 -85.288  0.00  0.00      CHA1  
ATOM   1075  NE  ARG C  83     -22.470  31.023 -84.292  0.00  0.00      CHA1  
ATOM   1076  HE  ARG C  83     -22.266  31.478 -83.425  0.00  0.00      CHA1  
ATOM   1077  CZ  ARG C  83     -22.609  31.825 -85.309  0.00  0.00      CHA1  
ATOM   1078  NH1 ARG C  83     -22.533  31.457 -86.530  0.00  0.00      CHA1  
ATOM   1079 HH11 ARG C  83     -22.863  32.073 -87.245  0.00  0.00      CHA1  
ATOM   1080 HH12 ARG C  83     -22.491  30.469 -86.677  0.00  0.00      CHA1  
ATOM   1081  NH2 ARG C  83     -22.822  33.077 -85.126  0.00  0.00      CHA1  
ATOM   1082 HH21 ARG C  83     -22.904  33.703 -85.902  0.00  0.00      CHA1  
ATOM   1083 HH22 ARG C  83     -22.839  33.380 -84.173  0.00  0.00      CHA1  
ATOM   1084  C   ARG C  83     -26.382  27.708 -83.067  0.00  0.00      CHA1  
ATOM   1085  O   ARG C  83     -27.112  28.719 -83.361  0.00  0.00      CHA1  
ATOM   1086  N   GLY C  84     -26.799  26.711 -82.231  0.00  0.00      CHA1  
ATOM   1087  HN  GLY C  84     -26.167  25.958 -82.066  0.00  0.00      CHA1  
ATOM   1088  CA  GLY C  84     -27.993  26.672 -81.442  0.00  0.00      CHA1  
ATOM   1089  HA1 GLY C  84     -27.799  25.924 -80.688  0.00  0.00      CHA1  
ATOM   1090  HA2 GLY C  84     -28.873  26.504 -82.046  0.00  0.00      CHA1  
ATOM   1091  C   GLY C  84     -28.185  28.001 -80.697  0.00  0.00      CHA1  
ATOM   1092  O   GLY C  84     -27.113  28.602 -80.398  0.00  0.00      CHA1  
ATOM   1093  N   PRO C  85     -29.419  28.548 -80.302  0.00  0.00      CHA1  
ATOM   1094  CD  PRO C  85     -30.692  28.335 -81.027  0.00  0.00      CHA1  
ATOM   1095  HD1 PRO C  85     -30.927  27.258 -80.889  0.00  0.00      CHA1  
ATOM   1096  HD2 PRO C  85     -30.478  28.495 -82.106  0.00  0.00      CHA1  
ATOM   1097  CA  PRO C  85     -29.399  29.731 -79.388  0.00  0.00      CHA1  
ATOM   1098  HA  PRO C  85     -28.610  30.441 -79.586  0.00  0.00      CHA1  
ATOM   1099  CB  PRO C  85     -30.727  30.397 -79.719  0.00  0.00      CHA1  
ATOM   1100  HB1 PRO C  85     -30.617  31.220 -80.457  0.00  0.00      CHA1  
ATOM   1101  HB2 PRO C  85     -31.267  30.823 -78.846  0.00  0.00      CHA1  
ATOM   1102  CG  PRO C  85     -31.650  29.295 -80.381  0.00  0.00      CHA1  
ATOM   1103  HG1 PRO C  85     -32.363  29.768 -81.089  0.00  0.00      CHA1  
ATOM   1104  HG2 PRO C  85     -32.188  28.813 -79.537  0.00  0.00      CHA1  
ATOM   1105  C   PRO C  85     -29.402  29.480 -77.844  0.00  0.00      CHA1  
ATOM   1106  O   PRO C  85     -30.431  29.545 -77.241  0.00  0.00      CHA1  
ATOM   1107  N   HYP C  86     -28.324  29.212 -77.187  0.00  0.00      CHA1  
ATOM   1108  CD  HYP C  86     -27.045  29.899 -77.353  0.00  0.00      CHA1  
ATOM   1109  HD1 HYP C  86     -26.374  29.322 -78.025  0.00  0.00      CHA1  
ATOM   1110  HD2 HYP C  86     -27.135  30.901 -77.824  0.00  0.00      CHA1  
ATOM   1111  CA  HYP C  86     -28.289  28.389 -75.991  0.00  0.00      CHA1  
ATOM   1112  HA  HYP C  86     -29.038  28.829 -75.350  0.00  0.00      CHA1  
ATOM   1113  CB  HYP C  86     -26.819  28.497 -75.416  0.00  0.00      CHA1  
ATOM   1114  HB1 HYP C  86     -26.191  27.708 -75.882  0.00  0.00      CHA1  
ATOM   1115  HB2 HYP C  86     -26.865  28.499 -74.306  0.00  0.00      CHA1  
ATOM   1116  CG  HYP C  86     -26.397  29.863 -75.916  0.00  0.00      CHA1  
ATOM   1117  HG  HYP C  86     -25.291  29.875 -75.811  0.00  0.00      CHA1  
ATOM   1118  OE  HYP C  86     -26.906  30.935 -75.091  0.00  0.00      CHA1  
ATOM   1119  HE  HYP C  86     -27.573  30.607 -74.483  0.00  0.00      CHA1  
ATOM   1120  C   HYP C  86     -28.787  26.988 -76.328  0.00  0.00      CHA1  
ATOM   1121  O   HYP C  86     -28.595  26.550 -77.451  0.00  0.00      CHA1  
ATOM   1122  N   GLY C  87     -29.283  26.247 -75.363  0.00  0.00      CHA1  
ATOM   1123  HN  GLY C  87     -29.339  26.576 -74.424  0.00  0.00      CHA1  
ATOM   1124  CA  GLY C  87     -29.848  24.887 -75.651  0.00  0.00      CHA1  
ATOM   1125  HA1 GLY C  87     -29.071  24.137 -75.649  0.00  0.00      CHA1  
ATOM   1126  HA2 GLY C  87     -30.350  25.061 -76.592  0.00  0.00      CHA1  
ATOM   1127  C   GLY C  87     -30.865  24.617 -74.573  0.00  0.00      CHA1  
ATOM   1128  O   GLY C  87     -31.174  25.460 -73.734  0.00  0.00      CHA1  
ATOM   1129  N   PRO C  88     -31.549  23.458 -74.641  0.00  0.00      CHA1  
ATOM   1130  CD  PRO C  88     -31.396  22.417 -75.678  0.00  0.00      CHA1  
ATOM   1131  HD1 PRO C  88     -30.333  22.093 -75.691  0.00  0.00      CHA1  
ATOM   1132  HD2 PRO C  88     -31.688  22.775 -76.688  0.00  0.00      CHA1  
ATOM   1133  CA  PRO C  88     -32.761  23.249 -73.879  0.00  0.00      CHA1  
ATOM   1134  HA  PRO C  88     -33.428  24.093 -73.778  0.00  0.00      CHA1  
ATOM   1135  CB  PRO C  88     -33.424  22.032 -74.567  0.00  0.00      CHA1  
ATOM   1136  HB1 PRO C  88     -33.920  22.530 -75.427  0.00  0.00      CHA1  
ATOM   1137  HB2 PRO C  88     -34.190  21.464 -73.997  0.00  0.00      CHA1  
ATOM   1138  CG  PRO C  88     -32.292  21.256 -75.165  0.00  0.00      CHA1  
ATOM   1139  HG1 PRO C  88     -32.591  20.692 -76.074  0.00  0.00      CHA1  
ATOM   1140  HG2 PRO C  88     -31.744  20.637 -74.423  0.00  0.00      CHA1  
ATOM   1141  C   PRO C  88     -32.444  22.976 -72.448  0.00  0.00      CHA1  
ATOM   1142  O   PRO C  88     -33.092  23.501 -71.562  0.00  0.00      CHA1  
ATOM   1143  N   GLN C  89     -31.619  21.982 -72.115  0.00  0.00      CHA1  
ATOM   1144  HN  GLN C  89     -31.031  21.589 -72.817  0.00  0.00      CHA1  
ATOM   1145  CA  GLN C  89     -31.234  21.494 -70.864  0.00  0.00      CHA1  
ATOM   1146  HA  GLN C  89     -31.274  22.228 -70.073  0.00  0.00      CHA1  
ATOM   1147  CB  GLN C  89     -32.085  20.242 -70.461  0.00  0.00      CHA1  
ATOM   1148  HB1 GLN C  89     -32.185  19.516 -71.296  0.00  0.00      CHA1  
ATOM   1149  HB2 GLN C  89     -31.640  19.884 -69.509  0.00  0.00      CHA1  
ATOM   1150  CG  GLN C  89     -33.577  20.567 -70.187  0.00  0.00      CHA1  
ATOM   1151  HG1 GLN C  89     -33.994  21.038 -71.103  0.00  0.00      CHA1  
ATOM   1152  HG2 GLN C  89     -34.097  19.593 -70.061  0.00  0.00      CHA1  
ATOM   1153  CD  GLN C  89     -33.831  21.332 -68.924  0.00  0.00      CHA1  
ATOM   1154  OE1 GLN C  89     -34.037  20.786 -67.864  0.00  0.00      CHA1  
ATOM   1155  NE2 GLN C  89     -33.659  22.657 -68.926  0.00  0.00      CHA1  
ATOM   1156 HE21 GLN C  89     -34.053  23.217 -68.197  0.00  0.00      CHA1  
ATOM   1157 HE22 GLN C  89     -33.529  23.124 -69.801  0.00  0.00      CHA1  
ATOM   1158  C   GLN C  89     -29.791  21.119 -71.130  0.00  0.00      CHA1  
ATOM   1159  O   GLN C  89     -29.443  20.878 -72.238  0.00  0.00      CHA1  
ATOM   1160  N   GLY C  90     -28.900  21.147 -70.154  0.00  0.00      CHA1  
ATOM   1161  HN  GLY C  90     -29.330  21.328 -69.273  0.00  0.00      CHA1  
ATOM   1162  CA  GLY C  90     -27.462  21.073 -70.501  0.00  0.00      CHA1  
ATOM   1163  HA1 GLY C  90     -27.148  22.101 -70.395  0.00  0.00      CHA1  
ATOM   1164  HA2 GLY C  90     -27.301  20.715 -71.507  0.00  0.00      CHA1  
ATOM   1165  C   GLY C  90     -26.621  20.303 -69.546  0.00  0.00      CHA1  
ATOM   1166  O   GLY C  90     -25.621  19.673 -69.999  0.00  0.00      CHA1  
ATOM   1167  N   ALA C  91     -26.790  20.440 -68.247  0.00  0.00      CHA1  
ATOM   1168  HN  ALA C  91     -27.534  21.039 -67.963  0.00  0.00      CHA1  
ATOM   1169  CA  ALA C  91     -25.949  19.754 -67.343  0.00  0.00      CHA1  
ATOM   1170  HA  ALA C  91     -25.641  18.815 -67.780  0.00  0.00      CHA1  
ATOM   1171  CB  ALA C  91     -24.551  20.322 -67.229  0.00  0.00      CHA1  
ATOM   1172  HB1 ALA C  91     -23.832  19.719 -66.635  0.00  0.00      CHA1  
ATOM   1173  HB2 ALA C  91     -24.085  20.474 -68.226  0.00  0.00      CHA1  
ATOM   1174  HB3 ALA C  91     -24.627  21.338 -66.785  0.00  0.00      CHA1  
ATOM   1175  C   ALA C  91     -26.497  19.519 -65.964  0.00  0.00      CHA1  
ATOM   1176  O   ALA C  91     -27.435  20.182 -65.570  0.00  0.00      CHA1  
ATOM   1177  N   ARG C  92     -25.886  18.570 -65.200  0.00  0.00      CHA1  
ATOM   1178  HN  ARG C  92     -25.079  18.065 -65.496  0.00  0.00      CHA1  
ATOM   1179  CA  ARG C  92     -26.183  18.430 -63.797  0.00  0.00      CHA1  
ATOM   1180  HA  ARG C  92     -27.061  19.021 -63.582  0.00  0.00      CHA1  
ATOM   1181  CB  ARG C  92     -26.612  16.985 -63.397  0.00  0.00      CHA1  
ATOM   1182  HB1 ARG C  92     -25.767  16.318 -63.675  0.00  0.00      CHA1  
ATOM   1183  HB2 ARG C  92     -26.766  16.939 -62.298  0.00  0.00      CHA1  
ATOM   1184  CG  ARG C  92     -27.826  16.287 -64.097  0.00  0.00      CHA1  
ATOM   1185  HG1 ARG C  92     -27.730  16.133 -65.193  0.00  0.00      CHA1  
ATOM   1186  HG2 ARG C  92     -28.037  15.266 -63.711  0.00  0.00      CHA1  
ATOM   1187  CD  ARG C  92     -29.160  17.022 -63.884  0.00  0.00      CHA1  
ATOM   1188  HD1 ARG C  92     -29.393  16.943 -62.801  0.00  0.00      CHA1  
ATOM   1189  HD2 ARG C  92     -29.152  18.114 -64.085  0.00  0.00      CHA1  
ATOM   1190  NE  ARG C  92     -30.194  16.328 -64.738  0.00  0.00      CHA1  
ATOM   1191  HE  ARG C  92     -29.888  15.489 -65.188  0.00  0.00      CHA1  
ATOM   1192  CZ  ARG C  92     -31.441  16.314 -64.311  0.00  0.00      CHA1  
ATOM   1193  NH1 ARG C  92     -32.076  17.250 -63.711  0.00  0.00      CHA1  
ATOM   1194 HH11 ARG C  92     -33.072  17.165 -63.739  0.00  0.00      CHA1  
ATOM   1195 HH12 ARG C  92     -31.694  18.173 -63.662  0.00  0.00      CHA1  
ATOM   1196  NH2 ARG C  92     -32.058  15.230 -64.610  0.00  0.00      CHA1  
ATOM   1197 HH21 ARG C  92     -32.973  15.019 -64.266  0.00  0.00      CHA1  
ATOM   1198 HH22 ARG C  92     -31.444  14.470 -64.396  0.00  0.00      CHA1  
ATOM   1199  C   ARG C  92     -25.170  19.057 -62.896  0.00  0.00      CHA1  
ATOM   1200  O   ARG C  92     -24.107  18.554 -62.691  0.00  0.00      CHA1  
ATOM   1201  N   GLY C  93     -25.560  20.231 -62.334  0.00  0.00      CHA1  
ATOM   1202  HN  GLY C  93     -26.487  20.502 -62.582  0.00  0.00      CHA1  
ATOM   1203  CA  GLY C  93     -24.882  20.998 -61.355  0.00  0.00      CHA1  
ATOM   1204  HA1 GLY C  93     -25.507  21.864 -61.195  0.00  0.00      CHA1  
ATOM   1205  HA2 GLY C  93     -24.041  21.326 -61.947  0.00  0.00      CHA1  
ATOM   1206  C   GLY C  93     -24.602  20.286 -60.089  0.00  0.00      CHA1  
ATOM   1207  O   GLY C  93     -25.159  19.264 -59.765  0.00  0.00      CHA1  
ATOM   1208  N   LEU C  94     -23.591  20.751 -59.437  0.00  0.00      CHA1  
ATOM   1209  HN  LEU C  94     -23.111  21.577 -59.721  0.00  0.00      CHA1  
ATOM   1210  CA  LEU C  94     -23.092  20.246 -58.112  0.00  0.00      CHA1  
ATOM   1211  HA  LEU C  94     -22.946  19.183 -58.236  0.00  0.00      CHA1  
ATOM   1212  CB  LEU C  94     -21.668  20.917 -57.808  0.00  0.00      CHA1  
ATOM   1213  HB1 LEU C  94     -21.123  20.410 -56.983  0.00  0.00      CHA1  
ATOM   1214  HB2 LEU C  94     -20.949  20.680 -58.622  0.00  0.00      CHA1  
ATOM   1215  CG  LEU C  94     -21.660  22.441 -57.464  0.00  0.00      CHA1  
ATOM   1216  HG  LEU C  94     -22.635  22.580 -56.949  0.00  0.00      CHA1  
ATOM   1217  CD1 LEU C  94     -20.603  22.937 -56.406  0.00  0.00      CHA1  
ATOM   1218 HD11 LEU C  94     -19.607  22.717 -56.845  0.00  0.00      CHA1  
ATOM   1219 HD12 LEU C  94     -20.749  24.018 -56.196  0.00  0.00      CHA1  
ATOM   1220 HD13 LEU C  94     -20.795  22.484 -55.409  0.00  0.00      CHA1  
ATOM   1221  CD2 LEU C  94     -21.542  23.278 -58.753  0.00  0.00      CHA1  
ATOM   1222 HD21 LEU C  94     -20.642  22.822 -59.218  0.00  0.00      CHA1  
ATOM   1223 HD22 LEU C  94     -22.420  23.336 -59.431  0.00  0.00      CHA1  
ATOM   1224 HD23 LEU C  94     -21.185  24.324 -58.641  0.00  0.00      CHA1  
ATOM   1225  C   LEU C  94     -24.129  20.467 -56.987  0.00  0.00      CHA1  
ATOM   1226  O   LEU C  94     -24.955  21.363 -57.040  0.00  0.00      CHA1  
ATOM   1227  N   HYP C  95     -24.106  19.639 -55.875  0.00  0.00      CHA1  
ATOM   1228  CD  HYP C  95     -23.236  18.472 -55.768  0.00  0.00      CHA1  
ATOM   1229  HD1 HYP C  95     -22.174  18.674 -56.025  0.00  0.00      CHA1  
ATOM   1230  HD2 HYP C  95     -23.619  17.653 -56.412  0.00  0.00      CHA1  
ATOM   1231  CA  HYP C  95     -24.351  20.198 -54.522  0.00  0.00      CHA1  
ATOM   1232  HA  HYP C  95     -25.364  19.870 -54.342  0.00  0.00      CHA1  
ATOM   1233  CB  HYP C  95     -23.276  19.485 -53.765  0.00  0.00      CHA1  
ATOM   1234  HB1 HYP C  95     -23.689  19.572 -52.737  0.00  0.00      CHA1  
ATOM   1235  HB2 HYP C  95     -22.281  19.961 -53.901  0.00  0.00      CHA1  
ATOM   1236  CG  HYP C  95     -23.201  18.070 -54.295  0.00  0.00      CHA1  
ATOM   1237  HG  HYP C  95     -24.114  17.473 -54.088  0.00  0.00      CHA1  
ATOM   1238  OE  HYP C  95     -21.956  17.419 -53.979  0.00  0.00      CHA1  
ATOM   1239  HE  HYP C  95     -21.999  16.535 -54.350  0.00  0.00      CHA1  
ATOM   1240  C   HYP C  95     -24.414  21.735 -54.331  0.00  0.00      CHA1  
ATOM   1241  O   HYP C  95     -23.423  22.410 -54.533  0.00  0.00      CHA1  
ATOM   1242  N   GLY C  96     -25.652  22.257 -53.992  0.00  0.00      CHA1  
ATOM   1243  HN  GLY C  96     -26.375  21.632 -53.706  0.00  0.00      CHA1  
ATOM   1244  CA  GLY C  96     -25.992  23.660 -53.927  0.00  0.00      CHA1  
ATOM   1245  HA1 GLY C  96     -27.056  23.843 -53.898  0.00  0.00      CHA1  
ATOM   1246  HA2 GLY C  96     -25.407  24.155 -54.688  0.00  0.00      CHA1  
ATOM   1247  C   GLY C  96     -25.335  24.343 -52.723  0.00  0.00      CHA1  
ATOM   1248  O   GLY C  96     -25.379  25.588 -52.675  0.00  0.00      CHA1  
ATOM   1249  N   THR C  97     -24.827  23.615 -51.741  0.00  0.00      CHA1  
ATOM   1250  HN  THR C  97     -24.883  22.636 -51.920  0.00  0.00      CHA1  
ATOM   1251  CA  THR C  97     -24.262  24.152 -50.514  0.00  0.00      CHA1  
ATOM   1252  HA  THR C  97     -23.730  24.989 -50.940  0.00  0.00      CHA1  
ATOM   1253  CB  THR C  97     -25.240  24.469 -49.437  0.00  0.00      CHA1  
ATOM   1254  HB  THR C  97     -25.138  23.766 -48.582  0.00  0.00      CHA1  
ATOM   1255  OG1 THR C  97     -26.555  24.412 -49.822  0.00  0.00      CHA1  
ATOM   1256  HG1 THR C  97     -27.051  23.656 -49.498  0.00  0.00      CHA1  
ATOM   1257  CG2 THR C  97     -25.084  25.865 -48.911  0.00  0.00      CHA1  
ATOM   1258 HG21 THR C  97     -25.090  26.609 -49.736  0.00  0.00      CHA1  
ATOM   1259 HG22 THR C  97     -25.892  26.201 -48.227  0.00  0.00      CHA1  
ATOM   1260 HG23 THR C  97     -24.124  25.983 -48.365  0.00  0.00      CHA1  
ATOM   1261  C   THR C  97     -23.223  23.063 -50.087  0.00  0.00      CHA1  
ATOM   1262  O   THR C  97     -23.273  21.962 -50.612  0.00  0.00      CHA1  
ATOM   1263  N   ALA C  98     -22.358  23.455 -49.090  0.00  0.00      CHA1  
ATOM   1264  HN  ALA C  98     -22.502  24.357 -48.691  0.00  0.00      CHA1  
ATOM   1265  CA  ALA C  98     -21.403  22.604 -48.324  0.00  0.00      CHA1  
ATOM   1266  HA  ALA C  98     -20.632  22.275 -49.005  0.00  0.00      CHA1  
ATOM   1267  CB  ALA C  98     -20.667  23.450 -47.265  0.00  0.00      CHA1  
ATOM   1268  HB1 ALA C  98     -21.330  23.653 -46.397  0.00  0.00      CHA1  
ATOM   1269  HB2 ALA C  98     -19.813  22.883 -46.838  0.00  0.00      CHA1  
ATOM   1270  HB3 ALA C  98     -20.302  24.439 -47.617  0.00  0.00      CHA1  
ATOM   1271  C   ALA C  98     -22.189  21.450 -47.709  0.00  0.00      CHA1  
ATOM   1272  O   ALA C  98     -21.825  20.260 -47.774  0.00  0.00      CHA1  
ATOM   1273  N   GLY C  99     -23.344  21.722 -47.033  0.00  0.00      CHA1  
ATOM   1274  HN  GLY C  99     -23.613  22.682 -47.056  0.00  0.00      CHA1  
ATOM   1275  CA  GLY C  99     -24.232  20.660 -46.587  0.00  0.00      CHA1  
ATOM   1276  HA1 GLY C  99     -24.139  19.863 -47.310  0.00  0.00      CHA1  
ATOM   1277  HA2 GLY C  99     -25.235  21.060 -46.630  0.00  0.00      CHA1  
ATOM   1278  C   GLY C  99     -23.756  20.139 -45.247  0.00  0.00      CHA1  
ATOM   1279  O   GLY C  99     -23.582  18.933 -44.962  0.00  0.00      CHA1  
ATOM   1280  N   LEU C 100     -23.435  21.078 -44.335  0.00  0.00      CHA1  
ATOM   1281  HN  LEU C 100     -23.426  22.045 -44.576  0.00  0.00      CHA1  
ATOM   1282  CA  LEU C 100     -22.825  20.788 -43.024  0.00  0.00      CHA1  
ATOM   1283  HA  LEU C 100     -21.878  20.347 -43.298  0.00  0.00      CHA1  
ATOM   1284  CB  LEU C 100     -22.503  22.098 -42.214  0.00  0.00      CHA1  
ATOM   1285  HB1 LEU C 100     -23.412  22.471 -41.695  0.00  0.00      CHA1  
ATOM   1286  HB2 LEU C 100     -21.876  21.758 -41.362  0.00  0.00      CHA1  
ATOM   1287  CG  LEU C 100     -21.712  23.142 -42.967  0.00  0.00      CHA1  
ATOM   1288  HG  LEU C 100     -22.250  23.386 -43.908  0.00  0.00      CHA1  
ATOM   1289  CD1 LEU C 100     -21.731  24.372 -42.091  0.00  0.00      CHA1  
ATOM   1290 HD11 LEU C 100     -21.148  25.180 -42.583  0.00  0.00      CHA1  
ATOM   1291 HD12 LEU C 100     -22.730  24.798 -41.857  0.00  0.00      CHA1  
ATOM   1292 HD13 LEU C 100     -21.351  24.022 -41.107  0.00  0.00      CHA1  
ATOM   1293  CD2 LEU C 100     -20.266  22.714 -43.486  0.00  0.00      CHA1  
ATOM   1294 HD21 LEU C 100     -19.904  23.515 -44.165  0.00  0.00      CHA1  
ATOM   1295 HD22 LEU C 100     -19.605  22.634 -42.596  0.00  0.00      CHA1  
ATOM   1296 HD23 LEU C 100     -20.156  21.744 -44.016  0.00  0.00      CHA1  
ATOM   1297  C   LEU C 100     -23.414  19.760 -42.022  0.00  0.00      CHA1  
ATOM   1298  O   LEU C 100     -22.762  18.859 -41.563  0.00  0.00      CHA1  
ATOM   1299  N   HYP C 101     -24.738  19.947 -41.651  0.00  0.00      CHA1  
ATOM   1300  CD  HYP C 101     -25.745  20.716 -42.441  0.00  0.00      CHA1  
ATOM   1301  HD1 HYP C 101     -26.066  19.989 -43.217  0.00  0.00      CHA1  
ATOM   1302  HD2 HYP C 101     -25.370  21.652 -42.908  0.00  0.00      CHA1  
ATOM   1303  CA  HYP C 101     -25.392  19.438 -40.416  0.00  0.00      CHA1  
ATOM   1304  HA  HYP C 101     -25.376  18.358 -40.397  0.00  0.00      CHA1  
ATOM   1305  CB  HYP C 101     -26.844  19.843 -40.482  0.00  0.00      CHA1  
ATOM   1306  HB1 HYP C 101     -27.351  20.146 -39.541  0.00  0.00      CHA1  
ATOM   1307  HB2 HYP C 101     -27.345  18.980 -40.970  0.00  0.00      CHA1  
ATOM   1308  CG  HYP C 101     -26.933  20.990 -41.518  0.00  0.00      CHA1  
ATOM   1309  HG  HYP C 101     -27.880  20.982 -42.098  0.00  0.00      CHA1  
ATOM   1310  OE  HYP C 101     -26.824  22.216 -40.847  0.00  0.00      CHA1  
ATOM   1311  HE  HYP C 101     -26.138  22.714 -41.297  0.00  0.00      CHA1  
ATOM   1312  C   HYP C 101     -24.605  20.028 -39.241  0.00  0.00      CHA1  
ATOM   1313  O   HYP C 101     -23.862  19.312 -38.566  0.00  0.00      CHA1  
ATOM   1314  N   GLY C 102     -24.803  21.278 -38.943  0.00  0.00      CHA1  
ATOM   1315  HN  GLY C 102     -25.419  21.727 -39.586  0.00  0.00      CHA1  
ATOM   1316  CA  GLY C 102     -24.297  21.886 -37.694  0.00  0.00      CHA1  
ATOM   1317  HA1 GLY C 102     -23.443  22.512 -37.904  0.00  0.00      CHA1  
ATOM   1318  HA2 GLY C 102     -24.075  21.085 -37.004  0.00  0.00      CHA1  
ATOM   1319  C   GLY C 102     -25.490  22.736 -37.258  0.00  0.00      CHA1  
ATOM   1320  O   GLY C 102     -25.871  23.612 -38.026  0.00  0.00      CHA1  
ATOM   1321  N   MET C 103     -26.058  22.505 -36.054  0.00  0.00      CHA1  
ATOM   1322  HN  MET C 103     -25.509  21.827 -35.572  0.00  0.00      CHA1  
ATOM   1323  CA  MET C 103     -27.348  23.007 -35.647  0.00  0.00      CHA1  
ATOM   1324  HA  MET C 103     -27.600  23.939 -36.131  0.00  0.00      CHA1  
ATOM   1325  CB  MET C 103     -28.472  22.053 -36.021  0.00  0.00      CHA1  
ATOM   1326  HB1 MET C 103     -29.392  22.645 -35.826  0.00  0.00      CHA1  
ATOM   1327  HB2 MET C 103     -28.476  21.902 -37.122  0.00  0.00      CHA1  
ATOM   1328  CG  MET C 103     -28.601  20.751 -35.248  0.00  0.00      CHA1  
ATOM   1329  HG1 MET C 103     -27.615  20.374 -34.902  0.00  0.00      CHA1  
ATOM   1330  HG2 MET C 103     -29.080  21.090 -34.304  0.00  0.00      CHA1  
ATOM   1331  SD  MET C 103     -29.463  19.394 -36.002  0.00  0.00      CHA1  
ATOM   1332  CE  MET C 103     -30.986  20.234 -36.163  0.00  0.00      CHA1  
ATOM   1333  HE1 MET C 103     -31.793  19.578 -36.553  0.00  0.00      CHA1  
ATOM   1334  HE2 MET C 103     -31.339  20.647 -35.193  0.00  0.00      CHA1  
ATOM   1335  HE3 MET C 103     -30.950  21.135 -36.812  0.00  0.00      CHA1  
ATOM   1336  C   MET C 103     -27.398  23.156 -34.097  0.00  0.00      CHA1  
ATOM   1337  O   MET C 103     -26.453  22.897 -33.420  0.00  0.00      CHA1  
ATOM   1338  N   LYS C 104     -28.516  23.749 -33.607  0.00  0.00      CHA1  
ATOM   1339  HN  LYS C 104     -29.300  24.065 -34.135  0.00  0.00      CHA1  
ATOM   1340  CA  LYS C 104     -28.808  23.787 -32.212  0.00  0.00      CHA1  
ATOM   1341  HA  LYS C 104     -28.426  22.877 -31.773  0.00  0.00      CHA1  
ATOM   1342  CB  LYS C 104     -28.108  24.891 -31.482  0.00  0.00      CHA1  
ATOM   1343  HB1 LYS C 104     -27.011  24.860 -31.657  0.00  0.00      CHA1  
ATOM   1344  HB2 LYS C 104     -28.449  25.900 -31.798  0.00  0.00      CHA1  
ATOM   1345  CG  LYS C 104     -28.305  24.858 -29.940  0.00  0.00      CHA1  
ATOM   1346  HG1 LYS C 104     -29.361  25.171 -29.792  0.00  0.00      CHA1  
ATOM   1347  HG2 LYS C 104     -28.199  23.828 -29.538  0.00  0.00      CHA1  
ATOM   1348  CD  LYS C 104     -27.402  25.817 -29.201  0.00  0.00      CHA1  
ATOM   1349  HD1 LYS C 104     -27.546  25.682 -28.107  0.00  0.00      CHA1  
ATOM   1350  HD2 LYS C 104     -26.336  25.614 -29.438  0.00  0.00      CHA1  
ATOM   1351  CE  LYS C 104     -27.692  27.280 -29.558  0.00  0.00      CHA1  
ATOM   1352  HE1 LYS C 104     -27.515  27.445 -30.642  0.00  0.00      CHA1  
ATOM   1353  HE2 LYS C 104     -28.740  27.426 -29.219  0.00  0.00      CHA1  
ATOM   1354  NZ  LYS C 104     -26.729  28.197 -28.878  0.00  0.00      CHA1  
ATOM   1355  HZ1 LYS C 104     -25.779  28.105 -29.290  0.00  0.00      CHA1  
ATOM   1356  HZ2 LYS C 104     -27.105  29.150 -29.059  0.00  0.00      CHA1  
ATOM   1357  HZ3 LYS C 104     -26.876  28.023 -27.863  0.00  0.00      CHA1  
ATOM   1358  C   LYS C 104     -30.257  23.926 -31.896  0.00  0.00      CHA1  
ATOM   1359  O   LYS C 104     -30.930  24.756 -32.452  0.00  0.00      CHA1  
ATOM   1360  N   GLY C 105     -30.822  23.183 -30.861  0.00  0.00      CHA1  
ATOM   1361  HN  GLY C 105     -30.408  22.400 -30.402  0.00  0.00      CHA1  
ATOM   1362  CA  GLY C 105     -32.094  23.388 -30.273  0.00  0.00      CHA1  
ATOM   1363  HA1 GLY C 105     -32.683  22.491 -30.395  0.00  0.00      CHA1  
ATOM   1364  HA2 GLY C 105     -32.612  24.266 -30.628  0.00  0.00      CHA1  
ATOM   1365  C   GLY C 105     -31.988  23.613 -28.744  0.00  0.00      CHA1  
ATOM   1366  O   GLY C 105     -30.915  23.792 -28.144  0.00  0.00      CHA1  
ATOM   1367  N   HSE C 106     -33.134  23.652 -27.977  0.00  0.00      CHA1  
ATOM   1368  HN  HSE C 106     -34.056  23.577 -28.349  0.00  0.00      CHA1  
ATOM   1369  CA  HSE C 106     -33.082  23.896 -26.568  0.00  0.00      CHA1  
ATOM   1370  HA  HSE C 106     -32.210  24.517 -26.422  0.00  0.00      CHA1  
ATOM   1371  CB  HSE C 106     -34.334  24.553 -25.927  0.00  0.00      CHA1  
ATOM   1372  HB1 HSE C 106     -35.246  24.382 -26.538  0.00  0.00      CHA1  
ATOM   1373  HB2 HSE C 106     -34.574  24.026 -24.979  0.00  0.00      CHA1  
ATOM   1374  ND1 HSE C 106     -35.495  26.744 -25.436  0.00  0.00      CHA1  
ATOM   1375  CG  HSE C 106     -34.301  25.988 -25.534  0.00  0.00      CHA1  
ATOM   1376  CE1 HSE C 106     -35.108  27.947 -25.086  0.00  0.00      CHA1  
ATOM   1377  HE1 HSE C 106     -35.882  28.685 -24.880  0.00  0.00      CHA1  
ATOM   1378  NE2 HSE C 106     -33.720  28.053 -24.970  0.00  0.00      CHA1  
ATOM   1379  HE2 HSE C 106     -33.207  28.905 -24.863  0.00  0.00      CHA1  
ATOM   1380  CD2 HSE C 106     -33.203  26.757 -25.246  0.00  0.00      CHA1  
ATOM   1381  HD2 HSE C 106     -32.186  26.485 -24.992  0.00  0.00      CHA1  
ATOM   1382  C   HSE C 106     -32.893  22.536 -25.802  0.00  0.00      CHA1  
ATOM   1383  O   HSE C 106     -33.103  21.491 -26.392  0.00  0.00      CHA1  
ATOM   1384  N   ARG C 107     -32.405  22.662 -24.519  0.00  0.00      CHA1  
ATOM   1385  HN  ARG C 107     -31.950  23.524 -24.308  0.00  0.00      CHA1  
ATOM   1386  CA  ARG C 107     -32.445  21.778 -23.398  0.00  0.00      CHA1  
ATOM   1387  HA  ARG C 107     -31.497  21.901 -22.895  0.00  0.00      CHA1  
ATOM   1388  CB  ARG C 107     -33.553  22.357 -22.514  0.00  0.00      CHA1  
ATOM   1389  HB1 ARG C 107     -33.498  23.406 -22.151  0.00  0.00      CHA1  
ATOM   1390  HB2 ARG C 107     -34.506  22.196 -23.063  0.00  0.00      CHA1  
ATOM   1391  CG  ARG C 107     -33.957  21.556 -21.222  0.00  0.00      CHA1  
ATOM   1392  HG1 ARG C 107     -34.676  22.186 -20.656  0.00  0.00      CHA1  
ATOM   1393  HG2 ARG C 107     -34.446  20.590 -21.474  0.00  0.00      CHA1  
ATOM   1394  CD  ARG C 107     -32.734  21.359 -20.255  0.00  0.00      CHA1  
ATOM   1395  HD1 ARG C 107     -32.989  20.774 -19.346  0.00  0.00      CHA1  
ATOM   1396  HD2 ARG C 107     -32.057  20.795 -20.932  0.00  0.00      CHA1  
ATOM   1397  NE  ARG C 107     -31.993  22.688 -20.004  0.00  0.00      CHA1  
ATOM   1398  HE  ARG C 107     -31.373  23.124 -20.656  0.00  0.00      CHA1  
ATOM   1399  CZ  ARG C 107     -32.418  23.520 -19.060  0.00  0.00      CHA1  
ATOM   1400  NH1 ARG C 107     -33.400  23.224 -18.282  0.00  0.00      CHA1  
ATOM   1401 HH11 ARG C 107     -33.562  23.864 -17.530  0.00  0.00      CHA1  
ATOM   1402 HH12 ARG C 107     -33.973  22.436 -18.507  0.00  0.00      CHA1  
ATOM   1403  NH2 ARG C 107     -31.756  24.666 -18.970  0.00  0.00      CHA1  
ATOM   1404 HH21 ARG C 107     -32.207  25.488 -18.622  0.00  0.00      CHA1  
ATOM   1405 HH22 ARG C 107     -31.180  24.845 -19.768  0.00  0.00      CHA1  
ATOM   1406  C   ARG C 107     -32.674  20.238 -23.534  0.00  0.00      CHA1  
ATOM   1407  O   ARG C 107     -33.719  19.730 -23.788  0.00  0.00      CHA1  
ATOM   1408  N   GLY C 108     -31.662  19.498 -23.285  0.00  0.00      CHA1  
ATOM   1409  HN  GLY C 108     -30.775  19.953 -23.277  0.00  0.00      CHA1  
ATOM   1410  CA  GLY C 108     -31.657  18.053 -23.046  0.00  0.00      CHA1  
ATOM   1411  HA1 GLY C 108     -30.664  17.731 -22.767  0.00  0.00      CHA1  
ATOM   1412  HA2 GLY C 108     -32.097  17.650 -23.947  0.00  0.00      CHA1  
ATOM   1413  C   GLY C 108     -32.480  17.391 -21.938  0.00  0.00      CHA1  
ATOM   1414  O   GLY C 108     -33.317  17.899 -21.216  0.00  0.00      CHA1  
ATOM   1415  N   PHE C 109     -32.230  16.024 -21.744  0.00  0.00      CHA1  
ATOM   1416  HN  PHE C 109     -31.669  15.495 -22.376  0.00  0.00      CHA1  
ATOM   1417  CA  PHE C 109     -32.846  15.197 -20.669  0.00  0.00      CHA1  
ATOM   1418  HA  PHE C 109     -33.766  15.652 -20.332  0.00  0.00      CHA1  
ATOM   1419  CB  PHE C 109     -33.050  13.766 -21.107  0.00  0.00      CHA1  
ATOM   1420  HB1 PHE C 109     -32.066  13.492 -21.545  0.00  0.00      CHA1  
ATOM   1421  HB2 PHE C 109     -33.284  13.014 -20.324  0.00  0.00      CHA1  
ATOM   1422  CG  PHE C 109     -34.103  13.649 -22.114  0.00  0.00      CHA1  
ATOM   1423  CD1 PHE C 109     -33.746  13.279 -23.412  0.00  0.00      CHA1  
ATOM   1424  HD1 PHE C 109     -32.733  13.036 -23.696  0.00  0.00      CHA1  
ATOM   1425  CE1 PHE C 109     -34.719  13.255 -24.428  0.00  0.00      CHA1  
ATOM   1426  HE1 PHE C 109     -34.428  13.031 -25.444  0.00  0.00      CHA1  
ATOM   1427  CZ  PHE C 109     -36.008  13.729 -24.157  0.00  0.00      CHA1  
ATOM   1428  HZ  PHE C 109     -36.614  13.746 -25.051  0.00  0.00      CHA1  
ATOM   1429  CD2 PHE C 109     -35.448  14.007 -21.826  0.00  0.00      CHA1  
ATOM   1430  HD2 PHE C 109     -35.788  14.187 -20.816  0.00  0.00      CHA1  
ATOM   1431  CE2 PHE C 109     -36.422  14.111 -22.850  0.00  0.00      CHA1  
ATOM   1432  HE2 PHE C 109     -37.450  14.333 -22.607  0.00  0.00      CHA1  
ATOM   1433  C   PHE C 109     -31.940  15.294 -19.515  0.00  0.00      CHA1  
ATOM   1434  O   PHE C 109     -30.736  14.983 -19.621  0.00  0.00      CHA1  
ATOM   1435  N   SER C 110     -32.341  15.692 -18.291  0.00  0.00      CHA1  
ATOM   1436  HN  SER C 110     -33.307  15.818 -18.081  0.00  0.00      CHA1  
ATOM   1437  CA  SER C 110     -31.474  15.984 -17.176  0.00  0.00      CHA1  
ATOM   1438  HA  SER C 110     -30.943  16.827 -17.594  0.00  0.00      CHA1  
ATOM   1439  CB  SER C 110     -32.230  16.704 -16.023  0.00  0.00      CHA1  
ATOM   1440  HB1 SER C 110     -31.401  17.224 -15.497  0.00  0.00      CHA1  
ATOM   1441  HB2 SER C 110     -32.953  17.442 -16.432  0.00  0.00      CHA1  
ATOM   1442  OG  SER C 110     -32.945  15.942 -15.096  0.00  0.00      CHA1  
ATOM   1443  HG1 SER C 110     -33.765  15.608 -15.468  0.00  0.00      CHA1  
ATOM   1444  C   SER C 110     -30.601  15.001 -16.671  0.00  0.00      CHA1  
ATOM   1445  O   SER C 110     -30.867  13.789 -16.802  0.00  0.00      CHA1  
ATOM   1446  N   GLY C 111     -29.483  15.386 -16.080  0.00  0.00      CHA1  
ATOM   1447  HN  GLY C 111     -29.190  16.339 -16.037  0.00  0.00      CHA1  
ATOM   1448  CA  GLY C 111     -28.601  14.473 -15.353  0.00  0.00      CHA1  
ATOM   1449  HA1 GLY C 111     -27.655  14.989 -15.273  0.00  0.00      CHA1  
ATOM   1450  HA2 GLY C 111     -28.505  13.554 -15.912  0.00  0.00      CHA1  
ATOM   1451  C   GLY C 111     -29.118  13.936 -14.051  0.00  0.00      CHA1  
ATOM   1452  O   GLY C 111     -30.329  13.976 -13.799  0.00  0.00      CHA1  
ATOM   1453  N   LEU C 112     -28.260  13.402 -13.192  0.00  0.00      CHA1  
ATOM   1454  HN  LEU C 112     -27.302  13.354 -13.463  0.00  0.00      CHA1  
ATOM   1455  CA  LEU C 112     -28.666  12.694 -12.036  0.00  0.00      CHA1  
ATOM   1456  HA  LEU C 112     -29.543  13.148 -11.599  0.00  0.00      CHA1  
ATOM   1457  CB  LEU C 112     -29.151  11.207 -12.300  0.00  0.00      CHA1  
ATOM   1458  HB1 LEU C 112     -29.049  10.638 -11.351  0.00  0.00      CHA1  
ATOM   1459  HB2 LEU C 112     -30.224  11.362 -12.544  0.00  0.00      CHA1  
ATOM   1460  CG  LEU C 112     -28.525  10.284 -13.387  0.00  0.00      CHA1  
ATOM   1461  HG  LEU C 112     -28.259  10.922 -14.257  0.00  0.00      CHA1  
ATOM   1462  CD1 LEU C 112     -27.199   9.553 -12.939  0.00  0.00      CHA1  
ATOM   1463 HD11 LEU C 112     -26.865   8.978 -13.829  0.00  0.00      CHA1  
ATOM   1464 HD12 LEU C 112     -26.369  10.270 -12.759  0.00  0.00      CHA1  
ATOM   1465 HD13 LEU C 112     -27.238   8.835 -12.092  0.00  0.00      CHA1  
ATOM   1466  CD2 LEU C 112     -29.547   9.226 -13.845  0.00  0.00      CHA1  
ATOM   1467 HD21 LEU C 112     -29.659   8.561 -12.962  0.00  0.00      CHA1  
ATOM   1468 HD22 LEU C 112     -30.512   9.576 -14.270  0.00  0.00      CHA1  
ATOM   1469 HD23 LEU C 112     -29.021   8.676 -14.653  0.00  0.00      CHA1  
ATOM   1470  C   LEU C 112     -27.533  12.729 -10.976  0.00  0.00      CHA1  
ATOM   1471  O   LEU C 112     -26.387  12.793 -11.421  0.00  0.00      CHA1  
ATOM   1472  N   ASP C 113     -27.848  12.759  -9.617  0.00  0.00      CHA1  
ATOM   1473  HN  ASP C 113     -28.800  12.911  -9.362  0.00  0.00      CHA1  
ATOM   1474  CA  ASP C 113     -27.022  12.652  -8.446  0.00  0.00      CHA1  
ATOM   1475  HA  ASP C 113     -26.394  13.528  -8.514  0.00  0.00      CHA1  
ATOM   1476  CB  ASP C 113     -28.015  12.709  -7.269  0.00  0.00      CHA1  
ATOM   1477  HB1 ASP C 113     -27.418  12.946  -6.363  0.00  0.00      CHA1  
ATOM   1478  HB2 ASP C 113     -28.753  13.525  -7.422  0.00  0.00      CHA1  
ATOM   1479  CG  ASP C 113     -28.786  11.456  -7.009  0.00  0.00      CHA1  
ATOM   1480  OD1 ASP C 113     -28.302  10.509  -6.367  0.00  0.00      CHA1  
ATOM   1481  OD2 ASP C 113     -29.749  11.247  -7.758  0.00  0.00      CHA1  
ATOM   1482  C   ASP C 113     -26.027  11.481  -8.401  0.00  0.00      CHA1  
ATOM   1483  O   ASP C 113     -25.993  10.567  -9.232  0.00  0.00      CHA1  
ATOM   1484  N   GLY C 114     -25.039  11.710  -7.529  0.00  0.00      CHA1  
ATOM   1485  HN  GLY C 114     -25.207  12.373  -6.804  0.00  0.00      CHA1  
ATOM   1486  CA  GLY C 114     -23.734  10.945  -7.372  0.00  0.00      CHA1  
ATOM   1487  HA1 GLY C 114     -22.888  11.607  -7.478  0.00  0.00      CHA1  
ATOM   1488  HA2 GLY C 114     -23.718  10.122  -8.073  0.00  0.00      CHA1  
ATOM   1489  C   GLY C 114     -23.759  10.363  -5.904  0.00  0.00      CHA1  
ATOM   1490  O   GLY C 114     -24.758  10.223  -5.250  0.00  0.00      CHA1  
ATOM   1491  N   ALA C 115     -22.544  10.011  -5.479  0.00  0.00      CHA1  
ATOM   1492  HN  ALA C 115     -21.730  10.143  -6.039  0.00  0.00      CHA1  
ATOM   1493  CA  ALA C 115     -22.067   9.589  -4.127  0.00  0.00      CHA1  
ATOM   1494  HA  ALA C 115     -22.670   8.756  -3.796  0.00  0.00      CHA1  
ATOM   1495  CB  ALA C 115     -20.635   8.971  -4.056  0.00  0.00      CHA1  
ATOM   1496  HB1 ALA C 115     -20.564   7.894  -4.318  0.00  0.00      CHA1  
ATOM   1497  HB2 ALA C 115     -19.880   9.560  -4.619  0.00  0.00      CHA1  
ATOM   1498  HB3 ALA C 115     -20.414   8.913  -2.969  0.00  0.00      CHA1  
ATOM   1499  C   ALA C 115     -22.209  10.685  -3.086  0.00  0.00      CHA1  
ATOM   1500  O   ALA C 115     -22.689  10.418  -2.011  0.00  0.00      CHA1  
ATOM   1501  N   LYS C 116     -21.856  11.940  -3.401  0.00  0.00      CHA1  
ATOM   1502  HN  LYS C 116     -21.378  12.174  -4.244  0.00  0.00      CHA1  
ATOM   1503  CA  LYS C 116     -22.050  13.141  -2.631  0.00  0.00      CHA1  
ATOM   1504  HA  LYS C 116     -21.381  13.872  -3.060  0.00  0.00      CHA1  
ATOM   1505  CB  LYS C 116     -23.463  13.756  -2.895  0.00  0.00      CHA1  
ATOM   1506  HB1 LYS C 116     -23.737  14.612  -2.241  0.00  0.00      CHA1  
ATOM   1507  HB2 LYS C 116     -23.332  14.220  -3.896  0.00  0.00      CHA1  
ATOM   1508  CG  LYS C 116     -24.639  12.840  -3.063  0.00  0.00      CHA1  
ATOM   1509  HG1 LYS C 116     -24.597  12.190  -3.963  0.00  0.00      CHA1  
ATOM   1510  HG2 LYS C 116     -24.554  12.116  -2.225  0.00  0.00      CHA1  
ATOM   1511  CD  LYS C 116     -26.022  13.468  -3.076  0.00  0.00      CHA1  
ATOM   1512  HD1 LYS C 116     -25.901  14.495  -3.485  0.00  0.00      CHA1  
ATOM   1513  HD2 LYS C 116     -26.585  12.889  -3.839  0.00  0.00      CHA1  
ATOM   1514  CE  LYS C 116     -26.693  13.804  -1.767  0.00  0.00      CHA1  
ATOM   1515  HE1 LYS C 116     -25.990  14.051  -0.943  0.00  0.00      CHA1  
ATOM   1516  HE2 LYS C 116     -27.332  14.705  -1.891  0.00  0.00      CHA1  
ATOM   1517  NZ  LYS C 116     -27.511  12.615  -1.314  0.00  0.00      CHA1  
ATOM   1518  HZ1 LYS C 116     -28.472  12.915  -1.054  0.00  0.00      CHA1  
ATOM   1519  HZ2 LYS C 116     -27.650  11.910  -2.065  0.00  0.00      CHA1  
ATOM   1520  HZ3 LYS C 116     -27.117  12.089  -0.507  0.00  0.00      CHA1  
ATOM   1521  C   LYS C 116     -21.621  13.069  -1.118  0.00  0.00      CHA1  
ATOM   1522  O   LYS C 116     -20.538  12.561  -0.732  0.00  0.00      CHA1  
ATOM   1523  N   GLY C 117     -22.396  13.713  -0.178  0.00  0.00      CHA1  
ATOM   1524  HN  GLY C 117     -23.269  14.068  -0.503  0.00  0.00      CHA1  
ATOM   1525  CA  GLY C 117     -22.209  13.960   1.215  0.00  0.00      CHA1  
ATOM   1526  HA1 GLY C 117     -21.900  12.964   1.495  0.00  0.00      CHA1  
ATOM   1527  HA2 GLY C 117     -23.121  14.205   1.739  0.00  0.00      CHA1  
ATOM   1528  C   GLY C 117     -21.034  14.787   1.712  0.00  0.00      CHA1  
ATOM   1529  O   GLY C 117     -20.215  15.272   0.963  0.00  0.00      CHA1  
ATOM   1530  N   ASP C 118     -21.007  15.077   3.020  0.00  0.00      CHA1  
ATOM   1531  HN  ASP C 118     -21.608  14.555   3.621  0.00  0.00      CHA1  
ATOM   1532  CA  ASP C 118     -20.070  15.869   3.832  0.00  0.00      CHA1  
ATOM   1533  HA  ASP C 118     -19.079  15.870   3.405  0.00  0.00      CHA1  
ATOM   1534  CB  ASP C 118     -20.650  17.313   4.186  0.00  0.00      CHA1  
ATOM   1535  HB1 ASP C 118     -21.673  17.171   4.594  0.00  0.00      CHA1  
ATOM   1536  HB2 ASP C 118     -20.027  17.808   4.961  0.00  0.00      CHA1  
ATOM   1537  CG  ASP C 118     -20.757  18.170   2.951  0.00  0.00      CHA1  
ATOM   1538  OD1 ASP C 118     -20.202  19.288   3.058  0.00  0.00      CHA1  
ATOM   1539  OD2 ASP C 118     -21.445  17.821   2.033  0.00  0.00      CHA1  
ATOM   1540  C   ASP C 118     -20.101  14.973   5.016  0.00  0.00      CHA1  
ATOM   1541  O   ASP C 118     -20.963  14.139   5.154  0.00  0.00      CHA1  
ATOM   1542  N   ALA C 119     -19.260  15.216   6.049  0.00  0.00      CHA1  
ATOM   1543  HN  ALA C 119     -18.592  15.950   5.954  0.00  0.00      CHA1  
ATOM   1544  CA  ALA C 119     -19.195  14.506   7.310  0.00  0.00      CHA1  
ATOM   1545  HA  ALA C 119     -20.042  13.836   7.313  0.00  0.00      CHA1  
ATOM   1546  CB  ALA C 119     -17.862  13.794   7.246  0.00  0.00      CHA1  
ATOM   1547  HB1 ALA C 119     -17.788  13.206   6.307  0.00  0.00      CHA1  
ATOM   1548  HB2 ALA C 119     -17.040  14.539   7.171  0.00  0.00      CHA1  
ATOM   1549  HB3 ALA C 119     -17.688  13.080   8.080  0.00  0.00      CHA1  
ATOM   1550  C   ALA C 119     -19.384  15.335   8.586  0.00  0.00      CHA1  
ATOM   1551  O   ALA C 119     -19.912  14.819   9.544  0.00  0.00      CHA1  
ATOM   1552  N   GLY C 120     -19.038  16.647   8.579  0.00  0.00      CHA1  
ATOM   1553  HN  GLY C 120     -18.365  16.900   7.888  0.00  0.00      CHA1  
ATOM   1554  CA  GLY C 120     -19.315  17.582   9.684  0.00  0.00      CHA1  
ATOM   1555  HA1 GLY C 120     -18.742  18.451   9.397  0.00  0.00      CHA1  
ATOM   1556  HA2 GLY C 120     -18.958  17.131  10.598  0.00  0.00      CHA1  
ATOM   1557  C   GLY C 120     -20.775  17.932   9.949  0.00  0.00      CHA1  
ATOM   1558  O   GLY C 120     -21.353  18.589   9.072  0.00  0.00      CHA1  
ATOM   1559  N   PRO C 121     -21.463  17.673  11.054  0.00  0.00      CHA1  
ATOM   1560  CD  PRO C 121     -21.053  16.824  12.235  0.00  0.00      CHA1  
ATOM   1561  HD1 PRO C 121     -20.234  17.326  12.793  0.00  0.00      CHA1  
ATOM   1562  HD2 PRO C 121     -20.603  15.862  11.910  0.00  0.00      CHA1  
ATOM   1563  CA  PRO C 121     -22.838  17.932  11.170  0.00  0.00      CHA1  
ATOM   1564  HA  PRO C 121     -23.328  18.066  10.217  0.00  0.00      CHA1  
ATOM   1565  CB  PRO C 121     -23.367  16.755  11.986  0.00  0.00      CHA1  
ATOM   1566  HB1 PRO C 121     -23.407  15.849  11.344  0.00  0.00      CHA1  
ATOM   1567  HB2 PRO C 121     -24.397  16.792  12.401  0.00  0.00      CHA1  
ATOM   1568  CG  PRO C 121     -22.319  16.546  13.068  0.00  0.00      CHA1  
ATOM   1569  HG1 PRO C 121     -22.338  15.527  13.509  0.00  0.00      CHA1  
ATOM   1570  HG2 PRO C 121     -22.346  17.258  13.921  0.00  0.00      CHA1  
ATOM   1571  C   PRO C 121     -23.068  19.259  11.860  0.00  0.00      CHA1  
ATOM   1572  O   PRO C 121     -22.099  19.728  12.548  0.00  0.00      CHA1  
ATOM   1573  N   ALA C 122     -24.281  19.874  11.628  0.00  0.00      CHA1  
ATOM   1574  HN  ALA C 122     -24.972  19.522  11.002  0.00  0.00      CHA1  
ATOM   1575  CA  ALA C 122     -24.843  21.095  12.168  0.00  0.00      CHA1  
ATOM   1576  HA  ALA C 122     -25.691  21.353  11.552  0.00  0.00      CHA1  
ATOM   1577  CB  ALA C 122     -25.476  20.720  13.568  0.00  0.00      CHA1  
ATOM   1578  HB1 ALA C 122     -26.037  19.776  13.402  0.00  0.00      CHA1  
ATOM   1579  HB2 ALA C 122     -24.614  20.537  14.244  0.00  0.00      CHA1  
ATOM   1580  HB3 ALA C 122     -26.212  21.459  13.952  0.00  0.00      CHA1  
ATOM   1581  C   ALA C 122     -23.986  22.358  12.127  0.00  0.00      CHA1  
ATOM   1582  O   ALA C 122     -22.919  22.476  11.557  0.00  0.00      CHA1  
ATOM   1583  N   GLY C 123     -24.525  23.414  12.761  0.00  0.00      CHA1  
ATOM   1584  HN  GLY C 123     -25.467  23.417  13.086  0.00  0.00      CHA1  
ATOM   1585  CA  GLY C 123     -23.697  24.673  13.010  0.00  0.00      CHA1  
ATOM   1586  HA1 GLY C 123     -24.466  25.430  13.034  0.00  0.00      CHA1  
ATOM   1587  HA2 GLY C 123     -22.972  24.769  12.215  0.00  0.00      CHA1  
ATOM   1588  C   GLY C 123     -22.967  24.581  14.285  0.00  0.00      CHA1  
ATOM   1589  O   GLY C 123     -22.863  23.496  14.884  0.00  0.00      CHA1  
ATOM   1590  N   PRO C 124     -22.481  25.766  14.761  0.00  0.00      CHA1  
ATOM   1591  CD  PRO C 124     -22.049  26.879  13.932  0.00  0.00      CHA1  
ATOM   1592  HD1 PRO C 124     -22.840  27.609  13.655  0.00  0.00      CHA1  
ATOM   1593  HD2 PRO C 124     -21.607  26.464  13.001  0.00  0.00      CHA1  
ATOM   1594  CA  PRO C 124     -22.177  25.980  16.186  0.00  0.00      CHA1  
ATOM   1595  HA  PRO C 124     -21.507  25.217  16.551  0.00  0.00      CHA1  
ATOM   1596  CB  PRO C 124     -21.628  27.417  16.239  0.00  0.00      CHA1  
ATOM   1597  HB1 PRO C 124     -20.933  27.453  17.105  0.00  0.00      CHA1  
ATOM   1598  HB2 PRO C 124     -22.383  28.221  16.375  0.00  0.00      CHA1  
ATOM   1599  CG  PRO C 124     -20.979  27.574  14.877  0.00  0.00      CHA1  
ATOM   1600  HG1 PRO C 124     -20.104  26.901  14.760  0.00  0.00      CHA1  
ATOM   1601  HG2 PRO C 124     -20.793  28.594  14.478  0.00  0.00      CHA1  
ATOM   1602  C   PRO C 124     -23.375  25.967  17.161  0.00  0.00      CHA1  
ATOM   1603  O   PRO C 124     -24.493  25.822  16.709  0.00  0.00      CHA1  
ATOM   1604  N   LYS C 125     -23.085  25.948  18.478  0.00  0.00      CHA1  
ATOM   1605  HN  LYS C 125     -22.133  26.210  18.616  0.00  0.00      CHA1  
ATOM   1606  CA  LYS C 125     -23.866  25.724  19.697  0.00  0.00      CHA1  
ATOM   1607  HA  LYS C 125     -23.568  24.780  20.131  0.00  0.00      CHA1  
ATOM   1608  CB  LYS C 125     -23.352  26.765  20.829  0.00  0.00      CHA1  
ATOM   1609  HB1 LYS C 125     -23.532  27.807  20.488  0.00  0.00      CHA1  
ATOM   1610  HB2 LYS C 125     -23.908  26.628  21.781  0.00  0.00      CHA1  
ATOM   1611  CG  LYS C 125     -21.920  26.694  21.225  0.00  0.00      CHA1  
ATOM   1612  HG1 LYS C 125     -21.708  25.697  21.667  0.00  0.00      CHA1  
ATOM   1613  HG2 LYS C 125     -21.244  26.785  20.349  0.00  0.00      CHA1  
ATOM   1614  CD  LYS C 125     -21.543  27.807  22.210  0.00  0.00      CHA1  
ATOM   1615  HD1 LYS C 125     -21.302  28.720  21.624  0.00  0.00      CHA1  
ATOM   1616  HD2 LYS C 125     -22.438  28.080  22.809  0.00  0.00      CHA1  
ATOM   1617  CE  LYS C 125     -20.460  27.406  23.231  0.00  0.00      CHA1  
ATOM   1618  HE1 LYS C 125     -20.508  28.138  24.066  0.00  0.00      CHA1  
ATOM   1619  HE2 LYS C 125     -20.633  26.378  23.616  0.00  0.00      CHA1  
ATOM   1620  NZ  LYS C 125     -19.117  27.401  22.616  0.00  0.00      CHA1  
ATOM   1621  HZ1 LYS C 125     -18.414  27.661  23.337  0.00  0.00      CHA1  
ATOM   1622  HZ2 LYS C 125     -18.778  26.458  22.340  0.00  0.00      CHA1  
ATOM   1623  HZ3 LYS C 125     -18.955  28.119  21.881  0.00  0.00      CHA1  
ATOM   1624  C   LYS C 125     -25.454  25.802  19.695  0.00  0.00      CHA1  
ATOM   1625  O   LYS C 125     -25.989  26.878  19.354  0.00  0.00      CHA1  
ATOM   1626  N   GLY C 126     -26.087  24.686  20.152  0.00  0.00      CHA1  
ATOM   1627  HN  GLY C 126     -25.515  23.951  20.509  0.00  0.00      CHA1  
ATOM   1628  CA  GLY C 126     -27.519  24.490  20.014  0.00  0.00      CHA1  
ATOM   1629  HA1 GLY C 126     -27.619  23.446  19.754  0.00  0.00      CHA1  
ATOM   1630  HA2 GLY C 126     -27.898  25.212  19.307  0.00  0.00      CHA1  
ATOM   1631  C   GLY C 126     -28.419  24.817  21.179  0.00  0.00      CHA1  
ATOM   1632  O   GLY C 126     -28.046  25.626  21.977  0.00  0.00      CHA1  
ATOM   1633  N   GLU C 127     -29.649  24.270  21.305  0.00  0.00      CHA1  
ATOM   1634  HN  GLU C 127     -29.898  23.527  20.688  0.00  0.00      CHA1  
ATOM   1635  CA  GLU C 127     -30.677  24.609  22.293  0.00  0.00      CHA1  
ATOM   1636  HA  GLU C 127     -30.763  25.684  22.227  0.00  0.00      CHA1  
ATOM   1637  CB  GLU C 127     -32.142  24.076  21.917  0.00  0.00      CHA1  
ATOM   1638  HB1 GLU C 127     -32.454  24.362  20.890  0.00  0.00      CHA1  
ATOM   1639  HB2 GLU C 127     -32.054  22.972  21.828  0.00  0.00      CHA1  
ATOM   1640  CG  GLU C 127     -33.153  24.395  23.014  0.00  0.00      CHA1  
ATOM   1641  HG1 GLU C 127     -32.792  23.878  23.929  0.00  0.00      CHA1  
ATOM   1642  HG2 GLU C 127     -33.133  25.479  23.256  0.00  0.00      CHA1  
ATOM   1643  CD  GLU C 127     -34.594  23.979  22.736  0.00  0.00      CHA1  
ATOM   1644  OE1 GLU C 127     -35.212  23.183  23.522  0.00  0.00      CHA1  
ATOM   1645  OE2 GLU C 127     -35.241  24.553  21.816  0.00  0.00      CHA1  
ATOM   1646  C   GLU C 127     -30.349  24.282  23.691  0.00  0.00      CHA1  
ATOM   1647  O   GLU C 127     -29.810  23.206  23.865  0.00  0.00      CHA1  
ATOM   1648  N   HYP C 128     -30.553  25.055  24.741  0.00  0.00      CHA1  
ATOM   1649  CD  HYP C 128     -30.820  26.536  24.583  0.00  0.00      CHA1  
ATOM   1650  HD1 HYP C 128     -31.626  26.677  23.832  0.00  0.00      CHA1  
ATOM   1651  HD2 HYP C 128     -29.896  26.988  24.163  0.00  0.00      CHA1  
ATOM   1652  CA  HYP C 128     -30.194  24.698  26.167  0.00  0.00      CHA1  
ATOM   1653  HA  HYP C 128     -29.177  24.343  26.246  0.00  0.00      CHA1  
ATOM   1654  CB  HYP C 128     -30.237  26.094  26.834  0.00  0.00      CHA1  
ATOM   1655  HB1 HYP C 128     -29.217  26.533  26.810  0.00  0.00      CHA1  
ATOM   1656  HB2 HYP C 128     -30.430  26.056  27.927  0.00  0.00      CHA1  
ATOM   1657  CG  HYP C 128     -31.204  26.880  25.955  0.00  0.00      CHA1  
ATOM   1658  HG  HYP C 128     -31.121  27.967  26.170  0.00  0.00      CHA1  
ATOM   1659  OE  HYP C 128     -32.550  26.473  26.105  0.00  0.00      CHA1  
ATOM   1660  HE  HYP C 128     -32.495  25.516  26.164  0.00  0.00      CHA1  
ATOM   1661  C   HYP C 128     -31.228  23.662  26.754  0.00  0.00      CHA1  
ATOM   1662  O   HYP C 128     -32.393  23.839  26.521  0.00  0.00      CHA1  
ATOM   1663  N   GLY C 129     -30.704  22.754  27.688  0.00  0.00      CHA1  
ATOM   1664  HN  GLY C 129     -29.777  22.960  27.991  0.00  0.00      CHA1  
ATOM   1665  CA  GLY C 129     -31.545  21.773  28.323  0.00  0.00      CHA1  
ATOM   1666  HA1 GLY C 129     -30.864  21.022  28.697  0.00  0.00      CHA1  
ATOM   1667  HA2 GLY C 129     -32.304  21.352  27.681  0.00  0.00      CHA1  
ATOM   1668  C   GLY C 129     -32.237  22.231  29.554  0.00  0.00      CHA1  
ATOM   1669  O   GLY C 129     -32.597  23.442  29.603  0.00  0.00      CHA1  
ATOM   1670  N   SER C 130     -32.367  21.478  30.569  0.00  0.00      CHA1  
ATOM   1671  HN  SER C 130     -32.014  20.546  30.537  0.00  0.00      CHA1  
ATOM   1672  CA  SER C 130     -32.760  21.850  31.944  0.00  0.00      CHA1  
ATOM   1673  HA  SER C 130     -33.260  22.777  31.707  0.00  0.00      CHA1  
ATOM   1674  CB  SER C 130     -33.670  20.765  32.736  0.00  0.00      CHA1  
ATOM   1675  HB1 SER C 130     -34.509  20.577  32.032  0.00  0.00      CHA1  
ATOM   1676  HB2 SER C 130     -33.148  19.787  32.790  0.00  0.00      CHA1  
ATOM   1677  OG  SER C 130     -34.064  21.207  34.028  0.00  0.00      CHA1  
ATOM   1678  HG1 SER C 130     -35.015  21.114  34.124  0.00  0.00      CHA1  
ATOM   1679  C   SER C 130     -31.507  22.071  32.815  0.00  0.00      CHA1  
ATOM   1680  O   SER C 130     -30.904  21.053  33.159  0.00  0.00      CHA1  
ATOM   1681  N   HYP C 131     -31.057  23.286  33.182  0.00  0.00      CHA1  
ATOM   1682  CD  HYP C 131     -31.124  24.472  32.332  0.00  0.00      CHA1  
ATOM   1683  HD1 HYP C 131     -30.584  24.240  31.389  0.00  0.00      CHA1  
ATOM   1684  HD2 HYP C 131     -32.152  24.660  31.955  0.00  0.00      CHA1  
ATOM   1685  CA  HYP C 131     -30.006  23.453  34.176  0.00  0.00      CHA1  
ATOM   1686  HA  HYP C 131     -29.260  22.680  34.065  0.00  0.00      CHA1  
ATOM   1687  CB  HYP C 131     -29.478  24.857  33.878  0.00  0.00      CHA1  
ATOM   1688  HB1 HYP C 131     -28.534  24.621  33.342  0.00  0.00      CHA1  
ATOM   1689  HB2 HYP C 131     -29.161  25.377  34.808  0.00  0.00      CHA1  
ATOM   1690  CG  HYP C 131     -30.651  25.593  33.219  0.00  0.00      CHA1  
ATOM   1691  HG  HYP C 131     -30.351  26.474  32.612  0.00  0.00      CHA1  
ATOM   1692  OE  HYP C 131     -31.785  25.713  34.134  0.00  0.00      CHA1  
ATOM   1693  HE  HYP C 131     -31.564  26.426  34.739  0.00  0.00      CHA1  
ATOM   1694  C   HYP C 131     -30.570  23.178  35.624  0.00  0.00      CHA1  
ATOM   1695  O   HYP C 131     -29.854  23.582  36.620  0.00  0.00      CHA1  
ATOM   1696  N   GLY C 132     -31.755  22.511  35.735  0.00  0.00      CHA1  
ATOM   1697  HN  GLY C 132     -32.376  22.551  34.956  0.00  0.00      CHA1  
ATOM   1698  CA  GLY C 132     -32.297  21.979  36.970  0.00  0.00      CHA1  
ATOM   1699  HA1 GLY C 132     -33.369  22.108  37.012  0.00  0.00      CHA1  
ATOM   1700  HA2 GLY C 132     -31.782  22.436  37.802  0.00  0.00      CHA1  
ATOM   1701  C   GLY C 132     -31.863  20.598  37.146  0.00  0.00      CHA1  
ATOM   1702  O   GLY C 132     -32.187  20.041  38.195  0.00  0.00      CHA1  
ATOM   1703  N   GLU C 133     -31.016  20.024  36.261  0.00  0.00      CHA1  
ATOM   1704  HN  GLU C 133     -30.684  20.455  35.425  0.00  0.00      CHA1  
ATOM   1705  CA  GLU C 133     -30.342  18.761  36.502  0.00  0.00      CHA1  
ATOM   1706  HA  GLU C 133     -31.032  18.023  36.883  0.00  0.00      CHA1  
ATOM   1707  CB  GLU C 133     -29.960  18.070  35.188  0.00  0.00      CHA1  
ATOM   1708  HB1 GLU C 133     -29.593  18.861  34.501  0.00  0.00      CHA1  
ATOM   1709  HB2 GLU C 133     -29.122  17.350  35.309  0.00  0.00      CHA1  
ATOM   1710  CG  GLU C 133     -31.090  17.258  34.534  0.00  0.00      CHA1  
ATOM   1711  HG1 GLU C 133     -31.734  16.759  35.289  0.00  0.00      CHA1  
ATOM   1712  HG2 GLU C 133     -31.784  17.954  34.016  0.00  0.00      CHA1  
ATOM   1713  CD  GLU C 133     -30.638  16.204  33.500  0.00  0.00      CHA1  
ATOM   1714  OE1 GLU C 133     -30.073  15.163  33.779  0.00  0.00      CHA1  
ATOM   1715  OE2 GLU C 133     -31.001  16.477  32.320  0.00  0.00      CHA1  
ATOM   1716  C   GLU C 133     -29.232  18.825  37.474  0.00  0.00      CHA1  
ATOM   1717  O   GLU C 133     -28.011  18.886  37.186  0.00  0.00      CHA1  
ATOM   1718  N   ASN C 134     -29.707  18.877  38.762  0.00  0.00      CHA1  
ATOM   1719  HN  ASN C 134     -30.700  18.826  38.842  0.00  0.00      CHA1  
ATOM   1720  CA  ASN C 134     -29.111  19.261  40.008  0.00  0.00      CHA1  
ATOM   1721  HA  ASN C 134     -28.139  19.720  39.908  0.00  0.00      CHA1  
ATOM   1722  CB  ASN C 134     -30.090  20.257  40.803  0.00  0.00      CHA1  
ATOM   1723  HB1 ASN C 134     -29.379  20.593  41.588  0.00  0.00      CHA1  
ATOM   1724  HB2 ASN C 134     -30.468  21.105  40.193  0.00  0.00      CHA1  
ATOM   1725  CG  ASN C 134     -31.263  19.569  41.521  0.00  0.00      CHA1  
ATOM   1726  OD1 ASN C 134     -31.319  19.488  42.754  0.00  0.00      CHA1  
ATOM   1727  ND2 ASN C 134     -32.356  19.354  40.744  0.00  0.00      CHA1  
ATOM   1728 HD21 ASN C 134     -33.214  19.084  41.181  0.00  0.00      CHA1  
ATOM   1729 HD22 ASN C 134     -32.159  19.515  39.777  0.00  0.00      CHA1  
ATOM   1730  C   ASN C 134     -28.764  18.011  40.766  0.00  0.00      CHA1  
ATOM   1731  O   ASN C 134     -29.548  17.034  40.710  0.00  0.00      CHA1  
ATOM   1732  N   GLY C 135     -27.598  18.072  41.483  0.00  0.00      CHA1  
ATOM   1733  HN  GLY C 135     -27.055  18.907  41.472  0.00  0.00      CHA1  
ATOM   1734  CA  GLY C 135     -27.178  16.952  42.386  0.00  0.00      CHA1  
ATOM   1735  HA1 GLY C 135     -26.194  17.204  42.753  0.00  0.00      CHA1  
ATOM   1736  HA2 GLY C 135     -27.269  16.068  41.773  0.00  0.00      CHA1  
ATOM   1737  C   GLY C 135     -28.068  16.679  43.576  0.00  0.00      CHA1  
ATOM   1738  O   GLY C 135     -28.951  17.449  43.898  0.00  0.00      CHA1  
ATOM   1739  N   ALA C 136     -27.808  15.541  44.212  0.00  0.00      CHA1  
ATOM   1740  HN  ALA C 136     -26.988  14.995  44.061  0.00  0.00      CHA1  
ATOM   1741  CA  ALA C 136     -28.676  14.958  45.140  0.00  0.00      CHA1  
ATOM   1742  HA  ALA C 136     -28.887  15.672  45.923  0.00  0.00      CHA1  
ATOM   1743  CB  ALA C 136     -29.876  14.356  44.357  0.00  0.00      CHA1  
ATOM   1744  HB1 ALA C 136     -30.424  15.286  44.092  0.00  0.00      CHA1  
ATOM   1745  HB2 ALA C 136     -29.630  13.911  43.369  0.00  0.00      CHA1  
ATOM   1746  HB3 ALA C 136     -30.578  13.675  44.883  0.00  0.00      CHA1  
ATOM   1747  C   ALA C 136     -27.957  13.863  45.872  0.00  0.00      CHA1  
ATOM   1748  O   ALA C 136     -26.882  13.405  45.407  0.00  0.00      CHA1  
ATOM   1749  N   HYP C 137     -28.545  13.414  47.025  0.00  0.00      CHA1  
ATOM   1750  CD  HYP C 137     -29.769  14.026  47.618  0.00  0.00      CHA1  
ATOM   1751  HD1 HYP C 137     -30.692  13.790  47.047  0.00  0.00      CHA1  
ATOM   1752  HD2 HYP C 137     -29.759  15.133  47.706  0.00  0.00      CHA1  
ATOM   1753  CA  HYP C 137     -28.053  12.253  47.781  0.00  0.00      CHA1  
ATOM   1754  HA  HYP C 137     -27.862  11.338  47.239  0.00  0.00      CHA1  
ATOM   1755  CB  HYP C 137     -29.284  11.976  48.713  0.00  0.00      CHA1  
ATOM   1756  HB1 HYP C 137     -28.989  11.418  49.627  0.00  0.00      CHA1  
ATOM   1757  HB2 HYP C 137     -30.022  11.309  48.218  0.00  0.00      CHA1  
ATOM   1758  CG  HYP C 137     -29.969  13.290  48.962  0.00  0.00      CHA1  
ATOM   1759  HG  HYP C 137     -31.021  13.087  49.258  0.00  0.00      CHA1  
ATOM   1760  OE  HYP C 137     -29.215  13.867  49.963  0.00  0.00      CHA1  
ATOM   1761  HE  HYP C 137     -29.589  14.697  50.269  0.00  0.00      CHA1  
ATOM   1762  C   HYP C 137     -26.788  12.575  48.540  0.00  0.00      CHA1  
ATOM   1763  O   HYP C 137     -26.146  11.638  49.080  0.00  0.00      CHA1  
ATOM   1764  N   GLY C 138     -26.318  13.848  48.720  0.00  0.00      CHA1  
ATOM   1765  HN  GLY C 138     -26.777  14.590  48.238  0.00  0.00      CHA1  
ATOM   1766  CA  GLY C 138     -25.126  14.158  49.525  0.00  0.00      CHA1  
ATOM   1767  HA1 GLY C 138     -25.112  15.211  49.765  0.00  0.00      CHA1  
ATOM   1768  HA2 GLY C 138     -24.312  13.855  48.883  0.00  0.00      CHA1  
ATOM   1769  C   GLY C 138     -24.942  13.607  50.845  0.00  0.00      CHA1  
ATOM   1770  O   GLY C 138     -25.821  13.185  51.558  0.00  0.00      CHA1  
ATOM   1771  N   GLN C 139     -23.758  13.597  51.429  0.00  0.00      CHA1  
ATOM   1772  HN  GLN C 139     -22.965  14.154  51.195  0.00  0.00      CHA1  
ATOM   1773  CA  GLN C 139     -23.520  12.873  52.621  0.00  0.00      CHA1  
ATOM   1774  HA  GLN C 139     -24.280  12.118  52.757  0.00  0.00      CHA1  
ATOM   1775  CB  GLN C 139     -22.138  12.148  52.550  0.00  0.00      CHA1  
ATOM   1776  HB1 GLN C 139     -21.291  12.844  52.371  0.00  0.00      CHA1  
ATOM   1777  HB2 GLN C 139     -22.015  11.661  53.541  0.00  0.00      CHA1  
ATOM   1778  CG  GLN C 139     -21.994  10.959  51.494  0.00  0.00      CHA1  
ATOM   1779  HG1 GLN C 139     -20.927  10.662  51.574  0.00  0.00      CHA1  
ATOM   1780  HG2 GLN C 139     -22.747  10.178  51.735  0.00  0.00      CHA1  
ATOM   1781  CD  GLN C 139     -22.151  11.409  50.068  0.00  0.00      CHA1  
ATOM   1782  OE1 GLN C 139     -21.513  12.329  49.556  0.00  0.00      CHA1  
ATOM   1783  NE2 GLN C 139     -23.152  10.857  49.372  0.00  0.00      CHA1  
ATOM   1784 HE21 GLN C 139     -23.308  11.214  48.451  0.00  0.00      CHA1  
ATOM   1785 HE22 GLN C 139     -23.785  10.205  49.788  0.00  0.00      CHA1  
ATOM   1786  C   GLN C 139     -23.741  13.648  53.869  0.00  0.00      CHA1  
ATOM   1787  O   GLN C 139     -23.981  14.873  53.809  0.00  0.00      CHA1  
ATOM   1788  N   MET C 140     -23.739  12.921  55.036  0.00  0.00      CHA1  
ATOM   1789  HN  MET C 140     -23.653  11.932  55.125  0.00  0.00      CHA1  
ATOM   1790  CA  MET C 140     -24.041  13.515  56.309  0.00  0.00      CHA1  
ATOM   1791  HA  MET C 140     -25.071  13.797  56.147  0.00  0.00      CHA1  
ATOM   1792  CB  MET C 140     -23.986  12.451  57.429  0.00  0.00      CHA1  
ATOM   1793  HB1 MET C 140     -22.946  12.072  57.527  0.00  0.00      CHA1  
ATOM   1794  HB2 MET C 140     -24.322  12.920  58.379  0.00  0.00      CHA1  
ATOM   1795  CG  MET C 140     -24.937  11.238  57.290  0.00  0.00      CHA1  
ATOM   1796  HG1 MET C 140     -24.673  10.560  58.129  0.00  0.00      CHA1  
ATOM   1797  HG2 MET C 140     -25.940  11.699  57.166  0.00  0.00      CHA1  
ATOM   1798  SD  MET C 140     -24.730  10.186  55.833  0.00  0.00      CHA1  
ATOM   1799  CE  MET C 140     -26.065   9.047  56.374  0.00  0.00      CHA1  
ATOM   1800  HE1 MET C 140     -27.007   9.632  56.446  0.00  0.00      CHA1  
ATOM   1801  HE2 MET C 140     -26.138   8.227  55.627  0.00  0.00      CHA1  
ATOM   1802  HE3 MET C 140     -25.754   8.596  57.340  0.00  0.00      CHA1  
ATOM   1803  C   MET C 140     -23.385  14.880  56.647  0.00  0.00      CHA1  
ATOM   1804  O   MET C 140     -22.130  14.971  56.571  0.00  0.00      CHA1  
ATOM   1805  N   GLY C 141     -24.194  15.899  56.996  0.00  0.00      CHA1  
ATOM   1806  HN  GLY C 141     -25.146  15.621  57.100  0.00  0.00      CHA1  
ATOM   1807  CA  GLY C 141     -23.849  17.308  57.195  0.00  0.00      CHA1  
ATOM   1808  HA1 GLY C 141     -24.774  17.830  57.389  0.00  0.00      CHA1  
ATOM   1809  HA2 GLY C 141     -23.423  17.564  56.236  0.00  0.00      CHA1  
ATOM   1810  C   GLY C 141     -22.817  17.711  58.219  0.00  0.00      CHA1  
ATOM   1811  O   GLY C 141     -22.076  16.843  58.774  0.00  0.00      CHA1  
ATOM   1812  N   PRO C 142     -22.745  19.039  58.502  0.00  0.00      CHA1  
ATOM   1813  CD  PRO C 142     -23.026  20.041  57.475  0.00  0.00      CHA1  
ATOM   1814  HD1 PRO C 142     -24.103  20.272  57.622  0.00  0.00      CHA1  
ATOM   1815  HD2 PRO C 142     -22.927  19.680  56.429  0.00  0.00      CHA1  
ATOM   1816  CA  PRO C 142     -22.112  19.619  59.609  0.00  0.00      CHA1  
ATOM   1817  HA  PRO C 142     -21.063  19.595  59.354  0.00  0.00      CHA1  
ATOM   1818  CB  PRO C 142     -22.249  21.129  59.423  0.00  0.00      CHA1  
ATOM   1819  HB1 PRO C 142     -21.517  21.724  60.010  0.00  0.00      CHA1  
ATOM   1820  HB2 PRO C 142     -23.275  21.399  59.752  0.00  0.00      CHA1  
ATOM   1821  CG  PRO C 142     -22.277  21.282  57.921  0.00  0.00      CHA1  
ATOM   1822  HG1 PRO C 142     -21.192  21.234  57.684  0.00  0.00      CHA1  
ATOM   1823  HG2 PRO C 142     -22.682  22.249  57.555  0.00  0.00      CHA1  
ATOM   1824  C   PRO C 142     -22.260  19.040  61.034  0.00  0.00      CHA1  
ATOM   1825  O   PRO C 142     -23.224  18.397  61.404  0.00  0.00      CHA1  
ATOM   1826  N   ARG C 143     -21.230  19.294  61.900  0.00  0.00      CHA1  
ATOM   1827  HN  ARG C 143     -20.438  19.692  61.444  0.00  0.00      CHA1  
ATOM   1828  CA  ARG C 143     -21.537  19.185  63.300  0.00  0.00      CHA1  
ATOM   1829  HA  ARG C 143     -22.527  18.907  63.629  0.00  0.00      CHA1  
ATOM   1830  CB  ARG C 143     -20.563  18.268  64.013  0.00  0.00      CHA1  
ATOM   1831  HB1 ARG C 143     -19.546  18.714  63.993  0.00  0.00      CHA1  
ATOM   1832  HB2 ARG C 143     -20.771  18.110  65.092  0.00  0.00      CHA1  
ATOM   1833  CG  ARG C 143     -20.468  16.872  63.404  0.00  0.00      CHA1  
ATOM   1834  HG1 ARG C 143     -19.934  16.920  62.431  0.00  0.00      CHA1  
ATOM   1835  HG2 ARG C 143     -19.719  16.221  63.904  0.00  0.00      CHA1  
ATOM   1836  CD  ARG C 143     -21.821  16.137  63.399  0.00  0.00      CHA1  
ATOM   1837  HD1 ARG C 143     -21.767  15.236  64.047  0.00  0.00      CHA1  
ATOM   1838  HD2 ARG C 143     -22.627  16.801  63.777  0.00  0.00      CHA1  
ATOM   1839  NE  ARG C 143     -22.086  15.891  61.968  0.00  0.00      CHA1  
ATOM   1840  HE  ARG C 143     -22.141  16.708  61.393  0.00  0.00      CHA1  
ATOM   1841  CZ  ARG C 143     -22.129  14.647  61.440  0.00  0.00      CHA1  
ATOM   1842  NH1 ARG C 143     -22.447  13.643  62.245  0.00  0.00      CHA1  
ATOM   1843 HH11 ARG C 143     -22.894  12.856  61.821  0.00  0.00      CHA1  
ATOM   1844 HH12 ARG C 143     -22.861  14.023  63.073  0.00  0.00      CHA1  
ATOM   1845  NH2 ARG C 143     -22.049  14.417  60.164  0.00  0.00      CHA1  
ATOM   1846 HH21 ARG C 143     -22.399  13.510  59.932  0.00  0.00      CHA1  
ATOM   1847 HH22 ARG C 143     -22.135  15.192  59.538  0.00  0.00      CHA1  
ATOM   1848  C   ARG C 143     -21.299  20.542  63.830  0.00  0.00      CHA1  
ATOM   1849  O   ARG C 143     -20.214  21.023  63.461  0.00  0.00      CHA1  
ATOM   1850  N   GLY C 144     -22.238  21.316  64.375  0.00  0.00      CHA1  
ATOM   1851  HN  GLY C 144     -23.165  20.992  64.549  0.00  0.00      CHA1  
ATOM   1852  CA  GLY C 144     -22.053  22.735  64.729  0.00  0.00      CHA1  
ATOM   1853  HA1 GLY C 144     -23.077  23.055  64.852  0.00  0.00      CHA1  
ATOM   1854  HA2 GLY C 144     -21.525  23.346  64.013  0.00  0.00      CHA1  
ATOM   1855  C   GLY C 144     -21.382  22.847  66.043  0.00  0.00      CHA1  
ATOM   1856  O   GLY C 144     -21.937  23.271  67.109  0.00  0.00      CHA1  
ATOM   1857  N   LEU C 145     -20.027  22.549  66.072  0.00  0.00      CHA1  
ATOM   1858  HN  LEU C 145     -19.593  22.149  65.268  0.00  0.00      CHA1  
ATOM   1859  CA  LEU C 145     -19.142  22.378  67.182  0.00  0.00      CHA1  
ATOM   1860  HA  LEU C 145     -18.208  22.225  66.661  0.00  0.00      CHA1  
ATOM   1861  CB  LEU C 145     -18.965  23.588  68.135  0.00  0.00      CHA1  
ATOM   1862  HB1 LEU C 145     -19.972  23.816  68.545  0.00  0.00      CHA1  
ATOM   1863  HB2 LEU C 145     -18.269  23.285  68.946  0.00  0.00      CHA1  
ATOM   1864  CG  LEU C 145     -18.281  24.792  67.447  0.00  0.00      CHA1  
ATOM   1865  HG  LEU C 145     -17.731  25.354  68.232  0.00  0.00      CHA1  
ATOM   1866  CD1 LEU C 145     -17.262  24.572  66.339  0.00  0.00      CHA1  
ATOM   1867 HD11 LEU C 145     -16.812  25.473  65.869  0.00  0.00      CHA1  
ATOM   1868 HD12 LEU C 145     -16.423  24.057  66.855  0.00  0.00      CHA1  
ATOM   1869 HD13 LEU C 145     -17.717  23.940  65.547  0.00  0.00      CHA1  
ATOM   1870  CD2 LEU C 145     -19.385  25.732  66.976  0.00  0.00      CHA1  
ATOM   1871 HD21 LEU C 145     -20.149  25.973  67.746  0.00  0.00      CHA1  
ATOM   1872 HD22 LEU C 145     -18.875  26.648  66.608  0.00  0.00      CHA1  
ATOM   1873 HD23 LEU C 145     -19.737  25.237  66.046  0.00  0.00      CHA1  
ATOM   1874  C   LEU C 145     -19.319  21.049  67.896  0.00  0.00      CHA1  
ATOM   1875  O   LEU C 145     -20.432  20.452  67.831  0.00  0.00      CHA1  
ATOM   1876  N   HYP C 146     -18.350  20.449  68.584  0.00  0.00      CHA1  
ATOM   1877  CD  HYP C 146     -16.950  20.859  68.669  0.00  0.00      CHA1  
ATOM   1878  HD1 HYP C 146     -16.575  21.329  67.734  0.00  0.00      CHA1  
ATOM   1879  HD2 HYP C 146     -16.754  21.619  69.455  0.00  0.00      CHA1  
ATOM   1880  CA  HYP C 146     -18.493  19.039  69.101  0.00  0.00      CHA1  
ATOM   1881  HA  HYP C 146     -18.405  18.500  68.169  0.00  0.00      CHA1  
ATOM   1882  CB  HYP C 146     -17.203  18.787  69.978  0.00  0.00      CHA1  
ATOM   1883  HB1 HYP C 146     -17.038  17.712  70.203  0.00  0.00      CHA1  
ATOM   1884  HB2 HYP C 146     -17.250  19.188  71.013  0.00  0.00      CHA1  
ATOM   1885  CG  HYP C 146     -16.155  19.607  69.285  0.00  0.00      CHA1  
ATOM   1886  HG  HYP C 146     -15.469  20.041  70.044  0.00  0.00      CHA1  
ATOM   1887  OE  HYP C 146     -15.481  18.797  68.299  0.00  0.00      CHA1  
ATOM   1888  HE  HYP C 146     -15.197  17.970  68.694  0.00  0.00      CHA1  
ATOM   1889  C   HYP C 146     -19.746  18.622  69.760  0.00  0.00      CHA1  
ATOM   1890  O   HYP C 146     -20.355  17.639  69.354  0.00  0.00      CHA1  
ATOM   1891  N   GLY C 147     -20.135  19.261  70.860  0.00  0.00      CHA1  
ATOM   1892  HN  GLY C 147     -19.562  20.039  71.107  0.00  0.00      CHA1  
ATOM   1893  CA  GLY C 147     -21.271  18.959  71.707  0.00  0.00      CHA1  
ATOM   1894  HA1 GLY C 147     -21.105  18.027  72.227  0.00  0.00      CHA1  
ATOM   1895  HA2 GLY C 147     -22.068  18.965  70.977  0.00  0.00      CHA1  
ATOM   1896  C   GLY C 147     -21.585  19.926  72.778  0.00  0.00      CHA1  
ATOM   1897  O   GLY C 147     -20.718  20.680  73.265  0.00  0.00      CHA1  
ATOM   1898  N   GLU C 148     -22.898  19.986  73.125  0.00  0.00      CHA1  
ATOM   1899  HN  GLU C 148     -23.582  19.459  72.626  0.00  0.00      CHA1  
ATOM   1900  CA  GLU C 148     -23.454  20.627  74.337  0.00  0.00      CHA1  
ATOM   1901  HA  GLU C 148     -23.188  21.673  74.383  0.00  0.00      CHA1  
ATOM   1902  CB  GLU C 148     -24.995  20.530  74.345  0.00  0.00      CHA1  
ATOM   1903  HB1 GLU C 148     -25.318  19.467  74.351  0.00  0.00      CHA1  
ATOM   1904  HB2 GLU C 148     -25.433  20.934  75.283  0.00  0.00      CHA1  
ATOM   1905  CG  GLU C 148     -25.785  21.194  73.144  0.00  0.00      CHA1  
ATOM   1906  HG1 GLU C 148     -25.383  20.779  72.195  0.00  0.00      CHA1  
ATOM   1907  HG2 GLU C 148     -26.859  20.946  73.281  0.00  0.00      CHA1  
ATOM   1908  CD  GLU C 148     -25.732  22.686  73.246  0.00  0.00      CHA1  
ATOM   1909  OE1 GLU C 148     -26.256  23.270  74.236  0.00  0.00      CHA1  
ATOM   1910  OE2 GLU C 148     -25.003  23.300  72.453  0.00  0.00      CHA1  
ATOM   1911  C   GLU C 148     -22.831  20.091  75.580  0.00  0.00      CHA1  
ATOM   1912  O   GLU C 148     -22.166  19.056  75.564  0.00  0.00      CHA1  
ATOM   1913  N   ARG C 149     -23.047  20.752  76.699  0.00  0.00      CHA1  
ATOM   1914  HN  ARG C 149     -23.556  21.598  76.560  0.00  0.00      CHA1  
ATOM   1915  CA  ARG C 149     -22.533  20.414  77.990  0.00  0.00      CHA1  
ATOM   1916  HA  ARG C 149     -21.708  19.722  77.900  0.00  0.00      CHA1  
ATOM   1917  CB  ARG C 149     -22.022  21.633  78.684  0.00  0.00      CHA1  
ATOM   1918  HB1 ARG C 149     -22.812  22.255  79.159  0.00  0.00      CHA1  
ATOM   1919  HB2 ARG C 149     -21.334  21.386  79.521  0.00  0.00      CHA1  
ATOM   1920  CG  ARG C 149     -21.218  22.668  77.752  0.00  0.00      CHA1  
ATOM   1921  HG1 ARG C 149     -21.850  22.846  76.856  0.00  0.00      CHA1  
ATOM   1922  HG2 ARG C 149     -21.103  23.640  78.277  0.00  0.00      CHA1  
ATOM   1923  CD  ARG C 149     -19.838  22.052  77.249  0.00  0.00      CHA1  
ATOM   1924  HD1 ARG C 149     -19.027  22.077  78.008  0.00  0.00      CHA1  
ATOM   1925  HD2 ARG C 149     -20.090  21.063  76.811  0.00  0.00      CHA1  
ATOM   1926  NE  ARG C 149     -19.438  22.946  76.131  0.00  0.00      CHA1  
ATOM   1927  HE  ARG C 149     -20.121  23.424  75.579  0.00  0.00      CHA1  
ATOM   1928  CZ  ARG C 149     -18.313  22.742  75.451  0.00  0.00      CHA1  
ATOM   1929  NH1 ARG C 149     -17.349  21.897  75.751  0.00  0.00      CHA1  
ATOM   1930 HH11 ARG C 149     -16.548  21.864  75.154  0.00  0.00      CHA1  
ATOM   1931 HH12 ARG C 149     -17.482  21.108  76.350  0.00  0.00      CHA1  
ATOM   1932  NH2 ARG C 149     -18.158  23.471  74.364  0.00  0.00      CHA1  
ATOM   1933 HH21 ARG C 149     -17.263  23.256  73.974  0.00  0.00      CHA1  
ATOM   1934 HH22 ARG C 149     -18.892  24.070  74.044  0.00  0.00      CHA1  
ATOM   1935  C   ARG C 149     -23.630  19.933  78.924  0.00  0.00      CHA1  
ATOM   1936  O   ARG C 149     -24.745  20.461  79.029  0.00  0.00      CHA1  
ATOM   1937  N   GLY C 150     -23.391  18.827  79.757  0.00  0.00      CHA1  
ATOM   1938  HN  GLY C 150     -22.452  18.514  79.878  0.00  0.00      CHA1  
ATOM   1939  CA  GLY C 150     -24.366  18.406  80.773  0.00  0.00      CHA1  
ATOM   1940  HA1 GLY C 150     -24.165  17.456  81.245  0.00  0.00      CHA1  
ATOM   1941  HA2 GLY C 150     -25.285  18.289  80.218  0.00  0.00      CHA1  
ATOM   1942  C   GLY C 150     -24.623  19.469  81.845  0.00  0.00      CHA1  
ATOM   1943  O   GLY C 150     -23.708  19.986  82.455  0.00  0.00      CHA1  
ATOM   1944  N   ARG C 151     -25.901  19.793  82.120  0.00  0.00      CHA1  
ATOM   1945  HN  ARG C 151     -26.626  19.287  81.660  0.00  0.00      CHA1  
ATOM   1946  CA  ARG C 151     -26.393  20.716  83.122  0.00  0.00      CHA1  
ATOM   1947  HA  ARG C 151     -25.917  21.674  82.974  0.00  0.00      CHA1  
ATOM   1948  CB  ARG C 151     -27.911  21.104  82.889  0.00  0.00      CHA1  
ATOM   1949  HB1 ARG C 151     -28.523  20.211  83.141  0.00  0.00      CHA1  
ATOM   1950  HB2 ARG C 151     -28.221  21.976  83.502  0.00  0.00      CHA1  
ATOM   1951  CG  ARG C 151     -28.221  21.459  81.418  0.00  0.00      CHA1  
ATOM   1952  HG1 ARG C 151     -28.129  20.443  80.978  0.00  0.00      CHA1  
ATOM   1953  HG2 ARG C 151     -29.279  21.786  81.324  0.00  0.00      CHA1  
ATOM   1954  CD  ARG C 151     -27.279  22.385  80.651  0.00  0.00      CHA1  
ATOM   1955  HD1 ARG C 151     -26.183  22.374  80.836  0.00  0.00      CHA1  
ATOM   1956  HD2 ARG C 151     -27.531  22.249  79.577  0.00  0.00      CHA1  
ATOM   1957  NE  ARG C 151     -27.747  23.773  81.023  0.00  0.00      CHA1  
ATOM   1958  HE  ARG C 151     -28.168  23.883  81.924  0.00  0.00      CHA1  
ATOM   1959  CZ  ARG C 151     -27.735  24.795  80.238  0.00  0.00      CHA1  
ATOM   1960  NH1 ARG C 151     -27.205  24.806  79.048  0.00  0.00      CHA1  
ATOM   1961 HH11 ARG C 151     -27.053  25.651  78.535  0.00  0.00      CHA1  
ATOM   1962 HH12 ARG C 151     -27.338  23.992  78.481  0.00  0.00      CHA1  
ATOM   1963  NH2 ARG C 151     -28.307  25.870  80.725  0.00  0.00      CHA1  
ATOM   1964 HH21 ARG C 151     -28.556  26.582  80.069  0.00  0.00      CHA1  
ATOM   1965 HH22 ARG C 151     -29.028  25.729  81.403  0.00  0.00      CHA1  
ATOM   1966  C   ARG C 151     -26.012  20.252  84.572  0.00  0.00      CHA1  
ATOM   1967  O   ARG C 151     -25.564  21.147  85.334  0.00  0.00      CHA1  
ATOM   1968  N   HYP C 152     -26.063  19.005  85.051  0.00  0.00      CHA1  
ATOM   1969  CD  HYP C 152     -26.887  17.891  84.478  0.00  0.00      CHA1  
ATOM   1970  HD1 HYP C 152     -27.759  17.826  85.164  0.00  0.00      CHA1  
ATOM   1971  HD2 HYP C 152     -27.335  18.006  83.467  0.00  0.00      CHA1  
ATOM   1972  CA  HYP C 152     -24.964  18.498  85.799  0.00  0.00      CHA1  
ATOM   1973  HA  HYP C 152     -23.983  18.599  85.359  0.00  0.00      CHA1  
ATOM   1974  CB  HYP C 152     -25.416  16.974  85.916  0.00  0.00      CHA1  
ATOM   1975  HB1 HYP C 152     -26.126  16.870  86.764  0.00  0.00      CHA1  
ATOM   1976  HB2 HYP C 152     -24.566  16.286  86.109  0.00  0.00      CHA1  
ATOM   1977  CG  HYP C 152     -26.124  16.624  84.604  0.00  0.00      CHA1  
ATOM   1978  HG  HYP C 152     -26.722  15.708  84.793  0.00  0.00      CHA1  
ATOM   1979  OE  HYP C 152     -25.210  16.430  83.502  0.00  0.00      CHA1  
ATOM   1980  HE  HYP C 152     -25.751  16.113  82.776  0.00  0.00      CHA1  
ATOM   1981  C   HYP C 152     -24.796  19.078  87.184  0.00  0.00      CHA1  
ATOM   1982  O   HYP C 152     -25.730  19.210  87.925  0.00  0.00      CHA1  
ATOM   1983  N   GLY C 153     -23.564  19.608  87.458  0.00  0.00      CHA1  
ATOM   1984  HN  GLY C 153     -22.806  19.724  86.821  0.00  0.00      CHA1  
ATOM   1985  CA  GLY C 153     -23.229  19.812  88.832  0.00  0.00      CHA1  
ATOM   1986  HA1 GLY C 153     -24.034  20.374  89.281  0.00  0.00      CHA1  
ATOM   1987  HA2 GLY C 153     -22.263  20.281  88.950  0.00  0.00      CHA1  
ATOM   1988  C   GLY C 153     -23.076  18.517  89.551  0.00  0.00      CHA1  
ATOM   1989  O   GLY C 153     -22.817  17.495  88.854  0.00  0.00      CHA1  
ATOM   1990  N   ALA C 154     -23.178  18.457  90.862  0.00  0.00      CHA1  
ATOM   1991  HN  ALA C 154     -23.416  19.294  91.349  0.00  0.00      CHA1  
ATOM   1992  CA  ALA C 154     -23.146  17.275  91.603  0.00  0.00      CHA1  
ATOM   1993  HA  ALA C 154     -22.145  16.869  91.610  0.00  0.00      CHA1  
ATOM   1994  CB  ALA C 154     -23.204  17.678  93.157  0.00  0.00      CHA1  
ATOM   1995  HB1 ALA C 154     -22.697  18.663  93.237  0.00  0.00      CHA1  
ATOM   1996  HB2 ALA C 154     -24.265  17.761  93.474  0.00  0.00      CHA1  
ATOM   1997  HB3 ALA C 154     -22.645  16.984  93.821  0.00  0.00      CHA1  
ATOM   1998  C   ALA C 154     -24.140  16.145  91.383  0.00  0.00      CHA1  
ATOM   1999  O   ALA C 154     -25.240  16.452  91.085  0.00  0.00      CHA1  
ATOM   2000  N   PRO C 155     -23.824  14.876  91.518  0.00  0.00      CHA1  
ATOM   2001  CD  PRO C 155     -22.493  14.405  91.948  0.00  0.00      CHA1  
ATOM   2002  HD1 PRO C 155     -22.143  15.106  92.736  0.00  0.00      CHA1  
ATOM   2003  HD2 PRO C 155     -21.786  14.455  91.092  0.00  0.00      CHA1  
ATOM   2004  CA  PRO C 155     -24.735  13.812  91.195  0.00  0.00      CHA1  
ATOM   2005  HA  PRO C 155     -25.242  14.026  90.266  0.00  0.00      CHA1  
ATOM   2006  CB  PRO C 155     -23.737  12.607  91.100  0.00  0.00      CHA1  
ATOM   2007  HB1 PRO C 155     -23.336  12.601  90.064  0.00  0.00      CHA1  
ATOM   2008  HB2 PRO C 155     -24.261  11.662  91.361  0.00  0.00      CHA1  
ATOM   2009  CG  PRO C 155     -22.632  12.881  92.103  0.00  0.00      CHA1  
ATOM   2010  HG1 PRO C 155     -21.682  12.316  91.994  0.00  0.00      CHA1  
ATOM   2011  HG2 PRO C 155     -23.005  12.637  93.120  0.00  0.00      CHA1  
ATOM   2012  C   PRO C 155     -25.874  13.728  92.287  0.00  0.00      CHA1  
ATOM   2013  O   PRO C 155     -27.059  13.646  91.937  0.00  0.00      CHA1  
ATOM   2014  N   GLY C 156     -25.533  13.755  93.590  0.00  0.00      CHA1  
ATOM   2015  HN  GLY C 156     -24.576  13.831  93.860  0.00  0.00      CHA1  
ATOM   2016  CA  GLY C 156     -26.486  13.916  94.668  0.00  0.00      CHA1  
ATOM   2017  HA1 GLY C 156     -26.869  12.951  94.964  0.00  0.00      CHA1  
ATOM   2018  HA2 GLY C 156     -27.142  14.713  94.349  0.00  0.00      CHA1  
ATOM   2019  C   GLY C 156     -25.762  14.561  95.784  0.00  0.00      CHA1  
ATOM   2020  O   GLY C 156     -24.655  15.010  95.660  0.00  0.00      CHA1  
ATOM   2021  N   PRO C 157     -26.368  14.747  96.956  0.00  0.00      CHA1  
ATOM   2022  CD  PRO C 157     -27.789  14.727  97.130  0.00  0.00      CHA1  
ATOM   2023  HD1 PRO C 157     -28.108  13.672  97.274  0.00  0.00      CHA1  
ATOM   2024  HD2 PRO C 157     -28.233  15.247  96.254  0.00  0.00      CHA1  
ATOM   2025  CA  PRO C 157     -25.700  15.454  98.061  0.00  0.00      CHA1  
ATOM   2026  HA  PRO C 157     -25.417  16.456  97.773  0.00  0.00      CHA1  
ATOM   2027  CB  PRO C 157     -26.829  15.311  99.118  0.00  0.00      CHA1  
ATOM   2028  HB1 PRO C 157     -26.710  16.052  99.938  0.00  0.00      CHA1  
ATOM   2029  HB2 PRO C 157     -26.873  14.260  99.473  0.00  0.00      CHA1  
ATOM   2030  CG  PRO C 157     -28.156  15.470  98.358  0.00  0.00      CHA1  
ATOM   2031  HG1 PRO C 157     -28.465  16.528  98.214  0.00  0.00      CHA1  
ATOM   2032  HG2 PRO C 157     -29.041  14.968  98.803  0.00  0.00      CHA1  
ATOM   2033  C   PRO C 157     -24.370  14.813  98.564  0.00  0.00      CHA1  
ATOM   2034  O   PRO C 157     -24.188  13.594  98.750  0.00  0.00      CHA1  
ATOM   2035  N   ALA C 158     -23.404  15.729  98.728  0.00  0.00      CHA1  
ATOM   2036  HN  ALA C 158     -23.523  16.664  98.402  0.00  0.00      CHA1  
ATOM   2037  CA  ALA C 158     -22.227  15.420  99.456  0.00  0.00      CHA1  
ATOM   2038  HA  ALA C 158     -22.411  15.066 100.460  0.00  0.00      CHA1  
ATOM   2039  CB  ALA C 158     -21.230  14.500  98.723  0.00  0.00      CHA1  
ATOM   2040  HB1 ALA C 158     -20.152  14.527  98.991  0.00  0.00      CHA1  
ATOM   2041  HB2 ALA C 158     -21.630  13.466  98.804  0.00  0.00      CHA1  
ATOM   2042  HB3 ALA C 158     -21.213  14.740  97.638  0.00  0.00      CHA1  
ATOM   2043  C   ALA C 158     -21.507  16.735  99.627  0.00  0.00      CHA1  
ATOM   2044  O   ALA C 158     -21.691  17.689  98.877  0.00  0.00      CHA1  
ATOM   2045  N   GLY C 159     -20.600  16.919 100.606  0.00  0.00      CHA1  
ATOM   2046  HN  GLY C 159     -20.593  16.246 101.341  0.00  0.00      CHA1  
ATOM   2047  CA  GLY C 159     -19.497  17.874 100.370  0.00  0.00      CHA1  
ATOM   2048  HA1 GLY C 159     -19.809  18.860 100.681  0.00  0.00      CHA1  
ATOM   2049  HA2 GLY C 159     -19.333  17.883  99.302  0.00  0.00      CHA1  
ATOM   2050  C   GLY C 159     -18.251  17.712 101.115  0.00  0.00      CHA1  
ATOM   2051  O   GLY C 159     -18.307  17.130 102.142  0.00  0.00      CHA1  
ATOM   2052  N   ALA C 160     -17.218  18.387 100.622  0.00  0.00      CHA1  
ATOM   2053  HN  ALA C 160     -17.195  18.899  99.767  0.00  0.00      CHA1  
ATOM   2054  CA  ALA C 160     -15.893  18.439 101.272  0.00  0.00      CHA1  
ATOM   2055  HA  ALA C 160     -15.659  17.455 101.651  0.00  0.00      CHA1  
ATOM   2056  CB  ALA C 160     -14.743  18.819 100.375  0.00  0.00      CHA1  
ATOM   2057  HB1 ALA C 160     -14.469  18.010  99.666  0.00  0.00      CHA1  
ATOM   2058  HB2 ALA C 160     -14.905  19.739  99.774  0.00  0.00      CHA1  
ATOM   2059  HB3 ALA C 160     -13.897  18.933 101.086  0.00  0.00      CHA1  
ATOM   2060  C   ALA C 160     -15.879  19.330 102.484  0.00  0.00      CHA1  
ATOM   2061  O   ALA C 160     -15.665  20.541 102.466  0.00  0.00      CHA1  
ATOM   2062  N   ARG C 161     -16.339  18.685 103.554  0.00  0.00      CHA1  
ATOM   2063  HN  ARG C 161     -16.622  17.734 103.450  0.00  0.00      CHA1  
ATOM   2064  CA  ARG C 161     -16.622  19.342 104.874  0.00  0.00      CHA1  
ATOM   2065  HA  ARG C 161     -17.280  20.177 104.682  0.00  0.00      CHA1  
ATOM   2066  CB  ARG C 161     -17.346  18.406 105.972  0.00  0.00      CHA1  
ATOM   2067  HB1 ARG C 161     -17.010  18.616 107.010  0.00  0.00      CHA1  
ATOM   2068  HB2 ARG C 161     -18.433  18.608 105.864  0.00  0.00      CHA1  
ATOM   2069  CG  ARG C 161     -17.196  16.881 105.686  0.00  0.00      CHA1  
ATOM   2070  HG1 ARG C 161     -17.341  16.677 104.604  0.00  0.00      CHA1  
ATOM   2071  HG2 ARG C 161     -16.166  16.648 106.032  0.00  0.00      CHA1  
ATOM   2072  CD  ARG C 161     -18.148  16.005 106.392  0.00  0.00      CHA1  
ATOM   2073  HD1 ARG C 161     -18.262  16.310 107.454  0.00  0.00      CHA1  
ATOM   2074  HD2 ARG C 161     -19.156  16.099 105.935  0.00  0.00      CHA1  
ATOM   2075  NE  ARG C 161     -17.701  14.596 106.283  0.00  0.00      CHA1  
ATOM   2076  HE  ARG C 161     -16.952  14.417 105.645  0.00  0.00      CHA1  
ATOM   2077  CZ  ARG C 161     -18.371  13.531 106.671  0.00  0.00      CHA1  
ATOM   2078  NH1 ARG C 161     -19.409  13.725 107.474  0.00  0.00      CHA1  
ATOM   2079 HH11 ARG C 161     -19.837  12.975 107.979  0.00  0.00      CHA1  
ATOM   2080 HH12 ARG C 161     -19.546  14.662 107.794  0.00  0.00      CHA1  
ATOM   2081  NH2 ARG C 161     -18.019  12.299 106.324  0.00  0.00      CHA1  
ATOM   2082 HH21 ARG C 161     -18.650  11.548 106.521  0.00  0.00      CHA1  
ATOM   2083 HH22 ARG C 161     -17.088  12.278 105.961  0.00  0.00      CHA1  
ATOM   2084  C   ARG C 161     -15.403  20.139 105.494  0.00  0.00      CHA1  
ATOM   2085  O   ARG C 161     -14.252  19.748 105.410  0.00  0.00      CHA1  
ATOM   2086  N   GLY C 162     -15.694  21.249 106.195  0.00  0.00      CHA1  
ATOM   2087  HN  GLY C 162     -16.645  21.491 106.367  0.00  0.00      CHA1  
ATOM   2088  CA  GLY C 162     -14.691  22.004 106.924  0.00  0.00      CHA1  
ATOM   2089  HA1 GLY C 162     -13.902  22.270 106.236  0.00  0.00      CHA1  
ATOM   2090  HA2 GLY C 162     -14.292  21.390 107.718  0.00  0.00      CHA1  
ATOM   2091  C   GLY C 162     -15.122  23.308 107.604  0.00  0.00      CHA1  
ATOM   2092  O   GLY C 162     -14.245  24.099 107.939  0.00  0.00      CHA1  
ATOM   2093  N   ASN C 163     -16.360  23.552 107.954  0.00  0.00      CHA1  
ATOM   2094  HN  ASN C 163     -17.068  22.922 107.643  0.00  0.00      CHA1  
ATOM   2095  CA  ASN C 163     -16.891  24.670 108.760  0.00  0.00      CHA1  
ATOM   2096  HA  ASN C 163     -16.051  25.270 109.079  0.00  0.00      CHA1  
ATOM   2097  CB  ASN C 163     -18.096  25.416 108.111  0.00  0.00      CHA1  
ATOM   2098  HB1 ASN C 163     -18.794  24.710 107.612  0.00  0.00      CHA1  
ATOM   2099  HB2 ASN C 163     -18.584  26.079 108.858  0.00  0.00      CHA1  
ATOM   2100  CG  ASN C 163     -17.447  26.387 107.062  0.00  0.00      CHA1  
ATOM   2101  OD1 ASN C 163     -17.722  26.287 105.840  0.00  0.00      CHA1  
ATOM   2102  ND2 ASN C 163     -16.762  27.409 107.536  0.00  0.00      CHA1  
ATOM   2103 HD21 ASN C 163     -16.411  28.164 106.982  0.00  0.00      CHA1  
ATOM   2104 HD22 ASN C 163     -16.688  27.439 108.533  0.00  0.00      CHA1  
ATOM   2105  C   ASN C 163     -17.376  24.119 110.080  0.00  0.00      CHA1  
ATOM   2106  O   ASN C 163     -17.950  23.015 110.114  0.00  0.00      CHA1  
ATOM   2107  N   ASP C 164     -17.157  24.903 111.141  0.00  0.00      CHA1  
ATOM   2108  HN  ASP C 164     -16.759  25.807 111.008  0.00  0.00      CHA1  
ATOM   2109  CA  ASP C 164     -17.544  24.388 112.509  0.00  0.00      CHA1  
ATOM   2110  HA  ASP C 164     -17.468  23.319 112.382  0.00  0.00      CHA1  
ATOM   2111  CB  ASP C 164     -16.492  24.806 113.560  0.00  0.00      CHA1  
ATOM   2112  HB1 ASP C 164     -15.542  24.413 113.138  0.00  0.00      CHA1  
ATOM   2113  HB2 ASP C 164     -16.498  25.913 113.658  0.00  0.00      CHA1  
ATOM   2114  CG  ASP C 164     -16.516  24.161 114.898  0.00  0.00      CHA1  
ATOM   2115  OD1 ASP C 164     -15.593  24.502 115.709  0.00  0.00      CHA1  
ATOM   2116  OD2 ASP C 164     -17.353  23.291 115.242  0.00  0.00      CHA1  
ATOM   2117  C   ASP C 164     -18.902  24.811 112.903  0.00  0.00      CHA1  
ATOM   2118  O   ASP C 164     -19.598  25.295 112.027  0.00  0.00      CHA1  
ATOM   2119  N   GLY C 165     -19.332  24.620 114.175  0.00  0.00      CHA1  
ATOM   2120  HN  GLY C 165     -18.698  24.176 114.804  0.00  0.00      CHA1  
ATOM   2121  CA  GLY C 165     -20.653  24.875 114.654  0.00  0.00      CHA1  
ATOM   2122  HA1 GLY C 165     -20.893  23.926 115.109  0.00  0.00      CHA1  
ATOM   2123  HA2 GLY C 165     -21.296  25.169 113.837  0.00  0.00      CHA1  
ATOM   2124  C   GLY C 165     -20.910  26.029 115.722  0.00  0.00      CHA1  
ATOM   2125  O   GLY C 165     -21.901  26.709 115.686  0.00  0.00      CHA1  
ATOM   2126  N   ALA C 166     -19.963  26.311 116.576  0.00  0.00      CHA1  
ATOM   2127  HN  ALA C 166     -19.253  25.631 116.746  0.00  0.00      CHA1  
ATOM   2128  CA  ALA C 166     -20.052  27.185 117.746  0.00  0.00      CHA1  
ATOM   2129  HA  ALA C 166     -20.334  28.204 117.525  0.00  0.00      CHA1  
ATOM   2130  CB  ALA C 166     -21.102  26.620 118.800  0.00  0.00      CHA1  
ATOM   2131  HB1 ALA C 166     -20.943  27.136 119.771  0.00  0.00      CHA1  
ATOM   2132  HB2 ALA C 166     -22.110  26.764 118.354  0.00  0.00      CHA1  
ATOM   2133  HB3 ALA C 166     -20.853  25.558 119.008  0.00  0.00      CHA1  
ATOM   2134  C   ALA C 166     -18.644  27.328 118.393  0.00  0.00      CHA1  
ATOM   2135  O   ALA C 166     -18.517  27.479 119.589  0.00  0.00      CHA1  
ATOM   2136  N   THR C 167     -17.574  27.319 117.559  0.00  0.00      CHA1  
ATOM   2137  HN  THR C 167     -17.608  27.148 116.578  0.00  0.00      CHA1  
ATOM   2138  CA  THR C 167     -16.141  27.393 117.884  0.00  0.00      CHA1  
ATOM   2139  HA  THR C 167     -15.920  26.374 118.166  0.00  0.00      CHA1  
ATOM   2140  CB  THR C 167     -15.261  27.818 116.694  0.00  0.00      CHA1  
ATOM   2141  HB  THR C 167     -15.277  28.914 116.515  0.00  0.00      CHA1  
ATOM   2142  OG1 THR C 167     -15.595  27.233 115.421  0.00  0.00      CHA1  
ATOM   2143  HG1 THR C 167     -15.499  26.290 115.574  0.00  0.00      CHA1  
ATOM   2144  CG2 THR C 167     -13.701  27.715 116.997  0.00  0.00      CHA1  
ATOM   2145 HG21 THR C 167     -13.144  28.055 116.098  0.00  0.00      CHA1  
ATOM   2146 HG22 THR C 167     -13.427  28.420 117.811  0.00  0.00      CHA1  
ATOM   2147 HG23 THR C 167     -13.363  26.691 117.265  0.00  0.00      CHA1  
ATOM   2148  C   THR C 167     -15.707  28.343 119.018  0.00  0.00      CHA1  
ATOM   2149  O   THR C 167     -15.806  29.560 118.919  0.00  0.00      CHA1  
ATOM   2150  N   GLY C 168     -15.444  27.750 120.221  0.00  0.00      CHA1  
ATOM   2151  HN  GLY C 168     -15.776  26.831 120.421  0.00  0.00      CHA1  
ATOM   2152  CA  GLY C 168     -14.720  28.385 121.352  0.00  0.00      CHA1  
ATOM   2153  HA1 GLY C 168     -15.302  29.250 121.634  0.00  0.00      CHA1  
ATOM   2154  HA2 GLY C 168     -13.696  28.557 121.056  0.00  0.00      CHA1  
ATOM   2155  C   GLY C 168     -14.650  27.546 122.617  0.00  0.00      CHA1  
ATOM   2156  O   GLY C 168     -14.453  26.315 122.682  0.00  0.00      CHA1  
ATOM   2157  N   ALA C 169     -14.905  28.169 123.796  0.00  0.00      CHA1  
ATOM   2158  HN  ALA C 169     -15.183  29.120 123.905  0.00  0.00      CHA1  
ATOM   2159  CA  ALA C 169     -14.640  27.509 125.023  0.00  0.00      CHA1  
ATOM   2160  HA  ALA C 169     -14.631  26.434 124.916  0.00  0.00      CHA1  
ATOM   2161  CB  ALA C 169     -13.296  27.995 125.479  0.00  0.00      CHA1  
ATOM   2162  HB1 ALA C 169     -12.514  27.568 124.815  0.00  0.00      CHA1  
ATOM   2163  HB2 ALA C 169     -13.169  29.090 125.340  0.00  0.00      CHA1  
ATOM   2164  HB3 ALA C 169     -13.040  27.803 126.543  0.00  0.00      CHA1  
ATOM   2165  C   ALA C 169     -15.686  27.882 126.098  0.00  0.00      CHA1  
ATOM   2166  O   ALA C 169     -16.340  28.866 125.884  0.00  0.00      CHA1  
ATOM   2167  N   ALA C 170     -15.939  27.043 127.083  0.00  0.00      CHA1  
ATOM   2168  HN  ALA C 170     -15.434  26.184 127.118  0.00  0.00      CHA1  
ATOM   2169  CA  ALA C 170     -16.835  27.374 128.203  0.00  0.00      CHA1  
ATOM   2170  HA  ALA C 170     -16.547  26.748 129.034  0.00  0.00      CHA1  
ATOM   2171  CB  ALA C 170     -16.460  28.822 128.695  0.00  0.00      CHA1  
ATOM   2172  HB1 ALA C 170     -16.589  28.997 129.784  0.00  0.00      CHA1  
ATOM   2173  HB2 ALA C 170     -15.380  28.996 128.502  0.00  0.00      CHA1  
ATOM   2174  HB3 ALA C 170     -17.075  29.602 128.199  0.00  0.00      CHA1  
ATOM   2175  C   ALA C 170     -18.348  27.095 128.027  0.00  0.00      CHA1  
ATOM   2176  O   ALA C 170     -19.176  28.038 128.043  0.00  0.00      CHA1  
ATOM   2177  N   GLY C 171     -18.689  25.803 127.988  0.00  0.00      CHA1  
ATOM   2178  HN  GLY C 171     -17.904  25.190 128.036  0.00  0.00      CHA1  
ATOM   2179  CA  GLY C 171     -20.021  25.184 127.844  0.00  0.00      CHA1  
ATOM   2180  HA1 GLY C 171     -19.692  24.156 127.846  0.00  0.00      CHA1  
ATOM   2181  HA2 GLY C 171     -20.432  25.498 126.895  0.00  0.00      CHA1  
ATOM   2182  C   GLY C 171     -21.069  25.377 128.989  0.00  0.00      CHA1  
ATOM   2183  O   GLY C 171     -20.967  26.351 129.717  0.00  0.00      CHA1  
ATOM   2184  N   PRO C 172     -22.056  24.535 129.098  0.00  0.00      CHA1  
ATOM   2185  CD  PRO C 172     -22.430  23.548 128.052  0.00  0.00      CHA1  
ATOM   2186  HD1 PRO C 172     -21.568  22.882 127.832  0.00  0.00      CHA1  
ATOM   2187  HD2 PRO C 172     -22.765  24.149 127.179  0.00  0.00      CHA1  
ATOM   2188  CA  PRO C 172     -23.013  24.579 130.177  0.00  0.00      CHA1  
ATOM   2189  HA  PRO C 172     -23.087  25.608 130.495  0.00  0.00      CHA1  
ATOM   2190  CB  PRO C 172     -24.269  23.773 129.612  0.00  0.00      CHA1  
ATOM   2191  HB1 PRO C 172     -24.843  24.398 128.895  0.00  0.00      CHA1  
ATOM   2192  HB2 PRO C 172     -24.949  23.287 130.343  0.00  0.00      CHA1  
ATOM   2193  CG  PRO C 172     -23.612  22.750 128.654  0.00  0.00      CHA1  
ATOM   2194  HG1 PRO C 172     -24.386  22.466 127.909  0.00  0.00      CHA1  
ATOM   2195  HG2 PRO C 172     -23.286  21.808 129.144  0.00  0.00      CHA1  
ATOM   2196  C   PRO C 172     -22.566  23.844 131.410  0.00  0.00      CHA1  
ATOM   2197  O   PRO C 172     -21.835  22.825 131.315  0.00  0.00      CHA1  
ATOM   2198  N   HYP C 173     -22.877  24.217 132.617  0.00  0.00      CHA1  
ATOM   2199  CD  HYP C 173     -23.834  25.265 133.002  0.00  0.00      CHA1  
ATOM   2200  HD1 HYP C 173     -23.748  26.222 132.444  0.00  0.00      CHA1  
ATOM   2201  HD2 HYP C 173     -24.854  24.877 132.795  0.00  0.00      CHA1  
ATOM   2202  CA  HYP C 173     -22.771  23.277 133.693  0.00  0.00      CHA1  
ATOM   2203  HA  HYP C 173     -23.268  22.376 133.366  0.00  0.00      CHA1  
ATOM   2204  CB  HYP C 173     -23.509  23.970 134.943  0.00  0.00      CHA1  
ATOM   2205  HB1 HYP C 173     -23.034  23.759 135.925  0.00  0.00      CHA1  
ATOM   2206  HB2 HYP C 173     -24.590  23.713 134.962  0.00  0.00      CHA1  
ATOM   2207  CG  HYP C 173     -23.626  25.418 134.504  0.00  0.00      CHA1  
ATOM   2208  HG  HYP C 173     -24.494  26.008 134.866  0.00  0.00      CHA1  
ATOM   2209  OE  HYP C 173     -22.478  26.155 134.755  0.00  0.00      CHA1  
ATOM   2210  HE  HYP C 173     -21.712  25.578 134.741  0.00  0.00      CHA1  
ATOM   2211  C   HYP C 173     -21.376  22.999 134.130  0.00  0.00      CHA1  
ATOM   2212  O   HYP C 173     -20.612  23.981 134.086  0.00  0.00      CHA1  
ATOM   2213  N   GLY C 174     -21.249  21.870 134.869  0.00  0.00      CHA1  
ATOM   2214  HN  GLY C 174     -21.940  21.170 135.029  0.00  0.00      CHA1  
ATOM   2215  CA  GLY C 174     -20.189  21.690 135.797  0.00  0.00      CHA1  
ATOM   2216  HA1 GLY C 174     -19.476  22.494 135.686  0.00  0.00      CHA1  
ATOM   2217  HA2 GLY C 174     -19.830  20.671 135.816  0.00  0.00      CHA1  
ATOM   2218  C   GLY C 174     -20.794  22.117 137.076  0.00  0.00      CHA1  
ATOM   2219  O   GLY C 174     -20.735  23.276 137.464  0.00  0.00      CHA1  
ATOM   2220  N   PRO C 175     -21.481  21.211 137.787  0.00  0.00      CHA1  
ATOM   2221  CD  PRO C 175     -21.897  19.863 137.422  0.00  0.00      CHA1  
ATOM   2222  HD1 PRO C 175     -21.086  19.153 137.692  0.00  0.00      CHA1  
ATOM   2223  HD2 PRO C 175     -22.022  19.715 136.328  0.00  0.00      CHA1  
ATOM   2224  CA  PRO C 175     -22.039  21.561 139.108  0.00  0.00      CHA1  
ATOM   2225  HA  PRO C 175     -22.731  22.352 138.860  0.00  0.00      CHA1  
ATOM   2226  CB  PRO C 175     -22.815  20.216 139.581  0.00  0.00      CHA1  
ATOM   2227  HB1 PRO C 175     -23.566  20.366 140.387  0.00  0.00      CHA1  
ATOM   2228  HB2 PRO C 175     -22.022  19.572 140.018  0.00  0.00      CHA1  
ATOM   2229  CG  PRO C 175     -23.248  19.700 138.162  0.00  0.00      CHA1  
ATOM   2230  HG1 PRO C 175     -24.127  20.275 137.800  0.00  0.00      CHA1  
ATOM   2231  HG2 PRO C 175     -23.510  18.635 138.341  0.00  0.00      CHA1  
ATOM   2232  C   PRO C 175     -21.139  22.107 140.141  0.00  0.00      CHA1  
ATOM   2233  O   PRO C 175     -19.863  22.151 140.087  0.00  0.00      CHA1  
ATOM   2234  N   THR C 176     -21.723  22.642 141.244  0.00  0.00      CHA1  
ATOM   2235  HN  THR C 176     -22.689  22.438 141.381  0.00  0.00      CHA1  
ATOM   2236  CA  THR C 176     -21.118  23.581 142.064  0.00  0.00      CHA1  
ATOM   2237  HA  THR C 176     -20.438  24.184 141.482  0.00  0.00      CHA1  
ATOM   2238  CB  THR C 176     -22.139  24.448 142.829  0.00  0.00      CHA1  
ATOM   2239  HB  THR C 176     -21.583  25.305 143.267  0.00  0.00      CHA1  
ATOM   2240  OG1 THR C 176     -22.793  23.720 143.859  0.00  0.00      CHA1  
ATOM   2241  HG1 THR C 176     -23.333  23.049 143.435  0.00  0.00      CHA1  
ATOM   2242  CG2 THR C 176     -23.290  24.990 142.040  0.00  0.00      CHA1  
ATOM   2243 HG21 THR C 176     -23.869  24.188 141.533  0.00  0.00      CHA1  
ATOM   2244 HG22 THR C 176     -23.973  25.549 142.715  0.00  0.00      CHA1  
ATOM   2245 HG23 THR C 176     -22.947  25.817 141.382  0.00  0.00      CHA1  
ATOM   2246  C   THR C 176     -20.270  22.713 143.062  0.00  0.00      CHA1  
ATOM   2247  O   THR C 176     -20.368  21.486 143.086  0.00  0.00      CHA1  
ATOM   2248  N   GLY C 177     -19.607  23.460 143.925  0.00  0.00      CHA1  
ATOM   2249  HN  GLY C 177     -19.718  24.448 143.854  0.00  0.00      CHA1  
ATOM   2250  CA  GLY C 177     -18.921  22.908 145.151  0.00  0.00      CHA1  
ATOM   2251  HA1 GLY C 177     -18.694  23.799 145.718  0.00  0.00      CHA1  
ATOM   2252  HA2 GLY C 177     -18.083  22.254 144.957  0.00  0.00      CHA1  
ATOM   2253  C   GLY C 177     -19.929  22.248 146.102  0.00  0.00      CHA1  
ATOM   2254  O   GLY C 177     -20.760  22.990 146.599  0.00  0.00      CHA1  
ATOM   2255  N   PRO C 178     -20.023  20.942 146.446  0.00  0.00      CHA1  
ATOM   2256  CD  PRO C 178     -19.187  19.850 145.852  0.00  0.00      CHA1  
ATOM   2257  HD1 PRO C 178     -18.187  19.881 146.335  0.00  0.00      CHA1  
ATOM   2258  HD2 PRO C 178     -19.336  19.865 144.751  0.00  0.00      CHA1  
ATOM   2259  CA  PRO C 178     -20.551  20.490 147.698  0.00  0.00      CHA1  
ATOM   2260  HA  PRO C 178     -21.593  20.775 147.682  0.00  0.00      CHA1  
ATOM   2261  CB  PRO C 178     -20.426  18.982 147.817  0.00  0.00      CHA1  
ATOM   2262  HB1 PRO C 178     -21.412  18.501 147.996  0.00  0.00      CHA1  
ATOM   2263  HB2 PRO C 178     -19.737  18.701 148.642  0.00  0.00      CHA1  
ATOM   2264  CG  PRO C 178     -20.015  18.617 146.397  0.00  0.00      CHA1  
ATOM   2265  HG1 PRO C 178     -20.860  18.387 145.714  0.00  0.00      CHA1  
ATOM   2266  HG2 PRO C 178     -19.391  17.700 146.454  0.00  0.00      CHA1  
ATOM   2267  C   PRO C 178     -19.872  21.131 148.876  0.00  0.00      CHA1  
ATOM   2268  O   PRO C 178     -18.634  21.126 148.912  0.00  0.00      CHA1  
ATOM   2269  N   ALA C 179     -20.531  21.662 149.929  0.00  0.00      CHA1  
ATOM   2270  HN  ALA C 179     -21.524  21.756 149.911  0.00  0.00      CHA1  
ATOM   2271  CA  ALA C 179     -19.784  21.902 151.140  0.00  0.00      CHA1  
ATOM   2272  HA  ALA C 179     -18.797  22.325 151.022  0.00  0.00      CHA1  
ATOM   2273  CB  ALA C 179     -20.388  22.895 152.145  0.00  0.00      CHA1  
ATOM   2274  HB1 ALA C 179     -20.799  23.843 151.736  0.00  0.00      CHA1  
ATOM   2275  HB2 ALA C 179     -21.383  22.497 152.437  0.00  0.00      CHA1  
ATOM   2276  HB3 ALA C 179     -19.804  23.096 153.069  0.00  0.00      CHA1  
ATOM   2277  C   ALA C 179     -19.493  20.608 151.831  0.00  0.00      CHA1  
ATOM   2278  O   ALA C 179     -20.359  19.907 152.268  0.00  0.00      CHA1  
ATOM   2279  N   GLY C 180     -18.218  20.320 152.025  0.00  0.00      CHA1  
ATOM   2280  HN  GLY C 180     -17.473  20.927 151.761  0.00  0.00      CHA1  
ATOM   2281  CA  GLY C 180     -17.793  19.069 152.661  0.00  0.00      CHA1  
ATOM   2282  HA1 GLY C 180     -16.715  19.019 152.653  0.00  0.00      CHA1  
ATOM   2283  HA2 GLY C 180     -18.250  18.224 152.166  0.00  0.00      CHA1  
ATOM   2284  C   GLY C 180     -18.143  18.849 154.145  0.00  0.00      CHA1  
ATOM   2285  O   GLY C 180     -18.938  19.622 154.708  0.00  0.00      CHA1  
ATOM   2286  N   PRO C 181     -17.495  17.890 154.852  0.00  0.00      CHA1  
ATOM   2287  CD  PRO C 181     -16.882  16.744 154.263  0.00  0.00      CHA1  
ATOM   2288  HD1 PRO C 181     -15.849  16.959 153.917  0.00  0.00      CHA1  
ATOM   2289  HD2 PRO C 181     -17.554  16.387 153.453  0.00  0.00      CHA1  
ATOM   2290  CA  PRO C 181     -17.508  17.807 156.326  0.00  0.00      CHA1  
ATOM   2291  HA  PRO C 181     -18.571  17.656 156.441  0.00  0.00      CHA1  
ATOM   2292  CB  PRO C 181     -16.728  16.592 156.701  0.00  0.00      CHA1  
ATOM   2293  HB1 PRO C 181     -17.147  16.026 157.560  0.00  0.00      CHA1  
ATOM   2294  HB2 PRO C 181     -15.664  16.858 156.877  0.00  0.00      CHA1  
ATOM   2295  CG  PRO C 181     -16.882  15.722 155.437  0.00  0.00      CHA1  
ATOM   2296  HG1 PRO C 181     -17.886  15.250 155.505  0.00  0.00      CHA1  
ATOM   2297  HG2 PRO C 181     -16.051  14.994 155.320  0.00  0.00      CHA1  
ATOM   2298  C   PRO C 181     -17.147  19.116 157.004  0.00  0.00      CHA1  
ATOM   2299  O   PRO C 181     -16.008  19.489 156.853  0.00  0.00      CHA1  
ATOM   2300  N   HYP C 182     -17.925  19.792 157.836  0.00  0.00      CHA1  
ATOM   2301  CD  HYP C 182     -19.251  19.395 158.265  0.00  0.00      CHA1  
ATOM   2302  HD1 HYP C 182     -19.953  20.229 158.050  0.00  0.00      CHA1  
ATOM   2303  HD2 HYP C 182     -19.539  18.366 157.961  0.00  0.00      CHA1  
ATOM   2304  CA  HYP C 182     -17.296  20.702 158.861  0.00  0.00      CHA1  
ATOM   2305  HA  HYP C 182     -16.326  20.309 159.129  0.00  0.00      CHA1  
ATOM   2306  CB  HYP C 182     -18.239  20.637 160.018  0.00  0.00      CHA1  
ATOM   2307  HB1 HYP C 182     -18.929  21.505 159.952  0.00  0.00      CHA1  
ATOM   2308  HB2 HYP C 182     -17.726  20.697 161.002  0.00  0.00      CHA1  
ATOM   2309  CG  HYP C 182     -19.122  19.437 159.782  0.00  0.00      CHA1  
ATOM   2310  HG  HYP C 182     -20.115  19.535 160.270  0.00  0.00      CHA1  
ATOM   2311  OE  HYP C 182     -18.560  18.261 160.271  0.00  0.00      CHA1  
ATOM   2312  HE  HYP C 182     -18.540  18.236 161.230  0.00  0.00      CHA1  
ATOM   2313  C   HYP C 182     -16.840  22.092 158.550  0.00  0.00      CHA1  
ATOM   2314  O   HYP C 182     -17.280  23.108 159.068  0.00  0.00      CHA1  
ATOM   2315  N   GLY C 183     -15.857  22.209 157.721  0.00  0.00      CHA1  
ATOM   2316  HN  GLY C 183     -15.691  21.382 157.190  0.00  0.00      CHA1  
ATOM   2317  CA  GLY C 183     -15.137  23.520 157.436  0.00  0.00      CHA1  
ATOM   2318  HA1 GLY C 183     -15.783  24.282 157.025  0.00  0.00      CHA1  
ATOM   2319  HA2 GLY C 183     -14.371  23.201 156.744  0.00  0.00      CHA1  
ATOM   2320  C   GLY C 183     -14.433  24.108 158.650  0.00  0.00      CHA1  
ATOM   2321  O   GLY C 183     -14.365  23.512 159.740  0.00  0.00      CHA1  
ATOM   2322  N   PHE C 184     -13.782  25.334 158.548  0.00  0.00      CHA1  
ATOM   2323  HN  PHE C 184     -13.818  25.877 157.712  0.00  0.00      CHA1  
ATOM   2324  CA  PHE C 184     -12.916  26.006 159.451  0.00  0.00      CHA1  
ATOM   2325  HA  PHE C 184     -12.062  25.398 159.710  0.00  0.00      CHA1  
ATOM   2326  CB  PHE C 184     -12.270  27.244 158.699  0.00  0.00      CHA1  
ATOM   2327  HB1 PHE C 184     -11.621  26.881 157.873  0.00  0.00      CHA1  
ATOM   2328  HB2 PHE C 184     -13.106  27.816 158.242  0.00  0.00      CHA1  
ATOM   2329  CG  PHE C 184     -11.518  28.204 159.620  0.00  0.00      CHA1  
ATOM   2330  CD1 PHE C 184     -12.123  29.355 160.176  0.00  0.00      CHA1  
ATOM   2331  HD1 PHE C 184     -13.195  29.480 160.216  0.00  0.00      CHA1  
ATOM   2332  CE1 PHE C 184     -11.375  30.367 160.815  0.00  0.00      CHA1  
ATOM   2333  HE1 PHE C 184     -11.989  31.059 161.373  0.00  0.00      CHA1  
ATOM   2334  CZ  PHE C 184     -10.034  30.231 161.104  0.00  0.00      CHA1  
ATOM   2335  HZ  PHE C 184      -9.488  30.987 161.650  0.00  0.00      CHA1  
ATOM   2336  CD2 PHE C 184     -10.147  28.093 159.854  0.00  0.00      CHA1  
ATOM   2337  HD2 PHE C 184      -9.546  27.317 159.403  0.00  0.00      CHA1  
ATOM   2338  CE2 PHE C 184      -9.387  29.092 160.471  0.00  0.00      CHA1  
ATOM   2339  HE2 PHE C 184      -8.403  28.747 160.753  0.00  0.00      CHA1  
ATOM   2340  C   PHE C 184     -13.517  26.415 160.809  0.00  0.00      CHA1  
ATOM   2341  O   PHE C 184     -14.408  27.284 160.801  0.00  0.00      CHA1  
ATOM   2342  N   HYP C 185     -13.143  25.939 161.990  0.00  0.00      CHA1  
ATOM   2343  CD  HYP C 185     -12.519  24.651 162.086  0.00  0.00      CHA1  
ATOM   2344  HD1 HYP C 185     -11.761  24.399 161.313  0.00  0.00      CHA1  
ATOM   2345  HD2 HYP C 185     -13.331  23.894 162.039  0.00  0.00      CHA1  
ATOM   2346  CA  HYP C 185     -13.881  26.273 163.265  0.00  0.00      CHA1  
ATOM   2347  HA  HYP C 185     -14.952  26.180 163.159  0.00  0.00      CHA1  
ATOM   2348  CB  HYP C 185     -13.216  25.307 164.228  0.00  0.00      CHA1  
ATOM   2349  HB1 HYP C 185     -13.941  24.490 164.431  0.00  0.00      CHA1  
ATOM   2350  HB2 HYP C 185     -12.993  25.721 165.235  0.00  0.00      CHA1  
ATOM   2351  CG  HYP C 185     -11.987  24.630 163.459  0.00  0.00      CHA1  
ATOM   2352  HG  HYP C 185     -11.709  23.580 163.692  0.00  0.00      CHA1  
ATOM   2353  OE  HYP C 185     -10.893  25.480 163.754  0.00  0.00      CHA1  
ATOM   2354  HE  HYP C 185     -10.585  25.341 164.652  0.00  0.00      CHA1  
ATOM   2355  C   HYP C 185     -13.624  27.639 163.752  0.00  0.00      CHA1  
ATOM   2356  O   HYP C 185     -14.587  28.397 163.981  0.00  0.00      CHA1  
ATOM   2357  N   GLY C 186     -12.326  27.992 164.031  0.00  0.00      CHA1  
ATOM   2358  HN  GLY C 186     -11.683  27.252 163.847  0.00  0.00      CHA1  
ATOM   2359  CA  GLY C 186     -11.885  29.330 164.374  0.00  0.00      CHA1  
ATOM   2360  HA1 GLY C 186     -12.507  30.101 163.944  0.00  0.00      CHA1  
ATOM   2361  HA2 GLY C 186     -10.871  29.476 164.033  0.00  0.00      CHA1  
ATOM   2362  C   GLY C 186     -11.920  29.626 165.855  0.00  0.00      CHA1  
ATOM   2363  O   GLY C 186     -12.150  28.825 166.669  0.00  0.00      CHA1  
ATOM   2364  N   ALA C 187     -11.495  30.860 166.283  0.00  0.00      CHA1  
ATOM   2365  HN  ALA C 187     -11.276  31.538 165.585  0.00  0.00      CHA1  
ATOM   2366  CA  ALA C 187     -11.557  31.339 167.659  0.00  0.00      CHA1  
ATOM   2367  HA  ALA C 187     -11.127  30.549 168.257  0.00  0.00      CHA1  
ATOM   2368  CB  ALA C 187     -10.814  32.664 167.865  0.00  0.00      CHA1  
ATOM   2369  HB1 ALA C 187     -11.261  33.601 167.467  0.00  0.00      CHA1  
ATOM   2370  HB2 ALA C 187     -10.856  32.932 168.942  0.00  0.00      CHA1  
ATOM   2371  HB3 ALA C 187      -9.731  32.679 167.618  0.00  0.00      CHA1  
ATOM   2372  C   ALA C 187     -12.942  31.565 168.331  0.00  0.00      CHA1  
ATOM   2373  O   ALA C 187     -13.449  32.679 168.463  0.00  0.00      CHA1  
ATOM   2374  N   VAL C 188     -13.660  30.483 168.530  0.00  0.00      CHA1  
ATOM   2375  HN  VAL C 188     -13.341  29.542 168.452  0.00  0.00      CHA1  
ATOM   2376  CA  VAL C 188     -15.080  30.542 168.885  0.00  0.00      CHA1  
ATOM   2377  HA  VAL C 188     -15.497  31.538 168.907  0.00  0.00      CHA1  
ATOM   2378  CB  VAL C 188     -15.948  29.995 167.765  0.00  0.00      CHA1  
ATOM   2379  HB  VAL C 188     -17.021  29.881 168.032  0.00  0.00      CHA1  
ATOM   2380  CG1 VAL C 188     -15.962  30.969 166.592  0.00  0.00      CHA1  
ATOM   2381 HG11 VAL C 188     -16.377  31.988 166.745  0.00  0.00      CHA1  
ATOM   2382 HG12 VAL C 188     -14.878  31.029 166.354  0.00  0.00      CHA1  
ATOM   2383 HG13 VAL C 188     -16.325  30.478 165.664  0.00  0.00      CHA1  
ATOM   2384  CG2 VAL C 188     -15.404  28.669 167.179  0.00  0.00      CHA1  
ATOM   2385 HG21 VAL C 188     -15.170  27.871 167.916  0.00  0.00      CHA1  
ATOM   2386 HG22 VAL C 188     -15.988  28.228 166.344  0.00  0.00      CHA1  
ATOM   2387 HG23 VAL C 188     -14.430  28.923 166.709  0.00  0.00      CHA1  
ATOM   2388  C   VAL C 188     -15.346  29.733 170.101  0.00  0.00      CHA1  
ATOM   2389  O   VAL C 188     -14.660  28.732 170.383  0.00  0.00      CHA1  
ATOM   2390  N   GLY C 189     -16.324  30.225 170.979  0.00  0.00      CHA1  
ATOM   2391  HN  GLY C 189     -16.955  30.981 170.822  0.00  0.00      CHA1  
ATOM   2392  CA  GLY C 189     -16.642  29.604 172.192  0.00  0.00      CHA1  
ATOM   2393  HA1 GLY C 189     -17.170  28.704 171.915  0.00  0.00      CHA1  
ATOM   2394  HA2 GLY C 189     -17.288  30.291 172.719  0.00  0.00      CHA1  
ATOM   2395  C   GLY C 189     -15.634  29.143 173.194  0.00  0.00      CHA1  
ATOM   2396  O   GLY C 189     -15.262  28.037 173.400  0.00  0.00      CHA1  
ATOM   2397  N   ALA C 190     -15.281  30.198 173.971  0.00  0.00      CHA1  
ATOM   2398  HN  ALA C 190     -15.687  31.101 173.854  0.00  0.00      CHA1  
ATOM   2399  CA  ALA C 190     -14.170  29.987 174.871  0.00  0.00      CHA1  
ATOM   2400  HA  ALA C 190     -13.601  29.073 174.783  0.00  0.00      CHA1  
ATOM   2401  CB  ALA C 190     -13.314  31.263 174.501  0.00  0.00      CHA1  
ATOM   2402  HB1 ALA C 190     -13.972  32.150 174.380  0.00  0.00      CHA1  
ATOM   2403  HB2 ALA C 190     -12.489  31.385 175.236  0.00  0.00      CHA1  
ATOM   2404  HB3 ALA C 190     -12.976  31.045 173.465  0.00  0.00      CHA1  
ATOM   2405  C   ALA C 190     -14.551  30.109 176.285  0.00  0.00      CHA1  
ATOM   2406  O   ALA C 190     -13.662  30.009 177.139  0.00  0.00      CHA1  
ATOM   2407  N   LYS C 191     -15.811  30.180 176.647  0.00  0.00      CHA1  
ATOM   2408  HN  LYS C 191     -16.510  30.329 175.952  0.00  0.00      CHA1  
ATOM   2409  CA  LYS C 191     -16.167  30.105 178.027  0.00  0.00      CHA1  
ATOM   2410  HA  LYS C 191     -15.621  29.297 178.491  0.00  0.00      CHA1  
ATOM   2411  CB  LYS C 191     -16.109  31.517 178.816  0.00  0.00      CHA1  
ATOM   2412  HB1 LYS C 191     -16.286  32.297 178.045  0.00  0.00      CHA1  
ATOM   2413  HB2 LYS C 191     -16.971  31.703 179.492  0.00  0.00      CHA1  
ATOM   2414  CG  LYS C 191     -14.771  31.695 179.571  0.00  0.00      CHA1  
ATOM   2415  HG1 LYS C 191     -13.900  32.002 178.952  0.00  0.00      CHA1  
ATOM   2416  HG2 LYS C 191     -14.922  32.569 180.240  0.00  0.00      CHA1  
ATOM   2417  CD  LYS C 191     -14.403  30.519 180.573  0.00  0.00      CHA1  
ATOM   2418  HD1 LYS C 191     -15.345  30.208 181.075  0.00  0.00      CHA1  
ATOM   2419  HD2 LYS C 191     -14.223  29.618 179.949  0.00  0.00      CHA1  
ATOM   2420  CE  LYS C 191     -13.305  30.851 181.623  0.00  0.00      CHA1  
ATOM   2421  HE1 LYS C 191     -12.887  29.968 182.153  0.00  0.00      CHA1  
ATOM   2422  HE2 LYS C 191     -12.505  31.429 181.113  0.00  0.00      CHA1  
ATOM   2423  NZ  LYS C 191     -13.842  31.723 182.783  0.00  0.00      CHA1  
ATOM   2424  HZ1 LYS C 191     -14.067  32.715 182.565  0.00  0.00      CHA1  
ATOM   2425  HZ2 LYS C 191     -14.626  31.253 183.280  0.00  0.00      CHA1  
ATOM   2426  HZ3 LYS C 191     -13.079  31.835 183.480  0.00  0.00      CHA1  
ATOM   2427  C   LYS C 191     -17.502  29.407 178.208  0.00  0.00      CHA1  
ATOM   2428  O   LYS C 191     -18.215  29.137 177.299  0.00  0.00      CHA1  
ATOM   2429  N   GLY C 192     -17.789  29.163 179.495  0.00  0.00      CHA1  
ATOM   2430  HN  GLY C 192     -17.150  29.528 180.167  0.00  0.00      CHA1  
ATOM   2431  CA  GLY C 192     -18.923  28.312 180.009  0.00  0.00      CHA1  
ATOM   2432  HA1 GLY C 192     -19.563  28.113 179.162  0.00  0.00      CHA1  
ATOM   2433  HA2 GLY C 192     -19.336  28.918 180.801  0.00  0.00      CHA1  
ATOM   2434  C   GLY C 192     -18.407  26.994 180.615  0.00  0.00      CHA1  
ATOM   2435  O   GLY C 192     -17.196  26.773 180.497  0.00  0.00      CHA1  
ATOM   2436  N   GLU C 193     -19.309  26.255 181.305  0.00  0.00      CHA1  
ATOM   2437  HN  GLU C 193     -20.215  26.651 181.427  0.00  0.00      CHA1  
ATOM   2438  CA  GLU C 193     -19.062  24.852 181.670  0.00  0.00      CHA1  
ATOM   2439  HA  GLU C 193     -20.022  24.476 181.991  0.00  0.00      CHA1  
ATOM   2440  CB  GLU C 193     -18.445  23.910 180.592  0.00  0.00      CHA1  
ATOM   2441  HB1 GLU C 193     -17.468  24.350 180.299  0.00  0.00      CHA1  
ATOM   2442  HB2 GLU C 193     -18.454  22.854 180.937  0.00  0.00      CHA1  
ATOM   2443  CG  GLU C 193     -19.194  23.953 179.292  0.00  0.00      CHA1  
ATOM   2444  HG1 GLU C 193     -19.264  24.980 178.874  0.00  0.00      CHA1  
ATOM   2445  HG2 GLU C 193     -18.767  23.247 178.548  0.00  0.00      CHA1  
ATOM   2446  CD  GLU C 193     -20.655  23.421 179.485  0.00  0.00      CHA1  
ATOM   2447  OE1 GLU C 193     -21.413  23.589 178.530  0.00  0.00      CHA1  
ATOM   2448  OE2 GLU C 193     -21.011  22.806 180.533  0.00  0.00      CHA1  
ATOM   2449  C   GLU C 193     -18.303  24.877 182.991  0.00  0.00      CHA1  
ATOM   2450  O   GLU C 193     -17.153  25.175 183.141  0.00  0.00      CHA1  
ATOM   2451  N   ALA C 194     -18.911  24.479 184.160  0.00  0.00      CHA1  
ATOM   2452  HN  ALA C 194     -19.855  24.167 184.235  0.00  0.00      CHA1  
ATOM   2453  CA  ALA C 194     -18.180  24.453 185.444  0.00  0.00      CHA1  
ATOM   2454  HA  ALA C 194     -17.169  24.122 185.257  0.00  0.00      CHA1  
ATOM   2455  CB  ALA C 194     -18.011  25.817 186.045  0.00  0.00      CHA1  
ATOM   2456  HB1 ALA C 194     -17.525  25.836 187.044  0.00  0.00      CHA1  
ATOM   2457  HB2 ALA C 194     -17.316  26.444 185.446  0.00  0.00      CHA1  
ATOM   2458  HB3 ALA C 194     -18.958  26.398 186.064  0.00  0.00      CHA1  
ATOM   2459  C   ALA C 194     -18.697  23.481 186.603  0.00  0.00      CHA1  
ATOM   2460  O   ALA C 194     -18.039  23.421 187.690  0.00  0.00      CHA1  
ATOM   2461  N   GLY C 195     -19.788  22.718 186.460  0.00  0.00      CHA1  
ATOM   2462  HN  GLY C 195     -20.484  22.980 185.797  0.00  0.00      CHA1  
ATOM   2463  CA  GLY C 195     -20.060  21.477 187.278  0.00  0.00      CHA1  
ATOM   2464  HA1 GLY C 195     -19.141  20.915 187.197  0.00  0.00      CHA1  
ATOM   2465  HA2 GLY C 195     -20.879  20.961 186.800  0.00  0.00      CHA1  
ATOM   2466  C   GLY C 195     -20.193  21.664 188.792  0.00  0.00      CHA1  
ATOM   2467  O   GLY C 195     -20.388  22.766 189.290  0.00  0.00      CHA1  
ATOM   2468  N   PRO C 196     -20.269  20.589 189.556  0.00  0.00      CHA1  
ATOM   2469  CD  PRO C 196     -20.515  19.255 188.962  0.00  0.00      CHA1  
ATOM   2470  HD1 PRO C 196     -19.562  18.883 188.530  0.00  0.00      CHA1  
ATOM   2471  HD2 PRO C 196     -21.290  19.225 188.166  0.00  0.00      CHA1  
ATOM   2472  CA  PRO C 196     -20.496  20.597 190.922  0.00  0.00      CHA1  
ATOM   2473  HA  PRO C 196     -21.507  20.951 191.062  0.00  0.00      CHA1  
ATOM   2474  CB  PRO C 196     -20.450  19.056 191.300  0.00  0.00      CHA1  
ATOM   2475  HB1 PRO C 196     -21.064  19.010 192.224  0.00  0.00      CHA1  
ATOM   2476  HB2 PRO C 196     -19.374  18.843 191.470  0.00  0.00      CHA1  
ATOM   2477  CG  PRO C 196     -21.013  18.359 190.044  0.00  0.00      CHA1  
ATOM   2478  HG1 PRO C 196     -22.116  18.237 189.994  0.00  0.00      CHA1  
ATOM   2479  HG2 PRO C 196     -20.640  17.313 190.012  0.00  0.00      CHA1  
ATOM   2480  C   PRO C 196     -19.549  21.359 191.770  0.00  0.00      CHA1  
ATOM   2481  O   PRO C 196     -18.453  21.639 191.349  0.00  0.00      CHA1  
ATOM   2482  N   GLN C 197     -19.914  21.679 193.101  0.00  0.00      CHA1  
ATOM   2483  HN  GLN C 197     -20.828  21.615 193.494  0.00  0.00      CHA1  
ATOM   2484  CA  GLN C 197     -18.930  22.128 194.081  0.00  0.00      CHA1  
ATOM   2485  HA  GLN C 197     -18.391  23.025 193.816  0.00  0.00      CHA1  
ATOM   2486  CB  GLN C 197     -19.654  22.339 195.473  0.00  0.00      CHA1  
ATOM   2487  HB1 GLN C 197     -19.922  21.306 195.781  0.00  0.00      CHA1  
ATOM   2488  HB2 GLN C 197     -18.925  22.829 196.153  0.00  0.00      CHA1  
ATOM   2489  CG  GLN C 197     -20.983  23.140 195.398  0.00  0.00      CHA1  
ATOM   2490  HG1 GLN C 197     -21.581  22.893 194.495  0.00  0.00      CHA1  
ATOM   2491  HG2 GLN C 197     -21.612  23.014 196.305  0.00  0.00      CHA1  
ATOM   2492  CD  GLN C 197     -20.648  24.637 195.404  0.00  0.00      CHA1  
ATOM   2493  OE1 GLN C 197     -20.642  25.236 196.500  0.00  0.00      CHA1  
ATOM   2494  NE2 GLN C 197     -20.456  25.265 194.237  0.00  0.00      CHA1  
ATOM   2495 HE21 GLN C 197     -20.322  26.256 194.221  0.00  0.00      CHA1  
ATOM   2496 HE22 GLN C 197     -20.608  24.708 193.421  0.00  0.00      CHA1  
ATOM   2497  C   GLN C 197     -17.696  21.306 194.385  0.00  0.00      CHA1  
ATOM   2498  O   GLN C 197     -17.686  20.121 194.258  0.00  0.00      CHA1  
ATOM   2499  N   GLY C 198     -16.593  21.954 194.795  0.00  0.00      CHA1  
ATOM   2500  HN  GLY C 198     -16.737  22.930 194.939  0.00  0.00      CHA1  
ATOM   2501  CA  GLY C 198     -15.358  21.294 195.320  0.00  0.00      CHA1  
ATOM   2502  HA1 GLY C 198     -14.594  22.058 195.304  0.00  0.00      CHA1  
ATOM   2503  HA2 GLY C 198     -15.154  20.446 194.684  0.00  0.00      CHA1  
ATOM   2504  C   GLY C 198     -15.530  20.808 196.679  0.00  0.00      CHA1  
ATOM   2505  O   GLY C 198     -16.585  21.024 197.302  0.00  0.00      CHA1  
ATOM   2506  N   PRO C 199     -14.500  20.149 197.259  0.00  0.00      CHA1  
ATOM   2507  CD  PRO C 199     -13.285  19.731 196.491  0.00  0.00      CHA1  
ATOM   2508  HD1 PRO C 199     -12.975  20.469 195.720  0.00  0.00      CHA1  
ATOM   2509  HD2 PRO C 199     -13.333  18.718 196.039  0.00  0.00      CHA1  
ATOM   2510  CA  PRO C 199     -14.336  19.988 198.689  0.00  0.00      CHA1  
ATOM   2511  HA  PRO C 199     -15.114  19.314 199.014  0.00  0.00      CHA1  
ATOM   2512  CB  PRO C 199     -12.999  19.280 198.903  0.00  0.00      CHA1  
ATOM   2513  HB1 PRO C 199     -13.025  18.190 198.689  0.00  0.00      CHA1  
ATOM   2514  HB2 PRO C 199     -12.595  19.501 199.914  0.00  0.00      CHA1  
ATOM   2515  CG  PRO C 199     -12.300  19.838 197.692  0.00  0.00      CHA1  
ATOM   2516  HG1 PRO C 199     -11.451  19.163 197.451  0.00  0.00      CHA1  
ATOM   2517  HG2 PRO C 199     -12.144  20.936 197.750  0.00  0.00      CHA1  
ATOM   2518  C   PRO C 199     -14.495  21.251 199.484  0.00  0.00      CHA1  
ATOM   2519  O   PRO C 199     -14.187  22.366 199.038  0.00  0.00      CHA1  
ATOM   2520  N   ARG C 200     -14.981  21.203 200.828  0.00  0.00      CHA1  
ATOM   2521  HN  ARG C 200     -15.233  20.327 201.232  0.00  0.00      CHA1  
ATOM   2522  CA  ARG C 200     -14.897  22.404 201.747  0.00  0.00      CHA1  
ATOM   2523  HA  ARG C 200     -15.535  23.161 201.315  0.00  0.00      CHA1  
ATOM   2524  CB  ARG C 200     -15.646  22.002 203.003  0.00  0.00      CHA1  
ATOM   2525  HB1 ARG C 200     -16.184  22.857 203.464  0.00  0.00      CHA1  
ATOM   2526  HB2 ARG C 200     -16.518  21.335 202.835  0.00  0.00      CHA1  
ATOM   2527  CG  ARG C 200     -14.758  21.480 204.237  0.00  0.00      CHA1  
ATOM   2528  HG1 ARG C 200     -13.943  22.175 204.533  0.00  0.00      CHA1  
ATOM   2529  HG2 ARG C 200     -15.420  21.388 205.124  0.00  0.00      CHA1  
ATOM   2530  CD  ARG C 200     -14.105  20.061 204.159  0.00  0.00      CHA1  
ATOM   2531  HD1 ARG C 200     -14.779  19.180 204.110  0.00  0.00      CHA1  
ATOM   2532  HD2 ARG C 200     -13.447  19.858 203.287  0.00  0.00      CHA1  
ATOM   2533  NE  ARG C 200     -13.243  19.907 205.439  0.00  0.00      CHA1  
ATOM   2534  HE  ARG C 200     -13.586  19.337 206.187  0.00  0.00      CHA1  
ATOM   2535  CZ  ARG C 200     -11.964  20.235 205.629  0.00  0.00      CHA1  
ATOM   2536  NH1 ARG C 200     -11.233  20.875 204.712  0.00  0.00      CHA1  
ATOM   2537 HH11 ARG C 200     -10.415  21.285 205.115  0.00  0.00      CHA1  
ATOM   2538 HH12 ARG C 200     -11.742  21.409 204.037  0.00  0.00      CHA1  
ATOM   2539  NH2 ARG C 200     -11.342  20.125 206.836  0.00  0.00      CHA1  
ATOM   2540 HH21 ARG C 200     -10.366  20.317 206.941  0.00  0.00      CHA1  
ATOM   2541 HH22 ARG C 200     -11.888  19.719 207.569  0.00  0.00      CHA1  
ATOM   2542  C   ARG C 200     -13.455  22.943 201.839  0.00  0.00      CHA1  
ATOM   2543  O   ARG C 200     -12.412  22.314 201.821  0.00  0.00      CHA1  
ATOM   2544  N   GLY C 201     -13.325  24.283 201.914  0.00  0.00      CHA1  
ATOM   2545  HN  GLY C 201     -14.119  24.884 201.864  0.00  0.00      CHA1  
ATOM   2546  CA  GLY C 201     -12.067  25.007 202.016  0.00  0.00      CHA1  
ATOM   2547  HA1 GLY C 201     -12.207  26.075 202.086  0.00  0.00      CHA1  
ATOM   2548  HA2 GLY C 201     -11.436  24.738 201.181  0.00  0.00      CHA1  
ATOM   2549  C   GLY C 201     -11.349  24.586 203.348  0.00  0.00      CHA1  
ATOM   2550  O   GLY C 201     -11.791  23.806 204.188  0.00  0.00      CHA1  
ATOM   2551  N   SER C 202     -10.112  25.107 203.591  0.00  0.00      CHA1  
ATOM   2552  HN  SER C 202      -9.611  25.719 202.984  0.00  0.00      CHA1  
ATOM   2553  CA  SER C 202      -9.249  24.720 204.751  0.00  0.00      CHA1  
ATOM   2554  HA  SER C 202      -9.162  23.644 204.732  0.00  0.00      CHA1  
ATOM   2555  CB  SER C 202      -7.721  25.040 204.644  0.00  0.00      CHA1  
ATOM   2556  HB1 SER C 202      -7.262  24.448 203.824  0.00  0.00      CHA1  
ATOM   2557  HB2 SER C 202      -7.716  26.123 204.396  0.00  0.00      CHA1  
ATOM   2558  OG  SER C 202      -6.940  24.899 205.805  0.00  0.00      CHA1  
ATOM   2559  HG1 SER C 202      -7.093  24.062 206.250  0.00  0.00      CHA1  
ATOM   2560  C   SER C 202      -9.807  25.141 206.094  0.00  0.00      CHA1  
ATOM   2561  O   SER C 202     -10.048  26.336 206.359  0.00  0.00      CHA1  
ATOM   2562  N   GLU C 203     -10.079  24.091 206.972  0.00  0.00      CHA1  
ATOM   2563  HN  GLU C 203      -9.904  23.157 206.671  0.00  0.00      CHA1  
ATOM   2564  CA  GLU C 203     -10.219  24.163 208.394  0.00  0.00      CHA1  
ATOM   2565  HA  GLU C 203     -11.286  24.156 208.560  0.00  0.00      CHA1  
ATOM   2566  CB  GLU C 203      -9.777  22.907 209.097  0.00  0.00      CHA1  
ATOM   2567  HB1 GLU C 203      -9.906  23.035 210.193  0.00  0.00      CHA1  
ATOM   2568  HB2 GLU C 203     -10.439  22.060 208.815  0.00  0.00      CHA1  
ATOM   2569  CG  GLU C 203      -8.324  22.440 208.900  0.00  0.00      CHA1  
ATOM   2570  HG1 GLU C 203      -7.583  23.083 209.421  0.00  0.00      CHA1  
ATOM   2571  HG2 GLU C 203      -8.216  21.448 209.389  0.00  0.00      CHA1  
ATOM   2572  CD  GLU C 203      -8.029  22.082 207.391  0.00  0.00      CHA1  
ATOM   2573  OE1 GLU C 203      -8.816  21.393 206.713  0.00  0.00      CHA1  
ATOM   2574  OE2 GLU C 203      -6.978  22.473 206.907  0.00  0.00      CHA1  
ATOM   2575  C   GLU C 203      -9.579  25.353 209.083  0.00  0.00      CHA1  
ATOM   2576  O   GLU C 203      -8.406  25.571 208.911  0.00  0.00      CHA1  
ATOM   2577  N   GLY C 204     -10.371  26.147 209.861  0.00  0.00      CHA1  
ATOM   2578  HN  GLY C 204     -11.360  26.178 209.744  0.00  0.00      CHA1  
ATOM   2579  CA  GLY C 204      -9.768  27.248 210.723  0.00  0.00      CHA1  
ATOM   2580  HA1 GLY C 204     -10.576  27.510 211.390  0.00  0.00      CHA1  
ATOM   2581  HA2 GLY C 204      -9.499  27.952 209.949  0.00  0.00      CHA1  
ATOM   2582  C   GLY C 204      -8.543  26.900 211.552  0.00  0.00      CHA1  
ATOM   2583  O   GLY C 204      -8.265  25.752 211.948  0.00  0.00      CHA1  
ATOM   2584  N   PRO C 205      -7.743  27.855 211.932  0.00  0.00      CHA1  
ATOM   2585  CD  PRO C 205      -8.221  29.267 211.924  0.00  0.00      CHA1  
ATOM   2586  HD1 PRO C 205      -9.186  29.339 212.469  0.00  0.00      CHA1  
ATOM   2587  HD2 PRO C 205      -8.265  29.739 210.919  0.00  0.00      CHA1  
ATOM   2588  CA  PRO C 205      -6.511  27.602 212.674  0.00  0.00      CHA1  
ATOM   2589  HA  PRO C 205      -5.915  26.860 212.164  0.00  0.00      CHA1  
ATOM   2590  CB  PRO C 205      -5.988  29.085 212.801  0.00  0.00      CHA1  
ATOM   2591  HB1 PRO C 205      -5.630  29.231 211.760  0.00  0.00      CHA1  
ATOM   2592  HB2 PRO C 205      -5.199  29.207 213.574  0.00  0.00      CHA1  
ATOM   2593  CG  PRO C 205      -7.215  30.000 212.739  0.00  0.00      CHA1  
ATOM   2594  HG1 PRO C 205      -6.994  30.926 212.166  0.00  0.00      CHA1  
ATOM   2595  HG2 PRO C 205      -7.527  30.155 213.794  0.00  0.00      CHA1  
ATOM   2596  C   PRO C 205      -6.796  27.022 214.076  0.00  0.00      CHA1  
ATOM   2597  O   PRO C 205      -7.959  27.063 214.457  0.00  0.00      CHA1  
ATOM   2598  N   GLN C 206      -5.822  26.376 214.784  0.00  0.00      CHA1  
ATOM   2599  HN  GLN C 206      -5.070  26.012 214.240  0.00  0.00      CHA1  
ATOM   2600  CA  GLN C 206      -5.615  26.412 216.182  0.00  0.00      CHA1  
ATOM   2601  HA  GLN C 206      -6.248  25.639 216.594  0.00  0.00      CHA1  
ATOM   2602  CB  GLN C 206      -4.104  25.778 216.621  0.00  0.00      CHA1  
ATOM   2603  HB1 GLN C 206      -3.332  26.387 216.104  0.00  0.00      CHA1  
ATOM   2604  HB2 GLN C 206      -3.932  25.838 217.717  0.00  0.00      CHA1  
ATOM   2605  CG  GLN C 206      -3.989  24.325 216.363  0.00  0.00      CHA1  
ATOM   2606  HG1 GLN C 206      -4.735  23.828 217.019  0.00  0.00      CHA1  
ATOM   2607  HG2 GLN C 206      -4.160  23.981 215.321  0.00  0.00      CHA1  
ATOM   2608  CD  GLN C 206      -2.664  23.817 216.747  0.00  0.00      CHA1  
ATOM   2609  OE1 GLN C 206      -1.622  24.443 217.092  0.00  0.00      CHA1  
ATOM   2610  NE2 GLN C 206      -2.569  22.419 216.835  0.00  0.00      CHA1  
ATOM   2611 HE21 GLN C 206      -1.715  22.075 217.224  0.00  0.00      CHA1  
ATOM   2612 HE22 GLN C 206      -3.243  21.773 216.477  0.00  0.00      CHA1  
ATOM   2613  C   GLN C 206      -5.893  27.704 217.030  0.00  0.00      CHA1  
ATOM   2614  O   GLN C 206      -5.874  28.809 216.512  0.00  0.00      CHA1  
ATOM   2615  N   GLY C 207      -6.180  27.641 218.368  0.00  0.00      CHA1  
ATOM   2616  HN  GLY C 207      -6.011  26.764 218.812  0.00  0.00      CHA1  
ATOM   2617  CA  GLY C 207      -6.390  28.759 219.200  0.00  0.00      CHA1  
ATOM   2618  HA1 GLY C 207      -7.258  29.236 218.769  0.00  0.00      CHA1  
ATOM   2619  HA2 GLY C 207      -5.426  29.245 219.193  0.00  0.00      CHA1  
ATOM   2620  C   GLY C 207      -6.610  28.535 220.663  0.00  0.00      CHA1  
ATOM   2621  O   GLY C 207      -5.807  27.966 221.439  0.00  0.00      CHA1  
ATOM   2622  N   VAL C 208      -7.663  29.067 221.236  0.00  0.00      CHA1  
ATOM   2623  HN  VAL C 208      -8.218  29.764 220.789  0.00  0.00      CHA1  
ATOM   2624  CA  VAL C 208      -7.976  29.051 222.683  0.00  0.00      CHA1  
ATOM   2625  HA  VAL C 208      -7.099  29.369 223.228  0.00  0.00      CHA1  
ATOM   2626  CB  VAL C 208      -9.046  30.014 223.123  0.00  0.00      CHA1  
ATOM   2627  HB  VAL C 208      -9.256  29.899 224.208  0.00  0.00      CHA1  
ATOM   2628  CG1 VAL C 208      -8.412  31.420 222.853  0.00  0.00      CHA1  
ATOM   2629 HG11 VAL C 208      -8.295  31.582 221.760  0.00  0.00      CHA1  
ATOM   2630 HG12 VAL C 208      -8.926  32.289 223.316  0.00  0.00      CHA1  
ATOM   2631 HG13 VAL C 208      -7.412  31.603 223.302  0.00  0.00      CHA1  
ATOM   2632  CG2 VAL C 208     -10.308  29.725 222.233  0.00  0.00      CHA1  
ATOM   2633 HG21 VAL C 208     -11.024  30.538 222.478  0.00  0.00      CHA1  
ATOM   2634 HG22 VAL C 208     -10.125  29.934 221.157  0.00  0.00      CHA1  
ATOM   2635 HG23 VAL C 208     -10.910  28.795 222.316  0.00  0.00      CHA1  
ATOM   2636  C   VAL C 208      -8.224  27.670 223.265  0.00  0.00      CHA1  
ATOM   2637  O   VAL C 208      -8.960  26.893 222.714  0.00  0.00      CHA1  
ATOM   2638  N   ARG C 209      -7.703  27.445 224.494  0.00  0.00      CHA1  
ATOM   2639  HN  ARG C 209      -7.285  28.237 224.932  0.00  0.00      CHA1  
ATOM   2640  CA  ARG C 209      -7.785  26.124 225.025  0.00  0.00      CHA1  
ATOM   2641  HA  ARG C 209      -7.915  25.378 224.255  0.00  0.00      CHA1  
ATOM   2642  CB  ARG C 209      -6.426  25.826 225.738  0.00  0.00      CHA1  
ATOM   2643  HB1 ARG C 209      -6.368  26.675 226.453  0.00  0.00      CHA1  
ATOM   2644  HB2 ARG C 209      -6.509  25.006 226.483  0.00  0.00      CHA1  
ATOM   2645  CG  ARG C 209      -5.172  25.865 224.899  0.00  0.00      CHA1  
ATOM   2646  HG1 ARG C 209      -5.101  25.033 224.167  0.00  0.00      CHA1  
ATOM   2647  HG2 ARG C 209      -5.295  26.773 224.270  0.00  0.00      CHA1  
ATOM   2648  CD  ARG C 209      -3.871  26.056 225.643  0.00  0.00      CHA1  
ATOM   2649  HD1 ARG C 209      -3.045  26.086 224.900  0.00  0.00      CHA1  
ATOM   2650  HD2 ARG C 209      -3.917  26.994 226.237  0.00  0.00      CHA1  
ATOM   2651  NE  ARG C 209      -3.595  24.907 226.524  0.00  0.00      CHA1  
ATOM   2652  HE  ARG C 209      -4.382  24.439 226.925  0.00  0.00      CHA1  
ATOM   2653  CZ  ARG C 209      -2.494  24.808 227.270  0.00  0.00      CHA1  
ATOM   2654  NH1 ARG C 209      -1.381  25.501 226.967  0.00  0.00      CHA1  
ATOM   2655 HH11 ARG C 209      -0.742  25.455 227.735  0.00  0.00      CHA1  
ATOM   2656 HH12 ARG C 209      -1.251  26.111 226.185  0.00  0.00      CHA1  
ATOM   2657  NH2 ARG C 209      -2.428  24.020 228.326  0.00  0.00      CHA1  
ATOM   2658 HH21 ARG C 209      -1.551  24.112 228.796  0.00  0.00      CHA1  
ATOM   2659 HH22 ARG C 209      -3.280  23.644 228.692  0.00  0.00      CHA1  
ATOM   2660  C   ARG C 209      -9.062  26.046 226.002  0.00  0.00      CHA1  
ATOM   2661  O   ARG C 209      -9.193  25.288 226.984  0.00  0.00      CHA1  
ATOM   2662  N   GLY C 210     -10.049  26.840 225.692  0.00  0.00      CHA1  
ATOM   2663  HN  GLY C 210      -9.973  27.258 224.790  0.00  0.00      CHA1  
ATOM   2664  CA  GLY C 210     -11.228  27.142 226.507  0.00  0.00      CHA1  
ATOM   2665  HA1 GLY C 210     -11.520  26.473 227.303  0.00  0.00      CHA1  
ATOM   2666  HA2 GLY C 210     -11.962  27.303 225.731  0.00  0.00      CHA1  
ATOM   2667  C   GLY C 210     -10.980  28.336 227.278  0.00  0.00      CHA1  
ATOM   2668  O   GLY C 210      -9.833  28.649 227.588  0.00  0.00      CHA1  
ATOM   2669  N   GLU C 211     -12.008  29.071 227.660  0.00  0.00      CHA1  
ATOM   2670  HN  GLU C 211     -12.946  28.881 227.381  0.00  0.00      CHA1  
ATOM   2671  CA  GLU C 211     -11.712  30.363 228.277  0.00  0.00      CHA1  
ATOM   2672  HA  GLU C 211     -10.835  30.347 228.908  0.00  0.00      CHA1  
ATOM   2673  CB  GLU C 211     -11.809  31.554 227.296  0.00  0.00      CHA1  
ATOM   2674  HB1 GLU C 211     -12.733  31.396 226.700  0.00  0.00      CHA1  
ATOM   2675  HB2 GLU C 211     -11.951  32.499 227.863  0.00  0.00      CHA1  
ATOM   2676  CG  GLU C 211     -10.627  31.807 226.370  0.00  0.00      CHA1  
ATOM   2677  HG1 GLU C 211      -9.816  32.168 227.040  0.00  0.00      CHA1  
ATOM   2678  HG2 GLU C 211     -10.271  30.927 225.792  0.00  0.00      CHA1  
ATOM   2679  CD  GLU C 211     -10.786  32.971 225.363  0.00  0.00      CHA1  
ATOM   2680  OE1 GLU C 211     -11.651  32.972 224.463  0.00  0.00      CHA1  
ATOM   2681  OE2 GLU C 211      -9.890  33.844 225.398  0.00  0.00      CHA1  
ATOM   2682  C   GLU C 211     -12.782  30.592 229.311  0.00  0.00      CHA1  
ATOM   2683  O   GLU C 211     -13.820  29.949 229.291  0.00  0.00      CHA1  
ATOM   2684  N   HYP C 212     -12.622  31.370 230.324  0.00  0.00      CHA1  
ATOM   2685  CD  HYP C 212     -11.450  32.189 230.485  0.00  0.00      CHA1  
ATOM   2686  HD1 HYP C 212     -10.750  31.545 231.059  0.00  0.00      CHA1  
ATOM   2687  HD2 HYP C 212     -10.946  32.568 229.570  0.00  0.00      CHA1  
ATOM   2688  CA  HYP C 212     -13.532  31.505 231.441  0.00  0.00      CHA1  
ATOM   2689  HA  HYP C 212     -14.479  31.813 231.024  0.00  0.00      CHA1  
ATOM   2690  CB  HYP C 212     -12.921  32.587 232.240  0.00  0.00      CHA1  
ATOM   2691  HB1 HYP C 212     -12.328  32.229 233.109  0.00  0.00      CHA1  
ATOM   2692  HB2 HYP C 212     -13.680  33.324 232.578  0.00  0.00      CHA1  
ATOM   2693  CG  HYP C 212     -11.893  33.334 231.369  0.00  0.00      CHA1  
ATOM   2694  HG  HYP C 212     -11.127  33.770 232.045  0.00  0.00      CHA1  
ATOM   2695  OE  HYP C 212     -12.658  34.261 230.616  0.00  0.00      CHA1  
ATOM   2696  HE  HYP C 212     -13.446  33.816 230.297  0.00  0.00      CHA1  
ATOM   2697  C   HYP C 212     -13.620  30.239 232.277  0.00  0.00      CHA1  
ATOM   2698  O   HYP C 212     -12.811  29.341 232.119  0.00  0.00      CHA1  
ATOM   2699  N   GLY C 213     -14.571  30.211 233.276  0.00  0.00      CHA1  
ATOM   2700  HN  GLY C 213     -15.242  30.947 233.313  0.00  0.00      CHA1  
ATOM   2701  CA  GLY C 213     -14.773  29.222 234.287  0.00  0.00      CHA1  
ATOM   2702  HA1 GLY C 213     -14.567  28.263 233.837  0.00  0.00      CHA1  
ATOM   2703  HA2 GLY C 213     -15.825  29.270 234.528  0.00  0.00      CHA1  
ATOM   2704  C   GLY C 213     -13.902  29.424 235.465  0.00  0.00      CHA1  
ATOM   2705  O   GLY C 213     -13.223  30.443 235.613  0.00  0.00      CHA1  
ATOM   2706  N   PRO C 214     -14.016  28.480 236.492  0.00  0.00      CHA1  
ATOM   2707  CD  PRO C 214     -14.924  27.340 236.363  0.00  0.00      CHA1  
ATOM   2708  HD1 PRO C 214     -14.422  26.527 235.796  0.00  0.00      CHA1  
ATOM   2709  HD2 PRO C 214     -15.910  27.626 235.938  0.00  0.00      CHA1  
ATOM   2710  CA  PRO C 214     -13.337  28.497 237.774  0.00  0.00      CHA1  
ATOM   2711  HA  PRO C 214     -13.659  29.270 238.455  0.00  0.00      CHA1  
ATOM   2712  CB  PRO C 214     -13.633  27.170 238.301  0.00  0.00      CHA1  
ATOM   2713  HB1 PRO C 214     -13.529  27.038 239.399  0.00  0.00      CHA1  
ATOM   2714  HB2 PRO C 214     -13.096  26.429 237.671  0.00  0.00      CHA1  
ATOM   2715  CG  PRO C 214     -14.999  26.729 237.732  0.00  0.00      CHA1  
ATOM   2716  HG1 PRO C 214     -15.766  27.206 238.379  0.00  0.00      CHA1  
ATOM   2717  HG2 PRO C 214     -15.096  25.623 237.777  0.00  0.00      CHA1  
ATOM   2718  C   PRO C 214     -11.851  28.696 237.606  0.00  0.00      CHA1  
ATOM   2719  O   PRO C 214     -11.205  28.030 236.801  0.00  0.00      CHA1  
ATOM   2720  N   HYP C 215     -11.230  29.510 238.461  0.00  0.00      CHA1  
ATOM   2721  CD  HYP C 215     -11.674  30.826 238.856  0.00  0.00      CHA1  
ATOM   2722  HD1 HYP C 215     -12.388  31.232 238.108  0.00  0.00      CHA1  
ATOM   2723  HD2 HYP C 215     -12.090  30.802 239.885  0.00  0.00      CHA1  
ATOM   2724  CA  HYP C 215      -9.852  29.421 238.820  0.00  0.00      CHA1  
ATOM   2725  HA  HYP C 215      -9.208  29.203 237.981  0.00  0.00      CHA1  
ATOM   2726  CB  HYP C 215      -9.463  30.787 239.408  0.00  0.00      CHA1  
ATOM   2727  HB1 HYP C 215      -8.385  30.947 239.192  0.00  0.00      CHA1  
ATOM   2728  HB2 HYP C 215      -9.687  30.726 240.495  0.00  0.00      CHA1  
ATOM   2729  CG  HYP C 215     -10.464  31.802 238.883  0.00  0.00      CHA1  
ATOM   2730  HG  HYP C 215     -10.212  31.925 237.808  0.00  0.00      CHA1  
ATOM   2731  OE  HYP C 215     -10.487  33.095 239.505  0.00  0.00      CHA1  
ATOM   2732  HE  HYP C 215     -10.960  33.697 238.925  0.00  0.00      CHA1  
ATOM   2733  C   HYP C 215      -9.707  28.292 239.790  0.00  0.00      CHA1  
ATOM   2734  O   HYP C 215      -9.698  28.459 241.002  0.00  0.00      CHA1  
ATOM   2735  N   GLY C 216      -9.660  27.089 239.236  0.00  0.00      CHA1  
ATOM   2736  HN  GLY C 216      -9.861  27.007 238.263  0.00  0.00      CHA1  
ATOM   2737  CA  GLY C 216      -9.184  25.870 239.857  0.00  0.00      CHA1  
ATOM   2738  HA1 GLY C 216      -8.115  26.015 239.884  0.00  0.00      CHA1  
ATOM   2739  HA2 GLY C 216      -9.355  25.021 239.211  0.00  0.00      CHA1  
ATOM   2740  C   GLY C 216      -9.527  25.410 241.273  0.00  0.00      CHA1  
ATOM   2741  O   GLY C 216     -10.516  25.900 241.816  0.00  0.00      CHA1  
ATOM   2742  N   PRO C 217      -8.855  24.466 241.880  0.00  0.00      CHA1  
ATOM   2743  CD  PRO C 217      -7.760  23.686 241.306  0.00  0.00      CHA1  
ATOM   2744  HD1 PRO C 217      -7.004  24.345 240.828  0.00  0.00      CHA1  
ATOM   2745  HD2 PRO C 217      -8.150  23.023 240.504  0.00  0.00      CHA1  
ATOM   2746  CA  PRO C 217      -9.103  24.044 243.305  0.00  0.00      CHA1  
ATOM   2747  HA  PRO C 217     -10.113  23.729 243.525  0.00  0.00      CHA1  
ATOM   2748  CB  PRO C 217      -8.264  22.737 243.536  0.00  0.00      CHA1  
ATOM   2749  HB1 PRO C 217      -8.919  21.897 243.220  0.00  0.00      CHA1  
ATOM   2750  HB2 PRO C 217      -7.990  22.587 244.602  0.00  0.00      CHA1  
ATOM   2751  CG  PRO C 217      -7.156  22.806 242.446  0.00  0.00      CHA1  
ATOM   2752  HG1 PRO C 217      -6.966  21.794 242.028  0.00  0.00      CHA1  
ATOM   2753  HG2 PRO C 217      -6.188  23.205 242.817  0.00  0.00      CHA1  
ATOM   2754  C   PRO C 217      -8.637  25.077 244.219  0.00  0.00      CHA1  
ATOM   2755  O   PRO C 217      -7.446  25.285 244.336  0.00  0.00      CHA1  
ATOM   2756  N   ALA C 218      -9.541  25.702 244.998  0.00  0.00      CHA1  
ATOM   2757  HN  ALA C 218     -10.505  25.450 244.990  0.00  0.00      CHA1  
ATOM   2758  CA  ALA C 218      -9.103  26.794 245.952  0.00  0.00      CHA1  
ATOM   2759  HA  ALA C 218      -8.043  27.002 245.935  0.00  0.00      CHA1  
ATOM   2760  CB  ALA C 218     -10.041  27.946 245.782  0.00  0.00      CHA1  
ATOM   2761  HB1 ALA C 218      -9.714  28.858 246.324  0.00  0.00      CHA1  
ATOM   2762  HB2 ALA C 218     -10.118  28.216 244.707  0.00  0.00      CHA1  
ATOM   2763  HB3 ALA C 218     -11.084  27.751 246.112  0.00  0.00      CHA1  
ATOM   2764  C   ALA C 218      -9.280  26.379 247.446  0.00  0.00      CHA1  
ATOM   2765  O   ALA C 218     -10.366  26.271 247.974  0.00  0.00      CHA1  
ATOM   2766  N   GLY C 219      -8.132  26.108 248.058  0.00  0.00      CHA1  
ATOM   2767  HN  GLY C 219      -7.309  26.284 247.522  0.00  0.00      CHA1  
ATOM   2768  CA  GLY C 219      -8.080  25.659 249.458  0.00  0.00      CHA1  
ATOM   2769  HA1 GLY C 219      -7.177  25.103 249.664  0.00  0.00      CHA1  
ATOM   2770  HA2 GLY C 219      -8.925  25.027 249.690  0.00  0.00      CHA1  
ATOM   2771  C   GLY C 219      -8.381  26.774 250.559  0.00  0.00      CHA1  
ATOM   2772  O   GLY C 219      -7.744  26.789 251.562  0.00  0.00      CHA1  
ATOM   2773  N   ALA C 220      -9.222  27.728 250.301  0.00  0.00      CHA1  
ATOM   2774  HN  ALA C 220      -9.684  27.818 249.422  0.00  0.00      CHA1  
ATOM   2775  CA  ALA C 220      -9.682  28.772 251.181  0.00  0.00      CHA1  
ATOM   2776  HA  ALA C 220      -8.909  29.525 251.224  0.00  0.00      CHA1  
ATOM   2777  CB  ALA C 220     -10.931  29.542 250.578  0.00  0.00      CHA1  
ATOM   2778  HB1 ALA C 220     -11.698  28.797 250.278  0.00  0.00      CHA1  
ATOM   2779  HB2 ALA C 220     -11.400  30.262 251.282  0.00  0.00      CHA1  
ATOM   2780  HB3 ALA C 220     -10.456  29.980 249.674  0.00  0.00      CHA1  
ATOM   2781  C   ALA C 220      -9.975  28.439 252.651  0.00  0.00      CHA1  
ATOM   2782  O   ALA C 220     -10.258  27.320 253.066  0.00  0.00      CHA1  
ATOM   2783  N   ALA C 221      -9.977  29.459 253.477  0.00  0.00      CHA1  
ATOM   2784  HN  ALA C 221     -10.142  30.363 253.091  0.00  0.00      CHA1  
ATOM   2785  CA  ALA C 221      -9.886  29.389 254.933  0.00  0.00      CHA1  
ATOM   2786  HA  ALA C 221      -9.498  30.346 255.248  0.00  0.00      CHA1  
ATOM   2787  CB  ALA C 221     -11.315  29.380 255.357  0.00  0.00      CHA1  
ATOM   2788  HB1 ALA C 221     -11.771  30.272 254.877  0.00  0.00      CHA1  
ATOM   2789  HB2 ALA C 221     -11.821  28.524 254.863  0.00  0.00      CHA1  
ATOM   2790  HB3 ALA C 221     -11.584  29.408 256.435  0.00  0.00      CHA1  
ATOM   2791  C   ALA C 221      -8.996  28.339 255.512  0.00  0.00      CHA1  
ATOM   2792  O   ALA C 221      -7.767  28.294 255.274  0.00  0.00      CHA1  
ATOM   2793  N   GLY C 222      -9.588  27.372 256.303  0.00  0.00      CHA1  
ATOM   2794  HN  GLY C 222     -10.548  27.510 256.535  0.00  0.00      CHA1  
ATOM   2795  CA  GLY C 222      -8.922  26.208 256.809  0.00  0.00      CHA1  
ATOM   2796  HA1 GLY C 222      -7.951  26.550 257.134  0.00  0.00      CHA1  
ATOM   2797  HA2 GLY C 222      -8.898  25.425 256.066  0.00  0.00      CHA1  
ATOM   2798  C   GLY C 222      -9.602  25.808 258.083  0.00  0.00      CHA1  
ATOM   2799  O   GLY C 222     -10.074  26.644 258.859  0.00  0.00      CHA1  
ATOM   2800  N   PRO C 223      -9.552  24.528 258.534  0.00  0.00      CHA1  
ATOM   2801  CD  PRO C 223      -9.247  23.376 257.641  0.00  0.00      CHA1  
ATOM   2802  HD1 PRO C 223      -8.192  23.357 257.293  0.00  0.00      CHA1  
ATOM   2803  HD2 PRO C 223      -9.925  23.500 256.769  0.00  0.00      CHA1  
ATOM   2804  CA  PRO C 223      -9.615  24.110 259.909  0.00  0.00      CHA1  
ATOM   2805  HA  PRO C 223     -10.658  24.248 260.155  0.00  0.00      CHA1  
ATOM   2806  CB  PRO C 223      -9.085  22.644 259.780  0.00  0.00      CHA1  
ATOM   2807  HB1 PRO C 223      -9.500  21.988 260.575  0.00  0.00      CHA1  
ATOM   2808  HB2 PRO C 223      -7.989  22.508 259.898  0.00  0.00      CHA1  
ATOM   2809  CG  PRO C 223      -9.538  22.113 258.451  0.00  0.00      CHA1  
ATOM   2810  HG1 PRO C 223     -10.601  21.790 258.463  0.00  0.00      CHA1  
ATOM   2811  HG2 PRO C 223      -8.947  21.214 258.172  0.00  0.00      CHA1  
ATOM   2812  C   PRO C 223      -8.945  24.932 261.023  0.00  0.00      CHA1  
ATOM   2813  O   PRO C 223      -7.716  25.151 260.892  0.00  0.00      CHA1  
ATOM   2814  N   ALA C 224      -9.678  25.329 262.067  0.00  0.00      CHA1  
ATOM   2815  HN  ALA C 224     -10.646  25.089 262.099  0.00  0.00      CHA1  
ATOM   2816  CA  ALA C 224      -9.200  26.242 263.078  0.00  0.00      CHA1  
ATOM   2817  HA  ALA C 224     -10.072  26.670 263.550  0.00  0.00      CHA1  
ATOM   2818  CB  ALA C 224      -8.393  25.489 264.137  0.00  0.00      CHA1  
ATOM   2819  HB1 ALA C 224      -8.858  24.587 264.590  0.00  0.00      CHA1  
ATOM   2820  HB2 ALA C 224      -7.442  25.133 263.687  0.00  0.00      CHA1  
ATOM   2821  HB3 ALA C 224      -8.041  26.167 264.944  0.00  0.00      CHA1  
ATOM   2822  C   ALA C 224      -8.555  27.463 262.584  0.00  0.00      CHA1  
ATOM   2823  O   ALA C 224      -7.466  27.586 262.006  0.00  0.00      CHA1  
ATOM   2824  N   GLY C 225      -9.148  28.630 262.934  0.00  0.00      CHA1  
ATOM   2825  HN  GLY C 225     -10.014  28.556 263.424  0.00  0.00      CHA1  
ATOM   2826  CA  GLY C 225      -8.576  29.990 262.810  0.00  0.00      CHA1  
ATOM   2827  HA1 GLY C 225      -9.269  30.710 263.221  0.00  0.00      CHA1  
ATOM   2828  HA2 GLY C 225      -8.324  30.166 261.774  0.00  0.00      CHA1  
ATOM   2829  C   GLY C 225      -7.256  30.209 263.471  0.00  0.00      CHA1  
ATOM   2830  O   GLY C 225      -6.547  29.411 264.048  0.00  0.00      CHA1  
ATOM   2831  N   ASN C 226      -6.866  31.538 263.445  0.00  0.00      CHA1  
ATOM   2832  HN  ASN C 226      -7.354  32.226 262.914  0.00  0.00      CHA1  
ATOM   2833  CA  ASN C 226      -5.662  32.080 264.095  0.00  0.00      CHA1  
ATOM   2834  HA  ASN C 226      -4.990  31.311 264.448  0.00  0.00      CHA1  
ATOM   2835  CB  ASN C 226      -4.970  32.991 263.060  0.00  0.00      CHA1  
ATOM   2836  HB1 ASN C 226      -5.727  33.449 262.388  0.00  0.00      CHA1  
ATOM   2837  HB2 ASN C 226      -4.514  33.925 263.453  0.00  0.00      CHA1  
ATOM   2838  CG  ASN C 226      -3.967  32.150 262.314  0.00  0.00      CHA1  
ATOM   2839  OD1 ASN C 226      -2.880  31.836 262.767  0.00  0.00      CHA1  
ATOM   2840  ND2 ASN C 226      -4.194  31.860 261.014  0.00  0.00      CHA1  
ATOM   2841 HD21 ASN C 226      -3.572  31.127 260.740  0.00  0.00      CHA1  
ATOM   2842 HD22 ASN C 226      -5.067  32.018 260.554  0.00  0.00      CHA1  
ATOM   2843  C   ASN C 226      -6.022  33.050 265.174  0.00  0.00      CHA1  
ATOM   2844  O   ASN C 226      -6.930  33.860 264.971  0.00  0.00      CHA1  
ATOM   2845  N   HYP C 227      -5.258  33.072 266.250  0.00  0.00      CHA1  
ATOM   2846  CD  HYP C 227      -4.239  32.106 266.660  0.00  0.00      CHA1  
ATOM   2847  HD1 HYP C 227      -4.667  31.305 267.300  0.00  0.00      CHA1  
ATOM   2848  HD2 HYP C 227      -3.570  31.754 265.846  0.00  0.00      CHA1  
ATOM   2849  CA  HYP C 227      -5.126  34.299 267.133  0.00  0.00      CHA1  
ATOM   2850  HA  HYP C 227      -4.588  35.086 266.626  0.00  0.00      CHA1  
ATOM   2851  CB  HYP C 227      -4.163  33.852 268.296  0.00  0.00      CHA1  
ATOM   2852  HB1 HYP C 227      -4.655  33.320 269.138  0.00  0.00      CHA1  
ATOM   2853  HB2 HYP C 227      -3.512  34.636 268.737  0.00  0.00      CHA1  
ATOM   2854  CG  HYP C 227      -3.281  32.921 267.440  0.00  0.00      CHA1  
ATOM   2855  HG  HYP C 227      -2.659  33.552 266.769  0.00  0.00      CHA1  
ATOM   2856  OE  HYP C 227      -2.338  32.196 268.266  0.00  0.00      CHA1  
ATOM   2857  HE  HYP C 227      -1.475  32.327 267.866  0.00  0.00      CHA1  
ATOM   2858  C   HYP C 227      -6.381  34.985 267.697  0.00  0.00      CHA1  
ATOM   2859  O   HYP C 227      -6.924  34.734 268.823  0.00  0.00      CHA1  
ATOM   2860  N   GLY C 228      -6.864  36.082 266.995  0.00  0.00      CHA1  
ATOM   2861  HN  GLY C 228      -6.393  36.387 266.171  0.00  0.00      CHA1  
ATOM   2862  CA  GLY C 228      -7.602  37.175 267.649  0.00  0.00      CHA1  
ATOM   2863  HA1 GLY C 228      -8.342  36.708 268.282  0.00  0.00      CHA1  
ATOM   2864  HA2 GLY C 228      -8.050  37.809 266.898  0.00  0.00      CHA1  
ATOM   2865  C   GLY C 228      -6.618  38.084 268.381  0.00  0.00      CHA1  
ATOM   2866  O   GLY C 228      -5.831  38.814 267.791  0.00  0.00      CHA1  
ATOM   2867  N   ALA C 229      -6.570  38.037 269.706  0.00  0.00      CHA1  
ATOM   2868  HN  ALA C 229      -7.291  37.659 270.282  0.00  0.00      CHA1  
ATOM   2869  CA  ALA C 229      -5.314  38.437 270.394  0.00  0.00      CHA1  
ATOM   2870  HA  ALA C 229      -4.485  38.573 269.715  0.00  0.00      CHA1  
ATOM   2871  CB  ALA C 229      -5.502  39.801 271.128  0.00  0.00      CHA1  
ATOM   2872  HB1 ALA C 229      -6.192  39.723 271.996  0.00  0.00      CHA1  
ATOM   2873  HB2 ALA C 229      -4.523  40.178 271.493  0.00  0.00      CHA1  
ATOM   2874  HB3 ALA C 229      -5.897  40.551 270.409  0.00  0.00      CHA1  
ATOM   2875  C   ALA C 229      -4.855  37.383 271.397  0.00  0.00      CHA1  
ATOM   2876  O   ALA C 229      -4.624  36.259 271.066  0.00  0.00      CHA1  
ATOM   2877  N   ASP C 230      -4.855  37.692 272.787  0.00  0.00      CHA1  
ATOM   2878  HN  ASP C 230      -4.892  38.654 273.046  0.00  0.00      CHA1  
ATOM   2879  CA  ASP C 230      -4.860  36.622 273.750  0.00  0.00      CHA1  
ATOM   2880  HA  ASP C 230      -4.617  35.709 273.227  0.00  0.00      CHA1  
ATOM   2881  CB  ASP C 230      -3.845  36.862 274.842  0.00  0.00      CHA1  
ATOM   2882  HB1 ASP C 230      -3.584  35.887 275.308  0.00  0.00      CHA1  
ATOM   2883  HB2 ASP C 230      -2.902  37.139 274.324  0.00  0.00      CHA1  
ATOM   2884  CG  ASP C 230      -4.157  37.949 275.872  0.00  0.00      CHA1  
ATOM   2885  OD1 ASP C 230      -5.305  38.548 275.903  0.00  0.00      CHA1  
ATOM   2886  OD2 ASP C 230      -3.199  38.220 276.674  0.00  0.00      CHA1  
ATOM   2887  C   ASP C 230      -6.183  36.418 274.322  0.00  0.00      CHA1  
ATOM   2888  O   ASP C 230      -6.436  35.458 275.070  0.00  0.00      CHA1  
ATOM   2889  N   GLY C 231      -7.132  37.296 273.886  0.00  0.00      CHA1  
ATOM   2890  HN  GLY C 231      -6.873  38.090 273.342  0.00  0.00      CHA1  
ATOM   2891  CA  GLY C 231      -8.545  37.030 274.123  0.00  0.00      CHA1  
ATOM   2892  HA1 GLY C 231      -8.803  36.051 273.748  0.00  0.00      CHA1  
ATOM   2893  HA2 GLY C 231      -9.112  37.855 273.717  0.00  0.00      CHA1  
ATOM   2894  C   GLY C 231      -8.913  37.120 275.578  0.00  0.00      CHA1  
ATOM   2895  O   GLY C 231      -8.551  38.003 276.329  0.00  0.00      CHA1  
ATOM   2896  N   GLN C 232      -9.620  36.083 276.009  0.00  0.00      CHA1  
ATOM   2897  HN  GLN C 232      -9.490  35.255 275.470  0.00  0.00      CHA1  
ATOM   2898  CA  GLN C 232     -10.258  36.006 277.278  0.00  0.00      CHA1  
ATOM   2899  HA  GLN C 232     -10.128  36.946 277.794  0.00  0.00      CHA1  
ATOM   2900  CB  GLN C 232     -11.843  35.818 277.083  0.00  0.00      CHA1  
ATOM   2901  HB1 GLN C 232     -12.199  36.711 276.526  0.00  0.00      CHA1  
ATOM   2902  HB2 GLN C 232     -12.167  34.880 276.584  0.00  0.00      CHA1  
ATOM   2903  CG  GLN C 232     -12.598  35.842 278.438  0.00  0.00      CHA1  
ATOM   2904  HG1 GLN C 232     -11.867  35.804 279.274  0.00  0.00      CHA1  
ATOM   2905  HG2 GLN C 232     -13.142  36.791 278.635  0.00  0.00      CHA1  
ATOM   2906  CD  GLN C 232     -13.578  34.731 278.783  0.00  0.00      CHA1  
ATOM   2907  OE1 GLN C 232     -14.820  34.839 278.614  0.00  0.00      CHA1  
ATOM   2908  NE2 GLN C 232     -13.063  33.530 279.219  0.00  0.00      CHA1  
ATOM   2909 HE21 GLN C 232     -12.072  33.394 279.203  0.00  0.00      CHA1  
ATOM   2910 HE22 GLN C 232     -13.642  32.863 279.686  0.00  0.00      CHA1  
ATOM   2911  C   GLN C 232      -9.652  34.842 278.085  0.00  0.00      CHA1  
ATOM   2912  O   GLN C 232     -10.049  33.735 277.794  0.00  0.00      CHA1  
ATOM   2913  N   HYP C 233      -8.795  34.993 279.062  0.00  0.00      CHA1  
ATOM   2914  CD  HYP C 233      -7.909  36.223 279.079  0.00  0.00      CHA1  
ATOM   2915  HD1 HYP C 233      -7.277  36.111 278.172  0.00  0.00      CHA1  
ATOM   2916  HD2 HYP C 233      -8.536  37.140 279.060  0.00  0.00      CHA1  
ATOM   2917  CA  HYP C 233      -8.350  33.924 279.940  0.00  0.00      CHA1  
ATOM   2918  HA  HYP C 233      -8.181  32.942 279.524  0.00  0.00      CHA1  
ATOM   2919  CB  HYP C 233      -7.121  34.507 280.505  0.00  0.00      CHA1  
ATOM   2920  HB1 HYP C 233      -6.272  34.231 279.844  0.00  0.00      CHA1  
ATOM   2921  HB2 HYP C 233      -6.865  34.151 281.526  0.00  0.00      CHA1  
ATOM   2922  CG  HYP C 233      -7.149  36.041 280.339  0.00  0.00      CHA1  
ATOM   2923  HG  HYP C 233      -6.089  36.347 280.211  0.00  0.00      CHA1  
ATOM   2924  OE  HYP C 233      -7.772  36.490 281.583  0.00  0.00      CHA1  
ATOM   2925  HE  HYP C 233      -7.458  37.387 281.720  0.00  0.00      CHA1  
ATOM   2926  C   HYP C 233      -9.520  33.795 280.951  0.00  0.00      CHA1  
ATOM   2927  O   HYP C 233     -10.145  32.745 281.097  0.00  0.00      CHA1  
ATOM   2928  N   GLY C 234      -9.948  34.922-281.524  0.00  0.00      CHA1  
ATOM   2929  HN  GLY C 234      -9.425  35.765-281.621  0.00  0.00      CHA1  
ATOM   2930  CA  GLY C 234     -11.123  35.049-280.718  0.00  0.00      CHA1  
ATOM   2931  HA1 GLY C 234     -11.979  34.553-281.152  0.00  0.00      CHA1  
ATOM   2932  HA2 GLY C 234     -11.359  36.103-280.754  0.00  0.00      CHA1  
ATOM   2933  C   GLY C 234     -11.112  34.598-279.310  0.00  0.00      CHA1  
ATOM   2934  O   GLY C 234     -11.290  35.351-278.372  0.00  0.00      CHA1  
ATOM   2935  N   ALA C 235     -11.084  33.255-279.058  0.00  0.00      CHA1  
ATOM   2936  HN  ALA C 235     -10.858  32.647-279.815  0.00  0.00      CHA1  
ATOM   2937  CA  ALA C 235     -11.593  32.647-277.877  0.00  0.00      CHA1  
ATOM   2938  HA  ALA C 235     -11.349  33.252-277.017  0.00  0.00      CHA1  
ATOM   2939  CB  ALA C 235     -13.143  32.344-277.968  0.00  0.00      CHA1  
ATOM   2940  HB1 ALA C 235     -13.721  33.293-277.937  0.00  0.00      CHA1  
ATOM   2941  HB2 ALA C 235     -13.314  31.831-278.939  0.00  0.00      CHA1  
ATOM   2942  HB3 ALA C 235     -13.568  31.775-277.114  0.00  0.00      CHA1  
ATOM   2943  C   ALA C 235     -10.776  31.307-277.661  0.00  0.00      CHA1  
ATOM   2944  O   ALA C 235     -10.229  30.743-278.574  0.00  0.00      CHA1  
ATOM   2945  N   LYS C 236     -10.661  30.762-276.413  0.00  0.00      CHA1  
ATOM   2946  HN  LYS C 236     -11.222  31.069-275.648  0.00  0.00      CHA1  
ATOM   2947  CA  LYS C 236      -9.667  29.703-276.194  0.00  0.00      CHA1  
ATOM   2948  HA  LYS C 236      -9.583  29.150-277.118  0.00  0.00      CHA1  
ATOM   2949  CB  LYS C 236      -8.176  30.250-276.080  0.00  0.00      CHA1  
ATOM   2950  HB1 LYS C 236      -7.411  29.444-276.056  0.00  0.00      CHA1  
ATOM   2951  HB2 LYS C 236      -8.080  30.814-277.032  0.00  0.00      CHA1  
ATOM   2952  CG  LYS C 236      -7.870  31.190-274.900  0.00  0.00      CHA1  
ATOM   2953  HG1 LYS C 236      -8.371  30.816-273.982  0.00  0.00      CHA1  
ATOM   2954  HG2 LYS C 236      -6.787  31.270-274.665  0.00  0.00      CHA1  
ATOM   2955  CD  LYS C 236      -8.556  32.595-274.930  0.00  0.00      CHA1  
ATOM   2956  HD1 LYS C 236      -9.655  32.443-274.868  0.00  0.00      CHA1  
ATOM   2957  HD2 LYS C 236      -8.370  33.128-273.972  0.00  0.00      CHA1  
ATOM   2958  CE  LYS C 236      -8.134  33.604-276.041  0.00  0.00      CHA1  
ATOM   2959  HE1 LYS C 236      -7.076  33.794-276.322  0.00  0.00      CHA1  
ATOM   2960  HE2 LYS C 236      -8.613  33.262-276.983  0.00  0.00      CHA1  
ATOM   2961  NZ  LYS C 236      -8.606  34.909-275.590  0.00  0.00      CHA1  
ATOM   2962  HZ1 LYS C 236      -8.464  35.637-276.319  0.00  0.00      CHA1  
ATOM   2963  HZ2 LYS C 236      -9.566  34.905-275.191  0.00  0.00      CHA1  
ATOM   2964  HZ3 LYS C 236      -7.987  35.179-274.799  0.00  0.00      CHA1  
ATOM   2965  C   LYS C 236     -10.082  28.639-275.122  0.00  0.00      CHA1  
ATOM   2966  O   LYS C 236     -11.026  28.766-274.422  0.00  0.00      CHA1  
ATOM   2967  N   GLY C 237      -9.358  27.452-275.025  0.00  0.00      CHA1  
ATOM   2968  HN  GLY C 237      -8.565  27.306-275.612  0.00  0.00      CHA1  
ATOM   2969  CA  GLY C 237      -9.843  26.272-274.220  0.00  0.00      CHA1  
ATOM   2970  HA1 GLY C 237      -9.134  25.458-274.236  0.00  0.00      CHA1  
ATOM   2971  HA2 GLY C 237     -10.553  25.927-274.956  0.00  0.00      CHA1  
ATOM   2972  C   GLY C 237     -10.371  26.383-272.781  0.00  0.00      CHA1  
ATOM   2973  O   GLY C 237      -9.637  26.688-271.761  0.00  0.00      CHA1  
ATOM   2974  N   ALA C 238     -11.653  25.943-272.575  0.00  0.00      CHA1  
ATOM   2975  HN  ALA C 238     -12.363  25.938-273.275  0.00  0.00      CHA1  
ATOM   2976  CA  ALA C 238     -12.085  25.504-271.240  0.00  0.00      CHA1  
ATOM   2977  HA  ALA C 238     -13.029  25.028-271.462  0.00  0.00      CHA1  
ATOM   2978  CB  ALA C 238     -11.364  24.337-270.641  0.00  0.00      CHA1  
ATOM   2979  HB1 ALA C 238     -11.167  23.569-271.419  0.00  0.00      CHA1  
ATOM   2980  HB2 ALA C 238     -10.363  24.624-270.252  0.00  0.00      CHA1  
ATOM   2981  HB3 ALA C 238     -11.879  23.994-269.719  0.00  0.00      CHA1  
ATOM   2982  C   ALA C 238     -12.457  26.480-270.230  0.00  0.00      CHA1  
ATOM   2983  O   ALA C 238     -11.594  27.090-269.593  0.00  0.00      CHA1  
ATOM   2984  N   ASN C 239     -13.760  26.502-269.897  0.00  0.00      CHA1  
ATOM   2985  HN  ASN C 239     -14.382  25.913-270.408  0.00  0.00      CHA1  
ATOM   2986  CA  ASN C 239     -14.374  27.375-268.915  0.00  0.00      CHA1  
ATOM   2987  HA  ASN C 239     -14.276  28.359-269.350  0.00  0.00      CHA1  
ATOM   2988  CB  ASN C 239     -15.872  27.010-268.662  0.00  0.00      CHA1  
ATOM   2989  HB1 ASN C 239     -16.199  26.944-269.722  0.00  0.00      CHA1  
ATOM   2990  HB2 ASN C 239     -15.987  26.008-268.197  0.00  0.00      CHA1  
ATOM   2991  CG  ASN C 239     -16.633  28.114-267.968  0.00  0.00      CHA1  
ATOM   2992  OD1 ASN C 239     -16.254  29.275-267.973  0.00  0.00      CHA1  
ATOM   2993  ND2 ASN C 239     -17.697  27.748-267.250  0.00  0.00      CHA1  
ATOM   2994 HD21 ASN C 239     -18.142  28.486-266.742  0.00  0.00      CHA1  
ATOM   2995 HD22 ASN C 239     -18.231  26.923-267.434  0.00  0.00      CHA1  
ATOM   2996  C   ASN C 239     -13.731  27.330-267.490  0.00  0.00      CHA1  
ATOM   2997  O   ASN C 239     -13.405  26.293-266.853  0.00  0.00      CHA1  
ATOM   2998  N   GLY C 240     -13.476  28.493-266.893  0.00  0.00      CHA1  
ATOM   2999  HN  GLY C 240     -13.723  29.350-267.339  0.00  0.00      CHA1  
ATOM   3000  CA  GLY C 240     -12.785  28.681-265.583  0.00  0.00      CHA1  
ATOM   3001  HA1 GLY C 240     -12.679  29.738-265.387  0.00  0.00      CHA1  
ATOM   3002  HA2 GLY C 240     -11.891  28.077-265.645  0.00  0.00      CHA1  
ATOM   3003  C   GLY C 240     -13.472  28.100-264.342  0.00  0.00      CHA1  
ATOM   3004  O   GLY C 240     -14.657  28.145-264.081  0.00  0.00      CHA1  
ATOM   3005  N   ALA C 241     -12.621  27.754-263.415  0.00  0.00      CHA1  
ATOM   3006  HN  ALA C 241     -11.666  27.549-263.616  0.00  0.00      CHA1  
ATOM   3007  CA  ALA C 241     -12.932  27.458-262.030  0.00  0.00      CHA1  
ATOM   3008  HA  ALA C 241     -13.577  28.266-261.716  0.00  0.00      CHA1  
ATOM   3009  CB  ALA C 241     -13.528  26.043-261.839  0.00  0.00      CHA1  
ATOM   3010  HB1 ALA C 241     -14.036  25.998-260.852  0.00  0.00      CHA1  
ATOM   3011  HB2 ALA C 241     -14.277  25.796-262.621  0.00  0.00      CHA1  
ATOM   3012  HB3 ALA C 241     -12.677  25.331-261.892  0.00  0.00      CHA1  
ATOM   3013  C   ALA C 241     -11.623  27.503-261.239  0.00  0.00      CHA1  
ATOM   3014  O   ALA C 241     -10.625  27.642-262.016  0.00  0.00      CHA1  
ATOM   3015  N   HYP C 242     -11.440  27.536-259.896  0.00  0.00      CHA1  
ATOM   3016  CD  HYP C 242     -12.576  27.392-258.952  0.00  0.00      CHA1  
ATOM   3017  HD1 HYP C 242     -13.373  28.099-259.265  0.00  0.00      CHA1  
ATOM   3018  HD2 HYP C 242     -13.069  26.396-258.969  0.00  0.00      CHA1  
ATOM   3019  CA  HYP C 242     -10.195  27.669-259.194  0.00  0.00      CHA1  
ATOM   3020  HA  HYP C 242      -9.355  27.159-259.643  0.00  0.00      CHA1  
ATOM   3021  CB  HYP C 242     -10.576  27.333-257.742  0.00  0.00      CHA1  
ATOM   3022  HB1 HYP C 242      -9.911  27.789-256.976  0.00  0.00      CHA1  
ATOM   3023  HB2 HYP C 242     -10.669  26.227-257.760  0.00  0.00      CHA1  
ATOM   3024  CG  HYP C 242     -12.064  27.745-257.541  0.00  0.00      CHA1  
ATOM   3025  HG  HYP C 242     -11.990  28.841-257.375  0.00  0.00      CHA1  
ATOM   3026  OE  HYP C 242     -12.720  26.903-256.582  0.00  0.00      CHA1  
ATOM   3027  HE  HYP C 242     -13.657  27.010-256.761  0.00  0.00      CHA1  
ATOM   3028  C   HYP C 242      -9.762  29.130-259.179  0.00  0.00      CHA1  
ATOM   3029  O   HYP C 242     -10.563  30.028-259.158  0.00  0.00      CHA1  
ATOM   3030  N   GLY C 243      -8.404  29.445-259.106  0.00  0.00      CHA1  
ATOM   3031  HN  GLY C 243      -8.106  30.396-259.109  0.00  0.00      CHA1  
ATOM   3032  CA  GLY C 243      -7.381  28.419-258.768  0.00  0.00      CHA1  
ATOM   3033  HA1 GLY C 243      -7.819  27.651-258.146  0.00  0.00      CHA1  
ATOM   3034  HA2 GLY C 243      -6.705  28.970-258.132  0.00  0.00      CHA1  
ATOM   3035  C   GLY C 243      -6.580  27.687-259.831  0.00  0.00      CHA1  
ATOM   3036  O   GLY C 243      -6.712  26.537-260.102  0.00  0.00      CHA1  
ATOM   3037  N   ILE C 244      -5.684  28.488-260.524  0.00  0.00      CHA1  
ATOM   3038  HN  ILE C 244      -5.620  29.445-260.249  0.00  0.00      CHA1  
ATOM   3039  CA  ILE C 244      -4.666  28.023-261.495  0.00  0.00      CHA1  
ATOM   3040  HA  ILE C 244      -5.262  27.395-262.140  0.00  0.00      CHA1  
ATOM   3041  CB  ILE C 244      -4.013  29.187-262.354  0.00  0.00      CHA1  
ATOM   3042  HB  ILE C 244      -4.918  29.592-262.857  0.00  0.00      CHA1  
ATOM   3043  CG2 ILE C 244      -3.452  30.348-261.508  0.00  0.00      CHA1  
ATOM   3044 HG21 ILE C 244      -3.100  31.166-262.173  0.00  0.00      CHA1  
ATOM   3045 HG22 ILE C 244      -4.175  30.816-260.807  0.00  0.00      CHA1  
ATOM   3046 HG23 ILE C 244      -2.524  29.992-261.011  0.00  0.00      CHA1  
ATOM   3047  CG1 ILE C 244      -2.818  28.639-263.230  0.00  0.00      CHA1  
ATOM   3048 HG11 ILE C 244      -2.353  29.491-263.772  0.00  0.00      CHA1  
ATOM   3049 HG12 ILE C 244      -2.042  28.213-262.558  0.00  0.00      CHA1  
ATOM   3050  CD  ILE C 244      -3.133  27.482-264.245  0.00  0.00      CHA1  
ATOM   3051  HD1 ILE C 244      -3.237  26.465-263.811  0.00  0.00      CHA1  
ATOM   3052  HD2 ILE C 244      -4.127  27.746-264.667  0.00  0.00      CHA1  
ATOM   3053  HD3 ILE C 244      -2.302  27.541-264.981  0.00  0.00      CHA1  
ATOM   3054  C   ILE C 244      -3.663  27.061-260.785  0.00  0.00      CHA1  
ATOM   3055  O   ILE C 244      -3.379  26.005-261.267  0.00  0.00      CHA1  
ATOM   3056  N   ALA C 245      -3.220  27.449-259.555  0.00  0.00      CHA1  
ATOM   3057  HN  ALA C 245      -3.561  28.204-258.999  0.00  0.00      CHA1  
ATOM   3058  CA  ALA C 245      -2.039  26.814-258.831  0.00  0.00      CHA1  
ATOM   3059  HA  ALA C 245      -2.270  25.808-258.515  0.00  0.00      CHA1  
ATOM   3060  CB  ALA C 245      -0.738  26.817-259.751  0.00  0.00      CHA1  
ATOM   3061  HB1 ALA C 245      -0.545  27.784-260.264  0.00  0.00      CHA1  
ATOM   3062  HB2 ALA C 245       0.171  26.596-259.153  0.00  0.00      CHA1  
ATOM   3063  HB3 ALA C 245      -0.734  26.023-260.528  0.00  0.00      CHA1  
ATOM   3064  C   ALA C 245      -1.678  27.730-257.674  0.00  0.00      CHA1  
ATOM   3065  O   ALA C 245      -1.633  27.352-256.508  0.00  0.00      CHA1  
ATOM   3066  N   GLY C 246      -1.425  28.993-257.911  0.00  0.00      CHA1  
ATOM   3067  HN  GLY C 246      -1.744  29.337-258.791  0.00  0.00      CHA1  
ATOM   3068  CA  GLY C 246      -0.728  29.960-257.012  0.00  0.00      CHA1  
ATOM   3069  HA1 GLY C 246      -1.247  29.777-256.083  0.00  0.00      CHA1  
ATOM   3070  HA2 GLY C 246      -0.889  30.949-257.415  0.00  0.00      CHA1  
ATOM   3071  C   GLY C 246       0.755  29.772-256.939  0.00  0.00      CHA1  
ATOM   3072  O   GLY C 246       1.367  29.860-257.992  0.00  0.00      CHA1  
ATOM   3073  N   ALA C 247       1.273  29.524-255.692  0.00  0.00      CHA1  
ATOM   3074  HN  ALA C 247       0.693  29.670-254.893  0.00  0.00      CHA1  
ATOM   3075  CA  ALA C 247       2.693  29.406-255.503  0.00  0.00      CHA1  
ATOM   3076  HA  ALA C 247       3.276  29.081-256.352  0.00  0.00      CHA1  
ATOM   3077  CB  ALA C 247       3.342  30.754-254.963  0.00  0.00      CHA1  
ATOM   3078  HB1 ALA C 247       2.828  31.146-254.059  0.00  0.00      CHA1  
ATOM   3079  HB2 ALA C 247       4.444  30.641-254.882  0.00  0.00      CHA1  
ATOM   3080  HB3 ALA C 247       3.266  31.517-255.767  0.00  0.00      CHA1  
ATOM   3081  C   ALA C 247       2.874  28.322-254.447  0.00  0.00      CHA1  
ATOM   3082  O   ALA C 247       2.805  28.681-253.303  0.00  0.00      CHA1  
ATOM   3083  N   HYP C 248       3.016  27.033-254.717  0.00  0.00      CHA1  
ATOM   3084  CD  HYP C 248       3.269  26.519-256.044  0.00  0.00      CHA1  
ATOM   3085  HD1 HYP C 248       4.351  26.663-256.252  0.00  0.00      CHA1  
ATOM   3086  HD2 HYP C 248       2.699  27.023-256.855  0.00  0.00      CHA1  
ATOM   3087  CA  HYP C 248       3.354  25.953-253.676  0.00  0.00      CHA1  
ATOM   3088  HA  HYP C 248       2.544  25.919-252.962  0.00  0.00      CHA1  
ATOM   3089  CB  HYP C 248       3.501  24.723-254.564  0.00  0.00      CHA1  
ATOM   3090  HB1 HYP C 248       3.063  23.837-254.058  0.00  0.00      CHA1  
ATOM   3091  HB2 HYP C 248       4.531  24.426-254.856  0.00  0.00      CHA1  
ATOM   3092  CG  HYP C 248       2.816  25.083-255.939  0.00  0.00      CHA1  
ATOM   3093  HG  HYP C 248       3.161  24.495-256.816  0.00  0.00      CHA1  
ATOM   3094  OE  HYP C 248       1.389  24.843-255.707  0.00  0.00      CHA1  
ATOM   3095  HE  HYP C 248       0.930  25.122-256.503  0.00  0.00      CHA1  
ATOM   3096  C   HYP C 248       4.669  26.338-252.901  0.00  0.00      CHA1  
ATOM   3097  O   HYP C 248       5.578  26.900-253.472  0.00  0.00      CHA1  
ATOM   3098  N   GLY C 249       4.762  26.086-251.621  0.00  0.00      CHA1  
ATOM   3099  HN  GLY C 249       5.664  26.309-251.260  0.00  0.00      CHA1  
ATOM   3100  CA  GLY C 249       3.837  25.402-250.746  0.00  0.00      CHA1  
ATOM   3101  HA1 GLY C 249       2.911  25.147-251.241  0.00  0.00      CHA1  
ATOM   3102  HA2 GLY C 249       3.672  26.087-249.928  0.00  0.00      CHA1  
ATOM   3103  C   GLY C 249       4.435  24.068-250.165  0.00  0.00      CHA1  
ATOM   3104  O   GLY C 249       4.831  23.117-250.830  0.00  0.00      CHA1  
ATOM   3105  N   PHE C 250       4.380  24.126-248.874  0.00  0.00      CHA1  
ATOM   3106  HN  PHE C 250       4.087  24.942-248.382  0.00  0.00      CHA1  
ATOM   3107  CA  PHE C 250       4.891  23.059-248.021  0.00  0.00      CHA1  
ATOM   3108  HA  PHE C 250       5.094  22.121-248.517  0.00  0.00      CHA1  
ATOM   3109  CB  PHE C 250       6.259  23.534-247.268  0.00  0.00      CHA1  
ATOM   3110  HB1 PHE C 250       6.100  23.779-246.195  0.00  0.00      CHA1  
ATOM   3111  HB2 PHE C 250       6.980  22.690-247.223  0.00  0.00      CHA1  
ATOM   3112  CG  PHE C 250       6.804  24.784-247.851  0.00  0.00      CHA1  
ATOM   3113  CD1 PHE C 250       6.664  26.023-247.171  0.00  0.00      CHA1  
ATOM   3114  HD1 PHE C 250       6.154  26.157-246.228  0.00  0.00      CHA1  
ATOM   3115  CE1 PHE C 250       7.233  27.188-247.669  0.00  0.00      CHA1  
ATOM   3116  HE1 PHE C 250       7.242  28.163-247.206  0.00  0.00      CHA1  
ATOM   3117  CZ  PHE C 250       7.834  27.139-248.940  0.00  0.00      CHA1  
ATOM   3118  HZ  PHE C 250       8.091  28.083-249.398  0.00  0.00      CHA1  
ATOM   3119  CD2 PHE C 250       7.615  24.732-248.968  0.00  0.00      CHA1  
ATOM   3120  HD2 PHE C 250       7.850  23.834-249.521  0.00  0.00      CHA1  
ATOM   3121  CE2 PHE C 250       7.978  25.928-249.637  0.00  0.00      CHA1  
ATOM   3122  HE2 PHE C 250       8.552  25.872-250.550  0.00  0.00      CHA1  
ATOM   3123  C   PHE C 250       3.818  22.670-246.962  0.00  0.00      CHA1  
ATOM   3124  O   PHE C 250       2.796  23.400-246.877  0.00  0.00      CHA1  
ATOM   3125  N   HYP C 251       4.129  21.552-246.130  0.00  0.00      CHA1  
ATOM   3126  CD  HYP C 251       5.021  20.423-246.448  0.00  0.00      CHA1  
ATOM   3127  HD1 HYP C 251       6.004  20.809-246.793  0.00  0.00      CHA1  
ATOM   3128  HD2 HYP C 251       4.533  19.691-247.127  0.00  0.00      CHA1  
ATOM   3129  CA  HYP C 251       3.454  21.341-244.895  0.00  0.00      CHA1  
ATOM   3130  HA  HYP C 251       2.399  21.568-244.894  0.00  0.00      CHA1  
ATOM   3131  CB  HYP C 251       3.762  19.808-244.601  0.00  0.00      CHA1  
ATOM   3132  HB1 HYP C 251       3.125  19.145-245.225  0.00  0.00      CHA1  
ATOM   3133  HB2 HYP C 251       3.589  19.529-243.539  0.00  0.00      CHA1  
ATOM   3134  CG  HYP C 251       5.193  19.665-245.166  0.00  0.00      CHA1  
ATOM   3135  HG  HYP C 251       5.438  18.595-245.343  0.00  0.00      CHA1  
ATOM   3136  OE  HYP C 251       6.217  20.345-244.328  0.00  0.00      CHA1  
ATOM   3137  HE  HYP C 251       5.978  21.255-244.136  0.00  0.00      CHA1  
ATOM   3138  C   HYP C 251       4.128  22.173-243.741  0.00  0.00      CHA1  
ATOM   3139  O   HYP C 251       5.212  22.699-243.997  0.00  0.00      CHA1  
ATOM   3140  N   GLY C 252       3.520  22.109-242.506  0.00  0.00      CHA1  
ATOM   3141  HN  GLY C 252       2.674  21.619-242.313  0.00  0.00      CHA1  
ATOM   3142  CA  GLY C 252       4.351  22.566-241.324  0.00  0.00      CHA1  
ATOM   3143  HA1 GLY C 252       5.277  23.038-241.618  0.00  0.00      CHA1  
ATOM   3144  HA2 GLY C 252       4.362  21.772-240.592  0.00  0.00      CHA1  
ATOM   3145  C   GLY C 252       3.571  23.633-240.433  0.00  0.00      CHA1  
ATOM   3146  O   GLY C 252       4.244  24.078-239.525  0.00  0.00      CHA1  
ATOM   3147  N   ALA C 253       2.195  23.941-240.616  0.00  0.00      CHA1  
ATOM   3148  HN  ALA C 253       1.618  23.571-241.341  0.00  0.00      CHA1  
ATOM   3149  CA  ALA C 253       1.373  24.720-239.769  0.00  0.00      CHA1  
ATOM   3150  HA  ALA C 253       1.952  25.621-239.630  0.00  0.00      CHA1  
ATOM   3151  CB  ALA C 253       0.031  24.957-240.476  0.00  0.00      CHA1  
ATOM   3152  HB1 ALA C 253      -0.676  25.507-239.818  0.00  0.00      CHA1  
ATOM   3153  HB2 ALA C 253       0.144  25.493-241.442  0.00  0.00      CHA1  
ATOM   3154  HB3 ALA C 253      -0.436  23.950-240.533  0.00  0.00      CHA1  
ATOM   3155  C   ALA C 253       1.195  24.141-238.334  0.00  0.00      CHA1  
ATOM   3156  O   ALA C 253       1.196  22.889-238.103  0.00  0.00      CHA1  
ATOM   3157  N   ARG C 254       1.037  25.035-237.321  0.00  0.00      CHA1  
ATOM   3158  HN  ARG C 254       0.954  26.022-237.440  0.00  0.00      CHA1  
ATOM   3159  CA  ARG C 254       0.986  24.634-235.898  0.00  0.00      CHA1  
ATOM   3160  HA  ARG C 254       0.610  23.626-235.801  0.00  0.00      CHA1  
ATOM   3161  CB  ARG C 254       2.338  24.743-235.134  0.00  0.00      CHA1  
ATOM   3162  HB1 ARG C 254       2.038  24.744-234.065  0.00  0.00      CHA1  
ATOM   3163  HB2 ARG C 254       2.988  23.849-235.247  0.00  0.00      CHA1  
ATOM   3164  CG  ARG C 254       3.165  25.926-235.572  0.00  0.00      CHA1  
ATOM   3165  HG1 ARG C 254       2.610  26.837-235.882  0.00  0.00      CHA1  
ATOM   3166  HG2 ARG C 254       3.692  26.389-234.711  0.00  0.00      CHA1  
ATOM   3167  CD  ARG C 254       4.159  25.612-236.631  0.00  0.00      CHA1  
ATOM   3168  HD1 ARG C 254       4.720  24.680-236.405  0.00  0.00      CHA1  
ATOM   3169  HD2 ARG C 254       3.613  25.388-237.572  0.00  0.00      CHA1  
ATOM   3170  NE  ARG C 254       5.145  26.696-236.827  0.00  0.00      CHA1  
ATOM   3171  HE  ARG C 254       5.133  27.576-236.352  0.00  0.00      CHA1  
ATOM   3172  CZ  ARG C 254       6.203  26.635-237.607  0.00  0.00      CHA1  
ATOM   3173  NH1 ARG C 254       6.346  25.572-238.358  0.00  0.00      CHA1  
ATOM   3174 HH11 ARG C 254       7.020  25.757-239.073  0.00  0.00      CHA1  
ATOM   3175 HH12 ARG C 254       5.479  25.135-238.598  0.00  0.00      CHA1  
ATOM   3176  NH2 ARG C 254       6.991  27.631-237.851  0.00  0.00      CHA1  
ATOM   3177 HH21 ARG C 254       7.777  27.524-238.459  0.00  0.00      CHA1  
ATOM   3178 HH22 ARG C 254       6.550  28.525-237.766  0.00  0.00      CHA1  
ATOM   3179  C   ARG C 254      -0.135  25.439-235.223  0.00  0.00      CHA1  
ATOM   3180  O   ARG C 254      -0.220  26.644-235.431  0.00  0.00      CHA1  
ATOM   3181  N   GLY C 255      -1.064  24.760-234.563  0.00  0.00      CHA1  
ATOM   3182  HN  GLY C 255      -1.120  23.771-234.679  0.00  0.00      CHA1  
ATOM   3183  CA  GLY C 255      -2.172  25.328-233.738  0.00  0.00      CHA1  
ATOM   3184  HA1 GLY C 255      -2.571  24.408-233.336  0.00  0.00      CHA1  
ATOM   3185  HA2 GLY C 255      -2.828  25.876-234.398  0.00  0.00      CHA1  
ATOM   3186  C   GLY C 255      -1.742  26.157-232.559  0.00  0.00      CHA1  
ATOM   3187  O   GLY C 255      -0.535  26.154-232.260  0.00  0.00      CHA1  
ATOM   3188  N   PRO C 256      -2.663  26.815-231.846  0.00  0.00      CHA1  
ATOM   3189  CD  PRO C 256      -4.088  27.040-232.268  0.00  0.00      CHA1  
ATOM   3190  HD1 PRO C 256      -4.692  26.143-232.011  0.00  0.00      CHA1  
ATOM   3191  HD2 PRO C 256      -4.066  27.399-233.319  0.00  0.00      CHA1  
ATOM   3192  CA  PRO C 256      -2.311  27.536-230.624  0.00  0.00      CHA1  
ATOM   3193  HA  PRO C 256      -1.508  28.189-230.932  0.00  0.00      CHA1  
ATOM   3194  CB  PRO C 256      -3.639  28.206-230.144  0.00  0.00      CHA1  
ATOM   3195  HB1 PRO C 256      -3.453  29.206-229.696  0.00  0.00      CHA1  
ATOM   3196  HB2 PRO C 256      -4.226  27.448-229.584  0.00  0.00      CHA1  
ATOM   3197  CG  PRO C 256      -4.545  28.297-231.402  0.00  0.00      CHA1  
ATOM   3198  HG1 PRO C 256      -4.386  29.147-232.100  0.00  0.00      CHA1  
ATOM   3199  HG2 PRO C 256      -5.621  28.443-231.165  0.00  0.00      CHA1  
ATOM   3200  C   PRO C 256      -1.724  26.783-229.462  0.00  0.00      CHA1  
ATOM   3201  O   PRO C 256      -2.089  25.620-229.417  0.00  0.00      CHA1  
ATOM   3202  N   SER C 257      -1.023  27.464-228.519  0.00  0.00      CHA1  
ATOM   3203  HN  SER C 257      -0.696  28.391-228.686  0.00  0.00      CHA1  
ATOM   3204  CA  SER C 257      -0.647  26.763-227.262  0.00  0.00      CHA1  
ATOM   3205  HA  SER C 257       0.100  26.009-227.463  0.00  0.00      CHA1  
ATOM   3206  CB  SER C 257      -0.132  27.745-226.239  0.00  0.00      CHA1  
ATOM   3207  HB1 SER C 257      -0.852  28.584-226.127  0.00  0.00      CHA1  
ATOM   3208  HB2 SER C 257       0.029  27.249-225.257  0.00  0.00      CHA1  
ATOM   3209  OG  SER C 257       1.097  28.369-226.444  0.00  0.00      CHA1  
ATOM   3210  HG1 SER C 257       1.773  27.713-226.256  0.00  0.00      CHA1  
ATOM   3211  C   SER C 257      -1.828  26.063-226.625  0.00  0.00      CHA1  
ATOM   3212  O   SER C 257      -2.856  26.753-226.438  0.00  0.00      CHA1  
ATOM   3213  N   GLY C 258      -1.636  24.781-226.355  0.00  0.00      CHA1  
ATOM   3214  HN  GLY C 258      -0.789  24.482-226.789  0.00  0.00      CHA1  
ATOM   3215  CA  GLY C 258      -2.696  23.897-225.806  0.00  0.00      CHA1  
ATOM   3216  HA1 GLY C 258      -2.246  22.951-225.543  0.00  0.00      CHA1  
ATOM   3217  HA2 GLY C 258      -3.372  23.874-226.648  0.00  0.00      CHA1  
ATOM   3218  C   GLY C 258      -3.369  24.339-224.538  0.00  0.00      CHA1  
ATOM   3219  O   GLY C 258      -2.962  25.301-223.888  0.00  0.00      CHA1  
ATOM   3220  N   PRO C 259      -4.394  23.688-224.038  0.00  0.00      CHA1  
ATOM   3221  CD  PRO C 259      -4.969  22.552-224.703  0.00  0.00      CHA1  
ATOM   3222  HD1 PRO C 259      -4.287  21.694-224.527  0.00  0.00      CHA1  
ATOM   3223  HD2 PRO C 259      -5.112  22.645-225.801  0.00  0.00      CHA1  
ATOM   3224  CA  PRO C 259      -5.363  24.318-223.122  0.00  0.00      CHA1  
ATOM   3225  HA  PRO C 259      -5.289  25.386-223.265  0.00  0.00      CHA1  
ATOM   3226  CB  PRO C 259      -6.703  23.734-223.659  0.00  0.00      CHA1  
ATOM   3227  HB1 PRO C 259      -6.901  24.372-224.546  0.00  0.00      CHA1  
ATOM   3228  HB2 PRO C 259      -7.513  23.953-222.931  0.00  0.00      CHA1  
ATOM   3229  CG  PRO C 259      -6.344  22.279-224.177  0.00  0.00      CHA1  
ATOM   3230  HG1 PRO C 259      -7.157  21.938-224.853  0.00  0.00      CHA1  
ATOM   3231  HG2 PRO C 259      -6.425  21.596-223.304  0.00  0.00      CHA1  
ATOM   3232  C   PRO C 259      -5.066  23.993-221.668  0.00  0.00      CHA1  
ATOM   3233  O   PRO C 259      -4.449  22.961-221.302  0.00  0.00      CHA1  
ATOM   3234  N   GLN C 260      -5.517  24.814-220.802  0.00  0.00      CHA1  
ATOM   3235  HN  GLN C 260      -5.997  25.651-221.054  0.00  0.00      CHA1  
ATOM   3236  CA  GLN C 260      -5.288  24.651-219.356  0.00  0.00      CHA1  
ATOM   3237  HA  GLN C 260      -5.159  23.587-219.229  0.00  0.00      CHA1  
ATOM   3238  CB  GLN C 260      -4.116  25.464-218.754  0.00  0.00      CHA1  
ATOM   3239  HB1 GLN C 260      -4.067  26.539-219.033  0.00  0.00      CHA1  
ATOM   3240  HB2 GLN C 260      -4.068  25.564-217.648  0.00  0.00      CHA1  
ATOM   3241  CG  GLN C 260      -2.738  24.968-219.085  0.00  0.00      CHA1  
ATOM   3242  HG1 GLN C 260      -2.439  25.052-220.152  0.00  0.00      CHA1  
ATOM   3243  HG2 GLN C 260      -2.004  25.561-218.498  0.00  0.00      CHA1  
ATOM   3244  CD  GLN C 260      -2.497  23.564-218.532  0.00  0.00      CHA1  
ATOM   3245  OE1 GLN C 260      -3.208  23.103-217.628  0.00  0.00      CHA1  
ATOM   3246  NE2 GLN C 260      -1.265  22.865-218.850  0.00  0.00      CHA1  
ATOM   3247 HE21 GLN C 260      -1.006  23.000-219.807  0.00  0.00      CHA1  
ATOM   3248 HE22 GLN C 260      -1.104  21.946-218.490  0.00  0.00      CHA1  
ATOM   3249  C   GLN C 260      -6.482  25.061-218.575  0.00  0.00      CHA1  
ATOM   3250  O   GLN C 260      -7.156  26.068-218.735  0.00  0.00      CHA1  
ATOM   3251  N   GLY C 261      -6.935  24.285-217.541  0.00  0.00      CHA1  
ATOM   3252  HN  GLY C 261      -6.345  23.537-217.248  0.00  0.00      CHA1  
ATOM   3253  CA  GLY C 261      -8.179  24.418-216.814  0.00  0.00      CHA1  
ATOM   3254  HA1 GLY C 261      -8.758  23.578-217.168  0.00  0.00      CHA1  
ATOM   3255  HA2 GLY C 261      -8.708  25.339-217.008  0.00  0.00      CHA1  
ATOM   3256  C   GLY C 261      -7.859  24.280-215.390  0.00  0.00      CHA1  
ATOM   3257  O   GLY C 261      -6.840  23.699-215.028  0.00  0.00      CHA1  
ATOM   3258  N   PRO C 262      -8.712  24.834-214.479  0.00  0.00      CHA1  
ATOM   3259  CD  PRO C 262      -9.824  25.765-214.711  0.00  0.00      CHA1  
ATOM   3260  HD1 PRO C 262     -10.593  25.222-215.300  0.00  0.00      CHA1  
ATOM   3261  HD2 PRO C 262      -9.400  26.615-215.288  0.00  0.00      CHA1  
ATOM   3262  CA  PRO C 262      -8.408  24.773-213.057  0.00  0.00      CHA1  
ATOM   3263  HA  PRO C 262      -7.352  24.779-212.831  0.00  0.00      CHA1  
ATOM   3264  CB  PRO C 262      -9.130  25.994-212.397  0.00  0.00      CHA1  
ATOM   3265  HB1 PRO C 262      -8.459  26.874-212.495  0.00  0.00      CHA1  
ATOM   3266  HB2 PRO C 262      -9.388  25.966-211.317  0.00  0.00      CHA1  
ATOM   3267  CG  PRO C 262     -10.330  26.339-213.367  0.00  0.00      CHA1  
ATOM   3268  HG1 PRO C 262     -10.472  27.435-213.477  0.00  0.00      CHA1  
ATOM   3269  HG2 PRO C 262     -11.267  25.805-213.097  0.00  0.00      CHA1  
ATOM   3270  C   PRO C 262      -8.976  23.497-212.389  0.00  0.00      CHA1  
ATOM   3271  O   PRO C 262     -10.123  23.569-211.967  0.00  0.00      CHA1  
ATOM   3272  N   GLY C 263      -8.134  22.414-212.429  0.00  0.00      CHA1  
ATOM   3273  HN  GLY C 263      -7.384  22.516-213.078  0.00  0.00      CHA1  
ATOM   3274  CA  GLY C 263      -8.541  21.203-211.793  0.00  0.00      CHA1  
ATOM   3275  HA1 GLY C 263      -8.907  20.542-212.565  0.00  0.00      CHA1  
ATOM   3276  HA2 GLY C 263      -9.387  21.353-211.138  0.00  0.00      CHA1  
ATOM   3277  C   GLY C 263      -7.472  20.605-211.048  0.00  0.00      CHA1  
ATOM   3278  O   GLY C 263      -7.718  19.611-210.453  0.00  0.00      CHA1  
ATOM   3279  N   GLY C 264      -6.228  21.135-211.074  0.00  0.00      CHA1  
ATOM   3280  HN  GLY C 264      -6.017  21.951-211.606  0.00  0.00      CHA1  
ATOM   3281  CA  GLY C 264      -5.168  20.449-210.354  0.00  0.00      CHA1  
ATOM   3282  HA1 GLY C 264      -5.550  20.216-209.371  0.00  0.00      CHA1  
ATOM   3283  HA2 GLY C 264      -4.338  21.138-210.305  0.00  0.00      CHA1  
ATOM   3284  C   GLY C 264      -4.736  19.184-211.012  0.00  0.00      CHA1  
ATOM   3285  O   GLY C 264      -4.623  19.156-212.249  0.00  0.00      CHA1  
ATOM   3286  N   PRO C 265      -4.414  18.089-210.285  0.00  0.00      CHA1  
ATOM   3287  CD  PRO C 265      -3.770  16.997-210.991  0.00  0.00      CHA1  
ATOM   3288  HD1 PRO C 265      -2.667  17.132-210.974  0.00  0.00      CHA1  
ATOM   3289  HD2 PRO C 265      -4.209  16.864-212.003  0.00  0.00      CHA1  
ATOM   3290  CA  PRO C 265      -4.414  17.795-208.866  0.00  0.00      CHA1  
ATOM   3291  HA  PRO C 265      -5.448  17.936-208.587  0.00  0.00      CHA1  
ATOM   3292  CB  PRO C 265      -3.917  16.364-208.701  0.00  0.00      CHA1  
ATOM   3293  HB1 PRO C 265      -4.619  15.803-208.048  0.00  0.00      CHA1  
ATOM   3294  HB2 PRO C 265      -2.868  16.291-208.341  0.00  0.00      CHA1  
ATOM   3295  CG  PRO C 265      -4.033  15.781-210.117  0.00  0.00      CHA1  
ATOM   3296  HG1 PRO C 265      -5.097  15.482-210.235  0.00  0.00      CHA1  
ATOM   3297  HG2 PRO C 265      -3.521  14.837-210.402  0.00  0.00      CHA1  
ATOM   3298  C   PRO C 265      -3.605  18.770-208.035  0.00  0.00      CHA1  
ATOM   3299  O   PRO C 265      -2.889  19.551-208.615  0.00  0.00      CHA1  
ATOM   3300  N   HYP C 266      -3.763  18.873-206.699  0.00  0.00      CHA1  
ATOM   3301  CD  HYP C 266      -4.923  18.262-206.000  0.00  0.00      CHA1  
ATOM   3302  HD1 HYP C 266      -5.789  18.749-206.497  0.00  0.00      CHA1  
ATOM   3303  HD2 HYP C 266      -4.942  17.153-206.056  0.00  0.00      CHA1  
ATOM   3304  CA  HYP C 266      -2.974  19.796-205.885  0.00  0.00      CHA1  
ATOM   3305  HA  HYP C 266      -2.763  20.768-206.304  0.00  0.00      CHA1  
ATOM   3306  CB  HYP C 266      -3.974  19.985-204.742  0.00  0.00      CHA1  
ATOM   3307  HB1 HYP C 266      -4.692  20.814-204.918  0.00  0.00      CHA1  
ATOM   3308  HB2 HYP C 266      -3.523  20.238-203.759  0.00  0.00      CHA1  
ATOM   3309  CG  HYP C 266      -4.805  18.751-204.607  0.00  0.00      CHA1  
ATOM   3310  HG  HYP C 266      -5.783  18.948-204.119  0.00  0.00      CHA1  
ATOM   3311  OE  HYP C 266      -4.055  17.815-203.887  0.00  0.00      CHA1  
ATOM   3312  HE  HYP C 266      -3.135  18.088-203.863  0.00  0.00      CHA1  
ATOM   3313  C   HYP C 266      -1.744  19.118-205.401  0.00  0.00      CHA1  
ATOM   3314  O   HYP C 266      -1.618  18.686-204.246  0.00  0.00      CHA1  
ATOM   3315  N   GLY C 267      -0.709  19.028-206.243  0.00  0.00      CHA1  
ATOM   3316  HN  GLY C 267      -0.798  19.447-207.143  0.00  0.00      CHA1  
ATOM   3317  CA  GLY C 267       0.504  18.215-206.066  0.00  0.00      CHA1  
ATOM   3318  HA1 GLY C 267       1.270  18.883-206.430  0.00  0.00      CHA1  
ATOM   3319  HA2 GLY C 267       0.158  17.359-206.627  0.00  0.00      CHA1  
ATOM   3320  C   GLY C 267       0.956  17.704-204.752  0.00  0.00      CHA1  
ATOM   3321  O   GLY C 267       0.997  16.452-204.627  0.00  0.00      CHA1  
ATOM   3322  N   PRO C 268       1.306  18.407-203.712  0.00  0.00      CHA1  
ATOM   3323  CD  PRO C 268       1.454  19.850-203.779  0.00  0.00      CHA1  
ATOM   3324  HD1 PRO C 268       0.469  20.364-203.801  0.00  0.00      CHA1  
ATOM   3325  HD2 PRO C 268       1.887  20.177-204.748  0.00  0.00      CHA1  
ATOM   3326  CA  PRO C 268       1.815  17.837-202.461  0.00  0.00      CHA1  
ATOM   3327  HA  PRO C 268       2.106  16.806-202.601  0.00  0.00      CHA1  
ATOM   3328  CB  PRO C 268       2.994  18.802-202.304  0.00  0.00      CHA1  
ATOM   3329  HB1 PRO C 268       3.821  18.637-203.028  0.00  0.00      CHA1  
ATOM   3330  HB2 PRO C 268       3.393  18.782-201.267  0.00  0.00      CHA1  
ATOM   3331  CG  PRO C 268       2.412  20.194-202.721  0.00  0.00      CHA1  
ATOM   3332  HG1 PRO C 268       3.224  20.872-203.060  0.00  0.00      CHA1  
ATOM   3333  HG2 PRO C 268       1.995  20.654-201.799  0.00  0.00      CHA1  
ATOM   3334  C   PRO C 268       0.867  17.868-201.287  0.00  0.00      CHA1  
ATOM   3335  O   PRO C 268       1.326  17.504-200.229  0.00  0.00      CHA1  
ATOM   3336  N   LYS C 269      -0.368  18.350-201.509  0.00  0.00      CHA1  
ATOM   3337  HN  LYS C 269      -0.605  18.442-202.473  0.00  0.00      CHA1  
ATOM   3338  CA  LYS C 269      -1.446  18.736-200.611  0.00  0.00      CHA1  
ATOM   3339  HA  LYS C 269      -1.819  19.564-201.195  0.00  0.00      CHA1  
ATOM   3340  CB  LYS C 269      -2.477  17.552-200.443  0.00  0.00      CHA1  
ATOM   3341  HB1 LYS C 269      -3.375  17.838-199.856  0.00  0.00      CHA1  
ATOM   3342  HB2 LYS C 269      -2.802  17.358-201.488  0.00  0.00      CHA1  
ATOM   3343  CG  LYS C 269      -1.882  16.104-199.951  0.00  0.00      CHA1  
ATOM   3344  HG1 LYS C 269      -2.568  15.336-200.368  0.00  0.00      CHA1  
ATOM   3345  HG2 LYS C 269      -0.981  15.888-200.565  0.00  0.00      CHA1  
ATOM   3346  CD  LYS C 269      -1.781  16.037-198.442  0.00  0.00      CHA1  
ATOM   3347  HD1 LYS C 269      -1.949  17.002-197.918  0.00  0.00      CHA1  
ATOM   3348  HD2 LYS C 269      -2.622  15.375-198.142  0.00  0.00      CHA1  
ATOM   3349  CE  LYS C 269      -0.450  15.376-198.073  0.00  0.00      CHA1  
ATOM   3350  HE1 LYS C 269      -0.704  14.865-197.120  0.00  0.00      CHA1  
ATOM   3351  HE2 LYS C 269      -0.307  14.664-198.914  0.00  0.00      CHA1  
ATOM   3352  NZ  LYS C 269       0.642  16.358-197.838  0.00  0.00      CHA1  
ATOM   3353  HZ1 LYS C 269       1.039  16.723-198.726  0.00  0.00      CHA1  
ATOM   3354  HZ2 LYS C 269       0.348  17.157-197.240  0.00  0.00      CHA1  
ATOM   3355  HZ3 LYS C 269       1.429  15.867-197.367  0.00  0.00      CHA1  
ATOM   3356  C   LYS C 269      -1.093  19.593-199.328  0.00  0.00      CHA1  
ATOM   3357  O   LYS C 269      -0.027  20.204-199.211  0.00  0.00      CHA1  
ATOM   3358  N   GLY C 270      -1.992  19.613-198.396  0.00  0.00      CHA1  
ATOM   3359  HN  GLY C 270      -2.889  19.202-198.538  0.00  0.00      CHA1  
ATOM   3360  CA  GLY C 270      -1.698  20.298-197.131  0.00  0.00      CHA1  
ATOM   3361  HA1 GLY C 270      -2.594  20.346-196.530  0.00  0.00      CHA1  
ATOM   3362  HA2 GLY C 270      -1.392  21.280-197.459  0.00  0.00      CHA1  
ATOM   3363  C   GLY C 270      -0.528  19.810-196.297  0.00  0.00      CHA1  
ATOM   3364  O   GLY C 270      -0.166  18.617-196.349  0.00  0.00      CHA1  
ATOM   3365  N   ASN C 271       0.108  20.698-195.486  0.00  0.00      CHA1  
ATOM   3366  HN  ASN C 271      -0.176  21.642-195.634  0.00  0.00      CHA1  
ATOM   3367  CA  ASN C 271       0.864  20.341-194.349  0.00  0.00      CHA1  
ATOM   3368  HA  ASN C 271       1.663  19.705-194.699  0.00  0.00      CHA1  
ATOM   3369  CB  ASN C 271       1.778  21.520-193.721  0.00  0.00      CHA1  
ATOM   3370  HB1 ASN C 271       2.518  21.102-193.005  0.00  0.00      CHA1  
ATOM   3371  HB2 ASN C 271       2.320  21.965-194.582  0.00  0.00      CHA1  
ATOM   3372  CG  ASN C 271       0.980  22.582-192.980  0.00  0.00      CHA1  
ATOM   3373  OD1 ASN C 271      -0.244  22.599-192.815  0.00  0.00      CHA1  
ATOM   3374  ND2 ASN C 271       1.885  23.505-192.441  0.00  0.00      CHA1  
ATOM   3375 HD21 ASN C 271       1.581  24.370-192.042  0.00  0.00      CHA1  
ATOM   3376 HD22 ASN C 271       2.802  23.445-192.835  0.00  0.00      CHA1  
ATOM   3377  C   ASN C 271       0.059  19.479-193.277  0.00  0.00      CHA1  
ATOM   3378  O   ASN C 271      -1.168  19.268-193.300  0.00  0.00      CHA1  
ATOM   3379  N   SER C 272       0.748  18.973-192.282  0.00  0.00      CHA1  
ATOM   3380  HN  SER C 272       1.737  19.069-192.195  0.00  0.00      CHA1  
ATOM   3381  CA  SER C 272       0.060  18.363-191.253  0.00  0.00      CHA1  
ATOM   3382  HA  SER C 272      -0.561  17.573-191.649  0.00  0.00      CHA1  
ATOM   3383  CB  SER C 272       1.018  17.446-190.466  0.00  0.00      CHA1  
ATOM   3384  HB1 SER C 272       0.493  17.017-189.586  0.00  0.00      CHA1  
ATOM   3385  HB2 SER C 272       1.318  16.629-191.156  0.00  0.00      CHA1  
ATOM   3386  OG  SER C 272       2.191  18.137-190.047  0.00  0.00      CHA1  
ATOM   3387  HG1 SER C 272       2.846  18.002-190.737  0.00  0.00      CHA1  
ATOM   3388  C   SER C 272      -0.667  19.149-190.207  0.00  0.00      CHA1  
ATOM   3389  O   SER C 272      -0.385  20.275-189.830  0.00  0.00      CHA1  
ATOM   3390  N   GLY C 273      -1.657  18.439-189.582  0.00  0.00      CHA1  
ATOM   3391  HN  GLY C 273      -1.818  17.495-189.858  0.00  0.00      CHA1  
ATOM   3392  CA  GLY C 273      -2.789  19.057-188.880  0.00  0.00      CHA1  
ATOM   3393  HA1 GLY C 273      -3.602  18.348-188.838  0.00  0.00      CHA1  
ATOM   3394  HA2 GLY C 273      -2.908  20.018-189.358  0.00  0.00      CHA1  
ATOM   3395  C   GLY C 273      -2.463  19.547-187.545  0.00  0.00      CHA1  
ATOM   3396  O   GLY C 273      -1.347  19.983-187.248  0.00  0.00      CHA1  
ATOM   3397  N   GLU C 274      -3.481  19.651-186.645  0.00  0.00      CHA1  
ATOM   3398  HN  GLU C 274      -4.412  19.477-186.956  0.00  0.00      CHA1  
ATOM   3399  CA  GLU C 274      -3.360  20.007-185.296  0.00  0.00      CHA1  
ATOM   3400  HA  GLU C 274      -2.969  21.012-185.241  0.00  0.00      CHA1  
ATOM   3401  CB  GLU C 274      -4.800  19.920-184.653  0.00  0.00      CHA1  
ATOM   3402  HB1 GLU C 274      -5.262  18.928-184.842  0.00  0.00      CHA1  
ATOM   3403  HB2 GLU C 274      -4.634  20.150-183.579  0.00  0.00      CHA1  
ATOM   3404  CG  GLU C 274      -5.807  21.028-185.125  0.00  0.00      CHA1  
ATOM   3405  HG1 GLU C 274      -5.408  22.014-184.805  0.00  0.00      CHA1  
ATOM   3406  HG2 GLU C 274      -5.891  21.105-186.231  0.00  0.00      CHA1  
ATOM   3407  CD  GLU C 274      -7.226  21.014-184.416  0.00  0.00      CHA1  
ATOM   3408  OE1 GLU C 274      -7.678  21.961-183.811  0.00  0.00      CHA1  
ATOM   3409  OE2 GLU C 274      -7.945  20.022-184.434  0.00  0.00      CHA1  
ATOM   3410  C   GLU C 274      -2.373  19.215-184.499  0.00  0.00      CHA1  
ATOM   3411  O   GLU C 274      -2.563  18.087-184.210  0.00  0.00      CHA1  
ATOM   3412  N   HYP C 275      -1.270  19.770-184.017  0.00  0.00      CHA1  
ATOM   3413  CD  HYP C 275      -0.671  21.037-184.350  0.00  0.00      CHA1  
ATOM   3414  HD1 HYP C 275      -1.048  21.744-183.580  0.00  0.00      CHA1  
ATOM   3415  HD2 HYP C 275      -0.893  21.354-185.391  0.00  0.00      CHA1  
ATOM   3416  CA  HYP C 275      -0.410  19.017-183.093  0.00  0.00      CHA1  
ATOM   3417  HA  HYP C 275       0.031  18.125-183.514  0.00  0.00      CHA1  
ATOM   3418  CB  HYP C 275       0.744  20.030-182.861  0.00  0.00      CHA1  
ATOM   3419  HB1 HYP C 275       1.702  19.528-182.607  0.00  0.00      CHA1  
ATOM   3420  HB2 HYP C 275       0.582  20.715-182.001  0.00  0.00      CHA1  
ATOM   3421  CG  HYP C 275       0.760  20.808-184.112  0.00  0.00      CHA1  
ATOM   3422  HG  HYP C 275       1.332  21.746-183.946  0.00  0.00      CHA1  
ATOM   3423  OE  HYP C 275       1.415  20.031-185.116  0.00  0.00      CHA1  
ATOM   3424  HE  HYP C 275       1.508  19.149-184.749  0.00  0.00      CHA1  
ATOM   3425  C   HYP C 275      -1.113  18.534-181.806  0.00  0.00      CHA1  
ATOM   3426  O   HYP C 275      -1.075  19.338-180.856  0.00  0.00      CHA1  
ATOM   3427  N   GLY C 276      -1.638  17.239-181.637  0.00  0.00      CHA1  
ATOM   3428  HN  GLY C 276      -1.651  16.569-182.374  0.00  0.00      CHA1  
ATOM   3429  CA  GLY C 276      -2.077  16.772-180.276  0.00  0.00      CHA1  
ATOM   3430  HA1 GLY C 276      -1.267  16.594-179.584  0.00  0.00      CHA1  
ATOM   3431  HA2 GLY C 276      -2.547  15.800-180.258  0.00  0.00      CHA1  
ATOM   3432  C   GLY C 276      -3.236  17.480-179.654  0.00  0.00      CHA1  
ATOM   3433  O   GLY C 276      -3.755  17.087-178.614  0.00  0.00      CHA1  
ATOM   3434  N   ALA C 277      -3.793  18.495-180.351  0.00  0.00      CHA1  
ATOM   3435  HN  ALA C 277      -3.536  18.679-181.297  0.00  0.00      CHA1  
ATOM   3436  CA  ALA C 277      -4.911  19.384-179.913  0.00  0.00      CHA1  
ATOM   3437  HA  ALA C 277      -4.526  20.335-180.250  0.00  0.00      CHA1  
ATOM   3438  CB  ALA C 277      -6.284  19.195-180.742  0.00  0.00      CHA1  
ATOM   3439  HB1 ALA C 277      -6.932  18.341-180.452  0.00  0.00      CHA1  
ATOM   3440  HB2 ALA C 277      -6.855  20.143-180.842  0.00  0.00      CHA1  
ATOM   3441  HB3 ALA C 277      -5.952  18.956-181.776  0.00  0.00      CHA1  
ATOM   3442  C   ALA C 277      -5.357  19.473-178.388  0.00  0.00      CHA1  
ATOM   3443  O   ALA C 277      -6.301  18.809-178.051  0.00  0.00      CHA1  
ATOM   3444  N   HYP C 278      -4.699  20.155-177.435  0.00  0.00      CHA1  
ATOM   3445  CD  HYP C 278      -3.350  20.736-177.701  0.00  0.00      CHA1  
ATOM   3446  HD1 HYP C 278      -2.608  19.921-177.842  0.00  0.00      CHA1  
ATOM   3447  HD2 HYP C 278      -3.407  21.376-178.607  0.00  0.00      CHA1  
ATOM   3448  CA  HYP C 278      -4.638  19.685-175.997  0.00  0.00      CHA1  
ATOM   3449  HA  HYP C 278      -4.352  18.648-176.093  0.00  0.00      CHA1  
ATOM   3450  CB  HYP C 278      -3.463  20.517-175.407  0.00  0.00      CHA1  
ATOM   3451  HB1 HYP C 278      -2.679  19.766-175.172  0.00  0.00      CHA1  
ATOM   3452  HB2 HYP C 278      -3.677  21.137-174.510  0.00  0.00      CHA1  
ATOM   3453  CG  HYP C 278      -3.013  21.510-176.495  0.00  0.00      CHA1  
ATOM   3454  HG  HYP C 278      -1.946  21.783-176.349  0.00  0.00      CHA1  
ATOM   3455  OE  HYP C 278      -3.881  22.641-176.316  0.00  0.00      CHA1  
ATOM   3456  HE  HYP C 278      -4.725  22.487-176.747  0.00  0.00      CHA1  
ATOM   3457  C   HYP C 278      -5.875  19.693-175.189  0.00  0.00      CHA1  
ATOM   3458  O   HYP C 278      -5.905  19.093-174.146  0.00  0.00      CHA1  
ATOM   3459  N   GLY C 279      -6.973  20.368-175.589  0.00  0.00      CHA1  
ATOM   3460  HN  GLY C 279      -6.867  20.891-176.431  0.00  0.00      CHA1  
ATOM   3461  CA  GLY C 279      -8.252  20.541-174.828  0.00  0.00      CHA1  
ATOM   3462  HA1 GLY C 279      -8.399  19.561-174.397  0.00  0.00      CHA1  
ATOM   3463  HA2 GLY C 279      -8.965  20.868-175.570  0.00  0.00      CHA1  
ATOM   3464  C   GLY C 279      -8.249  21.394-173.592  0.00  0.00      CHA1  
ATOM   3465  O   GLY C 279      -7.322  21.461-172.809  0.00  0.00      CHA1  
ATOM   3466  N   SER C 280      -9.354  22.136-173.331  0.00  0.00      CHA1  
ATOM   3467  HN  SER C 280     -10.050  22.220-174.040  0.00  0.00      CHA1  
ATOM   3468  CA  SER C 280      -9.575  22.829-172.082  0.00  0.00      CHA1  
ATOM   3469  HA  SER C 280      -8.659  23.303-171.761  0.00  0.00      CHA1  
ATOM   3470  CB  SER C 280     -10.700  23.867-172.175  0.00  0.00      CHA1  
ATOM   3471  HB1 SER C 280     -10.715  24.093-173.262  0.00  0.00      CHA1  
ATOM   3472  HB2 SER C 280     -11.692  23.598-171.754  0.00  0.00      CHA1  
ATOM   3473  OG  SER C 280     -10.296  25.106-171.608  0.00  0.00      CHA1  
ATOM   3474  HG1 SER C 280     -10.610  24.942-170.716  0.00  0.00      CHA1  
ATOM   3475  C   SER C 280      -9.908  21.836-170.989  0.00  0.00      CHA1  
ATOM   3476  O   SER C 280     -10.912  21.099-171.169  0.00  0.00      CHA1  
ATOM   3477  N   LYS C 281      -9.107  21.912-169.874  0.00  0.00      CHA1  
ATOM   3478  HN  LYS C 281      -8.283  22.473-169.839  0.00  0.00      CHA1  
ATOM   3479  CA  LYS C 281      -9.345  21.149-168.667  0.00  0.00      CHA1  
ATOM   3480  HA  LYS C 281      -8.342  21.057-168.277  0.00  0.00      CHA1  
ATOM   3481  CB  LYS C 281     -10.214  21.912-167.639  0.00  0.00      CHA1  
ATOM   3482  HB1 LYS C 281     -11.286  22.098-167.864  0.00  0.00      CHA1  
ATOM   3483  HB2 LYS C 281     -10.256  21.384-166.663  0.00  0.00      CHA1  
ATOM   3484  CG  LYS C 281      -9.376  23.182-167.311  0.00  0.00      CHA1  
ATOM   3485  HG1 LYS C 281      -8.268  23.135-167.381  0.00  0.00      CHA1  
ATOM   3486  HG2 LYS C 281      -9.776  23.914-168.045  0.00  0.00      CHA1  
ATOM   3487  CD  LYS C 281      -9.655  23.925-165.961  0.00  0.00      CHA1  
ATOM   3488  HD1 LYS C 281      -9.356  23.279-165.108  0.00  0.00      CHA1  
ATOM   3489  HD2 LYS C 281      -9.013  24.828-166.044  0.00  0.00      CHA1  
ATOM   3490  CE  LYS C 281     -11.130  24.399-165.732  0.00  0.00      CHA1  
ATOM   3491  HE1 LYS C 281     -11.189  25.166-164.931  0.00  0.00      CHA1  
ATOM   3492  HE2 LYS C 281     -11.522  24.902-166.642  0.00  0.00      CHA1  
ATOM   3493  NZ  LYS C 281     -12.166  23.454-165.352  0.00  0.00      CHA1  
ATOM   3494  HZ1 LYS C 281     -12.563  23.485-164.391  0.00  0.00      CHA1  
ATOM   3495  HZ2 LYS C 281     -13.057  23.787-165.772  0.00  0.00      CHA1  
ATOM   3496  HZ3 LYS C 281     -11.984  22.470-165.636  0.00  0.00      CHA1  
ATOM   3497  C   LYS C 281      -9.805  19.733-168.889  0.00  0.00      CHA1  
ATOM   3498  O   LYS C 281     -10.930  19.352-168.623  0.00  0.00      CHA1  
ATOM   3499  N   GLY C 282      -8.822  19.038-169.583  0.00  0.00      CHA1  
ATOM   3500  HN  GLY C 282      -8.116  19.730-169.706  0.00  0.00      CHA1  
ATOM   3501  CA  GLY C 282      -8.853  17.698-170.150  0.00  0.00      CHA1  
ATOM   3502  HA1 GLY C 282      -7.961  17.491-170.721  0.00  0.00      CHA1  
ATOM   3503  HA2 GLY C 282      -9.719  17.753-170.793  0.00  0.00      CHA1  
ATOM   3504  C   GLY C 282      -9.096  16.466-169.370  0.00  0.00      CHA1  
ATOM   3505  O   GLY C 282      -9.009  16.477-168.206  0.00  0.00      CHA1  
ATOM   3506  N   ASP C 283      -9.311  15.293-170.061  0.00  0.00      CHA1  
ATOM   3507  HN  ASP C 283      -9.358  15.414-171.050  0.00  0.00      CHA1  
ATOM   3508  CA  ASP C 283      -9.410  13.858-169.735  0.00  0.00      CHA1  
ATOM   3509  HA  ASP C 283     -10.417  13.634-169.418  0.00  0.00      CHA1  
ATOM   3510  CB  ASP C 283      -9.184  13.056-171.035  0.00  0.00      CHA1  
ATOM   3511  HB1 ASP C 283      -8.158  13.173-171.445  0.00  0.00      CHA1  
ATOM   3512  HB2 ASP C 283      -9.378  11.989-170.792  0.00  0.00      CHA1  
ATOM   3513  CG  ASP C 283     -10.035  13.549-172.249  0.00  0.00      CHA1  
ATOM   3514  OD1 ASP C 283     -10.479  12.695-172.953  0.00  0.00      CHA1  
ATOM   3515  OD2 ASP C 283     -10.140  14.748-172.497  0.00  0.00      CHA1  
ATOM   3516  C   ASP C 283      -8.580  13.430-168.497  0.00  0.00      CHA1  
ATOM   3517  O   ASP C 283      -7.452  13.863-168.286  0.00  0.00      CHA1  
ATOM   3518  N   THR C 284      -9.275  12.628-167.680  0.00  0.00      CHA1  
ATOM   3519  HN  THR C 284     -10.155  12.248-167.954  0.00  0.00      CHA1  
ATOM   3520  CA  THR C 284      -8.923  12.452-166.268  0.00  0.00      CHA1  
ATOM   3521  HA  THR C 284      -8.152  13.163-166.010  0.00  0.00      CHA1  
ATOM   3522  CB  THR C 284     -10.009  12.554-165.193  0.00  0.00      CHA1  
ATOM   3523  HB  THR C 284      -9.511  12.279-164.239  0.00  0.00      CHA1  
ATOM   3524  OG1 THR C 284     -11.058  11.613-165.201  0.00  0.00      CHA1  
ATOM   3525  HG1 THR C 284     -10.651  10.814-165.543  0.00  0.00      CHA1  
ATOM   3526  CG2 THR C 284     -10.490  14.010-165.172  0.00  0.00      CHA1  
ATOM   3527 HG21 THR C 284      -9.577  14.641-165.219  0.00  0.00      CHA1  
ATOM   3528 HG22 THR C 284     -11.043  14.219-166.112  0.00  0.00      CHA1  
ATOM   3529 HG23 THR C 284     -11.044  14.234-164.235  0.00  0.00      CHA1  
ATOM   3530  C   THR C 284      -8.248  11.045-166.012  0.00  0.00      CHA1  
ATOM   3531  O   THR C 284      -8.802   9.973-166.228  0.00  0.00      CHA1  
ATOM   3532  N   GLY C 285      -7.044  11.070-165.454  0.00  0.00      CHA1  
ATOM   3533  HN  GLY C 285      -6.504  11.895-165.305  0.00  0.00      CHA1  
ATOM   3534  CA  GLY C 285      -6.327   9.985-164.893  0.00  0.00      CHA1  
ATOM   3535  HA1 GLY C 285      -5.265  10.184-164.876  0.00  0.00      CHA1  
ATOM   3536  HA2 GLY C 285      -6.402   9.117-165.530  0.00  0.00      CHA1  
ATOM   3537  C   GLY C 285      -6.707   9.641-163.466  0.00  0.00      CHA1  
ATOM   3538  O   GLY C 285      -7.748  10.130-162.905  0.00  0.00      CHA1  
ATOM   3539  N   ALA C 286      -5.874   8.860-162.784  0.00  0.00      CHA1  
ATOM   3540  HN  ALA C 286      -4.977   8.617-163.146  0.00  0.00      CHA1  
ATOM   3541  CA  ALA C 286      -6.081   8.425-161.338  0.00  0.00      CHA1  
ATOM   3542  HA  ALA C 286      -6.977   7.825-161.269  0.00  0.00      CHA1  
ATOM   3543  CB  ALA C 286      -4.814   7.704-160.852  0.00  0.00      CHA1  
ATOM   3544  HB1 ALA C 286      -4.415   7.084-161.683  0.00  0.00      CHA1  
ATOM   3545  HB2 ALA C 286      -3.970   8.399-160.653  0.00  0.00      CHA1  
ATOM   3546  HB3 ALA C 286      -4.974   7.057-159.963  0.00  0.00      CHA1  
ATOM   3547  C   ALA C 286      -6.641   9.374-160.295  0.00  0.00      CHA1  
ATOM   3548  O   ALA C 286      -6.404  10.590-160.275  0.00  0.00      CHA1  
ATOM   3549  N   LYS C 287      -7.287   8.922-159.218  0.00  0.00      CHA1  
ATOM   3550  HN  LYS C 287      -7.268   7.926-159.169  0.00  0.00      CHA1  
ATOM   3551  CA  LYS C 287      -7.905   9.728-158.078  0.00  0.00      CHA1  
ATOM   3552  HA  LYS C 287      -8.754  10.300-158.421  0.00  0.00      CHA1  
ATOM   3553  CB  LYS C 287      -8.478   8.901-156.959  0.00  0.00      CHA1  
ATOM   3554  HB1 LYS C 287      -7.793   8.124-156.557  0.00  0.00      CHA1  
ATOM   3555  HB2 LYS C 287      -8.696   9.509-156.055  0.00  0.00      CHA1  
ATOM   3556  CG  LYS C 287      -9.725   7.987-157.385  0.00  0.00      CHA1  
ATOM   3557  HG1 LYS C 287      -9.475   7.261-158.187  0.00  0.00      CHA1  
ATOM   3558  HG2 LYS C 287      -9.959   7.405-156.468  0.00  0.00      CHA1  
ATOM   3559  CD  LYS C 287     -10.983   8.797-157.718  0.00  0.00      CHA1  
ATOM   3560  HD1 LYS C 287     -10.885   9.546-158.533  0.00  0.00      CHA1  
ATOM   3561  HD2 LYS C 287     -11.823   8.174-158.093  0.00  0.00      CHA1  
ATOM   3562  CE  LYS C 287     -11.628   9.593-156.575  0.00  0.00      CHA1  
ATOM   3563  HE1 LYS C 287     -11.014  10.470-156.278  0.00  0.00      CHA1  
ATOM   3564  HE2 LYS C 287     -12.659   9.944-156.795  0.00  0.00      CHA1  
ATOM   3565  NZ  LYS C 287     -11.710   8.705-155.412  0.00  0.00      CHA1  
ATOM   3566  HZ1 LYS C 287     -10.797   8.717-154.913  0.00  0.00      CHA1  
ATOM   3567  HZ2 LYS C 287     -12.473   9.013-154.777  0.00  0.00      CHA1  
ATOM   3568  HZ3 LYS C 287     -12.028   7.773-155.747  0.00  0.00      CHA1  
ATOM   3569  C   LYS C 287      -6.743  10.558-157.399  0.00  0.00      CHA1  
ATOM   3570  O   LYS C 287      -6.936  11.623-156.764  0.00  0.00      CHA1  
ATOM   3571  N   GLY C 288      -5.532  10.017-157.334  0.00  0.00      CHA1  
ATOM   3572  HN  GLY C 288      -5.360   9.235-157.929  0.00  0.00      CHA1  
ATOM   3573  CA  GLY C 288      -4.273  10.644-156.794  0.00  0.00      CHA1  
ATOM   3574  HA1 GLY C 288      -4.097  11.636-157.182  0.00  0.00      CHA1  
ATOM   3575  HA2 GLY C 288      -3.516   9.939-157.105  0.00  0.00      CHA1  
ATOM   3576  C   GLY C 288      -4.210  10.709-155.245  0.00  0.00      CHA1  
ATOM   3577  O   GLY C 288      -3.666   9.767-154.677  0.00  0.00      CHA1  
ATOM   3578  N   GLU C 289      -4.598  11.887-154.719  0.00  0.00      CHA1  
ATOM   3579  HN  GLU C 289      -4.928  12.568-155.367  0.00  0.00      CHA1  
ATOM   3580  CA  GLU C 289      -4.599  12.172-153.276  0.00  0.00      CHA1  
ATOM   3581  HA  GLU C 289      -3.700  11.755-152.847  0.00  0.00      CHA1  
ATOM   3582  CB  GLU C 289      -4.554  13.674-153.329  0.00  0.00      CHA1  
ATOM   3583  HB1 GLU C 289      -3.676  13.963-153.945  0.00  0.00      CHA1  
ATOM   3584  HB2 GLU C 289      -5.451  13.996-153.901  0.00  0.00      CHA1  
ATOM   3585  CG  GLU C 289      -4.504  14.400-151.890  0.00  0.00      CHA1  
ATOM   3586  HG1 GLU C 289      -5.305  13.951-151.265  0.00  0.00      CHA1  
ATOM   3587  HG2 GLU C 289      -3.465  14.287-151.513  0.00  0.00      CHA1  
ATOM   3588  CD  GLU C 289      -4.907  15.857-151.938  0.00  0.00      CHA1  
ATOM   3589  OE1 GLU C 289      -4.528  16.628-152.842  0.00  0.00      CHA1  
ATOM   3590  OE2 GLU C 289      -5.748  16.229-151.134  0.00  0.00      CHA1  
ATOM   3591  C   GLU C 289      -5.765  11.802-152.312  0.00  0.00      CHA1  
ATOM   3592  O   GLU C 289      -6.812  12.455-152.224  0.00  0.00      CHA1  
ATOM   3593  N   HYP C 290      -5.499  10.791-151.502  0.00  0.00      CHA1  
ATOM   3594  CD  HYP C 290      -5.106   9.453-151.935  0.00  0.00      CHA1  
ATOM   3595  HD1 HYP C 290      -4.004   9.471-152.073  0.00  0.00      CHA1  
ATOM   3596  HD2 HYP C 290      -5.588   9.116-152.878  0.00  0.00      CHA1  
ATOM   3597  CA  HYP C 290      -6.016  10.746-150.131  0.00  0.00      CHA1  
ATOM   3598  HA  HYP C 290      -7.074  10.949-150.213  0.00  0.00      CHA1  
ATOM   3599  CB  HYP C 290      -5.633   9.281-149.696  0.00  0.00      CHA1  
ATOM   3600  HB1 HYP C 290      -6.311   8.936-148.887  0.00  0.00      CHA1  
ATOM   3601  HB2 HYP C 290      -4.625   9.215-149.232  0.00  0.00      CHA1  
ATOM   3602  CG  HYP C 290      -5.648   8.476-150.967  0.00  0.00      CHA1  
ATOM   3603  HG  HYP C 290      -6.726   8.247-151.111  0.00  0.00      CHA1  
ATOM   3604  OE  HYP C 290      -4.976   7.216-150.995  0.00  0.00      CHA1  
ATOM   3605  HE  HYP C 290      -5.469   6.639-150.407  0.00  0.00      CHA1  
ATOM   3606  C   HYP C 290      -5.415  11.849-149.296  0.00  0.00      CHA1  
ATOM   3607  O   HYP C 290      -4.230  11.817-148.909  0.00  0.00      CHA1  
ATOM   3608  N   GLY C 291      -6.242  12.915-148.989  0.00  0.00      CHA1  
ATOM   3609  HN  GLY C 291      -7.185  12.908-149.313  0.00  0.00      CHA1  
ATOM   3610  CA  GLY C 291      -5.841  14.135-148.259  0.00  0.00      CHA1  
ATOM   3611  HA1 GLY C 291      -6.682  14.761-147.999  0.00  0.00      CHA1  
ATOM   3612  HA2 GLY C 291      -5.261  14.634-149.021  0.00  0.00      CHA1  
ATOM   3613  C   GLY C 291      -4.861  14.255-147.158  0.00  0.00      CHA1  
ATOM   3614  O   GLY C 291      -4.619  13.278-146.423  0.00  0.00      CHA1  
ATOM   3615  N   PRO C 292      -4.208  15.421-146.954  0.00  0.00      CHA1  
ATOM   3616  CD  PRO C 292      -4.772  16.685-147.497  0.00  0.00      CHA1  
ATOM   3617  HD1 PRO C 292      -5.839  16.655-147.187  0.00  0.00      CHA1  
ATOM   3618  HD2 PRO C 292      -4.652  16.790-148.596  0.00  0.00      CHA1  
ATOM   3619  CA  PRO C 292      -2.952  15.590-146.173  0.00  0.00      CHA1  
ATOM   3620  HA  PRO C 292      -2.212  14.997-146.690  0.00  0.00      CHA1  
ATOM   3621  CB  PRO C 292      -2.658  17.100-146.384  0.00  0.00      CHA1  
ATOM   3622  HB1 PRO C 292      -1.983  17.254-147.253  0.00  0.00      CHA1  
ATOM   3623  HB2 PRO C 292      -2.248  17.603-145.482  0.00  0.00      CHA1  
ATOM   3624  CG  PRO C 292      -4.066  17.739-146.598  0.00  0.00      CHA1  
ATOM   3625  HG1 PRO C 292      -4.027  18.746-147.066  0.00  0.00      CHA1  
ATOM   3626  HG2 PRO C 292      -4.604  17.740-145.625  0.00  0.00      CHA1  
ATOM   3627  C   PRO C 292      -2.954  15.003-144.749  0.00  0.00      CHA1  
ATOM   3628  O   PRO C 292      -3.863  15.340-144.014  0.00  0.00      CHA1  
ATOM   3629  N   VAL C 293      -1.830  14.303-144.321  0.00  0.00      CHA1  
ATOM   3630  HN  VAL C 293      -1.053  14.033-144.884  0.00  0.00      CHA1  
ATOM   3631  CA  VAL C 293      -1.750  13.983-142.904  0.00  0.00      CHA1  
ATOM   3632  HA  VAL C 293      -2.747  13.666-142.636  0.00  0.00      CHA1  
ATOM   3633  CB  VAL C 293      -0.683  12.909-142.794  0.00  0.00      CHA1  
ATOM   3634  HB  VAL C 293      -0.532  12.620-141.732  0.00  0.00      CHA1  
ATOM   3635  CG1 VAL C 293      -1.244  11.666-143.483  0.00  0.00      CHA1  
ATOM   3636 HG11 VAL C 293      -2.284  11.543-143.113  0.00  0.00      CHA1  
ATOM   3637 HG12 VAL C 293      -1.338  11.818-144.580  0.00  0.00      CHA1  
ATOM   3638 HG13 VAL C 293      -0.623  10.777-143.241  0.00  0.00      CHA1  
ATOM   3639  CG2 VAL C 293       0.680  13.409-143.356  0.00  0.00      CHA1  
ATOM   3640 HG21 VAL C 293       1.338  12.534-143.170  0.00  0.00      CHA1  
ATOM   3641 HG22 VAL C 293       0.692  13.626-144.446  0.00  0.00      CHA1  
ATOM   3642 HG23 VAL C 293       1.224  14.193-142.789  0.00  0.00      CHA1  
ATOM   3643  C   VAL C 293      -1.369  15.074-141.953  0.00  0.00      CHA1  
ATOM   3644  O   VAL C 293      -1.009  14.813-140.841  0.00  0.00      CHA1  
ATOM   3645  N   GLY C 294      -1.681  16.335-142.290  0.00  0.00      CHA1  
ATOM   3646  HN  GLY C 294      -2.130  16.503-143.164  0.00  0.00      CHA1  
ATOM   3647  CA  GLY C 294      -1.535  17.505-141.532  0.00  0.00      CHA1  
ATOM   3648  HA1 GLY C 294      -1.185  18.241-142.241  0.00  0.00      CHA1  
ATOM   3649  HA2 GLY C 294      -0.980  17.365-140.616  0.00  0.00      CHA1  
ATOM   3650  C   GLY C 294      -2.838  18.080-141.066  0.00  0.00      CHA1  
ATOM   3651  O   GLY C 294      -2.875  19.181-140.521  0.00  0.00      CHA1  
ATOM   3652  N   VAL C 295      -3.985  17.361-141.132  0.00  0.00      CHA1  
ATOM   3653  HN  VAL C 295      -4.010  16.477-141.593  0.00  0.00      CHA1  
ATOM   3654  CA  VAL C 295      -5.217  18.038-140.754  0.00  0.00      CHA1  
ATOM   3655  HA  VAL C 295      -5.188  19.052-141.124  0.00  0.00      CHA1  
ATOM   3656  CB  VAL C 295      -6.396  17.513-141.533  0.00  0.00      CHA1  
ATOM   3657  HB  VAL C 295      -6.190  16.438-141.720  0.00  0.00      CHA1  
ATOM   3658  CG1 VAL C 295      -7.798  17.718-140.905  0.00  0.00      CHA1  
ATOM   3659 HG11 VAL C 295      -8.028  17.146-139.981  0.00  0.00      CHA1  
ATOM   3660 HG12 VAL C 295      -7.984  18.795-140.706  0.00  0.00      CHA1  
ATOM   3661 HG13 VAL C 295      -8.514  17.432-141.705  0.00  0.00      CHA1  
ATOM   3662  CG2 VAL C 295      -6.426  18.193-142.899  0.00  0.00      CHA1  
ATOM   3663 HG21 VAL C 295      -6.644  19.282-142.914  0.00  0.00      CHA1  
ATOM   3664 HG22 VAL C 295      -5.470  18.280-143.458  0.00  0.00      CHA1  
ATOM   3665 HG23 VAL C 295      -7.104  17.653-143.595  0.00  0.00      CHA1  
ATOM   3666  C   VAL C 295      -5.418  18.264-139.233  0.00  0.00      CHA1  
ATOM   3667  O   VAL C 295      -5.172  17.291-138.483  0.00  0.00      CHA1  
ATOM   3668  N   GLN C 296      -5.715  19.439-138.765  0.00  0.00      CHA1  
ATOM   3669  HN  GLN C 296      -5.985  20.199-139.350  0.00  0.00      CHA1  
ATOM   3670  CA  GLN C 296      -5.681  19.840-137.373  0.00  0.00      CHA1  
ATOM   3671  HA  GLN C 296      -4.791  19.492-136.869  0.00  0.00      CHA1  
ATOM   3672  CB  GLN C 296      -5.839  21.415-137.220  0.00  0.00      CHA1  
ATOM   3673  HB1 GLN C 296      -4.980  21.884-137.745  0.00  0.00      CHA1  
ATOM   3674  HB2 GLN C 296      -6.810  21.729-137.661  0.00  0.00      CHA1  
ATOM   3675  CG  GLN C 296      -5.827  21.949-135.798  0.00  0.00      CHA1  
ATOM   3676  HG1 GLN C 296      -5.694  23.041-135.954  0.00  0.00      CHA1  
ATOM   3677  HG2 GLN C 296      -6.745  21.725-135.214  0.00  0.00      CHA1  
ATOM   3678  CD  GLN C 296      -4.610  21.370-135.053  0.00  0.00      CHA1  
ATOM   3679  OE1 GLN C 296      -4.856  20.669-134.094  0.00  0.00      CHA1  
ATOM   3680  NE2 GLN C 296      -3.409  21.734-135.477  0.00  0.00      CHA1  
ATOM   3681 HE21 GLN C 296      -2.516  21.343-135.253  0.00  0.00      CHA1  
ATOM   3682 HE22 GLN C 296      -3.518  22.180-136.366  0.00  0.00      CHA1  
ATOM   3683  C   GLN C 296      -6.920  19.328-136.693  0.00  0.00      CHA1  
ATOM   3684  O   GLN C 296      -8.014  19.744-137.049  0.00  0.00      CHA1  
ATOM   3685  N   GLY C 297      -6.712  18.452-135.744  0.00  0.00      CHA1  
ATOM   3686  HN  GLY C 297      -5.779  18.295-135.430  0.00  0.00      CHA1  
ATOM   3687  CA  GLY C 297      -7.742  17.776-134.983  0.00  0.00      CHA1  
ATOM   3688  HA1 GLY C 297      -7.933  16.804-135.413  0.00  0.00      CHA1  
ATOM   3689  HA2 GLY C 297      -8.605  18.402-134.807  0.00  0.00      CHA1  
ATOM   3690  C   GLY C 297      -7.115  17.463-133.686  0.00  0.00      CHA1  
ATOM   3691  O   GLY C 297      -6.439  16.460-133.599  0.00  0.00      CHA1  
ATOM   3692  N   PRO C 298      -7.340  18.212-132.556  0.00  0.00      CHA1  
ATOM   3693  CD  PRO C 298      -7.719  19.610-132.508  0.00  0.00      CHA1  
ATOM   3694  HD1 PRO C 298      -8.818  19.769-132.475  0.00  0.00      CHA1  
ATOM   3695  HD2 PRO C 298      -7.347  20.207-133.368  0.00  0.00      CHA1  
ATOM   3696  CA  PRO C 298      -6.820  17.733-131.273  0.00  0.00      CHA1  
ATOM   3697  HA  PRO C 298      -5.774  17.592-131.504  0.00  0.00      CHA1  
ATOM   3698  CB  PRO C 298      -7.020  18.909-130.262  0.00  0.00      CHA1  
ATOM   3699  HB1 PRO C 298      -6.291  19.024-129.431  0.00  0.00      CHA1  
ATOM   3700  HB2 PRO C 298      -7.990  18.803-129.731  0.00  0.00      CHA1  
ATOM   3701  CG  PRO C 298      -7.103  20.098-131.188  0.00  0.00      CHA1  
ATOM   3702  HG1 PRO C 298      -6.086  20.432-131.484  0.00  0.00      CHA1  
ATOM   3703  HG2 PRO C 298      -7.766  20.850-130.708  0.00  0.00      CHA1  
ATOM   3704  C   PRO C 298      -7.467  16.410-130.726  0.00  0.00      CHA1  
ATOM   3705  O   PRO C 298      -6.646  15.649-130.144  0.00  0.00      CHA1  
ATOM   3706  N   HYP C 299      -8.790  16.049-130.753  0.00  0.00      CHA1  
ATOM   3707  CD  HYP C 299      -9.960  16.915-131.006  0.00  0.00      CHA1  
ATOM   3708  HD1 HYP C 299     -10.530  17.202-130.097  0.00  0.00      CHA1  
ATOM   3709  HD2 HYP C 299      -9.808  17.759-131.712  0.00  0.00      CHA1  
ATOM   3710  CA  HYP C 299      -9.205  14.787-130.351  0.00  0.00      CHA1  
ATOM   3711  HA  HYP C 299      -8.601  13.932-130.615  0.00  0.00      CHA1  
ATOM   3712  CB  HYP C 299     -10.623  14.619-131.006  0.00  0.00      CHA1  
ATOM   3713  HB1 HYP C 299     -11.417  14.399-130.260  0.00  0.00      CHA1  
ATOM   3714  HB2 HYP C 299     -10.579  13.814-131.771  0.00  0.00      CHA1  
ATOM   3715  CG  HYP C 299     -10.930  15.942-131.730  0.00  0.00      CHA1  
ATOM   3716  HG  HYP C 299     -12.028  16.104-131.679  0.00  0.00      CHA1  
ATOM   3717  OE  HYP C 299     -10.599  15.850-133.112  0.00  0.00      CHA1  
ATOM   3718  HE  HYP C 299     -10.989  15.045-133.462  0.00  0.00      CHA1  
ATOM   3719  C   HYP C 299      -9.250  14.631-128.847  0.00  0.00      CHA1  
ATOM   3720  O   HYP C 299     -10.306  14.523-128.266  0.00  0.00      CHA1  
ATOM   3721  N   GLY C 300      -8.107  14.495-128.190  0.00  0.00      CHA1  
ATOM   3722  HN  GLY C 300      -7.270  14.452-128.730  0.00  0.00      CHA1  
ATOM   3723  CA  GLY C 300      -8.070  14.487-126.733  0.00  0.00      CHA1  
ATOM   3724  HA1 GLY C 300      -8.886  15.133-126.444  0.00  0.00      CHA1  
ATOM   3725  HA2 GLY C 300      -7.121  14.838-126.354  0.00  0.00      CHA1  
ATOM   3726  C   GLY C 300      -8.342  13.195-125.989  0.00  0.00      CHA1  
ATOM   3727  O   GLY C 300      -9.368  13.064-125.296  0.00  0.00      CHA1  
ATOM   3728  N   PRO C 301      -7.387  12.154-126.084  0.00  0.00      CHA1  
ATOM   3729  CD  PRO C 301      -6.314  12.257-127.015  0.00  0.00      CHA1  
ATOM   3730  HD1 PRO C 301      -5.702  13.116-126.664  0.00  0.00      CHA1  
ATOM   3731  HD2 PRO C 301      -6.607  12.331-128.084  0.00  0.00      CHA1  
ATOM   3732  CA  PRO C 301      -7.699  10.741-125.587  0.00  0.00      CHA1  
ATOM   3733  HA  PRO C 301      -8.705  10.469-125.869  0.00  0.00      CHA1  
ATOM   3734  CB  PRO C 301      -6.664   9.959-126.399  0.00  0.00      CHA1  
ATOM   3735  HB1 PRO C 301      -6.961   9.563-127.393  0.00  0.00      CHA1  
ATOM   3736  HB2 PRO C 301      -6.452   8.996-125.886  0.00  0.00      CHA1  
ATOM   3737  CG  PRO C 301      -5.565  10.901-126.670  0.00  0.00      CHA1  
ATOM   3738  HG1 PRO C 301      -4.939  10.701-127.565  0.00  0.00      CHA1  
ATOM   3739  HG2 PRO C 301      -4.988  10.936-125.721  0.00  0.00      CHA1  
ATOM   3740  C   PRO C 301      -7.552  10.581-124.038  0.00  0.00      CHA1  
ATOM   3741  O   PRO C 301      -6.883   9.662-123.556  0.00  0.00      CHA1  
ATOM   3742  N   ALA C 302      -8.270  11.393-123.287  0.00  0.00      CHA1  
ATOM   3743  HN  ALA C 302      -8.776  12.149-123.693  0.00  0.00      CHA1  
ATOM   3744  CA  ALA C 302      -8.411  11.297-121.845  0.00  0.00      CHA1  
ATOM   3745  HA  ALA C 302      -8.428  10.257-121.555  0.00  0.00      CHA1  
ATOM   3746  CB  ALA C 302      -7.255  11.997-120.988  0.00  0.00      CHA1  
ATOM   3747  HB1 ALA C 302      -7.386  11.612-119.954  0.00  0.00      CHA1  
ATOM   3748  HB2 ALA C 302      -6.249  11.690-121.347  0.00  0.00      CHA1  
ATOM   3749  HB3 ALA C 302      -7.462  13.085-120.898  0.00  0.00      CHA1  
ATOM   3750  C   ALA C 302      -9.699  12.053-121.405  0.00  0.00      CHA1  
ATOM   3751  O   ALA C 302     -10.275  12.936-122.068  0.00  0.00      CHA1  
ATOM   3752  N   GLY C 303     -10.095  11.771-120.156  0.00  0.00      CHA1  
ATOM   3753  HN  GLY C 303      -9.482  11.154-119.669  0.00  0.00      CHA1  
ATOM   3754  CA  GLY C 303     -11.120  12.506-119.413  0.00  0.00      CHA1  
ATOM   3755  HA1 GLY C 303     -12.099  12.345-119.840  0.00  0.00      CHA1  
ATOM   3756  HA2 GLY C 303     -10.894  13.562-119.427  0.00  0.00      CHA1  
ATOM   3757  C   GLY C 303     -11.195  12.145-117.950  0.00  0.00      CHA1  
ATOM   3758  O   GLY C 303     -11.684  12.964-117.206  0.00  0.00      CHA1  
ATOM   3759  N   GLU C 304     -10.678  10.958-117.564  0.00  0.00      CHA1  
ATOM   3760  HN  GLU C 304     -10.254  10.292-118.172  0.00  0.00      CHA1  
ATOM   3761  CA  GLU C 304     -10.746  10.455-116.181  0.00  0.00      CHA1  
ATOM   3762  HA  GLU C 304     -11.797  10.485-115.934  0.00  0.00      CHA1  
ATOM   3763  CB  GLU C 304     -10.085   9.135-116.243  0.00  0.00      CHA1  
ATOM   3764  HB1 GLU C 304     -10.646   8.426-116.888  0.00  0.00      CHA1  
ATOM   3765  HB2 GLU C 304      -9.121   9.138-116.795  0.00  0.00      CHA1  
ATOM   3766  CG  GLU C 304      -9.908   8.294-114.924  0.00  0.00      CHA1  
ATOM   3767  HG1 GLU C 304      -9.132   8.744-114.267  0.00  0.00      CHA1  
ATOM   3768  HG2 GLU C 304     -10.893   8.197-114.419  0.00  0.00      CHA1  
ATOM   3769  CD  GLU C 304      -9.438   6.931-115.257  0.00  0.00      CHA1  
ATOM   3770  OE1 GLU C 304     -10.157   5.896-115.093  0.00  0.00      CHA1  
ATOM   3771  OE2 GLU C 304      -8.358   6.831-115.928  0.00  0.00      CHA1  
ATOM   3772  C   GLU C 304     -10.026  11.336-115.128  0.00  0.00      CHA1  
ATOM   3773  O   GLU C 304      -8.906  11.781-115.283  0.00  0.00      CHA1  
ATOM   3774  N   GLU C 305     -10.727  11.608-114.069  0.00  0.00      CHA1  
ATOM   3775  HN  GLU C 305     -11.504  11.010-113.891  0.00  0.00      CHA1  
ATOM   3776  CA  GLU C 305     -10.630  12.689-113.143  0.00  0.00      CHA1  
ATOM   3777  HA  GLU C 305     -10.025  13.430-113.645  0.00  0.00      CHA1  
ATOM   3778  CB  GLU C 305     -11.981  13.401-112.982  0.00  0.00      CHA1  
ATOM   3779  HB1 GLU C 305     -12.638  12.673-112.460  0.00  0.00      CHA1  
ATOM   3780  HB2 GLU C 305     -11.882  14.312-112.354  0.00  0.00      CHA1  
ATOM   3781  CG  GLU C 305     -12.622  13.769-114.408  0.00  0.00      CHA1  
ATOM   3782  HG1 GLU C 305     -11.884  14.276-115.064  0.00  0.00      CHA1  
ATOM   3783  HG2 GLU C 305     -12.910  12.831-114.929  0.00  0.00      CHA1  
ATOM   3784  CD  GLU C 305     -13.817  14.666-114.407  0.00  0.00      CHA1  
ATOM   3785  OE1 GLU C 305     -14.312  15.039-113.358  0.00  0.00      CHA1  
ATOM   3786  OE2 GLU C 305     -14.295  14.977-115.538  0.00  0.00      CHA1  
ATOM   3787  C   GLU C 305      -9.878  12.317-111.930  0.00  0.00      CHA1  
ATOM   3788  O   GLU C 305     -10.104  11.249-111.334  0.00  0.00      CHA1  
ATOM   3789  N   GLY C 306      -9.017  13.308-111.415  0.00  0.00      CHA1  
ATOM   3790  HN  GLY C 306      -9.003  14.247-111.751  0.00  0.00      CHA1  
ATOM   3791  CA  GLY C 306      -8.009  13.244-110.339  0.00  0.00      CHA1  
ATOM   3792  HA1 GLY C 306      -8.402  14.015-109.694  0.00  0.00      CHA1  
ATOM   3793  HA2 GLY C 306      -6.998  13.410-110.680  0.00  0.00      CHA1  
ATOM   3794  C   GLY C 306      -8.058  11.987-109.475  0.00  0.00      CHA1  
ATOM   3795  O   GLY C 306      -9.020  11.864-108.705  0.00  0.00      CHA1  
ATOM   3796  N   LYS C 307      -7.023  11.128-109.496  0.00  0.00      CHA1  
ATOM   3797  HN  LYS C 307      -6.142  11.278-109.937  0.00  0.00      CHA1  
ATOM   3798  CA  LYS C 307      -6.996   9.900-108.775  0.00  0.00      CHA1  
ATOM   3799  HA  LYS C 307      -7.935   9.385-108.914  0.00  0.00      CHA1  
ATOM   3800  CB  LYS C 307      -5.960   8.927-109.445  0.00  0.00      CHA1  
ATOM   3801  HB1 LYS C 307      -4.930   9.298-109.258  0.00  0.00      CHA1  
ATOM   3802  HB2 LYS C 307      -6.073   7.930-108.967  0.00  0.00      CHA1  
ATOM   3803  CG  LYS C 307      -6.037   8.818-110.986  0.00  0.00      CHA1  
ATOM   3804  HG1 LYS C 307      -5.748   9.804-111.411  0.00  0.00      CHA1  
ATOM   3805  HG2 LYS C 307      -5.208   8.222-111.425  0.00  0.00      CHA1  
ATOM   3806  CD  LYS C 307      -7.405   8.395-111.506  0.00  0.00      CHA1  
ATOM   3807  HD1 LYS C 307      -8.218   9.066-111.154  0.00  0.00      CHA1  
ATOM   3808  HD2 LYS C 307      -7.408   8.473-112.614  0.00  0.00      CHA1  
ATOM   3809  CE  LYS C 307      -7.675   6.892-111.463  0.00  0.00      CHA1  
ATOM   3810  HE1 LYS C 307      -8.463   6.602-112.190  0.00  0.00      CHA1  
ATOM   3811  HE2 LYS C 307      -6.718   6.361-111.655  0.00  0.00      CHA1  
ATOM   3812  NZ  LYS C 307      -8.218   6.536-110.100  0.00  0.00      CHA1  
ATOM   3813  HZ1 LYS C 307      -7.494   6.563-109.355  0.00  0.00      CHA1  
ATOM   3814  HZ2 LYS C 307      -8.923   7.249-109.825  0.00  0.00      CHA1  
ATOM   3815  HZ3 LYS C 307      -8.699   5.615-110.049  0.00  0.00      CHA1  
ATOM   3816  C   LYS C 307      -6.640  10.096-107.340  0.00  0.00      CHA1  
ATOM   3817  O   LYS C 307      -6.123  11.154-106.980  0.00  0.00      CHA1  
ATOM   3818  N   ARG C 308      -7.034   9.189-106.499  0.00  0.00      CHA1  
ATOM   3819  HN  ARG C 308      -7.242   8.297-106.892  0.00  0.00      CHA1  
ATOM   3820  CA  ARG C 308      -7.121   9.372-105.019  0.00  0.00      CHA1  
ATOM   3821  HA  ARG C 308      -7.255  10.438-104.909  0.00  0.00      CHA1  
ATOM   3822  CB  ARG C 308      -8.323   8.545-104.410  0.00  0.00      CHA1  
ATOM   3823  HB1 ARG C 308      -8.060   7.476-104.563  0.00  0.00      CHA1  
ATOM   3824  HB2 ARG C 308      -8.347   8.704-103.311  0.00  0.00      CHA1  
ATOM   3825  CG  ARG C 308      -9.662   8.854-105.002  0.00  0.00      CHA1  
ATOM   3826  HG1 ARG C 308      -9.745   8.447-106.033  0.00  0.00      CHA1  
ATOM   3827  HG2 ARG C 308     -10.475   8.352-104.434  0.00  0.00      CHA1  
ATOM   3828  CD  ARG C 308      -9.995  10.380-105.153  0.00  0.00      CHA1  
ATOM   3829  HD1 ARG C 308      -9.699  10.956-104.250  0.00  0.00      CHA1  
ATOM   3830  HD2 ARG C 308      -9.353  10.709-105.999  0.00  0.00      CHA1  
ATOM   3831  NE  ARG C 308     -11.420  10.550-105.469  0.00  0.00      CHA1  
ATOM   3832  HE  ARG C 308     -11.671  10.445-106.431  0.00  0.00      CHA1  
ATOM   3833  CZ  ARG C 308     -12.329  11.004-104.685  0.00  0.00      CHA1  
ATOM   3834  NH1 ARG C 308     -12.114  11.248-103.394  0.00  0.00      CHA1  
ATOM   3835 HH11 ARG C 308     -12.680  11.984-103.023  0.00  0.00      CHA1  
ATOM   3836 HH12 ARG C 308     -11.162  11.347-103.104  0.00  0.00      CHA1  
ATOM   3837  NH2 ARG C 308     -13.441  11.451-105.211  0.00  0.00      CHA1  
ATOM   3838 HH21 ARG C 308     -14.082  11.905-104.592  0.00  0.00      CHA1  
ATOM   3839 HH22 ARG C 308     -13.447  11.577-106.203  0.00  0.00      CHA1  
ATOM   3840  C   ARG C 308      -5.836   9.067-104.286  0.00  0.00      CHA1  
ATOM   3841  O   ARG C 308      -5.748   8.235-103.358  0.00  0.00      CHA1  
ATOM   3842  N   GLY C 309      -4.802   9.857-104.671  0.00  0.00      CHA1  
ATOM   3843  HN  GLY C 309      -4.968  10.561-105.358  0.00  0.00      CHA1  
ATOM   3844  CA  GLY C 309      -3.395   9.709-104.342  0.00  0.00      CHA1  
ATOM   3845  HA1 GLY C 309      -2.794  10.145-105.127  0.00  0.00      CHA1  
ATOM   3846  HA2 GLY C 309      -3.158   8.657-104.282  0.00  0.00      CHA1  
ATOM   3847  C   GLY C 309      -2.894  10.301-103.055  0.00  0.00      CHA1  
ATOM   3848  O   GLY C 309      -3.669  10.626-102.166  0.00  0.00      CHA1  
ATOM   3849  N   ALA C 310      -1.556  10.273-102.884  0.00  0.00      CHA1  
ATOM   3850  HN  ALA C 310      -1.071   9.885-103.664  0.00  0.00      CHA1  
ATOM   3851  CA  ALA C 310      -0.963  10.689-101.598  0.00  0.00      CHA1  
ATOM   3852  HA  ALA C 310       0.067  10.364-101.620  0.00  0.00      CHA1  
ATOM   3853  CB  ALA C 310      -0.963  12.213-101.565  0.00  0.00      CHA1  
ATOM   3854  HB1 ALA C 310      -0.437  12.467-100.619  0.00  0.00      CHA1  
ATOM   3855  HB2 ALA C 310      -0.494  12.588-102.499  0.00  0.00      CHA1  
ATOM   3856  HB3 ALA C 310      -1.958  12.701-101.485  0.00  0.00      CHA1  
ATOM   3857  C   ALA C 310      -1.438   9.960-100.357  0.00  0.00      CHA1  
ATOM   3858  O   ALA C 310      -1.862   8.800-100.468  0.00  0.00      CHA1  
ATOM   3859  N   ARG C 311      -1.587  10.640 -99.276  0.00  0.00      CHA1  
ATOM   3860  HN  ARG C 311      -1.378  11.613 -99.235  0.00  0.00      CHA1  
ATOM   3861  CA  ARG C 311      -2.315  10.159 -98.138  0.00  0.00      CHA1  
ATOM   3862  HA  ARG C 311      -2.994   9.391 -98.476  0.00  0.00      CHA1  
ATOM   3863  CB  ARG C 311      -1.382   9.630 -97.040  0.00  0.00      CHA1  
ATOM   3864  HB1 ARG C 311      -0.672   8.894 -97.474  0.00  0.00      CHA1  
ATOM   3865  HB2 ARG C 311      -0.703  10.377 -96.577  0.00  0.00      CHA1  
ATOM   3866  CG  ARG C 311      -2.201   8.780 -95.953  0.00  0.00      CHA1  
ATOM   3867  HG1 ARG C 311      -1.404   8.473 -95.242  0.00  0.00      CHA1  
ATOM   3868  HG2 ARG C 311      -2.989   9.282 -95.353  0.00  0.00      CHA1  
ATOM   3869  CD  ARG C 311      -2.746   7.429 -96.490  0.00  0.00      CHA1  
ATOM   3870  HD1 ARG C 311      -3.525   7.632 -97.255  0.00  0.00      CHA1  
ATOM   3871  HD2 ARG C 311      -1.951   6.785 -96.924  0.00  0.00      CHA1  
ATOM   3872  NE  ARG C 311      -3.306   6.694 -95.352  0.00  0.00      CHA1  
ATOM   3873  HE  ARG C 311      -4.277   6.453 -95.379  0.00  0.00      CHA1  
ATOM   3874  CZ  ARG C 311      -2.698   6.181 -94.263  0.00  0.00      CHA1  
ATOM   3875  NH1 ARG C 311      -1.508   6.430 -93.918  0.00  0.00      CHA1  
ATOM   3876 HH11 ARG C 311      -1.106   6.281 -93.014  0.00  0.00      CHA1  
ATOM   3877 HH12 ARG C 311      -0.882   6.882 -94.553  0.00  0.00      CHA1  
ATOM   3878  NH2 ARG C 311      -3.445   5.334 -93.551  0.00  0.00      CHA1  
ATOM   3879 HH21 ARG C 311      -3.077   4.978 -92.692  0.00  0.00      CHA1  
ATOM   3880 HH22 ARG C 311      -4.436   5.297 -93.680  0.00  0.00      CHA1  
ATOM   3881  C   ARG C 311      -2.981  11.332 -97.519  0.00  0.00      CHA1  
ATOM   3882  O   ARG C 311      -2.379  12.363 -97.518  0.00  0.00      CHA1  
ATOM   3883  N   GLY C 312      -4.192  11.257 -96.986  0.00  0.00      CHA1  
ATOM   3884  HN  GLY C 312      -4.682  10.394 -97.089  0.00  0.00      CHA1  
ATOM   3885  CA  GLY C 312      -4.799  12.165 -96.020  0.00  0.00      CHA1  
ATOM   3886  HA1 GLY C 312      -5.617  11.599 -95.598  0.00  0.00      CHA1  
ATOM   3887  HA2 GLY C 312      -5.224  13.054 -96.462  0.00  0.00      CHA1  
ATOM   3888  C   GLY C 312      -3.939  12.602 -94.931  0.00  0.00      CHA1  
ATOM   3889  O   GLY C 312      -3.071  11.854 -94.415  0.00  0.00      CHA1  
ATOM   3890  N   GLU C 313      -4.199  13.768 -94.369  0.00  0.00      CHA1  
ATOM   3891  HN  GLU C 313      -4.938  14.335 -94.725  0.00  0.00      CHA1  
ATOM   3892  CA  GLU C 313      -3.716  14.228 -93.081  0.00  0.00      CHA1  
ATOM   3893  HA  GLU C 313      -2.642  14.337 -93.031  0.00  0.00      CHA1  
ATOM   3894  CB  GLU C 313      -4.141  15.687 -92.860  0.00  0.00      CHA1  
ATOM   3895  HB1 GLU C 313      -3.784  16.067 -91.879  0.00  0.00      CHA1  
ATOM   3896  HB2 GLU C 313      -3.503  16.150 -93.643  0.00  0.00      CHA1  
ATOM   3897  CG  GLU C 313      -5.640  15.873 -93.057  0.00  0.00      CHA1  
ATOM   3898  HG1 GLU C 313      -6.057  15.736 -94.077  0.00  0.00      CHA1  
ATOM   3899  HG2 GLU C 313      -6.133  15.021 -92.542  0.00  0.00      CHA1  
ATOM   3900  CD  GLU C 313      -6.261  17.142 -92.479  0.00  0.00      CHA1  
ATOM   3901  OE1 GLU C 313      -7.092  17.044 -91.540  0.00  0.00      CHA1  
ATOM   3902  OE2 GLU C 313      -5.948  18.177 -93.154  0.00  0.00      CHA1  
ATOM   3903  C   GLU C 313      -4.108  13.435 -91.880  0.00  0.00      CHA1  
ATOM   3904  O   GLU C 313      -5.233  12.910 -91.887  0.00  0.00      CHA1  
ATOM   3905  N   HYP C 314      -3.327  13.160 -90.840  0.00  0.00      CHA1  
ATOM   3906  CD  HYP C 314      -1.881  13.271 -90.733  0.00  0.00      CHA1  
ATOM   3907  HD1 HYP C 314      -1.451  12.559 -91.470  0.00  0.00      CHA1  
ATOM   3908  HD2 HYP C 314      -1.625  14.344 -90.860  0.00  0.00      CHA1  
ATOM   3909  CA  HYP C 314      -4.074  12.592 -89.741  0.00  0.00      CHA1  
ATOM   3910  HA  HYP C 314      -4.857  11.893 -89.996  0.00  0.00      CHA1  
ATOM   3911  CB  HYP C 314      -2.937  11.925 -88.952  0.00  0.00      CHA1  
ATOM   3912  HB1 HYP C 314      -2.732  10.883 -89.278  0.00  0.00      CHA1  
ATOM   3913  HB2 HYP C 314      -3.138  11.848 -87.862  0.00  0.00      CHA1  
ATOM   3914  CG  HYP C 314      -1.691  12.831 -89.267  0.00  0.00      CHA1  
ATOM   3915  HG  HYP C 314      -1.693  13.743 -88.632  0.00  0.00      CHA1  
ATOM   3916  OE  HYP C 314      -0.452  12.216 -89.051  0.00  0.00      CHA1  
ATOM   3917  HE  HYP C 314       0.238  12.874 -89.158  0.00  0.00      CHA1  
ATOM   3918  C   HYP C 314      -4.656  13.834 -88.936  0.00  0.00      CHA1  
ATOM   3919  O   HYP C 314      -4.082  14.334 -87.991  0.00  0.00      CHA1  
ATOM   3920  N   GLY C 315      -5.809  14.428 -89.312  0.00  0.00      CHA1  
ATOM   3921  HN  GLY C 315      -6.242  13.979 -90.089  0.00  0.00      CHA1  
ATOM   3922  CA  GLY C 315      -6.310  15.753 -88.808  0.00  0.00      CHA1  
ATOM   3923  HA1 GLY C 315      -7.285  15.880 -89.256  0.00  0.00      CHA1  
ATOM   3924  HA2 GLY C 315      -5.664  16.546 -89.155  0.00  0.00      CHA1  
ATOM   3925  C   GLY C 315      -6.518  16.011 -87.308  0.00  0.00      CHA1  
ATOM   3926  O   GLY C 315      -6.333  15.085 -86.596  0.00  0.00      CHA1  
ATOM   3927  N   PRO C 316      -6.769  17.219 -86.807  0.00  0.00      CHA1  
ATOM   3928  CD  PRO C 316      -7.261  18.333 -87.619  0.00  0.00      CHA1  
ATOM   3929  HD1 PRO C 316      -8.356  18.510 -87.684  0.00  0.00      CHA1  
ATOM   3930  HD2 PRO C 316      -6.858  18.387 -88.652  0.00  0.00      CHA1  
ATOM   3931  CA  PRO C 316      -6.652  17.663 -85.457  0.00  0.00      CHA1  
ATOM   3932  HA  PRO C 316      -5.886  16.993 -85.095  0.00  0.00      CHA1  
ATOM   3933  CB  PRO C 316      -6.174  19.114 -85.556  0.00  0.00      CHA1  
ATOM   3934  HB1 PRO C 316      -5.071  19.237 -85.584  0.00  0.00      CHA1  
ATOM   3935  HB2 PRO C 316      -6.566  19.739 -84.725  0.00  0.00      CHA1  
ATOM   3936  CG  PRO C 316      -6.840  19.682 -86.843  0.00  0.00      CHA1  
ATOM   3937  HG1 PRO C 316      -6.049  20.277 -87.348  0.00  0.00      CHA1  
ATOM   3938  HG2 PRO C 316      -7.797  20.182 -86.583  0.00  0.00      CHA1  
ATOM   3939  C   PRO C 316      -7.909  17.502 -84.677  0.00  0.00      CHA1  
ATOM   3940  O   PRO C 316      -8.715  18.390 -84.598  0.00  0.00      CHA1  
ATOM   3941  N   THR C 317      -8.025  16.404 -83.997  0.00  0.00      CHA1  
ATOM   3942  HN  THR C 317      -7.252  15.784 -84.106  0.00  0.00      CHA1  
ATOM   3943  CA  THR C 317      -9.013  16.122 -82.963  0.00  0.00      CHA1  
ATOM   3944  HA  THR C 317      -9.961  16.561 -83.237  0.00  0.00      CHA1  
ATOM   3945  CB  THR C 317      -9.344  14.643 -82.837  0.00  0.00      CHA1  
ATOM   3946  HB  THR C 317      -8.854  14.267 -81.914  0.00  0.00      CHA1  
ATOM   3947  OG1 THR C 317      -8.839  13.797 -83.978  0.00  0.00      CHA1  
ATOM   3948  HG1 THR C 317      -7.879  13.818 -83.981  0.00  0.00      CHA1  
ATOM   3949  CG2 THR C 317     -10.882  14.425 -82.702  0.00  0.00      CHA1  
ATOM   3950 HG21 THR C 317     -11.144  14.663 -81.649  0.00  0.00      CHA1  
ATOM   3951 HG22 THR C 317     -11.387  15.168 -83.355  0.00  0.00      CHA1  
ATOM   3952 HG23 THR C 317     -11.133  13.380 -82.985  0.00  0.00      CHA1  
ATOM   3953  C   THR C 317      -8.508  16.789 -81.667  0.00  0.00      CHA1  
ATOM   3954  O   THR C 317      -9.281  17.124 -80.729  0.00  0.00      CHA1  
ATOM   3955  N   GLY C 318      -7.162  16.976 -81.554  0.00  0.00      CHA1  
ATOM   3956  HN  GLY C 318      -6.588  16.381 -82.112  0.00  0.00      CHA1  
ATOM   3957  CA  GLY C 318      -6.487  17.522 -80.410  0.00  0.00      CHA1  
ATOM   3958  HA1 GLY C 318      -6.873  18.484 -80.106  0.00  0.00      CHA1  
ATOM   3959  HA2 GLY C 318      -5.442  17.608 -80.668  0.00  0.00      CHA1  
ATOM   3960  C   GLY C 318      -6.475  16.645 -79.174  0.00  0.00      CHA1  
ATOM   3961  O   GLY C 318      -6.524  17.069 -78.064  0.00  0.00      CHA1  
ATOM   3962  N   LEU C 319      -6.323  15.303 -79.366  0.00  0.00      CHA1  
ATOM   3963  HN  LEU C 319      -5.874  15.052 -80.220  0.00  0.00      CHA1  
ATOM   3964  CA  LEU C 319      -6.389  14.276 -78.262  0.00  0.00      CHA1  
ATOM   3965  HA  LEU C 319      -6.589  13.308 -78.696  0.00  0.00      CHA1  
ATOM   3966  CB  LEU C 319      -5.073  14.207 -77.493  0.00  0.00      CHA1  
ATOM   3967  HB1 LEU C 319      -4.760  15.254 -77.292  0.00  0.00      CHA1  
ATOM   3968  HB2 LEU C 319      -5.071  13.602 -76.561  0.00  0.00      CHA1  
ATOM   3969  CG  LEU C 319      -3.862  13.478 -78.171  0.00  0.00      CHA1  
ATOM   3970  HG  LEU C 319      -3.824  13.769 -79.243  0.00  0.00      CHA1  
ATOM   3971  CD1 LEU C 319      -2.592  13.901 -77.471  0.00  0.00      CHA1  
ATOM   3972 HD11 LEU C 319      -2.719  13.592 -76.411  0.00  0.00      CHA1  
ATOM   3973 HD12 LEU C 319      -1.738  13.414 -77.988  0.00  0.00      CHA1  
ATOM   3974 HD13 LEU C 319      -2.378  14.989 -77.539  0.00  0.00      CHA1  
ATOM   3975  CD2 LEU C 319      -4.019  11.976 -78.079  0.00  0.00      CHA1  
ATOM   3976 HD21 LEU C 319      -3.340  11.378 -78.722  0.00  0.00      CHA1  
ATOM   3977 HD22 LEU C 319      -4.026  11.653 -77.016  0.00  0.00      CHA1  
ATOM   3978 HD23 LEU C 319      -5.051  11.774 -78.439  0.00  0.00      CHA1  
ATOM   3979  C   LEU C 319      -7.581  14.478 -77.263  0.00  0.00      CHA1  
ATOM   3980  O   LEU C 319      -7.431  14.991 -76.174  0.00  0.00      CHA1  
ATOM   3981  N   HYP C 320      -8.785  14.159 -77.704  0.00  0.00      CHA1  
ATOM   3982  CD  HYP C 320      -9.180  13.476 -78.953  0.00  0.00      CHA1  
ATOM   3983  HD1 HYP C 320      -9.246  14.224 -79.772  0.00  0.00      CHA1  
ATOM   3984  HD2 HYP C 320      -8.485  12.647 -79.206  0.00  0.00      CHA1  
ATOM   3985  CA  HYP C 320      -9.960  14.427 -76.923  0.00  0.00      CHA1  
ATOM   3986  HA  HYP C 320     -10.114  15.400 -76.481  0.00  0.00      CHA1  
ATOM   3987  CB  HYP C 320     -11.158  14.118 -77.817  0.00  0.00      CHA1  
ATOM   3988  HB1 HYP C 320     -11.270  15.015 -78.464  0.00  0.00      CHA1  
ATOM   3989  HB2 HYP C 320     -12.173  13.972 -77.389  0.00  0.00      CHA1  
ATOM   3990  CG  HYP C 320     -10.575  12.949 -78.710  0.00  0.00      CHA1  
ATOM   3991  HG  HYP C 320     -10.505  11.987 -78.158  0.00  0.00      CHA1  
ATOM   3992  OE  HYP C 320     -11.283  12.728 -79.962  0.00  0.00      CHA1  
ATOM   3993  HE  HYP C 320     -10.696  12.207 -80.514  0.00  0.00      CHA1  
ATOM   3994  C   HYP C 320      -9.994  13.503 -75.730  0.00  0.00      CHA1  
ATOM   3995  O   HYP C 320      -9.474  12.403 -75.832  0.00  0.00      CHA1  
ATOM   3996  N   GLY C 321     -10.695  13.959 -74.723  0.00  0.00      CHA1  
ATOM   3997  HN  GLY C 321     -11.118  14.846 -74.892  0.00  0.00      CHA1  
ATOM   3998  CA  GLY C 321     -11.144  13.328 -73.488  0.00  0.00      CHA1  
ATOM   3999  HA1 GLY C 321     -10.769  14.032 -72.761  0.00  0.00      CHA1  
ATOM   4000  HA2 GLY C 321     -10.786  12.309 -73.475  0.00  0.00      CHA1  
ATOM   4001  C   GLY C 321     -12.653  13.329 -73.455  0.00  0.00      CHA1  
ATOM   4002  O   GLY C 321     -13.246  13.405 -74.482  0.00  0.00      CHA1  
ATOM   4003  N   PRO C 322     -13.295  13.331 -72.343  0.00  0.00      CHA1  
ATOM   4004  CD  PRO C 322     -14.802  13.576 -72.307  0.00  0.00      CHA1  
ATOM   4005  HD1 PRO C 322     -15.257  12.671 -72.764  0.00  0.00      CHA1  
ATOM   4006  HD2 PRO C 322     -15.175  14.470 -72.851  0.00  0.00      CHA1  
ATOM   4007  CA  PRO C 322     -12.812  13.473 -70.980  0.00  0.00      CHA1  
ATOM   4008  HA  PRO C 322     -12.585  14.529 -71.007  0.00  0.00      CHA1  
ATOM   4009  CB  PRO C 322     -13.996  13.083 -70.186  0.00  0.00      CHA1  
ATOM   4010  HB1 PRO C 322     -14.020  13.535 -69.171  0.00  0.00      CHA1  
ATOM   4011  HB2 PRO C 322     -14.170  11.985 -70.186  0.00  0.00      CHA1  
ATOM   4012  CG  PRO C 322     -15.210  13.683 -70.890  0.00  0.00      CHA1  
ATOM   4013  HG1 PRO C 322     -15.505  14.734 -70.685  0.00  0.00      CHA1  
ATOM   4014  HG2 PRO C 322     -16.127  13.072 -70.748  0.00  0.00      CHA1  
ATOM   4015  C   PRO C 322     -11.523  12.750 -70.610  0.00  0.00      CHA1  
ATOM   4016  O   PRO C 322     -11.293  11.631 -71.087  0.00  0.00      CHA1  
ATOM   4017  N   PRO C 323     -10.636  13.205 -69.738  0.00  0.00      CHA1  
ATOM   4018  CD  PRO C 323     -10.933  14.447 -69.073  0.00  0.00      CHA1  
ATOM   4019  HD1 PRO C 323     -11.790  14.359 -68.372  0.00  0.00      CHA1  
ATOM   4020  HD2 PRO C 323     -11.125  15.187 -69.879  0.00  0.00      CHA1  
ATOM   4021  CA  PRO C 323      -9.215  12.961 -69.882  0.00  0.00      CHA1  
ATOM   4022  HA  PRO C 323      -8.937  12.571 -70.850  0.00  0.00      CHA1  
ATOM   4023  CB  PRO C 323      -8.699  14.368 -69.620  0.00  0.00      CHA1  
ATOM   4024  HB1 PRO C 323      -8.954  14.927 -70.546  0.00  0.00      CHA1  
ATOM   4025  HB2 PRO C 323      -7.663  14.520 -69.249  0.00  0.00      CHA1  
ATOM   4026  CG  PRO C 323      -9.620  14.895 -68.486  0.00  0.00      CHA1  
ATOM   4027  HG1 PRO C 323      -9.515  15.998 -68.399  0.00  0.00      CHA1  
ATOM   4028  HG2 PRO C 323      -9.256  14.381 -67.572  0.00  0.00      CHA1  
ATOM   4029  C   PRO C 323      -8.689  11.963 -68.921  0.00  0.00      CHA1  
ATOM   4030  O   PRO C 323      -7.480  11.891 -68.624  0.00  0.00      CHA1  
ATOM   4031  N   GLY C 324      -9.696  11.162 -68.430  0.00  0.00      CHA1  
ATOM   4032  HN  GLY C 324     -10.609  11.385 -68.762  0.00  0.00      CHA1  
ATOM   4033  CA  GLY C 324      -9.491  10.080 -67.610  0.00  0.00      CHA1  
ATOM   4034  HA1 GLY C 324      -8.654  10.224 -66.943  0.00  0.00      CHA1  
ATOM   4035  HA2 GLY C 324      -9.377   9.368 -68.415  0.00  0.00      CHA1  
ATOM   4036  C   GLY C 324     -10.670   9.811 -66.739  0.00  0.00      CHA1  
ATOM   4037  O   GLY C 324     -11.440  10.686 -66.344  0.00  0.00      CHA1  
ATOM   4038  N   GLU C 325     -10.969   8.506 -66.467  0.00  0.00      CHA1  
ATOM   4039  HN  GLU C 325     -10.440   7.821 -66.963  0.00  0.00      CHA1  
ATOM   4040  CA  GLU C 325     -12.086   8.061 -65.661  0.00  0.00      CHA1  
ATOM   4041  HA  GLU C 325     -12.908   8.752 -65.541  0.00  0.00      CHA1  
ATOM   4042  CB  GLU C 325     -12.649   6.750 -66.231  0.00  0.00      CHA1  
ATOM   4043  HB1 GLU C 325     -12.517   6.818 -67.332  0.00  0.00      CHA1  
ATOM   4044  HB2 GLU C 325     -12.095   5.845 -65.902  0.00  0.00      CHA1  
ATOM   4045  CG  GLU C 325     -14.127   6.548 -66.066  0.00  0.00      CHA1  
ATOM   4046  HG1 GLU C 325     -14.667   7.518 -66.079  0.00  0.00      CHA1  
ATOM   4047  HG2 GLU C 325     -14.685   5.919 -66.792  0.00  0.00      CHA1  
ATOM   4048  CD  GLU C 325     -14.462   5.908 -64.771  0.00  0.00      CHA1  
ATOM   4049  OE1 GLU C 325     -15.698   5.871 -64.426  0.00  0.00      CHA1  
ATOM   4050  OE2 GLU C 325     -13.660   5.356 -64.001  0.00  0.00      CHA1  
ATOM   4051  C   GLU C 325     -11.460   7.905 -64.211  0.00  0.00      CHA1  
ATOM   4052  O   GLU C 325     -10.447   7.241 -64.051  0.00  0.00      CHA1  
ATOM   4053  N   ARG C 326     -12.016   8.573 -63.200  0.00  0.00      CHA1  
ATOM   4054  HN  ARG C 326     -12.902   9.004 -63.352  0.00  0.00      CHA1  
ATOM   4055  CA  ARG C 326     -11.553   8.567 -61.816  0.00  0.00      CHA1  
ATOM   4056  HA  ARG C 326     -10.490   8.751 -61.846  0.00  0.00      CHA1  
ATOM   4057  CB  ARG C 326     -12.173   9.766 -61.087  0.00  0.00      CHA1  
ATOM   4058  HB1 ARG C 326     -11.500  10.632 -61.269  0.00  0.00      CHA1  
ATOM   4059  HB2 ARG C 326     -13.121  10.006 -61.616  0.00  0.00      CHA1  
ATOM   4060  CG  ARG C 326     -12.574   9.834 -59.597  0.00  0.00      CHA1  
ATOM   4061  HG1 ARG C 326     -11.703   9.487 -59.000  0.00  0.00      CHA1  
ATOM   4062  HG2 ARG C 326     -12.602  10.895 -59.268  0.00  0.00      CHA1  
ATOM   4063  CD  ARG C 326     -13.822   9.228 -59.252  0.00  0.00      CHA1  
ATOM   4064  HD1 ARG C 326     -14.736   9.665 -59.708  0.00  0.00      CHA1  
ATOM   4065  HD2 ARG C 326     -13.910   8.160 -59.546  0.00  0.00      CHA1  
ATOM   4066  NE  ARG C 326     -13.962   9.292 -57.745  0.00  0.00      CHA1  
ATOM   4067  HE  ARG C 326     -13.578  10.007 -57.160  0.00  0.00      CHA1  
ATOM   4068  CZ  ARG C 326     -15.058   8.850 -57.190  0.00  0.00      CHA1  
ATOM   4069  NH1 ARG C 326     -15.948   8.075 -57.701  0.00  0.00      CHA1  
ATOM   4070 HH11 ARG C 326     -16.911   8.153 -57.442  0.00  0.00      CHA1  
ATOM   4071 HH12 ARG C 326     -15.789   7.657 -58.595  0.00  0.00      CHA1  
ATOM   4072  NH2 ARG C 326     -15.333   9.300 -56.029  0.00  0.00      CHA1  
ATOM   4073 HH21 ARG C 326     -16.311   9.323 -55.822  0.00  0.00      CHA1  
ATOM   4074 HH22 ARG C 326     -14.596   9.867 -55.662  0.00  0.00      CHA1  
ATOM   4075  C   ARG C 326     -11.591   7.277 -61.064  0.00  0.00      CHA1  
ATOM   4076  O   ARG C 326     -12.363   6.352 -61.259  0.00  0.00      CHA1  
ATOM   4077  N   GLY C 327     -10.603   7.243 -60.119  0.00  0.00      CHA1  
ATOM   4078  HN  GLY C 327     -10.141   8.094 -59.885  0.00  0.00      CHA1  
ATOM   4079  CA  GLY C 327     -10.215   5.973 -59.483  0.00  0.00      CHA1  
ATOM   4080  HA1 GLY C 327      -9.202   6.031 -59.114  0.00  0.00      CHA1  
ATOM   4081  HA2 GLY C 327     -10.381   5.199 -60.219  0.00  0.00      CHA1  
ATOM   4082  C   GLY C 327     -11.072   5.668 -58.245  0.00  0.00      CHA1  
ATOM   4083  O   GLY C 327     -10.809   4.637 -57.590  0.00  0.00      CHA1  
ATOM   4084  N   GLY C 328     -12.004   6.475 -57.813  0.00  0.00      CHA1  
ATOM   4085  HN  GLY C 328     -12.297   7.216 -58.412  0.00  0.00      CHA1  
ATOM   4086  CA  GLY C 328     -12.691   6.281 -56.482  0.00  0.00      CHA1  
ATOM   4087  HA1 GLY C 328     -12.978   5.240 -56.493  0.00  0.00      CHA1  
ATOM   4088  HA2 GLY C 328     -13.527   6.945 -56.318  0.00  0.00      CHA1  
ATOM   4089  C   GLY C 328     -11.759   6.583 -55.319  0.00  0.00      CHA1  
ATOM   4090  O   GLY C 328     -10.839   7.367 -55.514  0.00  0.00      CHA1  
ATOM   4091  N   HYP C 329     -11.936   6.112 -54.041  0.00  0.00      CHA1  
ATOM   4092  CD  HYP C 329     -13.038   5.127 -53.840  0.00  0.00      CHA1  
ATOM   4093  HD1 HYP C 329     -13.140   4.372 -54.649  0.00  0.00      CHA1  
ATOM   4094  HD2 HYP C 329     -13.978   5.686 -53.647  0.00  0.00      CHA1  
ATOM   4095  CA  HYP C 329     -11.485   6.652 -52.764  0.00  0.00      CHA1  
ATOM   4096  HA  HYP C 329     -11.748   7.698 -52.701  0.00  0.00      CHA1  
ATOM   4097  CB  HYP C 329     -12.191   5.772 -51.690  0.00  0.00      CHA1  
ATOM   4098  HB1 HYP C 329     -13.051   6.358 -51.302  0.00  0.00      CHA1  
ATOM   4099  HB2 HYP C 329     -11.441   5.528 -50.908  0.00  0.00      CHA1  
ATOM   4100  CG  HYP C 329     -12.611   4.530 -52.484  0.00  0.00      CHA1  
ATOM   4101  HG  HYP C 329     -13.450   4.040 -51.944  0.00  0.00      CHA1  
ATOM   4102  OE  HYP C 329     -11.437   3.642 -52.503  0.00  0.00      CHA1  
ATOM   4103  HE  HYP C 329     -10.659   4.082 -52.854  0.00  0.00      CHA1  
ATOM   4104  C   HYP C 329     -10.007   6.595 -52.731  0.00  0.00      CHA1  
ATOM   4105  O   HYP C 329      -9.538   5.688 -53.409  0.00  0.00      CHA1  
ATOM   4106  N   GLY C 330      -9.301   7.588 -52.096  0.00  0.00      CHA1  
ATOM   4107  HN  GLY C 330      -9.885   8.308 -51.728  0.00  0.00      CHA1  
ATOM   4108  CA  GLY C 330      -7.901   7.711 -52.293  0.00  0.00      CHA1  
ATOM   4109  HA1 GLY C 330      -7.617   8.541 -51.664  0.00  0.00      CHA1  
ATOM   4110  HA2 GLY C 330      -7.691   7.889 -53.338  0.00  0.00      CHA1  
ATOM   4111  C   GLY C 330      -6.997   6.570 -51.798  0.00  0.00      CHA1  
ATOM   4112  O   GLY C 330      -7.469   5.590 -51.227  0.00  0.00      CHA1  
ATOM   4113  N   SER C 331      -5.666   6.675 -51.912  0.00  0.00      CHA1  
ATOM   4114  HN  SER C 331      -5.460   7.565 -52.312  0.00  0.00      CHA1  
ATOM   4115  CA  SER C 331      -4.655   5.691 -51.567  0.00  0.00      CHA1  
ATOM   4116  HA  SER C 331      -4.690   4.840 -52.231  0.00  0.00      CHA1  
ATOM   4117  CB  SER C 331      -3.170   6.194 -51.758  0.00  0.00      CHA1  
ATOM   4118  HB1 SER C 331      -2.416   5.552 -51.254  0.00  0.00      CHA1  
ATOM   4119  HB2 SER C 331      -3.044   6.122 -52.859  0.00  0.00      CHA1  
ATOM   4120  OG  SER C 331      -3.068   7.569 -51.185  0.00  0.00      CHA1  
ATOM   4121  HG1 SER C 331      -3.730   8.154 -51.563  0.00  0.00      CHA1  
ATOM   4122  C   SER C 331      -4.674   5.058 -50.241  0.00  0.00      CHA1  
ATOM   4123  O   SER C 331      -4.631   3.892 -50.088  0.00  0.00      CHA1  
ATOM   4124  N   ARG C 332      -4.893   5.950 -49.292  0.00  0.00      CHA1  
ATOM   4125  HN  ARG C 332      -4.871   6.939 -49.409  0.00  0.00      CHA1  
ATOM   4126  CA  ARG C 332      -5.037   5.557 -47.893  0.00  0.00      CHA1  
ATOM   4127  HA  ARG C 332      -5.876   4.880 -47.819  0.00  0.00      CHA1  
ATOM   4128  CB  ARG C 332      -3.792   4.803 -47.201  0.00  0.00      CHA1  
ATOM   4129  HB1 ARG C 332      -4.221   4.260 -46.333  0.00  0.00      CHA1  
ATOM   4130  HB2 ARG C 332      -3.549   3.893 -47.789  0.00  0.00      CHA1  
ATOM   4131  CG  ARG C 332      -2.534   5.545 -46.843  0.00  0.00      CHA1  
ATOM   4132  HG1 ARG C 332      -2.673   6.366 -46.108  0.00  0.00      CHA1  
ATOM   4133  HG2 ARG C 332      -1.770   4.862 -46.414  0.00  0.00      CHA1  
ATOM   4134  CD  ARG C 332      -1.799   6.347 -48.033  0.00  0.00      CHA1  
ATOM   4135  HD1 ARG C 332      -1.340   5.739 -48.842  0.00  0.00      CHA1  
ATOM   4136  HD2 ARG C 332      -2.664   6.937 -48.405  0.00  0.00      CHA1  
ATOM   4137  NE  ARG C 332      -0.937   7.440 -47.526  0.00  0.00      CHA1  
ATOM   4138  HE  ARG C 332      -1.319   8.068 -46.849  0.00  0.00      CHA1  
ATOM   4139  CZ  ARG C 332       0.354   7.691 -47.866  0.00  0.00      CHA1  
ATOM   4140  NH1 ARG C 332       0.929   7.005 -48.813  0.00  0.00      CHA1  
ATOM   4141 HH11 ARG C 332       1.899   7.165 -48.995  0.00  0.00      CHA1  
ATOM   4142 HH12 ARG C 332       0.377   6.276 -49.218  0.00  0.00      CHA1  
ATOM   4143  NH2 ARG C 332       0.985   8.744 -47.394  0.00  0.00      CHA1  
ATOM   4144 HH21 ARG C 332       1.888   8.938 -47.780  0.00  0.00      CHA1  
ATOM   4145 HH22 ARG C 332       0.391   9.343 -46.857  0.00  0.00      CHA1  
ATOM   4146  C   ARG C 332      -5.414   6.838 -47.266  0.00  0.00      CHA1  
ATOM   4147  O   ARG C 332      -5.029   7.960 -47.717  0.00  0.00      CHA1  
ATOM   4148  N   GLY C 333      -6.283   6.792 -46.243  0.00  0.00      CHA1  
ATOM   4149  HN  GLY C 333      -6.896   6.016 -46.116  0.00  0.00      CHA1  
ATOM   4150  CA  GLY C 333      -6.429   7.763 -45.194  0.00  0.00      CHA1  
ATOM   4151  HA1 GLY C 333      -7.341   7.354 -44.785  0.00  0.00      CHA1  
ATOM   4152  HA2 GLY C 333      -6.485   8.709 -45.711  0.00  0.00      CHA1  
ATOM   4153  C   GLY C 333      -5.366   7.561 -44.091  0.00  0.00      CHA1  
ATOM   4154  O   GLY C 333      -4.222   7.247 -44.384  0.00  0.00      CHA1  
ATOM   4155  N   PHE C 334      -5.764   7.875 -42.846  0.00  0.00      CHA1  
ATOM   4156  HN  PHE C 334      -6.695   8.194 -42.690  0.00  0.00      CHA1  
ATOM   4157  CA  PHE C 334      -4.796   7.748 -41.733  0.00  0.00      CHA1  
ATOM   4158  HA  PHE C 334      -3.826   7.507 -42.143  0.00  0.00      CHA1  
ATOM   4159  CB  PHE C 334      -4.719   9.110 -40.925  0.00  0.00      CHA1  
ATOM   4160  HB1 PHE C 334      -5.677   9.427 -40.461  0.00  0.00      CHA1  
ATOM   4161  HB2 PHE C 334      -3.914   9.094 -40.160  0.00  0.00      CHA1  
ATOM   4162  CG  PHE C 334      -4.367  10.339 -41.786  0.00  0.00      CHA1  
ATOM   4163  CD1 PHE C 334      -5.373  11.290 -42.106  0.00  0.00      CHA1  
ATOM   4164  HD1 PHE C 334      -6.360  11.160 -41.687  0.00  0.00      CHA1  
ATOM   4165  CE1 PHE C 334      -4.912  12.415 -42.850  0.00  0.00      CHA1  
ATOM   4166  HE1 PHE C 334      -5.631  13.218 -42.914  0.00  0.00      CHA1  
ATOM   4167  CZ  PHE C 334      -3.673  12.509 -43.457  0.00  0.00      CHA1  
ATOM   4168  HZ  PHE C 334      -3.253  13.389 -43.922  0.00  0.00      CHA1  
ATOM   4169  CD2 PHE C 334      -3.078  10.350 -42.455  0.00  0.00      CHA1  
ATOM   4170  HD2 PHE C 334      -2.363   9.562 -42.271  0.00  0.00      CHA1  
ATOM   4171  CE2 PHE C 334      -2.720  11.430 -43.294  0.00  0.00      CHA1  
ATOM   4172  HE2 PHE C 334      -1.741  11.503 -43.745  0.00  0.00      CHA1  
ATOM   4173  C   PHE C 334      -5.330   6.706 -40.818  0.00  0.00      CHA1  
ATOM   4174  O   PHE C 334      -6.394   6.926 -40.248  0.00  0.00      CHA1  
ATOM   4175  N   HYP C 335      -4.662   5.565 -40.555  0.00  0.00      CHA1  
ATOM   4176  CD  HYP C 335      -3.563   5.126 -41.278  0.00  0.00      CHA1  
ATOM   4177  HD1 HYP C 335      -2.777   5.889 -41.091  0.00  0.00      CHA1  
ATOM   4178  HD2 HYP C 335      -3.837   5.021 -42.350  0.00  0.00      CHA1  
ATOM   4179  CA  HYP C 335      -4.835   4.746 -39.326  0.00  0.00      CHA1  
ATOM   4180  HA  HYP C 335      -5.761   4.191 -39.320  0.00  0.00      CHA1  
ATOM   4181  CB  HYP C 335      -3.616   3.801 -39.339  0.00  0.00      CHA1  
ATOM   4182  HB1 HYP C 335      -3.807   2.783 -38.936  0.00  0.00      CHA1  
ATOM   4183  HB2 HYP C 335      -2.786   4.183 -38.707  0.00  0.00      CHA1  
ATOM   4184  CG  HYP C 335      -3.211   3.751 -40.749  0.00  0.00      CHA1  
ATOM   4185  HG  HYP C 335      -2.110   3.620 -40.679  0.00  0.00      CHA1  
ATOM   4186  OE  HYP C 335      -3.855   2.802 -41.532  0.00  0.00      CHA1  
ATOM   4187  HE  HYP C 335      -3.217   2.439 -42.152  0.00  0.00      CHA1  
ATOM   4188  C   HYP C 335      -4.896   5.674 -38.144  0.00  0.00      CHA1  
ATOM   4189  O   HYP C 335      -4.300   6.788 -38.144  0.00  0.00      CHA1  
ATOM   4190  N   GLY C 336      -5.765   5.341 -37.152  0.00  0.00      CHA1  
ATOM   4191  HN  GLY C 336      -6.140   4.418 -37.104  0.00  0.00      CHA1  
ATOM   4192  CA  GLY C 336      -6.060   6.299 -36.106  0.00  0.00      CHA1  
ATOM   4193  HA1 GLY C 336      -6.981   6.107 -35.574  0.00  0.00      CHA1  
ATOM   4194  HA2 GLY C 336      -6.243   7.249 -36.585  0.00  0.00      CHA1  
ATOM   4195  C   GLY C 336      -4.898   6.391 -35.132  0.00  0.00      CHA1  
ATOM   4196  O   GLY C 336      -4.513   5.485 -34.386  0.00  0.00      CHA1  
ATOM   4197  N   ALA C 337      -4.313   7.603 -34.949  0.00  0.00      CHA1  
ATOM   4198  HN  ALA C 337      -4.523   8.300 -35.630  0.00  0.00      CHA1  
ATOM   4199  CA  ALA C 337      -3.228   7.792 -33.999  0.00  0.00      CHA1  
ATOM   4200  HA  ALA C 337      -2.779   6.837 -33.768  0.00  0.00      CHA1  
ATOM   4201  CB  ALA C 337      -2.229   8.891 -34.559  0.00  0.00      CHA1  
ATOM   4202  HB1 ALA C 337      -1.437   9.077 -33.802  0.00  0.00      CHA1  
ATOM   4203  HB2 ALA C 337      -1.710   8.542 -35.477  0.00  0.00      CHA1  
ATOM   4204  HB3 ALA C 337      -2.805   9.832 -34.690  0.00  0.00      CHA1  
ATOM   4205  C   ALA C 337      -3.743   8.220 -32.634  0.00  0.00      CHA1  
ATOM   4206  O   ALA C 337      -3.014   8.588 -31.756  0.00  0.00      CHA1  
ATOM   4207  N   ASP C 338      -5.076   8.182 -32.500  0.00  0.00      CHA1  
ATOM   4208  HN  ASP C 338      -5.717   7.948 -33.227  0.00  0.00      CHA1  
ATOM   4209  CA  ASP C 338      -5.884   8.550 -31.341  0.00  0.00      CHA1  
ATOM   4210  HA  ASP C 338      -5.479   9.428 -30.861  0.00  0.00      CHA1  
ATOM   4211  CB  ASP C 338      -7.314   8.681 -31.858  0.00  0.00      CHA1  
ATOM   4212  HB1 ASP C 338      -7.801   7.746 -32.210  0.00  0.00      CHA1  
ATOM   4213  HB2 ASP C 338      -7.939   9.039 -31.012  0.00  0.00      CHA1  
ATOM   4214  CG  ASP C 338      -7.483   9.755 -32.886  0.00  0.00      CHA1  
ATOM   4215  OD1 ASP C 338      -6.898  10.892 -32.780  0.00  0.00      CHA1  
ATOM   4216  OD2 ASP C 338      -8.075   9.542 -33.930  0.00  0.00      CHA1  
ATOM   4217  C   ASP C 338      -5.982   7.507 -30.202  0.00  0.00      CHA1  
ATOM   4218  O   ASP C 338      -5.695   6.323 -30.411  0.00  0.00      CHA1  
ATOM   4219  N   GLY C 339      -6.369   7.892 -28.986  0.00  0.00      CHA1  
ATOM   4220  HN  GLY C 339      -6.428   8.859 -28.750  0.00  0.00      CHA1  
ATOM   4221  CA  GLY C 339      -6.721   6.908 -27.983  0.00  0.00      CHA1  
ATOM   4222  HA1 GLY C 339      -5.882   6.862 -27.304  0.00  0.00      CHA1  
ATOM   4223  HA2 GLY C 339      -6.940   5.929 -28.383  0.00  0.00      CHA1  
ATOM   4224  C   GLY C 339      -8.014   7.218 -27.256  0.00  0.00      CHA1  
ATOM   4225  O   GLY C 339      -8.655   8.296 -27.351  0.00  0.00      CHA1  
ATOM   4226  N   VAL C 340      -8.446   6.314 -26.355  0.00  0.00      CHA1  
ATOM   4227  HN  VAL C 340      -7.904   5.517 -26.099  0.00  0.00      CHA1  
ATOM   4228  CA  VAL C 340      -9.665   6.363 -25.696  0.00  0.00      CHA1  
ATOM   4229  HA  VAL C 340      -9.724   7.424 -25.502  0.00  0.00      CHA1  
ATOM   4230  CB  VAL C 340     -10.858   6.085 -26.561  0.00  0.00      CHA1  
ATOM   4231  HB  VAL C 340     -10.931   6.799 -27.409  0.00  0.00      CHA1  
ATOM   4232  CG1 VAL C 340     -10.851   4.550 -27.066  0.00  0.00      CHA1  
ATOM   4233 HG11 VAL C 340     -10.726   4.022 -26.097  0.00  0.00      CHA1  
ATOM   4234 HG12 VAL C 340     -11.849   4.232 -27.437  0.00  0.00      CHA1  
ATOM   4235 HG13 VAL C 340     -10.038   4.210 -27.742  0.00  0.00      CHA1  
ATOM   4236  CG2 VAL C 340     -12.178   6.277 -25.756  0.00  0.00      CHA1  
ATOM   4237 HG21 VAL C 340     -13.111   5.930 -26.247  0.00  0.00      CHA1  
ATOM   4238 HG22 VAL C 340     -11.987   5.747 -24.798  0.00  0.00      CHA1  
ATOM   4239 HG23 VAL C 340     -12.274   7.336 -25.432  0.00  0.00      CHA1  
ATOM   4240  C   VAL C 340      -9.382   5.649 -24.349  0.00  0.00      CHA1  
ATOM   4241  O   VAL C 340      -8.669   4.673 -24.233  0.00  0.00      CHA1  
ATOM   4242  N   ALA C 341      -9.871   6.194 -23.296  0.00  0.00      CHA1  
ATOM   4243  HN  ALA C 341     -10.425   7.019 -23.384  0.00  0.00      CHA1  
ATOM   4244  CA  ALA C 341      -9.821   5.471 -21.938  0.00  0.00      CHA1  
ATOM   4245  HA  ALA C 341      -9.928   4.414 -22.133  0.00  0.00      CHA1  
ATOM   4246  CB  ALA C 341      -8.463   5.854 -21.184  0.00  0.00      CHA1  
ATOM   4247  HB1 ALA C 341      -7.585   5.722 -21.851  0.00  0.00      CHA1  
ATOM   4248  HB2 ALA C 341      -8.482   6.952 -21.017  0.00  0.00      CHA1  
ATOM   4249  HB3 ALA C 341      -8.339   5.317 -20.219  0.00  0.00      CHA1  
ATOM   4250  C   ALA C 341     -10.974   5.891 -21.082  0.00  0.00      CHA1  
ATOM   4251  O   ALA C 341     -11.401   7.034 -21.245  0.00  0.00      CHA1  
ATOM   4252  N   GLY C 342     -11.483   5.015 -20.219  0.00  0.00      CHA1  
ATOM   4253  HN  GLY C 342     -11.437   4.072 -20.538  0.00  0.00      CHA1  
ATOM   4254  CA  GLY C 342     -12.418   5.294 -19.137  0.00  0.00      CHA1  
ATOM   4255  HA1 GLY C 342     -13.287   4.710 -19.402  0.00  0.00      CHA1  
ATOM   4256  HA2 GLY C 342     -12.707   6.322 -18.977  0.00  0.00      CHA1  
ATOM   4257  C   GLY C 342     -12.095   4.686 -17.761  0.00  0.00      CHA1  
ATOM   4258  O   GLY C 342     -12.945   4.958 -16.869  0.00  0.00      CHA1  
ATOM   4259  N   PRO C 343     -10.999   3.896 -17.476  0.00  0.00      CHA1  
ATOM   4260  CD  PRO C 343     -10.252   3.052 -18.376  0.00  0.00      CHA1  
ATOM   4261  HD1 PRO C 343      -9.450   3.639 -18.873  0.00  0.00      CHA1  
ATOM   4262  HD2 PRO C 343     -10.945   2.648 -19.145  0.00  0.00      CHA1  
ATOM   4263  CA  PRO C 343     -10.833   3.475 -16.126  0.00  0.00      CHA1  
ATOM   4264  HA  PRO C 343     -11.649   2.797 -15.928  0.00  0.00      CHA1  
ATOM   4265  CB  PRO C 343      -9.455   2.781 -16.234  0.00  0.00      CHA1  
ATOM   4266  HB1 PRO C 343      -9.142   2.115 -15.402  0.00  0.00      CHA1  
ATOM   4267  HB2 PRO C 343      -8.665   3.553 -16.347  0.00  0.00      CHA1  
ATOM   4268  CG  PRO C 343      -9.488   2.029 -17.531  0.00  0.00      CHA1  
ATOM   4269  HG1 PRO C 343     -10.038   1.073 -17.396  0.00  0.00      CHA1  
ATOM   4270  HG2 PRO C 343      -8.471   1.768 -17.894  0.00  0.00      CHA1  
ATOM   4271  C   PRO C 343     -10.719   4.581 -15.019  0.00  0.00      CHA1  
ATOM   4272  O   PRO C 343     -10.262   5.666 -15.315  0.00  0.00      CHA1  
ATOM   4273  N   LYS C 344     -11.192   4.143 -13.792  0.00  0.00      CHA1  
ATOM   4274  HN  LYS C 344     -11.485   3.192 -13.850  0.00  0.00      CHA1  
ATOM   4275  CA  LYS C 344     -11.037   4.688 -12.387  0.00  0.00      CHA1  
ATOM   4276  HA  LYS C 344     -10.145   4.286 -11.928  0.00  0.00      CHA1  
ATOM   4277  CB  LYS C 344     -10.719   6.186 -12.331  0.00  0.00      CHA1  
ATOM   4278  HB1 LYS C 344     -10.233   6.492 -11.380  0.00  0.00      CHA1  
ATOM   4279  HB2 LYS C 344      -9.973   6.516 -13.085  0.00  0.00      CHA1  
ATOM   4280  CG  LYS C 344     -11.813   7.154 -12.544  0.00  0.00      CHA1  
ATOM   4281  HG1 LYS C 344     -12.513   7.168 -11.682  0.00  0.00      CHA1  
ATOM   4282  HG2 LYS C 344     -11.415   8.190 -12.483  0.00  0.00      CHA1  
ATOM   4283  CD  LYS C 344     -12.653   7.256 -13.906  0.00  0.00      CHA1  
ATOM   4284  HD1 LYS C 344     -12.155   7.582 -14.844  0.00  0.00      CHA1  
ATOM   4285  HD2 LYS C 344     -12.907   6.188 -14.076  0.00  0.00      CHA1  
ATOM   4286  CE  LYS C 344     -14.032   7.877 -13.735  0.00  0.00      CHA1  
ATOM   4287  HE1 LYS C 344     -14.652   7.794 -14.653  0.00  0.00      CHA1  
ATOM   4288  HE2 LYS C 344     -14.717   7.486 -12.952  0.00  0.00      CHA1  
ATOM   4289  NZ  LYS C 344     -13.796   9.243 -13.417  0.00  0.00      CHA1  
ATOM   4290  HZ1 LYS C 344     -14.709   9.729 -13.313  0.00  0.00      CHA1  
ATOM   4291  HZ2 LYS C 344     -13.313   9.371 -12.505  0.00  0.00      CHA1  
ATOM   4292  HZ3 LYS C 344     -13.236   9.631 -14.203  0.00  0.00      CHA1  
ATOM   4293  C   LYS C 344     -12.295   4.365 -11.579  0.00  0.00      CHA1  
ATOM   4294  O   LYS C 344     -13.390   4.186 -12.120  0.00  0.00      CHA1  
ATOM   4295  N   GLY C 345     -12.131   4.264 -10.299  0.00  0.00      CHA1  
ATOM   4296  HN  GLY C 345     -11.239   4.104  -9.883  0.00  0.00      CHA1  
ATOM   4297  CA  GLY C 345     -13.302   4.434  -9.408  0.00  0.00      CHA1  
ATOM   4298  HA1 GLY C 345     -12.853   4.444  -8.425  0.00  0.00      CHA1  
ATOM   4299  HA2 GLY C 345     -13.905   3.561  -9.606  0.00  0.00      CHA1  
ATOM   4300  C   GLY C 345     -14.093   5.786  -9.509  0.00  0.00      CHA1  
ATOM   4301  O   GLY C 345     -13.460   6.856  -9.510  0.00  0.00      CHA1  
ATOM   4302  N   PRO C 346     -15.451   5.873  -9.639  0.00  0.00      CHA1  
ATOM   4303  CD  PRO C 346     -16.344   4.693  -9.621  0.00  0.00      CHA1  
ATOM   4304  HD1 PRO C 346     -16.096   4.046  -8.752  0.00  0.00      CHA1  
ATOM   4305  HD2 PRO C 346     -16.201   4.183 -10.597  0.00  0.00      CHA1  
ATOM   4306  CA  PRO C 346     -16.132   7.017 -10.232  0.00  0.00      CHA1  
ATOM   4307  HA  PRO C 346     -15.622   7.312 -11.137  0.00  0.00      CHA1  
ATOM   4308  CB  PRO C 346     -17.560   6.525 -10.460  0.00  0.00      CHA1  
ATOM   4309  HB1 PRO C 346     -17.652   6.203 -11.520  0.00  0.00      CHA1  
ATOM   4310  HB2 PRO C 346     -18.348   7.272 -10.225  0.00  0.00      CHA1  
ATOM   4311  CG  PRO C 346     -17.733   5.293  -9.587  0.00  0.00      CHA1  
ATOM   4312  HG1 PRO C 346     -18.441   4.523  -9.962  0.00  0.00      CHA1  
ATOM   4313  HG2 PRO C 346     -17.999   5.535  -8.536  0.00  0.00      CHA1  
ATOM   4314  C   PRO C 346     -16.117   8.182  -9.226  0.00  0.00      CHA1  
ATOM   4315  O   PRO C 346     -16.147   9.353  -9.605  0.00  0.00      CHA1  
ATOM   4316  N   ALA C 347     -16.049   7.877  -7.916  0.00  0.00      CHA1  
ATOM   4317  HN  ALA C 347     -15.899   6.942  -7.606  0.00  0.00      CHA1  
ATOM   4318  CA  ALA C 347     -16.019   8.948  -6.955  0.00  0.00      CHA1  
ATOM   4319  HA  ALA C 347     -16.264   9.860  -7.481  0.00  0.00      CHA1  
ATOM   4320  CB  ALA C 347     -17.043   8.745  -5.847  0.00  0.00      CHA1  
ATOM   4321  HB1 ALA C 347     -18.031   8.573  -6.326  0.00  0.00      CHA1  
ATOM   4322  HB2 ALA C 347     -16.774   7.946  -5.124  0.00  0.00      CHA1  
ATOM   4323  HB3 ALA C 347     -17.147   9.794  -5.495  0.00  0.00      CHA1  
ATOM   4324  C   ALA C 347     -14.694   9.075  -6.371  0.00  0.00      CHA1  
ATOM   4325  O   ALA C 347     -14.198  10.183  -6.355  0.00  0.00      CHA1  
ATOM   4326  N   GLY C 348     -14.062   7.999  -5.838  0.00  0.00      CHA1  
ATOM   4327  HN  GLY C 348     -14.596   7.157  -5.829  0.00  0.00      CHA1  
ATOM   4328  CA  GLY C 348     -12.767   8.026  -5.078  0.00  0.00      CHA1  
ATOM   4329  HA1 GLY C 348     -12.006   8.579  -5.608  0.00  0.00      CHA1  
ATOM   4330  HA2 GLY C 348     -12.561   6.972  -4.960  0.00  0.00      CHA1  
ATOM   4331  C   GLY C 348     -12.952   8.596  -3.703  0.00  0.00      CHA1  
ATOM   4332  O   GLY C 348     -12.040   8.923  -2.989  0.00  0.00      CHA1  
ATOM   4333  N   GLU C 349     -14.208   8.727  -3.277  0.00  0.00      CHA1  
ATOM   4334  HN  GLU C 349     -14.905   8.231  -3.789  0.00  0.00      CHA1  
ATOM   4335  CA  GLU C 349     -14.643   9.648  -2.223  0.00  0.00      CHA1  
ATOM   4336  HA  GLU C 349     -13.951  10.473  -2.311  0.00  0.00      CHA1  
ATOM   4337  CB  GLU C 349     -16.120  10.140  -2.440  0.00  0.00      CHA1  
ATOM   4338  HB1 GLU C 349     -16.760   9.324  -2.840  0.00  0.00      CHA1  
ATOM   4339  HB2 GLU C 349     -16.567  10.411  -1.460  0.00  0.00      CHA1  
ATOM   4340  CG  GLU C 349     -16.267  11.228  -3.516  0.00  0.00      CHA1  
ATOM   4341  HG1 GLU C 349     -15.805  10.889  -4.468  0.00  0.00      CHA1  
ATOM   4342  HG2 GLU C 349     -17.338  11.366  -3.779  0.00  0.00      CHA1  
ATOM   4343  CD  GLU C 349     -15.594  12.564  -3.140  0.00  0.00      CHA1  
ATOM   4344  OE1 GLU C 349     -14.961  13.194  -3.995  0.00  0.00      CHA1  
ATOM   4345  OE2 GLU C 349     -15.739  12.961  -1.988  0.00  0.00      CHA1  
ATOM   4346  C   GLU C 349     -14.460   9.061  -0.801  0.00  0.00      CHA1  
ATOM   4347  O   GLU C 349     -14.591   7.820  -0.550  0.00  0.00      CHA1  
ATOM   4348  N   ARG C 350     -14.311   9.891   0.292  0.00  0.00      CHA1  
ATOM   4349  HN  ARG C 350     -14.016  10.832   0.145  0.00  0.00      CHA1  
ATOM   4350  CA  ARG C 350     -14.481   9.539   1.647  0.00  0.00      CHA1  
ATOM   4351  HA  ARG C 350     -14.353  10.462   2.194  0.00  0.00      CHA1  
ATOM   4352  CB  ARG C 350     -15.917   9.004   1.998  0.00  0.00      CHA1  
ATOM   4353  HB1 ARG C 350     -15.989   7.933   1.712  0.00  0.00      CHA1  
ATOM   4354  HB2 ARG C 350     -15.935   8.916   3.105  0.00  0.00      CHA1  
ATOM   4355  CG  ARG C 350     -17.051   9.753   1.282  0.00  0.00      CHA1  
ATOM   4356  HG1 ARG C 350     -17.029   9.408   0.226  0.00  0.00      CHA1  
ATOM   4357  HG2 ARG C 350     -18.044   9.471   1.693  0.00  0.00      CHA1  
ATOM   4358  CD  ARG C 350     -17.104  11.310   1.219  0.00  0.00      CHA1  
ATOM   4359  HD1 ARG C 350     -16.211  11.749   0.725  0.00  0.00      CHA1  
ATOM   4360  HD2 ARG C 350     -18.030  11.539   0.650  0.00  0.00      CHA1  
ATOM   4361  NE  ARG C 350     -17.107  11.777   2.649  0.00  0.00      CHA1  
ATOM   4362  HE  ARG C 350     -16.939  11.029   3.290  0.00  0.00      CHA1  
ATOM   4363  CZ  ARG C 350     -16.703  12.971   3.043  0.00  0.00      CHA1  
ATOM   4364  NH1 ARG C 350     -16.827  13.907   2.139  0.00  0.00      CHA1  
ATOM   4365 HH11 ARG C 350     -16.522  14.840   2.331  0.00  0.00      CHA1  
ATOM   4366 HH12 ARG C 350     -17.336  13.771   1.289  0.00  0.00      CHA1  
ATOM   4367  NH2 ARG C 350     -16.197  13.254   4.167  0.00  0.00      CHA1  
ATOM   4368 HH21 ARG C 350     -15.558  14.021   4.229  0.00  0.00      CHA1  
ATOM   4369 HH22 ARG C 350     -16.082  12.559   4.877  0.00  0.00      CHA1  
ATOM   4370  C   ARG C 350     -13.399   8.697   2.218  0.00  0.00      CHA1  
ATOM   4371  O   ARG C 350     -13.614   7.646   2.798  0.00  0.00      CHA1  
ATOM   4372  N   GLY C 351     -12.041   9.035   2.002  0.00  0.00      CHA1  
ATOM   4373  HN  GLY C 351     -11.804   9.879   1.528  0.00  0.00      CHA1  
ATOM   4374  CA  GLY C 351     -10.811   8.319   2.406  0.00  0.00      CHA1  
ATOM   4375  HA1 GLY C 351     -10.011   9.038   2.306  0.00  0.00      CHA1  
ATOM   4376  HA2 GLY C 351     -10.820   7.435   1.786  0.00  0.00      CHA1  
ATOM   4377  C   GLY C 351     -10.601   7.839   3.677  0.00  0.00      CHA1  
ATOM   4378  O   GLY C 351     -11.320   8.128   4.583  0.00  0.00      CHA1  
ATOM   4379  N   SER C 352      -9.414   7.230   3.868  0.00  0.00      CHA1  
ATOM   4380  HN  SER C 352      -8.793   7.083   3.102  0.00  0.00      CHA1  
ATOM   4381  CA  SER C 352      -9.054   6.450   5.056  0.00  0.00      CHA1  
ATOM   4382  HA  SER C 352      -9.858   6.362   5.772  0.00  0.00      CHA1  
ATOM   4383  CB  SER C 352      -8.566   5.029   4.581  0.00  0.00      CHA1  
ATOM   4384  HB1 SER C 352      -9.414   4.467   4.136  0.00  0.00      CHA1  
ATOM   4385  HB2 SER C 352      -7.983   5.190   3.649  0.00  0.00      CHA1  
ATOM   4386  OG  SER C 352      -7.833   4.324   5.562  0.00  0.00      CHA1  
ATOM   4387  HG1 SER C 352      -8.143   3.416   5.528  0.00  0.00      CHA1  
ATOM   4388  C   SER C 352      -8.020   7.239   5.896  0.00  0.00      CHA1  
ATOM   4389  O   SER C 352      -7.544   8.240   5.330  0.00  0.00      CHA1  
ATOM   4390  N   HYP C 353      -7.645   7.086   7.182  0.00  0.00      CHA1  
ATOM   4391  CD  HYP C 353      -8.172   5.969   7.926  0.00  0.00      CHA1  
ATOM   4392  HD1 HYP C 353      -9.223   5.853   7.585  0.00  0.00      CHA1  
ATOM   4393  HD2 HYP C 353      -7.479   5.127   7.713  0.00  0.00      CHA1  
ATOM   4394  CA  HYP C 353      -7.570   8.281   8.064  0.00  0.00      CHA1  
ATOM   4395  HA  HYP C 353      -8.048   9.071   7.505  0.00  0.00      CHA1  
ATOM   4396  CB  HYP C 353      -8.450   7.928   9.285  0.00  0.00      CHA1  
ATOM   4397  HB1 HYP C 353      -9.486   8.041   8.899  0.00  0.00      CHA1  
ATOM   4398  HB2 HYP C 353      -8.339   8.529  10.213  0.00  0.00      CHA1  
ATOM   4399  CG  HYP C 353      -8.229   6.409   9.422  0.00  0.00      CHA1  
ATOM   4400  HG  HYP C 353      -9.129   6.040   9.959  0.00  0.00      CHA1  
ATOM   4401  OE  HYP C 353      -7.006   6.271  10.085  0.00  0.00      CHA1  
ATOM   4402  HE  HYP C 353      -6.784   5.348  10.229  0.00  0.00      CHA1  
ATOM   4403  C   HYP C 353      -6.202   8.798   8.459  0.00  0.00      CHA1  
ATOM   4404  O   HYP C 353      -6.124  10.035   8.388  0.00  0.00      CHA1  
ATOM   4405  N   GLY C 354      -5.175   8.014   8.849  0.00  0.00      CHA1  
ATOM   4406  HN  GLY C 354      -5.346   7.037   8.950  0.00  0.00      CHA1  
ATOM   4407  CA  GLY C 354      -3.790   8.422   9.067  0.00  0.00      CHA1  
ATOM   4408  HA1 GLY C 354      -3.788   9.337   9.639  0.00  0.00      CHA1  
ATOM   4409  HA2 GLY C 354      -3.281   8.447   8.114  0.00  0.00      CHA1  
ATOM   4410  C   GLY C 354      -3.109   7.340   9.827  0.00  0.00      CHA1  
ATOM   4411  O   GLY C 354      -3.753   6.348  10.091  0.00  0.00      CHA1  
ATOM   4412  N   PRO C 355      -1.904   7.558  10.334  0.00  0.00      CHA1  
ATOM   4413  CD  PRO C 355      -1.045   8.696  10.037  0.00  0.00      CHA1  
ATOM   4414  HD1 PRO C 355      -1.550   9.605  10.429  0.00  0.00      CHA1  
ATOM   4415  HD2 PRO C 355      -0.921   8.795   8.937  0.00  0.00      CHA1  
ATOM   4416  CA  PRO C 355      -1.173   6.600  11.135  0.00  0.00      CHA1  
ATOM   4417  HA  PRO C 355      -1.412   5.581  10.870  0.00  0.00      CHA1  
ATOM   4418  CB  PRO C 355       0.285   6.889  10.755  0.00  0.00      CHA1  
ATOM   4419  HB1 PRO C 355       0.488   6.372   9.793  0.00  0.00      CHA1  
ATOM   4420  HB2 PRO C 355       0.997   6.381  11.439  0.00  0.00      CHA1  
ATOM   4421  CG  PRO C 355       0.252   8.396  10.771  0.00  0.00      CHA1  
ATOM   4422  HG1 PRO C 355       1.024   8.896  10.148  0.00  0.00      CHA1  
ATOM   4423  HG2 PRO C 355       0.333   8.804  11.802  0.00  0.00      CHA1  
ATOM   4424  C   PRO C 355      -1.427   6.967  12.596  0.00  0.00      CHA1  
ATOM   4425  O   PRO C 355      -1.942   8.028  12.931  0.00  0.00      CHA1  
ATOM   4426  N   ALA C 356      -1.127   6.055  13.551  0.00  0.00      CHA1  
ATOM   4427  HN  ALA C 356      -0.723   5.185  13.281  0.00  0.00      CHA1  
ATOM   4428  CA  ALA C 356      -1.196   6.390  15.004  0.00  0.00      CHA1  
ATOM   4429  HA  ALA C 356      -2.143   6.861  15.225  0.00  0.00      CHA1  
ATOM   4430  CB  ALA C 356      -1.079   5.047  15.800  0.00  0.00      CHA1  
ATOM   4431  HB1 ALA C 356      -1.299   5.304  16.859  0.00  0.00      CHA1  
ATOM   4432  HB2 ALA C 356      -1.702   4.167  15.532  0.00  0.00      CHA1  
ATOM   4433  HB3 ALA C 356      -0.039   4.658  15.773  0.00  0.00      CHA1  
ATOM   4434  C   ALA C 356      -0.123   7.351  15.473  0.00  0.00      CHA1  
ATOM   4435  O   ALA C 356       1.080   7.008  15.447  0.00  0.00      CHA1  
ATOM   4436  N   GLY C 357      -0.465   8.507  15.972  0.00  0.00      CHA1  
ATOM   4437  HN  GLY C 357      -1.403   8.840  16.023  0.00  0.00      CHA1  
ATOM   4438  CA  GLY C 357       0.493   9.232  16.739  0.00  0.00      CHA1  
ATOM   4439  HA1 GLY C 357       0.014  10.154  17.035  0.00  0.00      CHA1  
ATOM   4440  HA2 GLY C 357       1.236   9.513  16.007  0.00  0.00      CHA1  
ATOM   4441  C   GLY C 357       1.060   8.583  17.989  0.00  0.00      CHA1  
ATOM   4442  O   GLY C 357       0.703   7.478  18.289  0.00  0.00      CHA1  
ATOM   4443  N   PRO C 358       1.998   9.325  18.594  0.00  0.00      CHA1  
ATOM   4444  CD  PRO C 358       2.599  10.596  18.052  0.00  0.00      CHA1  
ATOM   4445  HD1 PRO C 358       1.725  11.267  17.913  0.00  0.00      CHA1  
ATOM   4446  HD2 PRO C 358       3.193  10.446  17.125  0.00  0.00      CHA1  
ATOM   4447  CA  PRO C 358       2.684   8.909  19.882  0.00  0.00      CHA1  
ATOM   4448  HA  PRO C 358       2.992   7.881  19.764  0.00  0.00      CHA1  
ATOM   4449  CB  PRO C 358       3.909   9.778  19.860  0.00  0.00      CHA1  
ATOM   4450  HB1 PRO C 358       4.575   9.332  19.090  0.00  0.00      CHA1  
ATOM   4451  HB2 PRO C 358       4.457   9.855  20.823  0.00  0.00      CHA1  
ATOM   4452  CG  PRO C 358       3.520  11.083  19.198  0.00  0.00      CHA1  
ATOM   4453  HG1 PRO C 358       4.330  11.693  18.744  0.00  0.00      CHA1  
ATOM   4454  HG2 PRO C 358       2.905  11.644  19.934  0.00  0.00      CHA1  
ATOM   4455  C   PRO C 358       1.810   8.928  21.137  0.00  0.00      CHA1  
ATOM   4456  O   PRO C 358       1.819   7.948  21.835  0.00  0.00      CHA1  
ATOM   4457  N   LYS C 359       1.028   9.979  21.402  0.00  0.00      CHA1  
ATOM   4458  HN  LYS C 359       0.817  10.634  20.681  0.00  0.00      CHA1  
ATOM   4459  CA  LYS C 359       0.432  10.093  22.793  0.00  0.00      CHA1  
ATOM   4460  HA  LYS C 359       0.625   9.268  23.462  0.00  0.00      CHA1  
ATOM   4461  CB  LYS C 359       1.235  11.264  23.445  0.00  0.00      CHA1  
ATOM   4462  HB1 LYS C 359       2.311  10.988  23.451  0.00  0.00      CHA1  
ATOM   4463  HB2 LYS C 359       1.025  12.120  22.769  0.00  0.00      CHA1  
ATOM   4464  CG  LYS C 359       0.755  11.603  24.883  0.00  0.00      CHA1  
ATOM   4465  HG1 LYS C 359      -0.313  11.898  24.798  0.00  0.00      CHA1  
ATOM   4466  HG2 LYS C 359       0.676  10.697  25.521  0.00  0.00      CHA1  
ATOM   4467  CD  LYS C 359       1.445  12.711  25.569  0.00  0.00      CHA1  
ATOM   4468  HD1 LYS C 359       1.266  13.629  24.970  0.00  0.00      CHA1  
ATOM   4469  HD2 LYS C 359       1.070  12.786  26.612  0.00  0.00      CHA1  
ATOM   4470  CE  LYS C 359       2.972  12.551  25.613  0.00  0.00      CHA1  
ATOM   4471  HE1 LYS C 359       3.358  11.555  25.920  0.00  0.00      CHA1  
ATOM   4472  HE2 LYS C 359       3.356  12.915  24.636  0.00  0.00      CHA1  
ATOM   4473  NZ  LYS C 359       3.451  13.512  26.647  0.00  0.00      CHA1  
ATOM   4474  HZ1 LYS C 359       3.226  13.051  27.551  0.00  0.00      CHA1  
ATOM   4475  HZ2 LYS C 359       4.473  13.620  26.484  0.00  0.00      CHA1  
ATOM   4476  HZ3 LYS C 359       2.974  14.432  26.560  0.00  0.00      CHA1  
ATOM   4477  C   LYS C 359      -1.068  10.190  22.702  0.00  0.00      CHA1  
ATOM   4478  O   LYS C 359      -1.615  11.193  22.327  0.00  0.00      CHA1  
ATOM   4479  N   GLY C 360      -1.722   9.206  23.226  0.00  0.00      CHA1  
ATOM   4480  HN  GLY C 360      -1.342   8.289  23.132  0.00  0.00      CHA1  
ATOM   4481  CA  GLY C 360      -3.021   9.292  23.904  0.00  0.00      CHA1  
ATOM   4482  HA1 GLY C 360      -3.699   8.577  23.462  0.00  0.00      CHA1  
ATOM   4483  HA2 GLY C 360      -3.490  10.252  23.748  0.00  0.00      CHA1  
ATOM   4484  C   GLY C 360      -2.794   9.127  25.351  0.00  0.00      CHA1  
ATOM   4485  O   GLY C 360      -2.136   9.905  25.976  0.00  0.00      CHA1  
ATOM   4486  N   SER C 361      -3.406   8.146  25.993  0.00  0.00      CHA1  
ATOM   4487  HN  SER C 361      -4.173   7.688  25.550  0.00  0.00      CHA1  
ATOM   4488  CA  SER C 361      -3.540   8.270  27.453  0.00  0.00      CHA1  
ATOM   4489  HA  SER C 361      -2.706   8.859  27.804  0.00  0.00      CHA1  
ATOM   4490  CB  SER C 361      -4.971   8.927  27.522  0.00  0.00      CHA1  
ATOM   4491  HB1 SER C 361      -5.107   9.273  28.569  0.00  0.00      CHA1  
ATOM   4492  HB2 SER C 361      -5.047   9.724  26.751  0.00  0.00      CHA1  
ATOM   4493  OG  SER C 361      -6.029   7.975  27.222  0.00  0.00      CHA1  
ATOM   4494  HG1 SER C 361      -6.582   7.883  28.002  0.00  0.00      CHA1  
ATOM   4495  C   SER C 361      -3.373   7.125  28.381  0.00  0.00      CHA1  
ATOM   4496  O   SER C 361      -3.350   5.996  27.911  0.00  0.00      CHA1  
ATOM   4497  N   HYP C 362      -3.208   7.232  29.704  0.00  0.00      CHA1  
ATOM   4498  CD  HYP C 362      -2.851   8.467  30.375  0.00  0.00      CHA1  
ATOM   4499  HD1 HYP C 362      -3.051   9.405  29.814  0.00  0.00      CHA1  
ATOM   4500  HD2 HYP C 362      -1.744   8.421  30.451  0.00  0.00      CHA1  
ATOM   4501  CA  HYP C 362      -3.746   6.268  30.625  0.00  0.00      CHA1  
ATOM   4502  HA  HYP C 362      -3.282   5.293  30.602  0.00  0.00      CHA1  
ATOM   4503  CB  HYP C 362      -3.528   6.927  32.025  0.00  0.00      CHA1  
ATOM   4504  HB1 HYP C 362      -2.598   6.532  32.485  0.00  0.00      CHA1  
ATOM   4505  HB2 HYP C 362      -4.263   6.657  32.813  0.00  0.00      CHA1  
ATOM   4506  CG  HYP C 362      -3.500   8.409  31.743  0.00  0.00      CHA1  
ATOM   4507  HG  HYP C 362      -3.017   8.937  32.593  0.00  0.00      CHA1  
ATOM   4508  OE  HYP C 362      -4.853   8.779  31.654  0.00  0.00      CHA1  
ATOM   4509  HE  HYP C 362      -4.938   9.661  31.284  0.00  0.00      CHA1  
ATOM   4510  C   HYP C 362      -5.223   5.953  30.584  0.00  0.00      CHA1  
ATOM   4511  O   HYP C 362      -5.974   6.681  29.911  0.00  0.00      CHA1  
ATOM   4512  N   GLY C 363      -5.713   4.962  31.329  0.00  0.00      CHA1  
ATOM   4513  HN  GLY C 363      -5.117   4.465  31.955  0.00  0.00      CHA1  
ATOM   4514  CA  GLY C 363      -7.139   4.750  31.540  0.00  0.00      CHA1  
ATOM   4515  HA1 GLY C 363      -7.357   3.778  31.957  0.00  0.00      CHA1  
ATOM   4516  HA2 GLY C 363      -7.653   4.955  30.613  0.00  0.00      CHA1  
ATOM   4517  C   GLY C 363      -7.641   5.678  32.592  0.00  0.00      CHA1  
ATOM   4518  O   GLY C 363      -7.168   6.839  32.710  0.00  0.00      CHA1  
ATOM   4519  N   GLU C 364      -8.663   5.260  33.366  0.00  0.00      CHA1  
ATOM   4520  HN  GLU C 364      -9.064   4.379  33.129  0.00  0.00      CHA1  
ATOM   4521  CA  GLU C 364      -8.910   6.019  34.645  0.00  0.00      CHA1  
ATOM   4522  HA  GLU C 364      -9.077   7.048  34.361  0.00  0.00      CHA1  
ATOM   4523  CB  GLU C 364     -10.222   5.672  35.465  0.00  0.00      CHA1  
ATOM   4524  HB1 GLU C 364     -10.412   4.601  35.688  0.00  0.00      CHA1  
ATOM   4525  HB2 GLU C 364     -10.232   6.206  36.439  0.00  0.00      CHA1  
ATOM   4526  CG  GLU C 364     -11.465   6.274  34.750  0.00  0.00      CHA1  
ATOM   4527  HG1 GLU C 364     -12.163   6.477  35.590  0.00  0.00      CHA1  
ATOM   4528  HG2 GLU C 364     -11.217   7.319  34.465  0.00  0.00      CHA1  
ATOM   4529  CD  GLU C 364     -12.270   5.517  33.741  0.00  0.00      CHA1  
ATOM   4530  OE1 GLU C 364     -13.394   5.072  34.089  0.00  0.00      CHA1  
ATOM   4531  OE2 GLU C 364     -11.879   5.344  32.566  0.00  0.00      CHA1  
ATOM   4532  C   GLU C 364      -7.730   6.126  35.656  0.00  0.00      CHA1  
ATOM   4533  O   GLU C 364      -7.328   5.066  36.158  0.00  0.00      CHA1  
ATOM   4534  N   ALA C 365      -7.135   7.299  35.806  0.00  0.00      CHA1  
ATOM   4535  HN  ALA C 365      -7.530   8.051  35.284  0.00  0.00      CHA1  
ATOM   4536  CA  ALA C 365      -6.096   7.550  36.780  0.00  0.00      CHA1  
ATOM   4537  HA  ALA C 365      -5.204   7.076  36.397  0.00  0.00      CHA1  
ATOM   4538  CB  ALA C 365      -5.845   9.090  36.803  0.00  0.00      CHA1  
ATOM   4539  HB1 ALA C 365      -5.122   9.541  37.516  0.00  0.00      CHA1  
ATOM   4540  HB2 ALA C 365      -5.574   9.409  35.774  0.00  0.00      CHA1  
ATOM   4541  HB3 ALA C 365      -6.823   9.576  37.006  0.00  0.00      CHA1  
ATOM   4542  C   ALA C 365      -6.401   7.202  38.208  0.00  0.00      CHA1  
ATOM   4543  O   ALA C 365      -7.522   6.895  38.483  0.00  0.00      CHA1  
ATOM   4544  N   GLY C 366      -5.336   7.206  39.129  0.00  0.00      CHA1  
ATOM   4545  HN  GLY C 366      -4.417   7.455  38.834  0.00  0.00      CHA1  
ATOM   4546  CA  GLY C 366      -5.379   6.775  40.468  0.00  0.00      CHA1  
ATOM   4547  HA1 GLY C 366      -4.671   7.407  40.983  0.00  0.00      CHA1  
ATOM   4548  HA2 GLY C 366      -5.024   5.763  40.343  0.00  0.00      CHA1  
ATOM   4549  C   GLY C 366      -6.637   6.737  41.286  0.00  0.00      CHA1  
ATOM   4550  O   GLY C 366      -7.287   7.759  41.519  0.00  0.00      CHA1  
ATOM   4551  N   ARG C 367      -6.976   5.523  41.734  0.00  0.00      CHA1  
ATOM   4552  HN  ARG C 367      -6.495   4.690  41.475  0.00  0.00      CHA1  
ATOM   4553  CA  ARG C 367      -8.037   5.189  42.645  0.00  0.00      CHA1  
ATOM   4554  HA  ARG C 367      -8.925   5.738  42.369  0.00  0.00      CHA1  
ATOM   4555  CB  ARG C 367      -8.290   3.622  42.555  0.00  0.00      CHA1  
ATOM   4556  HB1 ARG C 367      -9.184   3.501  43.203  0.00  0.00      CHA1  
ATOM   4557  HB2 ARG C 367      -8.493   3.388  41.488  0.00  0.00      CHA1  
ATOM   4558  CG  ARG C 367      -7.075   2.831  42.954  0.00  0.00      CHA1  
ATOM   4559  HG1 ARG C 367      -6.402   2.803  42.070  0.00  0.00      CHA1  
ATOM   4560  HG2 ARG C 367      -6.694   3.319  43.876  0.00  0.00      CHA1  
ATOM   4561  CD  ARG C 367      -7.374   1.365  43.371  0.00  0.00      CHA1  
ATOM   4562  HD1 ARG C 367      -8.289   1.276  43.996  0.00  0.00      CHA1  
ATOM   4563  HD2 ARG C 367      -7.539   0.776  42.444  0.00  0.00      CHA1  
ATOM   4564  NE  ARG C 367      -6.115   0.757  43.994  0.00  0.00      CHA1  
ATOM   4565  HE  ARG C 367      -5.397   0.385  43.406  0.00  0.00      CHA1  
ATOM   4566  CZ  ARG C 367      -6.045   0.344  45.266  0.00  0.00      CHA1  
ATOM   4567  NH1 ARG C 367      -6.781   0.788  46.198  0.00  0.00      CHA1  
ATOM   4568 HH11 ARG C 367      -6.583   0.505  47.136  0.00  0.00      CHA1  
ATOM   4569 HH12 ARG C 367      -7.140   1.717  46.121  0.00  0.00      CHA1  
ATOM   4570  NH2 ARG C 367      -5.059  -0.496  45.609  0.00  0.00      CHA1  
ATOM   4571 HH21 ARG C 367      -4.838  -0.543  46.583  0.00  0.00      CHA1  
ATOM   4572 HH22 ARG C 367      -4.358  -0.473  44.896  0.00  0.00      CHA1  
ATOM   4573  C   ARG C 367      -7.693   5.592  44.078  0.00  0.00      CHA1  
ATOM   4574  O   ARG C 367      -6.508   5.815  44.398  0.00  0.00      CHA1  
ATOM   4575  N   HYP C 368      -8.650   5.838  45.036  0.00  0.00      CHA1  
ATOM   4576  CD  HYP C 368     -10.061   6.063  44.729  0.00  0.00      CHA1  
ATOM   4577  HD1 HYP C 368     -10.206   6.965  44.098  0.00  0.00      CHA1  
ATOM   4578  HD2 HYP C 368     -10.495   5.148  44.271  0.00  0.00      CHA1  
ATOM   4579  CA  HYP C 368      -8.316   5.865  46.464  0.00  0.00      CHA1  
ATOM   4580  HA  HYP C 368      -7.638   6.683  46.656  0.00  0.00      CHA1  
ATOM   4581  CB  HYP C 368      -9.727   5.923  47.089  0.00  0.00      CHA1  
ATOM   4582  HB1 HYP C 368      -9.878   6.401  48.081  0.00  0.00      CHA1  
ATOM   4583  HB2 HYP C 368     -10.118   4.908  47.319  0.00  0.00      CHA1  
ATOM   4584  CG  HYP C 368     -10.707   6.486  46.076  0.00  0.00      CHA1  
ATOM   4585  HG  HYP C 368     -10.676   7.597  46.055  0.00  0.00      CHA1  
ATOM   4586  OE  HYP C 368     -12.077   6.028  46.284  0.00  0.00      CHA1  
ATOM   4587  HE  HYP C 368     -12.402   6.278  47.152  0.00  0.00      CHA1  
ATOM   4588  C   HYP C 368      -7.436   4.659  46.867  0.00  0.00      CHA1  
ATOM   4589  O   HYP C 368      -7.674   3.543  46.307  0.00  0.00      CHA1  
ATOM   4590  N   GLY C 369      -6.506   4.915  47.769  0.00  0.00      CHA1  
ATOM   4591  HN  GLY C 369      -6.334   5.835  48.112  0.00  0.00      CHA1  
ATOM   4592  CA  GLY C 369      -5.565   3.946  48.299  0.00  0.00      CHA1  
ATOM   4593  HA1 GLY C 369      -4.623   4.461  48.410  0.00  0.00      CHA1  
ATOM   4594  HA2 GLY C 369      -5.348   3.160  47.590  0.00  0.00      CHA1  
ATOM   4595  C   GLY C 369      -5.862   3.429  49.729  0.00  0.00      CHA1  
ATOM   4596  O   GLY C 369      -6.815   3.916  50.364  0.00  0.00      CHA1  
ATOM   4597  N   GLU C 370      -5.062   2.541  50.240  0.00  0.00      CHA1  
ATOM   4598  HN  GLU C 370      -4.168   2.468  49.805  0.00  0.00      CHA1  
ATOM   4599  CA  GLU C 370      -5.236   1.719  51.382  0.00  0.00      CHA1  
ATOM   4600  HA  GLU C 370      -6.236   1.313  51.382  0.00  0.00      CHA1  
ATOM   4601  CB  GLU C 370      -4.289   0.579  51.286  0.00  0.00      CHA1  
ATOM   4602  HB1 GLU C 370      -3.279   0.945  51.001  0.00  0.00      CHA1  
ATOM   4603  HB2 GLU C 370      -4.177   0.098  52.281  0.00  0.00      CHA1  
ATOM   4604  CG  GLU C 370      -4.492  -0.569  50.279  0.00  0.00      CHA1  
ATOM   4605  HG1 GLU C 370      -3.620  -1.255  50.219  0.00  0.00      CHA1  
ATOM   4606  HG2 GLU C 370      -5.373  -1.177  50.579  0.00  0.00      CHA1  
ATOM   4607  CD  GLU C 370      -4.868   0.037  48.899  0.00  0.00      CHA1  
ATOM   4608  OE1 GLU C 370      -4.004   0.343  48.064  0.00  0.00      CHA1  
ATOM   4609  OE2 GLU C 370      -6.098   0.284  48.665  0.00  0.00      CHA1  
ATOM   4610  C   GLU C 370      -5.065   2.442  52.692  0.00  0.00      CHA1  
ATOM   4611  O   GLU C 370      -3.909   2.790  52.974  0.00  0.00      CHA1  
ATOM   4612  N   ALA C 371      -6.213   2.716  53.431  0.00  0.00      CHA1  
ATOM   4613  HN  ALA C 371      -7.107   2.439  53.086  0.00  0.00      CHA1  
ATOM   4614  CA  ALA C 371      -6.368   3.341  54.693  0.00  0.00      CHA1  
ATOM   4615  HA  ALA C 371      -5.449   3.390  55.260  0.00  0.00      CHA1  
ATOM   4616  CB  ALA C 371      -7.258   4.701  54.486  0.00  0.00      CHA1  
ATOM   4617  HB1 ALA C 371      -7.883   4.575  53.576  0.00  0.00      CHA1  
ATOM   4618  HB2 ALA C 371      -7.843   4.920  55.405  0.00  0.00      CHA1  
ATOM   4619  HB3 ALA C 371      -6.739   5.680  54.402  0.00  0.00      CHA1  
ATOM   4620  C   ALA C 371      -7.130   2.360  55.565  0.00  0.00      CHA1  
ATOM   4621  O   ALA C 371      -7.807   1.463  55.079  0.00  0.00      CHA1  
ATOM   4622  N   GLY C 372      -7.005   2.466  56.922  0.00  0.00      CHA1  
ATOM   4623  HN  GLY C 372      -6.413   3.132  57.369  0.00  0.00      CHA1  
ATOM   4624  CA  GLY C 372      -7.457   1.567  57.849  0.00  0.00      CHA1  
ATOM   4625  HA1 GLY C 372      -8.253   0.954  57.455  0.00  0.00      CHA1  
ATOM   4626  HA2 GLY C 372      -7.716   2.123  58.738  0.00  0.00      CHA1  
ATOM   4627  C   GLY C 372      -6.299   0.706  58.352  0.00  0.00      CHA1  
ATOM   4628  O   GLY C 372      -6.298  -0.526  58.389  0.00  0.00      CHA1  
ATOM   4629  N   LEU C 373      -5.196   1.429  58.652  0.00  0.00      CHA1  
ATOM   4630  HN  LEU C 373      -5.153   2.424  58.694  0.00  0.00      CHA1  
ATOM   4631  CA  LEU C 373      -3.910   0.853  59.035  0.00  0.00      CHA1  
ATOM   4632  HA  LEU C 373      -3.886  -0.226  59.030  0.00  0.00      CHA1  
ATOM   4633  CB  LEU C 373      -2.787   1.300  58.056  0.00  0.00      CHA1  
ATOM   4634  HB1 LEU C 373      -2.674   2.404  58.012  0.00  0.00      CHA1  
ATOM   4635  HB2 LEU C 373      -1.826   0.885  58.428  0.00  0.00      CHA1  
ATOM   4636  CG  LEU C 373      -3.074   0.828  56.607  0.00  0.00      CHA1  
ATOM   4637  HG  LEU C 373      -4.142   1.003  56.358  0.00  0.00      CHA1  
ATOM   4638  CD1 LEU C 373      -2.320   1.573  55.534  0.00  0.00      CHA1  
ATOM   4639 HD11 LEU C 373      -2.748   1.416  54.521  0.00  0.00      CHA1  
ATOM   4640 HD12 LEU C 373      -2.155   2.624  55.856  0.00  0.00      CHA1  
ATOM   4641 HD13 LEU C 373      -1.291   1.162  55.462  0.00  0.00      CHA1  
ATOM   4642  CD2 LEU C 373      -2.852  -0.684  56.528  0.00  0.00      CHA1  
ATOM   4643 HD21 LEU C 373      -2.809  -1.026  55.472  0.00  0.00      CHA1  
ATOM   4644 HD22 LEU C 373      -1.910  -0.923  57.066  0.00  0.00      CHA1  
ATOM   4645 HD23 LEU C 373      -3.735  -1.233  56.919  0.00  0.00      CHA1  
ATOM   4646  C   LEU C 373      -3.494   1.412  60.461  0.00  0.00      CHA1  
ATOM   4647  O   LEU C 373      -2.606   2.234  60.532  0.00  0.00      CHA1  
ATOM   4648  N   HYP C 374      -4.247   1.141  61.471  0.00  0.00      CHA1  
ATOM   4649  CD  HYP C 374      -5.075  -0.083  61.580  0.00  0.00      CHA1  
ATOM   4650  HD1 HYP C 374      -5.879  -0.118  60.813  0.00  0.00      CHA1  
ATOM   4651  HD2 HYP C 374      -4.433  -0.972  61.405  0.00  0.00      CHA1  
ATOM   4652  CA  HYP C 374      -4.532   2.188  62.465  0.00  0.00      CHA1  
ATOM   4653  HA  HYP C 374      -5.338   2.715  61.977  0.00  0.00      CHA1  
ATOM   4654  CB  HYP C 374      -4.966   1.310  63.612  0.00  0.00      CHA1  
ATOM   4655  HB1 HYP C 374      -5.638   1.873  64.293  0.00  0.00      CHA1  
ATOM   4656  HB2 HYP C 374      -4.133   1.008  64.283  0.00  0.00      CHA1  
ATOM   4657  CG  HYP C 374      -5.653   0.054  63.002  0.00  0.00      CHA1  
ATOM   4658  HG  HYP C 374      -6.758   0.167  63.018  0.00  0.00      CHA1  
ATOM   4659  OE  HYP C 374      -5.294  -1.052  63.931  0.00  0.00      CHA1  
ATOM   4660  HE  HYP C 374      -5.969  -1.128  64.609  0.00  0.00      CHA1  
ATOM   4661  C   HYP C 374      -3.526   3.347  62.919  0.00  0.00      CHA1  
ATOM   4662  O   HYP C 374      -2.533   3.088  63.576  0.00  0.00      CHA1  
ATOM   4663  N   GLY C 375      -3.933   4.633  62.641  0.00  0.00      CHA1  
ATOM   4664  HN  GLY C 375      -4.706   4.750  62.022  0.00  0.00      CHA1  
ATOM   4665  CA  GLY C 375      -3.151   5.821  62.856  0.00  0.00      CHA1  
ATOM   4666  HA1 GLY C 375      -3.477   6.626  62.214  0.00  0.00      CHA1  
ATOM   4667  HA2 GLY C 375      -2.121   5.515  62.747  0.00  0.00      CHA1  
ATOM   4668  C   GLY C 375      -3.271   6.331  64.257  0.00  0.00      CHA1  
ATOM   4669  O   GLY C 375      -2.335   6.732  64.944  0.00  0.00      CHA1  
ATOM   4670  N   ALA C 376      -4.465   6.202  64.854  0.00  0.00      CHA1  
ATOM   4671  HN  ALA C 376      -5.217   5.938  64.254  0.00  0.00      CHA1  
ATOM   4672  CA  ALA C 376      -4.854   6.610  66.190  0.00  0.00      CHA1  
ATOM   4673  HA  ALA C 376      -4.357   7.543  66.409  0.00  0.00      CHA1  
ATOM   4674  CB  ALA C 376      -6.397   6.866  66.143  0.00  0.00      CHA1  
ATOM   4675  HB1 ALA C 376      -6.705   7.223  67.149  0.00  0.00      CHA1  
ATOM   4676  HB2 ALA C 376      -6.663   7.679  65.434  0.00  0.00      CHA1  
ATOM   4677  HB3 ALA C 376      -6.942   5.981  65.751  0.00  0.00      CHA1  
ATOM   4678  C   ALA C 376      -4.404   5.672  67.189  0.00  0.00      CHA1  
ATOM   4679  O   ALA C 376      -5.143   4.837  67.752  0.00  0.00      CHA1  
ATOM   4680  N   LYS C 377      -3.092   5.658  67.385  0.00  0.00      CHA1  
ATOM   4681  HN  LYS C 377      -2.531   6.380  66.986  0.00  0.00      CHA1  
ATOM   4682  CA  LYS C 377      -2.496   4.803  68.394  0.00  0.00      CHA1  
ATOM   4683  HA  LYS C 377      -3.227   4.582  69.159  0.00  0.00      CHA1  
ATOM   4684  CB  LYS C 377      -2.150   3.402  67.737  0.00  0.00      CHA1  
ATOM   4685  HB1 LYS C 377      -1.720   2.748  68.526  0.00  0.00      CHA1  
ATOM   4686  HB2 LYS C 377      -3.177   2.981  67.685  0.00  0.00      CHA1  
ATOM   4687  CG  LYS C 377      -1.368   3.432  66.374  0.00  0.00      CHA1  
ATOM   4688  HG1 LYS C 377      -1.280   2.467  65.830  0.00  0.00      CHA1  
ATOM   4689  HG2 LYS C 377      -2.031   4.017  65.702  0.00  0.00      CHA1  
ATOM   4690  CD  LYS C 377       0.002   4.051  66.301  0.00  0.00      CHA1  
ATOM   4691  HD1 LYS C 377       0.139   4.510  65.298  0.00  0.00      CHA1  
ATOM   4692  HD2 LYS C 377       0.102   4.945  66.953  0.00  0.00      CHA1  
ATOM   4693  CE  LYS C 377       1.138   3.101  66.587  0.00  0.00      CHA1  
ATOM   4694  HE1 LYS C 377       1.044   2.192  65.955  0.00  0.00      CHA1  
ATOM   4695  HE2 LYS C 377       2.114   3.595  66.390  0.00  0.00      CHA1  
ATOM   4696  NZ  LYS C 377       1.117   2.626  67.999  0.00  0.00      CHA1  
ATOM   4697  HZ1 LYS C 377       0.483   1.801  68.001  0.00  0.00      CHA1  
ATOM   4698  HZ2 LYS C 377       2.051   2.392  68.390  0.00  0.00      CHA1  
ATOM   4699  HZ3 LYS C 377       0.632   3.363  68.551  0.00  0.00      CHA1  
ATOM   4700  C   LYS C 377      -1.453   5.466  69.182  0.00  0.00      CHA1  
ATOM   4701  O   LYS C 377      -0.354   4.905  69.348  0.00  0.00      CHA1  
ATOM   4702  N   GLY C 378      -1.776   6.520  69.945  0.00  0.00      CHA1  
ATOM   4703  HN  GLY C 378      -2.607   7.060  69.835  0.00  0.00      CHA1  
ATOM   4704  CA  GLY C 378      -0.945   7.019  71.035  0.00  0.00      CHA1  
ATOM   4705  HA1 GLY C 378       0.059   6.733  70.756  0.00  0.00      CHA1  
ATOM   4706  HA2 GLY C 378      -1.185   6.471  71.934  0.00  0.00      CHA1  
ATOM   4707  C   GLY C 378      -0.959   8.496  71.355  0.00  0.00      CHA1  
ATOM   4708  O   GLY C 378      -0.400   8.881  72.414  0.00  0.00      CHA1  
ATOM   4709  N   LEU C 379      -1.531   9.375  70.481  0.00  0.00      CHA1  
ATOM   4710  HN  LEU C 379      -2.067   9.025  69.717  0.00  0.00      CHA1  
ATOM   4711  CA  LEU C 379      -1.587  10.855  70.719  0.00  0.00      CHA1  
ATOM   4712  HA  LEU C 379      -0.576  11.224  70.630  0.00  0.00      CHA1  
ATOM   4713  CB  LEU C 379      -2.351  11.585  69.653  0.00  0.00      CHA1  
ATOM   4714  HB1 LEU C 379      -3.450  11.528  69.808  0.00  0.00      CHA1  
ATOM   4715  HB2 LEU C 379      -2.209  11.077  68.675  0.00  0.00      CHA1  
ATOM   4716  CG  LEU C 379      -1.981  13.036  69.394  0.00  0.00      CHA1  
ATOM   4717  HG  LEU C 379      -1.892  13.629  70.330  0.00  0.00      CHA1  
ATOM   4718  CD1 LEU C 379      -0.676  13.232  68.650  0.00  0.00      CHA1  
ATOM   4719 HD11 LEU C 379      -0.730  12.635  67.715  0.00  0.00      CHA1  
ATOM   4720 HD12 LEU C 379      -0.504  14.278  68.317  0.00  0.00      CHA1  
ATOM   4721 HD13 LEU C 379       0.157  12.831  69.267  0.00  0.00      CHA1  
ATOM   4722  CD2 LEU C 379      -2.973  13.821  68.505  0.00  0.00      CHA1  
ATOM   4723 HD21 LEU C 379      -3.103  13.417  67.478  0.00  0.00      CHA1  
ATOM   4724 HD22 LEU C 379      -4.043  13.852  68.804  0.00  0.00      CHA1  
ATOM   4725 HD23 LEU C 379      -2.652  14.865  68.301  0.00  0.00      CHA1  
ATOM   4726  C   LEU C 379      -1.958  11.427  72.067  0.00  0.00      CHA1  
ATOM   4727  O   LEU C 379      -2.833  11.006  72.780  0.00  0.00      CHA1  
ATOM   4728  N   THR C 380      -1.172  12.463  72.484  0.00  0.00      CHA1  
ATOM   4729  HN  THR C 380      -0.319  12.684  72.018  0.00  0.00      CHA1  
ATOM   4730  CA  THR C 380      -1.285  13.065  73.783  0.00  0.00      CHA1  
ATOM   4731  HA  THR C 380      -2.001  12.505  74.366  0.00  0.00      CHA1  
ATOM   4732  CB  THR C 380      -0.009  12.958  74.604  0.00  0.00      CHA1  
ATOM   4733  HB  THR C 380      -0.176  13.238  75.666  0.00  0.00      CHA1  
ATOM   4734  OG1 THR C 380       1.149  13.703  74.111  0.00  0.00      CHA1  
ATOM   4735  HG1 THR C 380       1.857  13.316  74.631  0.00  0.00      CHA1  
ATOM   4736  CG2 THR C 380       0.398  11.473  74.688  0.00  0.00      CHA1  
ATOM   4737 HG21 THR C 380       1.144  11.334  75.499  0.00  0.00      CHA1  
ATOM   4738 HG22 THR C 380      -0.366  10.689  74.876  0.00  0.00      CHA1  
ATOM   4739 HG23 THR C 380       0.903  11.166  73.747  0.00  0.00      CHA1  
ATOM   4740  C   THR C 380      -1.717  14.517  73.719  0.00  0.00      CHA1  
ATOM   4741  O   THR C 380      -2.244  14.952  72.678  0.00  0.00      CHA1  
ATOM   4742  N   GLY C 381      -1.695  15.255  74.842  0.00  0.00      CHA1  
ATOM   4743  HN  GLY C 381      -1.138  14.989  75.625  0.00  0.00      CHA1  
ATOM   4744  CA  GLY C 381      -2.208  16.607  75.017  0.00  0.00      CHA1  
ATOM   4745  HA1 GLY C 381      -2.831  16.607  75.899  0.00  0.00      CHA1  
ATOM   4746  HA2 GLY C 381      -2.701  17.016  74.147  0.00  0.00      CHA1  
ATOM   4747  C   GLY C 381      -1.147  17.653  75.350  0.00  0.00      CHA1  
ATOM   4748  O   GLY C 381      -0.285  17.868  74.502  0.00  0.00      CHA1  
ATOM   4749  N   SER C 382      -1.282  18.345  76.526  0.00  0.00      CHA1  
ATOM   4750  HN  SER C 382      -2.026  18.275  77.185  0.00  0.00      CHA1  
ATOM   4751  CA  SER C 382      -0.288  19.309  76.968  0.00  0.00      CHA1  
ATOM   4752  HA  SER C 382       0.611  19.066  76.422  0.00  0.00      CHA1  
ATOM   4753  CB  SER C 382      -0.720  20.772  76.762  0.00  0.00      CHA1  
ATOM   4754  HB1 SER C 382      -1.260  20.791  75.792  0.00  0.00      CHA1  
ATOM   4755  HB2 SER C 382      -1.419  21.122  77.551  0.00  0.00      CHA1  
ATOM   4756  OG  SER C 382       0.478  21.601  76.826  0.00  0.00      CHA1  
ATOM   4757  HG1 SER C 382       0.096  22.444  76.568  0.00  0.00      CHA1  
ATOM   4758  C   SER C 382      -0.202  19.014  78.501  0.00  0.00      CHA1  
ATOM   4759  O   SER C 382      -1.217  18.857  79.254  0.00  0.00      CHA1  
ATOM   4760  N   HYP C 383       0.965  18.906  79.162  0.00  0.00      CHA1  
ATOM   4761  CD  HYP C 383       2.188  19.482  78.679  0.00  0.00      CHA1  
ATOM   4762  HD1 HYP C 383       2.575  18.774  77.915  0.00  0.00      CHA1  
ATOM   4763  HD2 HYP C 383       2.067  20.508  78.271  0.00  0.00      CHA1  
ATOM   4764  CA  HYP C 383       1.028  18.722  80.577  0.00  0.00      CHA1  
ATOM   4765  HA  HYP C 383       0.278  19.273  81.126  0.00  0.00      CHA1  
ATOM   4766  CB  HYP C 383       2.365  19.348  81.048  0.00  0.00      CHA1  
ATOM   4767  HB1 HYP C 383       2.772  18.969  82.009  0.00  0.00      CHA1  
ATOM   4768  HB2 HYP C 383       2.020  20.352  81.377  0.00  0.00      CHA1  
ATOM   4769  CG  HYP C 383       3.277  19.563  79.848  0.00  0.00      CHA1  
ATOM   4770  HG  HYP C 383       3.741  20.572  79.817  0.00  0.00      CHA1  
ATOM   4771  OE  HYP C 383       4.273  18.527  79.877  0.00  0.00      CHA1  
ATOM   4772  HE  HYP C 383       4.926  18.715  79.198  0.00  0.00      CHA1  
ATOM   4773  C   HYP C 383       0.907  17.276  81.082  0.00  0.00      CHA1  
ATOM   4774  O   HYP C 383       1.863  16.552  81.080  0.00  0.00      CHA1  
ATOM   4775  N   GLY C 384      -0.205  16.992  81.667  0.00  0.00      CHA1  
ATOM   4776  HN  GLY C 384      -1.058  17.435  81.403  0.00  0.00      CHA1  
ATOM   4777  CA  GLY C 384      -0.589  15.783  82.442  0.00  0.00      CHA1  
ATOM   4778  HA1 GLY C 384      -0.311  15.793  83.485  0.00  0.00      CHA1  
ATOM   4779  HA2 GLY C 384      -0.202  14.934  81.897  0.00  0.00      CHA1  
ATOM   4780  C   GLY C 384      -2.058  15.874  82.371  0.00  0.00      CHA1  
ATOM   4781  O   GLY C 384      -2.529  16.733  81.662  0.00  0.00      CHA1  
ATOM   4782  N   SER C 385      -2.889  15.057  83.056  0.00  0.00      CHA1  
ATOM   4783  HN  SER C 385      -2.515  14.391  83.696  0.00  0.00      CHA1  
ATOM   4784  CA  SER C 385      -4.300  15.221  82.971  0.00  0.00      CHA1  
ATOM   4785  HA  SER C 385      -4.617  16.228  82.745  0.00  0.00      CHA1  
ATOM   4786  CB  SER C 385      -4.785  14.461  81.700  0.00  0.00      CHA1  
ATOM   4787  HB1 SER C 385      -4.086  14.483  80.837  0.00  0.00      CHA1  
ATOM   4788  HB2 SER C 385      -4.881  13.368  81.873  0.00  0.00      CHA1  
ATOM   4789  OG  SER C 385      -6.038  15.005  81.133  0.00  0.00      CHA1  
ATOM   4790  HG1 SER C 385      -6.651  14.289  80.949  0.00  0.00      CHA1  
ATOM   4791  C   SER C 385      -4.993  14.640  84.142  0.00  0.00      CHA1  
ATOM   4792  O   SER C 385      -5.696  13.632  84.002  0.00  0.00      CHA1  
ATOM   4793  N   HYP C 386      -4.924  15.263  85.326  0.00  0.00      CHA1  
ATOM   4794  CD  HYP C 386      -4.294  16.529  85.413  0.00  0.00      CHA1  
ATOM   4795  HD1 HYP C 386      -3.210  16.333  85.559  0.00  0.00      CHA1  
ATOM   4796  HD2 HYP C 386      -4.394  17.195  84.530  0.00  0.00      CHA1  
ATOM   4797  CA  HYP C 386      -5.441  14.742  86.631  0.00  0.00      CHA1  
ATOM   4798  HA  HYP C 386      -4.918  13.824  86.854  0.00  0.00      CHA1  
ATOM   4799  CB  HYP C 386      -5.149  15.961  87.579  0.00  0.00      CHA1  
ATOM   4800  HB1 HYP C 386      -4.198  15.716  88.099  0.00  0.00      CHA1  
ATOM   4801  HB2 HYP C 386      -5.863  16.236  88.385  0.00  0.00      CHA1  
ATOM   4802  CG  HYP C 386      -4.886  17.138  86.605  0.00  0.00      CHA1  
ATOM   4803  HG  HYP C 386      -5.806  17.721  86.388  0.00  0.00      CHA1  
ATOM   4804  OE  HYP C 386      -3.965  18.127  87.087  0.00  0.00      CHA1  
ATOM   4805  HE  HYP C 386      -4.328  18.336  87.950  0.00  0.00      CHA1  
ATOM   4806  C   HYP C 386      -6.916  14.519  86.560  0.00  0.00      CHA1  
ATOM   4807  O   HYP C 386      -7.652  15.045  85.736  0.00  0.00      CHA1  
ATOM   4808  N   GLY C 387      -7.466  13.737  87.512  0.00  0.00      CHA1  
ATOM   4809  HN  GLY C 387      -8.457  13.641  87.470  0.00  0.00      CHA1  
ATOM   4810  CA  GLY C 387      -6.880  12.978  88.598  0.00  0.00      CHA1  
ATOM   4811  HA1 GLY C 387      -5.876  13.367  88.687  0.00  0.00      CHA1  
ATOM   4812  HA2 GLY C 387      -6.992  11.959  88.258  0.00  0.00      CHA1  
ATOM   4813  C   GLY C 387      -7.459  13.335  89.890  0.00  0.00      CHA1  
ATOM   4814  O   GLY C 387      -7.680  14.527  90.022  0.00  0.00      CHA1  
ATOM   4815  N   PRO C 388      -7.690  12.462  90.819  0.00  0.00      CHA1  
ATOM   4816  CD  PRO C 388      -7.796  11.012  90.664  0.00  0.00      CHA1  
ATOM   4817  HD1 PRO C 388      -6.865  10.450  90.434  0.00  0.00      CHA1  
ATOM   4818  HD2 PRO C 388      -8.403  10.783  89.761  0.00  0.00      CHA1  
ATOM   4819  CA  PRO C 388      -8.066  12.942  92.130  0.00  0.00      CHA1  
ATOM   4820  HA  PRO C 388      -8.591  13.878  92.009  0.00  0.00      CHA1  
ATOM   4821  CB  PRO C 388      -8.917  11.792  92.530  0.00  0.00      CHA1  
ATOM   4822  HB1 PRO C 388      -9.933  11.939  92.106  0.00  0.00      CHA1  
ATOM   4823  HB2 PRO C 388      -8.956  11.760  93.640  0.00  0.00      CHA1  
ATOM   4824  CG  PRO C 388      -8.423  10.503  91.967  0.00  0.00      CHA1  
ATOM   4825  HG1 PRO C 388      -9.303   9.891  91.675  0.00  0.00      CHA1  
ATOM   4826  HG2 PRO C 388      -7.621  10.010  92.557  0.00  0.00      CHA1  
ATOM   4827  C   PRO C 388      -6.895  13.188  93.051  0.00  0.00      CHA1  
ATOM   4828  O   PRO C 388      -5.734  13.195  92.542  0.00  0.00      CHA1  
ATOM   4829  N   ASP C 389      -7.063  13.336  94.362  0.00  0.00      CHA1  
ATOM   4830  HN  ASP C 389      -7.984  13.262  94.736  0.00  0.00      CHA1  
ATOM   4831  CA  ASP C 389      -6.048  13.526  95.344  0.00  0.00      CHA1  
ATOM   4832  HA  ASP C 389      -5.217  14.011  94.854  0.00  0.00      CHA1  
ATOM   4833  CB  ASP C 389      -6.502  14.522  96.458  0.00  0.00      CHA1  
ATOM   4834  HB1 ASP C 389      -5.676  14.939  97.074  0.00  0.00      CHA1  
ATOM   4835  HB2 ASP C 389      -6.908  15.400  95.911  0.00  0.00      CHA1  
ATOM   4836  CG  ASP C 389      -7.613  13.987  97.369  0.00  0.00      CHA1  
ATOM   4837  OD1 ASP C 389      -8.519  13.333  96.796  0.00  0.00      CHA1  
ATOM   4838  OD2 ASP C 389      -7.615  14.190  98.599  0.00  0.00      CHA1  
ATOM   4839  C   ASP C 389      -5.737  12.097  95.805  0.00  0.00      CHA1  
ATOM   4840  O   ASP C 389      -6.474  11.160  95.649  0.00  0.00      CHA1  
ATOM   4841  N   GLY C 390      -4.480  11.947  96.271  0.00  0.00      CHA1  
ATOM   4842  HN  GLY C 390      -3.818  12.674  96.105  0.00  0.00      CHA1  
ATOM   4843  CA  GLY C 390      -3.925  10.703  96.780  0.00  0.00      CHA1  
ATOM   4844  HA1 GLY C 390      -4.034  10.136  95.867  0.00  0.00      CHA1  
ATOM   4845  HA2 GLY C 390      -4.575  10.309  97.548  0.00  0.00      CHA1  
ATOM   4846  C   GLY C 390      -2.483  10.736  97.188  0.00  0.00      CHA1  
ATOM   4847  O   GLY C 390      -1.689  11.110  96.376  0.00  0.00      CHA1  
ATOM   4848  N   LYS C 391      -2.242  10.233  98.354  0.00  0.00      CHA1  
ATOM   4849  HN  LYS C 391      -3.028  10.186  98.966  0.00  0.00      CHA1  
ATOM   4850  CA  LYS C 391      -1.013  10.213  99.102  0.00  0.00      CHA1  
ATOM   4851  HA  LYS C 391      -0.941   9.334  99.726  0.00  0.00      CHA1  
ATOM   4852  CB  LYS C 391       0.313  10.131  98.306  0.00  0.00      CHA1  
ATOM   4853  HB1 LYS C 391       0.093   9.403  97.496  0.00  0.00      CHA1  
ATOM   4854  HB2 LYS C 391       0.481  11.004  97.641  0.00  0.00      CHA1  
ATOM   4855  CG  LYS C 391       1.566  10.034  99.080  0.00  0.00      CHA1  
ATOM   4856  HG1 LYS C 391       2.308  10.388  98.333  0.00  0.00      CHA1  
ATOM   4857  HG2 LYS C 391       1.561  10.795  99.890  0.00  0.00      CHA1  
ATOM   4858  CD  LYS C 391       1.981   8.652  99.594  0.00  0.00      CHA1  
ATOM   4859  HD1 LYS C 391       3.022   8.726  99.975  0.00  0.00      CHA1  
ATOM   4860  HD2 LYS C 391       1.327   8.197 100.369  0.00  0.00      CHA1  
ATOM   4861  CE  LYS C 391       2.059   7.657  98.490  0.00  0.00      CHA1  
ATOM   4862  HE1 LYS C 391       1.166   7.050  98.228  0.00  0.00      CHA1  
ATOM   4863  HE2 LYS C 391       2.383   8.190  97.570  0.00  0.00      CHA1  
ATOM   4864  NZ  LYS C 391       3.092   6.629  98.774  0.00  0.00      CHA1  
ATOM   4865  HZ1 LYS C 391       3.997   7.052  99.063  0.00  0.00      CHA1  
ATOM   4866  HZ2 LYS C 391       2.641   5.994  99.463  0.00  0.00      CHA1  
ATOM   4867  HZ3 LYS C 391       3.288   6.063  97.924  0.00  0.00      CHA1  
ATOM   4868  C   LYS C 391      -1.022  11.279 100.132  0.00  0.00      CHA1  
ATOM   4869  O   LYS C 391      -0.705  12.422  99.816  0.00  0.00      CHA1  
ATOM   4870  N   THR C 392      -1.493  10.988 101.337  0.00  0.00      CHA1  
ATOM   4871  HN  THR C 392      -1.613  10.008 101.479  0.00  0.00      CHA1  
ATOM   4872  CA  THR C 392      -1.814  11.958 102.335  0.00  0.00      CHA1  
ATOM   4873  HA  THR C 392      -1.466  12.932 102.022  0.00  0.00      CHA1  
ATOM   4874  CB  THR C 392      -3.274  12.121 102.790  0.00  0.00      CHA1  
ATOM   4875  HB  THR C 392      -3.415  12.157 103.891  0.00  0.00      CHA1  
ATOM   4876  OG1 THR C 392      -4.037  10.982 102.421  0.00  0.00      CHA1  
ATOM   4877  HG1 THR C 392      -4.389  10.610 103.233  0.00  0.00      CHA1  
ATOM   4878  CG2 THR C 392      -3.806  13.391 102.060  0.00  0.00      CHA1  
ATOM   4879 HG21 THR C 392      -4.891  13.461 102.289  0.00  0.00      CHA1  
ATOM   4880 HG22 THR C 392      -3.252  14.310 102.349  0.00  0.00      CHA1  
ATOM   4881 HG23 THR C 392      -3.742  13.197 100.968  0.00  0.00      CHA1  
ATOM   4882  C   THR C 392      -1.055  11.559 103.583  0.00  0.00      CHA1  
ATOM   4883  O   THR C 392      -1.560  10.821 104.433  0.00  0.00      CHA1  
ATOM   4884  N   GLY C 393       0.252  11.921 103.668  0.00  0.00      CHA1  
ATOM   4885  HN  GLY C 393       0.618  12.463 102.916  0.00  0.00      CHA1  
ATOM   4886  CA  GLY C 393       1.360  11.597 104.622  0.00  0.00      CHA1  
ATOM   4887  HA1 GLY C 393       1.442  12.478 105.241  0.00  0.00      CHA1  
ATOM   4888  HA2 GLY C 393       2.287  11.443 104.090  0.00  0.00      CHA1  
ATOM   4889  C   GLY C 393       1.190  10.362 105.505  0.00  0.00      CHA1  
ATOM   4890  O   GLY C 393       0.698  10.460 106.646  0.00  0.00      CHA1  
ATOM   4891  N   PRO C 394       1.590   9.125 105.157  0.00  0.00      CHA1  
ATOM   4892  CD  PRO C 394       1.629   8.606 103.857  0.00  0.00      CHA1  
ATOM   4893  HD1 PRO C 394       1.800   9.323 103.025  0.00  0.00      CHA1  
ATOM   4894  HD2 PRO C 394       0.583   8.238 103.790  0.00  0.00      CHA1  
ATOM   4895  CA  PRO C 394       2.039   8.148 106.122  0.00  0.00      CHA1  
ATOM   4896  HA  PRO C 394       1.306   8.008 106.903  0.00  0.00      CHA1  
ATOM   4897  CB  PRO C 394       2.393   6.937 105.271  0.00  0.00      CHA1  
ATOM   4898  HB1 PRO C 394       1.580   6.190 105.394  0.00  0.00      CHA1  
ATOM   4899  HB2 PRO C 394       3.318   6.452 105.651  0.00  0.00      CHA1  
ATOM   4900  CG  PRO C 394       2.573   7.374 103.848  0.00  0.00      CHA1  
ATOM   4901  HG1 PRO C 394       2.103   6.664 103.135  0.00  0.00      CHA1  
ATOM   4902  HG2 PRO C 394       3.654   7.523 103.640  0.00  0.00      CHA1  
ATOM   4903  C   PRO C 394       3.308   8.786 106.730  0.00  0.00      CHA1  
ATOM   4904  O   PRO C 394       3.937   9.392 105.936  0.00  0.00      CHA1  
ATOM   4905  N   HYP C 395       3.775   8.653 108.024  0.00  0.00      CHA1  
ATOM   4906  CD  HYP C 395       3.185   7.932 109.207  0.00  0.00      CHA1  
ATOM   4907  HD1 HYP C 395       2.748   8.690 109.892  0.00  0.00      CHA1  
ATOM   4908  HD2 HYP C 395       2.455   7.189 108.820  0.00  0.00      CHA1  
ATOM   4909  CA  HYP C 395       5.054   9.309 108.498  0.00  0.00      CHA1  
ATOM   4910  HA  HYP C 395       5.820   9.075 107.774  0.00  0.00      CHA1  
ATOM   4911  CB  HYP C 395       5.464   8.429 109.712  0.00  0.00      CHA1  
ATOM   4912  HB1 HYP C 395       5.427   9.084 110.608  0.00  0.00      CHA1  
ATOM   4913  HB2 HYP C 395       6.495   8.071 109.506  0.00  0.00      CHA1  
ATOM   4914  CG  HYP C 395       4.394   7.331 109.815  0.00  0.00      CHA1  
ATOM   4915  HG  HYP C 395       4.201   6.872 110.808  0.00  0.00      CHA1  
ATOM   4916  OE  HYP C 395       4.945   6.340 108.910  0.00  0.00      CHA1  
ATOM   4917  HE  HYP C 395       5.186   6.706 108.056  0.00  0.00      CHA1  
ATOM   4918  C   HYP C 395       4.729  10.769 108.696  0.00  0.00      CHA1  
ATOM   4919  O   HYP C 395       4.406  11.172 109.816  0.00  0.00      CHA1  
ATOM   4920  N   GLY C 396       4.630  11.503 107.633  0.00  0.00      CHA1  
ATOM   4921  HN  GLY C 396       4.755  11.097 106.731  0.00  0.00      CHA1  
ATOM   4922  CA  GLY C 396       4.143  12.843 107.509  0.00  0.00      CHA1  
ATOM   4923  HA1 GLY C 396       3.089  12.680 107.675  0.00  0.00      CHA1  
ATOM   4924  HA2 GLY C 396       4.542  13.230 106.583  0.00  0.00      CHA1  
ATOM   4925  C   GLY C 396       4.569  13.888 108.553  0.00  0.00      CHA1  
ATOM   4926  O   GLY C 396       5.685  13.798 109.027  0.00  0.00      CHA1  
ATOM   4927  N   PRO C 397       3.637  14.778 108.922  0.00  0.00      CHA1  
ATOM   4928  CD  PRO C 397       2.673  15.349 108.027  0.00  0.00      CHA1  
ATOM   4929  HD1 PRO C 397       2.031  14.512 107.679  0.00  0.00      CHA1  
ATOM   4930  HD2 PRO C 397       3.250  15.800 107.192  0.00  0.00      CHA1  
ATOM   4931  CA  PRO C 397       3.853  15.645 110.068  0.00  0.00      CHA1  
ATOM   4932  HA  PRO C 397       4.900  15.869 110.215  0.00  0.00      CHA1  
ATOM   4933  CB  PRO C 397       3.017  16.911 109.686  0.00  0.00      CHA1  
ATOM   4934  HB1 PRO C 397       3.651  17.667 109.175  0.00  0.00      CHA1  
ATOM   4935  HB2 PRO C 397       2.873  17.355 110.694  0.00  0.00      CHA1  
ATOM   4936  CG  PRO C 397       1.901  16.362 108.837  0.00  0.00      CHA1  
ATOM   4937  HG1 PRO C 397       1.416  17.178 108.260  0.00  0.00      CHA1  
ATOM   4938  HG2 PRO C 397       1.132  16.023 109.565  0.00  0.00      CHA1  
ATOM   4939  C   PRO C 397       3.355  15.011 111.354  0.00  0.00      CHA1  
ATOM   4940  O   PRO C 397       2.164  14.939 111.596  0.00  0.00      CHA1  
ATOM   4941  N   ALA C 398       4.336  14.528 112.172  0.00  0.00      CHA1  
ATOM   4942  HN  ALA C 398       5.279  14.574 111.852  0.00  0.00      CHA1  
ATOM   4943  CA  ALA C 398       4.245  13.976 113.474  0.00  0.00      CHA1  
ATOM   4944  HA  ALA C 398       3.276  13.508 113.569  0.00  0.00      CHA1  
ATOM   4945  CB  ALA C 398       5.329  12.854 113.692  0.00  0.00      CHA1  
ATOM   4946  HB1 ALA C 398       5.289  12.553 114.761  0.00  0.00      CHA1  
ATOM   4947  HB2 ALA C 398       5.232  12.006 112.981  0.00  0.00      CHA1  
ATOM   4948  HB3 ALA C 398       6.307  13.328 113.465  0.00  0.00      CHA1  
ATOM   4949  C   ALA C 398       4.320  15.007 114.578  0.00  0.00      CHA1  
ATOM   4950  O   ALA C 398       5.036  16.029 114.568  0.00  0.00      CHA1  
ATOM   4951  N   GLY C 399       3.472  14.845 115.584  0.00  0.00      CHA1  
ATOM   4952  HN  GLY C 399       2.836  14.077 115.591  0.00  0.00      CHA1  
ATOM   4953  CA  GLY C 399       3.364  15.704 116.794  0.00  0.00      CHA1  
ATOM   4954  HA1 GLY C 399       2.594  15.274 117.418  0.00  0.00      CHA1  
ATOM   4955  HA2 GLY C 399       3.152  16.684 116.391  0.00  0.00      CHA1  
ATOM   4956  C   GLY C 399       4.608  15.696 117.648  0.00  0.00      CHA1  
ATOM   4957  O   GLY C 399       5.355  14.739 117.697  0.00  0.00      CHA1  
ATOM   4958  N   GLN C 400       4.823  16.827 118.323  0.00  0.00      CHA1  
ATOM   4959  HN  GLN C 400       4.281  17.663 118.311  0.00  0.00      CHA1  
ATOM   4960  CA  GLN C 400       5.639  16.838 119.486  0.00  0.00      CHA1  
ATOM   4961  HA  GLN C 400       5.876  15.817 119.745  0.00  0.00      CHA1  
ATOM   4962  CB  GLN C 400       6.904  17.724 119.316  0.00  0.00      CHA1  
ATOM   4963  HB1 GLN C 400       6.690  18.807 119.187  0.00  0.00      CHA1  
ATOM   4964  HB2 GLN C 400       7.367  17.606 120.319  0.00  0.00      CHA1  
ATOM   4965  CG  GLN C 400       7.848  17.076 118.246  0.00  0.00      CHA1  
ATOM   4966  HG1 GLN C 400       8.907  17.209 118.553  0.00  0.00      CHA1  
ATOM   4967  HG2 GLN C 400       7.758  15.969 118.250  0.00  0.00      CHA1  
ATOM   4968  CD  GLN C 400       7.728  17.626 116.858  0.00  0.00      CHA1  
ATOM   4969  OE1 GLN C 400       7.856  16.838 115.912  0.00  0.00      CHA1  
ATOM   4970  NE2 GLN C 400       7.247  18.822 116.736  0.00  0.00      CHA1  
ATOM   4971 HE21 GLN C 400       7.058  19.251 115.853  0.00  0.00      CHA1  
ATOM   4972 HE22 GLN C 400       7.024  19.308 117.581  0.00  0.00      CHA1  
ATOM   4973  C   GLN C 400       4.745  17.307 120.620  0.00  0.00      CHA1  
ATOM   4974  O   GLN C 400       3.790  18.028 120.272  0.00  0.00      CHA1  
ATOM   4975  N   ASP C 401       4.979  16.799 121.880  0.00  0.00      CHA1  
ATOM   4976  HN  ASP C 401       5.652  16.069 121.966  0.00  0.00      CHA1  
ATOM   4977  CA  ASP C 401       4.386  17.086 123.168  0.00  0.00      CHA1  
ATOM   4978  HA  ASP C 401       3.604  16.357 123.324  0.00  0.00      CHA1  
ATOM   4979  CB  ASP C 401       5.424  16.983 124.299  0.00  0.00      CHA1  
ATOM   4980  HB1 ASP C 401       6.027  17.916 124.268  0.00  0.00      CHA1  
ATOM   4981  HB2 ASP C 401       4.895  17.008 125.276  0.00  0.00      CHA1  
ATOM   4982  CG  ASP C 401       6.295  15.761 124.223  0.00  0.00      CHA1  
ATOM   4983  OD1 ASP C 401       6.414  14.951 123.268  0.00  0.00      CHA1  
ATOM   4984  OD2 ASP C 401       7.077  15.756 125.208  0.00  0.00      CHA1  
ATOM   4985  C   ASP C 401       3.643  18.480 123.253  0.00  0.00      CHA1  
ATOM   4986  O   ASP C 401       4.275  19.523 122.940  0.00  0.00      CHA1  
ATOM   4987  N   GLY C 402       2.334  18.505 123.675  0.00  0.00      CHA1  
ATOM   4988  HN  GLY C 402       1.926  17.628 123.918  0.00  0.00      CHA1  
ATOM   4989  CA  GLY C 402       1.489  19.655 123.619  0.00  0.00      CHA1  
ATOM   4990  HA1 GLY C 402       0.630  19.378 123.027  0.00  0.00      CHA1  
ATOM   4991  HA2 GLY C 402       2.045  20.490 123.220  0.00  0.00      CHA1  
ATOM   4992  C   GLY C 402       0.829  20.070 124.866  0.00  0.00      CHA1  
ATOM   4993  O   GLY C 402       0.256  21.143 124.908  0.00  0.00      CHA1  
ATOM   4994  N   ARG C 403       0.711  19.304 125.948  0.00  0.00      CHA1  
ATOM   4995  HN  ARG C 403       0.837  18.318 125.866  0.00  0.00      CHA1  
ATOM   4996  CA  ARG C 403       0.213  19.833 127.216  0.00  0.00      CHA1  
ATOM   4997  HA  ARG C 403      -0.088  20.870 127.172  0.00  0.00      CHA1  
ATOM   4998  CB  ARG C 403      -1.198  19.254 127.651  0.00  0.00      CHA1  
ATOM   4999  HB1 ARG C 403      -1.785  19.179 126.710  0.00  0.00      CHA1  
ATOM   5000  HB2 ARG C 403      -1.334  18.217 128.026  0.00  0.00      CHA1  
ATOM   5001  CG  ARG C 403      -2.213  20.219 128.294  0.00  0.00      CHA1  
ATOM   5002  HG1 ARG C 403      -2.291  21.193 127.765  0.00  0.00      CHA1  
ATOM   5003  HG2 ARG C 403      -3.191  19.697 128.224  0.00  0.00      CHA1  
ATOM   5004  CD  ARG C 403      -1.856  20.670 129.824  0.00  0.00      CHA1  
ATOM   5005  HD1 ARG C 403      -1.929  19.681 130.324  0.00  0.00      CHA1  
ATOM   5006  HD2 ARG C 403      -0.839  21.119 129.828  0.00  0.00      CHA1  
ATOM   5007  NE  ARG C 403      -2.968  21.482 130.318  0.00  0.00      CHA1  
ATOM   5008  HE  ARG C 403      -3.812  21.032 130.611  0.00  0.00      CHA1  
ATOM   5009  CZ  ARG C 403      -2.790  22.752 130.692  0.00  0.00      CHA1  
ATOM   5010  NH1 ARG C 403      -1.952  23.549 130.116  0.00  0.00      CHA1  
ATOM   5011 HH11 ARG C 403      -1.580  24.309 130.651  0.00  0.00      CHA1  
ATOM   5012 HH12 ARG C 403      -1.544  23.277 129.245  0.00  0.00      CHA1  
ATOM   5013  NH2 ARG C 403      -3.421  23.214 131.747  0.00  0.00      CHA1  
ATOM   5014 HH21 ARG C 403      -3.423  24.165 132.057  0.00  0.00      CHA1  
ATOM   5015 HH22 ARG C 403      -4.264  22.794 132.081  0.00  0.00      CHA1  
ATOM   5016  C   ARG C 403       1.223  19.732 128.352  0.00  0.00      CHA1  
ATOM   5017  O   ARG C 403       0.910  20.076 129.465  0.00  0.00      CHA1  
ATOM   5018  N   HYP C 404       2.389  19.175 128.284  0.00  0.00      CHA1  
ATOM   5019  CD  HYP C 404       3.337  19.108 127.203  0.00  0.00      CHA1  
ATOM   5020  HD1 HYP C 404       3.158  18.183 126.614  0.00  0.00      CHA1  
ATOM   5021  HD2 HYP C 404       3.306  19.977 126.512  0.00  0.00      CHA1  
ATOM   5022  CA  HYP C 404       2.934  18.379 129.409  0.00  0.00      CHA1  
ATOM   5023  HA  HYP C 404       2.981  19.009 130.285  0.00  0.00      CHA1  
ATOM   5024  CB  HYP C 404       4.369  17.922 128.995  0.00  0.00      CHA1  
ATOM   5025  HB1 HYP C 404       4.334  16.902 128.556  0.00  0.00      CHA1  
ATOM   5026  HB2 HYP C 404       5.074  17.998 129.850  0.00  0.00      CHA1  
ATOM   5027  CG  HYP C 404       4.640  18.999 127.961  0.00  0.00      CHA1  
ATOM   5028  HG  HYP C 404       5.533  18.736 127.354  0.00  0.00      CHA1  
ATOM   5029  OE  HYP C 404       4.970  20.211 128.551  0.00  0.00      CHA1  
ATOM   5030  HE  HYP C 404       5.453  19.985 129.349  0.00  0.00      CHA1  
ATOM   5031  C   HYP C 404       1.991  17.254 129.795  0.00  0.00      CHA1  
ATOM   5032  O   HYP C 404       0.876  17.221 129.312  0.00  0.00      CHA1  
ATOM   5033  N   GLY C 405       2.380  16.286 130.667  0.00  0.00      CHA1  
ATOM   5034  HN  GLY C 405       3.311  16.328 131.021  0.00  0.00      CHA1  
ATOM   5035  CA  GLY C 405       1.508  15.218 131.212  0.00  0.00      CHA1  
ATOM   5036  HA1 GLY C 405       2.230  14.496 131.564  0.00  0.00      CHA1  
ATOM   5037  HA2 GLY C 405       0.889  14.784 130.440  0.00  0.00      CHA1  
ATOM   5038  C   GLY C 405       0.633  15.665 132.386  0.00  0.00      CHA1  
ATOM   5039  O   GLY C 405       0.539  16.924 132.611  0.00  0.00      CHA1  
ATOM   5040  N   PRO C 406      -0.012  14.830 133.157  0.00  0.00      CHA1  
ATOM   5041  CD  PRO C 406      -0.298  13.473 132.802  0.00  0.00      CHA1  
ATOM   5042  HD1 PRO C 406       0.702  13.016 132.641  0.00  0.00      CHA1  
ATOM   5043  HD2 PRO C 406      -0.832  13.340 131.837  0.00  0.00      CHA1  
ATOM   5044  CA  PRO C 406      -0.519  15.171 134.542  0.00  0.00      CHA1  
ATOM   5045  HA  PRO C 406      -1.432  15.688 134.285  0.00  0.00      CHA1  
ATOM   5046  CB  PRO C 406      -0.837  13.796 135.150  0.00  0.00      CHA1  
ATOM   5047  HB1 PRO C 406      -1.616  13.700 135.936  0.00  0.00      CHA1  
ATOM   5048  HB2 PRO C 406       0.085  13.286 135.503  0.00  0.00      CHA1  
ATOM   5049  CG  PRO C 406      -1.220  12.919 133.923  0.00  0.00      CHA1  
ATOM   5050  HG1 PRO C 406      -2.242  13.188 133.581  0.00  0.00      CHA1  
ATOM   5051  HG2 PRO C 406      -1.326  11.813 133.963  0.00  0.00      CHA1  
ATOM   5052  C   PRO C 406       0.256  16.043 135.572  0.00  0.00      CHA1  
ATOM   5053  O   PRO C 406       1.360  15.653 135.967  0.00  0.00      CHA1  
ATOM   5054  N   PRO C 407      -0.260  17.189 136.076  0.00  0.00      CHA1  
ATOM   5055  CD  PRO C 407      -1.112  18.108 135.369  0.00  0.00      CHA1  
ATOM   5056  HD1 PRO C 407      -2.104  17.631 135.220  0.00  0.00      CHA1  
ATOM   5057  HD2 PRO C 407      -0.684  18.519 134.430  0.00  0.00      CHA1  
ATOM   5058  CA  PRO C 407       0.165  17.765 137.352  0.00  0.00      CHA1  
ATOM   5059  HA  PRO C 407       1.114  18.241 137.154  0.00  0.00      CHA1  
ATOM   5060  CB  PRO C 407      -1.059  18.638 137.699  0.00  0.00      CHA1  
ATOM   5061  HB1 PRO C 407      -0.821  19.297 138.561  0.00  0.00      CHA1  
ATOM   5062  HB2 PRO C 407      -1.904  17.944 137.900  0.00  0.00      CHA1
[truncated: 29,421,501 more chars]
