# Supplementary material for: Devising Bone Molecular Models at the Nanoscale: From Usual Mineralized Collagen Fibrils to the First Bone Fibers Including Hydroxyapatite in the Extra-Fibrillar Volume
Source: Materials (Basel). 2022 Mar 19;15(6):2274. doi: 10.3390/ma15062274 (PMC8955169; doi:10.3390/ma15062274)
Supplement: Supplementary file 1 [file materials-15-02274-s001.zip › Supplementary_Materials/3-Bone_Fiber/9_Equilibrated_PDB/Fiber70_EQ.pdb]

CRYST1   75.638  114.482  570.311  90.00  90.00  90.00 P 1           1
ATOM      1  N   GLN C   1     -20.717  45.143-270.402  0.00  0.00      CHA1  
ATOM      2  HT1 GLN C   1     -20.831  45.806-271.195  0.00  0.00      CHA1  
ATOM      3  HT2 GLN C   1     -20.178  44.325-270.750  0.00  0.00      CHA1  
ATOM      4  HT3 GLN C   1     -20.200  45.608-269.629  0.00  0.00      CHA1  
ATOM      5  CA  GLN C   1     -22.030  44.561-270.015  0.00  0.00      CHA1  
ATOM      6  HA  GLN C   1     -22.403  45.485-269.599  0.00  0.00      CHA1  
ATOM      7  CB  GLN C   1     -22.839  44.244-271.353  0.00  0.00      CHA1  
ATOM      8  HB1 GLN C   1     -22.687  45.101-272.043  0.00  0.00      CHA1  
ATOM      9  HB2 GLN C   1     -22.166  43.385-271.561  0.00  0.00      CHA1  
ATOM     10  CG  GLN C   1     -24.277  43.697-271.103  0.00  0.00      CHA1  
ATOM     11  HG1 GLN C   1     -24.805  43.444-272.047  0.00  0.00      CHA1  
ATOM     12  HG2 GLN C   1     -24.255  42.712-270.589  0.00  0.00      CHA1  
ATOM     13  CD  GLN C   1     -25.215  44.653-270.383  0.00  0.00      CHA1  
ATOM     14  OE1 GLN C   1     -25.504  44.511-269.228  0.00  0.00      CHA1  
ATOM     15  NE2 GLN C   1     -25.762  45.709-271.084  0.00  0.00      CHA1  
ATOM     16 HE21 GLN C   1     -26.750  45.842-271.004  0.00  0.00      CHA1  
ATOM     17 HE22 GLN C   1     -25.367  45.843-271.992  0.00  0.00      CHA1  
ATOM     18  C   GLN C   1     -22.097  43.361-269.033  0.00  0.00      CHA1  
ATOM     19  O   GLN C   1     -23.051  43.356-268.183  0.00  0.00      CHA1  
ATOM     20  N   LEU C   2     -21.131  42.380-269.043  0.00  0.00      CHA1  
ATOM     21  HN  LEU C   2     -20.437  42.482-269.751  0.00  0.00      CHA1  
ATOM     22  CA  LEU C   2     -21.010  41.310-268.117  0.00  0.00      CHA1  
ATOM     23  HA  LEU C   2     -21.712  40.583-268.500  0.00  0.00      CHA1  
ATOM     24  CB  LEU C   2     -19.640  40.602-268.286  0.00  0.00      CHA1  
ATOM     25  HB1 LEU C   2     -19.852  39.849-269.075  0.00  0.00      CHA1  
ATOM     26  HB2 LEU C   2     -18.971  41.317-268.811  0.00  0.00      CHA1  
ATOM     27  CG  LEU C   2     -18.959  39.859-267.085  0.00  0.00      CHA1  
ATOM     28  HG  LEU C   2     -19.662  39.302-266.430  0.00  0.00      CHA1  
ATOM     29  CD1 LEU C   2     -18.052  38.814-267.648  0.00  0.00      CHA1  
ATOM     30 HD11 LEU C   2     -18.673  38.161-268.298  0.00  0.00      CHA1  
ATOM     31 HD12 LEU C   2     -17.280  39.256-268.314  0.00  0.00      CHA1  
ATOM     32 HD13 LEU C   2     -17.424  38.146-267.020  0.00  0.00      CHA1  
ATOM     33  CD2 LEU C   2     -18.073  40.879-266.303  0.00  0.00      CHA1  
ATOM     34 HD21 LEU C   2     -17.381  40.437-265.556  0.00  0.00      CHA1  
ATOM     35 HD22 LEU C   2     -17.471  41.476-267.021  0.00  0.00      CHA1  
ATOM     36 HD23 LEU C   2     -18.703  41.591-265.729  0.00  0.00      CHA1  
ATOM     37  C   LEU C   2     -21.383  41.485-266.570  0.00  0.00      CHA1  
ATOM     38  O   LEU C   2     -21.044  42.465-265.895  0.00  0.00      CHA1  
ATOM     39  N   SER C   3     -22.129  40.493-266.029  0.00  0.00      CHA1  
ATOM     40  HN  SER C   3     -22.190  39.688-266.614  0.00  0.00      CHA1  
ATOM     41  CA  SER C   3     -22.563  40.226-264.644  0.00  0.00      CHA1  
ATOM     42  HA  SER C   3     -21.904  39.428-264.336  0.00  0.00      CHA1  
ATOM     43  CB  SER C   3     -22.219  41.334-263.600  0.00  0.00      CHA1  
ATOM     44  HB1 SER C   3     -21.140  41.543-263.439  0.00  0.00      CHA1  
ATOM     45  HB2 SER C   3     -22.766  42.226-263.973  0.00  0.00      CHA1  
ATOM     46  OG  SER C   3     -22.604  41.108-262.273  0.00  0.00      CHA1  
ATOM     47  HG1 SER C   3     -23.270  41.768-262.068  0.00  0.00      CHA1  
ATOM     48  C   SER C   3     -23.964  39.629-264.535  0.00  0.00      CHA1  
ATOM     49  O   SER C   3     -24.095  38.425-264.565  0.00  0.00      CHA1  
ATOM     50  N   TYR C   4     -24.970  40.424-264.503  0.00  0.00      CHA1  
ATOM     51  HN  TYR C   4     -24.844  41.354-264.839  0.00  0.00      CHA1  
ATOM     52  CA  TYR C   4     -26.252  40.045-264.024  0.00  0.00      CHA1  
ATOM     53  HA  TYR C   4     -26.915  40.865-264.259  0.00  0.00      CHA1  
ATOM     54  CB  TYR C   4     -27.037  38.770-264.642  0.00  0.00      CHA1  
ATOM     55  HB1 TYR C   4     -27.048  39.000-265.729  0.00  0.00      CHA1  
ATOM     56  HB2 TYR C   4     -26.553  37.777-264.522  0.00  0.00      CHA1  
ATOM     57  CG  TYR C   4     -28.447  38.604-264.180  0.00  0.00      CHA1  
ATOM     58  CD1 TYR C   4     -29.550  39.229-264.811  0.00  0.00      CHA1  
ATOM     59  HD1 TYR C   4     -29.294  39.888-265.627  0.00  0.00      CHA1  
ATOM     60  CE1 TYR C   4     -30.881  38.829-264.579  0.00  0.00      CHA1  
ATOM     61  HE1 TYR C   4     -31.686  39.309-265.116  0.00  0.00      CHA1  
ATOM     62  CZ  TYR C   4     -31.162  37.980-263.481  0.00  0.00      CHA1  
ATOM     63  OH  TYR C   4     -32.513  37.612-263.041  0.00  0.00      CHA1  
ATOM     64  HH  TYR C   4     -33.115  38.105-263.603  0.00  0.00      CHA1  
ATOM     65  CD2 TYR C   4     -28.701  37.755-263.111  0.00  0.00      CHA1  
ATOM     66  HD2 TYR C   4     -27.892  37.170-262.700  0.00  0.00      CHA1  
ATOM     67  CE2 TYR C   4     -30.061  37.370-262.848  0.00  0.00      CHA1  
ATOM     68  HE2 TYR C   4     -30.312  36.662-262.072  0.00  0.00      CHA1  
ATOM     69  C   TYR C   4     -26.328  39.974-262.521  0.00  0.00      CHA1  
ATOM     70  O   TYR C   4     -25.710  39.121-261.858  0.00  0.00      CHA1  
ATOM     71  N   GLY C   5     -27.064  40.916-261.873  0.00  0.00      CHA1  
ATOM     72  HN  GLY C   5     -27.442  41.646-262.437  0.00  0.00      CHA1  
ATOM     73  CA  GLY C   5     -27.333  41.064-260.485  0.00  0.00      CHA1  
ATOM     74  HA1 GLY C   5     -27.887  41.957-260.239  0.00  0.00      CHA1  
ATOM     75  HA2 GLY C   5     -26.476  40.790-259.888  0.00  0.00      CHA1  
ATOM     76  C   GLY C   5     -28.298  39.923-260.112  0.00  0.00      CHA1  
ATOM     77  O   GLY C   5     -27.845  38.767-260.219  0.00  0.00      CHA1  
ATOM     78  N   TYR C   6     -29.534  40.182-259.823  0.00  0.00      CHA1  
ATOM     79  HN  TYR C   6     -29.728  41.158-259.767  0.00  0.00      CHA1  
ATOM     80  CA  TYR C   6     -30.620  39.194-259.651  0.00  0.00      CHA1  
ATOM     81  HA  TYR C   6     -30.476  38.506-260.471  0.00  0.00      CHA1  
ATOM     82  CB  TYR C   6     -30.477  38.505-258.205  0.00  0.00      CHA1  
ATOM     83  HB1 TYR C   6     -29.551  37.893-258.252  0.00  0.00      CHA1  
ATOM     84  HB2 TYR C   6     -30.542  39.266-257.398  0.00  0.00      CHA1  
ATOM     85  CG  TYR C   6     -31.557  37.480-258.010  0.00  0.00      CHA1  
ATOM     86  CD1 TYR C   6     -32.020  36.592-258.995  0.00  0.00      CHA1  
ATOM     87  HD1 TYR C   6     -31.534  36.646-259.958  0.00  0.00      CHA1  
ATOM     88  CE1 TYR C   6     -33.223  35.902-258.839  0.00  0.00      CHA1  
ATOM     89  HE1 TYR C   6     -33.578  35.177-259.556  0.00  0.00      CHA1  
ATOM     90  CZ  TYR C   6     -33.763  35.736-257.557  0.00  0.00      CHA1  
ATOM     91  OH  TYR C   6     -34.879  34.958-257.194  0.00  0.00      CHA1  
ATOM     92  HH  TYR C   6     -34.952  34.310-257.899  0.00  0.00      CHA1  
ATOM     93  CD2 TYR C   6     -32.253  37.532-256.798  0.00  0.00      CHA1  
ATOM     94  HD2 TYR C   6     -31.886  38.152-255.993  0.00  0.00      CHA1  
ATOM     95  CE2 TYR C   6     -33.229  36.606-256.561  0.00  0.00      CHA1  
ATOM     96  HE2 TYR C   6     -33.536  36.426-255.541  0.00  0.00      CHA1  
ATOM     97  C   TYR C   6     -31.867  39.937-259.783  0.00  0.00      CHA1  
ATOM     98  O   TYR C   6     -32.027  41.019-259.179  0.00  0.00      CHA1  
ATOM     99  N   ASP C   7     -32.817  39.484-260.588  0.00  0.00      CHA1  
ATOM    100  HN  ASP C   7     -32.765  38.671-261.164  0.00  0.00      CHA1  
ATOM    101  CA  ASP C   7     -34.150  40.058-260.794  0.00  0.00      CHA1  
ATOM    102  HA  ASP C   7     -33.932  41.099-260.979  0.00  0.00      CHA1  
ATOM    103  CB  ASP C   7     -34.865  39.474-262.014  0.00  0.00      CHA1  
ATOM    104  HB1 ASP C   7     -34.939  38.366-261.978  0.00  0.00      CHA1  
ATOM    105  HB2 ASP C   7     -35.939  39.754-261.981  0.00  0.00      CHA1  
ATOM    106  CG  ASP C   7     -34.348  39.973-263.322  0.00  0.00      CHA1  
ATOM    107  OD1 ASP C   7     -34.020  41.178-263.319  0.00  0.00      CHA1  
ATOM    108  OD2 ASP C   7     -34.268  39.255-264.310  0.00  0.00      CHA1  
ATOM    109  C   ASP C   7     -35.144  39.992-259.554  0.00  0.00      CHA1  
ATOM    110  O   ASP C   7     -36.332  39.651-259.606  0.00  0.00      CHA1  
ATOM    111  N   GLU C   8     -34.702  40.381-258.387  0.00  0.00      CHA1  
ATOM    112  HN  GLU C   8     -33.756  40.652-258.228  0.00  0.00      CHA1  
ATOM    113  CA  GLU C   8     -35.615  40.593-257.264  0.00  0.00      CHA1  
ATOM    114  HA  GLU C   8     -36.552  40.853-257.735  0.00  0.00      CHA1  
ATOM    115  CB  GLU C   8     -35.719  39.219-256.436  0.00  0.00      CHA1  
ATOM    116  HB1 GLU C   8     -35.867  38.531-257.296  0.00  0.00      CHA1  
ATOM    117  HB2 GLU C   8     -34.699  39.143-256.003  0.00  0.00      CHA1  
ATOM    118  CG  GLU C   8     -36.858  38.965-255.414  0.00  0.00      CHA1  
ATOM    119  HG1 GLU C   8     -37.066  37.888-255.239  0.00  0.00      CHA1  
ATOM    120  HG2 GLU C   8     -36.572  39.504-254.486  0.00  0.00      CHA1  
ATOM    121  CD  GLU C   8     -38.191  39.674-255.846  0.00  0.00      CHA1  
ATOM    122  OE1 GLU C   8     -38.671  40.628-255.162  0.00  0.00      CHA1  
ATOM    123  OE2 GLU C   8     -38.616  39.352-256.957  0.00  0.00      CHA1  
ATOM    124  C   GLU C   8     -35.120  41.832-256.521  0.00  0.00      CHA1  
ATOM    125  O   GLU C   8     -33.978  42.370-256.711  0.00  0.00      CHA1  
ATOM    126  N   LYS C   9     -35.933  42.458-255.719  0.00  0.00      CHA1  
ATOM    127  HN  LYS C   9     -36.838  42.056-255.598  0.00  0.00      CHA1  
ATOM    128  CA  LYS C   9     -35.644  43.660-255.026  0.00  0.00      CHA1  
ATOM    129  HA  LYS C   9     -34.600  43.746-254.765  0.00  0.00      CHA1  
ATOM    130  CB  LYS C   9     -35.990  44.872-255.976  0.00  0.00      CHA1  
ATOM    131  HB1 LYS C   9     -35.757  44.618-257.032  0.00  0.00      CHA1  
ATOM    132  HB2 LYS C   9     -37.078  45.095-255.994  0.00  0.00      CHA1  
ATOM    133  CG  LYS C   9     -35.336  46.263-255.524  0.00  0.00      CHA1  
ATOM    134  HG1 LYS C   9     -36.046  47.116-255.570  0.00  0.00      CHA1  
ATOM    135  HG2 LYS C   9     -34.899  46.043-254.526  0.00  0.00      CHA1  
ATOM    136  CD  LYS C   9     -34.126  46.757-256.402  0.00  0.00      CHA1  
ATOM    137  HD1 LYS C   9     -33.303  46.022-256.269  0.00  0.00      CHA1  
ATOM    138  HD2 LYS C   9     -34.475  46.713-257.456  0.00  0.00      CHA1  
ATOM    139  CE  LYS C   9     -33.738  48.245-256.134  0.00  0.00      CHA1  
ATOM    140  HE1 LYS C   9     -34.627  48.857-256.397  0.00  0.00      CHA1  
ATOM    141  HE2 LYS C   9     -33.385  48.492-255.109  0.00  0.00      CHA1  
ATOM    142  NZ  LYS C   9     -32.681  48.493-257.146  0.00  0.00      CHA1  
ATOM    143  HZ1 LYS C   9     -31.939  47.765-257.128  0.00  0.00      CHA1  
ATOM    144  HZ2 LYS C   9     -32.910  48.658-258.147  0.00  0.00      CHA1  
ATOM    145  HZ3 LYS C   9     -32.178  49.382-256.953  0.00  0.00      CHA1  
ATOM    146  C   LYS C   9     -36.441  43.635-253.797  0.00  0.00      CHA1  
ATOM    147  O   LYS C   9     -36.743  44.677-253.217  0.00  0.00      CHA1  
ATOM    148  N   SER C  10     -36.734  42.470-253.275  0.00  0.00      CHA1  
ATOM    149  HN  SER C  10     -36.460  41.662-253.792  0.00  0.00      CHA1  
ATOM    150  CA  SER C  10     -37.345  42.273-251.933  0.00  0.00      CHA1  
ATOM    151  HA  SER C  10     -38.304  42.761-251.843  0.00  0.00      CHA1  
ATOM    152  CB  SER C  10     -37.661  40.789-251.661  0.00  0.00      CHA1  
ATOM    153  HB1 SER C  10     -38.462  40.597-252.407  0.00  0.00      CHA1  
ATOM    154  HB2 SER C  10     -36.779  40.151-251.886  0.00  0.00      CHA1  
ATOM    155  OG  SER C  10     -38.214  40.526-250.335  0.00  0.00      CHA1  
ATOM    156  HG1 SER C  10     -39.147  40.329-250.450  0.00  0.00      CHA1  
ATOM    157  C   SER C  10     -36.515  42.769-250.800  0.00  0.00      CHA1  
ATOM    158  O   SER C  10     -35.240  42.721-250.770  0.00  0.00      CHA1  
ATOM    159  N   THR C  11     -37.224  43.221-249.694  0.00  0.00      CHA1  
ATOM    160  HN  THR C  11     -38.189  43.443-249.580  0.00  0.00      CHA1  
ATOM    161  CA  THR C  11     -36.549  43.597-248.494  0.00  0.00      CHA1  
ATOM    162  HA  THR C  11     -35.575  44.000-248.733  0.00  0.00      CHA1  
ATOM    163  CB  THR C  11     -37.335  44.543-247.571  0.00  0.00      CHA1  
ATOM    164  HB  THR C  11     -36.852  44.502-246.571  0.00  0.00      CHA1  
ATOM    165  OG1 THR C  11     -38.704  44.132-247.403  0.00  0.00      CHA1  
ATOM    166  HG1 THR C  11     -38.602  43.233-247.081  0.00  0.00      CHA1  
ATOM    167  CG2 THR C  11     -37.300  46.004-247.981  0.00  0.00      CHA1  
ATOM    168 HG21 THR C  11     -36.246  46.347-247.905  0.00  0.00      CHA1  
ATOM    169 HG22 THR C  11     -37.843  46.141-248.941  0.00  0.00      CHA1  
ATOM    170 HG23 THR C  11     -37.886  46.585-247.237  0.00  0.00      CHA1  
ATOM    171  C   THR C  11     -36.119  42.426-247.594  0.00  0.00      CHA1  
ATOM    172  O   THR C  11     -35.405  42.544-246.652  0.00  0.00      CHA1  
ATOM    173  N   GLY C  12     -36.661  41.181-247.952  0.00  0.00      CHA1  
ATOM    174  HN  GLY C  12     -37.231  41.077-248.763  0.00  0.00      CHA1  
ATOM    175  CA  GLY C  12     -36.888  40.059-247.002  0.00  0.00      CHA1  
ATOM    176  HA1 GLY C  12     -36.087  39.837-246.311  0.00  0.00      CHA1  
ATOM    177  HA2 GLY C  12     -37.075  39.138-247.534  0.00  0.00      CHA1  
ATOM    178  C   GLY C  12     -38.137  40.232-246.161  0.00  0.00      CHA1  
ATOM    179  O   GLY C  12     -38.574  41.413-246.075  0.00  0.00      CHA1  
ATOM    180  N   GLY C  13     -38.731  39.208-245.559  0.00  0.00      CHA1  
ATOM    181  HN  GLY C  13     -38.415  38.277-245.723  0.00  0.00      CHA1  
ATOM    182  CA  GLY C  13     -39.919  39.257-244.674  0.00  0.00      CHA1  
ATOM    183  HA1 GLY C  13     -40.144  38.206-244.563  0.00  0.00      CHA1  
ATOM    184  HA2 GLY C  13     -40.707  39.828-245.141  0.00  0.00      CHA1  
ATOM    185  C   GLY C  13     -39.478  39.834-243.377  0.00  0.00      CHA1  
ATOM    186  O   GLY C  13     -39.321  39.142-242.378  0.00  0.00      CHA1  
ATOM    187  N   ILE C  14     -39.237  41.181-243.336  0.00  0.00      CHA1  
ATOM    188  HN  ILE C  14     -39.269  41.572-244.253  0.00  0.00      CHA1  
ATOM    189  CA  ILE C  14     -39.036  41.984-242.132  0.00  0.00      CHA1  
ATOM    190  HA  ILE C  14     -37.992  41.834-241.902  0.00  0.00      CHA1  
ATOM    191  CB  ILE C  14     -39.330  43.449-242.391  0.00  0.00      CHA1  
ATOM    192  HB  ILE C  14     -40.370  43.593-242.756  0.00  0.00      CHA1  
ATOM    193  CG2 ILE C  14     -39.092  44.325-241.112  0.00  0.00      CHA1  
ATOM    194 HG21 ILE C  14     -40.005  44.243-240.484  0.00  0.00      CHA1  
ATOM    195 HG22 ILE C  14     -38.149  44.158-240.549  0.00  0.00      CHA1  
ATOM    196 HG23 ILE C  14     -39.022  45.398-241.392  0.00  0.00      CHA1  
ATOM    197  CG1 ILE C  14     -38.418  43.926-243.531  0.00  0.00      CHA1  
ATOM    198 HG11 ILE C  14     -38.679  43.425-244.488  0.00  0.00      CHA1  
ATOM    199 HG12 ILE C  14     -38.462  45.033-243.615  0.00  0.00      CHA1  
ATOM    200  CD  ILE C  14     -36.910  43.609-243.406  0.00  0.00      CHA1  
ATOM    201  HD1 ILE C  14     -36.624  43.859-242.362  0.00  0.00      CHA1  
ATOM    202  HD2 ILE C  14     -36.721  42.520-243.529  0.00  0.00      CHA1  
ATOM    203  HD3 ILE C  14     -36.315  44.127-244.188  0.00  0.00      CHA1  
ATOM    204  C   ILE C  14     -39.692  41.577-240.778  0.00  0.00      CHA1  
ATOM    205  O   ILE C  14     -40.908  41.299-240.776  0.00  0.00      CHA1  
ATOM    206  N   SER C  15     -38.920  41.334-239.708  0.00  0.00      CHA1  
ATOM    207  HN  SER C  15     -37.924  41.305-239.684  0.00  0.00      CHA1  
ATOM    208  CA  SER C  15     -39.599  40.967-238.503  0.00  0.00      CHA1  
ATOM    209  HA  SER C  15     -40.522  41.516-238.385  0.00  0.00      CHA1  
ATOM    210  CB  SER C  15     -39.634  39.413-238.467  0.00  0.00      CHA1  
ATOM    211  HB1 SER C  15     -39.693  38.838-239.416  0.00  0.00      CHA1  
ATOM    212  HB2 SER C  15     -38.756  39.032-237.902  0.00  0.00      CHA1  
ATOM    213  OG  SER C  15     -40.818  39.110-237.739  0.00  0.00      CHA1  
ATOM    214  HG1 SER C  15     -41.566  39.098-238.340  0.00  0.00      CHA1  
ATOM    215  C   SER C  15     -38.698  41.615-237.506  0.00  0.00      CHA1  
ATOM    216  O   SER C  15     -37.515  41.336-237.490  0.00  0.00      CHA1  
ATOM    217  N   VAL C  16     -39.321  42.391-236.564  0.00  0.00      CHA1  
ATOM    218  HN  VAL C  16     -40.316  42.444-236.583  0.00  0.00      CHA1  
ATOM    219  CA  VAL C  16     -38.769  42.950-235.379  0.00  0.00      CHA1  
ATOM    220  HA  VAL C  16     -39.617  43.452-234.937  0.00  0.00      CHA1  
ATOM    221  CB  VAL C  16     -38.325  41.949-234.311  0.00  0.00      CHA1  
ATOM    222  HB  VAL C  16     -37.416  41.381-234.602  0.00  0.00      CHA1  
ATOM    223  CG1 VAL C  16     -38.024  42.761-233.017  0.00  0.00      CHA1  
ATOM    224 HG11 VAL C  16     -38.690  43.633-232.843  0.00  0.00      CHA1  
ATOM    225 HG12 VAL C  16     -37.955  42.119-232.113  0.00  0.00      CHA1  
ATOM    226 HG13 VAL C  16     -36.996  43.172-233.116  0.00  0.00      CHA1  
ATOM    227  CG2 VAL C  16     -39.424  40.900-234.075  0.00  0.00      CHA1  
ATOM    228 HG21 VAL C  16     -39.006  40.095-233.433  0.00  0.00      CHA1  
ATOM    229 HG22 VAL C  16     -40.300  41.301-233.521  0.00  0.00      CHA1  
ATOM    230 HG23 VAL C  16     -39.798  40.473-235.030  0.00  0.00      CHA1  
ATOM    231  C   VAL C  16     -37.783  44.109-235.548  0.00  0.00      CHA1  
ATOM    232  O   VAL C  16     -36.576  43.879-235.382  0.00  0.00      CHA1  
ATOM    233  N   PRO C  17     -38.128  45.365-235.936  0.00  0.00      CHA1  
ATOM    234  CD  PRO C  17     -39.182  45.609-236.905  0.00  0.00      CHA1  
ATOM    235  HD1 PRO C  17     -40.116  45.855-236.356  0.00  0.00      CHA1  
ATOM    236  HD2 PRO C  17     -39.405  44.686-237.482  0.00  0.00      CHA1  
ATOM    237  CA  PRO C  17     -37.263  46.520-235.694  0.00  0.00      CHA1  
ATOM    238  HA  PRO C  17     -36.277  46.361-236.106  0.00  0.00      CHA1  
ATOM    239  CB  PRO C  17     -38.043  47.594-236.467  0.00  0.00      CHA1  
ATOM    240  HB1 PRO C  17     -37.276  48.335-236.778  0.00  0.00      CHA1  
ATOM    241  HB2 PRO C  17     -38.867  48.084-235.905  0.00  0.00      CHA1  
ATOM    242  CG  PRO C  17     -38.692  46.865-237.633  0.00  0.00      CHA1  
ATOM    243  HG1 PRO C  17     -37.952  46.562-238.404  0.00  0.00      CHA1  
ATOM    244  HG2 PRO C  17     -39.439  47.462-238.198  0.00  0.00      CHA1  
ATOM    245  C   PRO C  17     -37.183  46.862-234.179  0.00  0.00      CHA1  
ATOM    246  O   PRO C  17     -36.317  47.549-233.740  0.00  0.00      CHA1  
ATOM    247  N   GLY C  18     -38.169  46.594-233.379  0.00  0.00      CHA1  
ATOM    248  HN  GLY C  18     -39.007  46.160-233.700  0.00  0.00      CHA1  
ATOM    249  CA  GLY C  18     -38.239  47.083-232.022  0.00  0.00      CHA1  
ATOM    250  HA1 GLY C  18     -37.244  47.104-231.601  0.00  0.00      CHA1  
ATOM    251  HA2 GLY C  18     -38.913  46.430-231.488  0.00  0.00      CHA1  
ATOM    252  C   GLY C  18     -38.699  48.513-232.044  0.00  0.00      CHA1  
ATOM    253  O   GLY C  18     -39.728  48.822-232.666  0.00  0.00      CHA1  
ATOM    254  N   PRO C  19     -38.156  49.446-231.333  0.00  0.00      CHA1  
ATOM    255  CD  PRO C  19     -38.695  50.773-231.413  0.00  0.00      CHA1  
ATOM    256  HD1 PRO C  19     -39.727  50.861-231.011  0.00  0.00      CHA1  
ATOM    257  HD2 PRO C  19     -38.561  51.116-232.461  0.00  0.00      CHA1  
ATOM    258  CA  PRO C  19     -36.873  49.448-230.672  0.00  0.00      CHA1  
ATOM    259  HA  PRO C  19     -36.180  48.934-231.322  0.00  0.00      CHA1  
ATOM    260  CB  PRO C  19     -36.554  50.964-230.443  0.00  0.00      CHA1  
ATOM    261  HB1 PRO C  19     -35.839  51.159-231.271  0.00  0.00      CHA1  
ATOM    262  HB2 PRO C  19     -35.964  51.223-229.537  0.00  0.00      CHA1  
ATOM    263  CG  PRO C  19     -37.839  51.637-230.521  0.00  0.00      CHA1  
ATOM    264  HG1 PRO C  19     -37.828  52.661-230.950  0.00  0.00      CHA1  
ATOM    265  HG2 PRO C  19     -38.323  51.716-229.524  0.00  0.00      CHA1  
ATOM    266  C   PRO C  19     -37.097  48.730-229.344  0.00  0.00      CHA1  
ATOM    267  O   PRO C  19     -36.070  48.417-228.730  0.00  0.00      CHA1  
ATOM    268  N   MET C  20     -38.350  48.447-228.853  0.00  0.00      CHA1  
ATOM    269  HN  MET C  20     -39.178  48.870-229.211  0.00  0.00      CHA1  
ATOM    270  CA  MET C  20     -38.519  47.544-227.736  0.00  0.00      CHA1  
ATOM    271  HA  MET C  20     -37.826  47.867-226.973  0.00  0.00      CHA1  
ATOM    272  CB  MET C  20     -39.859  47.638-226.980  0.00  0.00      CHA1  
ATOM    273  HB1 MET C  20     -40.673  47.288-227.650  0.00  0.00      CHA1  
ATOM    274  HB2 MET C  20     -39.752  46.988-226.085  0.00  0.00      CHA1  
ATOM    275  CG  MET C  20     -40.158  49.040-226.432  0.00  0.00      CHA1  
ATOM    276  HG1 MET C  20     -39.262  49.518-225.982  0.00  0.00      CHA1  
ATOM    277  HG2 MET C  20     -40.448  49.745-227.240  0.00  0.00      CHA1  
ATOM    278  SD  MET C  20     -41.495  48.925-225.301  0.00  0.00      CHA1  
ATOM    279  CE  MET C  20     -41.874  50.704-225.104  0.00  0.00      CHA1  
ATOM    280  HE1 MET C  20     -42.761  50.742-224.436  0.00  0.00      CHA1  
ATOM    281  HE2 MET C  20     -41.081  51.193-224.498  0.00  0.00      CHA1  
ATOM    282  HE3 MET C  20     -42.050  51.283-226.036  0.00  0.00      CHA1  
ATOM    283  C   MET C  20     -38.240  46.053-228.135  0.00  0.00      CHA1  
ATOM    284  O   MET C  20     -38.371  45.798-229.311  0.00  0.00      CHA1  
ATOM    285  N   GLY C  21     -37.775  45.143-227.274  0.00  0.00      CHA1  
ATOM    286  HN  GLY C  21     -37.612  45.391-226.323  0.00  0.00      CHA1  
ATOM    287  CA  GLY C  21     -37.516  43.694-227.532  0.00  0.00      CHA1  
ATOM    288  HA1 GLY C  21     -36.442  43.611-227.445  0.00  0.00      CHA1  
ATOM    289  HA2 GLY C  21     -37.872  43.462-228.524  0.00  0.00      CHA1  
ATOM    290  C   GLY C  21     -38.185  42.760-226.553  0.00  0.00      CHA1  
ATOM    291  O   GLY C  21     -38.971  43.188-225.752  0.00  0.00      CHA1  
ATOM    292  N   PRO C  22     -37.962  41.465-226.682  0.00  0.00      CHA1  
ATOM    293  CD  PRO C  22     -36.935  40.835-227.462  0.00  0.00      CHA1  
ATOM    294  HD1 PRO C  22     -35.896  41.151-227.229  0.00  0.00      CHA1  
ATOM    295  HD2 PRO C  22     -37.122  41.020-228.542  0.00  0.00      CHA1  
ATOM    296  CA  PRO C  22     -38.718  40.499-225.848  0.00  0.00      CHA1  
ATOM    297  HA  PRO C  22     -39.759  40.777-225.925  0.00  0.00      CHA1  
ATOM    298  CB  PRO C  22     -38.513  39.198-226.608  0.00  0.00      CHA1  
ATOM    299  HB1 PRO C  22     -39.264  39.262-227.424  0.00  0.00      CHA1  
ATOM    300  HB2 PRO C  22     -38.716  38.229-226.102  0.00  0.00      CHA1  
ATOM    301  CG  PRO C  22     -37.088  39.315-227.185  0.00  0.00      CHA1  
ATOM    302  HG1 PRO C  22     -36.889  38.681-228.076  0.00  0.00      CHA1  
ATOM    303  HG2 PRO C  22     -36.354  38.942-226.440  0.00  0.00      CHA1  
ATOM    304  C   PRO C  22     -38.345  40.476-224.346  0.00  0.00      CHA1  
ATOM    305  O   PRO C  22     -37.211  40.630-223.898  0.00  0.00      CHA1  
ATOM    306  N   SER C  23     -39.372  40.200-223.489  0.00  0.00      CHA1  
ATOM    307  HN  SER C  23     -40.335  40.105-223.726  0.00  0.00      CHA1  
ATOM    308  CA  SER C  23     -39.051  40.016-222.044  0.00  0.00      CHA1  
ATOM    309  HA  SER C  23     -38.141  40.559-221.834  0.00  0.00      CHA1  
ATOM    310  CB  SER C  23     -40.228  40.655-221.233  0.00  0.00      CHA1  
ATOM    311  HB1 SER C  23     -40.452  41.696-221.552  0.00  0.00      CHA1  
ATOM    312  HB2 SER C  23     -41.167  40.096-221.435  0.00  0.00      CHA1  
ATOM    313  OG  SER C  23     -40.081  40.785-219.831  0.00  0.00      CHA1  
ATOM    314  HG1 SER C  23     -39.857  39.914-219.497  0.00  0.00      CHA1  
ATOM    315  C   SER C  23     -38.837  38.615-221.702  0.00  0.00      CHA1  
ATOM    316  O   SER C  23     -39.772  37.894-221.296  0.00  0.00      CHA1  
ATOM    317  N   GLY C  24     -37.570  38.221-221.903  0.00  0.00      CHA1  
ATOM    318  HN  GLY C  24     -36.962  38.923-222.267  0.00  0.00      CHA1  
ATOM    319  CA  GLY C  24     -37.050  36.788-221.796  0.00  0.00      CHA1  
ATOM    320  HA1 GLY C  24     -35.998  36.732-222.036  0.00  0.00      CHA1  
ATOM    321  HA2 GLY C  24     -37.677  36.211-222.458  0.00  0.00      CHA1  
ATOM    322  C   GLY C  24     -37.240  36.146-220.424  0.00  0.00      CHA1  
ATOM    323  O   GLY C  24     -37.505  36.856-219.484  0.00  0.00      CHA1  
ATOM    324  N   PRO C  25     -37.126  34.756-220.292  0.00  0.00      CHA1  
ATOM    325  CD  PRO C  25     -37.333  33.878-221.439  0.00  0.00      CHA1  
ATOM    326  HD1 PRO C  25     -36.457  33.783-222.115  0.00  0.00      CHA1  
ATOM    327  HD2 PRO C  25     -38.229  34.226-221.997  0.00  0.00      CHA1  
ATOM    328  CA  PRO C  25     -37.341  34.062-219.047  0.00  0.00      CHA1  
ATOM    329  HA  PRO C  25     -38.271  34.422-218.632  0.00  0.00      CHA1  
ATOM    330  CB  PRO C  25     -37.315  32.545-219.395  0.00  0.00      CHA1  
ATOM    331  HB1 PRO C  25     -37.908  31.963-218.658  0.00  0.00      CHA1  
ATOM    332  HB2 PRO C  25     -36.264  32.184-219.380  0.00  0.00      CHA1  
ATOM    333  CG  PRO C  25     -37.720  32.514-220.915  0.00  0.00      CHA1  
ATOM    334  HG1 PRO C  25     -38.828  32.434-220.944  0.00  0.00      CHA1  
ATOM    335  HG2 PRO C  25     -37.278  31.652-221.459  0.00  0.00      CHA1  
ATOM    336  C   PRO C  25     -36.354  34.375-217.949  0.00  0.00      CHA1  
ATOM    337  O   PRO C  25     -35.157  34.265-218.114  0.00  0.00      CHA1  
ATOM    338  N   ARG C  26     -36.827  34.811-216.736  0.00  0.00      CHA1  
ATOM    339  HN  ARG C  26     -37.789  35.010-216.565  0.00  0.00      CHA1  
ATOM    340  CA  ARG C  26     -36.011  35.048-215.659  0.00  0.00      CHA1  
ATOM    341  HA  ARG C  26     -35.305  35.783-216.015  0.00  0.00      CHA1  
ATOM    342  CB  ARG C  26     -36.726  35.701-214.398  0.00  0.00      CHA1  
ATOM    343  HB1 ARG C  26     -37.611  35.116-214.068  0.00  0.00      CHA1  
ATOM    344  HB2 ARG C  26     -36.093  35.624-213.488  0.00  0.00      CHA1  
ATOM    345  CG  ARG C  26     -37.056  37.131-214.508  0.00  0.00      CHA1  
ATOM    346  HG1 ARG C  26     -36.553  37.480-215.435  0.00  0.00      CHA1  
ATOM    347  HG2 ARG C  26     -38.153  37.226-214.657  0.00  0.00      CHA1  
ATOM    348  CD  ARG C  26     -36.515  38.022-213.412  0.00  0.00      CHA1  
ATOM    349  HD1 ARG C  26     -35.489  37.758-213.079  0.00  0.00      CHA1  
ATOM    350  HD2 ARG C  26     -36.603  39.089-213.707  0.00  0.00      CHA1  
ATOM    351  NE  ARG C  26     -37.413  37.860-212.212  0.00  0.00      CHA1  
ATOM    352  HE  ARG C  26     -38.334  37.480-212.291  0.00  0.00      CHA1  
ATOM    353  CZ  ARG C  26     -37.334  38.748-211.162  0.00  0.00      CHA1  
ATOM    354  NH1 ARG C  26     -36.443  39.624-210.950  0.00  0.00      CHA1  
ATOM    355 HH11 ARG C  26     -36.474  40.239-210.162  0.00  0.00      CHA1  
ATOM    356 HH12 ARG C  26     -35.582  39.441-211.424  0.00  0.00      CHA1  
ATOM    357  NH2 ARG C  26     -38.323  38.596-210.298  0.00  0.00      CHA1  
ATOM    358 HH21 ARG C  26     -38.223  39.102-209.441  0.00  0.00      CHA1  
ATOM    359 HH22 ARG C  26     -38.837  37.756-210.470  0.00  0.00      CHA1  
ATOM    360  C   ARG C  26     -34.973  33.972-215.158  0.00  0.00      CHA1  
ATOM    361  O   ARG C  26     -35.200  32.800-215.061  0.00  0.00      CHA1  
ATOM    362  N   GLY C  27     -33.732  34.423-214.742  0.00  0.00      CHA1  
ATOM    363  HN  GLY C  27     -33.579  35.403-214.851  0.00  0.00      CHA1  
ATOM    364  CA  GLY C  27     -32.755  33.606-214.042  0.00  0.00      CHA1  
ATOM    365  HA1 GLY C  27     -31.851  34.175-213.885  0.00  0.00      CHA1  
ATOM    366  HA2 GLY C  27     -32.614  32.775-214.717  0.00  0.00      CHA1  
ATOM    367  C   GLY C  27     -33.221  33.055-212.737  0.00  0.00      CHA1  
ATOM    368  O   GLY C  27     -34.150  33.502-212.043  0.00  0.00      CHA1  
ATOM    369  N   LEU C  28     -32.566  32.016-212.260  0.00  0.00      CHA1  
ATOM    370  HN  LEU C  28     -31.900  31.612-212.882  0.00  0.00      CHA1  
ATOM    371  CA  LEU C  28     -32.959  31.320-210.990  0.00  0.00      CHA1  
ATOM    372  HA  LEU C  28     -34.038  31.313-210.947  0.00  0.00      CHA1  
ATOM    373  CB  LEU C  28     -32.396  29.827-210.961  0.00  0.00      CHA1  
ATOM    374  HB1 LEU C  28     -32.983  29.139-210.315  0.00  0.00      CHA1  
ATOM    375  HB2 LEU C  28     -32.503  29.419-211.989  0.00  0.00      CHA1  
ATOM    376  CG  LEU C  28     -30.852  29.671-210.800  0.00  0.00      CHA1  
ATOM    377  HG  LEU C  28     -30.451  30.471-210.141  0.00  0.00      CHA1  
ATOM    378  CD1 LEU C  28     -30.548  28.270-210.115  0.00  0.00      CHA1  
ATOM    379 HD11 LEU C  28     -30.540  27.560-210.970  0.00  0.00      CHA1  
ATOM    380 HD12 LEU C  28     -29.622  28.233-209.501  0.00  0.00      CHA1  
ATOM    381 HD13 LEU C  28     -31.382  27.966-209.447  0.00  0.00      CHA1  
ATOM    382  CD2 LEU C  28     -30.110  29.690-212.128  0.00  0.00      CHA1  
ATOM    383 HD21 LEU C  28     -30.285  30.634-212.687  0.00  0.00      CHA1  
ATOM    384 HD22 LEU C  28     -29.030  29.578-211.894  0.00  0.00      CHA1  
ATOM    385 HD23 LEU C  28     -30.547  28.905-212.783  0.00  0.00      CHA1  
ATOM    386  C   LEU C  28     -32.546  32.141-209.740  0.00  0.00      CHA1  
ATOM    387  O   LEU C  28     -31.650  32.951-209.794  0.00  0.00      CHA1  
ATOM    388  N   HYP C  29     -33.100  31.806-208.585  0.00  0.00      CHA1  
ATOM    389  CD  HYP C  29     -34.323  31.036-208.368  0.00  0.00      CHA1  
ATOM    390  HD1 HYP C  29     -35.175  31.713-208.594  0.00  0.00      CHA1  
ATOM    391  HD2 HYP C  29     -34.413  30.122-208.993  0.00  0.00      CHA1  
ATOM    392  CA  HYP C  29     -32.761  32.494-207.349  0.00  0.00      CHA1  
ATOM    393  HA  HYP C  29     -32.815  33.552-207.560  0.00  0.00      CHA1  
ATOM    394  CB  HYP C  29     -33.797  32.166-206.310  0.00  0.00      CHA1  
ATOM    395  HB1 HYP C  29     -34.549  32.981-206.358  0.00  0.00      CHA1  
ATOM    396  HB2 HYP C  29     -33.393  32.073-205.279  0.00  0.00      CHA1  
ATOM    397  CG  HYP C  29     -34.345  30.820-206.867  0.00  0.00      CHA1  
ATOM    398  HG  HYP C  29     -35.399  30.853-206.519  0.00  0.00      CHA1  
ATOM    399  OE  HYP C  29     -33.567  29.703-206.312  0.00  0.00      CHA1  
ATOM    400  HE  HYP C  29     -34.236  29.021-206.221  0.00  0.00      CHA1  
ATOM    401  C   HYP C  29     -31.345  32.076-206.889  0.00  0.00      CHA1  
ATOM    402  O   HYP C  29     -30.583  32.866-206.391  0.00  0.00      CHA1  
ATOM    403  N   GLY C  30     -30.871  30.828-207.073  0.00  0.00      CHA1  
ATOM    404  HN  GLY C  30     -31.569  30.160-207.321  0.00  0.00      CHA1  
ATOM    405  CA  GLY C  30     -29.595  30.268-206.753  0.00  0.00      CHA1  
ATOM    406  HA1 GLY C  30     -28.807  31.002-206.837  0.00  0.00      CHA1  
ATOM    407  HA2 GLY C  30     -29.378  29.433-207.402  0.00  0.00      CHA1  
ATOM    408  C   GLY C  30     -29.565  29.841-205.281  0.00  0.00      CHA1  
ATOM    409  O   GLY C  30     -30.646  29.765-204.680  0.00  0.00      CHA1  
ATOM    410  N   PRO C  31     -28.462  29.516-204.639  0.00  0.00      CHA1  
ATOM    411  CD  PRO C  31     -27.196  29.333-205.306  0.00  0.00      CHA1  
ATOM    412  HD1 PRO C  31     -26.927  30.333-205.707  0.00  0.00      CHA1  
ATOM    413  HD2 PRO C  31     -27.276  28.624-206.158  0.00  0.00      CHA1  
ATOM    414  CA  PRO C  31     -28.442  29.136-203.205  0.00  0.00      CHA1  
ATOM    415  HA  PRO C  31     -29.289  28.539-202.901  0.00  0.00      CHA1  
ATOM    416  CB  PRO C  31     -27.188  28.194-203.261  0.00  0.00      CHA1  
ATOM    417  HB1 PRO C  31     -27.586  27.216-203.604  0.00  0.00      CHA1  
ATOM    418  HB2 PRO C  31     -26.726  28.029-202.264  0.00  0.00      CHA1  
ATOM    419  CG  PRO C  31     -26.194  28.792-204.281  0.00  0.00      CHA1  
ATOM    420  HG1 PRO C  31     -25.633  27.905-204.645  0.00  0.00      CHA1  
ATOM    421  HG2 PRO C  31     -25.584  29.571-203.775  0.00  0.00      CHA1  
ATOM    422  C   PRO C  31     -28.205  30.229-202.210  0.00  0.00      CHA1  
ATOM    423  O   PRO C  31     -26.994  30.511-202.177  0.00  0.00      CHA1  
ATOM    424  N   HYP C  32     -29.075  30.928-201.457  0.00  0.00      CHA1  
ATOM    425  CD  HYP C  32     -30.490  30.579-201.364  0.00  0.00      CHA1  
ATOM    426  HD1 HYP C  32     -30.964  31.496-201.775  0.00  0.00      CHA1  
ATOM    427  HD2 HYP C  32     -30.785  29.743-202.034  0.00  0.00      CHA1  
ATOM    428  CA  HYP C  32     -28.655  31.542-200.139  0.00  0.00      CHA1  
ATOM    429  HA  HYP C  32     -28.070  30.798-199.619  0.00  0.00      CHA1  
ATOM    430  CB  HYP C  32     -29.962  31.752-199.352  0.00  0.00      CHA1  
ATOM    431  HB1 HYP C  32     -30.450  32.714-199.619  0.00  0.00      CHA1  
ATOM    432  HB2 HYP C  32     -29.717  31.672-198.272  0.00  0.00      CHA1  
ATOM    433  CG  HYP C  32     -30.849  30.552-199.863  0.00  0.00      CHA1  
ATOM    434  HG  HYP C  32     -31.907  30.857-199.715  0.00  0.00      CHA1  
ATOM    435  OE  HYP C  32     -30.450  29.360-199.122  0.00  0.00      CHA1  
ATOM    436  HE  HYP C  32     -30.745  28.541-199.527  0.00  0.00      CHA1  
ATOM    437  C   HYP C  32     -27.825  32.833-200.072  0.00  0.00      CHA1  
ATOM    438  O   HYP C  32     -28.441  33.904-200.158  0.00  0.00      CHA1  
ATOM    439  N   GLY C  33     -26.542  32.727-199.708  0.00  0.00      CHA1  
ATOM    440  HN  GLY C  33     -26.002  31.892-199.642  0.00  0.00      CHA1  
ATOM    441  CA  GLY C  33     -25.740  33.905-199.262  0.00  0.00      CHA1  
ATOM    442  HA1 GLY C  33     -26.043  34.774-199.826  0.00  0.00      CHA1  
ATOM    443  HA2 GLY C  33     -24.681  33.722-199.377  0.00  0.00      CHA1  
ATOM    444  C   GLY C  33     -25.901  34.112-197.865  0.00  0.00      CHA1  
ATOM    445  O   GLY C  33     -25.408  35.104-197.329  0.00  0.00      CHA1  
ATOM    446  N   ALA C  34     -26.458  33.159-197.149  0.00  0.00      CHA1  
ATOM    447  HN  ALA C  34     -26.671  32.305-197.617  0.00  0.00      CHA1  
ATOM    448  CA  ALA C  34     -26.552  33.035-195.720  0.00  0.00      CHA1  
ATOM    449  HA  ALA C  34     -25.556  33.055-195.303  0.00  0.00      CHA1  
ATOM    450  CB  ALA C  34     -27.514  34.149-195.091  0.00  0.00      CHA1  
ATOM    451  HB1 ALA C  34     -28.511  34.205-195.578  0.00  0.00      CHA1  
ATOM    452  HB2 ALA C  34     -27.642  34.001-193.997  0.00  0.00      CHA1  
ATOM    453  HB3 ALA C  34     -27.038  35.141-195.245  0.00  0.00      CHA1  
ATOM    454  C   ALA C  34     -27.016  31.646-195.520  0.00  0.00      CHA1  
ATOM    455  O   ALA C  34     -27.376  30.997-196.514  0.00  0.00      CHA1  
ATOM    456  N   HYP C  35     -27.061  31.060-194.272  0.00  0.00      CHA1  
ATOM    457  CD  HYP C  35     -26.234  31.688-193.137  0.00  0.00      CHA1  
ATOM    458  HD1 HYP C  35     -25.341  32.201-193.554  0.00  0.00      CHA1  
ATOM    459  HD2 HYP C  35     -26.852  32.348-192.493  0.00  0.00      CHA1  
ATOM    460  CA  HYP C  35     -27.402  29.606-194.050  0.00  0.00      CHA1  
ATOM    461  HA  HYP C  35     -26.799  29.112-194.797  0.00  0.00      CHA1  
ATOM    462  CB  HYP C  35     -27.034  29.481-192.535  0.00  0.00      CHA1  
ATOM    463  HB1 HYP C  35     -26.809  28.421-192.286  0.00  0.00      CHA1  
ATOM    464  HB2 HYP C  35     -27.950  29.841-192.019  0.00  0.00      CHA1  
ATOM    465  CG  HYP C  35     -25.840  30.414-192.364  0.00  0.00      CHA1  
ATOM    466  HG  HYP C  35     -25.580  30.610-191.302  0.00  0.00      CHA1  
ATOM    467  OE  HYP C  35     -24.722  29.711-193.014  0.00  0.00      CHA1  
ATOM    468  HE  HYP C  35     -24.614  28.797-192.741  0.00  0.00      CHA1  
ATOM    469  C   HYP C  35     -28.793  29.081-194.262  0.00  0.00      CHA1  
ATOM    470  O   HYP C  35     -28.928  27.824-194.385  0.00  0.00      CHA1  
ATOM    471  N   GLY C  36     -29.962  29.758-194.326  0.00  0.00      CHA1  
ATOM    472  HN  GLY C  36     -30.767  29.181-194.448  0.00  0.00      CHA1  
ATOM    473  CA  GLY C  36     -30.379  31.174-194.367  0.00  0.00      CHA1  
ATOM    474  HA1 GLY C  36     -31.443  31.165-194.547  0.00  0.00      CHA1  
ATOM    475  HA2 GLY C  36     -30.002  31.513-195.320  0.00  0.00      CHA1  
ATOM    476  C   GLY C  36     -29.990  32.147-193.308  0.00  0.00      CHA1  
ATOM    477  O   GLY C  36     -29.512  31.761-192.259  0.00  0.00      CHA1  
ATOM    478  N   PRO C  37     -30.320  33.439-193.460  0.00  0.00      CHA1  
ATOM    479  CD  PRO C  37     -31.178  33.984-194.479  0.00  0.00      CHA1  
ATOM    480  HD1 PRO C  37     -32.100  33.378-194.611  0.00  0.00      CHA1  
ATOM    481  HD2 PRO C  37     -30.666  33.972-195.465  0.00  0.00      CHA1  
ATOM    482  CA  PRO C  37     -30.155  34.323-192.277  0.00  0.00      CHA1  
ATOM    483  HA  PRO C  37     -29.124  34.325-191.953  0.00  0.00      CHA1  
ATOM    484  CB  PRO C  37     -30.423  35.642-192.998  0.00  0.00      CHA1  
ATOM    485  HB1 PRO C  37     -29.518  35.879-193.597  0.00  0.00      CHA1  
ATOM    486  HB2 PRO C  37     -30.636  36.534-192.371  0.00  0.00      CHA1  
ATOM    487  CG  PRO C  37     -31.597  35.321-193.913  0.00  0.00      CHA1  
ATOM    488  HG1 PRO C  37     -31.927  36.015-194.716  0.00  0.00      CHA1  
ATOM    489  HG2 PRO C  37     -32.476  35.204-193.243  0.00  0.00      CHA1  
ATOM    490  C   PRO C  37     -30.986  34.151-191.033  0.00  0.00      CHA1  
ATOM    491  O   PRO C  37     -32.120  33.602-191.124  0.00  0.00      CHA1  
ATOM    492  N   GLN C  38     -30.445  34.477-189.860  0.00  0.00      CHA1  
ATOM    493  HN  GLN C  38     -29.704  35.140-189.779  0.00  0.00      CHA1  
ATOM    494  CA  GLN C  38     -31.104  34.045-188.634  0.00  0.00      CHA1  
ATOM    495  HA  GLN C  38     -32.174  34.084-188.776  0.00  0.00      CHA1  
ATOM    496  CB  GLN C  38     -30.607  32.672-188.162  0.00  0.00      CHA1  
ATOM    497  HB1 GLN C  38     -31.184  31.925-188.749  0.00  0.00      CHA1  
ATOM    498  HB2 GLN C  38     -29.537  32.634-188.460  0.00  0.00      CHA1  
ATOM    499  CG  GLN C  38     -30.669  32.383-186.722  0.00  0.00      CHA1  
ATOM    500  HG1 GLN C  38     -29.963  33.094-186.241  0.00  0.00      CHA1  
ATOM    501  HG2 GLN C  38     -31.636  32.689-186.267  0.00  0.00      CHA1  
ATOM    502  CD  GLN C  38     -30.525  30.901-186.341  0.00  0.00      CHA1  
ATOM    503  OE1 GLN C  38     -29.452  30.413-186.243  0.00  0.00      CHA1  
ATOM    504  NE2 GLN C  38     -31.676  30.228-186.190  0.00  0.00      CHA1  
ATOM    505 HE21 GLN C  38     -31.535  29.250-186.034  0.00  0.00      CHA1  
ATOM    506 HE22 GLN C  38     -32.527  30.703-186.413  0.00  0.00      CHA1  
ATOM    507  C   GLN C  38     -30.931  35.061-187.566  0.00  0.00      CHA1  
ATOM    508  O   GLN C  38     -29.785  35.498-187.390  0.00  0.00      CHA1  
ATOM    509  N   GLY C  39     -32.068  35.397-186.848  0.00  0.00      CHA1  
ATOM    510  HN  GLY C  39     -32.951  35.048-187.153  0.00  0.00      CHA1  
ATOM    511  CA  GLY C  39     -32.097  36.231-185.615  0.00  0.00      CHA1  
ATOM    512  HA1 GLY C  39     -31.888  35.561-184.795  0.00  0.00      CHA1  
ATOM    513  HA2 GLY C  39     -33.108  36.584-185.477  0.00  0.00      CHA1  
ATOM    514  C   GLY C  39     -31.272  37.430-185.444  0.00  0.00      CHA1  
ATOM    515  O   GLY C  39     -30.988  38.100-186.435  0.00  0.00      CHA1  
ATOM    516  N   PHE C  40     -30.744  37.761-184.158  0.00  0.00      CHA1  
ATOM    517  HN  PHE C  40     -30.968  37.141-183.410  0.00  0.00      CHA1  
ATOM    518  CA  PHE C  40     -30.299  39.059-183.714  0.00  0.00      CHA1  
ATOM    519  HA  PHE C  40     -30.125  39.561-184.655  0.00  0.00      CHA1  
ATOM    520  CB  PHE C  40     -31.545  39.775-182.975  0.00  0.00      CHA1  
ATOM    521  HB1 PHE C  40     -31.760  39.336-181.978  0.00  0.00      CHA1  
ATOM    522  HB2 PHE C  40     -31.305  40.860-182.969  0.00  0.00      CHA1  
ATOM    523  CG  PHE C  40     -32.821  39.661-183.768  0.00  0.00      CHA1  
ATOM    524  CD1 PHE C  40     -33.713  38.633-183.362  0.00  0.00      CHA1  
ATOM    525  HD1 PHE C  40     -33.393  38.089-182.485  0.00  0.00      CHA1  
ATOM    526  CE1 PHE C  40     -34.950  38.338-183.952  0.00  0.00      CHA1  
ATOM    527  HE1 PHE C  40     -35.643  37.683-183.446  0.00  0.00      CHA1  
ATOM    528  CZ  PHE C  40     -35.325  39.170-184.955  0.00  0.00      CHA1  
ATOM    529  HZ  PHE C  40     -36.313  39.058-185.378  0.00  0.00      CHA1  
ATOM    530  CD2 PHE C  40     -33.245  40.449-184.863  0.00  0.00      CHA1  
ATOM    531  HD2 PHE C  40     -32.574  41.175-185.299  0.00  0.00      CHA1  
ATOM    532  CE2 PHE C  40     -34.427  40.166-185.485  0.00  0.00      CHA1  
ATOM    533  HE2 PHE C  40     -34.706  40.889-186.238  0.00  0.00      CHA1  
ATOM    534  C   PHE C  40     -29.060  38.897-182.815  0.00  0.00      CHA1  
ATOM    535  O   PHE C  40     -28.873  39.609-181.850  0.00  0.00      CHA1  
ATOM    536  N   GLN C  41     -28.225  37.935-183.202  0.00  0.00      CHA1  
ATOM    537  HN  GLN C  41     -28.571  37.527-184.043  0.00  0.00      CHA1  
ATOM    538  CA  GLN C  41     -27.179  37.217-182.482  0.00  0.00      CHA1  
ATOM    539  HA  GLN C  41     -26.660  36.645-183.237  0.00  0.00      CHA1  
ATOM    540  CB  GLN C  41     -26.081  38.136-181.675  0.00  0.00      CHA1  
ATOM    541  HB1 GLN C  41     -25.882  38.878-182.477  0.00  0.00      CHA1  
ATOM    542  HB2 GLN C  41     -26.650  38.630-180.858  0.00  0.00      CHA1  
ATOM    543  CG  GLN C  41     -24.804  37.403-181.290  0.00  0.00      CHA1  
ATOM    544  HG1 GLN C  41     -25.189  36.584-180.645  0.00  0.00      CHA1  
ATOM    545  HG2 GLN C  41     -24.323  36.869-182.138  0.00  0.00      CHA1  
ATOM    546  CD  GLN C  41     -23.757  38.280-180.585  0.00  0.00      CHA1  
ATOM    547  OE1 GLN C  41     -23.941  39.480-180.388  0.00  0.00      CHA1  
ATOM    548  NE2 GLN C  41     -22.643  37.658-180.140  0.00  0.00      CHA1  
ATOM    549 HE21 GLN C  41     -22.087  38.233-179.540  0.00  0.00      CHA1  
ATOM    550 HE22 GLN C  41     -22.582  36.661-180.179  0.00  0.00      CHA1  
ATOM    551  C   GLN C  41     -27.761  36.169-181.550  0.00  0.00      CHA1  
ATOM    552  O   GLN C  41     -28.774  36.432-180.866  0.00  0.00      CHA1  
ATOM    553  N   GLY C  42     -27.198  34.936-181.648  0.00  0.00      CHA1  
ATOM    554  HN  GLY C  42     -26.514  34.829-182.365  0.00  0.00      CHA1  
ATOM    555  CA  GLY C  42     -27.429  33.787-180.774  0.00  0.00      CHA1  
ATOM    556  HA1 GLY C  42     -26.508  33.223-180.783  0.00  0.00      CHA1  
ATOM    557  HA2 GLY C  42     -28.267  33.263-181.209  0.00  0.00      CHA1  
ATOM    558  C   GLY C  42     -27.630  34.152-179.369  0.00  0.00      CHA1  
ATOM    559  O   GLY C  42     -26.581  34.450-178.788  0.00  0.00      CHA1  
ATOM    560  N   PRO C  43     -28.802  34.149-178.700  0.00  0.00      CHA1  
ATOM    561  CD  PRO C  43     -29.974  33.534-179.339  0.00  0.00      CHA1  
ATOM    562  HD1 PRO C  43     -29.792  32.445-179.221  0.00  0.00      CHA1  
ATOM    563  HD2 PRO C  43     -30.107  33.827-180.403  0.00  0.00      CHA1  
ATOM    564  CA  PRO C  43     -29.250  35.078-177.681  0.00  0.00      CHA1  
ATOM    565  HA  PRO C  43     -29.319  36.032-178.183  0.00  0.00      CHA1  
ATOM    566  CB  PRO C  43     -30.641  34.512-177.287  0.00  0.00      CHA1  
ATOM    567  HB1 PRO C  43     -31.199  35.369-176.854  0.00  0.00      CHA1  
ATOM    568  HB2 PRO C  43     -30.657  33.667-176.566  0.00  0.00      CHA1  
ATOM    569  CG  PRO C  43     -31.238  33.950-178.547  0.00  0.00      CHA1  
ATOM    570  HG1 PRO C  43     -31.798  34.738-179.095  0.00  0.00      CHA1  
ATOM    571  HG2 PRO C  43     -31.883  33.067-178.355  0.00  0.00      CHA1  
ATOM    572  C   PRO C  43     -28.381  35.282-176.453  0.00  0.00      CHA1  
ATOM    573  O   PRO C  43     -28.662  34.676-175.383  0.00  0.00      CHA1  
ATOM    574  N   HYP C  44     -27.327  36.116-176.508  0.00  0.00      CHA1  
ATOM    575  CD  HYP C  44     -27.076  37.138-177.524  0.00  0.00      CHA1  
ATOM    576  HD1 HYP C  44     -27.799  37.958-177.327  0.00  0.00      CHA1  
ATOM    577  HD2 HYP C  44     -27.168  36.798-178.578  0.00  0.00      CHA1  
ATOM    578  CA  HYP C  44     -26.458  36.185-175.330  0.00  0.00      CHA1  
ATOM    579  HA  HYP C  44     -26.939  36.388-174.384  0.00  0.00      CHA1  
ATOM    580  CB  HYP C  44     -25.581  37.350-175.770  0.00  0.00      CHA1  
ATOM    581  HB1 HYP C  44     -24.545  37.302-175.372  0.00  0.00      CHA1  
ATOM    582  HB2 HYP C  44     -25.910  38.349-175.413  0.00  0.00      CHA1  
ATOM    583  CG  HYP C  44     -25.625  37.493-177.278  0.00  0.00      CHA1  
ATOM    584  HG  HYP C  44     -25.483  38.541-177.617  0.00  0.00      CHA1  
ATOM    585  OE  HYP C  44     -24.723  36.532-177.845  0.00  0.00      CHA1  
ATOM    586  HE  HYP C  44     -25.160  35.685-177.732  0.00  0.00      CHA1  
ATOM    587  C   HYP C  44     -25.623  34.920-175.059  0.00  0.00      CHA1  
ATOM    588  O   HYP C  44     -25.146  34.366-176.058  0.00  0.00      CHA1  
ATOM    589  N   GLY C  45     -25.541  34.536-173.841  0.00  0.00      CHA1  
ATOM    590  HN  GLY C  45     -25.900  35.139-173.132  0.00  0.00      CHA1  
ATOM    591  CA  GLY C  45     -25.045  33.147-173.559  0.00  0.00      CHA1  
ATOM    592  HA1 GLY C  45     -24.185  33.045-172.913  0.00  0.00      CHA1  
ATOM    593  HA2 GLY C  45     -25.010  32.620-174.501  0.00  0.00      CHA1  
ATOM    594  C   GLY C  45     -26.138  32.385-172.864  0.00  0.00      CHA1  
ATOM    595  O   GLY C  45     -26.992  33.029-172.219  0.00  0.00      CHA1  
ATOM    596  N   GLU C  46     -26.232  31.039-172.887  0.00  0.00      CHA1  
ATOM    597  HN  GLU C  46     -25.424  30.550-173.207  0.00  0.00      CHA1  
ATOM    598  CA  GLU C  46     -27.357  30.299-172.341  0.00  0.00      CHA1  
ATOM    599  HA  GLU C  46     -28.228  30.706-172.834  0.00  0.00      CHA1  
ATOM    600  CB  GLU C  46     -27.151  28.782-172.802  0.00  0.00      CHA1  
ATOM    601  HB1 GLU C  46     -26.967  28.783-173.898  0.00  0.00      CHA1  
ATOM    602  HB2 GLU C  46     -26.153  28.506-172.402  0.00  0.00      CHA1  
ATOM    603  CG  GLU C  46     -28.135  27.650-172.360  0.00  0.00      CHA1  
ATOM    604  HG1 GLU C  46     -27.748  26.657-172.673  0.00  0.00      CHA1  
ATOM    605  HG2 GLU C  46     -28.080  27.538-171.256  0.00  0.00      CHA1  
ATOM    606  CD  GLU C  46     -29.600  27.776-172.763  0.00  0.00      CHA1  
ATOM    607  OE1 GLU C  46     -30.170  28.906-172.520  0.00  0.00      CHA1  
ATOM    608  OE2 GLU C  46     -30.275  26.861-173.279  0.00  0.00      CHA1  
ATOM    609  C   GLU C  46     -27.559  30.382-170.868  0.00  0.00      CHA1  
ATOM    610  O   GLU C  46     -26.655  30.011-170.127  0.00  0.00      CHA1  
ATOM    611  N   HYP C  47     -28.713  30.828-170.300  0.00  0.00      CHA1  
ATOM    612  CD  HYP C  47     -29.396  32.043-170.752  0.00  0.00      CHA1  
ATOM    613  HD1 HYP C  47     -29.129  32.286-171.803  0.00  0.00      CHA1  
ATOM    614  HD2 HYP C  47     -29.145  32.902-170.094  0.00  0.00      CHA1  
ATOM    615  CA  HYP C  47     -29.630  29.999-169.461  0.00  0.00      CHA1  
ATOM    616  HA  HYP C  47     -29.929  29.183-170.103  0.00  0.00      CHA1  
ATOM    617  CB  HYP C  47     -30.788  31.028-169.165  0.00  0.00      CHA1  
ATOM    618  HB1 HYP C  47     -30.489  31.767-168.391  0.00  0.00      CHA1  
ATOM    619  HB2 HYP C  47     -31.792  30.619-168.923  0.00  0.00      CHA1  
ATOM    620  CG  HYP C  47     -30.871  31.760-170.532  0.00  0.00      CHA1  
ATOM    621  HG  HYP C  47     -30.960  30.936-171.272  0.00  0.00      CHA1  
ATOM    622  OE  HYP C  47     -31.779  32.817-170.748  0.00  0.00      CHA1  
ATOM    623  HE  HYP C  47     -31.451  33.325-171.494  0.00  0.00      CHA1  
ATOM    624  C   HYP C  47     -29.133  29.299-168.151  0.00  0.00      CHA1  
ATOM    625  O   HYP C  47     -29.977  28.959-167.298  0.00  0.00      CHA1  
ATOM    626  N   GLY C  48     -27.853  28.931-167.994  0.00  0.00      CHA1  
ATOM    627  HN  GLY C  48     -27.183  29.253-168.658  0.00  0.00      CHA1  
ATOM    628  CA  GLY C  48     -27.460  27.789-167.142  0.00  0.00      CHA1  
ATOM    629  HA1 GLY C  48     -27.754  27.972-166.119  0.00  0.00      CHA1  
ATOM    630  HA2 GLY C  48     -26.385  27.708-167.218  0.00  0.00      CHA1  
ATOM    631  C   GLY C  48     -28.029  26.375-167.512  0.00  0.00      CHA1  
ATOM    632  O   GLY C  48     -28.944  26.146-168.288  0.00  0.00      CHA1  
ATOM    633  N   GLU C  49     -27.499  25.281-166.828  0.00  0.00      CHA1  
ATOM    634  HN  GLU C  49     -26.752  25.361-166.172  0.00  0.00      CHA1  
ATOM    635  CA  GLU C  49     -28.249  24.042-166.707  0.00  0.00      CHA1  
ATOM    636  HA  GLU C  49     -29.297  24.266-166.845  0.00  0.00      CHA1  
ATOM    637  CB  GLU C  49     -27.885  23.018-167.845  0.00  0.00      CHA1  
ATOM    638  HB1 GLU C  49     -27.908  23.584-168.801  0.00  0.00      CHA1  
ATOM    639  HB2 GLU C  49     -26.847  22.662-167.673  0.00  0.00      CHA1  
ATOM    640  CG  GLU C  49     -28.835  21.813-167.894  0.00  0.00      CHA1  
ATOM    641  HG1 GLU C  49     -28.323  20.980-168.421  0.00  0.00      CHA1  
ATOM    642  HG2 GLU C  49     -29.038  21.484-166.853  0.00  0.00      CHA1  
ATOM    643  CD  GLU C  49     -30.061  22.014-168.764  0.00  0.00      CHA1  
ATOM    644  OE1 GLU C  49     -30.093  21.631-169.936  0.00  0.00      CHA1  
ATOM    645  OE2 GLU C  49     -30.962  22.802-168.343  0.00  0.00      CHA1  
ATOM    646  C   GLU C  49     -27.930  23.437-165.287  0.00  0.00      CHA1  
ATOM    647  O   GLU C  49     -26.780  23.349-164.924  0.00  0.00      CHA1  
ATOM    648  N   HYP C  50     -28.907  22.929-164.579  0.00  0.00      CHA1  
ATOM    649  CD  HYP C  50     -30.347  22.980-164.960  0.00  0.00      CHA1  
ATOM    650  HD1 HYP C  50     -30.707  23.994-164.687  0.00  0.00      CHA1  
ATOM    651  HD2 HYP C  50     -30.761  22.912-165.989  0.00  0.00      CHA1  
ATOM    652  CA  HYP C  50     -28.851  22.644-163.128  0.00  0.00      CHA1  
ATOM    653  HA  HYP C  50     -28.104  21.898-162.898  0.00  0.00      CHA1  
ATOM    654  CB  HYP C  50     -30.263  22.175-162.794  0.00  0.00      CHA1  
ATOM    655  HB1 HYP C  50     -30.722  23.038-162.266  0.00  0.00      CHA1  
ATOM    656  HB2 HYP C  50     -30.226  21.220-162.227  0.00  0.00      CHA1  
ATOM    657  CG  HYP C  50     -31.007  21.977-164.148  0.00  0.00      CHA1  
ATOM    658  HG  HYP C  50     -32.081  22.149-163.917  0.00  0.00      CHA1  
ATOM    659  OE  HYP C  50     -30.803  20.665-164.593  0.00  0.00      CHA1  
ATOM    660  HE  HYP C  50     -31.441  20.484-165.287  0.00  0.00      CHA1  
ATOM    661  C   HYP C  50     -28.442  23.904-162.367  0.00  0.00      CHA1  
ATOM    662  O   HYP C  50     -28.126  25.012-162.832  0.00  0.00      CHA1  
ATOM    663  N   GLY C  51     -28.455  23.739-161.008  0.00  0.00      CHA1  
ATOM    664  HN  GLY C  51     -28.706  22.870-160.587  0.00  0.00      CHA1  
ATOM    665  CA  GLY C  51     -28.154  24.860-160.099  0.00  0.00      CHA1  
ATOM    666  HA1 GLY C  51     -28.926  25.616-160.091  0.00  0.00      CHA1  
ATOM    667  HA2 GLY C  51     -27.190  25.235-160.409  0.00  0.00      CHA1  
ATOM    668  C   GLY C  51     -27.963  24.479-158.642  0.00  0.00      CHA1  
ATOM    669  O   GLY C  51     -27.042  23.679-158.413  0.00  0.00      CHA1  
ATOM    670  N   ALA C  52     -28.692  25.051-157.661  0.00  0.00      CHA1  
ATOM    671  HN  ALA C  52     -29.407  25.714-157.871  0.00  0.00      CHA1  
ATOM    672  CA  ALA C  52     -28.257  24.787-156.294  0.00  0.00      CHA1  
ATOM    673  HA  ALA C  52     -27.869  23.779-156.311  0.00  0.00      CHA1  
ATOM    674  CB  ALA C  52     -27.076  25.754-156.055  0.00  0.00      CHA1  
ATOM    675  HB1 ALA C  52     -26.730  25.738-155.000  0.00  0.00      CHA1  
ATOM    676  HB2 ALA C  52     -26.178  25.591-156.689  0.00  0.00      CHA1  
ATOM    677  HB3 ALA C  52     -27.448  26.750-156.380  0.00  0.00      CHA1  
ATOM    678  C   ALA C  52     -29.308  24.991-155.177  0.00  0.00      CHA1  
ATOM    679  O   ALA C  52     -30.315  25.645-155.254  0.00  0.00      CHA1  
ATOM    680  N   SER C  53     -28.962  24.573-153.952  0.00  0.00      CHA1  
ATOM    681  HN  SER C  53     -28.097  24.101-153.798  0.00  0.00      CHA1  
ATOM    682  CA  SER C  53     -29.768  24.920-152.736  0.00  0.00      CHA1  
ATOM    683  HA  SER C  53     -30.518  25.619-153.074  0.00  0.00      CHA1  
ATOM    684  CB  SER C  53     -30.575  23.772-152.176  0.00  0.00      CHA1  
ATOM    685  HB1 SER C  53     -31.402  23.986-151.466  0.00  0.00      CHA1  
ATOM    686  HB2 SER C  53     -30.866  23.074-152.990  0.00  0.00      CHA1  
ATOM    687  OG  SER C  53     -29.678  22.944-151.397  0.00  0.00      CHA1  
ATOM    688  HG1 SER C  53     -28.980  22.638-151.980  0.00  0.00      CHA1  
ATOM    689  C   SER C  53     -28.887  25.642-151.655  0.00  0.00      CHA1  
ATOM    690  O   SER C  53     -27.641  25.431-151.588  0.00  0.00      CHA1  
ATOM    691  N   GLY C  54     -29.477  26.560-150.852  0.00  0.00      CHA1  
ATOM    692  HN  GLY C  54     -30.396  26.830-151.130  0.00  0.00      CHA1  
ATOM    693  CA  GLY C  54     -28.903  27.291-149.687  0.00  0.00      CHA1  
ATOM    694  HA1 GLY C  54     -29.737  27.805-149.233  0.00  0.00      CHA1  
ATOM    695  HA2 GLY C  54     -28.290  28.028-150.185  0.00  0.00      CHA1  
ATOM    696  C   GLY C  54     -28.104  26.564-148.651  0.00  0.00      CHA1  
ATOM    697  O   GLY C  54     -27.979  25.372-148.648  0.00  0.00      CHA1  
ATOM    698  N   PRO C  55     -27.590  27.469-147.752  0.00  0.00      CHA1  
ATOM    699  CD  PRO C  55     -27.659  28.936-147.769  0.00  0.00      CHA1  
ATOM    700  HD1 PRO C  55     -28.722  29.202-147.587  0.00  0.00      CHA1  
ATOM    701  HD2 PRO C  55     -27.132  29.299-148.678  0.00  0.00      CHA1  
ATOM    702  CA  PRO C  55     -26.692  26.989-146.725  0.00  0.00      CHA1  
ATOM    703  HA  PRO C  55     -26.064  26.218-147.145  0.00  0.00      CHA1  
ATOM    704  CB  PRO C  55     -25.971  28.293-146.306  0.00  0.00      CHA1  
ATOM    705  HB1 PRO C  55     -25.039  28.394-146.901  0.00  0.00      CHA1  
ATOM    706  HB2 PRO C  55     -25.671  28.321-145.237  0.00  0.00      CHA1  
ATOM    707  CG  PRO C  55     -26.859  29.452-146.633  0.00  0.00      CHA1  
ATOM    708  HG1 PRO C  55     -26.287  30.365-146.903  0.00  0.00      CHA1  
ATOM    709  HG2 PRO C  55     -27.498  29.699-145.758  0.00  0.00      CHA1  
ATOM    710  C   PRO C  55     -27.573  26.379-145.670  0.00  0.00      CHA1  
ATOM    711  O   PRO C  55     -27.212  25.272-145.312  0.00  0.00      CHA1  
ATOM    712  N   MET C  56     -28.634  26.995-145.114  0.00  0.00      CHA1  
ATOM    713  HN  MET C  56     -28.805  27.929-145.419  0.00  0.00      CHA1  
ATOM    714  CA  MET C  56     -29.540  26.429-144.101  0.00  0.00      CHA1  
ATOM    715  HA  MET C  56     -30.191  25.751-144.634  0.00  0.00      CHA1  
ATOM    716  CB  MET C  56     -28.870  25.577-142.888  0.00  0.00      CHA1  
ATOM    717  HB1 MET C  56     -29.671  25.100-142.284  0.00  0.00      CHA1  
ATOM    718  HB2 MET C  56     -28.354  24.813-143.507  0.00  0.00      CHA1  
ATOM    719  CG  MET C  56     -27.780  26.300-142.043  0.00  0.00      CHA1  
ATOM    720  HG1 MET C  56     -27.038  26.839-142.671  0.00  0.00      CHA1  
ATOM    721  HG2 MET C  56     -28.317  27.015-141.384  0.00  0.00      CHA1  
ATOM    722  SD  MET C  56     -26.751  25.030-141.132  0.00  0.00      CHA1  
ATOM    723  CE  MET C  56     -25.497  24.920-142.455  0.00  0.00      CHA1  
ATOM    724  HE1 MET C  56     -24.646  24.246-142.222  0.00  0.00      CHA1  
ATOM    725  HE2 MET C  56     -25.936  24.437-143.354  0.00  0.00      CHA1  
ATOM    726  HE3 MET C  56     -25.136  25.943-142.696  0.00  0.00      CHA1  
ATOM    727  C   MET C  56     -30.257  27.672-143.508  0.00  0.00      CHA1  
ATOM    728  O   MET C  56     -29.542  28.699-143.354  0.00  0.00      CHA1  
ATOM    729  N   GLY C  57     -31.601  27.546-143.198  0.00  0.00      CHA1  
ATOM    730  HN  GLY C  57     -32.059  26.661-143.234  0.00  0.00      CHA1  
ATOM    731  CA  GLY C  57     -32.293  28.696-142.543  0.00  0.00      CHA1  
ATOM    732  HA1 GLY C  57     -33.280  28.343-142.283  0.00  0.00      CHA1  
ATOM    733  HA2 GLY C  57     -32.385  29.461-143.300  0.00  0.00      CHA1  
ATOM    734  C   GLY C  57     -31.662  29.374-141.288  0.00  0.00      CHA1  
ATOM    735  O   GLY C  57     -30.919  28.669-140.635  0.00  0.00      CHA1  
ATOM    736  N   PRO C  58     -31.848  30.651-140.850  0.00  0.00      CHA1  
ATOM    737  CD  PRO C  58     -32.456  31.710-141.689  0.00  0.00      CHA1  
ATOM    738  HD1 PRO C  58     -33.487  31.357-141.905  0.00  0.00      CHA1  
ATOM    739  HD2 PRO C  58     -31.823  31.816-142.596  0.00  0.00      CHA1  
ATOM    740  CA  PRO C  58     -31.213  31.227-139.726  0.00  0.00      CHA1  
ATOM    741  HA  PRO C  58     -30.147  31.252-139.898  0.00  0.00      CHA1  
ATOM    742  CB  PRO C  58     -31.905  32.527-139.558  0.00  0.00      CHA1  
ATOM    743  HB1 PRO C  58     -31.137  33.257-139.223  0.00  0.00      CHA1  
ATOM    744  HB2 PRO C  58     -32.859  32.508-138.989  0.00  0.00      CHA1  
ATOM    745  CG  PRO C  58     -32.310  32.987-140.950  0.00  0.00      CHA1  
ATOM    746  HG1 PRO C  58     -31.495  33.553-141.448  0.00  0.00      CHA1  
ATOM    747  HG2 PRO C  58     -33.304  33.481-140.991  0.00  0.00      CHA1  
ATOM    748  C   PRO C  58     -31.444  30.439-138.444  0.00  0.00      CHA1  
ATOM    749  O   PRO C  58     -32.561  29.886-138.355  0.00  0.00      CHA1  
ATOM    750  N   ARG C  59     -30.442  30.165-137.618  0.00  0.00      CHA1  
ATOM    751  HN  ARG C  59     -29.630  30.742-137.583  0.00  0.00      CHA1  
ATOM    752  CA  ARG C  59     -30.649  29.396-136.394  0.00  0.00      CHA1  
ATOM    753  HA  ARG C  59     -30.969  28.366-136.446  0.00  0.00      CHA1  
ATOM    754  CB  ARG C  59     -29.354  29.004-135.648  0.00  0.00      CHA1  
ATOM    755  HB1 ARG C  59     -28.850  29.888-135.202  0.00  0.00      CHA1  
ATOM    756  HB2 ARG C  59     -29.600  28.359-134.778  0.00  0.00      CHA1  
ATOM    757  CG  ARG C  59     -28.383  28.324-136.590  0.00  0.00      CHA1  
ATOM    758  HG1 ARG C  59     -28.939  27.413-136.899  0.00  0.00      CHA1  
ATOM    759  HG2 ARG C  59     -28.161  28.989-137.452  0.00  0.00      CHA1  
ATOM    760  CD  ARG C  59     -27.051  27.918-135.890  0.00  0.00      CHA1  
ATOM    761  HD1 ARG C  59     -27.376  27.381-134.973  0.00  0.00      CHA1  
ATOM    762  HD2 ARG C  59     -26.453  27.253-136.549  0.00  0.00      CHA1  
ATOM    763  NE  ARG C  59     -26.186  29.139-135.594  0.00  0.00      CHA1  
ATOM    764  HE  ARG C  59     -26.146  29.895-136.247  0.00  0.00      CHA1  
ATOM    765  CZ  ARG C  59     -25.195  29.095-134.743  0.00  0.00      CHA1  
ATOM    766  NH1 ARG C  59     -24.933  28.092-133.916  0.00  0.00      CHA1  
ATOM    767 HH11 ARG C  59     -24.131  28.119-133.320  0.00  0.00      CHA1  
ATOM    768 HH12 ARG C  59     -25.690  27.440-133.867  0.00  0.00      CHA1  
ATOM    769  NH2 ARG C  59     -24.222  29.932-134.712  0.00  0.00      CHA1  
ATOM    770 HH21 ARG C  59     -23.491  29.492-134.192  0.00  0.00      CHA1  
ATOM    771 HH22 ARG C  59     -24.191  30.822-135.167  0.00  0.00      CHA1  
ATOM    772  C   ARG C  59     -31.694  29.933-135.423  0.00  0.00      CHA1  
ATOM    773  O   ARG C  59     -31.596  31.024-134.854  0.00  0.00      CHA1  
ATOM    774  N   GLY C  60     -32.777  29.142-135.143  0.00  0.00      CHA1  
ATOM    775  HN  GLY C  60     -32.961  28.231-135.503  0.00  0.00      CHA1  
ATOM    776  CA  GLY C  60     -34.007  29.640-134.558  0.00  0.00      CHA1  
ATOM    777  HA1 GLY C  60     -34.720  28.935-134.958  0.00  0.00      CHA1  
ATOM    778  HA2 GLY C  60     -34.229  30.672-134.789  0.00  0.00      CHA1  
ATOM    779  C   GLY C  60     -34.095  29.431-133.002  0.00  0.00      CHA1  
ATOM    780  O   GLY C  60     -33.155  29.011-132.376  0.00  0.00      CHA1  
ATOM    781  N   PRO C  61     -35.288  29.711-132.555  0.00  0.00      CHA1  
ATOM    782  CD  PRO C  61     -36.397  30.358-133.291  0.00  0.00      CHA1  
ATOM    783  HD1 PRO C  61     -36.697  29.856-134.235  0.00  0.00      CHA1  
ATOM    784  HD2 PRO C  61     -36.100  31.421-133.422  0.00  0.00      CHA1  
ATOM    785  CA  PRO C  61     -35.652  29.512-131.150  0.00  0.00      CHA1  
ATOM    786  HA  PRO C  61     -34.837  29.993-130.629  0.00  0.00      CHA1  
ATOM    787  CB  PRO C  61     -36.880  30.432-130.932  0.00  0.00      CHA1  
ATOM    788  HB1 PRO C  61     -36.432  31.443-130.825  0.00  0.00      CHA1  
ATOM    789  HB2 PRO C  61     -37.470  30.217-130.016  0.00  0.00      CHA1  
ATOM    790  CG  PRO C  61     -37.596  30.301-132.297  0.00  0.00      CHA1  
ATOM    791  HG1 PRO C  61     -38.337  31.112-132.468  0.00  0.00      CHA1  
ATOM    792  HG2 PRO C  61     -38.091  29.312-132.407  0.00  0.00      CHA1  
ATOM    793  C   PRO C  61     -35.853  28.039-130.786  0.00  0.00      CHA1  
ATOM    794  O   PRO C  61     -36.539  27.357-131.580  0.00  0.00      CHA1  
ATOM    795  N   PRO C  62     -35.259  27.484-129.703  0.00  0.00      CHA1  
ATOM    796  CD  PRO C  62     -34.012  28.042-129.101  0.00  0.00      CHA1  
ATOM    797  HD1 PRO C  62     -34.156  29.093-128.771  0.00  0.00      CHA1  
ATOM    798  HD2 PRO C  62     -33.110  27.871-129.727  0.00  0.00      CHA1  
ATOM    799  CA  PRO C  62     -35.526  26.134-129.152  0.00  0.00      CHA1  
ATOM    800  HA  PRO C  62     -35.856  25.452-129.922  0.00  0.00      CHA1  
ATOM    801  CB  PRO C  62     -34.287  25.772-128.358  0.00  0.00      CHA1  
ATOM    802  HB1 PRO C  62     -33.528  25.216-128.950  0.00  0.00      CHA1  
ATOM    803  HB2 PRO C  62     -34.522  25.169-127.455  0.00  0.00      CHA1  
ATOM    804  CG  PRO C  62     -33.869  27.170-127.899  0.00  0.00      CHA1  
ATOM    805  HG1 PRO C  62     -32.821  27.191-127.528  0.00  0.00      CHA1  
ATOM    806  HG2 PRO C  62     -34.472  27.485-127.021  0.00  0.00      CHA1  
ATOM    807  C   PRO C  62     -36.784  26.296-128.260  0.00  0.00      CHA1  
ATOM    808  O   PRO C  62     -37.056  25.363-127.520  0.00  0.00      CHA1  
ATOM    809  N   GLY C  63     -37.531  27.421-128.283  0.00  0.00      CHA1  
ATOM    810  HN  GLY C  63     -37.281  28.074-128.993  0.00  0.00      CHA1  
ATOM    811  CA  GLY C  63     -38.514  27.797-127.250  0.00  0.00      CHA1  
ATOM    812  HA1 GLY C  63     -39.142  26.924-127.148  0.00  0.00      CHA1  
ATOM    813  HA2 GLY C  63     -39.062  28.656-127.608  0.00  0.00      CHA1  
ATOM    814  C   GLY C  63     -37.794  28.213-125.996  0.00  0.00      CHA1  
ATOM    815  O   GLY C  63     -36.750  28.835-126.074  0.00  0.00      CHA1  
ATOM    816  N   PRO C  64     -38.317  27.984-124.824  0.00  0.00      CHA1  
ATOM    817  CD  PRO C  64     -39.684  27.790-124.738  0.00  0.00      CHA1  
ATOM    818  HD1 PRO C  64     -39.929  26.761-125.078  0.00  0.00      CHA1  
ATOM    819  HD2 PRO C  64     -40.141  28.572-125.380  0.00  0.00      CHA1  
ATOM    820  CA  PRO C  64     -37.666  27.848-123.556  0.00  0.00      CHA1  
ATOM    821  HA  PRO C  64     -37.502  28.829-123.136  0.00  0.00      CHA1  
ATOM    822  CB  PRO C  64     -38.767  27.244-122.700  0.00  0.00      CHA1  
ATOM    823  HB1 PRO C  64     -38.577  27.365-121.612  0.00  0.00      CHA1  
ATOM    824  HB2 PRO C  64     -38.886  26.159-122.907  0.00  0.00      CHA1  
ATOM    825  CG  PRO C  64     -40.017  27.907-123.247  0.00  0.00      CHA1  
ATOM    826  HG1 PRO C  64     -40.126  28.921-122.805  0.00  0.00      CHA1  
ATOM    827  HG2 PRO C  64     -40.953  27.391-122.942  0.00  0.00      CHA1  
ATOM    828  C   PRO C  64     -36.279  27.111-123.502  0.00  0.00      CHA1  
ATOM    829  O   PRO C  64     -36.264  25.889-123.763  0.00  0.00      CHA1  
ATOM    830  N   HYP C  65     -35.157  27.735-123.196  0.00  0.00      CHA1  
ATOM    831  CD  HYP C  65     -35.001  29.178-123.196  0.00  0.00      CHA1  
ATOM    832  HD1 HYP C  65     -35.633  29.554-122.364  0.00  0.00      CHA1  
ATOM    833  HD2 HYP C  65     -35.299  29.577-124.190  0.00  0.00      CHA1  
ATOM    834  CA  HYP C  65     -33.851  27.197-123.707  0.00  0.00      CHA1  
ATOM    835  HA  HYP C  65     -34.021  26.734-124.668  0.00  0.00      CHA1  
ATOM    836  CB  HYP C  65     -32.888  28.348-123.718  0.00  0.00      CHA1  
ATOM    837  HB1 HYP C  65     -32.754  28.774-124.735  0.00  0.00      CHA1  
ATOM    838  HB2 HYP C  65     -31.888  28.157-123.272  0.00  0.00      CHA1  
ATOM    839  CG  HYP C  65     -33.567  29.439-122.813  0.00  0.00      CHA1  
ATOM    840  HG  HYP C  65     -33.446  29.282-121.720  0.00  0.00      CHA1  
ATOM    841  OE  HYP C  65     -33.110  30.787-123.061  0.00  0.00      CHA1  
ATOM    842  HE  HYP C  65     -32.157  30.847-122.965  0.00  0.00      CHA1  
ATOM    843  C   HYP C  65     -33.262  26.050-122.861  0.00  0.00      CHA1  
ATOM    844  O   HYP C  65     -32.073  25.704-123.045  0.00  0.00      CHA1  
ATOM    845  N   GLY C  66     -33.965  25.422-121.936  0.00  0.00      CHA1  
ATOM    846  HN  GLY C  66     -34.926  25.658-121.819  0.00  0.00      CHA1  
ATOM    847  CA  GLY C  66     -33.458  24.299-121.126  0.00  0.00      CHA1  
ATOM    848  HA1 GLY C  66     -32.577  23.806-121.509  0.00  0.00      CHA1  
ATOM    849  HA2 GLY C  66     -34.284  23.608-121.056  0.00  0.00      CHA1  
ATOM    850  C   GLY C  66     -33.211  24.611-119.655  0.00  0.00      CHA1  
ATOM    851  O   GLY C  66     -33.750  25.443-119.019  0.00  0.00      CHA1  
ATOM    852  N   LYS C  67     -32.477  23.744-118.940  0.00  0.00      CHA1  
ATOM    853  HN  LYS C  67     -32.130  22.903-119.347  0.00  0.00      CHA1  
ATOM    854  CA  LYS C  67     -32.084  23.842-117.575  0.00  0.00      CHA1  
ATOM    855  HA  LYS C  67     -32.939  23.976-116.928  0.00  0.00      CHA1  
ATOM    856  CB  LYS C  67     -31.433  22.488-117.144  0.00  0.00      CHA1  
ATOM    857  HB1 LYS C  67     -31.974  21.602-117.539  0.00  0.00      CHA1  
ATOM    858  HB2 LYS C  67     -30.452  22.353-117.646  0.00  0.00      CHA1  
ATOM    859  CG  LYS C  67     -31.307  22.364-115.618  0.00  0.00      CHA1  
ATOM    860  HG1 LYS C  67     -30.779  23.219-115.145  0.00  0.00      CHA1  
ATOM    861  HG2 LYS C  67     -32.367  22.326-115.289  0.00  0.00      CHA1  
ATOM    862  CD  LYS C  67     -30.579  21.056-115.089  0.00  0.00      CHA1  
ATOM    863  HD1 LYS C  67     -31.158  20.180-115.451  0.00  0.00      CHA1  
ATOM    864  HD2 LYS C  67     -29.587  21.153-115.580  0.00  0.00      CHA1  
ATOM    865  CE  LYS C  67     -30.566  21.082-113.578  0.00  0.00      CHA1  
ATOM    866  HE1 LYS C  67     -29.933  20.218-113.282  0.00  0.00      CHA1  
ATOM    867  HE2 LYS C  67     -30.067  22.054-113.377  0.00  0.00      CHA1  
ATOM    868  NZ  LYS C  67     -31.862  21.016-113.046  0.00  0.00      CHA1  
ATOM    869  HZ1 LYS C  67     -32.448  21.847-113.264  0.00  0.00      CHA1  
ATOM    870  HZ2 LYS C  67     -32.426  20.183-113.310  0.00  0.00      CHA1  
ATOM    871  HZ3 LYS C  67     -31.759  20.964-112.013  0.00  0.00      CHA1  
ATOM    872  C   LYS C  67     -31.077  25.003-117.273  0.00  0.00      CHA1  
ATOM    873  O   LYS C  67     -30.228  25.346-118.052  0.00  0.00      CHA1  
ATOM    874  N   ASN C  68     -31.017  25.492-116.049  0.00  0.00      CHA1  
ATOM    875  HN  ASN C  68     -31.734  25.339-115.373  0.00  0.00      CHA1  
ATOM    876  CA  ASN C  68     -29.770  25.975-115.451  0.00  0.00      CHA1  
ATOM    877  HA  ASN C  68     -29.431  26.801-116.059  0.00  0.00      CHA1  
ATOM    878  CB  ASN C  68     -30.072  26.807-114.112  0.00  0.00      CHA1  
ATOM    879  HB1 ASN C  68     -29.327  27.627-114.200  0.00  0.00      CHA1  
ATOM    880  HB2 ASN C  68     -31.115  27.190-114.075  0.00  0.00      CHA1  
ATOM    881  CG  ASN C  68     -29.905  26.143-112.792  0.00  0.00      CHA1  
ATOM    882  OD1 ASN C  68     -29.832  24.915-112.659  0.00  0.00      CHA1  
ATOM    883  ND2 ASN C  68     -29.869  26.898-111.705  0.00  0.00      CHA1  
ATOM    884 HD21 ASN C  68     -29.836  26.498-110.789  0.00  0.00      CHA1  
ATOM    885 HD22 ASN C  68     -29.859  27.892-111.816  0.00  0.00      CHA1  
ATOM    886  C   ASN C  68     -28.544  25.101-115.512  0.00  0.00      CHA1  
ATOM    887  O   ASN C  68     -28.591  24.059-116.120  0.00  0.00      CHA1  
ATOM    888  N   GLY C  69     -27.403  25.368-114.859  0.00  0.00      CHA1  
ATOM    889  HN  GLY C  69     -27.272  26.158-114.267  0.00  0.00      CHA1  
ATOM    890  CA  GLY C  69     -26.194  24.561-115.112  0.00  0.00      CHA1  
ATOM    891  HA1 GLY C  69     -25.351  25.196-114.881  0.00  0.00      CHA1  
ATOM    892  HA2 GLY C  69     -26.254  24.132-116.102  0.00  0.00      CHA1  
ATOM    893  C   GLY C  69     -26.183  23.499-114.107  0.00  0.00      CHA1  
ATOM    894  O   GLY C  69     -25.331  22.714-114.114  0.00  0.00      CHA1  
ATOM    895  N   ASP C  70     -27.246  23.471-113.254  0.00  0.00      CHA1  
ATOM    896  HN  ASP C  70     -27.964  24.148-113.393  0.00  0.00      CHA1  
ATOM    897  CA  ASP C  70     -27.462  22.707-112.036  0.00  0.00      CHA1  
ATOM    898  HA  ASP C  70     -28.521  22.877-111.915  0.00  0.00      CHA1  
ATOM    899  CB  ASP C  70     -27.362  21.149-112.278  0.00  0.00      CHA1  
ATOM    900  HB1 ASP C  70     -28.089  20.899-113.080  0.00  0.00      CHA1  
ATOM    901  HB2 ASP C  70     -26.292  20.905-112.451  0.00  0.00      CHA1  
ATOM    902  CG  ASP C  70     -27.753  20.442-110.942  0.00  0.00      CHA1  
ATOM    903  OD1 ASP C  70     -28.705  20.913-110.193  0.00  0.00      CHA1  
ATOM    904  OD2 ASP C  70     -27.100  19.442-110.638  0.00  0.00      CHA1  
ATOM    905  C   ASP C  70     -26.781  23.265-110.818  0.00  0.00      CHA1  
ATOM    906  O   ASP C  70     -25.609  23.015-110.561  0.00  0.00      CHA1  
ATOM    907  N   ASP C  71     -27.588  24.075-110.110  0.00  0.00      CHA1  
ATOM    908  HN  ASP C  71     -28.567  24.187-110.259  0.00  0.00      CHA1  
ATOM    909  CA  ASP C  71     -27.196  24.735-108.882  0.00  0.00      CHA1  
ATOM    910  HA  ASP C  71     -26.922  25.752-109.116  0.00  0.00      CHA1  
ATOM    911  CB  ASP C  71     -28.577  24.946-108.228  0.00  0.00      CHA1  
ATOM    912  HB1 ASP C  71     -28.296  25.401-107.254  0.00  0.00      CHA1  
ATOM    913  HB2 ASP C  71     -29.167  25.632-108.873  0.00  0.00      CHA1  
ATOM    914  CG  ASP C  71     -29.372  23.656-108.174  0.00  0.00      CHA1  
ATOM    915  OD1 ASP C  71     -30.302  23.498-108.983  0.00  0.00      CHA1  
ATOM    916  OD2 ASP C  71     -28.940  22.747-107.481  0.00  0.00      CHA1  
ATOM    917  C   ASP C  71     -26.166  24.119-107.862  0.00  0.00      CHA1  
ATOM    918  O   ASP C  71     -25.920  22.898-107.834  0.00  0.00      CHA1  
ATOM    919  N   GLY C  72     -25.517  24.952-107.071  0.00  0.00      CHA1  
ATOM    920  HN  GLY C  72     -25.907  25.868-107.124  0.00  0.00      CHA1  
ATOM    921  CA  GLY C  72     -24.519  24.626-106.109  0.00  0.00      CHA1  
ATOM    922  HA1 GLY C  72     -23.910  25.508-105.976  0.00  0.00      CHA1  
ATOM    923  HA2 GLY C  72     -23.984  23.771-106.496  0.00  0.00      CHA1  
ATOM    924  C   GLY C  72     -25.020  24.106-104.807  0.00  0.00      CHA1  
ATOM    925  O   GLY C  72     -26.024  23.406-104.728  0.00  0.00      CHA1  
ATOM    926  N   GLU C  73     -24.295  24.547-103.793  0.00  0.00      CHA1  
ATOM    927  HN  GLU C  73     -23.564  25.188-104.015  0.00  0.00      CHA1  
ATOM    928  CA  GLU C  73     -24.511  24.224-102.444  0.00  0.00      CHA1  
ATOM    929  HA  GLU C  73     -25.569  24.019-102.381  0.00  0.00      CHA1  
ATOM    930  CB  GLU C  73     -23.728  22.955-101.930  0.00  0.00      CHA1  
ATOM    931  HB1 GLU C  73     -22.663  23.042-102.235  0.00  0.00      CHA1  
ATOM    932  HB2 GLU C  73     -23.755  22.923-100.820  0.00  0.00      CHA1  
ATOM    933  CG  GLU C  73     -24.284  21.586-102.432  0.00  0.00      CHA1  
ATOM    934  HG1 GLU C  73     -25.343  21.492-102.111  0.00  0.00      CHA1  
ATOM    935  HG2 GLU C  73     -24.162  21.473-103.531  0.00  0.00      CHA1  
ATOM    936  CD  GLU C  73     -23.477  20.458-101.787  0.00  0.00      CHA1  
ATOM    937  OE1 GLU C  73     -23.960  19.935-100.742  0.00  0.00      CHA1  
ATOM    938  OE2 GLU C  73     -22.285  20.291-102.243  0.00  0.00      CHA1  
ATOM    939  C   GLU C  73     -24.253  25.537-101.678  0.00  0.00      CHA1  
ATOM    940  O   GLU C  73     -23.199  26.171-101.868  0.00  0.00      CHA1  
ATOM    941  N   ALA C  74     -25.224  25.989-100.877  0.00  0.00      CHA1  
ATOM    942  HN  ALA C  74     -26.115  25.560-100.745  0.00  0.00      CHA1  
ATOM    943  CA  ALA C  74     -25.284  27.346-100.278  0.00  0.00      CHA1  
ATOM    944  HA  ALA C  74     -25.020  28.025-101.075  0.00  0.00      CHA1  
ATOM    945  CB  ALA C  74     -26.704  27.730 -99.845  0.00  0.00      CHA1  
ATOM    946  HB1 ALA C  74     -26.942  27.097 -98.963  0.00  0.00      CHA1  
ATOM    947  HB2 ALA C  74     -26.713  28.753 -99.411  0.00  0.00      CHA1  
ATOM    948  HB3 ALA C  74     -27.406  27.643-100.701  0.00  0.00      CHA1  
ATOM    949  C   ALA C  74     -24.243  27.733 -99.139  0.00  0.00      CHA1  
ATOM    950  O   ALA C  74     -24.161  27.088 -98.101  0.00  0.00      CHA1  
ATOM    951  N   GLY C  75     -23.507  28.841 -99.335  0.00  0.00      CHA1  
ATOM    952  HN  GLY C  75     -23.614  29.335-100.194  0.00  0.00      CHA1  
ATOM    953  CA  GLY C  75     -22.597  29.521 -98.462  0.00  0.00      CHA1  
ATOM    954  HA1 GLY C  75     -23.247  30.163 -97.887  0.00  0.00      CHA1  
ATOM    955  HA2 GLY C  75     -21.867  29.993 -99.104  0.00  0.00      CHA1  
ATOM    956  C   GLY C  75     -21.751  28.724 -97.502  0.00  0.00      CHA1  
ATOM    957  O   GLY C  75     -21.319  27.594 -97.593  0.00  0.00      CHA1  
ATOM    958  N   LYS C  76     -21.515  29.489 -96.430  0.00  0.00      CHA1  
ATOM    959  HN  LYS C  76     -21.456  30.436 -96.738  0.00  0.00      CHA1  
ATOM    960  CA  LYS C  76     -21.679  29.173 -95.036  0.00  0.00      CHA1  
ATOM    961  HA  LYS C  76     -21.414  30.077 -94.508  0.00  0.00      CHA1  
ATOM    962  CB  LYS C  76     -23.257  29.060 -94.729  0.00  0.00      CHA1  
ATOM    963  HB1 LYS C  76     -23.909  28.336 -95.263  0.00  0.00      CHA1  
ATOM    964  HB2 LYS C  76     -23.406  28.710 -93.685  0.00  0.00      CHA1  
ATOM    965  CG  LYS C  76     -23.966  30.435 -94.751  0.00  0.00      CHA1  
ATOM    966  HG1 LYS C  76     -23.675  30.832 -93.755  0.00  0.00      CHA1  
ATOM    967  HG2 LYS C  76     -23.545  31.101 -95.535  0.00  0.00      CHA1  
ATOM    968  CD  LYS C  76     -25.495  30.349 -94.965  0.00  0.00      CHA1  
ATOM    969  HD1 LYS C  76     -25.991  29.640 -94.268  0.00  0.00      CHA1  
ATOM    970  HD2 LYS C  76     -26.068  31.244 -94.638  0.00  0.00      CHA1  
ATOM    971  CE  LYS C  76     -25.783  29.928 -96.373  0.00  0.00      CHA1  
ATOM    972  HE1 LYS C  76     -25.200  29.067 -96.766  0.00  0.00      CHA1  
ATOM    973  HE2 LYS C  76     -26.848  29.638 -96.497  0.00  0.00      CHA1  
ATOM    974  NZ  LYS C  76     -25.709  31.055 -97.257  0.00  0.00      CHA1  
ATOM    975  HZ1 LYS C  76     -26.511  31.715 -97.206  0.00  0.00      CHA1  
ATOM    976  HZ2 LYS C  76     -24.927  31.708 -97.048  0.00  0.00      CHA1  
ATOM    977  HZ3 LYS C  76     -25.572  30.839 -98.265  0.00  0.00      CHA1  
ATOM    978  C   LYS C  76     -20.906  28.013 -94.314  0.00  0.00      CHA1  
ATOM    979  O   LYS C  76     -21.133  26.796 -94.556  0.00  0.00      CHA1  
ATOM    980  N   PRO C  77     -20.011  28.324 -93.401  0.00  0.00      CHA1  
ATOM    981  CD  PRO C  77     -18.986  29.421 -93.471  0.00  0.00      CHA1  
ATOM    982  HD1 PRO C  77     -19.445  30.361 -93.843  0.00  0.00      CHA1  
ATOM    983  HD2 PRO C  77     -18.269  29.019 -94.219  0.00  0.00      CHA1  
ATOM    984  CA  PRO C  77     -19.997  27.643 -92.096  0.00  0.00      CHA1  
ATOM    985  HA  PRO C  77     -19.949  26.576 -92.254  0.00  0.00      CHA1  
ATOM    986  CB  PRO C  77     -18.716  28.021 -91.439  0.00  0.00      CHA1  
ATOM    987  HB1 PRO C  77     -17.912  27.297 -91.695  0.00  0.00      CHA1  
ATOM    988  HB2 PRO C  77     -18.807  28.065 -90.333  0.00  0.00      CHA1  
ATOM    989  CG  PRO C  77     -18.461  29.407 -92.005  0.00  0.00      CHA1  
ATOM    990  HG1 PRO C  77     -17.354  29.487 -92.031  0.00  0.00      CHA1  
ATOM    991  HG2 PRO C  77     -19.046  30.086 -91.348  0.00  0.00      CHA1  
ATOM    992  C   PRO C  77     -21.280  27.808 -91.305  0.00  0.00      CHA1  
ATOM    993  O   PRO C  77     -21.806  28.903 -91.304  0.00  0.00      CHA1  
ATOM    994  N   GLY C  78     -21.757  26.710 -90.641  0.00  0.00      CHA1  
ATOM    995  HN  GLY C  78     -21.133  25.933 -90.623  0.00  0.00      CHA1  
ATOM    996  CA  GLY C  78     -23.119  26.624 -90.039  0.00  0.00      CHA1  
ATOM    997  HA1 GLY C  78     -23.162  25.778 -89.369  0.00  0.00      CHA1  
ATOM    998  HA2 GLY C  78     -23.708  26.443 -90.926  0.00  0.00      CHA1  
ATOM    999  C   GLY C  78     -23.543  27.825 -89.285  0.00  0.00      CHA1  
ATOM   1000  O   GLY C  78     -22.820  28.489 -88.578  0.00  0.00      CHA1  
ATOM   1001  N   ARG C  79     -24.851  28.076 -89.203  0.00  0.00      CHA1  
ATOM   1002  HN  ARG C  79     -25.427  27.325 -89.516  0.00  0.00      CHA1  
ATOM   1003  CA  ARG C  79     -25.484  29.340 -88.623  0.00  0.00      CHA1  
ATOM   1004  HA  ARG C  79     -24.790  29.887 -88.003  0.00  0.00      CHA1  
ATOM   1005  CB  ARG C  79     -26.034  30.158 -89.823  0.00  0.00      CHA1  
ATOM   1006  HB1 ARG C  79     -26.789  29.533 -90.346  0.00  0.00      CHA1  
ATOM   1007  HB2 ARG C  79     -26.562  31.084 -89.513  0.00  0.00      CHA1  
ATOM   1008  CG  ARG C  79     -25.007  30.560 -90.867  0.00  0.00      CHA1  
ATOM   1009  HG1 ARG C  79     -24.781  29.721 -91.558  0.00  0.00      CHA1  
ATOM   1010  HG2 ARG C  79     -25.528  31.331 -91.474  0.00  0.00      CHA1  
ATOM   1011  CD  ARG C  79     -23.800  31.213 -90.328  0.00  0.00      CHA1  
ATOM   1012  HD1 ARG C  79     -23.100  30.578 -89.744  0.00  0.00      CHA1  
ATOM   1013  HD2 ARG C  79     -23.267  31.655 -91.196  0.00  0.00      CHA1  
ATOM   1014  NE  ARG C  79     -24.093  32.327 -89.433  0.00  0.00      CHA1  
ATOM   1015  HE  ARG C  79     -24.067  32.076 -88.465  0.00  0.00      CHA1  
ATOM   1016  CZ  ARG C  79     -24.810  33.384 -89.708  0.00  0.00      CHA1  
ATOM   1017  NH1 ARG C  79     -25.073  33.873 -90.952  0.00  0.00      CHA1  
ATOM   1018 HH11 ARG C  79     -25.716  34.639 -90.957  0.00  0.00      CHA1  
ATOM   1019 HH12 ARG C  79     -24.547  33.663 -91.775  0.00  0.00      CHA1  
ATOM   1020  NH2 ARG C  79     -25.376  34.012 -88.685  0.00  0.00      CHA1  
ATOM   1021 HH21 ARG C  79     -25.508  34.977 -88.913  0.00  0.00      CHA1  
ATOM   1022 HH22 ARG C  79     -24.967  33.914 -87.778  0.00  0.00      CHA1  
ATOM   1023  C   ARG C  79     -26.753  29.021 -87.828  0.00  0.00      CHA1  
ATOM   1024  O   ARG C  79     -27.379  27.938 -87.971  0.00  0.00      CHA1  
ATOM   1025  N   HYP C  80     -27.271  29.906 -86.995  0.00  0.00      CHA1  
ATOM   1026  CD  HYP C  80     -26.719  31.206 -86.636  0.00  0.00      CHA1  
ATOM   1027  HD1 HYP C  80     -26.061  31.586 -87.447  0.00  0.00      CHA1  
ATOM   1028  HD2 HYP C  80     -26.172  31.152 -85.671  0.00  0.00      CHA1  
ATOM   1029  CA  HYP C  80     -28.638  29.863 -86.618  0.00  0.00      CHA1  
ATOM   1030  HA  HYP C  80     -29.181  29.556 -87.500  0.00  0.00      CHA1  
ATOM   1031  CB  HYP C  80     -28.844  31.174 -85.892  0.00  0.00      CHA1  
ATOM   1032  HB1 HYP C  80     -28.541  31.123 -84.824  0.00  0.00      CHA1  
ATOM   1033  HB2 HYP C  80     -29.917  31.414 -86.049  0.00  0.00      CHA1  
ATOM   1034  CG  HYP C  80     -27.925  32.165 -86.513  0.00  0.00      CHA1  
ATOM   1035  HG  HYP C  80     -27.719  32.996 -85.804  0.00  0.00      CHA1  
ATOM   1036  OE  HYP C  80     -28.444  32.659 -87.717  0.00  0.00      CHA1  
ATOM   1037  HE  HYP C  80     -28.840  33.525 -87.593  0.00  0.00      CHA1  
ATOM   1038  C   HYP C  80     -29.003  28.705 -85.654  0.00  0.00      CHA1  
ATOM   1039  O   HYP C  80     -28.257  28.328 -84.775  0.00  0.00      CHA1  
ATOM   1040  N   GLY C  81     -30.256  28.177 -85.752  0.00  0.00      CHA1  
ATOM   1041  HN  GLY C  81     -30.804  28.267 -86.580  0.00  0.00      CHA1  
ATOM   1042  CA  GLY C  81     -30.878  27.448 -84.624  0.00  0.00      CHA1  
ATOM   1043  HA1 GLY C  81     -30.133  26.786 -84.209  0.00  0.00      CHA1  
ATOM   1044  HA2 GLY C  81     -31.714  26.909 -85.042  0.00  0.00      CHA1  
ATOM   1045  C   GLY C  81     -31.392  28.367 -83.539  0.00  0.00      CHA1  
ATOM   1046  O   GLY C  81     -31.181  29.592 -83.438  0.00  0.00      CHA1  
ATOM   1047  N   GLU C  82     -31.980  27.751 -82.545  0.00  0.00      CHA1  
ATOM   1048  HN  GLU C  82     -32.146  26.771 -82.622  0.00  0.00      CHA1  
ATOM   1049  CA  GLU C  82     -32.649  28.370 -81.408  0.00  0.00      CHA1  
ATOM   1050  HA  GLU C  82     -32.400  29.420 -81.353  0.00  0.00      CHA1  
ATOM   1051  CB  GLU C  82     -34.121  28.149 -81.538  0.00  0.00      CHA1  
ATOM   1052  HB1 GLU C  82     -34.510  28.485 -82.523  0.00  0.00      CHA1  
ATOM   1053  HB2 GLU C  82     -34.495  27.107 -81.446  0.00  0.00      CHA1  
ATOM   1054  CG  GLU C  82     -35.023  28.977 -80.518  0.00  0.00      CHA1  
ATOM   1055  HG1 GLU C  82     -36.099  28.782 -80.714  0.00  0.00      CHA1  
ATOM   1056  HG2 GLU C  82     -34.845  28.590 -79.491  0.00  0.00      CHA1  
ATOM   1057  CD  GLU C  82     -34.692  30.393 -80.364  0.00  0.00      CHA1  
ATOM   1058  OE1 GLU C  82     -34.870  31.084 -81.367  0.00  0.00      CHA1  
ATOM   1059  OE2 GLU C  82     -34.125  30.759 -79.280  0.00  0.00      CHA1  
ATOM   1060  C   GLU C  82     -32.214  27.832 -80.060  0.00  0.00      CHA1  
ATOM   1061  O   GLU C  82     -32.126  26.651 -79.814  0.00  0.00      CHA1  
ATOM   1062  N   ARG C  83     -31.967  28.760 -79.133  0.00  0.00      CHA1  
ATOM   1063  HN  ARG C  83     -32.260  29.676 -79.400  0.00  0.00      CHA1  
ATOM   1064  CA  ARG C  83     -31.827  28.413 -77.728  0.00  0.00      CHA1  
ATOM   1065  HA  ARG C  83     -31.200  27.542 -77.608  0.00  0.00      CHA1  
ATOM   1066  CB  ARG C  83     -31.367  29.661 -76.974  0.00  0.00      CHA1  
ATOM   1067  HB1 ARG C  83     -32.151  30.431 -77.139  0.00  0.00      CHA1  
ATOM   1068  HB2 ARG C  83     -31.263  29.461 -75.886  0.00  0.00      CHA1  
ATOM   1069  CG  ARG C  83     -30.071  30.288 -77.486  0.00  0.00      CHA1  
ATOM   1070  HG1 ARG C  83     -29.159  29.770 -77.119  0.00  0.00      CHA1  
ATOM   1071  HG2 ARG C  83     -30.109  30.263 -78.597  0.00  0.00      CHA1  
ATOM   1072  CD  ARG C  83     -29.881  31.834 -77.031  0.00  0.00      CHA1  
ATOM   1073  HD1 ARG C  83     -29.939  31.948 -75.927  0.00  0.00      CHA1  
ATOM   1074  HD2 ARG C  83     -28.893  32.090 -77.468  0.00  0.00      CHA1  
ATOM   1075  NE  ARG C  83     -31.034  32.488 -77.713  0.00  0.00      CHA1  
ATOM   1076  HE  ARG C  83     -31.873  32.745 -77.234  0.00  0.00      CHA1  
ATOM   1077  CZ  ARG C  83     -31.014  32.819 -79.037  0.00  0.00      CHA1  
ATOM   1078  NH1 ARG C  83     -29.943  32.649 -79.788  0.00  0.00      CHA1  
ATOM   1079 HH11 ARG C  83     -30.232  32.844 -80.725  0.00  0.00      CHA1  
ATOM   1080 HH12 ARG C  83     -29.126  33.029 -79.356  0.00  0.00      CHA1  
ATOM   1081  NH2 ARG C  83     -32.049  33.284 -79.632  0.00  0.00      CHA1  
ATOM   1082 HH21 ARG C  83     -31.817  33.753 -80.484  0.00  0.00      CHA1  
ATOM   1083 HH22 ARG C  83     -32.865  33.487 -79.090  0.00  0.00      CHA1  
ATOM   1084  C   ARG C  83     -33.211  28.084 -77.105  0.00  0.00      CHA1  
ATOM   1085  O   ARG C  83     -33.772  28.857 -76.336  0.00  0.00      CHA1  
ATOM   1086  N   GLY C  84     -33.838  27.047 -77.560  0.00  0.00      CHA1  
ATOM   1087  HN  GLY C  84     -33.348  26.330 -78.050  0.00  0.00      CHA1  
ATOM   1088  CA  GLY C  84     -35.283  26.889 -77.292  0.00  0.00      CHA1  
ATOM   1089  HA1 GLY C  84     -35.592  25.940 -77.704  0.00  0.00      CHA1  
ATOM   1090  HA2 GLY C  84     -35.749  27.824 -77.566  0.00  0.00      CHA1  
ATOM   1091  C   GLY C  84     -35.606  26.621 -75.834  0.00  0.00      CHA1  
ATOM   1092  O   GLY C  84     -34.754  26.104 -75.110  0.00  0.00      CHA1  
ATOM   1093  N   PRO C  85     -36.874  26.712 -75.367  0.00  0.00      CHA1  
ATOM   1094  CD  PRO C  85     -37.894  27.413 -76.139  0.00  0.00      CHA1  
ATOM   1095  HD1 PRO C  85     -38.052  26.758 -77.023  0.00  0.00      CHA1  
ATOM   1096  HD2 PRO C  85     -37.486  28.411 -76.405  0.00  0.00      CHA1  
ATOM   1097  CA  PRO C  85     -37.357  26.138 -74.125  0.00  0.00      CHA1  
ATOM   1098  HA  PRO C  85     -36.888  26.788 -73.401  0.00  0.00      CHA1  
ATOM   1099  CB  PRO C  85     -38.898  26.269 -74.169  0.00  0.00      CHA1  
ATOM   1100  HB1 PRO C  85     -39.403  26.555 -73.221  0.00  0.00      CHA1  
ATOM   1101  HB2 PRO C  85     -39.435  25.357 -74.507  0.00  0.00      CHA1  
ATOM   1102  CG  PRO C  85     -39.102  27.389 -75.245  0.00  0.00      CHA1  
ATOM   1103  HG1 PRO C  85     -39.225  28.385 -74.769  0.00  0.00      CHA1  
ATOM   1104  HG2 PRO C  85     -40.062  27.348 -75.803  0.00  0.00      CHA1  
ATOM   1105  C   PRO C  85     -37.040  24.712 -73.864  0.00  0.00      CHA1  
ATOM   1106  O   PRO C  85     -36.977  24.005 -74.833  0.00  0.00      CHA1  
ATOM   1107  N   HYP C  86     -36.876  24.223 -72.682  0.00  0.00      CHA1  
ATOM   1108  CD  HYP C  86     -37.335  24.773 -71.435  0.00  0.00      CHA1  
ATOM   1109  HD1 HYP C  86     -36.401  25.161 -70.974  0.00  0.00      CHA1  
ATOM   1110  HD2 HYP C  86     -38.133  25.525 -71.611  0.00  0.00      CHA1  
ATOM   1111  CA  HYP C  86     -36.556  22.813 -72.579  0.00  0.00      CHA1  
ATOM   1112  HA  HYP C  86     -37.171  22.243 -73.260  0.00  0.00      CHA1  
ATOM   1113  CB  HYP C  86     -36.819  22.484 -71.094  0.00  0.00      CHA1  
ATOM   1114  HB1 HYP C  86     -35.928  22.680 -70.460  0.00  0.00      CHA1  
ATOM   1115  HB2 HYP C  86     -37.166  21.459 -70.840  0.00  0.00      CHA1  
ATOM   1116  CG  HYP C  86     -37.880  23.594 -70.726  0.00  0.00      CHA1  
ATOM   1117  HG  HYP C  86     -38.084  23.842 -69.662  0.00  0.00      CHA1  
ATOM   1118  OE  HYP C  86     -39.114  23.279 -71.419  0.00  0.00      CHA1  
ATOM   1119  HE  HYP C  86     -39.001  22.431 -71.856  0.00  0.00      CHA1  
ATOM   1120  C   HYP C  86     -35.065  22.516 -72.973  0.00  0.00      CHA1  
ATOM   1121  O   HYP C  86     -34.820  21.836 -73.977  0.00  0.00      CHA1  
ATOM   1122  N   GLY C  87     -34.066  22.981 -72.190  0.00  0.00      CHA1  
ATOM   1123  HN  GLY C  87     -34.167  23.702 -71.509  0.00  0.00      CHA1  
ATOM   1124  CA  GLY C  87     -32.844  22.220 -71.974  0.00  0.00      CHA1  
ATOM   1125  HA1 GLY C  87     -32.214  22.822 -71.337  0.00  0.00      CHA1  
ATOM   1126  HA2 GLY C  87     -32.382  22.061 -72.937  0.00  0.00      CHA1  
ATOM   1127  C   GLY C  87     -33.077  20.939 -71.309  0.00  0.00      CHA1  
ATOM   1128  O   GLY C  87     -34.151  20.353 -71.378  0.00  0.00      CHA1  
ATOM   1129  N   PRO C  88     -32.159  20.323 -70.593  0.00  0.00      CHA1  
ATOM   1130  CD  PRO C  88     -30.682  20.630 -70.689  0.00  0.00      CHA1  
ATOM   1131  HD1 PRO C  88     -30.552  21.540 -70.064  0.00  0.00      CHA1  
ATOM   1132  HD2 PRO C  88     -30.320  20.761 -71.731  0.00  0.00      CHA1  
ATOM   1133  CA  PRO C  88     -32.454  19.361 -69.488  0.00  0.00      CHA1  
ATOM   1134  HA  PRO C  88     -32.670  18.441 -70.010  0.00  0.00      CHA1  
ATOM   1135  CB  PRO C  88     -31.094  19.280 -68.768  0.00  0.00      CHA1  
ATOM   1136  HB1 PRO C  88     -30.897  18.409 -68.107  0.00  0.00      CHA1  
ATOM   1137  HB2 PRO C  88     -31.029  20.157 -68.089  0.00  0.00      CHA1  
ATOM   1138  CG  PRO C  88     -30.024  19.606 -69.765  0.00  0.00      CHA1  
ATOM   1139  HG1 PRO C  88     -29.563  18.737 -70.281  0.00  0.00      CHA1  
ATOM   1140  HG2 PRO C  88     -29.206  20.088 -69.188  0.00  0.00      CHA1  
ATOM   1141  C   PRO C  88     -33.534  19.747 -68.530  0.00  0.00      CHA1  
ATOM   1142  O   PRO C  88     -33.353  20.714 -67.800  0.00  0.00      CHA1  
ATOM   1143  N   GLN C  89     -34.633  19.040 -68.379  0.00  0.00      CHA1  
ATOM   1144  HN  GLN C  89     -34.676  18.186 -68.893  0.00  0.00      CHA1  
ATOM   1145  CA  GLN C  89     -35.879  19.450 -67.770  0.00  0.00      CHA1  
ATOM   1146  HA  GLN C  89     -36.037  20.498 -67.973  0.00  0.00      CHA1  
ATOM   1147  CB  GLN C  89     -37.185  18.747 -68.403  0.00  0.00      CHA1  
ATOM   1148  HB1 GLN C  89     -38.123  18.840 -67.815  0.00  0.00      CHA1  
ATOM   1149  HB2 GLN C  89     -37.301  19.219 -69.402  0.00  0.00      CHA1  
ATOM   1150  CG  GLN C  89     -37.029  17.237 -68.756  0.00  0.00      CHA1  
ATOM   1151  HG1 GLN C  89     -36.250  17.194 -69.547  0.00  0.00      CHA1  
ATOM   1152  HG2 GLN C  89     -36.736  16.775 -67.789  0.00  0.00      CHA1  
ATOM   1153  CD  GLN C  89     -38.341  16.746 -69.125  0.00  0.00      CHA1  
ATOM   1154  OE1 GLN C  89     -38.764  16.607 -70.235  0.00  0.00      CHA1  
ATOM   1155  NE2 GLN C  89     -39.207  16.455 -68.130  0.00  0.00      CHA1  
ATOM   1156 HE21 GLN C  89     -40.193  16.430 -68.292  0.00  0.00      CHA1  
ATOM   1157 HE22 GLN C  89     -38.780  16.364 -67.230  0.00  0.00      CHA1  
ATOM   1158  C   GLN C  89     -35.801  19.393 -66.273  0.00  0.00      CHA1  
ATOM   1159  O   GLN C  89     -36.627  18.696 -65.672  0.00  0.00      CHA1  
ATOM   1160  N   GLY C  90     -34.887  20.062 -65.611  0.00  0.00      CHA1  
ATOM   1161  HN  GLY C  90     -34.103  20.338 -66.161  0.00  0.00      CHA1  
ATOM   1162  CA  GLY C  90     -34.673  20.064 -64.176  0.00  0.00      CHA1  
ATOM   1163  HA1 GLY C  90     -35.633  20.047 -63.681  0.00  0.00      CHA1  
ATOM   1164  HA2 GLY C  90     -34.124  20.973 -63.977  0.00  0.00      CHA1  
ATOM   1165  C   GLY C  90     -33.836  18.916 -63.671  0.00  0.00      CHA1  
ATOM   1166  O   GLY C  90     -32.653  18.754 -63.991  0.00  0.00      CHA1  
ATOM   1167  N   ALA C  91     -34.451  17.995 -62.887  0.00  0.00      CHA1  
ATOM   1168  HN  ALA C  91     -35.440  18.036 -62.765  0.00  0.00      CHA1  
ATOM   1169  CA  ALA C  91     -33.808  16.801 -62.388  0.00  0.00      CHA1  
ATOM   1170  HA  ALA C  91     -33.202  16.293 -63.124  0.00  0.00      CHA1  
ATOM   1171  CB  ALA C  91     -32.839  17.150 -61.278  0.00  0.00      CHA1  
ATOM   1172  HB1 ALA C  91     -32.203  18.054 -61.386  0.00  0.00      CHA1  
ATOM   1173  HB2 ALA C  91     -33.399  17.270 -60.327  0.00  0.00      CHA1  
ATOM   1174  HB3 ALA C  91     -32.224  16.239 -61.116  0.00  0.00      CHA1  
ATOM   1175  C   ALA C  91     -34.868  15.716 -61.952  0.00  0.00      CHA1  
ATOM   1176  O   ALA C  91     -34.545  14.520 -61.931  0.00  0.00      CHA1  
ATOM   1177  N   ARG C  92     -36.096  16.139 -61.621  0.00  0.00      CHA1  
ATOM   1178  HN  ARG C  92     -36.382  17.068 -61.841  0.00  0.00      CHA1  
ATOM   1179  CA  ARG C  92     -37.156  15.340 -60.919  0.00  0.00      CHA1  
ATOM   1180  HA  ARG C  92     -37.918  16.098 -60.818  0.00  0.00      CHA1  
ATOM   1181  CB  ARG C  92     -37.601  14.040 -61.741  0.00  0.00      CHA1  
ATOM   1182  HB1 ARG C  92     -36.664  13.486 -61.963  0.00  0.00      CHA1  
ATOM   1183  HB2 ARG C  92     -38.264  13.445 -61.077  0.00  0.00      CHA1  
ATOM   1184  CG  ARG C  92     -38.162  14.457 -63.127  0.00  0.00      CHA1  
ATOM   1185  HG1 ARG C  92     -39.154  14.933 -62.974  0.00  0.00      CHA1  
ATOM   1186  HG2 ARG C  92     -37.513  15.177 -63.670  0.00  0.00      CHA1  
ATOM   1187  CD  ARG C  92     -38.333  13.278 -64.157  0.00  0.00      CHA1  
ATOM   1188  HD1 ARG C  92     -38.536  13.599 -65.201  0.00  0.00      CHA1  
ATOM   1189  HD2 ARG C  92     -37.395  12.695 -64.274  0.00  0.00      CHA1  
ATOM   1190  NE  ARG C  92     -39.481  12.459 -63.822  0.00  0.00      CHA1  
ATOM   1191  HE  ARG C  92     -40.413  12.819 -63.858  0.00  0.00      CHA1  
ATOM   1192  CZ  ARG C  92     -39.426  11.213 -63.349  0.00  0.00      CHA1  
ATOM   1193  NH1 ARG C  92     -38.320  10.513 -63.298  0.00  0.00      CHA1  
ATOM   1194 HH11 ARG C  92     -38.192   9.549 -63.063  0.00  0.00      CHA1  
ATOM   1195 HH12 ARG C  92     -37.511  10.832 -63.791  0.00  0.00      CHA1  
ATOM   1196  NH2 ARG C  92     -40.490  10.612 -63.032  0.00  0.00      CHA1  
ATOM   1197 HH21 ARG C  92     -40.483   9.697 -62.629  0.00  0.00      CHA1  
ATOM   1198 HH22 ARG C  92     -41.302  11.194 -63.068  0.00  0.00      CHA1  
ATOM   1199  C   ARG C  92     -36.781  15.013 -59.533  0.00  0.00      CHA1  
ATOM   1200  O   ARG C  92     -35.874  14.233 -59.186  0.00  0.00      CHA1  
ATOM   1201  N   GLY C  93     -37.539  15.409 -58.540  0.00  0.00      CHA1  
ATOM   1202  HN  GLY C  93     -38.475  15.731 -58.658  0.00  0.00      CHA1  
ATOM   1203  CA  GLY C  93     -37.246  15.257 -57.127  0.00  0.00      CHA1  
ATOM   1204  HA1 GLY C  93     -37.050  14.218 -56.909  0.00  0.00      CHA1  
ATOM   1205  HA2 GLY C  93     -37.980  15.791 -56.542  0.00  0.00      CHA1  
ATOM   1206  C   GLY C  93     -35.915  15.903 -56.784  0.00  0.00      CHA1  
ATOM   1207  O   GLY C  93     -34.924  15.206 -56.607  0.00  0.00      CHA1  
ATOM   1208  N   LEU C  94     -35.831  17.219 -56.567  0.00  0.00      CHA1  
ATOM   1209  HN  LEU C  94     -36.681  17.678 -56.814  0.00  0.00      CHA1  
ATOM   1210  CA  LEU C  94     -34.768  17.904 -55.994  0.00  0.00      CHA1  
ATOM   1211  HA  LEU C  94     -33.988  17.184 -55.795  0.00  0.00      CHA1  
ATOM   1212  CB  LEU C  94     -34.351  18.982 -57.033  0.00  0.00      CHA1  
ATOM   1213  HB1 LEU C  94     -34.458  18.407 -57.977  0.00  0.00      CHA1  
ATOM   1214  HB2 LEU C  94     -35.088  19.813 -57.052  0.00  0.00      CHA1  
ATOM   1215  CG  LEU C  94     -32.895  19.548 -56.878  0.00  0.00      CHA1  
ATOM   1216  HG  LEU C  94     -32.296  18.915 -56.190  0.00  0.00      CHA1  
ATOM   1217  CD1 LEU C  94     -32.177  19.521 -58.208  0.00  0.00      CHA1  
ATOM   1218 HD11 LEU C  94     -31.241  20.085 -58.007  0.00  0.00      CHA1  
ATOM   1219 HD12 LEU C  94     -31.907  18.459 -58.389  0.00  0.00      CHA1  
ATOM   1220 HD13 LEU C  94     -32.705  19.914 -59.104  0.00  0.00      CHA1  
ATOM   1221  CD2 LEU C  94     -32.958  20.991 -56.302  0.00  0.00      CHA1  
ATOM   1222 HD21 LEU C  94     -31.928  21.406 -56.331  0.00  0.00      CHA1  
ATOM   1223 HD22 LEU C  94     -33.687  21.615 -56.863  0.00  0.00      CHA1  
ATOM   1224 HD23 LEU C  94     -33.263  20.895 -55.238  0.00  0.00      CHA1  
ATOM   1225  C   LEU C  94     -35.175  18.382 -54.634  0.00  0.00      CHA1  
ATOM   1226  O   LEU C  94     -35.821  19.401 -54.577  0.00  0.00      CHA1  
ATOM   1227  N   HYP C  95     -34.837  17.648 -53.574  0.00  0.00      CHA1  
ATOM   1228  CD  HYP C  95     -34.605  16.185 -53.579  0.00  0.00      CHA1  
ATOM   1229  HD1 HYP C  95     -33.524  15.974 -53.722  0.00  0.00      CHA1  
ATOM   1230  HD2 HYP C  95     -35.395  15.628 -54.127  0.00  0.00      CHA1  
ATOM   1231  CA  HYP C  95     -35.031  18.133 -52.149  0.00  0.00      CHA1  
ATOM   1232  HA  HYP C  95     -36.078  18.346 -51.990  0.00  0.00      CHA1  
ATOM   1233  CB  HYP C  95     -34.594  16.951 -51.278  0.00  0.00      CHA1  
ATOM   1234  HB1 HYP C  95     -35.027  16.987 -50.256  0.00  0.00      CHA1  
ATOM   1235  HB2 HYP C  95     -33.550  17.194 -50.984  0.00  0.00      CHA1  
ATOM   1236  CG  HYP C  95     -34.964  15.701 -52.077  0.00  0.00      CHA1  
ATOM   1237  HG  HYP C  95     -36.055  15.509 -51.994  0.00  0.00      CHA1  
ATOM   1238  OE  HYP C  95     -34.229  14.494 -51.615  0.00  0.00      CHA1  
ATOM   1239  HE  HYP C  95     -34.466  14.335 -50.698  0.00  0.00      CHA1  
ATOM   1240  C   HYP C  95     -34.509  19.578 -51.775  0.00  0.00      CHA1  
ATOM   1241  O   HYP C  95     -33.413  19.989 -52.201  0.00  0.00      CHA1  
ATOM   1242  N   GLY C  96     -35.246  20.224 -50.828  0.00  0.00      CHA1  
ATOM   1243  HN  GLY C  96     -36.075  19.720 -50.598  0.00  0.00      CHA1  
ATOM   1244  CA  GLY C  96     -34.981  21.467 -50.219  0.00  0.00      CHA1  
ATOM   1245  HA1 GLY C  96     -35.460  21.341 -49.260  0.00  0.00      CHA1  
ATOM   1246  HA2 GLY C  96     -35.496  22.282 -50.705  0.00  0.00      CHA1  
ATOM   1247  C   GLY C  96     -33.585  21.874 -49.819  0.00  0.00      CHA1  
ATOM   1248  O   GLY C  96     -32.613  21.091 -49.916  0.00  0.00      CHA1  
ATOM   1249  N   THR C  97     -33.542  23.103 -49.348  0.00  0.00      CHA1  
ATOM   1250  HN  THR C  97     -34.321  23.724 -49.370  0.00  0.00      CHA1  
ATOM   1251  CA  THR C  97     -32.203  23.665 -48.828  0.00  0.00      CHA1  
ATOM   1252  HA  THR C  97     -31.444  23.495 -49.578  0.00  0.00      CHA1  
ATOM   1253  CB  THR C  97     -32.178  25.144 -48.569  0.00  0.00      CHA1  
ATOM   1254  HB  THR C  97     -32.765  25.361 -47.652  0.00  0.00      CHA1  
ATOM   1255  OG1 THR C  97     -32.699  25.940 -49.633  0.00  0.00      CHA1  
ATOM   1256  HG1 THR C  97     -33.650  25.810 -49.614  0.00  0.00      CHA1  
ATOM   1257  CG2 THR C  97     -30.821  25.656 -48.244  0.00  0.00      CHA1  
ATOM   1258 HG21 THR C  97     -30.513  25.592 -47.179  0.00  0.00      CHA1  
ATOM   1259 HG22 THR C  97     -29.989  25.008 -48.592  0.00  0.00      CHA1  
ATOM   1260 HG23 THR C  97     -30.697  26.685 -48.644  0.00  0.00      CHA1  
ATOM   1261  C   THR C  97     -31.764  22.981 -47.542  0.00  0.00      CHA1  
ATOM   1262  O   THR C  97     -32.242  23.301 -46.428  0.00  0.00      CHA1  
ATOM   1263  N   ALA C  98     -30.686  22.119 -47.586  0.00  0.00      CHA1  
ATOM   1264  HN  ALA C  98     -30.571  21.606 -48.433  0.00  0.00      CHA1  
ATOM   1265  CA  ALA C  98     -29.903  21.721 -46.421  0.00  0.00      CHA1  
ATOM   1266  HA  ALA C  98     -30.467  21.386 -45.564  0.00  0.00      CHA1  
ATOM   1267  CB  ALA C  98     -29.041  20.519 -46.856  0.00  0.00      CHA1  
ATOM   1268  HB1 ALA C  98     -28.344  20.801 -47.674  0.00  0.00      CHA1  
ATOM   1269  HB2 ALA C  98     -28.462  20.063 -46.024  0.00  0.00      CHA1  
ATOM   1270  HB3 ALA C  98     -29.755  19.743 -47.204  0.00  0.00      CHA1  
ATOM   1271  C   ALA C  98     -29.106  22.870 -45.934  0.00  0.00      CHA1  
ATOM   1272  O   ALA C  98     -27.889  22.818 -45.827  0.00  0.00      CHA1  
ATOM   1273  N   GLY C  99     -29.823  23.901 -45.457  0.00  0.00      CHA1  
ATOM   1274  HN  GLY C  99     -30.800  23.704 -45.424  0.00  0.00      CHA1  
ATOM   1275  CA  GLY C  99     -29.323  25.032 -44.689  0.00  0.00      CHA1  
ATOM   1276  HA1 GLY C  99     -29.766  25.932 -45.091  0.00  0.00      CHA1  
ATOM   1277  HA2 GLY C  99     -28.253  25.179 -44.674  0.00  0.00      CHA1  
ATOM   1278  C   GLY C  99     -29.909  24.899 -43.301  0.00  0.00      CHA1  
ATOM   1279  O   GLY C  99     -30.495  23.868 -43.081  0.00  0.00      CHA1  
ATOM   1280  N   LEU C 100     -29.718  25.896 -42.427  0.00  0.00      CHA1  
ATOM   1281  HN  LEU C 100     -28.996  26.556 -42.620  0.00  0.00      CHA1  
ATOM   1282  CA  LEU C 100     -30.218  25.938 -41.085  0.00  0.00      CHA1  
ATOM   1283  HA  LEU C 100     -29.669  25.220 -40.494  0.00  0.00      CHA1  
ATOM   1284  CB  LEU C 100     -30.052  27.257 -40.337  0.00  0.00      CHA1  
ATOM   1285  HB1 LEU C 100     -30.774  28.055 -40.612  0.00  0.00      CHA1  
ATOM   1286  HB2 LEU C 100     -30.125  27.038 -39.250  0.00  0.00      CHA1  
ATOM   1287  CG  LEU C 100     -28.650  27.949 -40.439  0.00  0.00      CHA1  
ATOM   1288  HG  LEU C 100     -28.684  28.394 -41.457  0.00  0.00      CHA1  
ATOM   1289  CD1 LEU C 100     -28.624  29.201 -39.561  0.00  0.00      CHA1  
ATOM   1290 HD11 LEU C 100     -28.550  28.927 -38.487  0.00  0.00      CHA1  
ATOM   1291 HD12 LEU C 100     -27.783  29.855 -39.874  0.00  0.00      CHA1  
ATOM   1292 HD13 LEU C 100     -29.545  29.795 -39.748  0.00  0.00      CHA1  
ATOM   1293  CD2 LEU C 100     -27.480  26.944 -40.329  0.00  0.00      CHA1  
ATOM   1294 HD21 LEU C 100     -27.610  26.059 -40.988  0.00  0.00      CHA1  
ATOM   1295 HD22 LEU C 100     -26.482  27.431 -40.312  0.00  0.00      CHA1  
ATOM   1296 HD23 LEU C 100     -27.625  26.723 -39.250  0.00  0.00      CHA1  
ATOM   1297  C   LEU C 100     -31.587  25.382 -40.715  0.00  0.00      CHA1  
ATOM   1298  O   LEU C 100     -31.630  24.384 -40.015  0.00  0.00      CHA1  
ATOM   1299  N   HYP C 101     -32.770  25.829 -41.085  0.00  0.00      CHA1  
ATOM   1300  CD  HYP C 101     -32.900  26.670 -42.241  0.00  0.00      CHA1  
ATOM   1301  HD1 HYP C 101     -32.685  26.121 -43.183  0.00  0.00      CHA1  
ATOM   1302  HD2 HYP C 101     -32.160  27.491 -42.132  0.00  0.00      CHA1  
ATOM   1303  CA  HYP C 101     -33.987  25.061 -40.913  0.00  0.00      CHA1  
ATOM   1304  HA  HYP C 101     -33.787  24.040 -41.204  0.00  0.00      CHA1  
ATOM   1305  CB  HYP C 101     -34.929  25.730 -41.930  0.00  0.00      CHA1  
ATOM   1306  HB1 HYP C 101     -36.025  25.738 -41.750  0.00  0.00      CHA1  
ATOM   1307  HB2 HYP C 101     -34.780  25.169 -42.878  0.00  0.00      CHA1  
ATOM   1308  CG  HYP C 101     -34.398  27.098 -42.101  0.00  0.00      CHA1  
ATOM   1309  HG  HYP C 101     -34.762  27.683 -42.972  0.00  0.00      CHA1  
ATOM   1310  OE  HYP C 101     -34.572  27.813 -40.824  0.00  0.00      CHA1  
ATOM   1311  HE  HYP C 101     -33.828  28.380 -40.607  0.00  0.00      CHA1  
ATOM   1312  C   HYP C 101     -34.494  24.976 -39.474  0.00  0.00      CHA1  
ATOM   1313  O   HYP C 101     -34.019  25.682 -38.571  0.00  0.00      CHA1  
ATOM   1314  N   GLY C 102     -35.435  24.082 -39.200  0.00  0.00      CHA1  
ATOM   1315  HN  GLY C 102     -35.811  23.475 -39.896  0.00  0.00      CHA1  
ATOM   1316  CA  GLY C 102     -36.102  23.808 -37.933  0.00  0.00      CHA1  
ATOM   1317  HA1 GLY C 102     -35.337  23.543 -37.219  0.00  0.00      CHA1  
ATOM   1318  HA2 GLY C 102     -36.738  22.958 -38.134  0.00  0.00      CHA1  
ATOM   1319  C   GLY C 102     -36.939  24.956 -37.338  0.00  0.00      CHA1  
ATOM   1320  O   GLY C 102     -36.672  26.128 -37.599  0.00  0.00      CHA1  
ATOM   1321  N   MET C 103     -37.899  24.570 -36.501  0.00  0.00      CHA1  
ATOM   1322  HN  MET C 103     -38.062  23.629 -36.215  0.00  0.00      CHA1  
ATOM   1323  CA  MET C 103     -38.699  25.550 -35.901  0.00  0.00      CHA1  
ATOM   1324  HA  MET C 103     -37.952  26.239 -35.534  0.00  0.00      CHA1  
ATOM   1325  CB  MET C 103     -39.674  26.508 -36.718  0.00  0.00      CHA1  
ATOM   1326  HB1 MET C 103     -40.194  27.176 -35.998  0.00  0.00      CHA1  
ATOM   1327  HB2 MET C 103     -39.058  27.121 -37.410  0.00  0.00      CHA1  
ATOM   1328  CG  MET C 103     -40.689  25.792 -37.587  0.00  0.00      CHA1  
ATOM   1329  HG1 MET C 103     -41.307  26.567 -38.089  0.00  0.00      CHA1  
ATOM   1330  HG2 MET C 103     -40.127  25.374 -38.450  0.00  0.00      CHA1  
ATOM   1331  SD  MET C 103     -41.600  24.502 -36.788  0.00  0.00      CHA1  
ATOM   1332  CE  MET C 103     -42.493  25.745 -35.802  0.00  0.00      CHA1  
ATOM   1333  HE1 MET C 103     -42.722  26.575 -36.504  0.00  0.00      CHA1  
ATOM   1334  HE2 MET C 103     -43.465  25.340 -35.447  0.00  0.00      CHA1  
ATOM   1335  HE3 MET C 103     -41.848  26.147 -34.991  0.00  0.00      CHA1  
ATOM   1336  C   MET C 103     -39.208  25.046 -34.555  0.00  0.00      CHA1  
ATOM   1337  O   MET C 103     -39.409  23.850 -34.360  0.00  0.00      CHA1  
ATOM   1338  N   LYS C 104     -39.490  25.892 -33.610  0.00  0.00      CHA1  
ATOM   1339  HN  LYS C 104     -39.315  26.866 -33.733  0.00  0.00      CHA1  
ATOM   1340  CA  LYS C 104     -39.974  25.472 -32.316  0.00  0.00      CHA1  
ATOM   1341  HA  LYS C 104     -39.283  24.677 -32.078  0.00  0.00      CHA1  
ATOM   1342  CB  LYS C 104     -39.848  26.580 -31.293  0.00  0.00      CHA1  
ATOM   1343  HB1 LYS C 104     -40.292  27.570 -31.532  0.00  0.00      CHA1  
ATOM   1344  HB2 LYS C 104     -40.222  26.258 -30.298  0.00  0.00      CHA1  
ATOM   1345  CG  LYS C 104     -38.421  26.849 -30.971  0.00  0.00      CHA1  
ATOM   1346  HG1 LYS C 104     -37.949  26.027 -30.391  0.00  0.00      CHA1  
ATOM   1347  HG2 LYS C 104     -37.887  26.940 -31.941  0.00  0.00      CHA1  
ATOM   1348  CD  LYS C 104     -38.223  28.210 -30.259  0.00  0.00      CHA1  
ATOM   1349  HD1 LYS C 104     -37.160  28.211 -29.935  0.00  0.00      CHA1  
ATOM   1350  HD2 LYS C 104     -38.264  29.032 -31.004  0.00  0.00      CHA1  
ATOM   1351  CE  LYS C 104     -39.136  28.542 -29.143  0.00  0.00      CHA1  
ATOM   1352  HE1 LYS C 104     -40.096  28.890 -29.581  0.00  0.00      CHA1  
ATOM   1353  HE2 LYS C 104     -39.474  27.732 -28.461  0.00  0.00      CHA1  
ATOM   1354  NZ  LYS C 104     -38.701  29.725 -28.343  0.00  0.00      CHA1  
ATOM   1355  HZ1 LYS C 104     -38.250  29.601 -27.414  0.00  0.00      CHA1  
ATOM   1356  HZ2 LYS C 104     -37.988  30.266 -28.872  0.00  0.00      CHA1  
ATOM   1357  HZ3 LYS C 104     -39.515  30.346 -28.161  0.00  0.00      CHA1  
ATOM   1358  C   LYS C 104     -41.282  24.764 -32.168  0.00  0.00      CHA1  
ATOM   1359  O   LYS C 104     -42.280  25.030 -32.841  0.00  0.00      CHA1  
ATOM   1360  N   GLY C 105     -41.295  23.775 -31.307  0.00  0.00      CHA1  
ATOM   1361  HN  GLY C 105     -40.365  23.486 -31.097  0.00  0.00      CHA1  
ATOM   1362  CA  GLY C 105     -42.393  23.222 -30.642  0.00  0.00      CHA1  
ATOM   1363  HA1 GLY C 105     -41.954  22.473 -29.999  0.00  0.00      CHA1  
ATOM   1364  HA2 GLY C 105     -43.081  22.654 -31.250  0.00  0.00      CHA1  
ATOM   1365  C   GLY C 105     -43.231  24.094 -29.787  0.00  0.00      CHA1  
ATOM   1366  O   GLY C 105     -43.258  25.279 -29.982  0.00  0.00      CHA1  
ATOM   1367  N   HSE C 106     -44.034  23.568 -28.913  0.00  0.00      CHA1  
ATOM   1368  HN  HSE C 106     -44.115  22.575 -28.902  0.00  0.00      CHA1  
ATOM   1369  CA  HSE C 106     -44.936  24.316 -28.067  0.00  0.00      CHA1  
ATOM   1370  HA  HSE C 106     -44.923  25.379 -28.258  0.00  0.00      CHA1  
ATOM   1371  CB  HSE C 106     -46.369  23.750 -28.185  0.00  0.00      CHA1  
ATOM   1372  HB1 HSE C 106     -46.450  22.702 -27.825  0.00  0.00      CHA1  
ATOM   1373  HB2 HSE C 106     -47.025  24.347 -27.516  0.00  0.00      CHA1  
ATOM   1374  ND1 HSE C 106     -47.169  25.028 -30.183  0.00  0.00      CHA1  
ATOM   1375  CG  HSE C 106     -47.046  23.802 -29.516  0.00  0.00      CHA1  
ATOM   1376  CE1 HSE C 106     -47.666  24.744 -31.368  0.00  0.00      CHA1  
ATOM   1377  HE1 HSE C 106     -47.677  25.545 -32.108  0.00  0.00      CHA1  
ATOM   1378  NE2 HSE C 106     -47.879  23.414 -31.545  0.00  0.00      CHA1  
ATOM   1379  HE2 HSE C 106     -48.124  22.947 -32.395  0.00  0.00      CHA1  
ATOM   1380  CD2 HSE C 106     -47.554  22.809 -30.353  0.00  0.00      CHA1  
ATOM   1381  HD2 HSE C 106     -47.784  21.776 -30.122  0.00  0.00      CHA1  
ATOM   1382  C   HSE C 106     -44.568  24.257 -26.602  0.00  0.00      CHA1  
ATOM   1383  O   HSE C 106     -44.223  23.181 -26.082  0.00  0.00      CHA1  
ATOM   1384  N   ARG C 107     -44.456  25.437 -25.838  0.00  0.00      CHA1  
ATOM   1385  HN  ARG C 107     -44.556  26.327 -26.278  0.00  0.00      CHA1  
ATOM   1386  CA  ARG C 107     -44.148  25.366 -24.378  0.00  0.00      CHA1  
ATOM   1387  HA  ARG C 107     -43.364  24.658 -24.156  0.00  0.00      CHA1  
ATOM   1388  CB  ARG C 107     -43.843  26.748 -23.861  0.00  0.00      CHA1  
ATOM   1389  HB1 ARG C 107     -44.649  27.438 -24.192  0.00  0.00      CHA1  
ATOM   1390  HB2 ARG C 107     -43.869  26.694 -22.752  0.00  0.00      CHA1  
ATOM   1391  CG  ARG C 107     -42.504  27.344 -24.325  0.00  0.00      CHA1  
ATOM   1392  HG1 ARG C 107     -41.703  26.577 -24.255  0.00  0.00      CHA1  
ATOM   1393  HG2 ARG C 107     -42.697  27.480 -25.410  0.00  0.00      CHA1  
ATOM   1394  CD  ARG C 107     -42.028  28.462 -23.441  0.00  0.00      CHA1  
ATOM   1395  HD1 ARG C 107     -42.664  29.348 -23.650  0.00  0.00      CHA1  
ATOM   1396  HD2 ARG C 107     -42.034  28.190 -22.363  0.00  0.00      CHA1  
ATOM   1397  NE  ARG C 107     -40.684  28.940 -23.855  0.00  0.00      CHA1  
ATOM   1398  HE  ARG C 107     -40.405  29.170 -24.787  0.00  0.00      CHA1  
ATOM   1399  CZ  ARG C 107     -39.785  29.363 -22.950  0.00  0.00      CHA1  
ATOM   1400  NH1 ARG C 107     -39.976  29.516 -21.693  0.00  0.00      CHA1  
ATOM   1401 HH11 ARG C 107     -39.241  30.000 -21.218  0.00  0.00      CHA1  
ATOM   1402 HH12 ARG C 107     -40.888  29.828 -21.428  0.00  0.00      CHA1  
ATOM   1403  NH2 ARG C 107     -38.602  29.640 -23.447  0.00  0.00      CHA1  
ATOM   1404 HH21 ARG C 107     -37.985  29.970 -22.732  0.00  0.00      CHA1  
ATOM   1405 HH22 ARG C 107     -38.404  29.343 -24.381  0.00  0.00      CHA1  
ATOM   1406  C   ARG C 107     -45.331  24.780 -23.533  0.00  0.00      CHA1  
ATOM   1407  O   ARG C 107     -46.500  24.840 -23.908  0.00  0.00      CHA1  
ATOM   1408  N   GLY C 108     -44.974  24.140 -22.368  0.00  0.00      CHA1  
ATOM   1409  HN  GLY C 108     -44.053  24.152 -21.986  0.00  0.00      CHA1  
ATOM   1410  CA  GLY C 108     -45.896  23.459 -21.530  0.00  0.00      CHA1  
ATOM   1411  HA1 GLY C 108     -46.917  23.506 -21.879  0.00  0.00      CHA1  
ATOM   1412  HA2 GLY C 108     -45.703  23.656 -20.486  0.00  0.00      CHA1  
ATOM   1413  C   GLY C 108     -45.549  22.001 -21.639  0.00  0.00      CHA1  
ATOM   1414  O   GLY C 108     -46.100  21.145 -22.310  0.00  0.00      CHA1  
ATOM   1415  N   PHE C 109     -44.684  21.587 -20.664  0.00  0.00      CHA1  
ATOM   1416  HN  PHE C 109     -44.329  22.283 -20.045  0.00  0.00      CHA1  
ATOM   1417  CA  PHE C 109     -44.095  20.298 -20.618  0.00  0.00      CHA1  
ATOM   1418  HA  PHE C 109     -44.626  19.488 -21.096  0.00  0.00      CHA1  
ATOM   1419  CB  PHE C 109     -42.659  20.316 -21.189  0.00  0.00      CHA1  
ATOM   1420  HB1 PHE C 109     -42.618  20.813 -22.182  0.00  0.00      CHA1  
ATOM   1421  HB2 PHE C 109     -42.065  20.980 -20.526  0.00  0.00      CHA1  
ATOM   1422  CG  PHE C 109     -42.020  18.923 -21.223  0.00  0.00      CHA1  
ATOM   1423  CD1 PHE C 109     -40.764  18.661 -20.515  0.00  0.00      CHA1  
ATOM   1424  HD1 PHE C 109     -40.360  19.366 -19.803  0.00  0.00      CHA1  
ATOM   1425  CE1 PHE C 109     -40.095  17.410 -20.539  0.00  0.00      CHA1  
ATOM   1426  HE1 PHE C 109     -39.213  17.312 -19.924  0.00  0.00      CHA1  
ATOM   1427  CZ  PHE C 109     -40.739  16.382 -21.242  0.00  0.00      CHA1  
ATOM   1428  HZ  PHE C 109     -40.423  15.375 -21.013  0.00  0.00      CHA1  
ATOM   1429  CD2 PHE C 109     -42.505  17.867 -21.968  0.00  0.00      CHA1  
ATOM   1430  HD2 PHE C 109     -43.433  18.091 -22.472  0.00  0.00      CHA1  
ATOM   1431  CE2 PHE C 109     -41.879  16.651 -21.985  0.00  0.00      CHA1  
ATOM   1432  HE2 PHE C 109     -42.241  15.790 -22.528  0.00  0.00      CHA1  
ATOM   1433  C   PHE C 109     -44.134  19.893 -19.148  0.00  0.00      CHA1  
ATOM   1434  O   PHE C 109     -44.117  20.833 -18.289  0.00  0.00      CHA1  
ATOM   1435  N   SER C 110     -43.939  18.625 -18.785  0.00  0.00      CHA1  
ATOM   1436  HN  SER C 110     -43.776  18.020 -19.561  0.00  0.00      CHA1  
ATOM   1437  CA  SER C 110     -43.766  18.150 -17.384  0.00  0.00      CHA1  
ATOM   1438  HA  SER C 110     -44.255  18.819 -16.692  0.00  0.00      CHA1  
ATOM   1439  CB  SER C 110     -44.550  16.793 -17.120  0.00  0.00      CHA1  
ATOM   1440  HB1 SER C 110     -44.399  16.691 -16.024  0.00  0.00      CHA1  
ATOM   1441  HB2 SER C 110     -45.628  16.983 -17.309  0.00  0.00      CHA1  
ATOM   1442  OG  SER C 110     -44.067  15.624 -17.789  0.00  0.00      CHA1  
ATOM   1443  HG1 SER C 110     -44.515  15.499 -18.628  0.00  0.00      CHA1  
ATOM   1444  C   SER C 110     -42.377  18.031 -17.006  0.00  0.00      CHA1  
ATOM   1445  O   SER C 110     -41.632  17.454 -17.806  0.00  0.00      CHA1  
ATOM   1446  N   GLY C 111     -41.912  18.540 -15.773  0.00  0.00      CHA1  
ATOM   1447  HN  GLY C 111     -42.603  19.070 -15.288  0.00  0.00      CHA1  
ATOM   1448  CA  GLY C 111     -40.597  18.376 -15.208  0.00  0.00      CHA1  
ATOM   1449  HA1 GLY C 111     -40.633  18.767 -14.202  0.00  0.00      CHA1  
ATOM   1450  HA2 GLY C 111     -39.875  18.871 -15.841  0.00  0.00      CHA1  
ATOM   1451  C   GLY C 111     -40.012  16.894 -15.191  0.00  0.00      CHA1  
ATOM   1452  O   GLY C 111     -40.742  15.940 -14.984  0.00  0.00      CHA1  
ATOM   1453  N   LEU C 112     -38.698  16.779 -15.327  0.00  0.00      CHA1  
ATOM   1454  HN  LEU C 112     -38.119  17.582 -15.445  0.00  0.00      CHA1  
ATOM   1455  CA  LEU C 112     -38.012  15.537 -15.488  0.00  0.00      CHA1  
ATOM   1456  HA  LEU C 112     -38.820  14.823 -15.426  0.00  0.00      CHA1  
ATOM   1457  CB  LEU C 112     -37.174  15.516 -16.741  0.00  0.00      CHA1  
ATOM   1458  HB1 LEU C 112     -36.273  16.166 -16.734  0.00  0.00      CHA1  
ATOM   1459  HB2 LEU C 112     -36.833  14.462 -16.829  0.00  0.00      CHA1  
ATOM   1460  CG  LEU C 112     -37.880  15.894 -18.032  0.00  0.00      CHA1  
ATOM   1461  HG  LEU C 112     -38.039  16.991 -18.105  0.00  0.00      CHA1  
ATOM   1462  CD1 LEU C 112     -37.040  15.550 -19.304  0.00  0.00      CHA1  
ATOM   1463 HD11 LEU C 112     -36.923  14.445 -19.299  0.00  0.00      CHA1  
ATOM   1464 HD12 LEU C 112     -37.498  15.771 -20.292  0.00  0.00      CHA1  
ATOM   1465 HD13 LEU C 112     -36.069  16.085 -19.245  0.00  0.00      CHA1  
ATOM   1466  CD2 LEU C 112     -39.172  15.086 -18.231  0.00  0.00      CHA1  
ATOM   1467 HD21 LEU C 112     -39.239  14.965 -19.333  0.00  0.00      CHA1  
ATOM   1468 HD22 LEU C 112     -39.085  14.084 -17.760  0.00  0.00      CHA1  
ATOM   1469 HD23 LEU C 112     -40.020  15.619 -17.750  0.00  0.00      CHA1  
ATOM   1470  C   LEU C 112     -37.120  15.187 -14.340  0.00  0.00      CHA1  
ATOM   1471  O   LEU C 112     -36.195  14.402 -14.340  0.00  0.00      CHA1  
ATOM   1472  N   ASP C 113     -37.423  15.822 -13.199  0.00  0.00      CHA1  
ATOM   1473  HN  ASP C 113     -38.190  16.458 -13.211  0.00  0.00      CHA1  
ATOM   1474  CA  ASP C 113     -36.753  15.719 -11.979  0.00  0.00      CHA1  
ATOM   1475  HA  ASP C 113     -36.027  14.920 -12.012  0.00  0.00      CHA1  
ATOM   1476  CB  ASP C 113     -35.996  17.015 -11.663  0.00  0.00      CHA1  
ATOM   1477  HB1 ASP C 113     -35.620  16.932 -10.620  0.00  0.00      CHA1  
ATOM   1478  HB2 ASP C 113     -35.193  17.167 -12.415  0.00  0.00      CHA1  
ATOM   1479  CG  ASP C 113     -36.755  18.301 -11.627  0.00  0.00      CHA1  
ATOM   1480  OD1 ASP C 113     -37.919  18.387 -12.172  0.00  0.00      CHA1  
ATOM   1481  OD2 ASP C 113     -36.117  19.259 -11.151  0.00  0.00      CHA1  
ATOM   1482  C   ASP C 113     -37.718  15.315 -10.917  0.00  0.00      CHA1  
ATOM   1483  O   ASP C 113     -38.964  15.510 -11.112  0.00  0.00      CHA1  
ATOM   1484  N   GLY C 114     -37.257  14.651  -9.785  0.00  0.00      CHA1  
ATOM   1485  HN  GLY C 114     -36.280  14.493  -9.670  0.00  0.00      CHA1  
ATOM   1486  CA  GLY C 114     -38.059  14.421  -8.577  0.00  0.00      CHA1  
ATOM   1487  HA1 GLY C 114     -38.724  13.587  -8.744  0.00  0.00      CHA1  
ATOM   1488  HA2 GLY C 114     -38.627  15.293  -8.290  0.00  0.00      CHA1  
ATOM   1489  C   GLY C 114     -37.067  14.137  -7.505  0.00  0.00      CHA1  
ATOM   1490  O   GLY C 114     -36.821  13.011  -7.096  0.00  0.00      CHA1  
ATOM   1491  N   ALA C 115     -36.536  15.200  -6.882  0.00  0.00      CHA1  
ATOM   1492  HN  ALA C 115     -36.955  16.055  -7.180  0.00  0.00      CHA1  
ATOM   1493  CA  ALA C 115     -35.489  15.156  -5.792  0.00  0.00      CHA1  
ATOM   1494  HA  ALA C 115     -34.720  14.529  -6.218  0.00  0.00      CHA1  
ATOM   1495  CB  ALA C 115     -34.836  16.531  -5.337  0.00  0.00      CHA1  
ATOM   1496  HB1 ALA C 115     -35.529  16.955  -4.579  0.00  0.00      CHA1  
ATOM   1497  HB2 ALA C 115     -33.813  16.469  -4.910  0.00  0.00      CHA1  
ATOM   1498  HB3 ALA C 115     -34.815  17.190  -6.231  0.00  0.00      CHA1  
ATOM   1499  C   ALA C 115     -35.843  14.388  -4.513  0.00  0.00      CHA1  
ATOM   1500  O   ALA C 115     -36.917  14.487  -4.019  0.00  0.00      CHA1  
ATOM   1501  N   LYS C 116     -34.970  13.582  -3.920  0.00  0.00      CHA1  
ATOM   1502  HN  LYS C 116     -34.082  13.497  -4.366  0.00  0.00      CHA1  
ATOM   1503  CA  LYS C 116     -35.325  12.931  -2.665  0.00  0.00      CHA1  
ATOM   1504  HA  LYS C 116     -36.347  13.145  -2.390  0.00  0.00      CHA1  
ATOM   1505  CB  LYS C 116     -34.902  11.410  -2.662  0.00  0.00      CHA1  
ATOM   1506  HB1 LYS C 116     -33.829  11.265  -2.411  0.00  0.00      CHA1  
ATOM   1507  HB2 LYS C 116     -35.570  10.920  -1.923  0.00  0.00      CHA1  
ATOM   1508  CG  LYS C 116     -34.986  10.770  -4.025  0.00  0.00      CHA1  
ATOM   1509  HG1 LYS C 116     -35.883  11.224  -4.499  0.00  0.00      CHA1  
ATOM   1510  HG2 LYS C 116     -34.067  10.870  -4.642  0.00  0.00      CHA1  
ATOM   1511  CD  LYS C 116     -35.171   9.248  -4.046  0.00  0.00      CHA1  
ATOM   1512  HD1 LYS C 116     -36.225   9.159  -3.705  0.00  0.00      CHA1  
ATOM   1513  HD2 LYS C 116     -34.967   8.807  -5.045  0.00  0.00      CHA1  
ATOM   1514  CE  LYS C 116     -34.436   8.410  -3.046  0.00  0.00      CHA1  
ATOM   1515  HE1 LYS C 116     -34.683   8.732  -2.012  0.00  0.00      CHA1  
ATOM   1516  HE2 LYS C 116     -34.822   7.372  -3.132  0.00  0.00      CHA1  
ATOM   1517  NZ  LYS C 116     -33.002   8.522  -3.387  0.00  0.00      CHA1  
ATOM   1518  HZ1 LYS C 116     -32.785   9.092  -4.230  0.00  0.00      CHA1  
ATOM   1519  HZ2 LYS C 116     -32.353   8.794  -2.622  0.00  0.00      CHA1  
ATOM   1520  HZ3 LYS C 116     -32.698   7.610  -3.785  0.00  0.00      CHA1  
ATOM   1521  C   LYS C 116     -34.406  13.698  -1.712  0.00  0.00      CHA1  
ATOM   1522  O   LYS C 116     -33.216  13.571  -1.703  0.00  0.00      CHA1  
ATOM   1523  N   GLY C 117     -34.952  14.712  -0.923  0.00  0.00      CHA1  
ATOM   1524  HN  GLY C 117     -35.878  14.903  -1.237  0.00  0.00      CHA1  
ATOM   1525  CA  GLY C 117     -34.394  15.543   0.127  0.00  0.00      CHA1  
ATOM   1526  HA1 GLY C 117     -35.213  16.082   0.579  0.00  0.00      CHA1  
ATOM   1527  HA2 GLY C 117     -33.658  16.117  -0.417  0.00  0.00      CHA1  
ATOM   1528  C   GLY C 117     -33.662  14.814   1.177  0.00  0.00      CHA1  
ATOM   1529  O   GLY C 117     -33.879  13.663   1.465  0.00  0.00      CHA1  
ATOM   1530  N   ASP C 118     -32.790  15.601   1.890  0.00  0.00      CHA1  
ATOM   1531  HN  ASP C 118     -32.679  16.588   1.809  0.00  0.00      CHA1  
ATOM   1532  CA  ASP C 118     -32.042  15.177   2.983  0.00  0.00      CHA1  
ATOM   1533  HA  ASP C 118     -31.709  14.173   2.764  0.00  0.00      CHA1  
ATOM   1534  CB  ASP C 118     -30.772  16.165   3.105  0.00  0.00      CHA1  
ATOM   1535  HB1 ASP C 118     -30.358  16.084   4.133  0.00  0.00      CHA1  
ATOM   1536  HB2 ASP C 118     -30.019  15.859   2.348  0.00  0.00      CHA1  
ATOM   1537  CG  ASP C 118     -31.031  17.671   2.856  0.00  0.00      CHA1  
ATOM   1538  OD1 ASP C 118     -30.443  18.467   3.653  0.00  0.00      CHA1  
ATOM   1539  OD2 ASP C 118     -31.691  17.961   1.806  0.00  0.00      CHA1  
ATOM   1540  C   ASP C 118     -32.858  15.159   4.293  0.00  0.00      CHA1  
ATOM   1541  O   ASP C 118     -33.086  16.159   4.910  0.00  0.00      CHA1  
ATOM   1542  N   ALA C 119     -33.359  14.022   4.668  0.00  0.00      CHA1  
ATOM   1543  HN  ALA C 119     -32.997  13.261   4.135  0.00  0.00      CHA1  
ATOM   1544  CA  ALA C 119     -34.067  13.657   5.795  0.00  0.00      CHA1  
ATOM   1545  HA  ALA C 119     -35.028  14.147   5.757  0.00  0.00      CHA1  
ATOM   1546  CB  ALA C 119     -34.425  12.147   5.688  0.00  0.00      CHA1  
ATOM   1547  HB1 ALA C 119     -34.919  11.850   4.738  0.00  0.00      CHA1  
ATOM   1548  HB2 ALA C 119     -33.478  11.575   5.794  0.00  0.00      CHA1  
ATOM   1549  HB3 ALA C 119     -35.054  11.771   6.523  0.00  0.00      CHA1  
ATOM   1550  C   ALA C 119     -33.442  14.015   7.183  0.00  0.00      CHA1  
ATOM   1551  O   ALA C 119     -32.189  14.193   7.292  0.00  0.00      CHA1  
ATOM   1552  N   GLY C 120     -34.260  14.342   8.184  0.00  0.00      CHA1  
ATOM   1553  HN  GLY C 120     -35.242  14.247   8.041  0.00  0.00      CHA1  
ATOM   1554  CA  GLY C 120     -33.787  14.565   9.578  0.00  0.00      CHA1  
ATOM   1555  HA1 GLY C 120     -32.708  14.611   9.599  0.00  0.00      CHA1  
ATOM   1556  HA2 GLY C 120     -34.280  13.803  10.163  0.00  0.00      CHA1  
ATOM   1557  C   GLY C 120     -34.126  15.868  10.229  0.00  0.00      CHA1  
ATOM   1558  O   GLY C 120     -33.600  15.953  11.308  0.00  0.00      CHA1  
ATOM   1559  N   PRO C 121     -34.836  16.913   9.814  0.00  0.00      CHA1  
ATOM   1560  CD  PRO C 121     -35.420  17.092   8.469  0.00  0.00      CHA1  
ATOM   1561  HD1 PRO C 121     -35.997  16.188   8.181  0.00  0.00      CHA1  
ATOM   1562  HD2 PRO C 121     -34.610  17.317   7.742  0.00  0.00      CHA1  
ATOM   1563  CA  PRO C 121     -35.044  18.070  10.634  0.00  0.00      CHA1  
ATOM   1564  HA  PRO C 121     -34.047  18.310  10.974  0.00  0.00      CHA1  
ATOM   1565  CB  PRO C 121     -35.653  19.119   9.745  0.00  0.00      CHA1  
ATOM   1566  HB1 PRO C 121     -34.905  19.786   9.266  0.00  0.00      CHA1  
ATOM   1567  HB2 PRO C 121     -36.326  19.895  10.168  0.00  0.00      CHA1  
ATOM   1568  CG  PRO C 121     -36.419  18.279   8.668  0.00  0.00      CHA1  
ATOM   1569  HG1 PRO C 121     -36.574  18.739   7.669  0.00  0.00      CHA1  
ATOM   1570  HG2 PRO C 121     -37.346  17.930   9.172  0.00  0.00      CHA1  
ATOM   1571  C   PRO C 121     -35.853  17.913  11.886  0.00  0.00      CHA1  
ATOM   1572  O   PRO C 121     -36.830  17.115  11.912  0.00  0.00      CHA1  
ATOM   1573  N   ALA C 122     -35.567  18.656  12.933  0.00  0.00      CHA1  
ATOM   1574  HN  ALA C 122     -34.784  19.267  12.846  0.00  0.00      CHA1  
ATOM   1575  CA  ALA C 122     -36.062  18.367  14.258  0.00  0.00      CHA1  
ATOM   1576  HA  ALA C 122     -36.696  17.494  14.218  0.00  0.00      CHA1  
ATOM   1577  CB  ALA C 122     -34.964  18.102  15.287  0.00  0.00      CHA1  
ATOM   1578  HB1 ALA C 122     -34.344  19.023  15.320  0.00  0.00      CHA1  
ATOM   1579  HB2 ALA C 122     -35.455  17.861  16.254  0.00  0.00      CHA1  
ATOM   1580  HB3 ALA C 122     -34.424  17.168  15.020  0.00  0.00      CHA1  
ATOM   1581  C   ALA C 122     -37.002  19.534  14.628  0.00  0.00      CHA1  
ATOM   1582  O   ALA C 122     -38.000  19.387  15.326  0.00  0.00      CHA1  
ATOM   1583  N   GLY C 123     -36.649  20.786  14.205  0.00  0.00      CHA1  
ATOM   1584  HN  GLY C 123     -35.861  20.894  13.604  0.00  0.00      CHA1  
ATOM   1585  CA  GLY C 123     -37.248  22.136  14.657  0.00  0.00      CHA1  
ATOM   1586  HA1 GLY C 123     -38.323  22.082  14.569  0.00  0.00      CHA1  
ATOM   1587  HA2 GLY C 123     -36.815  22.807  13.930  0.00  0.00      CHA1  
ATOM   1588  C   GLY C 123     -36.861  22.675  16.002  0.00  0.00      CHA1  
ATOM   1589  O   GLY C 123     -36.023  22.094  16.701  0.00  0.00      CHA1  
ATOM   1590  N   PRO C 124     -37.331  23.832  16.508  0.00  0.00      CHA1  
ATOM   1591  CD  PRO C 124     -37.865  24.903  15.658  0.00  0.00      CHA1  
ATOM   1592  HD1 PRO C 124     -38.962  24.723  15.635  0.00  0.00      CHA1  
ATOM   1593  HD2 PRO C 124     -37.525  24.836  14.603  0.00  0.00      CHA1  
ATOM   1594  CA  PRO C 124     -36.717  24.418  17.733  0.00  0.00      CHA1  
ATOM   1595  HA  PRO C 124     -35.642  24.397  17.628  0.00  0.00      CHA1  
ATOM   1596  CB  PRO C 124     -37.317  25.822  17.761  0.00  0.00      CHA1  
ATOM   1597  HB1 PRO C 124     -36.767  26.534  18.413  0.00  0.00      CHA1  
ATOM   1598  HB2 PRO C 124     -38.346  25.820  18.179  0.00  0.00      CHA1  
ATOM   1599  CG  PRO C 124     -37.464  26.263  16.256  0.00  0.00      CHA1  
ATOM   1600  HG1 PRO C 124     -36.484  26.533  15.807  0.00  0.00      CHA1  
ATOM   1601  HG2 PRO C 124     -38.271  27.022  16.170  0.00  0.00      CHA1  
ATOM   1602  C   PRO C 124     -36.883  23.750  19.060  0.00  0.00      CHA1  
ATOM   1603  O   PRO C 124     -37.985  23.355  19.457  0.00  0.00      CHA1  
ATOM   1604  N   LYS C 125     -35.701  23.431  19.663  0.00  0.00      CHA1  
ATOM   1605  HN  LYS C 125     -34.878  23.918  19.379  0.00  0.00      CHA1  
ATOM   1606  CA  LYS C 125     -35.483  22.481  20.726  0.00  0.00      CHA1  
ATOM   1607  HA  LYS C 125     -34.420  22.605  20.870  0.00  0.00      CHA1  
ATOM   1608  CB  LYS C 125     -36.324  22.733  21.995  0.00  0.00      CHA1  
ATOM   1609  HB1 LYS C 125     -37.387  22.849  21.696  0.00  0.00      CHA1  
ATOM   1610  HB2 LYS C 125     -36.326  21.953  22.786  0.00  0.00      CHA1  
ATOM   1611  CG  LYS C 125     -35.772  24.006  22.761  0.00  0.00      CHA1  
ATOM   1612  HG1 LYS C 125     -35.906  24.818  22.015  0.00  0.00      CHA1  
ATOM   1613  HG2 LYS C 125     -36.441  24.236  23.617  0.00  0.00      CHA1  
ATOM   1614  CD  LYS C 125     -34.344  23.890  23.351  0.00  0.00      CHA1  
ATOM   1615  HD1 LYS C 125     -34.361  24.303  24.383  0.00  0.00      CHA1  
ATOM   1616  HD2 LYS C 125     -34.047  22.851  23.606  0.00  0.00      CHA1  
ATOM   1617  CE  LYS C 125     -33.251  24.642  22.556  0.00  0.00      CHA1  
ATOM   1618  HE1 LYS C 125     -33.228  24.322  21.492  0.00  0.00      CHA1  
ATOM   1619  HE2 LYS C 125     -33.463  25.728  22.450  0.00  0.00      CHA1  
ATOM   1620  NZ  LYS C 125     -32.022  24.472  23.232  0.00  0.00      CHA1  
ATOM   1621  HZ1 LYS C 125     -31.895  23.474  23.494  0.00  0.00      CHA1  
ATOM   1622  HZ2 LYS C 125     -31.208  24.847  22.704  0.00  0.00      CHA1  
ATOM   1623  HZ3 LYS C 125     -31.924  25.062  24.083  0.00  0.00      CHA1  
ATOM   1624  C   LYS C 125     -35.596  20.969  20.418  0.00  0.00      CHA1  
ATOM   1625  O   LYS C 125     -35.390  20.125  21.290  0.00  0.00      CHA1  
ATOM   1626  N   GLY C 126     -36.138  20.704  19.212  0.00  0.00      CHA1  
ATOM   1627  HN  GLY C 126     -36.257  21.444  18.554  0.00  0.00      CHA1  
ATOM   1628  CA  GLY C 126     -36.604  19.377  18.776  0.00  0.00      CHA1  
ATOM   1629  HA1 GLY C 126     -35.875  18.604  18.970  0.00  0.00      CHA1  
ATOM   1630  HA2 GLY C 126     -36.826  19.367  17.719  0.00  0.00      CHA1  
ATOM   1631  C   GLY C 126     -37.917  19.086  19.505  0.00  0.00      CHA1  
ATOM   1632  O   GLY C 126     -39.045  19.419  19.118  0.00  0.00      CHA1  
ATOM   1633  N   GLU C 127     -37.733  18.223  20.494  0.00  0.00      CHA1  
ATOM   1634  HN  GLU C 127     -36.808  17.862  20.589  0.00  0.00      CHA1  
ATOM   1635  CA  GLU C 127     -38.831  17.794  21.357  0.00  0.00      CHA1  
ATOM   1636  HA  GLU C 127     -39.785  18.266  21.172  0.00  0.00      CHA1  
ATOM   1637  CB  GLU C 127     -38.864  16.193  21.235  0.00  0.00      CHA1  
ATOM   1638  HB1 GLU C 127     -37.828  15.918  21.525  0.00  0.00      CHA1  
ATOM   1639  HB2 GLU C 127     -39.586  15.863  22.013  0.00  0.00      CHA1  
ATOM   1640  CG  GLU C 127     -39.223  15.627  19.900  0.00  0.00      CHA1  
ATOM   1641  HG1 GLU C 127     -38.919  16.301  19.071  0.00  0.00      CHA1  
ATOM   1642  HG2 GLU C 127     -38.748  14.643  19.695  0.00  0.00      CHA1  
ATOM   1643  CD  GLU C 127     -40.672  15.425  19.696  0.00  0.00      CHA1  
ATOM   1644  OE1 GLU C 127     -41.356  16.199  18.980  0.00  0.00      CHA1  
ATOM   1645  OE2 GLU C 127     -41.283  14.495  20.367  0.00  0.00      CHA1  
ATOM   1646  C   GLU C 127     -38.293  18.223  22.787  0.00  0.00      CHA1  
ATOM   1647  O   GLU C 127     -37.170  17.834  23.039  0.00  0.00      CHA1  
ATOM   1648  N   HYP C 128     -38.921  18.966  23.734  0.00  0.00      CHA1  
ATOM   1649  CD  HYP C 128     -40.150  19.759  23.421  0.00  0.00      CHA1  
ATOM   1650  HD1 HYP C 128     -40.874  19.341  22.689  0.00  0.00      CHA1  
ATOM   1651  HD2 HYP C 128     -39.803  20.733  23.016  0.00  0.00      CHA1  
ATOM   1652  CA  HYP C 128     -38.559  19.176  25.101  0.00  0.00      CHA1  
ATOM   1653  HA  HYP C 128     -37.640  19.744  25.107  0.00  0.00      CHA1  
ATOM   1654  CB  HYP C 128     -39.597  20.093  25.724  0.00  0.00      CHA1  
ATOM   1655  HB1 HYP C 128     -39.253  21.134  25.903  0.00  0.00      CHA1  
ATOM   1656  HB2 HYP C 128     -39.837  19.712  26.739  0.00  0.00      CHA1  
ATOM   1657  CG  HYP C 128     -40.858  19.991  24.828  0.00  0.00      CHA1  
ATOM   1658  HG  HYP C 128     -41.332  20.996  24.790  0.00  0.00      CHA1  
ATOM   1659  OE  HYP C 128     -41.577  18.794  25.229  0.00  0.00      CHA1  
ATOM   1660  HE  HYP C 128     -42.486  18.925  24.949  0.00  0.00      CHA1  
ATOM   1661  C   HYP C 128     -38.343  17.897  25.858  0.00  0.00      CHA1  
ATOM   1662  O   HYP C 128     -39.157  16.966  25.832  0.00  0.00      CHA1  
ATOM   1663  N   GLY C 129     -37.254  17.853  26.615  0.00  0.00      CHA1  
ATOM   1664  HN  GLY C 129     -36.588  18.587  26.720  0.00  0.00      CHA1  
ATOM   1665  CA  GLY C 129     -36.879  16.652  27.318  0.00  0.00      CHA1  
ATOM   1666  HA1 GLY C 129     -35.899  16.771  27.756  0.00  0.00      CHA1  
ATOM   1667  HA2 GLY C 129     -37.033  15.867  26.593  0.00  0.00      CHA1  
ATOM   1668  C   GLY C 129     -37.771  16.145  28.467  0.00  0.00      CHA1  
ATOM   1669  O   GLY C 129     -38.571  16.872  28.987  0.00  0.00      CHA1  
ATOM   1670  N   SER C 130     -37.617  14.906  28.814  0.00  0.00      CHA1  
ATOM   1671  HN  SER C 130     -36.861  14.337  28.500  0.00  0.00      CHA1  
ATOM   1672  CA  SER C 130     -38.469  14.234  29.885  0.00  0.00      CHA1  
ATOM   1673  HA  SER C 130     -39.448  14.262  29.430  0.00  0.00      CHA1  
ATOM   1674  CB  SER C 130     -38.118  12.786  30.093  0.00  0.00      CHA1  
ATOM   1675  HB1 SER C 130     -37.074  12.664  30.452  0.00  0.00      CHA1  
ATOM   1676  HB2 SER C 130     -38.642  12.327  30.959  0.00  0.00      CHA1  
ATOM   1677  OG  SER C 130     -38.282  11.997  28.919  0.00  0.00      CHA1  
ATOM   1678  HG1 SER C 130     -39.229  11.911  28.784  0.00  0.00      CHA1  
ATOM   1679  C   SER C 130     -38.429  14.970  31.315  0.00  0.00      CHA1  
ATOM   1680  O   SER C 130     -37.378  14.931  31.900  0.00  0.00      CHA1  
ATOM   1681  N   HYP C 131     -39.522  15.584  31.887  0.00  0.00      CHA1  
ATOM   1682  CD  HYP C 131     -40.858  15.482  31.262  0.00  0.00      CHA1  
ATOM   1683  HD1 HYP C 131     -40.801  16.110  30.347  0.00  0.00      CHA1  
ATOM   1684  HD2 HYP C 131     -41.040  14.470  30.843  0.00  0.00      CHA1  
ATOM   1685  CA  HYP C 131     -39.552  16.350  33.120  0.00  0.00      CHA1  
ATOM   1686  HA  HYP C 131     -38.786  17.110  33.055  0.00  0.00      CHA1  
ATOM   1687  CB  HYP C 131     -41.000  16.935  33.116  0.00  0.00      CHA1  
ATOM   1688  HB1 HYP C 131     -41.066  17.865  32.512  0.00  0.00      CHA1  
ATOM   1689  HB2 HYP C 131     -41.431  17.054  34.133  0.00  0.00      CHA1  
ATOM   1690  CG  HYP C 131     -41.809  15.988  32.300  0.00  0.00      CHA1  
ATOM   1691  HG  HYP C 131     -42.749  16.464  31.950  0.00  0.00      CHA1  
ATOM   1692  OE  HYP C 131     -42.214  14.840  33.049  0.00  0.00      CHA1  
ATOM   1693  HE  HYP C 131     -41.401  14.596  33.499  0.00  0.00      CHA1  
ATOM   1694  C   HYP C 131     -39.162  15.623  34.356  0.00  0.00      CHA1  
ATOM   1695  O   HYP C 131     -39.699  14.524  34.552  0.00  0.00      CHA1  
ATOM   1696  N   GLY C 132     -38.261  16.171  35.205  0.00  0.00      CHA1  
ATOM   1697  HN  GLY C 132     -37.936  17.091  35.002  0.00  0.00      CHA1  
ATOM   1698  CA  GLY C 132     -37.770  15.490  36.374  0.00  0.00      CHA1  
ATOM   1699  HA1 GLY C 132     -37.149  16.147  36.966  0.00  0.00      CHA1  
ATOM   1700  HA2 GLY C 132     -37.277  14.581  36.065  0.00  0.00      CHA1  
ATOM   1701  C   GLY C 132     -38.747  15.062  37.456  0.00  0.00      CHA1  
ATOM   1702  O   GLY C 132     -39.858  15.620  37.661  0.00  0.00      CHA1  
ATOM   1703  N   GLU C 133     -38.313  13.999  38.136  0.00  0.00      CHA1  
ATOM   1704  HN  GLU C 133     -37.427  13.620  37.883  0.00  0.00      CHA1  
ATOM   1705  CA  GLU C 133     -38.976  13.352  39.254  0.00  0.00      CHA1  
ATOM   1706  HA  GLU C 133     -39.921  13.110  38.791  0.00  0.00      CHA1  
ATOM   1707  CB  GLU C 133     -38.401  11.952  39.617  0.00  0.00      CHA1  
ATOM   1708  HB1 GLU C 133     -38.957  11.394  40.401  0.00  0.00      CHA1  
ATOM   1709  HB2 GLU C 133     -38.571  11.163  38.853  0.00  0.00      CHA1  
ATOM   1710  CG  GLU C 133     -36.843  12.000  40.011  0.00  0.00      CHA1  
ATOM   1711  HG1 GLU C 133     -36.563  12.881  40.628  0.00  0.00      CHA1  
ATOM   1712  HG2 GLU C 133     -36.651  11.100  40.635  0.00  0.00      CHA1  
ATOM   1713  CD  GLU C 133     -35.740  11.904  38.880  0.00  0.00      CHA1  
ATOM   1714  OE1 GLU C 133     -35.963  12.426  37.787  0.00  0.00      CHA1  
ATOM   1715  OE2 GLU C 133     -34.651  11.336  39.119  0.00  0.00      CHA1  
ATOM   1716  C   GLU C 133     -39.174  14.190  40.478  0.00  0.00      CHA1  
ATOM   1717  O   GLU C 133     -38.760  15.357  40.591  0.00  0.00      CHA1  
ATOM   1718  N   ASN C 134     -39.754  13.663  41.573  0.00  0.00      CHA1  
ATOM   1719  HN  ASN C 134     -40.068  12.717  41.591  0.00  0.00      CHA1  
ATOM   1720  CA  ASN C 134     -40.012  14.465  42.722  0.00  0.00      CHA1  
ATOM   1721  HA  ASN C 134     -40.192  15.488  42.427  0.00  0.00      CHA1  
ATOM   1722  CB  ASN C 134     -41.181  13.992  43.603  0.00  0.00      CHA1  
ATOM   1723  HB1 ASN C 134     -41.921  13.518  42.923  0.00  0.00      CHA1  
ATOM   1724  HB2 ASN C 134     -40.777  13.356  44.419  0.00  0.00      CHA1  
ATOM   1725  CG  ASN C 134     -41.834  15.118  44.394  0.00  0.00      CHA1  
ATOM   1726  OD1 ASN C 134     -41.406  16.283  44.531  0.00  0.00      CHA1  
ATOM   1727  ND2 ASN C 134     -42.976  14.725  45.084  0.00  0.00      CHA1  
ATOM   1728 HD21 ASN C 134     -43.519  13.922  44.838  0.00  0.00      CHA1  
ATOM   1729 HD22 ASN C 134     -43.560  15.391  45.548  0.00  0.00      CHA1  
ATOM   1730  C   ASN C 134     -38.711  14.624  43.644  0.00  0.00      CHA1  
ATOM   1731  O   ASN C 134     -37.830  13.777  43.593  0.00  0.00      CHA1  
ATOM   1732  N   GLY C 135     -38.692  15.676  44.581  0.00  0.00      CHA1  
ATOM   1733  HN  GLY C 135     -39.572  16.114  44.747  0.00  0.00      CHA1  
ATOM   1734  CA  GLY C 135     -37.633  15.923  45.527  0.00  0.00      CHA1  
ATOM   1735  HA1 GLY C 135     -37.348  16.961  45.613  0.00  0.00      CHA1  
ATOM   1736  HA2 GLY C 135     -36.753  15.378  45.219  0.00  0.00      CHA1  
ATOM   1737  C   GLY C 135     -38.112  15.457  46.892  0.00  0.00      CHA1  
ATOM   1738  O   GLY C 135     -39.294  15.282  47.135  0.00  0.00      CHA1  
ATOM   1739  N   ALA C 136     -37.200  15.314  47.787  0.00  0.00      CHA1  
ATOM   1740  HN  ALA C 136     -36.220  15.465  47.689  0.00  0.00      CHA1  
ATOM   1741  CA  ALA C 136     -37.540  14.580  49.045  0.00  0.00      CHA1  
ATOM   1742  HA  ALA C 136     -38.458  15.026  49.397  0.00  0.00      CHA1  
ATOM   1743  CB  ALA C 136     -37.388  13.045  48.923  0.00  0.00      CHA1  
ATOM   1744  HB1 ALA C 136     -37.641  12.423  49.809  0.00  0.00      CHA1  
ATOM   1745  HB2 ALA C 136     -38.043  12.674  48.106  0.00  0.00      CHA1  
ATOM   1746  HB3 ALA C 136     -36.368  12.799  48.558  0.00  0.00      CHA1  
ATOM   1747  C   ALA C 136     -36.520  14.973  50.063  0.00  0.00      CHA1  
ATOM   1748  O   ALA C 136     -35.450  15.386  49.607  0.00  0.00      CHA1  
ATOM   1749  N   HYP C 137     -36.739  14.868  51.354  0.00  0.00      CHA1  
ATOM   1750  CD  HYP C 137     -38.067  14.624  51.923  0.00  0.00      CHA1  
ATOM   1751  HD1 HYP C 137     -38.291  13.570  51.654  0.00  0.00      CHA1  
ATOM   1752  HD2 HYP C 137     -38.809  15.354  51.534  0.00  0.00      CHA1  
ATOM   1753  CA  HYP C 137     -35.675  14.773  52.327  0.00  0.00      CHA1  
ATOM   1754  HA  HYP C 137     -34.914  14.058  52.049  0.00  0.00      CHA1  
ATOM   1755  CB  HYP C 137     -36.420  14.361  53.646  0.00  0.00      CHA1  
ATOM   1756  HB1 HYP C 137     -35.900  14.820  54.514  0.00  0.00      CHA1  
ATOM   1757  HB2 HYP C 137     -36.418  13.250  53.656  0.00  0.00      CHA1  
ATOM   1758  CG  HYP C 137     -37.849  14.896  53.427  0.00  0.00      CHA1  
ATOM   1759  HG  HYP C 137     -38.568  14.328  54.055  0.00  0.00      CHA1  
ATOM   1760  OE  HYP C 137     -37.959  16.320  53.697  0.00  0.00      CHA1  
ATOM   1761  HE  HYP C 137     -37.198  16.842  53.432  0.00  0.00      CHA1  
ATOM   1762  C   HYP C 137     -34.912  16.064  52.452  0.00  0.00      CHA1  
ATOM   1763  O   HYP C 137     -35.383  17.027  53.090  0.00  0.00      CHA1  
ATOM   1764  N   GLY C 138     -33.706  16.187  51.890  0.00  0.00      CHA1  
ATOM   1765  HN  GLY C 138     -33.328  15.460  51.321  0.00  0.00      CHA1  
ATOM   1766  CA  GLY C 138     -32.734  17.149  52.332  0.00  0.00      CHA1  
ATOM   1767  HA1 GLY C 138     -33.271  18.086  52.361  0.00  0.00      CHA1  
ATOM   1768  HA2 GLY C 138     -32.036  17.156  51.507  0.00  0.00      CHA1  
ATOM   1769  C   GLY C 138     -31.951  16.802  53.540  0.00  0.00      CHA1  
ATOM   1770  O   GLY C 138     -32.090  15.706  54.085  0.00  0.00      CHA1  
ATOM   1771  N   GLN C 139     -31.174  17.821  54.043  0.00  0.00      CHA1  
ATOM   1772  HN  GLN C 139     -31.021  18.610  53.453  0.00  0.00      CHA1  
ATOM   1773  CA  GLN C 139     -30.391  17.736  55.273  0.00  0.00      CHA1  
ATOM   1774  HA  GLN C 139     -30.132  16.690  55.333  0.00  0.00      CHA1  
ATOM   1775  CB  GLN C 139     -29.128  18.595  55.339  0.00  0.00      CHA1  
ATOM   1776  HB1 GLN C 139     -29.466  19.649  55.436  0.00  0.00      CHA1  
ATOM   1777  HB2 GLN C 139     -28.661  18.380  56.324  0.00  0.00      CHA1  
ATOM   1778  CG  GLN C 139     -28.213  18.539  54.090  0.00  0.00      CHA1  
ATOM   1779  HG1 GLN C 139     -28.547  19.356  53.415  0.00  0.00      CHA1  
ATOM   1780  HG2 GLN C 139     -27.198  18.821  54.443  0.00  0.00      CHA1  
ATOM   1781  CD  GLN C 139     -28.146  17.159  53.395  0.00  0.00      CHA1  
ATOM   1782  OE1 GLN C 139     -27.546  16.251  53.978  0.00  0.00      CHA1  
ATOM   1783  NE2 GLN C 139     -28.687  17.004  52.197  0.00  0.00      CHA1  
ATOM   1784 HE21 GLN C 139     -28.117  16.432  51.607  0.00  0.00      CHA1  
ATOM   1785 HE22 GLN C 139     -29.157  17.794  51.804  0.00  0.00      CHA1  
ATOM   1786  C   GLN C 139     -31.430  17.860  56.450  0.00  0.00      CHA1  
ATOM   1787  O   GLN C 139     -32.393  18.606  56.342  0.00  0.00      CHA1  
ATOM   1788  N   MET C 140     -31.179  17.026  57.500  0.00  0.00      CHA1  
ATOM   1789  HN  MET C 140     -30.383  16.434  57.398  0.00  0.00      CHA1  
ATOM   1790  CA  MET C 140     -32.209  16.631  58.464  0.00  0.00      CHA1  
ATOM   1791  HA  MET C 140     -32.939  17.426  58.432  0.00  0.00      CHA1  
ATOM   1792  CB  MET C 140     -33.034  15.256  58.118  0.00  0.00      CHA1  
ATOM   1793  HB1 MET C 140     -33.287  15.169  57.039  0.00  0.00      CHA1  
ATOM   1794  HB2 MET C 140     -32.255  14.464  58.147  0.00  0.00      CHA1  
ATOM   1795  CG  MET C 140     -34.316  14.786  58.851  0.00  0.00      CHA1  
ATOM   1796  HG1 MET C 140     -34.870  15.734  59.019  0.00  0.00      CHA1  
ATOM   1797  HG2 MET C 140     -34.819  14.108  58.128  0.00  0.00      CHA1  
ATOM   1798  SD  MET C 140     -34.087  14.017  60.515  0.00  0.00      CHA1  
ATOM   1799  CE  MET C 140     -35.687  14.509  61.202  0.00  0.00      CHA1  
ATOM   1800  HE1 MET C 140     -35.973  15.564  61.004  0.00  0.00      CHA1  
ATOM   1801  HE2 MET C 140     -36.447  14.048  60.537  0.00  0.00      CHA1  
ATOM   1802  HE3 MET C 140     -35.605  14.196  62.265  0.00  0.00      CHA1  
ATOM   1803  C   MET C 140     -31.641  16.434  59.821  0.00  0.00      CHA1  
ATOM   1804  O   MET C 140     -30.524  15.876  60.105  0.00  0.00      CHA1  
ATOM   1805  N   GLY C 141     -32.272  17.042  60.786  0.00  0.00      CHA1  
ATOM   1806  HN  GLY C 141     -33.168  17.478  60.777  0.00  0.00      CHA1  
ATOM   1807  CA  GLY C 141     -31.648  16.983  62.109  0.00  0.00      CHA1  
ATOM   1808  HA1 GLY C 141     -30.951  16.196  62.355  0.00  0.00      CHA1  
ATOM   1809  HA2 GLY C 141     -32.491  16.883  62.777  0.00  0.00      CHA1  
ATOM   1810  C   GLY C 141     -30.895  18.148  62.717  0.00  0.00      CHA1  
ATOM   1811  O   GLY C 141     -30.495  18.007  63.865  0.00  0.00      CHA1  
ATOM   1812  N   PRO C 142     -30.673  19.372  62.161  0.00  0.00      CHA1  
ATOM   1813  CD  PRO C 142     -30.676  19.686  60.727  0.00  0.00      CHA1  
ATOM   1814  HD1 PRO C 142     -31.759  19.789  60.500  0.00  0.00      CHA1  
ATOM   1815  HD2 PRO C 142     -30.204  18.826  60.206  0.00  0.00      CHA1  
ATOM   1816  CA  PRO C 142     -30.082  20.497  62.802  0.00  0.00      CHA1  
ATOM   1817  HA  PRO C 142     -29.026  20.307  62.677  0.00  0.00      CHA1  
ATOM   1818  CB  PRO C 142     -30.388  21.650  61.781  0.00  0.00      CHA1  
ATOM   1819  HB1 PRO C 142     -29.708  22.512  61.949  0.00  0.00      CHA1  
ATOM   1820  HB2 PRO C 142     -31.458  21.947  61.828  0.00  0.00      CHA1  
ATOM   1821  CG  PRO C 142     -29.988  20.963  60.469  0.00  0.00      CHA1  
ATOM   1822  HG1 PRO C 142     -28.905  20.757  60.334  0.00  0.00      CHA1  
ATOM   1823  HG2 PRO C 142     -30.361  21.391  59.514  0.00  0.00      CHA1  
ATOM   1824  C   PRO C 142     -30.385  20.898  64.245  0.00  0.00      CHA1  
ATOM   1825  O   PRO C 142     -31.542  20.795  64.667  0.00  0.00      CHA1  
ATOM   1826  N   ARG C 143     -29.412  21.394  65.049  0.00  0.00      CHA1  
ATOM   1827  HN  ARG C 143     -28.541  21.712  64.683  0.00  0.00      CHA1  
ATOM   1828  CA  ARG C 143     -29.574  21.775  66.395  0.00  0.00      CHA1  
ATOM   1829  HA  ARG C 143     -30.634  21.893  66.565  0.00  0.00      CHA1  
ATOM   1830  CB  ARG C 143     -29.205  20.575  67.358  0.00  0.00      CHA1  
ATOM   1831  HB1 ARG C 143     -29.777  20.802  68.283  0.00  0.00      CHA1  
ATOM   1832  HB2 ARG C 143     -29.767  19.701  66.965  0.00  0.00      CHA1  
ATOM   1833  CG  ARG C 143     -27.766  20.254  67.701  0.00  0.00      CHA1  
ATOM   1834  HG1 ARG C 143     -27.136  21.161  67.825  0.00  0.00      CHA1  
ATOM   1835  HG2 ARG C 143     -27.749  19.780  68.705  0.00  0.00      CHA1  
ATOM   1836  CD  ARG C 143     -27.173  19.160  66.761  0.00  0.00      CHA1  
ATOM   1837  HD1 ARG C 143     -27.646  18.191  67.031  0.00  0.00      CHA1  
ATOM   1838  HD2 ARG C 143     -27.267  19.372  65.675  0.00  0.00      CHA1  
ATOM   1839  NE  ARG C 143     -25.755  19.243  67.178  0.00  0.00      CHA1  
ATOM   1840  HE  ARG C 143     -25.410  19.959  67.785  0.00  0.00      CHA1  
ATOM   1841  CZ  ARG C 143     -24.810  18.418  66.856  0.00  0.00      CHA1  
ATOM   1842  NH1 ARG C 143     -23.579  18.761  67.076  0.00  0.00      CHA1  
ATOM   1843 HH11 ARG C 143     -22.820  18.465  66.497  0.00  0.00      CHA1  
ATOM   1844 HH12 ARG C 143     -23.506  19.611  67.598  0.00  0.00      CHA1  
ATOM   1845  NH2 ARG C 143     -24.986  17.308  66.170  0.00  0.00      CHA1  
ATOM   1846 HH21 ARG C 143     -24.227  16.696  66.388  0.00  0.00      CHA1  
ATOM   1847 HH22 ARG C 143     -25.903  16.965  66.374  0.00  0.00      CHA1  
ATOM   1848  C   ARG C 143     -28.770  23.054  66.787  0.00  0.00      CHA1  
ATOM   1849  O   ARG C 143     -27.683  23.364  66.278  0.00  0.00      CHA1  
ATOM   1850  N   GLY C 144     -29.335  23.704  67.827  0.00  0.00      CHA1  
ATOM   1851  HN  GLY C 144     -30.246  23.363  68.044  0.00  0.00      CHA1  
ATOM   1852  CA  GLY C 144     -28.686  24.649  68.772  0.00  0.00      CHA1  
ATOM   1853  HA1 GLY C 144     -29.381  25.469  68.875  0.00  0.00      CHA1  
ATOM   1854  HA2 GLY C 144     -27.694  24.964  68.486  0.00  0.00      CHA1  
ATOM   1855  C   GLY C 144     -28.420  23.954  70.130  0.00  0.00      CHA1  
ATOM   1856  O   GLY C 144     -27.421  23.255  70.365  0.00  0.00      CHA1  
ATOM   1857  N   LEU C 145     -29.392  24.164  71.027  0.00  0.00      CHA1  
ATOM   1858  HN  LEU C 145     -30.072  24.872  70.855  0.00  0.00      CHA1  
ATOM   1859  CA  LEU C 145     -29.541  23.561  72.273  0.00  0.00      CHA1  
ATOM   1860  HA  LEU C 145     -28.733  22.942  72.635  0.00  0.00      CHA1  
ATOM   1861  CB  LEU C 145     -29.504  24.704  73.361  0.00  0.00      CHA1  
ATOM   1862  HB1 LEU C 145     -28.480  25.134  73.317  0.00  0.00      CHA1  
ATOM   1863  HB2 LEU C 145     -30.176  25.556  73.120  0.00  0.00      CHA1  
ATOM   1864  CG  LEU C 145     -29.701  24.291  74.797  0.00  0.00      CHA1  
ATOM   1865  HG  LEU C 145     -30.627  23.695  74.941  0.00  0.00      CHA1  
ATOM   1866  CD1 LEU C 145     -28.503  23.475  75.317  0.00  0.00      CHA1  
ATOM   1867 HD11 LEU C 145     -28.087  22.847  74.499  0.00  0.00      CHA1  
ATOM   1868 HD12 LEU C 145     -27.685  24.114  75.713  0.00  0.00      CHA1  
ATOM   1869 HD13 LEU C 145     -28.649  22.839  76.216  0.00  0.00      CHA1  
ATOM   1870  CD2 LEU C 145     -29.805  25.480  75.789  0.00  0.00      CHA1  
ATOM   1871 HD21 LEU C 145     -28.893  26.113  75.752  0.00  0.00      CHA1  
ATOM   1872 HD22 LEU C 145     -30.778  25.950  75.530  0.00  0.00      CHA1  
ATOM   1873 HD23 LEU C 145     -30.006  25.201  76.845  0.00  0.00      CHA1  
ATOM   1874  C   LEU C 145     -30.779  22.806  72.247  0.00  0.00      CHA1  
ATOM   1875  O   LEU C 145     -31.789  23.449  72.393  0.00  0.00      CHA1  
ATOM   1876  N   HYP C 146     -30.949  21.443  72.034  0.00  0.00      CHA1  
ATOM   1877  CD  HYP C 146     -29.882  20.680  71.449  0.00  0.00      CHA1  
ATOM   1878  HD1 HYP C 146     -30.033  20.899  70.370  0.00  0.00      CHA1  
ATOM   1879  HD2 HYP C 146     -28.901  21.025  71.840  0.00  0.00      CHA1  
ATOM   1880  CA  HYP C 146     -32.210  20.771  71.853  0.00  0.00      CHA1  
ATOM   1881  HA  HYP C 146     -32.780  21.210  71.048  0.00  0.00      CHA1  
ATOM   1882  CB  HYP C 146     -31.767  19.326  71.481  0.00  0.00      CHA1  
ATOM   1883  HB1 HYP C 146     -31.953  19.229  70.390  0.00  0.00      CHA1  
ATOM   1884  HB2 HYP C 146     -32.350  18.501  71.944  0.00  0.00      CHA1  
ATOM   1885  CG  HYP C 146     -30.311  19.205  71.710  0.00  0.00      CHA1  
ATOM   1886  HG  HYP C 146     -30.177  19.099  72.808  0.00  0.00      CHA1  
ATOM   1887  OE  HYP C 146     -29.620  18.247  70.830  0.00  0.00      CHA1  
ATOM   1888  HE  HYP C 146     -28.684  18.460  70.807  0.00  0.00      CHA1  
ATOM   1889  C   HYP C 146     -32.962  20.838  73.077  0.00  0.00      CHA1  
ATOM   1890  O   HYP C 146     -34.151  21.046  73.091  0.00  0.00      CHA1  
ATOM   1891  N   GLY C 147     -32.354  20.687  74.247  0.00  0.00      CHA1  
ATOM   1892  HN  GLY C 147     -31.381  20.476  74.310  0.00  0.00      CHA1  
ATOM   1893  CA  GLY C 147     -32.972  20.977  75.554  0.00  0.00      CHA1  
ATOM   1894  HA1 GLY C 147     -32.293  20.513  76.254  0.00  0.00      CHA1  
ATOM   1895  HA2 GLY C 147     -33.975  20.579  75.516  0.00  0.00      CHA1  
ATOM   1896  C   GLY C 147     -33.029  22.528  75.784  0.00  0.00      CHA1  
ATOM   1897  O   GLY C 147     -33.276  23.330  74.887  0.00  0.00      CHA1  
ATOM   1898  N   GLU C 148     -32.842  22.824  77.124  0.00  0.00      CHA1  
ATOM   1899  HN  GLU C 148     -32.607  22.011  77.651  0.00  0.00      CHA1  
ATOM   1900  CA  GLU C 148     -32.866  24.162  77.691  0.00  0.00      CHA1  
ATOM   1901  HA  GLU C 148     -32.438  24.857  76.984  0.00  0.00      CHA1  
ATOM   1902  CB  GLU C 148     -34.367  24.442  77.856  0.00  0.00      CHA1  
ATOM   1903  HB1 GLU C 148     -34.856  24.175  76.895  0.00  0.00      CHA1  
ATOM   1904  HB2 GLU C 148     -34.645  23.650  78.585  0.00  0.00      CHA1  
ATOM   1905  CG  GLU C 148     -34.839  25.921  78.196  0.00  0.00      CHA1  
ATOM   1906  HG1 GLU C 148     -35.433  26.203  77.300  0.00  0.00      CHA1  
ATOM   1907  HG2 GLU C 148     -35.582  25.996  79.018  0.00  0.00      CHA1  
ATOM   1908  CD  GLU C 148     -33.822  26.999  78.498  0.00  0.00      CHA1  
ATOM   1909  OE1 GLU C 148     -33.052  27.433  77.622  0.00  0.00      CHA1  
ATOM   1910  OE2 GLU C 148     -33.697  27.340  79.723  0.00  0.00      CHA1  
ATOM   1911  C   GLU C 148     -31.978  24.169  78.999  0.00  0.00      CHA1  
ATOM   1912  O   GLU C 148     -31.292  23.169  79.165  0.00  0.00      CHA1  
ATOM   1913  N   ARG C 149     -31.810  25.237  79.824  0.00  0.00      CHA1  
ATOM   1914  HN  ARG C 149     -32.301  26.083  79.633  0.00  0.00      CHA1  
ATOM   1915  CA  ARG C 149     -30.956  25.218  81.091  0.00  0.00      CHA1  
ATOM   1916  HA  ARG C 149     -29.943  24.965  80.814  0.00  0.00      CHA1  
ATOM   1917  CB  ARG C 149     -30.810  26.582  81.862  0.00  0.00      CHA1  
ATOM   1918  HB1 ARG C 149     -31.804  27.052  82.025  0.00  0.00      CHA1  
ATOM   1919  HB2 ARG C 149     -30.372  26.491  82.879  0.00  0.00      CHA1  
ATOM   1920  CG  ARG C 149     -29.887  27.635  81.172  0.00  0.00      CHA1  
ATOM   1921  HG1 ARG C 149     -29.829  28.600  81.720  0.00  0.00      CHA1  
ATOM   1922  HG2 ARG C 149     -28.892  27.140  81.183  0.00  0.00      CHA1  
ATOM   1923  CD  ARG C 149     -30.379  27.947  79.741  0.00  0.00      CHA1  
ATOM   1924  HD1 ARG C 149     -30.485  27.050  79.094  0.00  0.00      CHA1  
ATOM   1925  HD2 ARG C 149     -31.337  28.504  79.825  0.00  0.00      CHA1  
ATOM   1926  NE  ARG C 149     -29.364  28.831  79.115  0.00  0.00      CHA1  
ATOM   1927  HE  ARG C 149     -28.503  29.001  79.594  0.00  0.00      CHA1  
ATOM   1928  CZ  ARG C 149     -29.379  29.161  77.785  0.00  0.00      CHA1  
ATOM   1929  NH1 ARG C 149     -30.444  28.822  77.039  0.00  0.00      CHA1  
ATOM   1930 HH11 ARG C 149     -30.503  28.973  76.052  0.00  0.00      CHA1  
ATOM   1931 HH12 ARG C 149     -31.266  28.475  77.490  0.00  0.00      CHA1  
ATOM   1932  NH2 ARG C 149     -28.289  29.630  77.237  0.00  0.00      CHA1  
ATOM   1933 HH21 ARG C 149     -28.335  29.644  76.238  0.00  0.00      CHA1  
ATOM   1934 HH22 ARG C 149     -27.624  30.124  77.798  0.00  0.00      CHA1  
ATOM   1935  C   ARG C 149     -31.554  24.231  82.117  0.00  0.00      CHA1  
ATOM   1936  O   ARG C 149     -32.705  24.376  82.498  0.00  0.00      CHA1  
ATOM   1937  N   GLY C 150     -30.726  23.261  82.653  0.00  0.00      CHA1  
ATOM   1938  HN  GLY C 150     -29.748  23.258  82.459  0.00  0.00      CHA1  
ATOM   1939  CA  GLY C 150     -31.166  22.171  83.503  0.00  0.00      CHA1  
ATOM   1940  HA1 GLY C 150     -30.368  21.463  83.673  0.00  0.00      CHA1  
ATOM   1941  HA2 GLY C 150     -31.936  21.595  83.011  0.00  0.00      CHA1  
ATOM   1942  C   GLY C 150     -31.708  22.499  84.816  0.00  0.00      CHA1  
ATOM   1943  O   GLY C 150     -30.919  22.310  85.751  0.00  0.00      CHA1  
ATOM   1944  N   ARG C 151     -32.981  23.002  85.020  0.00  0.00      CHA1  
ATOM   1945  HN  ARG C 151     -33.556  23.227  84.238  0.00  0.00      CHA1  
ATOM   1946  CA  ARG C 151     -33.522  23.359  86.326  0.00  0.00      CHA1  
ATOM   1947  HA  ARG C 151     -32.653  23.889  86.688  0.00  0.00      CHA1  
ATOM   1948  CB  ARG C 151     -34.664  24.478  86.322  0.00  0.00      CHA1  
ATOM   1949  HB1 ARG C 151     -35.410  24.094  85.593  0.00  0.00      CHA1  
ATOM   1950  HB2 ARG C 151     -35.180  24.531  87.304  0.00  0.00      CHA1  
ATOM   1951  CG  ARG C 151     -34.140  25.884  85.981  0.00  0.00      CHA1  
ATOM   1952  HG1 ARG C 151     -33.532  26.233  86.842  0.00  0.00      CHA1  
ATOM   1953  HG2 ARG C 151     -33.378  25.875  85.173  0.00  0.00      CHA1  
ATOM   1954  CD  ARG C 151     -35.160  26.920  85.685  0.00  0.00      CHA1  
ATOM   1955  HD1 ARG C 151     -35.865  27.023  86.537  0.00  0.00      CHA1  
ATOM   1956  HD2 ARG C 151     -34.648  27.876  85.444  0.00  0.00      CHA1  
ATOM   1957  NE  ARG C 151     -35.848  26.508  84.399  0.00  0.00      CHA1  
ATOM   1958  HE  ARG C 151     -35.358  26.508  83.527  0.00  0.00      CHA1  
ATOM   1959  CZ  ARG C 151     -37.115  26.171  84.241  0.00  0.00      CHA1  
ATOM   1960  NH1 ARG C 151     -37.983  25.716  85.135  0.00  0.00      CHA1  
ATOM   1961 HH11 ARG C 151     -38.923  25.544  84.844  0.00  0.00      CHA1  
ATOM   1962 HH12 ARG C 151     -37.938  25.785  86.132  0.00  0.00      CHA1  
ATOM   1963  NH2 ARG C 151     -37.523  26.099  82.975  0.00  0.00      CHA1  
ATOM   1964 HH21 ARG C 151     -38.378  25.602  82.826  0.00  0.00      CHA1  
ATOM   1965 HH22 ARG C 151     -37.226  26.835  82.366  0.00  0.00      CHA1  
ATOM   1966  C   ARG C 151     -33.816  22.150  87.289  0.00  0.00      CHA1  
ATOM   1967  O   ARG C 151     -32.855  21.788  87.953  0.00  0.00      CHA1  
ATOM   1968  N   HYP C 152     -35.053  21.593  87.495  0.00  0.00      CHA1  
ATOM   1969  CD  HYP C 152     -36.247  21.562  86.574  0.00  0.00      CHA1  
ATOM   1970  HD1 HYP C 152     -37.113  22.110  87.003  0.00  0.00      CHA1  
ATOM   1971  HD2 HYP C 152     -35.933  21.962  85.586  0.00  0.00      CHA1  
ATOM   1972  CA  HYP C 152     -35.155  20.467  88.449  0.00  0.00      CHA1  
ATOM   1973  HA  HYP C 152     -34.340  19.777  88.283  0.00  0.00      CHA1  
ATOM   1974  CB  HYP C 152     -36.464  19.781  88.139  0.00  0.00      CHA1  
ATOM   1975  HB1 HYP C 152     -37.269  20.302  88.698  0.00  0.00      CHA1  
ATOM   1976  HB2 HYP C 152     -36.493  18.717  88.459  0.00  0.00      CHA1  
ATOM   1977  CG  HYP C 152     -36.739  20.061  86.635  0.00  0.00      CHA1  
ATOM   1978  HG  HYP C 152     -37.815  19.851  86.450  0.00  0.00      CHA1  
ATOM   1979  OE  HYP C 152     -35.846  19.265  85.835  0.00  0.00      CHA1  
ATOM   1980  HE  HYP C 152     -36.205  19.169  84.950  0.00  0.00      CHA1  
ATOM   1981  C   HYP C 152     -35.049  20.958  89.910  0.00  0.00      CHA1  
ATOM   1982  O   HYP C 152     -34.295  20.399  90.727  0.00  0.00      CHA1  
ATOM   1983  N   GLY C 153     -35.836  21.984  90.248  0.00  0.00      CHA1  
ATOM   1984  HN  GLY C 153     -36.557  22.233  89.607  0.00  0.00      CHA1  
ATOM   1985  CA  GLY C 153     -35.766  22.752  91.539  0.00  0.00      CHA1  
ATOM   1986  HA1 GLY C 153     -36.115  23.767  91.421  0.00  0.00      CHA1  
ATOM   1987  HA2 GLY C 153     -34.781  22.739  91.982  0.00  0.00      CHA1  
ATOM   1988  C   GLY C 153     -36.668  22.080  92.524  0.00  0.00      CHA1  
ATOM   1989  O   GLY C 153     -37.605  22.707  93.136  0.00  0.00      CHA1  
ATOM   1990  N   ALA C 154     -36.438  20.754  92.753  0.00  0.00      CHA1  
ATOM   1991  HN  ALA C 154     -35.740  20.298  92.207  0.00  0.00      CHA1  
ATOM   1992  CA  ALA C 154     -37.026  19.892  93.701  0.00  0.00      CHA1  
ATOM   1993  HA  ALA C 154     -37.858  20.340  94.224  0.00  0.00      CHA1  
ATOM   1994  CB  ALA C 154     -37.357  18.514  93.096  0.00  0.00      CHA1  
ATOM   1995  HB1 ALA C 154     -38.038  18.644  92.228  0.00  0.00      CHA1  
ATOM   1996  HB2 ALA C 154     -36.441  18.041  92.681  0.00  0.00      CHA1  
ATOM   1997  HB3 ALA C 154     -37.776  17.882  93.908  0.00  0.00      CHA1  
ATOM   1998  C   ALA C 154     -36.053  19.545  94.819  0.00  0.00      CHA1  
ATOM   1999  O   ALA C 154     -34.918  19.198  94.657  0.00  0.00      CHA1  
ATOM   2000  N   PRO C 155     -36.330  19.766  96.095  0.00  0.00      CHA1  
ATOM   2001  CD  PRO C 155     -37.638  20.125  96.655  0.00  0.00      CHA1  
ATOM   2002  HD1 PRO C 155     -38.347  19.337  96.322  0.00  0.00      CHA1  
ATOM   2003  HD2 PRO C 155     -37.889  21.146  96.297  0.00  0.00      CHA1  
ATOM   2004  CA  PRO C 155     -35.368  19.367  97.184  0.00  0.00      CHA1  
ATOM   2005  HA  PRO C 155     -34.374  19.723  96.955  0.00  0.00      CHA1  
ATOM   2006  CB  PRO C 155     -35.990  19.974  98.501  0.00  0.00      CHA1  
ATOM   2007  HB1 PRO C 155     -35.666  21.035  98.563  0.00  0.00      CHA1  
ATOM   2008  HB2 PRO C 155     -35.657  19.420  99.404  0.00  0.00      CHA1  
ATOM   2009  CG  PRO C 155     -37.479  19.963  98.161  0.00  0.00      CHA1  
ATOM   2010  HG1 PRO C 155     -37.879  20.834  98.722  0.00  0.00      CHA1  
ATOM   2011  HG2 PRO C 155     -38.074  19.113  98.558  0.00  0.00      CHA1  
ATOM   2012  C   PRO C 155     -35.253  17.810  97.382  0.00  0.00      CHA1  
ATOM   2013  O   PRO C 155     -34.116  17.345  97.393  0.00  0.00      CHA1  
ATOM   2014  N   GLY C 156     -36.328  17.028  97.470  0.00  0.00      CHA1  
ATOM   2015  HN  GLY C 156     -37.217  17.470  97.568  0.00  0.00      CHA1  
ATOM   2016  CA  GLY C 156     -36.282  15.558  97.896  0.00  0.00      CHA1  
ATOM   2017  HA1 GLY C 156     -35.594  14.974  97.303  0.00  0.00      CHA1  
ATOM   2018  HA2 GLY C 156     -37.235  15.116  97.647  0.00  0.00      CHA1  
ATOM   2019  C   GLY C 156     -35.934  15.372  99.411  0.00  0.00      CHA1  
ATOM   2020  O   GLY C 156     -35.791  16.403 100.075  0.00  0.00      CHA1  
ATOM   2021  N   PRO C 157     -35.898  14.174  99.960  0.00  0.00      CHA1  
ATOM   2022  CD  PRO C 157     -36.166  12.873  99.270  0.00  0.00      CHA1  
ATOM   2023  HD1 PRO C 157     -35.539  12.804  98.355  0.00  0.00      CHA1  
ATOM   2024  HD2 PRO C 157     -37.245  12.775  99.025  0.00  0.00      CHA1  
ATOM   2025  CA  PRO C 157     -35.263  13.918 101.274  0.00  0.00      CHA1  
ATOM   2026  HA  PRO C 157     -35.671  14.585 102.019  0.00  0.00      CHA1  
ATOM   2027  CB  PRO C 157     -35.620  12.444 101.612  0.00  0.00      CHA1  
ATOM   2028  HB1 PRO C 157     -36.585  12.478 102.162  0.00  0.00      CHA1  
ATOM   2029  HB2 PRO C 157     -34.837  11.979 102.249  0.00  0.00      CHA1  
ATOM   2030  CG  PRO C 157     -35.873  11.690 100.256  0.00  0.00      CHA1  
ATOM   2031  HG1 PRO C 157     -36.677  10.948 100.448  0.00  0.00      CHA1  
ATOM   2032  HG2 PRO C 157     -34.989  11.066 100.003  0.00  0.00      CHA1  
ATOM   2033  C   PRO C 157     -33.837  14.220 101.054  0.00  0.00      CHA1  
ATOM   2034  O   PRO C 157     -33.251  13.810 100.084  0.00  0.00      CHA1  
ATOM   2035  N   ALA C 158     -33.248  14.996 101.976  0.00  0.00      CHA1  
ATOM   2036  HN  ALA C 158     -33.568  14.933 102.918  0.00  0.00      CHA1  
ATOM   2037  CA  ALA C 158     -32.058  15.766 101.730  0.00  0.00      CHA1  
ATOM   2038  HA  ALA C 158     -31.438  15.233 101.024  0.00  0.00      CHA1  
ATOM   2039  CB  ALA C 158     -32.474  17.155 101.068  0.00  0.00      CHA1  
ATOM   2040  HB1 ALA C 158     -31.548  17.756 100.944  0.00  0.00      CHA1  
ATOM   2041  HB2 ALA C 158     -33.117  17.026 100.171  0.00  0.00      CHA1  
ATOM   2042  HB3 ALA C 158     -33.220  17.712 101.675  0.00  0.00      CHA1  
ATOM   2043  C   ALA C 158     -31.222  15.949 102.998  0.00  0.00      CHA1  
ATOM   2044  O   ALA C 158     -31.225  15.054 103.895  0.00  0.00      CHA1  
ATOM   2045  N   GLY C 159     -30.399  17.035 103.040  0.00  0.00      CHA1  
ATOM   2046  HN  GLY C 159     -30.564  17.759 102.375  0.00  0.00      CHA1  
ATOM   2047  CA  GLY C 159     -29.385  17.285 103.997  0.00  0.00      CHA1  
ATOM   2048  HA1 GLY C 159     -28.943  18.227 103.710  0.00  0.00      CHA1  
ATOM   2049  HA2 GLY C 159     -28.672  16.473 104.013  0.00  0.00      CHA1  
ATOM   2050  C   GLY C 159     -29.893  17.476 105.411  0.00  0.00      CHA1  
ATOM   2051  O   GLY C 159     -31.088  17.501 105.659  0.00  0.00      CHA1  
ATOM   2052  N   ALA C 160     -28.980  17.608 106.395  0.00  0.00      CHA1  
ATOM   2053  HN  ALA C 160     -28.027  17.456 106.146  0.00  0.00      CHA1  
ATOM   2054  CA  ALA C 160     -29.338  18.093 107.699  0.00  0.00      CHA1  
ATOM   2055  HA  ALA C 160     -30.392  18.324 107.732  0.00  0.00      CHA1  
ATOM   2056  CB  ALA C 160     -29.103  17.023 108.806  0.00  0.00      CHA1  
ATOM   2057  HB1 ALA C 160     -28.028  16.830 109.015  0.00  0.00      CHA1  
ATOM   2058  HB2 ALA C 160     -29.592  17.356 109.746  0.00  0.00      CHA1  
ATOM   2059  HB3 ALA C 160     -29.528  16.061 108.446  0.00  0.00      CHA1  
ATOM   2060  C   ALA C 160     -28.626  19.357 108.138  0.00  0.00      CHA1  
ATOM   2061  O   ALA C 160     -28.403  20.241 107.329  0.00  0.00      CHA1  
ATOM   2062  N   ARG C 161     -28.520  19.616 109.451  0.00  0.00      CHA1  
ATOM   2063  HN  ARG C 161     -28.881  18.799 109.895  0.00  0.00      CHA1  
ATOM   2064  CA  ARG C 161     -27.982  20.819 110.122  0.00  0.00      CHA1  
ATOM   2065  HA  ARG C 161     -28.360  21.604 109.483  0.00  0.00      CHA1  
ATOM   2066  CB  ARG C 161     -28.425  21.124 111.590  0.00  0.00      CHA1  
ATOM   2067  HB1 ARG C 161     -28.193  20.270 112.261  0.00  0.00      CHA1  
ATOM   2068  HB2 ARG C 161     -27.711  21.877 111.986  0.00  0.00      CHA1  
ATOM   2069  CG  ARG C 161     -29.914  21.614 111.904  0.00  0.00      CHA1  
ATOM   2070  HG1 ARG C 161     -29.867  21.986 112.950  0.00  0.00      CHA1  
ATOM   2071  HG2 ARG C 161     -30.136  22.449 111.206  0.00  0.00      CHA1  
ATOM   2072  CD  ARG C 161     -30.949  20.498 112.004  0.00  0.00      CHA1  
ATOM   2073  HD1 ARG C 161     -30.355  19.639 112.382  0.00  0.00      CHA1  
ATOM   2074  HD2 ARG C 161     -31.903  20.686 112.541  0.00  0.00      CHA1  
ATOM   2075  NE  ARG C 161     -31.483  20.328 110.621  0.00  0.00      CHA1  
ATOM   2076  HE  ARG C 161     -31.284  21.037 109.944  0.00  0.00      CHA1  
ATOM   2077  CZ  ARG C 161     -31.794  19.166 110.079  0.00  0.00      CHA1  
ATOM   2078  NH1 ARG C 161     -31.734  18.051 110.838  0.00  0.00      CHA1  
ATOM   2079 HH11 ARG C 161     -32.173  17.243 110.444  0.00  0.00      CHA1  
ATOM   2080 HH12 ARG C 161     -31.803  17.937 111.829  0.00  0.00      CHA1  
ATOM   2081  NH2 ARG C 161     -32.374  19.096 108.899  0.00  0.00      CHA1  
ATOM   2082 HH21 ARG C 161     -32.766  18.198 108.698  0.00  0.00      CHA1  
ATOM   2083 HH22 ARG C 161     -32.746  19.873 108.391  0.00  0.00      CHA1  
ATOM   2084  C   ARG C 161     -26.492  20.791 109.963  0.00  0.00      CHA1  
ATOM   2085  O   ARG C 161     -25.772  20.252 110.805  0.00  0.00      CHA1  
ATOM   2086  N   GLY C 162     -26.052  21.390 108.850  0.00  0.00      CHA1  
ATOM   2087  HN  GLY C 162     -26.621  21.981 108.283  0.00  0.00      CHA1  
ATOM   2088  CA  GLY C 162     -24.656  21.294 108.373  0.00  0.00      CHA1  
ATOM   2089  HA1 GLY C 162     -24.457  21.649 107.373  0.00  0.00      CHA1  
ATOM   2090  HA2 GLY C 162     -24.352  20.266 108.507  0.00  0.00      CHA1  
ATOM   2091  C   GLY C 162     -23.574  21.993 109.226  0.00  0.00      CHA1  
ATOM   2092  O   GLY C 162     -22.477  21.552 109.474  0.00  0.00      CHA1  
ATOM   2093  N   ASN C 163     -24.064  23.090 109.807  0.00  0.00      CHA1  
ATOM   2094  HN  ASN C 163     -24.977  23.400 109.554  0.00  0.00      CHA1  
ATOM   2095  CA  ASN C 163     -23.228  24.021 110.524  0.00  0.00      CHA1  
ATOM   2096  HA  ASN C 163     -22.170  23.853 110.385  0.00  0.00      CHA1  
ATOM   2097  CB  ASN C 163     -23.571  25.537 110.245  0.00  0.00      CHA1  
ATOM   2098  HB1 ASN C 163     -24.677  25.605 110.167  0.00  0.00      CHA1  
ATOM   2099  HB2 ASN C 163     -23.213  26.351 110.911  0.00  0.00      CHA1  
ATOM   2100  CG  ASN C 163     -22.881  25.986 108.912  0.00  0.00      CHA1  
ATOM   2101  OD1 ASN C 163     -21.703  25.711 108.780  0.00  0.00      CHA1  
ATOM   2102  ND2 ASN C 163     -23.565  26.578 107.956  0.00  0.00      CHA1  
ATOM   2103 HD21 ASN C 163     -23.166  26.941 107.114  0.00  0.00      CHA1  
ATOM   2104 HD22 ASN C 163     -24.557  26.641 108.069  0.00  0.00      CHA1  
ATOM   2105  C   ASN C 163     -23.540  23.900 111.980  0.00  0.00      CHA1  
ATOM   2106  O   ASN C 163     -23.542  24.883 112.707  0.00  0.00      CHA1  
ATOM   2107  N   ASP C 164     -23.868  22.658 112.466  0.00  0.00      CHA1  
ATOM   2108  HN  ASP C 164     -23.897  21.862 111.866  0.00  0.00      CHA1  
ATOM   2109  CA  ASP C 164     -24.218  22.297 113.770  0.00  0.00      CHA1  
ATOM   2110  HA  ASP C 164     -24.942  23.020 114.117  0.00  0.00      CHA1  
ATOM   2111  CB  ASP C 164     -24.779  20.854 113.651  0.00  0.00      CHA1  
ATOM   2112  HB1 ASP C 164     -25.613  21.037 112.940  0.00  0.00      CHA1  
ATOM   2113  HB2 ASP C 164     -24.163  20.011 113.272  0.00  0.00      CHA1  
ATOM   2114  CG  ASP C 164     -25.356  20.405 114.969  0.00  0.00      CHA1  
ATOM   2115  OD1 ASP C 164     -25.591  19.155 115.078  0.00  0.00      CHA1  
ATOM   2116  OD2 ASP C 164     -25.754  21.271 115.793  0.00  0.00      CHA1  
ATOM   2117  C   ASP C 164     -23.095  22.340 114.739  0.00  0.00      CHA1  
ATOM   2118  O   ASP C 164     -22.564  21.306 115.172  0.00  0.00      CHA1  
ATOM   2119  N   GLY C 165     -22.644  23.571 115.114  0.00  0.00      CHA1  
ATOM   2120  HN  GLY C 165     -23.063  24.342 114.641  0.00  0.00      CHA1  
ATOM   2121  CA  GLY C 165     -21.392  23.766 115.861  0.00  0.00      CHA1  
ATOM   2122  HA1 GLY C 165     -20.762  24.389 115.243  0.00  0.00      CHA1  
ATOM   2123  HA2 GLY C 165     -20.941  22.811 116.090  0.00  0.00      CHA1  
ATOM   2124  C   GLY C 165     -21.560  24.549 117.167  0.00  0.00      CHA1  
ATOM   2125  O   GLY C 165     -20.572  24.587 117.914  0.00  0.00      CHA1  
ATOM   2126  N   ALA C 166     -22.768  25.189 117.328  0.00  0.00      CHA1  
ATOM   2127  HN  ALA C 166     -23.435  25.224 116.588  0.00  0.00      CHA1  
ATOM   2128  CA  ALA C 166     -23.089  25.992 118.538  0.00  0.00      CHA1  
ATOM   2129  HA  ALA C 166     -22.311  26.724 118.701  0.00  0.00      CHA1  
ATOM   2130  CB  ALA C 166     -24.398  26.709 118.308  0.00  0.00      CHA1  
ATOM   2131  HB1 ALA C 166     -25.194  25.964 118.094  0.00  0.00      CHA1  
ATOM   2132  HB2 ALA C 166     -24.735  27.220 119.235  0.00  0.00      CHA1  
ATOM   2133  HB3 ALA C 166     -24.315  27.345 117.401  0.00  0.00      CHA1  
ATOM   2134  C   ALA C 166     -23.129  25.116 119.783  0.00  0.00      CHA1  
ATOM   2135  O   ALA C 166     -23.563  23.957 119.802  0.00  0.00      CHA1  
ATOM   2136  N   THR C 167     -22.742  25.667 120.964  0.00  0.00      CHA1  
ATOM   2137  HN  THR C 167     -22.574  26.649 120.999  0.00  0.00      CHA1  
ATOM   2138  CA  THR C 167     -22.629  25.023 122.275  0.00  0.00      CHA1  
ATOM   2139  HA  THR C 167     -22.825  23.961 122.283  0.00  0.00      CHA1  
ATOM   2140  CB  THR C 167     -21.316  25.103 123.003  0.00  0.00      CHA1  
ATOM   2141  HB  THR C 167     -21.131  26.088 123.483  0.00  0.00      CHA1  
ATOM   2142  OG1 THR C 167     -20.237  24.969 122.086  0.00  0.00      CHA1  
ATOM   2143  HG1 THR C 167     -19.586  25.392 122.651  0.00  0.00      CHA1  
ATOM   2144  CG2 THR C 167     -21.141  23.985 124.044  0.00  0.00      CHA1  
ATOM   2145 HG21 THR C 167     -21.275  22.994 123.560  0.00  0.00      CHA1  
ATOM   2146 HG22 THR C 167     -20.111  24.053 124.455  0.00  0.00      CHA1  
ATOM   2147 HG23 THR C 167     -21.819  24.249 124.884  0.00  0.00      CHA1  
ATOM   2148  C   THR C 167     -23.762  25.641 123.047  0.00  0.00      CHA1  
ATOM   2149  O   THR C 167     -23.607  26.231 124.135  0.00  0.00      CHA1  
ATOM   2150  N   GLY C 168     -25.056  25.553 122.677  0.00  0.00      CHA1  
ATOM   2151  HN  GLY C 168     -25.292  25.011 121.875  0.00  0.00      CHA1  
ATOM   2152  CA  GLY C 168     -26.284  25.874 123.367  0.00  0.00      CHA1  
ATOM   2153  HA1 GLY C 168     -26.431  25.197 124.195  0.00  0.00      CHA1  
ATOM   2154  HA2 GLY C 168     -27.037  25.736 122.605  0.00  0.00      CHA1  
ATOM   2155  C   GLY C 168     -26.485  27.239 124.015  0.00  0.00      CHA1  
ATOM   2156  O   GLY C 168     -25.818  28.271 123.685  0.00  0.00      CHA1  
ATOM   2157  N   ALA C 169     -27.496  27.280 124.950  0.00  0.00      CHA1  
ATOM   2158  HN  ALA C 169     -28.000  26.419 124.970  0.00  0.00      CHA1  
ATOM   2159  CA  ALA C 169     -27.897  28.413 125.831  0.00  0.00      CHA1  
ATOM   2160  HA  ALA C 169     -27.025  29.027 126.002  0.00  0.00      CHA1  
ATOM   2161  CB  ALA C 169     -29.047  29.164 125.210  0.00  0.00      CHA1  
ATOM   2162  HB1 ALA C 169     -28.543  29.578 124.310  0.00  0.00      CHA1  
ATOM   2163  HB2 ALA C 169     -29.895  28.486 124.974  0.00  0.00      CHA1  
ATOM   2164  HB3 ALA C 169     -29.446  29.958 125.876  0.00  0.00      CHA1  
ATOM   2165  C   ALA C 169     -28.433  27.691 127.145  0.00  0.00      CHA1  
ATOM   2166  O   ALA C 169     -28.458  26.461 127.280  0.00  0.00      CHA1  
ATOM   2167  N   ALA C 170     -28.506  28.512 128.267  0.00  0.00      CHA1  
ATOM   2168  HN  ALA C 170     -28.342  29.491 128.168  0.00  0.00      CHA1  
ATOM   2169  CA  ALA C 170     -28.830  27.952 129.519  0.00  0.00      CHA1  
ATOM   2170  HA  ALA C 170     -28.085  27.193 129.706  0.00  0.00      CHA1  
ATOM   2171  CB  ALA C 170     -28.497  29.077 130.549  0.00  0.00      CHA1  
ATOM   2172  HB1 ALA C 170     -27.423  29.361 130.520  0.00  0.00      CHA1  
ATOM   2173  HB2 ALA C 170     -29.152  29.971 130.478  0.00  0.00      CHA1  
ATOM   2174  HB3 ALA C 170     -28.683  28.566 131.518  0.00  0.00      CHA1  
ATOM   2175  C   ALA C 170     -30.219  27.348 129.663  0.00  0.00      CHA1  
ATOM   2176  O   ALA C 170     -31.199  28.031 129.303  0.00  0.00      CHA1  
ATOM   2177  N   GLY C 171     -30.394  26.136 130.255  0.00  0.00      CHA1  
ATOM   2178  HN  GLY C 171     -29.633  25.642 130.669  0.00  0.00      CHA1  
ATOM   2179  CA  GLY C 171     -31.742  25.516 130.509  0.00  0.00      CHA1  
ATOM   2180  HA1 GLY C 171     -31.617  24.454 130.666  0.00  0.00      CHA1  
ATOM   2181  HA2 GLY C 171     -32.312  25.560 129.593  0.00  0.00      CHA1  
ATOM   2182  C   GLY C 171     -32.458  26.052 131.668  0.00  0.00      CHA1  
ATOM   2183  O   GLY C 171     -31.881  26.846 132.508  0.00  0.00      CHA1  
ATOM   2184  N   PRO C 172     -33.728  25.723 131.767  0.00  0.00      CHA1  
ATOM   2185  CD  PRO C 172     -34.432  24.787 130.897  0.00  0.00      CHA1  
ATOM   2186  HD1 PRO C 172     -34.225  23.696 130.940  0.00  0.00      CHA1  
ATOM   2187  HD2 PRO C 172     -34.253  25.020 129.826  0.00  0.00      CHA1  
ATOM   2188  CA  PRO C 172     -34.618  26.327 132.742  0.00  0.00      CHA1  
ATOM   2189  HA  PRO C 172     -34.200  27.301 132.948  0.00  0.00      CHA1  
ATOM   2190  CB  PRO C 172     -35.974  26.221 132.016  0.00  0.00      CHA1  
ATOM   2191  HB1 PRO C 172     -36.051  27.012 131.240  0.00  0.00      CHA1  
ATOM   2192  HB2 PRO C 172     -36.897  26.217 132.635  0.00  0.00      CHA1  
ATOM   2193  CG  PRO C 172     -35.867  24.874 131.314  0.00  0.00      CHA1  
ATOM   2194  HG1 PRO C 172     -36.542  24.837 130.433  0.00  0.00      CHA1  
ATOM   2195  HG2 PRO C 172     -36.123  24.074 132.042  0.00  0.00      CHA1  
ATOM   2196  C   PRO C 172     -34.608  25.578 134.018  0.00  0.00      CHA1  
ATOM   2197  O   PRO C 172     -34.476  24.363 133.997  0.00  0.00      CHA1  
ATOM   2198  N   HYP C 173     -34.655  26.266 135.176  0.00  0.00      CHA1  
ATOM   2199  CD  HYP C 173     -34.382  27.743 135.336  0.00  0.00      CHA1  
ATOM   2200  HD1 HYP C 173     -33.391  28.036 134.927  0.00  0.00      CHA1  
ATOM   2201  HD2 HYP C 173     -35.129  28.211 134.659  0.00  0.00      CHA1  
ATOM   2202  CA  HYP C 173     -35.325  25.722 136.414  0.00  0.00      CHA1  
ATOM   2203  HA  HYP C 173     -36.143  25.069 136.147  0.00  0.00      CHA1  
ATOM   2204  CB  HYP C 173     -35.751  26.966 137.228  0.00  0.00      CHA1  
ATOM   2205  HB1 HYP C 173     -35.823  26.767 138.319  0.00  0.00      CHA1  
ATOM   2206  HB2 HYP C 173     -36.697  27.371 136.809  0.00  0.00      CHA1  
ATOM   2207  CG  HYP C 173     -34.736  28.105 136.763  0.00  0.00      CHA1  
ATOM   2208  HG  HYP C 173     -35.118  29.148 136.750  0.00  0.00      CHA1  
ATOM   2209  OE  HYP C 173     -33.646  28.075 137.639  0.00  0.00      CHA1  
ATOM   2210  HE  HYP C 173     -33.520  27.193 137.997  0.00  0.00      CHA1  
ATOM   2211  C   HYP C 173     -34.322  24.842 137.217  0.00  0.00      CHA1  
ATOM   2212  O   HYP C 173     -33.886  25.350 138.286  0.00  0.00      CHA1  
ATOM   2213  N   GLY C 174     -33.974  23.584 136.856  0.00  0.00      CHA1  
ATOM   2214  HN  GLY C 174     -34.439  23.228 136.049  0.00  0.00      CHA1  
ATOM   2215  CA  GLY C 174     -33.070  22.675 137.643  0.00  0.00      CHA1  
ATOM   2216  HA1 GLY C 174     -32.170  23.237 137.844  0.00  0.00      CHA1  
ATOM   2217  HA2 GLY C 174     -32.873  21.741 137.137  0.00  0.00      CHA1  
ATOM   2218  C   GLY C 174     -33.569  22.242 139.037  0.00  0.00      CHA1  
ATOM   2219  O   GLY C 174     -34.741  22.377 139.320  0.00  0.00      CHA1  
ATOM   2220  N   PRO C 175     -32.656  21.690 139.934  0.00  0.00      CHA1  
ATOM   2221  CD  PRO C 175     -31.291  21.220 139.679  0.00  0.00      CHA1  
ATOM   2222  HD1 PRO C 175     -30.497  21.847 139.221  0.00  0.00      CHA1  
ATOM   2223  HD2 PRO C 175     -31.297  20.301 139.055  0.00  0.00      CHA1  
ATOM   2224  CA  PRO C 175     -33.204  21.216 141.223  0.00  0.00      CHA1  
ATOM   2225  HA  PRO C 175     -34.169  20.748 141.096  0.00  0.00      CHA1  
ATOM   2226  CB  PRO C 175     -32.267  20.150 141.631  0.00  0.00      CHA1  
ATOM   2227  HB1 PRO C 175     -32.481  19.159 141.178  0.00  0.00      CHA1  
ATOM   2228  HB2 PRO C 175     -32.281  19.992 142.730  0.00  0.00      CHA1  
ATOM   2229  CG  PRO C 175     -30.887  20.706 141.096  0.00  0.00      CHA1  
ATOM   2230  HG1 PRO C 175     -30.124  19.899 141.090  0.00  0.00      CHA1  
ATOM   2231  HG2 PRO C 175     -30.614  21.604 141.691  0.00  0.00      CHA1  
ATOM   2232  C   PRO C 175     -33.247  22.291 142.265  0.00  0.00      CHA1  
ATOM   2233  O   PRO C 175     -32.585  23.301 142.096  0.00  0.00      CHA1  
ATOM   2234  N   THR C 176     -33.941  22.059 143.443  0.00  0.00      CHA1  
ATOM   2235  HN  THR C 176     -34.595  21.309 143.507  0.00  0.00      CHA1  
ATOM   2236  CA  THR C 176     -33.592  22.718 144.679  0.00  0.00      CHA1  
ATOM   2237  HA  THR C 176     -33.303  23.716 144.388  0.00  0.00      CHA1  
ATOM   2238  CB  THR C 176     -34.661  22.781 145.767  0.00  0.00      CHA1  
ATOM   2239  HB  THR C 176     -34.803  21.765 146.194  0.00  0.00      CHA1  
ATOM   2240  OG1 THR C 176     -35.925  23.112 145.217  0.00  0.00      CHA1  
ATOM   2241  HG1 THR C 176     -36.252  22.249 144.952  0.00  0.00      CHA1  
ATOM   2242  CG2 THR C 176     -34.245  23.921 146.614  0.00  0.00      CHA1  
ATOM   2243 HG21 THR C 176     -35.016  24.389 147.263  0.00  0.00      CHA1  
ATOM   2244 HG22 THR C 176     -33.301  23.632 147.124  0.00  0.00      CHA1  
ATOM   2245 HG23 THR C 176     -33.916  24.751 145.952  0.00  0.00      CHA1  
ATOM   2246  C   THR C 176     -32.408  21.905 145.293  0.00  0.00      CHA1  
ATOM   2247  O   THR C 176     -32.566  20.732 145.577  0.00  0.00      CHA1  
ATOM   2248  N   GLY C 177     -31.176  22.486 145.372  0.00  0.00      CHA1  
ATOM   2249  HN  GLY C 177     -31.009  23.403 145.019  0.00  0.00      CHA1  
ATOM   2250  CA  GLY C 177     -30.022  21.749 145.774  0.00  0.00      CHA1  
ATOM   2251  HA1 GLY C 177     -29.266  22.520 145.743  0.00  0.00      CHA1  
ATOM   2252  HA2 GLY C 177     -29.820  20.935 145.094  0.00  0.00      CHA1  
ATOM   2253  C   GLY C 177     -30.048  21.196 147.219  0.00  0.00      CHA1  
ATOM   2254  O   GLY C 177     -30.986  21.519 147.948  0.00  0.00      CHA1  
ATOM   2255  N   PRO C 178     -29.044  20.386 147.684  0.00  0.00      CHA1  
ATOM   2256  CD  PRO C 178     -27.966  19.840 146.865  0.00  0.00      CHA1  
ATOM   2257  HD1 PRO C 178     -27.014  20.392 147.017  0.00  0.00      CHA1  
ATOM   2258  HD2 PRO C 178     -28.103  19.702 145.771  0.00  0.00      CHA1  
ATOM   2259  CA  PRO C 178     -29.305  19.445 148.726  0.00  0.00      CHA1  
ATOM   2260  HA  PRO C 178     -30.237  18.984 148.435  0.00  0.00      CHA1  
ATOM   2261  CB  PRO C 178     -28.183  18.399 148.625  0.00  0.00      CHA1  
ATOM   2262  HB1 PRO C 178     -28.508  17.439 149.081  0.00  0.00      CHA1  
ATOM   2263  HB2 PRO C 178     -27.289  18.762 149.175  0.00  0.00      CHA1  
ATOM   2264  CG  PRO C 178     -27.937  18.302 147.148  0.00  0.00      CHA1  
ATOM   2265  HG1 PRO C 178     -28.826  17.843 146.665  0.00  0.00      CHA1  
ATOM   2266  HG2 PRO C 178     -26.979  17.871 146.786  0.00  0.00      CHA1  
ATOM   2267  C   PRO C 178     -29.498  19.947 150.127  0.00  0.00      CHA1  
ATOM   2268  O   PRO C 178     -30.108  19.339 150.961  0.00  0.00      CHA1  
ATOM   2269  N   ALA C 179     -28.949  21.161 150.365  0.00  0.00      CHA1  
ATOM   2270  HN  ALA C 179     -28.639  21.724 149.603  0.00  0.00      CHA1  
ATOM   2271  CA  ALA C 179     -28.955  21.814 151.607  0.00  0.00      CHA1  
ATOM   2272  HA  ALA C 179     -28.459  22.770 151.529  0.00  0.00      CHA1  
ATOM   2273  CB  ALA C 179     -30.478  22.166 151.918  0.00  0.00      CHA1  
ATOM   2274  HB1 ALA C 179     -30.691  22.908 152.717  0.00  0.00      CHA1  
ATOM   2275  HB2 ALA C 179     -30.965  22.524 150.986  0.00  0.00      CHA1  
ATOM   2276  HB3 ALA C 179     -30.973  21.236 152.272  0.00  0.00      CHA1  
ATOM   2277  C   ALA C 179     -28.345  21.107 152.801  0.00  0.00      CHA1  
ATOM   2278  O   ALA C 179     -29.026  20.730 153.758  0.00  0.00      CHA1  
ATOM   2279  N   GLY C 180     -27.016  21.088 152.900  0.00  0.00      CHA1  
ATOM   2280  HN  GLY C 180     -26.541  21.574 152.171  0.00  0.00      CHA1  
ATOM   2281  CA  GLY C 180     -26.312  20.873 154.208  0.00  0.00      CHA1  
ATOM   2282  HA1 GLY C 180     -25.266  20.871 153.937  0.00  0.00      CHA1  
ATOM   2283  HA2 GLY C 180     -26.628  19.923 154.613  0.00  0.00      CHA1  
ATOM   2284  C   GLY C 180     -26.477  21.927 155.255  0.00  0.00      CHA1  
ATOM   2285  O   GLY C 180     -26.941  23.073 154.788  0.00  0.00      CHA1  
ATOM   2286  N   PRO C 181     -26.246  21.853 156.582  0.00  0.00      CHA1  
ATOM   2287  CD  PRO C 181     -25.826  20.593 157.232  0.00  0.00      CHA1  
ATOM   2288  HD1 PRO C 181     -24.824  20.854 157.636  0.00  0.00      CHA1  
ATOM   2289  HD2 PRO C 181     -25.960  19.708 156.574  0.00  0.00      CHA1  
ATOM   2290  CA  PRO C 181     -26.671  22.870 157.527  0.00  0.00      CHA1  
ATOM   2291  HA  PRO C 181     -27.650  23.217 157.230  0.00  0.00      CHA1  
ATOM   2292  CB  PRO C 181     -26.949  22.035 158.807  0.00  0.00      CHA1  
ATOM   2293  HB1 PRO C 181     -27.890  22.198 159.376  0.00  0.00      CHA1  
ATOM   2294  HB2 PRO C 181     -26.197  22.185 159.611  0.00  0.00      CHA1  
ATOM   2295  CG  PRO C 181     -26.781  20.614 158.379  0.00  0.00      CHA1  
ATOM   2296  HG1 PRO C 181     -27.774  20.336 157.966  0.00  0.00      CHA1  
ATOM   2297  HG2 PRO C 181     -26.469  19.765 159.025  0.00  0.00      CHA1  
ATOM   2298  C   PRO C 181     -25.810  24.109 157.850  0.00  0.00      CHA1  
ATOM   2299  O   PRO C 181     -24.898  23.905 158.617  0.00  0.00      CHA1  
ATOM   2300  N   HYP C 182     -25.972  25.306 157.346  0.00  0.00      CHA1  
ATOM   2301  CD  HYP C 182     -27.033  25.684 156.313  0.00  0.00      CHA1  
ATOM   2302  HD1 HYP C 182     -26.498  25.785 155.344  0.00  0.00      CHA1  
ATOM   2303  HD2 HYP C 182     -27.864  24.969 156.131  0.00  0.00      CHA1  
ATOM   2304  CA  HYP C 182     -25.633  26.520 158.053  0.00  0.00      CHA1  
ATOM   2305  HA  HYP C 182     -26.141  26.460 159.004  0.00  0.00      CHA1  
ATOM   2306  CB  HYP C 182     -26.213  27.659 157.218  0.00  0.00      CHA1  
ATOM   2307  HB1 HYP C 182     -25.599  27.889 156.321  0.00  0.00      CHA1  
ATOM   2308  HB2 HYP C 182     -26.374  28.549 157.862  0.00  0.00      CHA1  
ATOM   2309  CG  HYP C 182     -27.508  27.031 156.742  0.00  0.00      CHA1  
ATOM   2310  HG  HYP C 182     -27.899  27.649 155.906  0.00  0.00      CHA1  
ATOM   2311  OE  HYP C 182     -28.446  27.072 157.793  0.00  0.00      CHA1  
ATOM   2312  HE  HYP C 182     -28.648  26.184 158.096  0.00  0.00      CHA1  
ATOM   2313  C   HYP C 182     -24.178  26.908 158.185  0.00  0.00      CHA1  
ATOM   2314  O   HYP C 182     -23.608  27.718 157.476  0.00  0.00      CHA1  
ATOM   2315  N   GLY C 183     -23.474  26.351 159.194  0.00  0.00      CHA1  
ATOM   2316  HN  GLY C 183     -23.760  25.460 159.538  0.00  0.00      CHA1  
ATOM   2317  CA  GLY C 183     -22.209  26.953 159.686  0.00  0.00      CHA1  
ATOM   2318  HA1 GLY C 183     -22.308  28.022 159.801  0.00  0.00      CHA1  
ATOM   2319  HA2 GLY C 183     -21.396  26.756 159.003  0.00  0.00      CHA1  
ATOM   2320  C   GLY C 183     -21.788  26.358 161.068  0.00  0.00      CHA1  
ATOM   2321  O   GLY C 183     -22.556  25.497 161.625  0.00  0.00      CHA1  
ATOM   2322  N   PHE C 184     -20.580  26.741 161.585  0.00  0.00      CHA1  
ATOM   2323  HN  PHE C 184     -20.118  27.528 161.184  0.00  0.00      CHA1  
ATOM   2324  CA  PHE C 184     -19.942  26.258 162.798  0.00  0.00      CHA1  
ATOM   2325  HA  PHE C 184     -20.368  25.283 162.977  0.00  0.00      CHA1  
ATOM   2326  CB  PHE C 184     -18.451  26.037 162.576  0.00  0.00      CHA1  
ATOM   2327  HB1 PHE C 184     -18.128  25.341 163.380  0.00  0.00      CHA1  
ATOM   2328  HB2 PHE C 184     -18.223  25.440 161.667  0.00  0.00      CHA1  
ATOM   2329  CG  PHE C 184     -17.645  27.261 162.353  0.00  0.00      CHA1  
ATOM   2330  CD1 PHE C 184     -17.619  27.924 161.142  0.00  0.00      CHA1  
ATOM   2331  HD1 PHE C 184     -18.245  27.512 160.364  0.00  0.00      CHA1  
ATOM   2332  CE1 PHE C 184     -16.898  29.131 161.013  0.00  0.00      CHA1  
ATOM   2333  HE1 PHE C 184     -17.102  29.761 160.160  0.00  0.00      CHA1  
ATOM   2334  CZ  PHE C 184     -16.198  29.734 162.028  0.00  0.00      CHA1  
ATOM   2335  HZ  PHE C 184     -15.757  30.717 161.959  0.00  0.00      CHA1  
ATOM   2336  CD2 PHE C 184     -16.866  27.772 163.428  0.00  0.00      CHA1  
ATOM   2337  HD2 PHE C 184     -16.767  27.155 164.308  0.00  0.00      CHA1  
ATOM   2338  CE2 PHE C 184     -16.181  29.001 163.235  0.00  0.00      CHA1  
ATOM   2339  HE2 PHE C 184     -15.653  29.346 164.112  0.00  0.00      CHA1  
ATOM   2340  C   PHE C 184     -20.302  27.100 163.913  0.00  0.00      CHA1  
ATOM   2341  O   PHE C 184     -20.682  28.248 163.527  0.00  0.00      CHA1  
ATOM   2342  N   HYP C 185     -20.149  26.749 165.177  0.00  0.00      CHA1  
ATOM   2343  CD  HYP C 185     -19.940  25.380 165.740  0.00  0.00      CHA1  
ATOM   2344  HD1 HYP C 185     -19.048  24.869 165.319  0.00  0.00      CHA1  
ATOM   2345  HD2 HYP C 185     -20.880  24.809 165.583  0.00  0.00      CHA1  
ATOM   2346  CA  HYP C 185     -20.522  27.634 166.320  0.00  0.00      CHA1  
ATOM   2347  HA  HYP C 185     -21.423  28.199 166.131  0.00  0.00      CHA1  
ATOM   2348  CB  HYP C 185     -20.816  26.661 167.492  0.00  0.00      CHA1  
ATOM   2349  HB1 HYP C 185     -21.849  26.293 167.313  0.00  0.00      CHA1  
ATOM   2350  HB2 HYP C 185     -20.713  27.125 168.496  0.00  0.00      CHA1  
ATOM   2351  CG  HYP C 185     -19.847  25.556 167.241  0.00  0.00      CHA1  
ATOM   2352  HG  HYP C 185     -20.187  24.579 167.645  0.00  0.00      CHA1  
ATOM   2353  OE  HYP C 185     -18.546  25.935 167.617  0.00  0.00      CHA1  
ATOM   2354  HE  HYP C 185     -17.981  25.163 167.695  0.00  0.00      CHA1  
ATOM   2355  C   HYP C 185     -19.463  28.673 166.589  0.00  0.00      CHA1  
ATOM   2356  O   HYP C 185     -19.018  28.804 167.748  0.00  0.00      CHA1  
ATOM   2357  N   GLY C 186     -19.107  29.418 165.518  0.00  0.00      CHA1  
ATOM   2358  HN  GLY C 186     -19.573  29.133 164.683  0.00  0.00      CHA1  
ATOM   2359  CA  GLY C 186     -18.155  30.483 165.520  0.00  0.00      CHA1  
ATOM   2360  HA1 GLY C 186     -17.901  30.851 164.536  0.00  0.00      CHA1  
ATOM   2361  HA2 GLY C 186     -17.264  30.256 166.087  0.00  0.00      CHA1  
ATOM   2362  C   GLY C 186     -18.696  31.646 166.144  0.00  0.00      CHA1  
ATOM   2363  O   GLY C 186     -19.542  32.346 165.580  0.00  0.00      CHA1  
ATOM   2364  N   ALA C 187     -18.231  31.935 167.370  0.00  0.00      CHA1  
ATOM   2365  HN  ALA C 187     -17.459  31.440 167.762  0.00  0.00      CHA1  
ATOM   2366  CA  ALA C 187     -19.064  32.577 168.366  0.00  0.00      CHA1  
ATOM   2367  HA  ALA C 187     -18.811  33.626 168.410  0.00  0.00      CHA1  
ATOM   2368  CB  ALA C 187     -20.534  32.391 168.255  0.00  0.00      CHA1  
ATOM   2369  HB1 ALA C 187     -20.773  31.324 168.054  0.00  0.00      CHA1  
ATOM   2370  HB2 ALA C 187     -21.195  32.734 169.080  0.00  0.00      CHA1  
ATOM   2371  HB3 ALA C 187     -21.043  32.912 167.417  0.00  0.00      CHA1  
ATOM   2372  C   ALA C 187     -18.531  31.926 169.639  0.00  0.00      CHA1  
ATOM   2373  O   ALA C 187     -17.702  31.055 169.450  0.00  0.00      CHA1  
ATOM   2374  N   VAL C 188     -19.011  32.283 170.846  0.00  0.00      CHA1  
ATOM   2375  HN  VAL C 188     -19.683  33.018 170.880  0.00  0.00      CHA1  
ATOM   2376  CA  VAL C 188     -19.121  31.438 172.015  0.00  0.00      CHA1  
ATOM   2377  HA  VAL C 188     -18.930  30.438 171.657  0.00  0.00      CHA1  
ATOM   2378  CB  VAL C 188     -18.116  31.773 173.076  0.00  0.00      CHA1  
ATOM   2379  HB  VAL C 188     -18.346  31.084 173.917  0.00  0.00      CHA1  
ATOM   2380  CG1 VAL C 188     -16.645  31.517 172.625  0.00  0.00      CHA1  
ATOM   2381 HG11 VAL C 188     -15.985  31.696 173.500  0.00  0.00      CHA1  
ATOM   2382 HG12 VAL C 188     -16.518  30.440 172.382  0.00  0.00      CHA1  
ATOM   2383 HG13 VAL C 188     -16.394  32.195 171.781  0.00  0.00      CHA1  
ATOM   2384  CG2 VAL C 188     -18.283  33.212 173.541  0.00  0.00      CHA1  
ATOM   2385 HG21 VAL C 188     -17.618  33.837 172.907  0.00  0.00      CHA1  
ATOM   2386 HG22 VAL C 188     -19.352  33.490 173.418  0.00  0.00      CHA1  
ATOM   2387 HG23 VAL C 188     -17.953  33.280 174.599  0.00  0.00      CHA1  
ATOM   2388  C   VAL C 188     -20.601  31.370 172.470  0.00  0.00      CHA1  
ATOM   2389  O   VAL C 188     -21.282  32.388 172.629  0.00  0.00      CHA1  
ATOM   2390  N   GLY C 189     -21.155  30.149 172.677  0.00  0.00      CHA1  
ATOM   2391  HN  GLY C 189     -20.703  29.293 172.439  0.00  0.00      CHA1  
ATOM   2392  CA  GLY C 189     -22.536  30.068 173.171  0.00  0.00      CHA1  
ATOM   2393  HA1 GLY C 189     -22.869  29.041 173.128  0.00  0.00      CHA1  
ATOM   2394  HA2 GLY C 189     -23.177  30.800 172.703  0.00  0.00      CHA1  
ATOM   2395  C   GLY C 189     -22.514  30.117 174.717  0.00  0.00      CHA1  
ATOM   2396  O   GLY C 189     -22.656  29.099 175.311  0.00  0.00      CHA1  
ATOM   2397  N   ALA C 190     -22.264  31.215 175.360  0.00  0.00      CHA1  
ATOM   2398  HN  ALA C 190     -22.355  32.112 174.935  0.00  0.00      CHA1  
ATOM   2399  CA  ALA C 190     -21.687  31.245 176.694  0.00  0.00      CHA1  
ATOM   2400  HA  ALA C 190     -21.058  30.389 176.891  0.00  0.00      CHA1  
ATOM   2401  CB  ALA C 190     -20.676  32.363 176.753  0.00  0.00      CHA1  
ATOM   2402  HB1 ALA C 190     -19.739  32.113 176.210  0.00  0.00      CHA1  
ATOM   2403  HB2 ALA C 190     -21.215  33.234 176.324  0.00  0.00      CHA1  
ATOM   2404  HB3 ALA C 190     -20.433  32.568 177.818  0.00  0.00      CHA1  
ATOM   2405  C   ALA C 190     -22.713  31.491 177.768  0.00  0.00      CHA1  
ATOM   2406  O   ALA C 190     -23.757  31.998 177.516  0.00  0.00      CHA1  
ATOM   2407  N   LYS C 191     -22.329  31.269 179.020  0.00  0.00      CHA1  
ATOM   2408  HN  LYS C 191     -21.404  30.900 179.081  0.00  0.00      CHA1  
ATOM   2409  CA  LYS C 191     -23.063  31.462 180.282  0.00  0.00      CHA1  
ATOM   2410  HA  LYS C 191     -22.851  30.627 180.933  0.00  0.00      CHA1  
ATOM   2411  CB  LYS C 191     -22.303  32.612 181.121  0.00  0.00      CHA1  
ATOM   2412  HB1 LYS C 191     -21.254  32.246 181.126  0.00  0.00      CHA1  
ATOM   2413  HB2 LYS C 191     -22.394  33.579 180.582  0.00  0.00      CHA1  
ATOM   2414  CG  LYS C 191     -22.843  32.765 182.575  0.00  0.00      CHA1  
ATOM   2415  HG1 LYS C 191     -23.905  33.087 182.517  0.00  0.00      CHA1  
ATOM   2416  HG2 LYS C 191     -22.767  31.846 183.194  0.00  0.00      CHA1  
ATOM   2417  CD  LYS C 191     -21.902  33.657 183.385  0.00  0.00      CHA1  
ATOM   2418  HD1 LYS C 191     -20.923  33.136 183.459  0.00  0.00      CHA1  
ATOM   2419  HD2 LYS C 191     -21.663  34.512 182.717  0.00  0.00      CHA1  
ATOM   2420  CE  LYS C 191     -22.281  34.175 184.757  0.00  0.00      CHA1  
ATOM   2421  HE1 LYS C 191     -22.771  33.310 185.253  0.00  0.00      CHA1  
ATOM   2422  HE2 LYS C 191     -21.457  34.508 185.423  0.00  0.00      CHA1  
ATOM   2423  NZ  LYS C 191     -23.275  35.281 184.645  0.00  0.00      CHA1  
ATOM   2424  HZ1 LYS C 191     -23.947  35.298 185.438  0.00  0.00      CHA1  
ATOM   2425  HZ2 LYS C 191     -22.757  36.179 184.566  0.00  0.00      CHA1  
ATOM   2426  HZ3 LYS C 191     -23.921  35.258 183.831  0.00  0.00      CHA1  
ATOM   2427  C   LYS C 191     -24.598  31.575 180.360  0.00  0.00      CHA1  
ATOM   2428  O   LYS C 191     -25.180  32.613 180.160  0.00  0.00      CHA1  
ATOM   2429  N   GLY C 192     -25.209  30.549 181.001  0.00  0.00      CHA1  
ATOM   2430  HN  GLY C 192     -24.787  29.661 181.170  0.00  0.00      CHA1  
ATOM   2431  CA  GLY C 192     -26.567  30.504 181.394  0.00  0.00      CHA1  
ATOM   2432  HA1 GLY C 192     -26.896  29.610 180.885  0.00  0.00      CHA1  
ATOM   2433  HA2 GLY C 192     -27.069  31.406 181.077  0.00  0.00      CHA1  
ATOM   2434  C   GLY C 192     -26.646  30.237 182.892  0.00  0.00      CHA1  
ATOM   2435  O   GLY C 192     -25.869  30.755 183.687  0.00  0.00      CHA1  
ATOM   2436  N   GLU C 193     -27.517  29.363 183.295  0.00  0.00      CHA1  
ATOM   2437  HN  GLU C 193     -28.163  29.058 182.600  0.00  0.00      CHA1  
ATOM   2438  CA  GLU C 193     -27.722  28.848 184.632  0.00  0.00      CHA1  
ATOM   2439  HA  GLU C 193     -28.657  28.308 184.640  0.00  0.00      CHA1  
ATOM   2440  CB  GLU C 193     -26.515  27.822 184.876  0.00  0.00      CHA1  
ATOM   2441  HB1 GLU C 193     -25.554  28.364 184.742  0.00  0.00      CHA1  
ATOM   2442  HB2 GLU C 193     -26.527  27.556 185.954  0.00  0.00      CHA1  
ATOM   2443  CG  GLU C 193     -26.686  26.496 184.009  0.00  0.00      CHA1  
ATOM   2444  HG1 GLU C 193     -27.082  26.574 182.974  0.00  0.00      CHA1  
ATOM   2445  HG2 GLU C 193     -25.657  26.081 183.947  0.00  0.00      CHA1  
ATOM   2446  CD  GLU C 193     -27.533  25.417 184.660  0.00  0.00      CHA1  
ATOM   2447  OE1 GLU C 193     -28.437  24.921 183.937  0.00  0.00      CHA1  
ATOM   2448  OE2 GLU C 193     -27.334  25.093 185.877  0.00  0.00      CHA1  
ATOM   2449  C   GLU C 193     -27.877  29.861 185.844  0.00  0.00      CHA1  
ATOM   2450  O   GLU C 193     -28.189  31.094 185.802  0.00  0.00      CHA1  
ATOM   2451  N   ALA C 194     -27.790  29.260 187.040  0.00  0.00      CHA1  
ATOM   2452  HN  ALA C 194     -27.654  28.274 187.084  0.00  0.00      CHA1  
ATOM   2453  CA  ALA C 194     -28.051  29.851 188.336  0.00  0.00      CHA1  
ATOM   2454  HA  ALA C 194     -27.841  30.910 188.336  0.00  0.00      CHA1  
ATOM   2455  CB  ALA C 194     -29.505  29.679 188.775  0.00  0.00      CHA1  
ATOM   2456  HB1 ALA C 194     -29.828  28.638 188.996  0.00  0.00      CHA1  
ATOM   2457  HB2 ALA C 194     -29.697  30.213 189.731  0.00  0.00      CHA1  
ATOM   2458  HB3 ALA C 194     -30.110  30.062 187.926  0.00  0.00      CHA1  
ATOM   2459  C   ALA C 194     -27.092  29.262 189.288  0.00  0.00      CHA1  
ATOM   2460  O   ALA C 194     -26.421  28.189 189.033  0.00  0.00      CHA1  
ATOM   2461  N   GLY C 195     -27.040  29.880 190.483  0.00  0.00      CHA1  
ATOM   2462  HN  GLY C 195     -27.711  30.599 190.651  0.00  0.00      CHA1  
ATOM   2463  CA  GLY C 195     -26.084  29.495 191.552  0.00  0.00      CHA1  
ATOM   2464  HA1 GLY C 195     -25.586  30.397 191.874  0.00  0.00      CHA1  
ATOM   2465  HA2 GLY C 195     -25.400  28.817 191.063  0.00  0.00      CHA1  
ATOM   2466  C   GLY C 195     -26.642  28.928 192.840  0.00  0.00      CHA1  
ATOM   2467  O   GLY C 195     -26.761  29.633 193.828  0.00  0.00      CHA1  
ATOM   2468  N   PRO C 196     -26.903  27.629 192.938  0.00  0.00      CHA1  
ATOM   2469  CD  PRO C 196     -26.846  26.667 191.873  0.00  0.00      CHA1  
ATOM   2470  HD1 PRO C 196     -25.787  26.504 191.579  0.00  0.00      CHA1  
ATOM   2471  HD2 PRO C 196     -27.520  27.040 191.073  0.00  0.00      CHA1  
ATOM   2472  CA  PRO C 196     -27.193  27.021 194.209  0.00  0.00      CHA1  
ATOM   2473  HA  PRO C 196     -28.066  27.541 194.575  0.00  0.00      CHA1  
ATOM   2474  CB  PRO C 196     -27.493  25.561 193.996  0.00  0.00      CHA1  
ATOM   2475  HB1 PRO C 196     -28.527  25.349 194.343  0.00  0.00      CHA1  
ATOM   2476  HB2 PRO C 196     -26.944  24.813 194.608  0.00  0.00      CHA1  
ATOM   2477  CG  PRO C 196     -27.522  25.456 192.462  0.00  0.00      CHA1  
ATOM   2478  HG1 PRO C 196     -28.554  25.345 192.065  0.00  0.00      CHA1  
ATOM   2479  HG2 PRO C 196     -26.970  24.624 191.975  0.00  0.00      CHA1  
ATOM   2480  C   PRO C 196     -26.119  27.113 195.338  0.00  0.00      CHA1  
ATOM   2481  O   PRO C 196     -25.027  27.623 195.160  0.00  0.00      CHA1  
ATOM   2482  N   GLN C 197     -26.526  26.591 196.513  0.00  0.00      CHA1  
ATOM   2483  HN  GLN C 197     -27.442  26.199 196.493  0.00  0.00      CHA1  
ATOM   2484  CA  GLN C 197     -25.773  26.568 197.728  0.00  0.00      CHA1  
ATOM   2485  HA  GLN C 197     -25.271  27.513 197.877  0.00  0.00      CHA1  
ATOM   2486  CB  GLN C 197     -26.860  26.155 198.776  0.00  0.00      CHA1  
ATOM   2487  HB1 GLN C 197     -27.734  26.841 198.777  0.00  0.00      CHA1  
ATOM   2488  HB2 GLN C 197     -27.394  25.237 198.449  0.00  0.00      CHA1  
ATOM   2489  CG  GLN C 197     -26.317  25.863 200.166  0.00  0.00      CHA1  
ATOM   2490  HG1 GLN C 197     -27.107  25.477 200.844  0.00  0.00      CHA1  
ATOM   2491  HG2 GLN C 197     -25.528  25.095 200.010  0.00  0.00      CHA1  
ATOM   2492  CD  GLN C 197     -25.725  27.130 200.743  0.00  0.00      CHA1  
ATOM   2493  OE1 GLN C 197     -24.769  27.677 200.232  0.00  0.00      CHA1  
ATOM   2494  NE2 GLN C 197     -26.425  27.685 201.782  0.00  0.00      CHA1  
ATOM   2495 HE21 GLN C 197     -26.142  28.551 202.193  0.00  0.00      CHA1  
ATOM   2496 HE22 GLN C 197     -27.292  27.203 201.909  0.00  0.00      CHA1  
ATOM   2497  C   GLN C 197     -24.677  25.509 197.729  0.00  0.00      CHA1  
ATOM   2498  O   GLN C 197     -24.906  24.386 197.307  0.00  0.00      CHA1  
ATOM   2499  N   GLY C 198     -23.448  25.784 198.253  0.00  0.00      CHA1  
ATOM   2500  HN  GLY C 198     -23.246  26.638 198.726  0.00  0.00      CHA1  
ATOM   2501  CA  GLY C 198     -22.535  24.627 198.506  0.00  0.00      CHA1  
ATOM   2502  HA1 GLY C 198     -21.616  25.193 198.472  0.00  0.00      CHA1  
ATOM   2503  HA2 GLY C 198     -22.625  23.879 197.733  0.00  0.00      CHA1  
ATOM   2504  C   GLY C 198     -22.598  24.031 199.888  0.00  0.00      CHA1  
ATOM   2505  O   GLY C 198     -22.458  24.844 200.878  0.00  0.00      CHA1  
ATOM   2506  N   PRO C 199     -22.969  22.727 200.161  0.00  0.00      CHA1  
ATOM   2507  CD  PRO C 199     -23.449  21.660 199.207  0.00  0.00      CHA1  
ATOM   2508  HD1 PRO C 199     -22.848  21.691 198.273  0.00  0.00      CHA1  
ATOM   2509  HD2 PRO C 199     -24.513  21.890 198.987  0.00  0.00      CHA1  
ATOM   2510  CA  PRO C 199     -23.286  22.251 201.532  0.00  0.00      CHA1  
ATOM   2511  HA  PRO C 199     -24.180  22.810 201.767  0.00  0.00      CHA1  
ATOM   2512  CB  PRO C 199     -23.567  20.835 201.378  0.00  0.00      CHA1  
ATOM   2513  HB1 PRO C 199     -24.672  20.725 201.351  0.00  0.00      CHA1  
ATOM   2514  HB2 PRO C 199     -23.267  20.142 202.193  0.00  0.00      CHA1  
ATOM   2515  CG  PRO C 199     -23.171  20.397 199.969  0.00  0.00      CHA1  
ATOM   2516  HG1 PRO C 199     -23.739  19.524 199.582  0.00  0.00      CHA1  
ATOM   2517  HG2 PRO C 199     -22.098  20.138 200.091  0.00  0.00      CHA1  
ATOM   2518  C   PRO C 199     -22.405  22.586 202.722  0.00  0.00      CHA1  
ATOM   2519  O   PRO C 199     -21.195  22.431 202.554  0.00  0.00      CHA1  
ATOM   2520  N   ARG C 200     -23.052  22.944 203.836  0.00  0.00      CHA1  
ATOM   2521  HN  ARG C 200     -24.049  22.931 203.841  0.00  0.00      CHA1  
ATOM   2522  CA  ARG C 200     -22.486  23.132 205.200  0.00  0.00      CHA1  
ATOM   2523  HA  ARG C 200     -22.532  24.196 205.381  0.00  0.00      CHA1  
ATOM   2524  CB  ARG C 200     -23.384  22.449 206.241  0.00  0.00      CHA1  
ATOM   2525  HB1 ARG C 200     -23.029  22.615 207.280  0.00  0.00      CHA1  
ATOM   2526  HB2 ARG C 200     -24.324  23.022 206.388  0.00  0.00      CHA1  
ATOM   2527  CG  ARG C 200     -23.756  20.962 206.087  0.00  0.00      CHA1  
ATOM   2528  HG1 ARG C 200     -24.278  20.947 205.106  0.00  0.00      CHA1  
ATOM   2529  HG2 ARG C 200     -22.791  20.416 206.014  0.00  0.00      CHA1  
ATOM   2530  CD  ARG C 200     -24.708  20.440 207.168  0.00  0.00      CHA1  
ATOM   2531  HD1 ARG C 200     -24.110  20.368 208.101  0.00  0.00      CHA1  
ATOM   2532  HD2 ARG C 200     -25.528  21.164 207.363  0.00  0.00      CHA1  
ATOM   2533  NE  ARG C 200     -25.255  19.071 206.856  0.00  0.00      CHA1  
ATOM   2534  HE  ARG C 200     -24.905  18.728 205.985  0.00  0.00      CHA1  
ATOM   2535  CZ  ARG C 200     -26.082  18.407 207.592  0.00  0.00      CHA1  
ATOM   2536  NH1 ARG C 200     -26.657  19.050 208.536  0.00  0.00      CHA1  
ATOM   2537 HH11 ARG C 200     -27.540  18.628 208.745  0.00  0.00      CHA1  
ATOM   2538 HH12 ARG C 200     -26.852  20.016 208.366  0.00  0.00      CHA1  
ATOM   2539  NH2 ARG C 200     -26.454  17.191 207.406  0.00  0.00      CHA1  
ATOM   2540 HH21 ARG C 200     -27.224  16.904 207.975  0.00  0.00      CHA1  
ATOM   2541 HH22 ARG C 200     -26.128  16.778 206.556  0.00  0.00      CHA1  
ATOM   2542  C   ARG C 200     -20.926  22.941 205.436  0.00  0.00      CHA1  
ATOM   2543  O   ARG C 200     -20.472  21.801 205.524  0.00  0.00      CHA1  
ATOM   2544  N   GLY C 201     -20.178  24.041 205.561  0.00  0.00      CHA1  
ATOM   2545  HN  GLY C 201     -20.567  24.934 205.347  0.00  0.00      CHA1  
ATOM   2546  CA  GLY C 201     -18.823  24.003 205.970  0.00  0.00      CHA1  
ATOM   2547  HA1 GLY C 201     -18.471  25.009 206.142  0.00  0.00      CHA1  
ATOM   2548  HA2 GLY C 201     -18.379  23.344 205.239  0.00  0.00      CHA1  
ATOM   2549  C   GLY C 201     -18.387  23.391 207.296  0.00  0.00      CHA1  
ATOM   2550  O   GLY C 201     -19.203  22.745 208.042  0.00  0.00      CHA1  
ATOM   2551  N   SER C 202     -17.163  23.643 207.712  0.00  0.00      CHA1  
ATOM   2552  HN  SER C 202     -16.553  24.221 207.177  0.00  0.00      CHA1  
ATOM   2553  CA  SER C 202     -16.600  23.178 208.985  0.00  0.00      CHA1  
ATOM   2554  HA  SER C 202     -17.033  22.246 209.316  0.00  0.00      CHA1  
ATOM   2555  CB  SER C 202     -15.144  23.097 208.954  0.00  0.00      CHA1  
ATOM   2556  HB1 SER C 202     -14.691  24.108 208.880  0.00  0.00      CHA1  
ATOM   2557  HB2 SER C 202     -14.802  22.582 209.877  0.00  0.00      CHA1  
ATOM   2558  OG  SER C 202     -14.803  22.217 207.876  0.00  0.00      CHA1  
ATOM   2559  HG1 SER C 202     -15.105  21.331 208.092  0.00  0.00      CHA1  
ATOM   2560  C   SER C 202     -17.043  24.133 210.154  0.00  0.00      CHA1  
ATOM   2561  O   SER C 202     -17.061  25.375 210.017  0.00  0.00      CHA1  
ATOM   2562  N   GLU C 203     -17.624  23.513 211.212  0.00  0.00      CHA1  
ATOM   2563  HN  GLU C 203     -17.737  22.522 211.184  0.00  0.00      CHA1  
ATOM   2564  CA  GLU C 203     -18.455  24.071 212.290  0.00  0.00      CHA1  
ATOM   2565  HA  GLU C 203     -19.320  24.540 211.846  0.00  0.00      CHA1  
ATOM   2566  CB  GLU C 203     -18.861  22.844 213.289  0.00  0.00      CHA1  
ATOM   2567  HB1 GLU C 203     -19.548  23.213 214.080  0.00  0.00      CHA1  
ATOM   2568  HB2 GLU C 203     -19.508  22.254 212.605  0.00  0.00      CHA1  
ATOM   2569  CG  GLU C 203     -17.601  22.177 213.833  0.00  0.00      CHA1  
ATOM   2570  HG1 GLU C 203     -16.766  22.058 213.111  0.00  0.00      CHA1  
ATOM   2571  HG2 GLU C 203     -17.209  22.835 214.638  0.00  0.00      CHA1  
ATOM   2572  CD  GLU C 203     -17.917  20.815 214.482  0.00  0.00      CHA1  
ATOM   2573  OE1 GLU C 203     -18.606  19.910 213.929  0.00  0.00      CHA1  
ATOM   2574  OE2 GLU C 203     -17.436  20.600 215.622  0.00  0.00      CHA1  
ATOM   2575  C   GLU C 203     -17.736  25.176 213.029  0.00  0.00      CHA1  
ATOM   2576  O   GLU C 203     -16.541  25.167 213.272  0.00  0.00      CHA1  
ATOM   2577  N   GLY C 204     -18.466  26.217 213.469  0.00  0.00      CHA1  
ATOM   2578  HN  GLY C 204     -19.442  26.024 213.409  0.00  0.00      CHA1  
ATOM   2579  CA  GLY C 204     -18.071  27.484 213.991  0.00  0.00      CHA1  
ATOM   2580  HA1 GLY C 204     -19.003  28.022 214.078  0.00  0.00      CHA1  
ATOM   2581  HA2 GLY C 204     -17.605  27.913 213.116  0.00  0.00      CHA1  
ATOM   2582  C   GLY C 204     -17.162  27.726 215.261  0.00  0.00      CHA1  
ATOM   2583  O   GLY C 204     -16.575  26.774 215.768  0.00  0.00      CHA1  
ATOM   2584  N   PRO C 205     -16.874  28.983 215.521  0.00  0.00      CHA1  
ATOM   2585  CD  PRO C 205     -17.162  30.106 214.592  0.00  0.00      CHA1  
ATOM   2586  HD1 PRO C 205     -18.228  30.417 214.544  0.00  0.00      CHA1  
ATOM   2587  HD2 PRO C 205     -16.750  29.853 213.592  0.00  0.00      CHA1  
ATOM   2588  CA  PRO C 205     -16.092  29.546 216.565  0.00  0.00      CHA1  
ATOM   2589  HA  PRO C 205     -15.063  29.415 216.262  0.00  0.00      CHA1  
ATOM   2590  CB  PRO C 205     -16.420  31.096 216.561  0.00  0.00      CHA1  
ATOM   2591  HB1 PRO C 205     -15.616  31.676 217.062  0.00  0.00      CHA1  
ATOM   2592  HB2 PRO C 205     -17.412  31.181 217.055  0.00  0.00      CHA1  
ATOM   2593  CG  PRO C 205     -16.500  31.414 215.113  0.00  0.00      CHA1  
ATOM   2594  HG1 PRO C 205     -15.521  31.473 214.590  0.00  0.00      CHA1  
ATOM   2595  HG2 PRO C 205     -17.063  32.345 214.889  0.00  0.00      CHA1  
ATOM   2596  C   PRO C 205     -16.329  28.934 217.973  0.00  0.00      CHA1  
ATOM   2597  O   PRO C 205     -17.417  28.407 218.299  0.00  0.00      CHA1  
ATOM   2598  N   GLN C 206     -15.360  29.144 218.918  0.00  0.00      CHA1  
ATOM   2599  HN  GLN C 206     -14.594  29.749 218.715  0.00  0.00      CHA1  
ATOM   2600  CA  GLN C 206     -15.466  28.810 220.282  0.00  0.00      CHA1  
ATOM   2601  HA  GLN C 206     -16.211  28.050 220.469  0.00  0.00      CHA1  
ATOM   2602  CB  GLN C 206     -14.041  28.402 220.789  0.00  0.00      CHA1  
ATOM   2603  HB1 GLN C 206     -13.520  29.358 221.010  0.00  0.00      CHA1  
ATOM   2604  HB2 GLN C 206     -14.239  27.965 221.791  0.00  0.00      CHA1  
ATOM   2605  CG  GLN C 206     -13.149  27.538 219.910  0.00  0.00      CHA1  
ATOM   2606  HG1 GLN C 206     -12.698  28.142 219.094  0.00  0.00      CHA1  
ATOM   2607  HG2 GLN C 206     -12.352  27.121 220.562  0.00  0.00      CHA1  
ATOM   2608  CD  GLN C 206     -13.797  26.316 219.250  0.00  0.00      CHA1  
ATOM   2609  OE1 GLN C 206     -15.013  26.082 219.382  0.00  0.00      CHA1  
ATOM   2610  NE2 GLN C 206     -12.996  25.440 218.643  0.00  0.00      CHA1  
ATOM   2611 HE21 GLN C 206     -12.035  25.709 218.579  0.00  0.00      CHA1  
ATOM   2612 HE22 GLN C 206     -13.323  24.573 218.267  0.00  0.00      CHA1  
ATOM   2613  C   GLN C 206     -16.040  29.968 221.008  0.00  0.00      CHA1  
ATOM   2614  O   GLN C 206     -16.293  31.011 220.381  0.00  0.00      CHA1  
ATOM   2615  N   GLY C 207     -16.391  29.779 222.264  0.00  0.00      CHA1  
ATOM   2616  HN  GLY C 207     -16.170  29.008 222.856  0.00  0.00      CHA1  
ATOM   2617  CA  GLY C 207     -17.058  30.834 223.065  0.00  0.00      CHA1  
ATOM   2618  HA1 GLY C 207     -17.942  30.428 223.534  0.00  0.00      CHA1  
ATOM   2619  HA2 GLY C 207     -17.259  31.712 222.468  0.00  0.00      CHA1  
ATOM   2620  C   GLY C 207     -16.260  31.285 224.189  0.00  0.00      CHA1  
ATOM   2621  O   GLY C 207     -15.182  30.752 224.420  0.00  0.00      CHA1  
ATOM   2622  N   VAL C 208     -16.888  32.154 225.032  0.00  0.00      CHA1  
ATOM   2623  HN  VAL C 208     -17.869  32.296 224.928  0.00  0.00      CHA1  
ATOM   2624  CA  VAL C 208     -16.365  32.444 226.343  0.00  0.00      CHA1  
ATOM   2625  HA  VAL C 208     -15.389  32.873 226.174  0.00  0.00      CHA1  
ATOM   2626  CB  VAL C 208     -17.134  33.516 227.220  0.00  0.00      CHA1  
ATOM   2627  HB  VAL C 208     -16.753  33.561 228.263  0.00  0.00      CHA1  
ATOM   2628  CG1 VAL C 208     -17.009  34.873 226.417  0.00  0.00      CHA1  
ATOM   2629 HG11 VAL C 208     -15.985  35.114 226.062  0.00  0.00      CHA1  
ATOM   2630 HG12 VAL C 208     -17.698  34.785 225.550  0.00  0.00      CHA1  
ATOM   2631 HG13 VAL C 208     -17.397  35.705 227.044  0.00  0.00      CHA1  
ATOM   2632  CG2 VAL C 208     -18.618  33.133 227.273  0.00  0.00      CHA1  
ATOM   2633 HG21 VAL C 208     -19.126  32.885 226.316  0.00  0.00      CHA1  
ATOM   2634 HG22 VAL C 208     -18.811  32.379 228.066  0.00  0.00      CHA1  
ATOM   2635 HG23 VAL C 208     -19.096  34.069 227.632  0.00  0.00      CHA1  
ATOM   2636  C   VAL C 208     -16.150  31.122 227.184  0.00  0.00      CHA1  
ATOM   2637  O   VAL C 208     -16.606  30.008 226.906  0.00  0.00      CHA1  
ATOM   2638  N   ARG C 209     -15.448  31.272 228.351  0.00  0.00      CHA1  
ATOM   2639  HN  ARG C 209     -15.161  32.160 228.703  0.00  0.00      CHA1  
ATOM   2640  CA  ARG C 209     -15.193  30.229 229.314  0.00  0.00      CHA1  
ATOM   2641  HA  ARG C 209     -15.020  29.294 228.802  0.00  0.00      CHA1  
ATOM   2642  CB  ARG C 209     -13.993  30.608 230.243  0.00  0.00      CHA1  
ATOM   2643  HB1 ARG C 209     -14.257  31.447 230.922  0.00  0.00      CHA1  
ATOM   2644  HB2 ARG C 209     -13.594  29.690 230.725  0.00  0.00      CHA1  
ATOM   2645  CG  ARG C 209     -12.773  31.257 229.501  0.00  0.00      CHA1  
ATOM   2646  HG1 ARG C 209     -13.014  32.101 228.819  0.00  0.00      CHA1  
ATOM   2647  HG2 ARG C 209     -11.992  31.718 230.143  0.00  0.00      CHA1  
ATOM   2648  CD  ARG C 209     -12.066  30.354 228.408  0.00  0.00      CHA1  
ATOM   2649  HD1 ARG C 209     -12.779  29.732 227.826  0.00  0.00      CHA1  
ATOM   2650  HD2 ARG C 209     -11.561  30.958 227.625  0.00  0.00      CHA1  
ATOM   2651  NE  ARG C 209     -11.238  29.399 229.149  0.00  0.00      CHA1  
ATOM   2652  HE  ARG C 209     -11.657  28.536 229.433  0.00  0.00      CHA1  
ATOM   2653  CZ  ARG C 209     -10.079  29.622 229.781  0.00  0.00      CHA1  
ATOM   2654  NH1 ARG C 209      -9.434  30.743 229.666  0.00  0.00      CHA1  
ATOM   2655 HH11 ARG C 209      -8.642  30.913 230.252  0.00  0.00      CHA1  
ATOM   2656 HH12 ARG C 209      -9.842  31.491 229.142  0.00  0.00      CHA1  
ATOM   2657  NH2 ARG C 209      -9.646  28.679 230.608  0.00  0.00      CHA1  
ATOM   2658 HH21 ARG C 209      -8.998  28.946 231.322  0.00  0.00      CHA1  
ATOM   2659 HH22 ARG C 209     -10.084  27.793 230.454  0.00  0.00      CHA1  
ATOM   2660  C   ARG C 209     -16.401  29.929 230.131  0.00  0.00      CHA1  
ATOM   2661  O   ARG C 209     -17.443  30.543 229.946  0.00  0.00      CHA1  
ATOM   2662  N   GLY C 210     -16.370  28.925 231.057  0.00  0.00      CHA1  
ATOM   2663  HN  GLY C 210     -15.485  28.508 231.251  0.00  0.00      CHA1  
ATOM   2664  CA  GLY C 210     -17.491  28.409 231.828  0.00  0.00      CHA1  
ATOM   2665  HA1 GLY C 210     -17.089  28.143 232.795  0.00  0.00      CHA1  
ATOM   2666  HA2 GLY C 210     -17.889  27.567 231.281  0.00  0.00      CHA1  
ATOM   2667  C   GLY C 210     -18.614  29.279 232.297  0.00  0.00      CHA1  
ATOM   2668  O   GLY C 210     -18.338  30.316 232.757  0.00  0.00      CHA1  
ATOM   2669  N   GLU C 211     -19.873  28.873 231.965  0.00  0.00      CHA1  
ATOM   2670  HN  GLU C 211     -19.990  27.945 231.620  0.00  0.00      CHA1  
ATOM   2671  CA  GLU C 211     -21.023  29.686 232.072  0.00  0.00      CHA1  
ATOM   2672  HA  GLU C 211     -20.654  30.645 232.404  0.00  0.00      CHA1  
ATOM   2673  CB  GLU C 211     -21.758  30.010 230.709  0.00  0.00      CHA1  
ATOM   2674  HB1 GLU C 211     -21.913  28.992 230.292  0.00  0.00      CHA1  
ATOM   2675  HB2 GLU C 211     -22.653  30.595 231.012  0.00  0.00      CHA1  
ATOM   2676  CG  GLU C 211     -20.973  30.882 229.669  0.00  0.00      CHA1  
ATOM   2677  HG1 GLU C 211     -19.891  30.638 229.613  0.00  0.00      CHA1  
ATOM   2678  HG2 GLU C 211     -21.424  30.758 228.661  0.00  0.00      CHA1  
ATOM   2679  CD  GLU C 211     -21.028  32.348 229.948  0.00  0.00      CHA1  
ATOM   2680  OE1 GLU C 211     -21.968  33.090 229.530  0.00  0.00      CHA1  
ATOM   2681  OE2 GLU C 211     -19.980  32.892 230.291  0.00  0.00      CHA1  
ATOM   2682  C   GLU C 211     -21.983  29.098 233.140  0.00  0.00      CHA1  
ATOM   2683  O   GLU C 211     -22.462  27.951 233.047  0.00  0.00      CHA1  
ATOM   2684  N   HYP C 212     -22.261  29.773 234.265  0.00  0.00      CHA1  
ATOM   2685  CD  HYP C 212     -21.965  31.190 234.466  0.00  0.00      CHA1  
ATOM   2686  HD1 HYP C 212     -21.004  31.350 234.999  0.00  0.00      CHA1  
ATOM   2687  HD2 HYP C 212     -22.093  31.764 233.523  0.00  0.00      CHA1  
ATOM   2688  CA  HYP C 212     -23.076  29.189 235.344  0.00  0.00      CHA1  
ATOM   2689  HA  HYP C 212     -24.036  28.977 234.896  0.00  0.00      CHA1  
ATOM   2690  CB  HYP C 212     -23.240  30.377 236.300  0.00  0.00      CHA1  
ATOM   2691  HB1 HYP C 212     -22.375  30.417 236.997  0.00  0.00      CHA1  
ATOM   2692  HB2 HYP C 212     -24.278  30.375 236.695  0.00  0.00      CHA1  
ATOM   2693  CG  HYP C 212     -23.086  31.652 235.420  0.00  0.00      CHA1  
ATOM   2694  HG  HYP C 212     -22.801  32.609 235.906  0.00  0.00      CHA1  
ATOM   2695  OE  HYP C 212     -24.304  31.798 234.654  0.00  0.00      CHA1  
ATOM   2696  HE  HYP C 212     -24.114  32.532 234.065  0.00  0.00      CHA1  
ATOM   2697  C   HYP C 212     -22.796  27.916 236.031  0.00  0.00      CHA1  
ATOM   2698  O   HYP C 212     -21.937  27.925 236.884  0.00  0.00      CHA1  
ATOM   2699  N   GLY C 213     -23.389  26.785 235.591  0.00  0.00      CHA1  
ATOM   2700  HN  GLY C 213     -24.069  26.784 234.863  0.00  0.00      CHA1  
ATOM   2701  CA  GLY C 213     -23.144  25.460 236.136  0.00  0.00      CHA1  
ATOM   2702  HA1 GLY C 213     -22.135  25.233 236.447  0.00  0.00      CHA1  
ATOM   2703  HA2 GLY C 213     -23.437  24.709 235.417  0.00  0.00      CHA1  
ATOM   2704  C   GLY C 213     -23.957  25.271 237.420  0.00  0.00      CHA1  
ATOM   2705  O   GLY C 213     -24.909  26.038 237.674  0.00  0.00      CHA1  
ATOM   2706  N   PRO C 214     -23.618  24.258 238.192  0.00  0.00      CHA1  
ATOM   2707  CD  PRO C 214     -22.754  23.210 237.939  0.00  0.00      CHA1  
ATOM   2708  HD1 PRO C 214     -21.765  23.501 238.352  0.00  0.00      CHA1  
ATOM   2709  HD2 PRO C 214     -22.603  22.923 236.876  0.00  0.00      CHA1  
ATOM   2710  CA  PRO C 214     -24.339  24.146 239.491  0.00  0.00      CHA1  
ATOM   2711  HA  PRO C 214     -25.381  24.127 239.208  0.00  0.00      CHA1  
ATOM   2712  CB  PRO C 214     -23.837  22.770 239.929  0.00  0.00      CHA1  
ATOM   2713  HB1 PRO C 214     -24.588  22.242 240.556  0.00  0.00      CHA1  
ATOM   2714  HB2 PRO C 214     -23.062  22.849 240.722  0.00  0.00      CHA1  
ATOM   2715  CG  PRO C 214     -23.415  22.002 238.699  0.00  0.00      CHA1  
ATOM   2716  HG1 PRO C 214     -24.250  21.576 238.102  0.00  0.00      CHA1  
ATOM   2717  HG2 PRO C 214     -22.699  21.215 239.018  0.00  0.00      CHA1  
ATOM   2718  C   PRO C 214     -24.056  25.321 240.429  0.00  0.00      CHA1  
ATOM   2719  O   PRO C 214     -22.971  25.777 240.292  0.00  0.00      CHA1  
ATOM   2720  N   HYP C 215     -24.816  25.878 241.361  0.00  0.00      CHA1  
ATOM   2721  CD  HYP C 215     -26.201  25.602 241.647  0.00  0.00      CHA1  
ATOM   2722  HD1 HYP C 215     -26.845  25.562 240.742  0.00  0.00      CHA1  
ATOM   2723  HD2 HYP C 215     -26.173  24.668 242.248  0.00  0.00      CHA1  
ATOM   2724  CA  HYP C 215     -24.378  26.780 242.415  0.00  0.00      CHA1  
ATOM   2725  HA  HYP C 215     -24.269  27.718 241.891  0.00  0.00      CHA1  
ATOM   2726  CB  HYP C 215     -25.501  26.862 243.410  0.00  0.00      CHA1  
ATOM   2727  HB1 HYP C 215     -25.616  27.791 244.008  0.00  0.00      CHA1  
ATOM   2728  HB2 HYP C 215     -25.478  25.920 244.000  0.00  0.00      CHA1  
ATOM   2729  CG  HYP C 215     -26.726  26.769 242.437  0.00  0.00      CHA1  
ATOM   2730  HG  HYP C 215     -26.789  27.683 241.807  0.00  0.00      CHA1  
ATOM   2731  OE  HYP C 215     -27.861  26.502 243.181  0.00  0.00      CHA1  
ATOM   2732  HE  HYP C 215     -28.605  26.300 242.608  0.00  0.00      CHA1  
ATOM   2733  C   HYP C 215     -23.114  26.542 243.179  0.00  0.00      CHA1  
ATOM   2734  O   HYP C 215     -22.880  25.409 243.601  0.00  0.00      CHA1  
ATOM   2735  N   GLY C 216     -22.352  27.624 243.502  0.00  0.00      CHA1  
ATOM   2736  HN  GLY C 216     -22.734  28.508 243.242  0.00  0.00      CHA1  
ATOM   2737  CA  GLY C 216     -21.037  27.596 244.048  0.00  0.00      CHA1  
ATOM   2738  HA1 GLY C 216     -20.641  28.600 244.076  0.00  0.00      CHA1  
ATOM   2739  HA2 GLY C 216     -20.472  26.997 243.349  0.00  0.00      CHA1  
ATOM   2740  C   GLY C 216     -20.972  26.945 245.391  0.00  0.00      CHA1  
ATOM   2741  O   GLY C 216     -22.029  26.761 246.049  0.00  0.00      CHA1  
ATOM   2742  N   PRO C 217     -19.812  26.479 245.807  0.00  0.00      CHA1  
ATOM   2743  CD  PRO C 217     -18.544  26.726 245.189  0.00  0.00      CHA1  
ATOM   2744  HD1 PRO C 217     -18.278  27.803 245.127  0.00  0.00      CHA1  
ATOM   2745  HD2 PRO C 217     -18.584  26.331 244.151  0.00  0.00      CHA1  
ATOM   2746  CA  PRO C 217     -19.684  25.767 247.076  0.00  0.00      CHA1  
ATOM   2747  HA  PRO C 217     -20.547  25.149 247.277  0.00  0.00      CHA1  
ATOM   2748  CB  PRO C 217     -18.409  24.903 246.824  0.00  0.00      CHA1  
ATOM   2749  HB1 PRO C 217     -18.752  23.943 246.384  0.00  0.00      CHA1  
ATOM   2750  HB2 PRO C 217     -17.879  24.634 247.762  0.00  0.00      CHA1  
ATOM   2751  CG  PRO C 217     -17.535  25.793 245.926  0.00  0.00      CHA1  
ATOM   2752  HG1 PRO C 217     -16.847  25.212 245.276  0.00  0.00      CHA1  
ATOM   2753  HG2 PRO C 217     -16.890  26.472 246.524  0.00  0.00      CHA1  
ATOM   2754  C   PRO C 217     -19.492  26.803 248.169  0.00  0.00      CHA1  
ATOM   2755  O   PRO C 217     -18.415  27.015 248.700  0.00  0.00      CHA1  
ATOM   2756  N   ALA C 218     -20.630  27.456 248.484  0.00  0.00      CHA1  
ATOM   2757  HN  ALA C 218     -21.458  27.224 247.980  0.00  0.00      CHA1  
ATOM   2758  CA  ALA C 218     -20.698  28.460 249.533  0.00  0.00      CHA1  
ATOM   2759  HA  ALA C 218     -20.051  29.272 249.234  0.00  0.00      CHA1  
ATOM   2760  CB  ALA C 218     -22.148  29.054 249.769  0.00  0.00      CHA1  
ATOM   2761  HB1 ALA C 218     -22.660  29.199 248.794  0.00  0.00      CHA1  
ATOM   2762  HB2 ALA C 218     -22.721  28.395 250.456  0.00  0.00      CHA1  
ATOM   2763  HB3 ALA C 218     -22.028  30.068 250.206  0.00  0.00      CHA1  
ATOM   2764  C   ALA C 218     -20.243  27.915 250.915  0.00  0.00      CHA1  
ATOM   2765  O   ALA C 218     -20.358  26.755 251.237  0.00  0.00      CHA1  
ATOM   2766  N   GLY C 219     -19.579  28.788 251.768  0.00  0.00      CHA1  
ATOM   2767  HN  GLY C 219     -19.662  29.766 251.595  0.00  0.00      CHA1  
ATOM   2768  CA  GLY C 219     -18.420  28.378 252.639  0.00  0.00      CHA1  
ATOM   2769  HA1 GLY C 219     -17.600  28.998 252.309  0.00  0.00      CHA1  
ATOM   2770  HA2 GLY C 219     -18.196  27.363 252.347  0.00  0.00      CHA1  
ATOM   2771  C   GLY C 219     -18.776  28.430 254.116  0.00  0.00      CHA1  
ATOM   2772  O   GLY C 219     -19.576  27.587 254.601  0.00  0.00      CHA1  
ATOM   2773  N   ALA C 220     -18.067  29.293 254.911  0.00  0.00      CHA1  
ATOM   2774  HN  ALA C 220     -17.445  29.936 254.472  0.00  0.00      CHA1  
ATOM   2775  CA  ALA C 220     -17.804  29.023 256.340  0.00  0.00      CHA1  
ATOM   2776  HA  ALA C 220     -18.728  28.917 256.888  0.00  0.00      CHA1  
ATOM   2777  CB  ALA C 220     -16.978  27.757 256.594  0.00  0.00      CHA1  
ATOM   2778  HB1 ALA C 220     -16.342  27.825 257.503  0.00  0.00      CHA1  
ATOM   2779  HB2 ALA C 220     -17.619  26.850 256.633  0.00  0.00      CHA1  
ATOM   2780  HB3 ALA C 220     -16.333  27.680 255.693  0.00  0.00      CHA1  
ATOM   2781  C   ALA C 220     -17.053  30.235 256.851  0.00  0.00      CHA1  
ATOM   2782  O   ALA C 220     -16.506  31.004 256.110  0.00  0.00      CHA1  
ATOM   2783  N   ALA C 221     -17.202  30.440 258.178  0.00  0.00      CHA1  
ATOM   2784  HN  ALA C 221     -17.675  29.784 258.762  0.00  0.00      CHA1  
ATOM   2785  CA  ALA C 221     -16.417  31.523 258.774  0.00  0.00      CHA1  
ATOM   2786  HA  ALA C 221     -15.435  31.504 258.326  0.00  0.00      CHA1  
ATOM   2787  CB  ALA C 221     -17.020  32.945 258.374  0.00  0.00      CHA1  
ATOM   2788  HB1 ALA C 221     -17.894  33.088 259.045  0.00  0.00      CHA1  
ATOM   2789  HB2 ALA C 221     -16.293  33.769 258.536  0.00  0.00      CHA1  
ATOM   2790  HB3 ALA C 221     -17.292  33.029 257.301  0.00  0.00      CHA1  
ATOM   2791  C   ALA C 221     -16.352  31.357 260.241  0.00  0.00      CHA1  
ATOM   2792  O   ALA C 221     -16.838  30.360 260.658  0.00  0.00      CHA1  
ATOM   2793  N   GLY C 222     -15.747  32.337 260.982  0.00  0.00      CHA1  
ATOM   2794  HN  GLY C 222     -15.431  33.163 260.522  0.00  0.00      CHA1  
ATOM   2795  CA  GLY C 222     -15.471  32.296 262.409  0.00  0.00      CHA1  
ATOM   2796  HA1 GLY C 222     -16.107  33.027 262.886  0.00  0.00      CHA1  
ATOM   2797  HA2 GLY C 222     -14.436  32.566 262.563  0.00  0.00      CHA1  
ATOM   2798  C   GLY C 222     -15.697  31.031 263.179  0.00  0.00      CHA1  
ATOM   2799  O   GLY C 222     -16.892  30.673 263.429  0.00  0.00      CHA1  
ATOM   2800  N   PRO C 223     -14.624  30.290 263.592  0.00  0.00      CHA1  
ATOM   2801  CD  PRO C 223     -13.277  30.294 262.944  0.00  0.00      CHA1  
ATOM   2802  HD1 PRO C 223     -12.468  30.876 263.433  0.00  0.00      CHA1  
ATOM   2803  HD2 PRO C 223     -13.407  30.583 261.879  0.00  0.00      CHA1  
ATOM   2804  CA  PRO C 223     -14.962  29.047 264.184  0.00  0.00      CHA1  
ATOM   2805  HA  PRO C 223     -15.656  28.464 263.598  0.00  0.00      CHA1  
ATOM   2806  CB  PRO C 223     -13.614  28.325 264.287  0.00  0.00      CHA1  
ATOM   2807  HB1 PRO C 223     -13.630  27.216 264.362  0.00  0.00      CHA1  
ATOM   2808  HB2 PRO C 223     -13.011  28.601 265.178  0.00  0.00      CHA1  
ATOM   2809  CG  PRO C 223     -12.860  28.812 262.960  0.00  0.00      CHA1  
ATOM   2810  HG1 PRO C 223     -13.499  28.324 262.193  0.00  0.00      CHA1  
ATOM   2811  HG2 PRO C 223     -11.789  28.612 262.745  0.00  0.00      CHA1  
ATOM   2812  C   PRO C 223     -15.407  29.266 265.683  0.00  0.00      CHA1  
ATOM   2813  O   PRO C 223     -16.390  28.641 266.012  0.00  0.00      CHA1  
ATOM   2814  N   ALA C 224     -14.693  30.130 266.398  0.00  0.00      CHA1  
ATOM   2815  HN  ALA C 224     -13.903  30.560 265.967  0.00  0.00      CHA1  
ATOM   2816  CA  ALA C 224     -14.920  30.394 267.835  0.00  0.00      CHA1  
ATOM   2817  HA  ALA C 224     -14.505  31.370 268.037  0.00  0.00      CHA1  
ATOM   2818  CB  ALA C 224     -16.387  30.627 268.190  0.00  0.00      CHA1  
ATOM   2819  HB1 ALA C 224     -16.882  31.093 267.312  0.00  0.00      CHA1  
ATOM   2820  HB2 ALA C 224     -16.880  29.684 268.511  0.00  0.00      CHA1  
ATOM   2821  HB3 ALA C 224     -16.402  31.293 269.079  0.00  0.00      CHA1  
ATOM   2822  C   ALA C 224     -14.179  29.455 268.818  0.00  0.00      CHA1  
ATOM   2823  O   ALA C 224     -13.839  28.317 268.455  0.00  0.00      CHA1  
ATOM   2824  N   GLY C 225     -13.784  29.941 270.041  0.00  0.00      CHA1  
ATOM   2825  HN  GLY C 225     -13.987  30.894 270.251  0.00  0.00      CHA1  
ATOM   2826  CA  GLY C 225     -12.886  29.395 271.012  0.00  0.00      CHA1  
ATOM   2827  HA1 GLY C 225     -12.692  30.253 271.638  0.00  0.00      CHA1  
ATOM   2828  HA2 GLY C 225     -11.990  29.170 270.453  0.00  0.00      CHA1  
ATOM   2829  C   GLY C 225     -13.246  28.118 271.638  0.00  0.00      CHA1  
ATOM   2830  O   GLY C 225     -13.623  27.116 271.040  0.00  0.00      CHA1  
ATOM   2831  N   ASN C 226     -13.120  28.048 273.034  0.00  0.00      CHA1  
ATOM   2832  HN  ASN C 226     -13.014  28.895 273.548  0.00  0.00      CHA1  
ATOM   2833  CA  ASN C 226     -12.698  26.846 273.756  0.00  0.00      CHA1  
ATOM   2834  HA  ASN C 226     -12.978  25.954 273.215  0.00  0.00      CHA1  
ATOM   2835  CB  ASN C 226     -11.154  26.949 274.103  0.00  0.00      CHA1  
ATOM   2836  HB1 ASN C 226     -10.830  26.280 274.928  0.00  0.00      CHA1  
ATOM   2837  HB2 ASN C 226     -10.747  26.669 273.108  0.00  0.00      CHA1  
ATOM   2838  CG  ASN C 226     -10.622  28.324 274.460  0.00  0.00      CHA1  
ATOM   2839  OD1 ASN C 226     -10.753  28.724 275.648  0.00  0.00      CHA1  
ATOM   2840  ND2 ASN C 226     -10.244  29.064 273.431  0.00  0.00      CHA1  
ATOM   2841 HD21 ASN C 226      -9.843  29.971 273.562  0.00  0.00      CHA1  
ATOM   2842 HD22 ASN C 226     -10.206  28.612 272.540  0.00  0.00      CHA1  
ATOM   2843  C   ASN C 226     -13.436  26.829 275.144  0.00  0.00      CHA1  
ATOM   2844  O   ASN C 226     -13.676  28.008 275.643  0.00  0.00      CHA1  
ATOM   2845  N   HYP C 227     -13.856  25.746 275.732  0.00  0.00      CHA1  
ATOM   2846  CD  HYP C 227     -14.165  24.513 275.008  0.00  0.00      CHA1  
ATOM   2847  HD1 HYP C 227     -15.034  24.680 274.337  0.00  0.00      CHA1  
ATOM   2848  HD2 HYP C 227     -13.250  24.164 274.483  0.00  0.00      CHA1  
ATOM   2849  CA  HYP C 227     -13.361  25.458 277.020  0.00  0.00      CHA1  
ATOM   2850  HA  HYP C 227     -12.368  25.854 277.173  0.00  0.00      CHA1  
ATOM   2851  CB  HYP C 227     -13.501  23.918 277.250  0.00  0.00      CHA1  
ATOM   2852  HB1 HYP C 227     -13.915  23.768 278.270  0.00  0.00      CHA1  
ATOM   2853  HB2 HYP C 227     -12.493  23.457 277.177  0.00  0.00      CHA1  
ATOM   2854  CG  HYP C 227     -14.394  23.412 276.097  0.00  0.00      CHA1  
ATOM   2855  HG  HYP C 227     -14.088  22.388 275.794  0.00  0.00      CHA1  
ATOM   2856  OE  HYP C 227     -15.693  23.305 276.463  0.00  0.00      CHA1  
ATOM   2857  HE  HYP C 227     -16.257  22.996 275.751  0.00  0.00      CHA1  
ATOM   2858  C   HYP C 227     -14.054  26.284 278.101  0.00  0.00      CHA1  
ATOM   2859  O   HYP C 227     -15.237  26.687 277.938  0.00  0.00      CHA1  
ATOM   2860  N   GLY C 228     -13.264  26.504 279.186  0.00  0.00      CHA1  
ATOM   2861  HN  GLY C 228     -12.312  26.212 279.125  0.00  0.00      CHA1  
ATOM   2862  CA  GLY C 228     -13.743  27.259 280.361  0.00  0.00      CHA1  
ATOM   2863  HA1 GLY C 228     -13.821  26.654 281.252  0.00  0.00      CHA1  
ATOM   2864  HA2 GLY C 228     -14.720  27.672 280.161  0.00  0.00      CHA1  
ATOM   2865  C   GLY C 228     -12.890  28.504 280.579  0.00  0.00      CHA1  
ATOM   2866  O   GLY C 228     -12.095  28.990 279.722  0.00  0.00      CHA1  
ATOM   2867  N   ALA C 229     -13.064  28.987 281.842  0.00  0.00      CHA1  
ATOM   2868  HN  ALA C 229     -13.805  28.639 282.411  0.00  0.00      CHA1  
ATOM   2869  CA  ALA C 229     -12.404  30.104 282.526  0.00  0.00      CHA1  
ATOM   2870  HA  ALA C 229     -11.386  30.174 282.172  0.00  0.00      CHA1  
ATOM   2871  CB  ALA C 229     -13.059  31.450 282.214  0.00  0.00      CHA1  
ATOM   2872  HB1 ALA C 229     -14.136  31.440 282.486  0.00  0.00      CHA1  
ATOM   2873  HB2 ALA C 229     -12.690  32.378 282.700  0.00  0.00      CHA1  
ATOM   2874  HB3 ALA C 229     -13.010  31.647 281.122  0.00  0.00      CHA1  
ATOM   2875  C   ALA C 229     -12.316  29.814 284.093  0.00  0.00      CHA1  
ATOM   2876  O   ALA C 229     -12.998  28.953 284.627  0.00  0.00      CHA1  
ATOM   2877  N   ASP C 230     -11.395  30.546 284.751  0.00  0.00      CHA1  
ATOM   2878  HN  ASP C 230     -10.846  31.104 284.133  0.00  0.00      CHA1  
ATOM   2879  CA  ASP C 230     -11.386  30.647 286.221  0.00  0.00      CHA1  
ATOM   2880  HA  ASP C 230     -11.678  29.737 286.725  0.00  0.00      CHA1  
ATOM   2881  CB  ASP C 230     -10.031  31.076 286.774  0.00  0.00      CHA1  
ATOM   2882  HB1 ASP C 230      -9.750  32.109 286.477  0.00  0.00      CHA1  
ATOM   2883  HB2 ASP C 230     -10.035  31.042 287.885  0.00  0.00      CHA1  
ATOM   2884  CG  ASP C 230      -8.922  30.185 286.365  0.00  0.00      CHA1  
ATOM   2885  OD1 ASP C 230      -7.792  30.370 286.824  0.00  0.00      CHA1  
ATOM   2886  OD2 ASP C 230      -9.144  29.136 285.653  0.00  0.00      CHA1  
ATOM   2887  C   ASP C 230     -12.340  31.770 286.564  0.00  0.00      CHA1  
ATOM   2888  O   ASP C 230     -13.219  31.768 287.444  0.00  0.00      CHA1  
ATOM   2889  N   GLY C 231     -12.227  32.907 285.840  0.00  0.00      CHA1  
ATOM   2890  HN  GLY C 231     -11.438  32.886 285.231  0.00  0.00      CHA1  
ATOM   2891  CA  GLY C 231     -12.992  34.056 285.790  0.00  0.00      CHA1  
ATOM   2892  HA1 GLY C 231     -13.960  33.830 285.369  0.00  0.00      CHA1  
ATOM   2893  HA2 GLY C 231     -12.449  34.824 285.260  0.00  0.00      CHA1  
ATOM   2894  C   GLY C 231     -13.287  34.797 287.016  0.00  0.00      CHA1  
ATOM   2895  O   GLY C 231     -12.466  34.844 287.952  0.00  0.00      CHA1  
ATOM   2896  N   GLN C 232     -14.504  35.234 287.252  0.00  0.00      CHA1  
ATOM   2897  HN  GLN C 232     -15.189  35.165 286.531  0.00  0.00      CHA1  
ATOM   2898  CA  GLN C 232     -14.977  35.995 288.391  0.00  0.00      CHA1  
ATOM   2899  HA  GLN C 232     -14.310  35.843 289.227  0.00  0.00      CHA1  
ATOM   2900  CB  GLN C 232     -14.936  37.582 288.121  0.00  0.00      CHA1  
ATOM   2901  HB1 GLN C 232     -15.786  37.985 288.712  0.00  0.00      CHA1  
ATOM   2902  HB2 GLN C 232     -14.029  38.087 288.516  0.00  0.00      CHA1  
ATOM   2903  CG  GLN C 232     -15.136  38.168 286.685  0.00  0.00      CHA1  
ATOM   2904  HG1 GLN C 232     -15.092  39.267 286.839  0.00  0.00      CHA1  
ATOM   2905  HG2 GLN C 232     -14.298  37.831 286.039  0.00  0.00      CHA1  
ATOM   2906  CD  GLN C 232     -16.390  37.815 285.887  0.00  0.00      CHA1  
ATOM   2907  OE1 GLN C 232     -17.073  36.799 286.072  0.00  0.00      CHA1  
ATOM   2908  NE2 GLN C 232     -16.772  38.791 284.978  0.00  0.00      CHA1  
ATOM   2909 HE21 GLN C 232     -17.589  38.540 284.460  0.00  0.00      CHA1  
ATOM   2910 HE22 GLN C 232     -16.404  39.709 285.128  0.00  0.00      CHA1  
ATOM   2911  C   GLN C 232     -16.332  35.456 289.015  0.00  0.00      CHA1  
ATOM   2912  O   GLN C 232     -17.415  36.138 289.132  0.00  0.00      CHA1  
ATOM   2913  N   HYP C 233     -16.358  34.207 289.447  0.00  0.00      CHA1  
ATOM   2914  CD  HYP C 233     -15.272  33.201 289.440  0.00  0.00      CHA1  
ATOM   2915  HD1 HYP C 233     -15.360  32.635 288.488  0.00  0.00      CHA1  
ATOM   2916  HD2 HYP C 233     -14.251  33.580 289.662  0.00  0.00      CHA1  
ATOM   2917  CA  HYP C 233     -17.655  33.721 290.030  0.00  0.00      CHA1  
ATOM   2918  HA  HYP C 233     -18.478  33.895 289.352  0.00  0.00      CHA1  
ATOM   2919  CB  HYP C 233     -17.282  32.264 290.370  0.00  0.00      CHA1  
ATOM   2920  HB1 HYP C 233     -17.543  31.786 289.401  0.00  0.00      CHA1  
ATOM   2921  HB2 HYP C 233     -17.845  31.931 291.267  0.00  0.00      CHA1  
ATOM   2922  CG  HYP C 233     -15.729  32.164 290.430  0.00  0.00      CHA1  
ATOM   2923  HG  HYP C 233     -15.264  31.201 290.128  0.00  0.00      CHA1  
ATOM   2924  OE  HYP C 233     -15.330  32.431 291.732  0.00  0.00      CHA1  
ATOM   2925  HE  HYP C 233     -14.841  33.255 291.787  0.00  0.00      CHA1  
ATOM   2926  C   HYP C 233     -18.091  34.332 291.377  0.00  0.00      CHA1  
ATOM   2927  O   HYP C 233     -19.274  34.311 291.708  0.00  0.00      CHA1  
ATOM   2928  N   GLY C 234     -17.076  34.840-278.119  0.00  0.00      CHA1  
ATOM   2929  HN  GLY C 234     -16.125  34.798-278.416  0.00  0.00      CHA1  
ATOM   2930  CA  GLY C 234     -17.232  35.136-276.735  0.00  0.00      CHA1  
ATOM   2931  HA1 GLY C 234     -18.023  35.871-276.738  0.00  0.00      CHA1  
ATOM   2932  HA2 GLY C 234     -16.325  35.580-276.352  0.00  0.00      CHA1  
ATOM   2933  C   GLY C 234     -17.641  33.906-275.967  0.00  0.00      CHA1  
ATOM   2934  O   GLY C 234     -18.677  33.847-275.312  0.00  0.00      CHA1  
ATOM   2935  N   ALA C 235     -16.889  32.755-276.125  0.00  0.00      CHA1  
ATOM   2936  HN  ALA C 235     -16.245  32.615-276.872  0.00  0.00      CHA1  
ATOM   2937  CA  ALA C 235     -17.178  31.620-275.354  0.00  0.00      CHA1  
ATOM   2938  HA  ALA C 235     -17.657  31.909-274.430  0.00  0.00      CHA1  
ATOM   2939  CB  ALA C 235     -17.911  30.652-276.342  0.00  0.00      CHA1  
ATOM   2940  HB1 ALA C 235     -18.064  29.694-275.801  0.00  0.00      CHA1  
ATOM   2941  HB2 ALA C 235     -18.839  31.197-276.619  0.00  0.00      CHA1  
ATOM   2942  HB3 ALA C 235     -17.370  30.304-277.248  0.00  0.00      CHA1  
ATOM   2943  C   ALA C 235     -15.836  30.846-274.910  0.00  0.00      CHA1  
ATOM   2944  O   ALA C 235     -14.978  30.532-275.749  0.00  0.00      CHA1  
ATOM   2945  N   LYS C 236     -15.665  30.441-273.656  0.00  0.00      CHA1  
ATOM   2946  HN  LYS C 236     -16.480  30.493-273.085  0.00  0.00      CHA1  
ATOM   2947  CA  LYS C 236     -14.537  29.858-273.050  0.00  0.00      CHA1  
ATOM   2948  HA  LYS C 236     -13.765  29.930-273.802  0.00  0.00      CHA1  
ATOM   2949  CB  LYS C 236     -14.097  30.483-271.694  0.00  0.00      CHA1  
ATOM   2950  HB1 LYS C 236     -14.959  30.371-271.003  0.00  0.00      CHA1  
ATOM   2951  HB2 LYS C 236     -13.218  29.940-271.286  0.00  0.00      CHA1  
ATOM   2952  CG  LYS C 236     -13.665  32.027-271.632  0.00  0.00      CHA1  
ATOM   2953  HG1 LYS C 236     -13.201  32.132-270.628  0.00  0.00      CHA1  
ATOM   2954  HG2 LYS C 236     -12.872  32.155-272.399  0.00  0.00      CHA1  
ATOM   2955  CD  LYS C 236     -14.828  33.029-271.771  0.00  0.00      CHA1  
ATOM   2956  HD1 LYS C 236     -14.898  33.223-272.863  0.00  0.00      CHA1  
ATOM   2957  HD2 LYS C 236     -15.810  32.632-271.437  0.00  0.00      CHA1  
ATOM   2958  CE  LYS C 236     -14.422  34.288-270.995  0.00  0.00      CHA1  
ATOM   2959  HE1 LYS C 236     -13.951  33.921-270.058  0.00  0.00      CHA1  
ATOM   2960  HE2 LYS C 236     -13.669  34.760-271.663  0.00  0.00      CHA1  
ATOM   2961  NZ  LYS C 236     -15.532  35.183-270.833  0.00  0.00      CHA1  
ATOM   2962  HZ1 LYS C 236     -15.210  36.014-270.296  0.00  0.00      CHA1  
ATOM   2963  HZ2 LYS C 236     -15.788  35.515-271.785  0.00  0.00      CHA1  
ATOM   2964  HZ3 LYS C 236     -16.359  34.736-270.389  0.00  0.00      CHA1  
ATOM   2965  C   LYS C 236     -14.672  28.305-272.842  0.00  0.00      CHA1  
ATOM   2966  O   LYS C 236     -13.634  27.619-272.694  0.00  0.00      CHA1  
ATOM   2967  N   GLY C 237     -15.844  27.686-273.045  0.00  0.00      CHA1  
ATOM   2968  HN  GLY C 237     -16.709  28.170-273.146  0.00  0.00      CHA1  
ATOM   2969  CA  GLY C 237     -15.877  26.310-273.056  0.00  0.00      CHA1  
ATOM   2970  HA1 GLY C 237     -14.907  25.866-272.890  0.00  0.00      CHA1  
ATOM   2971  HA2 GLY C 237     -16.440  26.051-273.940  0.00  0.00      CHA1  
ATOM   2972  C   GLY C 237     -16.582  25.586-271.893  0.00  0.00      CHA1  
ATOM   2973  O   GLY C 237     -16.498  24.349-271.743  0.00  0.00      CHA1  
ATOM   2974  N   ALA C 238     -17.148  26.365-270.997  0.00  0.00      CHA1  
ATOM   2975  HN  ALA C 238     -17.096  27.340-271.197  0.00  0.00      CHA1  
ATOM   2976  CA  ALA C 238     -17.700  25.910-269.630  0.00  0.00      CHA1  
ATOM   2977  HA  ALA C 238     -18.310  26.746-269.321  0.00  0.00      CHA1  
ATOM   2978  CB  ALA C 238     -18.478  24.593-269.728  0.00  0.00      CHA1  
ATOM   2979  HB1 ALA C 238     -19.200  24.689-270.567  0.00  0.00      CHA1  
ATOM   2980  HB2 ALA C 238     -17.834  23.701-269.884  0.00  0.00      CHA1  
ATOM   2981  HB3 ALA C 238     -18.950  24.491-268.728  0.00  0.00      CHA1  
ATOM   2982  C   ALA C 238     -16.676  25.929-268.484  0.00  0.00      CHA1  
ATOM   2983  O   ALA C 238     -15.463  25.715-268.635  0.00  0.00      CHA1  
ATOM   2984  N   ASN C 239     -17.161  26.146-267.275  0.00  0.00      CHA1  
ATOM   2985  HN  ASN C 239     -18.108  26.444-267.189  0.00  0.00      CHA1  
ATOM   2986  CA  ASN C 239     -16.487  26.031-266.077  0.00  0.00      CHA1  
ATOM   2987  HA  ASN C 239     -15.772  25.224-266.132  0.00  0.00      CHA1  
ATOM   2988  CB  ASN C 239     -15.893  27.354-265.620  0.00  0.00      CHA1  
ATOM   2989  HB1 ASN C 239     -15.107  27.795-266.270  0.00  0.00      CHA1  
ATOM   2990  HB2 ASN C 239     -16.789  28.008-265.565  0.00  0.00      CHA1  
ATOM   2991  CG  ASN C 239     -15.202  27.398-264.211  0.00  0.00      CHA1  
ATOM   2992  OD1 ASN C 239     -15.421  28.270-263.404  0.00  0.00      CHA1  
ATOM   2993  ND2 ASN C 239     -14.456  26.355-263.850  0.00  0.00      CHA1  
ATOM   2994 HD21 ASN C 239     -14.178  25.710-264.561  0.00  0.00      CHA1  
ATOM   2995 HD22 ASN C 239     -14.190  26.278-262.889  0.00  0.00      CHA1  
ATOM   2996  C   ASN C 239     -17.667  25.571-265.220  0.00  0.00      CHA1  
ATOM   2997  O   ASN C 239     -18.811  25.876-265.560  0.00  0.00      CHA1  
ATOM   2998  N   GLY C 240     -17.422  24.804-264.113  0.00  0.00      CHA1  
ATOM   2999  HN  GLY C 240     -16.530  24.464-263.824  0.00  0.00      CHA1  
ATOM   3000  CA  GLY C 240     -18.489  24.300-263.222  0.00  0.00      CHA1  
ATOM   3001  HA1 GLY C 240     -18.624  23.246-263.419  0.00  0.00      CHA1  
ATOM   3002  HA2 GLY C 240     -19.450  24.768-263.374  0.00  0.00      CHA1  
ATOM   3003  C   GLY C 240     -18.134  24.440-261.794  0.00  0.00      CHA1  
ATOM   3004  O   GLY C 240     -19.046  24.265-260.948  0.00  0.00      CHA1  
ATOM   3005  N   ALA C 241     -16.862  24.737-261.377  0.00  0.00      CHA1  
ATOM   3006  HN  ALA C 241     -16.126  24.943-262.017  0.00  0.00      CHA1  
ATOM   3007  CA  ALA C 241     -16.555  24.960-259.998  0.00  0.00      CHA1  
ATOM   3008  HA  ALA C 241     -17.322  25.577-259.556  0.00  0.00      CHA1  
ATOM   3009  CB  ALA C 241     -16.473  23.703-259.239  0.00  0.00      CHA1  
ATOM   3010  HB1 ALA C 241     -17.463  23.200-259.195  0.00  0.00      CHA1  
ATOM   3011  HB2 ALA C 241     -15.839  23.005-259.827  0.00  0.00      CHA1  
ATOM   3012  HB3 ALA C 241     -15.956  23.774-258.258  0.00  0.00      CHA1  
ATOM   3013  C   ALA C 241     -15.253  25.721-259.872  0.00  0.00      CHA1  
ATOM   3014  O   ALA C 241     -14.548  25.974-260.819  0.00  0.00      CHA1  
ATOM   3015  N   HYP C 242     -14.929  26.294-258.637  0.00  0.00      CHA1  
ATOM   3016  CD  HYP C 242     -15.871  26.564-257.555  0.00  0.00      CHA1  
ATOM   3017  HD1 HYP C 242     -16.502  27.413-257.892  0.00  0.00      CHA1  
ATOM   3018  HD2 HYP C 242     -16.578  25.740-257.317  0.00  0.00      CHA1  
ATOM   3019  CA  HYP C 242     -13.798  27.183-258.416  0.00  0.00      CHA1  
ATOM   3020  HA  HYP C 242     -12.863  26.808-258.806  0.00  0.00      CHA1  
ATOM   3021  CB  HYP C 242     -13.705  27.483-256.909  0.00  0.00      CHA1  
ATOM   3022  HB1 HYP C 242     -13.696  28.578-256.719  0.00  0.00      CHA1  
ATOM   3023  HB2 HYP C 242     -12.798  26.936-256.572  0.00  0.00      CHA1  
ATOM   3024  CG  HYP C 242     -14.991  27.001-256.303  0.00  0.00      CHA1  
ATOM   3025  HG  HYP C 242     -15.590  27.704-255.686  0.00  0.00      CHA1  
ATOM   3026  OE  HYP C 242     -14.648  25.791-255.612  0.00  0.00      CHA1  
ATOM   3027  HE  HYP C 242     -15.411  25.439-255.147  0.00  0.00      CHA1  
ATOM   3028  C   HYP C 242     -13.956  28.510-259.136  0.00  0.00      CHA1  
ATOM   3029  O   HYP C 242     -15.097  28.987-259.076  0.00  0.00      CHA1  
ATOM   3030  N   GLY C 243     -12.907  29.235-259.619  0.00  0.00      CHA1  
ATOM   3031  HN  GLY C 243     -13.097  30.163-259.930  0.00  0.00      CHA1  
ATOM   3032  CA  GLY C 243     -11.503  28.773-259.829  0.00  0.00      CHA1  
ATOM   3033  HA1 GLY C 243     -11.136  29.318-260.686  0.00  0.00      CHA1  
ATOM   3034  HA2 GLY C 243     -11.515  27.741-260.149  0.00  0.00      CHA1  
ATOM   3035  C   GLY C 243     -10.508  28.912-258.684  0.00  0.00      CHA1  
ATOM   3036  O   GLY C 243      -9.576  28.091-258.534  0.00  0.00      CHA1  
ATOM   3037  N   ILE C 244     -10.656  29.920-257.832  0.00  0.00      CHA1  
ATOM   3038  HN  ILE C 244     -11.438  30.535-257.897  0.00  0.00      CHA1  
ATOM   3039  CA  ILE C 244      -9.694  30.174-256.818  0.00  0.00      CHA1  
ATOM   3040  HA  ILE C 244      -8.722  29.713-256.908  0.00  0.00      CHA1  
ATOM   3041  CB  ILE C 244      -9.581  31.633-256.439  0.00  0.00      CHA1  
ATOM   3042  HB  ILE C 244     -10.500  31.983-255.923  0.00  0.00      CHA1  
ATOM   3043  CG2 ILE C 244      -8.505  31.923-255.309  0.00  0.00      CHA1  
ATOM   3044 HG21 ILE C 244      -8.244  33.001-255.362  0.00  0.00      CHA1  
ATOM   3045 HG22 ILE C 244      -8.688  31.647-254.249  0.00  0.00      CHA1  
ATOM   3046 HG23 ILE C 244      -7.579  31.368-255.571  0.00  0.00      CHA1  
ATOM   3047  CG1 ILE C 244      -9.343  32.496-257.676  0.00  0.00      CHA1  
ATOM   3048 HG11 ILE C 244     -10.271  32.571-258.281  0.00  0.00      CHA1  
ATOM   3049 HG12 ILE C 244      -9.232  33.554-257.355  0.00  0.00      CHA1  
ATOM   3050  CD  ILE C 244      -8.155  32.058-258.510  0.00  0.00      CHA1  
ATOM   3051  HD1 ILE C 244      -8.316  31.040-258.924  0.00  0.00      CHA1  
ATOM   3052  HD2 ILE C 244      -7.970  32.785-259.329  0.00  0.00      CHA1  
ATOM   3053  HD3 ILE C 244      -7.225  31.947-257.912  0.00  0.00      CHA1  
ATOM   3054  C   ILE C 244     -10.182  29.361-255.559  0.00  0.00      CHA1  
ATOM   3055  O   ILE C 244     -11.299  29.509-255.122  0.00  0.00      CHA1  
ATOM   3056  N   ALA C 245      -9.249  28.573-254.953  0.00  0.00      CHA1  
ATOM   3057  HN  ALA C 245      -8.364  28.389-255.372  0.00  0.00      CHA1  
ATOM   3058  CA  ALA C 245      -9.575  28.016-253.711  0.00  0.00      CHA1  
ATOM   3059  HA  ALA C 245     -10.093  28.718-253.073  0.00  0.00      CHA1  
ATOM   3060  CB  ALA C 245     -10.485  26.823-253.957  0.00  0.00      CHA1  
ATOM   3061  HB1 ALA C 245     -10.847  26.343-253.022  0.00  0.00      CHA1  
ATOM   3062  HB2 ALA C 245     -11.430  27.106-254.468  0.00  0.00      CHA1  
ATOM   3063  HB3 ALA C 245      -9.951  26.069-254.573  0.00  0.00      CHA1  
ATOM   3064  C   ALA C 245      -8.304  27.629-252.985  0.00  0.00      CHA1  
ATOM   3065  O   ALA C 245      -7.267  27.515-253.623  0.00  0.00      CHA1  
ATOM   3066  N   GLY C 246      -8.374  27.528-251.618  0.00  0.00      CHA1  
ATOM   3067  HN  GLY C 246      -9.261  27.751-251.220  0.00  0.00      CHA1  
ATOM   3068  CA  GLY C 246      -7.451  26.841-250.733  0.00  0.00      CHA1  
ATOM   3069  HA1 GLY C 246      -7.796  27.113-249.747  0.00  0.00      CHA1  
ATOM   3070  HA2 GLY C 246      -6.446  27.145-250.987  0.00  0.00      CHA1  
ATOM   3071  C   GLY C 246      -7.626  25.388-251.089  0.00  0.00      CHA1  
ATOM   3072  O   GLY C 246      -8.522  24.979-251.773  0.00  0.00      CHA1  
ATOM   3073  N   ALA C 247      -6.602  24.522-250.664  0.00  0.00      CHA1  
ATOM   3074  HN  ALA C 247      -5.750  24.850-250.264  0.00  0.00      CHA1  
ATOM   3075  CA  ALA C 247      -6.695  23.135-250.811  0.00  0.00      CHA1  
ATOM   3076  HA  ALA C 247      -7.719  22.791-250.812  0.00  0.00      CHA1  
ATOM   3077  CB  ALA C 247      -6.118  22.646-252.140  0.00  0.00      CHA1  
ATOM   3078  HB1 ALA C 247      -5.084  22.947-252.414  0.00  0.00      CHA1  
ATOM   3079  HB2 ALA C 247      -6.072  21.536-252.164  0.00  0.00      CHA1  
ATOM   3080  HB3 ALA C 247      -6.805  23.117-252.875  0.00  0.00      CHA1  
ATOM   3081  C   ALA C 247      -5.964  22.485-249.602  0.00  0.00      CHA1  
ATOM   3082  O   ALA C 247      -5.052  23.154-249.100  0.00  0.00      CHA1  
ATOM   3083  N   HYP C 248      -6.309  21.303-249.048  0.00  0.00      CHA1  
ATOM   3084  CD  HYP C 248      -7.505  20.535-249.439  0.00  0.00      CHA1  
ATOM   3085  HD1 HYP C 248      -7.415  20.111-250.462  0.00  0.00      CHA1  
ATOM   3086  HD2 HYP C 248      -8.449  21.096-249.269  0.00  0.00      CHA1  
ATOM   3087  CA  HYP C 248      -5.470  20.553-248.137  0.00  0.00      CHA1  
ATOM   3088  HA  HYP C 248      -5.518  21.069-247.190  0.00  0.00      CHA1  
ATOM   3089  CB  HYP C 248      -6.116  19.101-248.158  0.00  0.00      CHA1  
ATOM   3090  HB1 HYP C 248      -5.979  18.604-247.174  0.00  0.00      CHA1  
ATOM   3091  HB2 HYP C 248      -5.608  18.454-248.904  0.00  0.00      CHA1  
ATOM   3092  CG  HYP C 248      -7.538  19.284-248.478  0.00  0.00      CHA1  
ATOM   3093  HG  HYP C 248      -7.996  18.375-248.922  0.00  0.00      CHA1  
ATOM   3094  OE  HYP C 248      -8.260  19.595-247.278  0.00  0.00      CHA1  
ATOM   3095  HE  HYP C 248      -9.131  19.896-247.546  0.00  0.00      CHA1  
ATOM   3096  C   HYP C 248      -3.972  20.474-248.408  0.00  0.00      CHA1  
ATOM   3097  O   HYP C 248      -3.572  19.836-249.366  0.00  0.00      CHA1  
ATOM   3098  N   GLY C 249      -3.054  21.016-247.586  0.00  0.00      CHA1  
ATOM   3099  HN  GLY C 249      -2.117  21.039-247.924  0.00  0.00      CHA1  
ATOM   3100  CA  GLY C 249      -3.387  21.882-246.460  0.00  0.00      CHA1  
ATOM   3101  HA1 GLY C 249      -4.165  21.474-245.832  0.00  0.00      CHA1  
ATOM   3102  HA2 GLY C 249      -3.613  22.862-246.852  0.00  0.00      CHA1  
ATOM   3103  C   GLY C 249      -2.258  21.951-245.512  0.00  0.00      CHA1  
ATOM   3104  O   GLY C 249      -1.232  21.394-245.786  0.00  0.00      CHA1  
ATOM   3105  N   PHE C 250      -2.462  22.702-244.351  0.00  0.00      CHA1  
ATOM   3106  HN  PHE C 250      -3.308  23.157-244.083  0.00  0.00      CHA1  
ATOM   3107  CA  PHE C 250      -1.396  23.138-243.353  0.00  0.00      CHA1  
ATOM   3108  HA  PHE C 250      -0.510  22.671-243.757  0.00  0.00      CHA1  
ATOM   3109  CB  PHE C 250      -1.161  24.674-243.142  0.00  0.00      CHA1  
ATOM   3110  HB1 PHE C 250      -2.133  25.108-242.823  0.00  0.00      CHA1  
ATOM   3111  HB2 PHE C 250      -0.439  24.918-242.334  0.00  0.00      CHA1  
ATOM   3112  CG  PHE C 250      -0.774  25.399-244.384  0.00  0.00      CHA1  
ATOM   3113  CD1 PHE C 250      -0.172  24.758-245.516  0.00  0.00      CHA1  
ATOM   3114  HD1 PHE C 250       0.335  23.810-245.417  0.00  0.00      CHA1  
ATOM   3115  CE1 PHE C 250       0.106  25.578-246.637  0.00  0.00      CHA1  
ATOM   3116  HE1 PHE C 250       0.536  25.180-247.544  0.00  0.00      CHA1  
ATOM   3117  CZ  PHE C 250      -0.139  26.924-246.619  0.00  0.00      CHA1  
ATOM   3118  HZ  PHE C 250       0.067  27.398-247.568  0.00  0.00      CHA1  
ATOM   3119  CD2 PHE C 250      -1.032  26.767-244.462  0.00  0.00      CHA1  
ATOM   3120  HD2 PHE C 250      -1.575  27.221-243.646  0.00  0.00      CHA1  
ATOM   3121  CE2 PHE C 250      -0.606  27.615-245.513  0.00  0.00      CHA1  
ATOM   3122  HE2 PHE C 250      -0.774  28.680-245.565  0.00  0.00      CHA1  
ATOM   3123  C   PHE C 250      -1.664  22.540-241.985  0.00  0.00      CHA1  
ATOM   3124  O   PHE C 250      -2.709  22.941-241.462  0.00  0.00      CHA1  
ATOM   3125  N   HYP C 251      -0.728  21.858-241.277  0.00  0.00      CHA1  
ATOM   3126  CD  HYP C 251       0.319  21.027-241.981  0.00  0.00      CHA1  
ATOM   3127  HD1 HYP C 251       1.029  21.562-242.648  0.00  0.00      CHA1  
ATOM   3128  HD2 HYP C 251      -0.186  20.207-242.534  0.00  0.00      CHA1  
ATOM   3129  CA  HYP C 251      -1.039  21.357-239.953  0.00  0.00      CHA1  
ATOM   3130  HA  HYP C 251      -2.071  21.149-239.711  0.00  0.00      CHA1  
ATOM   3131  CB  HYP C 251       0.084  20.203-239.843  0.00  0.00      CHA1  
ATOM   3132  HB1 HYP C 251      -0.386  19.208-239.993  0.00  0.00      CHA1  
ATOM   3133  HB2 HYP C 251       0.323  20.159-238.759  0.00  0.00      CHA1  
ATOM   3134  CG  HYP C 251       1.199  20.406-240.890  0.00  0.00      CHA1  
ATOM   3135  HG  HYP C 251       1.568  19.377-241.083  0.00  0.00      CHA1  
ATOM   3136  OE  HYP C 251       2.112  21.255-240.283  0.00  0.00      CHA1  
ATOM   3137  HE  HYP C 251       2.812  21.493-240.895  0.00  0.00      CHA1  
ATOM   3138  C   HYP C 251      -0.622  22.476-239.016  0.00  0.00      CHA1  
ATOM   3139  O   HYP C 251      -1.026  22.388-237.865  0.00  0.00      CHA1  
ATOM   3140  N   GLY C 252       0.096  23.542-239.545  0.00  0.00      CHA1  
ATOM   3141  HN  GLY C 252       0.416  23.387-240.477  0.00  0.00      CHA1  
ATOM   3142  CA  GLY C 252       0.682  24.686-238.820  0.00  0.00      CHA1  
ATOM   3143  HA1 GLY C 252       1.497  25.095-239.398  0.00  0.00      CHA1  
ATOM   3144  HA2 GLY C 252       1.084  24.327-237.884  0.00  0.00      CHA1  
ATOM   3145  C   GLY C 252      -0.269  25.735-238.467  0.00  0.00      CHA1  
ATOM   3146  O   GLY C 252       0.053  26.599-237.683  0.00  0.00      CHA1  
ATOM   3147  N   ALA C 253      -1.520  25.627-238.978  0.00  0.00      CHA1  
ATOM   3148  HN  ALA C 253      -1.763  24.850-239.554  0.00  0.00      CHA1  
ATOM   3149  CA  ALA C 253      -2.519  26.650-239.028  0.00  0.00      CHA1  
ATOM   3150  HA  ALA C 253      -2.130  27.512-238.507  0.00  0.00      CHA1  
ATOM   3151  CB  ALA C 253      -2.855  26.987-240.497  0.00  0.00      CHA1  
ATOM   3152  HB1 ALA C 253      -3.570  27.835-240.571  0.00  0.00      CHA1  
ATOM   3153  HB2 ALA C 253      -1.895  27.247-240.992  0.00  0.00      CHA1  
ATOM   3154  HB3 ALA C 253      -3.292  26.124-241.043  0.00  0.00      CHA1  
ATOM   3155  C   ALA C 253      -3.780  26.302-238.250  0.00  0.00      CHA1  
ATOM   3156  O   ALA C 253      -4.832  26.810-238.397  0.00  0.00      CHA1  
ATOM   3157  N   ARG C 254      -3.700  25.317-237.339  0.00  0.00      CHA1  
ATOM   3158  HN  ARG C 254      -2.813  24.875-237.233  0.00  0.00      CHA1  
ATOM   3159  CA  ARG C 254      -4.698  24.843-236.435  0.00  0.00      CHA1  
ATOM   3160  HA  ARG C 254      -5.474  24.466-237.085  0.00  0.00      CHA1  
ATOM   3161  CB  ARG C 254      -4.168  23.616-235.603  0.00  0.00      CHA1  
ATOM   3162  HB1 ARG C 254      -4.885  23.336-234.802  0.00  0.00      CHA1  
ATOM   3163  HB2 ARG C 254      -4.102  22.726-236.264  0.00  0.00      CHA1  
ATOM   3164  CG  ARG C 254      -2.710  23.779-234.955  0.00  0.00      CHA1  
ATOM   3165  HG1 ARG C 254      -2.565  22.852-234.360  0.00  0.00      CHA1  
ATOM   3166  HG2 ARG C 254      -2.041  23.644-235.832  0.00  0.00      CHA1  
ATOM   3167  CD  ARG C 254      -2.391  24.950-234.090  0.00  0.00      CHA1  
ATOM   3168  HD1 ARG C 254      -3.235  25.503-233.625  0.00  0.00      CHA1  
ATOM   3169  HD2 ARG C 254      -1.857  24.520-233.217  0.00  0.00      CHA1  
ATOM   3170  NE  ARG C 254      -1.405  25.827-234.847  0.00  0.00      CHA1  
ATOM   3171  HE  ARG C 254      -0.503  25.447-235.056  0.00  0.00      CHA1  
ATOM   3172  CZ  ARG C 254      -1.448  27.127-234.800  0.00  0.00      CHA1  
ATOM   3173  NH1 ARG C 254      -2.435  27.792-234.315  0.00  0.00      CHA1  
ATOM   3174 HH11 ARG C 254      -2.331  28.770-234.133  0.00  0.00      CHA1  
ATOM   3175 HH12 ARG C 254      -3.331  27.381-234.152  0.00  0.00      CHA1  
ATOM   3176  NH2 ARG C 254      -0.432  27.787-235.328  0.00  0.00      CHA1  
ATOM   3177 HH21 ARG C 254       0.011  27.340-236.105  0.00  0.00      CHA1  
ATOM   3178 HH22 ARG C 254      -0.607  28.757-235.500  0.00  0.00      CHA1  
ATOM   3179  C   ARG C 254      -5.501  25.825-235.552  0.00  0.00      CHA1  
ATOM   3180  O   ARG C 254      -5.137  26.940-235.218  0.00  0.00      CHA1  
ATOM   3181  N   GLY C 255      -6.690  25.359-235.145  0.00  0.00      CHA1  
ATOM   3182  HN  GLY C 255      -6.953  24.444-235.440  0.00  0.00      CHA1  
ATOM   3183  CA  GLY C 255      -7.786  25.985-234.406  0.00  0.00      CHA1  
ATOM   3184  HA1 GLY C 255      -8.568  25.243-234.471  0.00  0.00      CHA1  
ATOM   3185  HA2 GLY C 255      -8.086  26.884-234.924  0.00  0.00      CHA1  
ATOM   3186  C   GLY C 255      -7.455  26.447-232.950  0.00  0.00      CHA1  
ATOM   3187  O   GLY C 255      -6.323  26.308-232.479  0.00  0.00      CHA1  
ATOM   3188  N   PRO C 256      -8.317  27.199-232.210  0.00  0.00      CHA1  
ATOM   3189  CD  PRO C 256      -9.699  27.531-232.653  0.00  0.00      CHA1  
ATOM   3190  HD1 PRO C 256     -10.105  26.860-233.439  0.00  0.00      CHA1  
ATOM   3191  HD2 PRO C 256      -9.455  28.521-233.093  0.00  0.00      CHA1  
ATOM   3192  CA  PRO C 256      -8.183  27.490-230.778  0.00  0.00      CHA1  
ATOM   3193  HA  PRO C 256      -7.296  28.106-230.742  0.00  0.00      CHA1  
ATOM   3194  CB  PRO C 256      -9.470  28.171-230.325  0.00  0.00      CHA1  
ATOM   3195  HB1 PRO C 256      -9.313  29.271-230.298  0.00  0.00      CHA1  
ATOM   3196  HB2 PRO C 256      -9.937  27.882-229.359  0.00  0.00      CHA1  
ATOM   3197  CG  PRO C 256     -10.551  27.746-231.415  0.00  0.00      CHA1  
ATOM   3198  HG1 PRO C 256     -11.128  28.696-231.445  0.00  0.00      CHA1  
ATOM   3199  HG2 PRO C 256     -11.103  26.883-230.986  0.00  0.00      CHA1  
ATOM   3200  C   PRO C 256      -7.722  26.444-229.803  0.00  0.00      CHA1  
ATOM   3201  O   PRO C 256      -8.224  25.329-229.908  0.00  0.00      CHA1  
ATOM   3202  N   SER C 257      -6.944  26.773-228.744  0.00  0.00      CHA1  
ATOM   3203  HN  SER C 257      -6.650  27.725-228.709  0.00  0.00      CHA1  
ATOM   3204  CA  SER C 257      -6.691  25.965-227.542  0.00  0.00      CHA1  
ATOM   3205  HA  SER C 257      -6.708  24.943-227.890  0.00  0.00      CHA1  
ATOM   3206  CB  SER C 257      -5.348  26.311-226.845  0.00  0.00      CHA1  
ATOM   3207  HB1 SER C 257      -5.265  27.378-226.545  0.00  0.00      CHA1  
ATOM   3208  HB2 SER C 257      -5.279  25.666-225.943  0.00  0.00      CHA1  
ATOM   3209  OG  SER C 257      -4.193  25.959-227.644  0.00  0.00      CHA1  
ATOM   3210  HG1 SER C 257      -3.979  25.068-227.358  0.00  0.00      CHA1  
ATOM   3211  C   SER C 257      -7.802  26.236-226.592  0.00  0.00      CHA1  
ATOM   3212  O   SER C 257      -8.690  27.065-226.865  0.00  0.00      CHA1  
ATOM   3213  N   GLY C 258      -7.793  25.455-225.505  0.00  0.00      CHA1  
ATOM   3214  HN  GLY C 258      -6.999  24.854-225.459  0.00  0.00      CHA1  
ATOM   3215  CA  GLY C 258      -8.856  25.201-224.544  0.00  0.00      CHA1  
ATOM   3216  HA1 GLY C 258      -8.802  24.144-224.329  0.00  0.00      CHA1  
ATOM   3217  HA2 GLY C 258      -9.783  25.465-225.032  0.00  0.00      CHA1  
ATOM   3218  C   GLY C 258      -8.772  25.936-223.229  0.00  0.00      CHA1  
ATOM   3219  O   GLY C 258      -7.943  25.580-222.411  0.00  0.00      CHA1  
ATOM   3220  N   PRO C 259      -9.546  26.946-222.966  0.00  0.00      CHA1  
ATOM   3221  CD  PRO C 259     -10.274  27.686-224.031  0.00  0.00      CHA1  
ATOM   3222  HD1 PRO C 259     -11.093  27.101-224.500  0.00  0.00      CHA1  
ATOM   3223  HD2 PRO C 259      -9.610  28.031-224.852  0.00  0.00      CHA1  
ATOM   3224  CA  PRO C 259     -10.130  27.260-221.661  0.00  0.00      CHA1  
ATOM   3225  HA  PRO C 259      -9.332  27.797-221.170  0.00  0.00      CHA1  
ATOM   3226  CB  PRO C 259     -11.347  28.153-221.969  0.00  0.00      CHA1  
ATOM   3227  HB1 PRO C 259     -11.515  28.931-221.193  0.00  0.00      CHA1  
ATOM   3228  HB2 PRO C 259     -12.273  27.564-222.139  0.00  0.00      CHA1  
ATOM   3229  CG  PRO C 259     -10.812  28.896-223.200  0.00  0.00      CHA1  
ATOM   3230  HG1 PRO C 259     -10.060  29.577-222.747  0.00  0.00      CHA1  
ATOM   3231  HG2 PRO C 259     -11.650  29.435-223.691  0.00  0.00      CHA1  
ATOM   3232  C   PRO C 259     -10.410  26.162-220.746  0.00  0.00      CHA1  
ATOM   3233  O   PRO C 259     -10.738  25.113-221.261  0.00  0.00      CHA1  
ATOM   3234  N   GLN C 260     -10.328  26.372-219.469  0.00  0.00      CHA1  
ATOM   3235  HN  GLN C 260      -9.984  27.228-219.091  0.00  0.00      CHA1  
ATOM   3236  CA  GLN C 260     -10.727  25.389-218.451  0.00  0.00      CHA1  
ATOM   3237  HA  GLN C 260     -11.694  25.068-218.809  0.00  0.00      CHA1  
ATOM   3238  CB  GLN C 260      -9.600  24.403-218.021  0.00  0.00      CHA1  
ATOM   3239  HB1 GLN C 260     -10.032  23.618-217.364  0.00  0.00      CHA1  
ATOM   3240  HB2 GLN C 260      -9.313  23.770-218.887  0.00  0.00      CHA1  
ATOM   3241  CG  GLN C 260      -8.392  24.936-217.261  0.00  0.00      CHA1  
ATOM   3242  HG1 GLN C 260      -8.695  25.500-216.353  0.00  0.00      CHA1  
ATOM   3243  HG2 GLN C 260      -7.590  24.228-216.963  0.00  0.00      CHA1  
ATOM   3244  CD  GLN C 260      -7.717  25.871-218.270  0.00  0.00      CHA1  
ATOM   3245  OE1 GLN C 260      -7.734  27.086-218.196  0.00  0.00      CHA1  
ATOM   3246  NE2 GLN C 260      -7.098  25.291-219.355  0.00  0.00      CHA1  
ATOM   3247 HE21 GLN C 260      -6.466  25.809-219.932  0.00  0.00      CHA1  
ATOM   3248 HE22 GLN C 260      -7.249  24.304-219.406  0.00  0.00      CHA1  
ATOM   3249  C   GLN C 260     -11.057  26.262-217.260  0.00  0.00      CHA1  
ATOM   3250  O   GLN C 260     -10.816  27.489-217.301  0.00  0.00      CHA1  
ATOM   3251  N   GLY C 261     -11.519  25.667-216.126  0.00  0.00      CHA1  
ATOM   3252  HN  GLY C 261     -11.720  24.699-215.995  0.00  0.00      CHA1  
ATOM   3253  CA  GLY C 261     -11.713  26.407-214.904  0.00  0.00      CHA1  
ATOM   3254  HA1 GLY C 261     -12.535  27.082-215.089  0.00  0.00      CHA1  
ATOM   3255  HA2 GLY C 261     -10.746  26.831-214.672  0.00  0.00      CHA1  
ATOM   3256  C   GLY C 261     -12.295  25.532-213.805  0.00  0.00      CHA1  
ATOM   3257  O   GLY C 261     -11.945  24.354-213.702  0.00  0.00      CHA1  
ATOM   3258  N   PRO C 262     -12.984  26.096-212.837  0.00  0.00      CHA1  
ATOM   3259  CD  PRO C 262     -12.894  27.518-212.429  0.00  0.00      CHA1  
ATOM   3260  HD1 PRO C 262     -13.235  28.198-213.238  0.00  0.00      CHA1  
ATOM   3261  HD2 PRO C 262     -11.868  27.784-212.095  0.00  0.00      CHA1  
ATOM   3262  CA  PRO C 262     -13.649  25.318-211.782  0.00  0.00      CHA1  
ATOM   3263  HA  PRO C 262     -12.885  25.156-211.035  0.00  0.00      CHA1  
ATOM   3264  CB  PRO C 262     -14.650  26.378-211.174  0.00  0.00      CHA1  
ATOM   3265  HB1 PRO C 262     -14.940  26.077-210.145  0.00  0.00      CHA1  
ATOM   3266  HB2 PRO C 262     -15.515  26.394-211.872  0.00  0.00      CHA1  
ATOM   3267  CG  PRO C 262     -13.809  27.609-211.181  0.00  0.00      CHA1  
ATOM   3268  HG1 PRO C 262     -13.121  27.630-210.309  0.00  0.00      CHA1  
ATOM   3269  HG2 PRO C 262     -14.355  28.576-211.148  0.00  0.00      CHA1  
ATOM   3270  C   PRO C 262     -14.400  23.957-212.146  0.00  0.00      CHA1  
ATOM   3271  O   PRO C 262     -15.217  23.968-213.038  0.00  0.00      CHA1  
ATOM   3272  N   GLY C 263     -14.064  22.890-211.525  0.00  0.00      CHA1  
ATOM   3273  HN  GLY C 263     -13.348  23.055-210.851  0.00  0.00      CHA1  
ATOM   3274  CA  GLY C 263     -14.540  21.537-211.860  0.00  0.00      CHA1  
ATOM   3275  HA1 GLY C 263     -14.450  21.297-212.909  0.00  0.00      CHA1  
ATOM   3276  HA2 GLY C 263     -15.503  21.503-211.372  0.00  0.00      CHA1  
ATOM   3277  C   GLY C 263     -13.669  20.531-211.208  0.00  0.00      CHA1  
ATOM   3278  O   GLY C 263     -13.496  19.454-211.793  0.00  0.00      CHA1  
ATOM   3279  N   GLY C 264     -13.030  20.797-210.059  0.00  0.00      CHA1  
ATOM   3280  HN  GLY C 264     -13.052  21.676-209.590  0.00  0.00      CHA1  
ATOM   3281  CA  GLY C 264     -11.767  20.125-209.679  0.00  0.00      CHA1  
ATOM   3282  HA1 GLY C 264     -11.918  19.062-209.558  0.00  0.00      CHA1  
ATOM   3283  HA2 GLY C 264     -11.380  20.548-208.764  0.00  0.00      CHA1  
ATOM   3284  C   GLY C 264     -10.630  20.299-210.659  0.00  0.00      CHA1  
ATOM   3285  O   GLY C 264     -10.910  21.028-211.572  0.00  0.00      CHA1  
ATOM   3286  N   PRO C 265      -9.393  19.723-210.560  0.00  0.00      CHA1  
ATOM   3287  CD  PRO C 265      -8.404  20.056-211.562  0.00  0.00      CHA1  
ATOM   3288  HD1 PRO C 265      -7.870  20.994-211.300  0.00  0.00      CHA1  
ATOM   3289  HD2 PRO C 265      -8.863  20.153-212.569  0.00  0.00      CHA1  
ATOM   3290  CA  PRO C 265      -8.844  18.771-209.642  0.00  0.00      CHA1  
ATOM   3291  HA  PRO C 265      -9.278  17.818-209.907  0.00  0.00      CHA1  
ATOM   3292  CB  PRO C 265      -7.326  18.749-209.939  0.00  0.00      CHA1  
ATOM   3293  HB1 PRO C 265      -6.986  17.744-209.608  0.00  0.00      CHA1  
ATOM   3294  HB2 PRO C 265      -6.693  19.486-209.402  0.00  0.00      CHA1  
ATOM   3295  CG  PRO C 265      -7.204  19.011-211.451  0.00  0.00      CHA1  
ATOM   3296  HG1 PRO C 265      -7.202  18.056-212.020  0.00  0.00      CHA1  
ATOM   3297  HG2 PRO C 265      -6.280  19.494-211.836  0.00  0.00      CHA1  
ATOM   3298  C   PRO C 265      -9.105  19.024-208.074  0.00  0.00      CHA1  
ATOM   3299  O   PRO C 265      -8.900  20.172-207.719  0.00  0.00      CHA1  
ATOM   3300  N   HYP C 266      -9.559  18.173-207.161  0.00  0.00      CHA1  
ATOM   3301  CD  HYP C 266      -9.870  16.764-207.464  0.00  0.00      CHA1  
ATOM   3302  HD1 HYP C 266     -10.957  16.542-207.513  0.00  0.00      CHA1  
ATOM   3303  HD2 HYP C 266      -9.353  16.376-208.367  0.00  0.00      CHA1  
ATOM   3304  CA  HYP C 266      -9.535  18.425-205.678  0.00  0.00      CHA1  
ATOM   3305  HA  HYP C 266     -10.259  19.207-205.506  0.00  0.00      CHA1  
ATOM   3306  CB  HYP C 266      -9.766  17.055-205.096  0.00  0.00      CHA1  
ATOM   3307  HB1 HYP C 266     -10.877  17.061-205.076  0.00  0.00      CHA1  
ATOM   3308  HB2 HYP C 266      -9.390  16.887-204.064  0.00  0.00      CHA1  
ATOM   3309  CG  HYP C 266      -9.349  16.089-206.210  0.00  0.00      CHA1  
ATOM   3310  HG  HYP C 266      -9.766  15.089-205.963  0.00  0.00      CHA1  
ATOM   3311  OE  HYP C 266      -7.912  15.906-206.154  0.00  0.00      CHA1  
ATOM   3312  HE  HYP C 266      -7.577  16.760-205.870  0.00  0.00      CHA1  
ATOM   3313  C   HYP C 266      -8.145  18.968-205.140  0.00  0.00      CHA1  
ATOM   3314  O   HYP C 266      -7.127  18.479-205.654  0.00  0.00      CHA1  
ATOM   3315  N   GLY C 267      -8.139  19.888-204.177  0.00  0.00      CHA1  
ATOM   3316  HN  GLY C 267      -9.010  20.373-204.172  0.00  0.00      CHA1  
ATOM   3317  CA  GLY C 267      -6.815  20.399-203.691  0.00  0.00      CHA1  
ATOM   3318  HA1 GLY C 267      -7.093  21.264-203.107  0.00  0.00      CHA1  
ATOM   3319  HA2 GLY C 267      -6.206  20.578-204.565  0.00  0.00      CHA1  
ATOM   3320  C   GLY C 267      -6.057  19.393-202.854  0.00  0.00      CHA1  
ATOM   3321  O   GLY C 267      -6.376  18.222-202.855  0.00  0.00      CHA1  
ATOM   3322  N   PRO C 268      -5.033  19.803-202.177  0.00  0.00      CHA1  
ATOM   3323  CD  PRO C 268      -4.396  21.123-202.380  0.00  0.00      CHA1  
ATOM   3324  HD1 PRO C 268      -4.890  21.866-201.718  0.00  0.00      CHA1  
ATOM   3325  HD2 PRO C 268      -4.431  21.451-203.441  0.00  0.00      CHA1  
ATOM   3326  CA  PRO C 268      -4.405  19.075-201.051  0.00  0.00      CHA1  
ATOM   3327  HA  PRO C 268      -4.066  18.177-201.544  0.00  0.00      CHA1  
ATOM   3328  CB  PRO C 268      -3.269  19.977-200.588  0.00  0.00      CHA1  
ATOM   3329  HB1 PRO C 268      -2.329  19.443-200.330  0.00  0.00      CHA1  
ATOM   3330  HB2 PRO C 268      -3.550  20.679-199.775  0.00  0.00      CHA1  
ATOM   3331  CG  PRO C 268      -2.960  20.841-201.812  0.00  0.00      CHA1  
ATOM   3332  HG1 PRO C 268      -2.371  20.199-202.501  0.00  0.00      CHA1  
ATOM   3333  HG2 PRO C 268      -2.442  21.785-201.538  0.00  0.00      CHA1  
ATOM   3334  C   PRO C 268      -5.266  18.654-199.919  0.00  0.00      CHA1  
ATOM   3335  O   PRO C 268      -6.287  19.284-199.645  0.00  0.00      CHA1  
ATOM   3336  N   LYS C 269      -4.886  17.566-199.259  0.00  0.00      CHA1  
ATOM   3337  HN  LYS C 269      -4.137  16.995-199.586  0.00  0.00      CHA1  
ATOM   3338  CA  LYS C 269      -5.343  17.088-197.983  0.00  0.00      CHA1  
ATOM   3339  HA  LYS C 269      -6.221  16.517-198.246  0.00  0.00      CHA1  
ATOM   3340  CB  LYS C 269      -4.254  16.146-197.365  0.00  0.00      CHA1  
ATOM   3341  HB1 LYS C 269      -4.722  15.778-196.427  0.00  0.00      CHA1  
ATOM   3342  HB2 LYS C 269      -4.024  15.281-198.023  0.00  0.00      CHA1  
ATOM   3343  CG  LYS C 269      -2.904  16.890-197.117  0.00  0.00      CHA1  
ATOM   3344  HG1 LYS C 269      -2.424  16.924-198.118  0.00  0.00      CHA1  
ATOM   3345  HG2 LYS C 269      -3.043  17.961-196.859  0.00  0.00      CHA1  
ATOM   3346  CD  LYS C 269      -1.942  16.331-196.064  0.00  0.00      CHA1  
ATOM   3347  HD1 LYS C 269      -1.758  15.311-196.463  0.00  0.00      CHA1  
ATOM   3348  HD2 LYS C 269      -1.018  16.935-196.190  0.00  0.00      CHA1  
ATOM   3349  CE  LYS C 269      -2.568  16.208-194.682  0.00  0.00      CHA1  
ATOM   3350  HE1 LYS C 269      -2.844  17.223-194.326  0.00  0.00      CHA1  
ATOM   3351  HE2 LYS C 269      -3.556  15.700-194.688  0.00  0.00      CHA1  
ATOM   3352  NZ  LYS C 269      -1.670  15.505-193.686  0.00  0.00      CHA1  
ATOM   3353  HZ1 LYS C 269      -1.861  14.491-193.813  0.00  0.00      CHA1  
ATOM   3354  HZ2 LYS C 269      -0.669  15.474-193.967  0.00  0.00      CHA1  
ATOM   3355  HZ3 LYS C 269      -1.927  15.826-192.731  0.00  0.00      CHA1  
ATOM   3356  C   LYS C 269      -5.718  18.075-196.922  0.00  0.00      CHA1  
ATOM   3357  O   LYS C 269      -5.182  19.168-196.772  0.00  0.00      CHA1  
ATOM   3358  N   GLY C 270      -6.721  17.679-196.116  0.00  0.00      CHA1  
ATOM   3359  HN  GLY C 270      -7.363  17.005-196.475  0.00  0.00      CHA1  
ATOM   3360  CA  GLY C 270      -7.185  18.271-194.858  0.00  0.00      CHA1  
ATOM   3361  HA1 GLY C 270      -8.216  17.962-194.760  0.00  0.00      CHA1  
ATOM   3362  HA2 GLY C 270      -6.994  19.334-194.841  0.00  0.00      CHA1  
ATOM   3363  C   GLY C 270      -6.408  17.852-193.564  0.00  0.00      CHA1  
ATOM   3364  O   GLY C 270      -5.461  17.111-193.584  0.00  0.00      CHA1  
ATOM   3365  N   ASN C 271      -6.891  18.395-192.400  0.00  0.00      CHA1  
ATOM   3366  HN  ASN C 271      -7.726  18.932-192.480  0.00  0.00      CHA1  
ATOM   3367  CA  ASN C 271      -6.221  18.376-191.161  0.00  0.00      CHA1  
ATOM   3368  HA  ASN C 271      -5.331  17.818-191.411  0.00  0.00      CHA1  
ATOM   3369  CB  ASN C 271      -6.054  19.801-190.638  0.00  0.00      CHA1  
ATOM   3370  HB1 ASN C 271      -6.860  20.395-191.120  0.00  0.00      CHA1  
ATOM   3371  HB2 ASN C 271      -6.147  19.957-189.542  0.00  0.00      CHA1  
ATOM   3372  CG  ASN C 271      -4.706  20.338-190.976  0.00  0.00      CHA1  
ATOM   3373  OD1 ASN C 271      -4.626  21.458-191.509  0.00  0.00      CHA1  
ATOM   3374  ND2 ASN C 271      -3.617  19.693-190.614  0.00  0.00      CHA1  
ATOM   3375 HD21 ASN C 271      -2.772  20.220-190.708  0.00  0.00      CHA1  
ATOM   3376 HD22 ASN C 271      -3.668  18.716-190.405  0.00  0.00      CHA1  
ATOM   3377  C   ASN C 271      -6.970  17.547-190.092  0.00  0.00      CHA1  
ATOM   3378  O   ASN C 271      -8.137  17.217-190.181  0.00  0.00      CHA1  
ATOM   3379  N   SER C 272      -6.103  17.247-189.117  0.00  0.00      CHA1  
ATOM   3380  HN  SER C 272      -5.126  17.406-189.235  0.00  0.00      CHA1  
ATOM   3381  CA  SER C 272      -6.505  16.777-187.805  0.00  0.00      CHA1  
ATOM   3382  HA  SER C 272      -7.107  15.894-187.953  0.00  0.00      CHA1  
ATOM   3383  CB  SER C 272      -5.286  16.283-186.955  0.00  0.00      CHA1  
ATOM   3384  HB1 SER C 272      -4.836  15.506-187.609  0.00  0.00      CHA1  
ATOM   3385  HB2 SER C 272      -4.496  17.058-186.854  0.00  0.00      CHA1  
ATOM   3386  OG  SER C 272      -5.587  15.849-185.660  0.00  0.00      CHA1  
ATOM   3387  HG1 SER C 272      -6.365  15.289-185.605  0.00  0.00      CHA1  
ATOM   3388  C   SER C 272      -7.322  17.850-187.083  0.00  0.00      CHA1  
ATOM   3389  O   SER C 272      -7.330  19.098-187.333  0.00  0.00      CHA1  
ATOM   3390  N   GLY C 273      -8.208  17.456-186.140  0.00  0.00      CHA1  
ATOM   3391  HN  GLY C 273      -8.224  16.496-185.871  0.00  0.00      CHA1  
ATOM   3392  CA  GLY C 273      -8.729  18.372-185.131  0.00  0.00      CHA1  
ATOM   3393  HA1 GLY C 273      -9.647  17.919-184.786  0.00  0.00      CHA1  
ATOM   3394  HA2 GLY C 273      -9.050  19.268-185.643  0.00  0.00      CHA1  
ATOM   3395  C   GLY C 273      -7.686  18.798-184.043  0.00  0.00      CHA1  
ATOM   3396  O   GLY C 273      -6.856  17.962-183.632  0.00  0.00      CHA1  
ATOM   3397  N   GLU C 274      -7.941  19.971-183.492  0.00  0.00      CHA1  
ATOM   3398  HN  GLU C 274      -8.689  20.593-183.706  0.00  0.00      CHA1  
ATOM   3399  CA  GLU C 274      -7.116  20.376-182.288  0.00  0.00      CHA1  
ATOM   3400  HA  GLU C 274      -6.078  20.293-182.577  0.00  0.00      CHA1  
ATOM   3401  CB  GLU C 274      -7.209  21.923-181.997  0.00  0.00      CHA1  
ATOM   3402  HB1 GLU C 274      -6.426  22.223-181.268  0.00  0.00      CHA1  
ATOM   3403  HB2 GLU C 274      -7.005  22.479-182.938  0.00  0.00      CHA1  
ATOM   3404  CG  GLU C 274      -8.534  22.386-181.308  0.00  0.00      CHA1  
ATOM   3405  HG1 GLU C 274      -8.767  21.748-180.429  0.00  0.00      CHA1  
ATOM   3406  HG2 GLU C 274      -8.489  23.483-181.141  0.00  0.00      CHA1  
ATOM   3407  CD  GLU C 274      -9.723  22.327-182.276  0.00  0.00      CHA1  
ATOM   3408  OE1 GLU C 274      -9.562  22.690-183.492  0.00  0.00      CHA1  
ATOM   3409  OE2 GLU C 274     -10.826  22.014-181.742  0.00  0.00      CHA1  
ATOM   3410  C   GLU C 274      -7.385  19.563-181.034  0.00  0.00      CHA1  
ATOM   3411  O   GLU C 274      -8.605  19.220-180.856  0.00  0.00      CHA1  
ATOM   3412  N   HYP C 275      -6.425  19.256-180.102  0.00  0.00      CHA1  
ATOM   3413  CD  HYP C 275      -4.981  19.281-180.288  0.00  0.00      CHA1  
ATOM   3414  HD1 HYP C 275      -4.603  20.245-179.887  0.00  0.00      CHA1  
ATOM   3415  HD2 HYP C 275      -4.709  19.236-181.365  0.00  0.00      CHA1  
ATOM   3416  CA  HYP C 275      -6.740  18.855-178.731  0.00  0.00      CHA1  
ATOM   3417  HA  HYP C 275      -7.437  18.032-178.789  0.00  0.00      CHA1  
ATOM   3418  CB  HYP C 275      -5.395  18.210-178.183  0.00  0.00      CHA1  
ATOM   3419  HB1 HYP C 275      -5.643  17.212-177.761  0.00  0.00      CHA1  
ATOM   3420  HB2 HYP C 275      -4.974  18.794-177.337  0.00  0.00      CHA1  
ATOM   3421  CG  HYP C 275      -4.415  18.137-179.433  0.00  0.00      CHA1  
ATOM   3422  HG  HYP C 275      -3.332  18.236-179.206  0.00  0.00      CHA1  
ATOM   3423  OE  HYP C 275      -4.479  16.890-180.058  0.00  0.00      CHA1  
ATOM   3424  HE  HYP C 275      -4.881  16.381-179.349  0.00  0.00      CHA1  
ATOM   3425  C   HYP C 275      -7.330  20.041-177.964  0.00  0.00      CHA1  
ATOM   3426  O   HYP C 275      -6.584  20.929-177.556  0.00  0.00      CHA1  
ATOM   3427  N   GLY C 276      -8.714  20.117-177.799  0.00  0.00      CHA1  
ATOM   3428  HN  GLY C 276      -9.347  19.410-178.106  0.00  0.00      CHA1  
ATOM   3429  CA  GLY C 276      -9.384  21.269-177.261  0.00  0.00      CHA1  
ATOM   3430  HA1 GLY C 276     -10.449  21.135-177.383  0.00  0.00      CHA1  
ATOM   3431  HA2 GLY C 276      -8.918  22.099-177.772  0.00  0.00      CHA1  
ATOM   3432  C   GLY C 276      -9.170  21.432-175.784  0.00  0.00      CHA1  
ATOM   3433  O   GLY C 276      -8.222  21.012-175.085  0.00  0.00      CHA1  
ATOM   3434  N   ALA C 277     -10.117  22.196-175.137  0.00  0.00      CHA1  
ATOM   3435  HN  ALA C 277     -10.940  22.373-175.672  0.00  0.00      CHA1  
ATOM   3436  CA  ALA C 277     -10.209  22.380-173.717  0.00  0.00      CHA1  
ATOM   3437  HA  ALA C 277      -9.215  22.633-173.381  0.00  0.00      CHA1  
ATOM   3438  CB  ALA C 277     -11.150  23.480-173.363  0.00  0.00      CHA1  
ATOM   3439  HB1 ALA C 277     -10.842  24.454-173.800  0.00  0.00      CHA1  
ATOM   3440  HB2 ALA C 277     -12.131  23.165-173.778  0.00  0.00      CHA1  
ATOM   3441  HB3 ALA C 277     -11.211  23.594-172.259  0.00  0.00      CHA1  
ATOM   3442  C   ALA C 277     -10.596  21.058-173.021  0.00  0.00      CHA1  
ATOM   3443  O   ALA C 277     -11.381  20.346-173.591  0.00  0.00      CHA1  
ATOM   3444  N   HYP C 278     -10.171  20.619-171.789  0.00  0.00      CHA1  
ATOM   3445  CD  HYP C 278      -9.232  21.301-170.975  0.00  0.00      CHA1  
ATOM   3446  HD1 HYP C 278      -8.226  20.921-171.255  0.00  0.00      CHA1  
ATOM   3447  HD2 HYP C 278      -9.175  22.395-171.154  0.00  0.00      CHA1  
ATOM   3448  CA  HYP C 278     -10.469  19.312-171.171  0.00  0.00      CHA1  
ATOM   3449  HA  HYP C 278     -10.062  18.571-171.843  0.00  0.00      CHA1  
ATOM   3450  CB  HYP C 278      -9.821  19.389-169.673  0.00  0.00      CHA1  
ATOM   3451  HB1 HYP C 278      -8.912  18.757-169.585  0.00  0.00      CHA1  
ATOM   3452  HB2 HYP C 278     -10.498  18.915-168.930  0.00  0.00      CHA1  
ATOM   3453  CG  HYP C 278      -9.474  20.856-169.524  0.00  0.00      CHA1  
ATOM   3454  HG  HYP C 278      -8.567  21.087-168.926  0.00  0.00      CHA1  
ATOM   3455  OE  HYP C 278     -10.650  21.488-168.945  0.00  0.00      CHA1  
ATOM   3456  HE  HYP C 278     -10.426  22.353-168.593  0.00  0.00      CHA1  
ATOM   3457  C   HYP C 278     -11.960  18.803-171.279  0.00  0.00      CHA1  
ATOM   3458  O   HYP C 278     -12.815  19.432-170.609  0.00  0.00      CHA1  
ATOM   3459  N   GLY C 279     -12.181  17.689-171.943  0.00  0.00      CHA1  
ATOM   3460  HN  GLY C 279     -11.413  17.100-172.181  0.00  0.00      CHA1  
ATOM   3461  CA  GLY C 279     -13.396  17.360-172.626  0.00  0.00      CHA1  
ATOM   3462  HA1 GLY C 279     -13.272  16.387-173.079  0.00  0.00      CHA1  
ATOM   3463  HA2 GLY C 279     -13.578  18.111-173.381  0.00  0.00      CHA1  
ATOM   3464  C   GLY C 279     -14.553  17.358-171.754  0.00  0.00      CHA1  
ATOM   3465  O   GLY C 279     -15.446  18.223-171.820  0.00  0.00      CHA1  
ATOM   3466  N   SER C 280     -14.601  16.380-170.708  0.00  0.00      CHA1  
ATOM   3467  HN  SER C 280     -14.025  15.567-170.670  0.00  0.00      CHA1  
ATOM   3468  CA  SER C 280     -15.782  16.312-169.802  0.00  0.00      CHA1  
ATOM   3469  HA  SER C 280     -16.069  17.342-169.653  0.00  0.00      CHA1  
ATOM   3470  CB  SER C 280     -17.051  15.647-170.388  0.00  0.00      CHA1  
ATOM   3471  HB1 SER C 280     -17.886  16.047-169.774  0.00  0.00      CHA1  
ATOM   3472  HB2 SER C 280     -17.202  16.078-171.401  0.00  0.00      CHA1  
ATOM   3473  OG  SER C 280     -17.034  14.204-170.462  0.00  0.00      CHA1  
ATOM   3474  HG1 SER C 280     -16.148  14.089-170.814  0.00  0.00      CHA1  
ATOM   3475  C   SER C 280     -15.270  15.833-168.460  0.00  0.00      CHA1  
ATOM   3476  O   SER C 280     -14.189  15.240-168.286  0.00  0.00      CHA1  
ATOM   3477  N   LYS C 281     -16.021  16.082-167.332  0.00  0.00      CHA1  
ATOM   3478  HN  LYS C 281     -16.912  16.523-167.411  0.00  0.00      CHA1  
ATOM   3479  CA  LYS C 281     -15.612  15.747-165.967  0.00  0.00      CHA1  
ATOM   3480  HA  LYS C 281     -14.533  15.715-165.995  0.00  0.00      CHA1  
ATOM   3481  CB  LYS C 281     -16.124  16.729-164.933  0.00  0.00      CHA1  
ATOM   3482  HB1 LYS C 281     -15.614  17.697-165.127  0.00  0.00      CHA1  
ATOM   3483  HB2 LYS C 281     -17.216  16.878-165.074  0.00  0.00      CHA1  
ATOM   3484  CG  LYS C 281     -15.982  16.377-163.450  0.00  0.00      CHA1  
ATOM   3485  HG1 LYS C 281     -16.395  17.258-162.913  0.00  0.00      CHA1  
ATOM   3486  HG2 LYS C 281     -16.475  15.433-163.133  0.00  0.00      CHA1  
ATOM   3487  CD  LYS C 281     -14.503  16.370-162.958  0.00  0.00      CHA1  
ATOM   3488  HD1 LYS C 281     -14.008  15.539-163.504  0.00  0.00      CHA1  
ATOM   3489  HD2 LYS C 281     -13.908  17.267-163.232  0.00  0.00      CHA1  
ATOM   3490  CE  LYS C 281     -14.299  16.102-161.520  0.00  0.00      CHA1  
ATOM   3491  HE1 LYS C 281     -14.794  15.160-161.200  0.00  0.00      CHA1  
ATOM   3492  HE2 LYS C 281     -13.226  16.112-161.233  0.00  0.00      CHA1  
ATOM   3493  NZ  LYS C 281     -15.003  17.198-160.839  0.00  0.00      CHA1  
ATOM   3494  HZ1 LYS C 281     -16.037  17.117-160.906  0.00  0.00      CHA1  
ATOM   3495  HZ2 LYS C 281     -14.876  17.138-159.809  0.00  0.00      CHA1  
ATOM   3496  HZ3 LYS C 281     -14.729  18.142-161.179  0.00  0.00      CHA1  
ATOM   3497  C   LYS C 281     -15.940  14.364-165.583  0.00  0.00      CHA1  
ATOM   3498  O   LYS C 281     -16.995  13.874-165.122  0.00  0.00      CHA1  
ATOM   3499  N   GLY C 282     -15.006  13.530-165.863  0.00  0.00      CHA1  
ATOM   3500  HN  GLY C 282     -14.257  13.879-166.421  0.00  0.00      CHA1  
ATOM   3501  CA  GLY C 282     -14.865  12.164-165.344  0.00  0.00      CHA1  
ATOM   3502  HA1 GLY C 282     -13.921  11.734-165.643  0.00  0.00      CHA1  
ATOM   3503  HA2 GLY C 282     -15.764  11.620-165.591  0.00  0.00      CHA1  
ATOM   3504  C   GLY C 282     -14.609  12.056-163.881  0.00  0.00      CHA1  
ATOM   3505  O   GLY C 282     -13.897  12.837-163.265  0.00  0.00      CHA1  
ATOM   3506  N   ASP C 283     -15.195  10.899-163.418  0.00  0.00      CHA1  
ATOM   3507  HN  ASP C 283     -15.631  10.399-164.162  0.00  0.00      CHA1  
ATOM   3508  CA  ASP C 283     -15.063  10.369-162.013  0.00  0.00      CHA1  
ATOM   3509  HA  ASP C 283     -16.069  10.153-161.685  0.00  0.00      CHA1  
ATOM   3510  CB  ASP C 283     -14.584   8.894-162.077  0.00  0.00      CHA1  
ATOM   3511  HB1 ASP C 283     -14.755   8.485-161.058  0.00  0.00      CHA1  
ATOM   3512  HB2 ASP C 283     -15.285   8.408-162.788  0.00  0.00      CHA1  
ATOM   3513  CG  ASP C 283     -13.147   8.723-162.396  0.00  0.00      CHA1  
ATOM   3514  OD1 ASP C 283     -12.328   8.743-161.377  0.00  0.00      CHA1  
ATOM   3515  OD2 ASP C 283     -12.723   8.684-163.536  0.00  0.00      CHA1  
ATOM   3516  C   ASP C 283     -14.570  11.256-160.906  0.00  0.00      CHA1  
ATOM   3517  O   ASP C 283     -15.306  12.222-160.533  0.00  0.00      CHA1  
ATOM   3518  N   THR C 284     -13.568  10.884-160.121  0.00  0.00      CHA1  
ATOM   3519  HN  THR C 284     -13.035  10.100-160.430  0.00  0.00      CHA1  
ATOM   3520  CA  THR C 284     -13.183  11.433-158.823  0.00  0.00      CHA1  
ATOM   3521  HA  THR C 284     -12.108  11.333-158.781  0.00  0.00      CHA1  
ATOM   3522  CB  THR C 284     -13.334  12.985-158.725  0.00  0.00      CHA1  
ATOM   3523  HB  THR C 284     -14.328  13.209-158.282  0.00  0.00      CHA1  
ATOM   3524  OG1 THR C 284     -12.980  13.618-159.931  0.00  0.00      CHA1  
ATOM   3525  HG1 THR C 284     -13.624  13.164-160.479  0.00  0.00      CHA1  
ATOM   3526  CG2 THR C 284     -12.273  13.433-157.697  0.00  0.00      CHA1  
ATOM   3527 HG21 THR C 284     -12.180  12.652-156.912  0.00  0.00      CHA1  
ATOM   3528 HG22 THR C 284     -11.318  13.634-158.227  0.00  0.00      CHA1  
ATOM   3529 HG23 THR C 284     -12.582  14.338-157.132  0.00  0.00      CHA1  
ATOM   3530  C   THR C 284     -13.902  10.607-157.765  0.00  0.00      CHA1  
ATOM   3531  O   THR C 284     -14.498  11.126-156.801  0.00  0.00      CHA1  
ATOM   3532  N   GLY C 285     -13.995   9.309-158.069  0.00  0.00      CHA1  
ATOM   3533  HN  GLY C 285     -13.415   9.013-158.825  0.00  0.00      CHA1  
ATOM   3534  CA  GLY C 285     -14.625   8.338-157.152  0.00  0.00      CHA1  
ATOM   3535  HA1 GLY C 285     -14.682   7.403-157.689  0.00  0.00      CHA1  
ATOM   3536  HA2 GLY C 285     -15.605   8.782-157.053  0.00  0.00      CHA1  
ATOM   3537  C   GLY C 285     -13.970   7.972-155.883  0.00  0.00      CHA1  
ATOM   3538  O   GLY C 285     -12.879   8.426-155.498  0.00  0.00      CHA1  
ATOM   3539  N   ALA C 286     -14.583   7.008-155.227  0.00  0.00      CHA1  
ATOM   3540  HN  ALA C 286     -15.434   6.637-155.590  0.00  0.00      CHA1  
ATOM   3541  CA  ALA C 286     -14.096   6.192-154.154  0.00  0.00      CHA1  
ATOM   3542  HA  ALA C 286     -14.874   5.499-153.868  0.00  0.00      CHA1  
ATOM   3543  CB  ALA C 286     -12.965   5.280-154.598  0.00  0.00      CHA1  
ATOM   3544  HB1 ALA C 286     -12.154   5.945-154.963  0.00  0.00      CHA1  
ATOM   3545  HB2 ALA C 286     -12.597   4.707-153.720  0.00  0.00      CHA1  
ATOM   3546  HB3 ALA C 286     -13.206   4.522-155.374  0.00  0.00      CHA1  
ATOM   3547  C   ALA C 286     -13.811   6.995-152.865  0.00  0.00      CHA1  
ATOM   3548  O   ALA C 286     -12.711   7.176-152.352  0.00  0.00      CHA1  
ATOM   3549  N   LYS C 287     -14.933   7.509-152.216  0.00  0.00      CHA1  
ATOM   3550  HN  LYS C 287     -15.789   7.212-152.632  0.00  0.00      CHA1  
ATOM   3551  CA  LYS C 287     -15.051   8.433-151.097  0.00  0.00      CHA1  
ATOM   3552  HA  LYS C 287     -15.938   8.991-151.357  0.00  0.00      CHA1  
ATOM   3553  CB  LYS C 287     -15.525   7.715-149.723  0.00  0.00      CHA1  
ATOM   3554  HB1 LYS C 287     -16.415   7.095-149.962  0.00  0.00      CHA1  
ATOM   3555  HB2 LYS C 287     -14.698   7.018-149.468  0.00  0.00      CHA1  
ATOM   3556  CG  LYS C 287     -16.003   8.546-148.551  0.00  0.00      CHA1  
ATOM   3557  HG1 LYS C 287     -16.425   7.896-147.754  0.00  0.00      CHA1  
ATOM   3558  HG2 LYS C 287     -15.179   9.153-148.118  0.00  0.00      CHA1  
ATOM   3559  CD  LYS C 287     -17.060   9.460-149.101  0.00  0.00      CHA1  
ATOM   3560  HD1 LYS C 287     -16.644  10.350-149.620  0.00  0.00      CHA1  
ATOM   3561  HD2 LYS C 287     -17.691   8.916-149.836  0.00  0.00      CHA1  
ATOM   3562  CE  LYS C 287     -17.953  10.164-147.990  0.00  0.00      CHA1  
ATOM   3563  HE1 LYS C 287     -18.430   9.329-147.434  0.00  0.00      CHA1  
ATOM   3564  HE2 LYS C 287     -17.386  10.797-147.275  0.00  0.00      CHA1  
ATOM   3565  NZ  LYS C 287     -19.108  10.872-148.552  0.00  0.00      CHA1  
ATOM   3566  HZ1 LYS C 287     -18.837  11.514-149.324  0.00  0.00      CHA1  
ATOM   3567  HZ2 LYS C 287     -19.808  10.272-149.033  0.00  0.00      CHA1  
ATOM   3568  HZ3 LYS C 287     -19.597  11.493-147.876  0.00  0.00      CHA1  
ATOM   3569  C   LYS C 287     -13.982   9.563-151.067  0.00  0.00      CHA1  
ATOM   3570  O   LYS C 287     -13.664  10.165-152.092  0.00  0.00      CHA1  
ATOM   3571  N   GLY C 288     -13.481   9.859-149.868  0.00  0.00      CHA1  
ATOM   3572  HN  GLY C 288     -13.791   9.301-149.102  0.00  0.00      CHA1  
ATOM   3573  CA  GLY C 288     -12.470  10.806-149.647  0.00  0.00      CHA1  
ATOM   3574  HA1 GLY C 288     -12.630  11.740-150.166  0.00  0.00      CHA1  
ATOM   3575  HA2 GLY C 288     -11.536  10.390-149.995  0.00  0.00      CHA1  
ATOM   3576  C   GLY C 288     -12.245  11.327-148.220  0.00  0.00      CHA1  
ATOM   3577  O   GLY C 288     -13.115  11.425-147.367  0.00  0.00      CHA1  
ATOM   3578  N   GLU C 289     -10.991  11.731-148.050  0.00  0.00      CHA1  
ATOM   3579  HN  GLU C 289     -10.414  11.715-148.863  0.00  0.00      CHA1  
ATOM   3580  CA  GLU C 289     -10.333  12.075-146.753  0.00  0.00      CHA1  
ATOM   3581  HA  GLU C 289     -10.201  11.067-146.391  0.00  0.00      CHA1  
ATOM   3582  CB  GLU C 289      -8.959  12.750-147.017  0.00  0.00      CHA1  
ATOM   3583  HB1 GLU C 289      -9.093  13.502-147.824  0.00  0.00      CHA1  
ATOM   3584  HB2 GLU C 289      -8.724  13.225-146.041  0.00  0.00      CHA1  
ATOM   3585  CG  GLU C 289      -7.866  11.769-147.366  0.00  0.00      CHA1  
ATOM   3586  HG1 GLU C 289      -6.976  12.387-147.610  0.00  0.00      CHA1  
ATOM   3587  HG2 GLU C 289      -7.611  11.138-146.488  0.00  0.00      CHA1  
ATOM   3588  CD  GLU C 289      -8.200  10.862-148.507  0.00  0.00      CHA1  
ATOM   3589  OE1 GLU C 289      -8.141   9.667-148.334  0.00  0.00      CHA1  
ATOM   3590  OE2 GLU C 289      -8.685  11.357-149.598  0.00  0.00      CHA1  
ATOM   3591  C   GLU C 289     -11.068  12.761-145.658  0.00  0.00      CHA1  
ATOM   3592  O   GLU C 289     -11.749  13.716-145.915  0.00  0.00      CHA1  
ATOM   3593  N   HYP C 290     -10.968  12.362-144.369  0.00  0.00      CHA1  
ATOM   3594  CD  HYP C 290     -10.041  11.354-143.949  0.00  0.00      CHA1  
ATOM   3595  HD1 HYP C 290      -9.133  11.326-144.590  0.00  0.00      CHA1  
ATOM   3596  HD2 HYP C 290     -10.593  10.402-144.099  0.00  0.00      CHA1  
ATOM   3597  CA  HYP C 290     -11.681  13.005-143.271  0.00  0.00      CHA1  
ATOM   3598  HA  HYP C 290     -12.728  12.849-143.486  0.00  0.00      CHA1  
ATOM   3599  CB  HYP C 290     -11.312  12.178-142.069  0.00  0.00      CHA1  
ATOM   3600  HB1 HYP C 290     -12.009  11.319-141.961  0.00  0.00      CHA1  
ATOM   3601  HB2 HYP C 290     -11.392  12.809-141.159  0.00  0.00      CHA1  
ATOM   3602  CG  HYP C 290      -9.901  11.567-142.429  0.00  0.00      CHA1  
ATOM   3603  HG  HYP C 290      -9.692  10.583-141.958  0.00  0.00      CHA1  
ATOM   3604  OE  HYP C 290      -8.921  12.483-142.052  0.00  0.00      CHA1  
ATOM   3605  HE  HYP C 290      -9.090  13.257-142.594  0.00  0.00      CHA1  
ATOM   3606  C   HYP C 290     -11.596  14.537-142.991  0.00  0.00      CHA1  
ATOM   3607  O   HYP C 290     -10.469  15.114-143.021  0.00  0.00      CHA1  
ATOM   3608  N   GLY C 291     -12.795  15.083-142.624  0.00  0.00      CHA1  
ATOM   3609  HN  GLY C 291     -13.528  14.433-142.437  0.00  0.00      CHA1  
ATOM   3610  CA  GLY C 291     -13.000  16.440-142.308  0.00  0.00      CHA1  
ATOM   3611  HA1 GLY C 291     -14.052  16.559-142.093  0.00  0.00      CHA1  
ATOM   3612  HA2 GLY C 291     -12.719  17.054-143.151  0.00  0.00      CHA1  
ATOM   3613  C   GLY C 291     -12.387  16.883-141.029  0.00  0.00      CHA1  
ATOM   3614  O   GLY C 291     -12.469  16.109-140.075  0.00  0.00      CHA1  
ATOM   3615  N   PRO C 292     -11.892  18.132-140.876  0.00  0.00      CHA1  
ATOM   3616  CD  PRO C 292     -11.884  19.136-141.953  0.00  0.00      CHA1  
ATOM   3617  HD1 PRO C 292     -12.955  19.383-142.112  0.00  0.00      CHA1  
ATOM   3618  HD2 PRO C 292     -11.418  18.634-142.828  0.00  0.00      CHA1  
ATOM   3619  CA  PRO C 292     -11.214  18.599-139.710  0.00  0.00      CHA1  
ATOM   3620  HA  PRO C 292     -10.249  18.195-139.980  0.00  0.00      CHA1  
ATOM   3621  CB  PRO C 292     -11.298  20.134-139.923  0.00  0.00      CHA1  
ATOM   3622  HB1 PRO C 292     -10.526  20.584-139.263  0.00  0.00      CHA1  
ATOM   3623  HB2 PRO C 292     -12.270  20.542-139.572  0.00  0.00      CHA1  
ATOM   3624  CG  PRO C 292     -10.990  20.305-141.370  0.00  0.00      CHA1  
ATOM   3625  HG1 PRO C 292      -9.923  20.087-141.589  0.00  0.00      CHA1  
ATOM   3626  HG2 PRO C 292     -11.274  21.301-141.775  0.00  0.00      CHA1  
ATOM   3627  C   PRO C 292     -11.662  18.131-138.235  0.00  0.00      CHA1  
ATOM   3628  O   PRO C 292     -12.775  18.371-137.790  0.00  0.00      CHA1  
ATOM   3629  N   VAL C 293     -10.846  17.292-137.657  0.00  0.00      CHA1  
ATOM   3630  HN  VAL C 293      -9.939  17.206-138.062  0.00  0.00      CHA1  
ATOM   3631  CA  VAL C 293     -10.956  16.547-136.367  0.00  0.00      CHA1  
ATOM   3632  HA  VAL C 293     -11.623  15.728-136.593  0.00  0.00      CHA1  
ATOM   3633  CB  VAL C 293      -9.602  15.994-135.922  0.00  0.00      CHA1  
ATOM   3634  HB  VAL C 293      -9.594  15.270-135.080  0.00  0.00      CHA1  
ATOM   3635  CG1 VAL C 293      -8.949  15.237-137.099  0.00  0.00      CHA1  
ATOM   3636 HG11 VAL C 293      -9.703  14.701-137.713  0.00  0.00      CHA1  
ATOM   3637 HG12 VAL C 293      -8.510  15.997-137.781  0.00  0.00      CHA1  
ATOM   3638 HG13 VAL C 293      -8.216  14.463-136.786  0.00  0.00      CHA1  
ATOM   3639  CG2 VAL C 293      -8.669  17.152-135.456  0.00  0.00      CHA1  
ATOM   3640 HG21 VAL C 293      -7.622  16.843-135.248  0.00  0.00      CHA1  
ATOM   3641 HG22 VAL C 293      -8.717  18.045-136.116  0.00  0.00      CHA1  
ATOM   3642 HG23 VAL C 293      -9.018  17.448-134.444  0.00  0.00      CHA1  
ATOM   3643  C   VAL C 293     -11.823  17.094-135.199  0.00  0.00      CHA1  
ATOM   3644  O   VAL C 293     -12.076  18.315-135.081  0.00  0.00      CHA1  
ATOM   3645  N   GLY C 294     -12.257  16.181-134.204  0.00  0.00      CHA1  
ATOM   3646  HN  GLY C 294     -11.970  15.226-134.222  0.00  0.00      CHA1  
ATOM   3647  CA  GLY C 294     -13.033  16.587-133.015  0.00  0.00      CHA1  
ATOM   3648  HA1 GLY C 294     -13.957  16.027-133.010  0.00  0.00      CHA1  
ATOM   3649  HA2 GLY C 294     -13.299  17.631-132.942  0.00  0.00      CHA1  
ATOM   3650  C   GLY C 294     -12.313  16.183-131.744  0.00  0.00      CHA1  
ATOM   3651  O   GLY C 294     -11.844  15.062-131.500  0.00  0.00      CHA1  
ATOM   3652  N   VAL C 295     -12.317  17.117-130.776  0.00  0.00      CHA1  
ATOM   3653  HN  VAL C 295     -12.991  17.852-130.784  0.00  0.00      CHA1  
ATOM   3654  CA  VAL C 295     -11.480  17.051-129.611  0.00  0.00      CHA1  
ATOM   3655  HA  VAL C 295     -10.662  16.388-129.855  0.00  0.00      CHA1  
ATOM   3656  CB  VAL C 295     -10.735  18.264-129.350  0.00  0.00      CHA1  
ATOM   3657  HB  VAL C 295     -11.405  19.114-129.096  0.00  0.00      CHA1  
ATOM   3658  CG1 VAL C 295      -9.897  18.050-128.149  0.00  0.00      CHA1  
ATOM   3659 HG11 VAL C 295      -9.382  17.073-128.272  0.00  0.00      CHA1  
ATOM   3660 HG12 VAL C 295      -9.166  18.881-128.056  0.00  0.00      CHA1  
ATOM   3661 HG13 VAL C 295     -10.416  17.923-127.174  0.00  0.00      CHA1  
ATOM   3662  CG2 VAL C 295      -9.815  18.632-130.567  0.00  0.00      CHA1  
ATOM   3663 HG21 VAL C 295     -10.230  18.465-131.584  0.00  0.00      CHA1  
ATOM   3664 HG22 VAL C 295      -9.500  19.695-130.503  0.00  0.00      CHA1  
ATOM   3665 HG23 VAL C 295      -8.912  17.995-130.448  0.00  0.00      CHA1  
ATOM   3666  C   VAL C 295     -12.159  16.554-128.313  0.00  0.00      CHA1  
ATOM   3667  O   VAL C 295     -11.744  15.507-127.855  0.00  0.00      CHA1  
ATOM   3668  N   GLN C 296     -13.134  17.332-127.825  0.00  0.00      CHA1  
ATOM   3669  HN  GLN C 296     -13.457  18.141-128.309  0.00  0.00      CHA1  
ATOM   3670  CA  GLN C 296     -13.864  17.037-126.579  0.00  0.00      CHA1  
ATOM   3671  HA  GLN C 296     -13.825  15.974-126.392  0.00  0.00      CHA1  
ATOM   3672  CB  GLN C 296     -13.233  17.697-125.361  0.00  0.00      CHA1  
ATOM   3673  HB1 GLN C 296     -13.809  17.159-124.577  0.00  0.00      CHA1  
ATOM   3674  HB2 GLN C 296     -12.188  17.376-125.166  0.00  0.00      CHA1  
ATOM   3675  CG  GLN C 296     -13.500  19.166-125.075  0.00  0.00      CHA1  
ATOM   3676  HG1 GLN C 296     -14.544  19.538-125.012  0.00  0.00      CHA1  
ATOM   3677  HG2 GLN C 296     -13.133  19.383-124.049  0.00  0.00      CHA1  
ATOM   3678  CD  GLN C 296     -12.719  20.149-126.016  0.00  0.00      CHA1  
ATOM   3679  OE1 GLN C 296     -13.350  20.770-126.813  0.00  0.00      CHA1  
ATOM   3680  NE2 GLN C 296     -11.349  20.280-125.915  0.00  0.00      CHA1  
ATOM   3681 HE21 GLN C 296     -10.894  20.808-126.632  0.00  0.00      CHA1  
ATOM   3682 HE22 GLN C 296     -10.793  19.820-125.223  0.00  0.00      CHA1  
ATOM   3683  C   GLN C 296     -15.291  17.475-126.757  0.00  0.00      CHA1  
ATOM   3684  O   GLN C 296     -15.524  18.503-127.396  0.00  0.00      CHA1  
ATOM   3685  N   GLY C 297     -16.224  16.680-126.152  0.00  0.00      CHA1  
ATOM   3686  HN  GLY C 297     -15.956  15.876-125.626  0.00  0.00      CHA1  
ATOM   3687  CA  GLY C 297     -17.575  17.053-125.881  0.00  0.00      CHA1  
ATOM   3688  HA1 GLY C 297     -18.257  16.319-126.284  0.00  0.00      CHA1  
ATOM   3689  HA2 GLY C 297     -17.729  18.088-126.150  0.00  0.00      CHA1  
ATOM   3690  C   GLY C 297     -17.794  17.168-124.387  0.00  0.00      CHA1  
ATOM   3691  O   GLY C 297     -17.848  18.258-123.795  0.00  0.00      CHA1  
ATOM   3692  N   PRO C 298     -17.898  16.041-123.707  0.00  0.00      CHA1  
ATOM   3693  CD  PRO C 298     -18.486  14.846-124.215  0.00  0.00      CHA1  
ATOM   3694  HD1 PRO C 298     -17.663  14.271-124.691  0.00  0.00      CHA1  
ATOM   3695  HD2 PRO C 298     -19.215  15.072-125.022  0.00  0.00      CHA1  
ATOM   3696  CA  PRO C 298     -17.566  15.979-122.250  0.00  0.00      CHA1  
ATOM   3697  HA  PRO C 298     -18.124  16.728-121.708  0.00  0.00      CHA1  
ATOM   3698  CB  PRO C 298     -18.188  14.675-121.775  0.00  0.00      CHA1  
ATOM   3699  HB1 PRO C 298     -18.692  14.727-120.786  0.00  0.00      CHA1  
ATOM   3700  HB2 PRO C 298     -17.387  13.908-121.713  0.00  0.00      CHA1  
ATOM   3701  CG  PRO C 298     -19.114  14.274-122.966  0.00  0.00      CHA1  
ATOM   3702  HG1 PRO C 298     -20.025  14.894-122.823  0.00  0.00      CHA1  
ATOM   3703  HG2 PRO C 298     -19.237  13.171-122.936  0.00  0.00      CHA1  
ATOM   3704  C   PRO C 298     -15.994  15.966-122.171  0.00  0.00      CHA1  
ATOM   3705  O   PRO C 298     -15.410  15.577-123.155  0.00  0.00      CHA1  
ATOM   3706  N   HYP C 299     -15.379  16.406-121.083  0.00  0.00      CHA1  
ATOM   3707  CD  HYP C 299     -13.899  16.589-121.110  0.00  0.00      CHA1  
ATOM   3708  HD1 HYP C 299     -13.548  15.596-120.758  0.00  0.00      CHA1  
ATOM   3709  HD2 HYP C 299     -13.590  16.825-122.150  0.00  0.00      CHA1  
ATOM   3710  CA  HYP C 299     -15.908  16.666-119.748  0.00  0.00      CHA1  
ATOM   3711  HA  HYP C 299     -16.820  17.244-119.780  0.00  0.00      CHA1  
ATOM   3712  CB  HYP C 299     -14.704  17.369-119.077  0.00  0.00      CHA1  
ATOM   3713  HB1 HYP C 299     -14.187  16.697-118.359  0.00  0.00      CHA1  
ATOM   3714  HB2 HYP C 299     -15.006  18.254-118.477  0.00  0.00      CHA1  
ATOM   3715  CG  HYP C 299     -13.706  17.742-120.145  0.00  0.00      CHA1  
ATOM   3716  HG  HYP C 299     -12.713  17.831-119.655  0.00  0.00      CHA1  
ATOM   3717  OE  HYP C 299     -14.039  19.042-120.639  0.00  0.00      CHA1  
ATOM   3718  HE  HYP C 299     -14.699  18.892-121.320  0.00  0.00      CHA1  
ATOM   3719  C   HYP C 299     -16.236  15.399-119.002  0.00  0.00      CHA1  
ATOM   3720  O   HYP C 299     -17.153  15.382-118.186  0.00  0.00      CHA1  
ATOM   3721  N   GLY C 300     -15.542  14.326-119.365  0.00  0.00      CHA1  
ATOM   3722  HN  GLY C 300     -14.857  14.460-120.077  0.00  0.00      CHA1  
ATOM   3723  CA  GLY C 300     -15.694  12.984-118.756  0.00  0.00      CHA1  
ATOM   3724  HA1 GLY C 300     -15.178  13.121-117.817  0.00  0.00      CHA1  
ATOM   3725  HA2 GLY C 300     -15.129  12.330-119.404  0.00  0.00      CHA1  
ATOM   3726  C   GLY C 300     -17.118  12.337-118.512  0.00  0.00      CHA1  
ATOM   3727  O   GLY C 300     -18.174  13.001-118.706  0.00  0.00      CHA1  
ATOM   3728  N   PRO C 301     -17.104  11.126-117.960  0.00  0.00      CHA1  
ATOM   3729  CD  PRO C 301     -16.068  10.123-118.245  0.00  0.00      CHA1  
ATOM   3730  HD1 PRO C 301     -15.124  10.286-117.682  0.00  0.00      CHA1  
ATOM   3731  HD2 PRO C 301     -15.906  10.064-119.343  0.00  0.00      CHA1  
ATOM   3732  CA  PRO C 301     -17.960  10.728-116.885  0.00  0.00      CHA1  
ATOM   3733  HA  PRO C 301     -18.888  11.280-116.866  0.00  0.00      CHA1  
ATOM   3734  CB  PRO C 301     -18.066   9.179-117.147  0.00  0.00      CHA1  
ATOM   3735  HB1 PRO C 301     -18.782   9.027-117.983  0.00  0.00      CHA1  
ATOM   3736  HB2 PRO C 301     -18.349   8.505-116.311  0.00  0.00      CHA1  
ATOM   3737  CG  PRO C 301     -16.700   8.750-117.739  0.00  0.00      CHA1  
ATOM   3738  HG1 PRO C 301     -16.891   8.074-118.600  0.00  0.00      CHA1  
ATOM   3739  HG2 PRO C 301     -16.080   8.256-116.961  0.00  0.00      CHA1  
ATOM   3740  C   PRO C 301     -17.359  10.987-115.499  0.00  0.00      CHA1  
ATOM   3741  O   PRO C 301     -16.159  11.095-115.318  0.00  0.00      CHA1  
ATOM   3742  N   ALA C 302     -18.220  11.142-114.490  0.00  0.00      CHA1  
ATOM   3743  HN  ALA C 302     -19.158  11.392-114.718  0.00  0.00      CHA1  
ATOM   3744  CA  ALA C 302     -17.875  11.364-113.124  0.00  0.00      CHA1  
ATOM   3745  HA  ALA C 302     -17.031  12.037-113.161  0.00  0.00      CHA1  
ATOM   3746  CB  ALA C 302     -19.117  11.849-112.427  0.00  0.00      CHA1  
ATOM   3747  HB1 ALA C 302     -19.023  12.449-111.497  0.00  0.00      CHA1  
ATOM   3748  HB2 ALA C 302     -19.468  12.601-113.166  0.00  0.00      CHA1  
ATOM   3749  HB3 ALA C 302     -19.778  11.008-112.127  0.00  0.00      CHA1  
ATOM   3750  C   ALA C 302     -17.405  10.154-112.291  0.00  0.00      CHA1  
ATOM   3751  O   ALA C 302     -17.554  10.090-111.048  0.00  0.00      CHA1  
ATOM   3752  N   GLY C 303     -16.859   9.103-113.006  0.00  0.00      CHA1  
ATOM   3753  HN  GLY C 303     -16.808   9.302-113.982  0.00  0.00      CHA1  
ATOM   3754  CA  GLY C 303     -16.427   7.794-112.495  0.00  0.00      CHA1  
ATOM   3755  HA1 GLY C 303     -15.821   7.287-113.231  0.00  0.00      CHA1  
ATOM   3756  HA2 GLY C 303     -17.309   7.239-112.209  0.00  0.00      CHA1  
ATOM   3757  C   GLY C 303     -15.569   7.790-111.265  0.00  0.00      CHA1  
ATOM   3758  O   GLY C 303     -15.921   7.145-110.276  0.00  0.00      CHA1  
ATOM   3759  N   GLU C 304     -14.337   8.358-111.376  0.00  0.00      CHA1  
ATOM   3760  HN  GLU C 304     -14.220   9.032-112.102  0.00  0.00      CHA1  
ATOM   3761  CA  GLU C 304     -13.384   8.423-110.344  0.00  0.00      CHA1  
ATOM   3762  HA  GLU C 304     -13.824   8.160-109.393  0.00  0.00      CHA1  
ATOM   3763  CB  GLU C 304     -12.267   7.414-110.670  0.00  0.00      CHA1  
ATOM   3764  HB1 GLU C 304     -12.122   7.672-111.741  0.00  0.00      CHA1  
ATOM   3765  HB2 GLU C 304     -11.367   7.762-110.120  0.00  0.00      CHA1  
ATOM   3766  CG  GLU C 304     -12.452   5.906-110.504  0.00  0.00      CHA1  
ATOM   3767  HG1 GLU C 304     -12.390   5.489-109.476  0.00  0.00      CHA1  
ATOM   3768  HG2 GLU C 304     -13.460   5.634-110.881  0.00  0.00      CHA1  
ATOM   3769  CD  GLU C 304     -11.385   5.173-111.323  0.00  0.00      CHA1  
ATOM   3770  OE1 GLU C 304     -11.587   5.030-112.579  0.00  0.00      CHA1  
ATOM   3771  OE2 GLU C 304     -10.401   4.714-110.795  0.00  0.00      CHA1  
ATOM   3772  C   GLU C 304     -13.103   9.963-110.285  0.00  0.00      CHA1  
ATOM   3773  O   GLU C 304     -11.971  10.452-110.265  0.00  0.00      CHA1  
ATOM   3774  N   GLU C 305     -14.160  10.751-110.047  0.00  0.00      CHA1  
ATOM   3775  HN  GLU C 305     -15.017  10.281-110.245  0.00  0.00      CHA1  
ATOM   3776  CA  GLU C 305     -14.216  12.148-109.758  0.00  0.00      CHA1  
ATOM   3777  HA  GLU C 305     -13.751  12.660-110.588  0.00  0.00      CHA1  
ATOM   3778  CB  GLU C 305     -15.685  12.592-109.657  0.00  0.00      CHA1  
ATOM   3779  HB1 GLU C 305     -16.158  12.724-110.654  0.00  0.00      CHA1  
ATOM   3780  HB2 GLU C 305     -16.100  11.678-109.181  0.00  0.00      CHA1  
ATOM   3781  CG  GLU C 305     -16.133  13.827-108.799  0.00  0.00      CHA1  
ATOM   3782  HG1 GLU C 305     -15.731  13.741-107.767  0.00  0.00      CHA1  
ATOM   3783  HG2 GLU C 305     -15.611  14.699-109.249  0.00  0.00      CHA1  
ATOM   3784  CD  GLU C 305     -17.644  13.938-108.772  0.00  0.00      CHA1  
ATOM   3785  OE1 GLU C 305     -18.240  14.839-108.109  0.00  0.00      CHA1  
ATOM   3786  OE2 GLU C 305     -18.382  13.029-109.319  0.00  0.00      CHA1  
ATOM   3787  C   GLU C 305     -13.389  12.556-108.513  0.00  0.00      CHA1  
ATOM   3788  O   GLU C 305     -12.718  13.568-108.352  0.00  0.00      CHA1  
ATOM   3789  N   GLY C 306     -13.455  11.692-107.500  0.00  0.00      CHA1  
ATOM   3790  HN  GLY C 306     -14.051  10.893-107.529  0.00  0.00      CHA1  
ATOM   3791  CA  GLY C 306     -13.085  11.949-106.125  0.00  0.00      CHA1  
ATOM   3792  HA1 GLY C 306     -13.465  12.928-105.877  0.00  0.00      CHA1  
ATOM   3793  HA2 GLY C 306     -12.017  11.870-105.986  0.00  0.00      CHA1  
ATOM   3794  C   GLY C 306     -13.676  10.857-105.238  0.00  0.00      CHA1  
ATOM   3795  O   GLY C 306     -14.628  10.252-105.696  0.00  0.00      CHA1  
ATOM   3796  N   LYS C 307     -13.168  10.619-104.035  0.00  0.00      CHA1  
ATOM   3797  HN  LYS C 307     -12.456  11.221-103.681  0.00  0.00      CHA1  
ATOM   3798  CA  LYS C 307     -13.557   9.512-103.259  0.00  0.00      CHA1  
ATOM   3799  HA  LYS C 307     -14.590   9.247-103.429  0.00  0.00      CHA1  
ATOM   3800  CB  LYS C 307     -12.861   8.192-103.735  0.00  0.00      CHA1  
ATOM   3801  HB1 LYS C 307     -12.918   7.397-102.961  0.00  0.00      CHA1  
ATOM   3802  HB2 LYS C 307     -13.347   7.807-104.657  0.00  0.00      CHA1  
ATOM   3803  CG  LYS C 307     -11.280   8.340-104.104  0.00  0.00      CHA1  
ATOM   3804  HG1 LYS C 307     -10.945   7.365-104.517  0.00  0.00      CHA1  
ATOM   3805  HG2 LYS C 307     -11.099   9.080-104.913  0.00  0.00      CHA1  
ATOM   3806  CD  LYS C 307     -10.397   8.794-102.951  0.00  0.00      CHA1  
ATOM   3807  HD1 LYS C 307     -10.633   9.715-102.377  0.00  0.00      CHA1  
ATOM   3808  HD2 LYS C 307     -10.532   8.005-102.181  0.00  0.00      CHA1  
ATOM   3809  CE  LYS C 307      -8.881   8.677-103.236  0.00  0.00      CHA1  
ATOM   3810  HE1 LYS C 307      -8.763   7.675-103.702  0.00  0.00      CHA1  
ATOM   3811  HE2 LYS C 307      -8.512   9.490-103.897  0.00  0.00      CHA1  
ATOM   3812  NZ  LYS C 307      -8.028   8.623-102.074  0.00  0.00      CHA1  
ATOM   3813  HZ1 LYS C 307      -7.075   8.343-102.381  0.00  0.00      CHA1  
ATOM   3814  HZ2 LYS C 307      -7.988   9.610-101.748  0.00  0.00      CHA1  
ATOM   3815  HZ3 LYS C 307      -8.437   7.991-101.356  0.00  0.00      CHA1  
ATOM   3816  C   LYS C 307     -13.339   9.883-101.821  0.00  0.00      CHA1  
ATOM   3817  O   LYS C 307     -12.690  10.922-101.571  0.00  0.00      CHA1  
ATOM   3818  N   ARG C 308     -13.986   9.184-100.857  0.00  0.00      CHA1  
ATOM   3819  HN  ARG C 308     -14.445   8.327-101.080  0.00  0.00      CHA1  
ATOM   3820  CA  ARG C 308     -13.947   9.522 -99.367  0.00  0.00      CHA1  
ATOM   3821  HA  ARG C 308     -14.041  10.598 -99.383  0.00  0.00      CHA1  
ATOM   3822  CB  ARG C 308     -15.095   8.775 -98.621  0.00  0.00      CHA1  
ATOM   3823  HB1 ARG C 308     -14.773   7.731 -98.420  0.00  0.00      CHA1  
ATOM   3824  HB2 ARG C 308     -15.254   9.196 -97.605  0.00  0.00      CHA1  
ATOM   3825  CG  ARG C 308     -16.385   8.764 -99.404  0.00  0.00      CHA1  
ATOM   3826  HG1 ARG C 308     -16.641   9.832 -99.572  0.00  0.00      CHA1  
ATOM   3827  HG2 ARG C 308     -16.333   8.437-100.465  0.00  0.00      CHA1  
ATOM   3828  CD  ARG C 308     -17.475   8.082 -98.628  0.00  0.00      CHA1  
ATOM   3829  HD1 ARG C 308     -17.206   7.110 -98.161  0.00  0.00      CHA1  
ATOM   3830  HD2 ARG C 308     -17.752   8.789 -97.817  0.00  0.00      CHA1  
ATOM   3831  NE  ARG C 308     -18.518   7.689 -99.601  0.00  0.00      CHA1  
ATOM   3832  HE  ARG C 308     -18.278   6.939-100.217  0.00  0.00      CHA1  
ATOM   3833  CZ  ARG C 308     -19.779   7.916 -99.378  0.00  0.00      CHA1  
ATOM   3834  NH1 ARG C 308     -20.133   8.735 -98.409  0.00  0.00      CHA1  
ATOM   3835 HH11 ARG C 308     -21.102   8.929 -98.257  0.00  0.00      CHA1  
ATOM   3836 HH12 ARG C 308     -19.462   9.475 -98.358  0.00  0.00      CHA1  
ATOM   3837  NH2 ARG C 308     -20.639   7.377-100.163  0.00  0.00      CHA1  
ATOM   3838 HH21 ARG C 308     -21.585   7.702-100.143  0.00  0.00      CHA1  
ATOM   3839 HH22 ARG C 308     -20.222   7.100-101.029  0.00  0.00      CHA1  
ATOM   3840  C   ARG C 308     -12.612   9.152 -98.798  0.00  0.00      CHA1  
ATOM   3841  O   ARG C 308     -12.418   8.289 -97.927  0.00  0.00      CHA1  
ATOM   3842  N   GLY C 309     -11.634   9.908 -99.255  0.00  0.00      CHA1  
ATOM   3843  HN  GLY C 309     -11.913  10.600 -99.917  0.00  0.00      CHA1  
ATOM   3844  CA  GLY C 309     -10.183   9.663 -99.214  0.00  0.00      CHA1  
ATOM   3845  HA1 GLY C 309      -9.746  10.313 -99.957  0.00  0.00      CHA1  
ATOM   3846  HA2 GLY C 309     -10.047   8.615 -99.436  0.00  0.00      CHA1  
ATOM   3847  C   GLY C 309      -9.575  10.072 -97.857  0.00  0.00      CHA1  
ATOM   3848  O   GLY C 309     -10.254  10.380 -96.828  0.00  0.00      CHA1  
ATOM   3849  N   ALA C 310      -8.235  10.036 -97.747  0.00  0.00      CHA1  
ATOM   3850  HN  ALA C 310      -7.704   9.869 -98.574  0.00  0.00      CHA1  
ATOM   3851  CA  ALA C 310      -7.479  10.464 -96.616  0.00  0.00      CHA1  
ATOM   3852  HA  ALA C 310      -6.613   9.828 -96.723  0.00  0.00      CHA1  
ATOM   3853  CB  ALA C 310      -7.085  11.997 -96.714  0.00  0.00      CHA1  
ATOM   3854  HB1 ALA C 310      -6.447  12.124 -97.614  0.00  0.00      CHA1  
ATOM   3855  HB2 ALA C 310      -7.988  12.614 -96.909  0.00  0.00      CHA1  
ATOM   3856  HB3 ALA C 310      -6.688  12.377 -95.749  0.00  0.00      CHA1  
ATOM   3857  C   ALA C 310      -8.012   9.978 -95.280  0.00  0.00      CHA1  
ATOM   3858  O   ALA C 310      -8.227   8.813 -95.159  0.00  0.00      CHA1  
ATOM   3859  N   ARG C 311      -8.289  10.929 -94.317  0.00  0.00      CHA1  
ATOM   3860  HN  ARG C 311      -8.206  11.898 -94.536  0.00  0.00      CHA1  
ATOM   3861  CA  ARG C 311      -9.102  10.639 -93.192  0.00  0.00      CHA1  
ATOM   3862  HA  ARG C 311      -9.689   9.782 -93.487  0.00  0.00      CHA1  
ATOM   3863  CB  ARG C 311      -8.338  10.432 -91.875  0.00  0.00      CHA1  
ATOM   3864  HB1 ARG C 311      -9.013  10.334 -90.998  0.00  0.00      CHA1  
ATOM   3865  HB2 ARG C 311      -7.758   9.499 -92.039  0.00  0.00      CHA1  
ATOM   3866  CG  ARG C 311      -7.460  11.585 -91.540  0.00  0.00      CHA1  
ATOM   3867  HG1 ARG C 311      -6.715  11.767 -92.343  0.00  0.00      CHA1  
ATOM   3868  HG2 ARG C 311      -8.056  12.520 -91.608  0.00  0.00      CHA1  
ATOM   3869  CD  ARG C 311      -6.763  11.539 -90.138  0.00  0.00      CHA1  
ATOM   3870  HD1 ARG C 311      -6.266  10.559 -89.976  0.00  0.00      CHA1  
ATOM   3871  HD2 ARG C 311      -6.070  12.377 -89.913  0.00  0.00      CHA1  
ATOM   3872  NE  ARG C 311      -7.869  11.641 -89.188  0.00  0.00      CHA1  
ATOM   3873  HE  ARG C 311      -8.798  11.902 -89.450  0.00  0.00      CHA1  
ATOM   3874  CZ  ARG C 311      -7.662  11.651 -87.870  0.00  0.00      CHA1  
ATOM   3875  NH1 ARG C 311      -6.472  11.503 -87.285  0.00  0.00      CHA1  
ATOM   3876 HH11 ARG C 311      -6.383  11.609 -86.294  0.00  0.00      CHA1  
ATOM   3877 HH12 ARG C 311      -5.692  11.422 -87.906  0.00  0.00      CHA1  
ATOM   3878  NH2 ARG C 311      -8.724  11.649 -87.087  0.00  0.00      CHA1  
ATOM   3879 HH21 ARG C 311      -8.620  11.546 -86.097  0.00  0.00      CHA1  
ATOM   3880 HH22 ARG C 311      -9.597  11.399 -87.505  0.00  0.00      CHA1  
ATOM   3881  C   ARG C 311     -10.073  11.717 -92.769  0.00  0.00      CHA1  
ATOM   3882  O   ARG C 311      -9.881  12.902 -93.069  0.00  0.00      CHA1  
ATOM   3883  N   GLY C 312     -11.173  11.273 -92.127  0.00  0.00      CHA1  
ATOM   3884  HN  GLY C 312     -11.290  10.289 -92.017  0.00  0.00      CHA1  
ATOM   3885  CA  GLY C 312     -12.007  12.102 -91.286  0.00  0.00      CHA1  
ATOM   3886  HA1 GLY C 312     -12.797  11.421 -91.007  0.00  0.00      CHA1  
ATOM   3887  HA2 GLY C 312     -12.389  12.898 -91.909  0.00  0.00      CHA1  
ATOM   3888  C   GLY C 312     -11.308  12.739 -90.114  0.00  0.00      CHA1  
ATOM   3889  O   GLY C 312     -10.086  12.808 -90.027  0.00  0.00      CHA1  
ATOM   3890  N   GLU C 313     -12.264  13.298 -89.240  0.00  0.00      CHA1  
ATOM   3891  HN  GLU C 313     -13.223  13.025 -89.235  0.00  0.00      CHA1  
ATOM   3892  CA  GLU C 313     -11.872  14.010 -88.034  0.00  0.00      CHA1  
ATOM   3893  HA  GLU C 313     -10.831  14.273 -88.148  0.00  0.00      CHA1  
ATOM   3894  CB  GLU C 313     -12.620  15.294 -87.954  0.00  0.00      CHA1  
ATOM   3895  HB1 GLU C 313     -12.591  15.720 -86.929  0.00  0.00      CHA1  
ATOM   3896  HB2 GLU C 313     -12.100  16.007 -88.629  0.00  0.00      CHA1  
ATOM   3897  CG  GLU C 313     -14.167  15.137 -88.352  0.00  0.00      CHA1  
ATOM   3898  HG1 GLU C 313     -14.308  15.021 -89.448  0.00  0.00      CHA1  
ATOM   3899  HG2 GLU C 313     -14.666  14.266 -87.874  0.00  0.00      CHA1  
ATOM   3900  CD  GLU C 313     -15.036  16.378 -88.086  0.00  0.00      CHA1  
ATOM   3901  OE1 GLU C 313     -16.286  16.352 -88.141  0.00  0.00      CHA1  
ATOM   3902  OE2 GLU C 313     -14.426  17.390 -87.659  0.00  0.00      CHA1  
ATOM   3903  C   GLU C 313     -11.941  13.181 -86.734  0.00  0.00      CHA1  
ATOM   3904  O   GLU C 313     -12.740  12.311 -86.830  0.00  0.00      CHA1  
ATOM   3905  N   HYP C 314     -11.190  13.443 -85.636  0.00  0.00      CHA1  
ATOM   3906  CD  HYP C 314     -10.193  14.554 -85.571  0.00  0.00      CHA1  
ATOM   3907  HD1 HYP C 314      -9.490  14.486 -86.429  0.00  0.00      CHA1  
ATOM   3908  HD2 HYP C 314     -10.694  15.537 -85.447  0.00  0.00      CHA1  
ATOM   3909  CA  HYP C 314     -11.046  12.613 -84.437  0.00  0.00      CHA1  
ATOM   3910  HA  HYP C 314     -10.289  11.894 -84.711  0.00  0.00      CHA1  
ATOM   3911  CB  HYP C 314     -10.400  13.547 -83.421  0.00  0.00      CHA1  
ATOM   3912  HB1 HYP C 314      -9.824  12.987 -82.653  0.00  0.00      CHA1  
ATOM   3913  HB2 HYP C 314     -11.005  14.332 -82.920  0.00  0.00      CHA1  
ATOM   3914  CG  HYP C 314      -9.444  14.294 -84.229  0.00  0.00      CHA1  
ATOM   3915  HG  HYP C 314      -9.143  15.193 -83.651  0.00  0.00      CHA1  
ATOM   3916  OE  HYP C 314      -8.346  13.456 -84.437  0.00  0.00      CHA1  
ATOM   3917  HE  HYP C 314      -7.862  13.285 -83.625  0.00  0.00      CHA1  
ATOM   3918  C   HYP C 314     -12.170  11.760 -83.882  0.00  0.00      CHA1  
ATOM   3919  O   HYP C 314     -12.064  10.509 -83.775  0.00  0.00      CHA1  
ATOM   3920  N   GLY C 315     -13.201  12.397 -83.233  0.00  0.00      CHA1  
ATOM   3921  HN  GLY C 315     -13.347  13.383 -83.215  0.00  0.00      CHA1  
ATOM   3922  CA  GLY C 315     -14.086  11.687 -82.247  0.00  0.00      CHA1  
ATOM   3923  HA1 GLY C 315     -14.078  10.607 -82.275  0.00  0.00      CHA1  
ATOM   3924  HA2 GLY C 315     -15.079  12.033 -82.492  0.00  0.00      CHA1  
ATOM   3925  C   GLY C 315     -13.997  12.164 -80.864  0.00  0.00      CHA1  
ATOM   3926  O   GLY C 315     -14.962  12.636 -80.259  0.00  0.00      CHA1  
ATOM   3927  N   PRO C 316     -12.858  12.050 -80.290  0.00  0.00      CHA1  
ATOM   3928  CD  PRO C 316     -11.939  10.901 -80.540  0.00  0.00      CHA1  
ATOM   3929  HD1 PRO C 316     -11.296  10.895 -81.446  0.00  0.00      CHA1  
ATOM   3930  HD2 PRO C 316     -12.569   9.987 -80.494  0.00  0.00      CHA1  
ATOM   3931  CA  PRO C 316     -12.327  12.920 -79.247  0.00  0.00      CHA1  
ATOM   3932  HA  PRO C 316     -12.916  12.717 -78.364  0.00  0.00      CHA1  
ATOM   3933  CB  PRO C 316     -10.857  12.458 -79.166  0.00  0.00      CHA1  
ATOM   3934  HB1 PRO C 316     -10.315  12.874 -78.290  0.00  0.00      CHA1  
ATOM   3935  HB2 PRO C 316     -10.274  12.897 -80.003  0.00  0.00      CHA1  
ATOM   3936  CG  PRO C 316     -10.865  10.907 -79.331  0.00  0.00      CHA1  
ATOM   3937  HG1 PRO C 316     -11.239  10.364 -78.436  0.00  0.00      CHA1  
ATOM   3938  HG2 PRO C 316      -9.861  10.555 -79.652  0.00  0.00      CHA1  
ATOM   3939  C   PRO C 316     -12.497  14.413 -79.606  0.00  0.00      CHA1  
ATOM   3940  O   PRO C 316     -12.352  14.759 -80.788  0.00  0.00      CHA1  
ATOM   3941  N   THR C 317     -12.768  15.310 -78.571  0.00  0.00      CHA1  
ATOM   3942  HN  THR C 317     -12.722  15.000 -77.625  0.00  0.00      CHA1  
ATOM   3943  CA  THR C 317     -12.948  16.809 -78.677  0.00  0.00      CHA1  
ATOM   3944  HA  THR C 317     -11.994  17.094 -79.096  0.00  0.00      CHA1  
ATOM   3945  CB  THR C 317     -14.154  17.178 -79.579  0.00  0.00      CHA1  
ATOM   3946  HB  THR C 317     -13.806  16.932 -80.605  0.00  0.00      CHA1  
ATOM   3947  OG1 THR C 317     -14.663  18.520 -79.492  0.00  0.00      CHA1  
ATOM   3948  HG1 THR C 317     -14.099  19.105 -80.003  0.00  0.00      CHA1  
ATOM   3949  CG2 THR C 317     -15.324  16.263 -79.274  0.00  0.00      CHA1  
ATOM   3950 HG21 THR C 317     -15.998  16.431 -80.141  0.00  0.00      CHA1  
ATOM   3951 HG22 THR C 317     -15.086  15.181 -79.364  0.00  0.00      CHA1  
ATOM   3952 HG23 THR C 317     -15.842  16.404 -78.301  0.00  0.00      CHA1  
ATOM   3953  C   THR C 317     -13.011  17.434 -77.272  0.00  0.00      CHA1  
ATOM   3954  O   THR C 317     -14.069  17.712 -76.733  0.00  0.00      CHA1  
ATOM   3955  N   GLY C 318     -11.803  17.571 -76.762  0.00  0.00      CHA1  
ATOM   3956  HN  GLY C 318     -11.017  17.312 -77.318  0.00  0.00      CHA1  
ATOM   3957  CA  GLY C 318     -11.502  18.173 -75.444  0.00  0.00      CHA1  
ATOM   3958  HA1 GLY C 318     -11.729  19.223 -75.553  0.00  0.00      CHA1  
ATOM   3959  HA2 GLY C 318     -10.452  18.056 -75.218  0.00  0.00      CHA1  
ATOM   3960  C   GLY C 318     -12.349  17.725 -74.330  0.00  0.00      CHA1  
ATOM   3961  O   GLY C 318     -12.945  18.467 -73.520  0.00  0.00      CHA1  
ATOM   3962  N   LEU C 319     -12.528  16.410 -74.225  0.00  0.00      CHA1  
ATOM   3963  HN  LEU C 319     -12.120  15.862 -74.951  0.00  0.00      CHA1  
ATOM   3964  CA  LEU C 319     -13.498  15.783 -73.408  0.00  0.00      CHA1  
ATOM   3965  HA  LEU C 319     -14.329  16.462 -73.292  0.00  0.00      CHA1  
ATOM   3966  CB  LEU C 319     -13.894  14.390 -73.975  0.00  0.00      CHA1  
ATOM   3967  HB1 LEU C 319     -13.017  13.774 -74.268  0.00  0.00      CHA1  
ATOM   3968  HB2 LEU C 319     -14.512  13.799 -73.265  0.00  0.00      CHA1  
ATOM   3969  CG  LEU C 319     -14.711  14.430 -75.263  0.00  0.00      CHA1  
ATOM   3970  HG  LEU C 319     -14.495  15.378 -75.801  0.00  0.00      CHA1  
ATOM   3971  CD1 LEU C 319     -14.412  13.216 -76.149  0.00  0.00      CHA1  
ATOM   3972 HD11 LEU C 319     -14.804  12.320 -75.621  0.00  0.00      CHA1  
ATOM   3973 HD12 LEU C 319     -15.135  13.198 -76.992  0.00  0.00      CHA1  
ATOM   3974 HD13 LEU C 319     -13.335  13.204 -76.422  0.00  0.00      CHA1  
ATOM   3975  CD2 LEU C 319     -16.286  14.537 -74.913  0.00  0.00      CHA1  
ATOM   3976 HD21 LEU C 319     -16.938  14.614 -75.809  0.00  0.00      CHA1  
ATOM   3977 HD22 LEU C 319     -16.719  13.774 -74.231  0.00  0.00      CHA1  
ATOM   3978 HD23 LEU C 319     -16.471  15.431 -74.279  0.00  0.00      CHA1  
ATOM   3979  C   LEU C 319     -13.033  15.512 -72.019  0.00  0.00      CHA1  
ATOM   3980  O   LEU C 319     -11.878  15.602 -71.795  0.00  0.00      CHA1  
ATOM   3981  N   HYP C 320     -14.003  15.230 -71.088  0.00  0.00      CHA1  
ATOM   3982  CD  HYP C 320     -15.356  15.916 -71.038  0.00  0.00      CHA1  
ATOM   3983  HD1 HYP C 320     -15.228  16.974 -71.354  0.00  0.00      CHA1  
ATOM   3984  HD2 HYP C 320     -16.032  15.339 -71.705  0.00  0.00      CHA1  
ATOM   3985  CA  HYP C 320     -13.421  15.090 -69.738  0.00  0.00      CHA1  
ATOM   3986  HA  HYP C 320     -12.384  15.330 -69.560  0.00  0.00      CHA1  
ATOM   3987  CB  HYP C 320     -14.475  15.852 -68.841  0.00  0.00      CHA1  
ATOM   3988  HB1 HYP C 320     -14.324  16.941 -68.683  0.00  0.00      CHA1  
ATOM   3989  HB2 HYP C 320     -14.606  15.400 -67.835  0.00  0.00      CHA1  
ATOM   3990  CG  HYP C 320     -15.823  15.873 -69.563  0.00  0.00      CHA1  
ATOM   3991  HG  HYP C 320     -16.181  14.837 -69.384  0.00  0.00      CHA1  
ATOM   3992  OE  HYP C 320     -16.720  16.884 -69.213  0.00  0.00      CHA1  
ATOM   3993  HE  HYP C 320     -16.571  16.945 -68.266  0.00  0.00      CHA1  
ATOM   3994  C   HYP C 320     -13.558  13.604 -69.448  0.00  0.00      CHA1  
ATOM   3995  O   HYP C 320     -13.013  13.132 -68.500  0.00  0.00      CHA1  
ATOM   3996  N   GLY C 321     -14.297  12.929 -70.282  0.00  0.00      CHA1  
ATOM   3997  HN  GLY C 321     -14.557  13.365 -71.140  0.00  0.00      CHA1  
ATOM   3998  CA  GLY C 321     -14.895  11.606 -70.053  0.00  0.00      CHA1  
ATOM   3999  HA1 GLY C 321     -14.048  10.936 -70.043  0.00  0.00      CHA1  
ATOM   4000  HA2 GLY C 321     -15.610  11.464 -70.850  0.00  0.00      CHA1  
ATOM   4001  C   GLY C 321     -15.753  11.465 -68.736  0.00  0.00      CHA1  
ATOM   4002  O   GLY C 321     -15.942  12.456 -68.069  0.00  0.00      CHA1  
ATOM   4003  N   PRO C 322     -16.304  10.279 -68.454  0.00  0.00      CHA1  
ATOM   4004  CD  PRO C 322     -16.534   9.260 -69.498  0.00  0.00      CHA1  
ATOM   4005  HD1 PRO C 322     -15.586   8.819 -69.872  0.00  0.00      CHA1  
ATOM   4006  HD2 PRO C 322     -17.192   9.675 -70.291  0.00  0.00      CHA1  
ATOM   4007  CA  PRO C 322     -16.961   9.951 -67.177  0.00  0.00      CHA1  
ATOM   4008  HA  PRO C 322     -17.495  10.782 -66.739  0.00  0.00      CHA1  
ATOM   4009  CB  PRO C 322     -18.110   8.963 -67.671  0.00  0.00      CHA1  
ATOM   4010  HB1 PRO C 322     -18.888   9.665 -68.042  0.00  0.00      CHA1  
ATOM   4011  HB2 PRO C 322     -18.465   8.194 -66.953  0.00  0.00      CHA1  
ATOM   4012  CG  PRO C 322     -17.446   8.240 -68.852  0.00  0.00      CHA1  
ATOM   4013  HG1 PRO C 322     -18.249   8.033 -69.591  0.00  0.00      CHA1  
ATOM   4014  HG2 PRO C 322     -16.746   7.421 -68.578  0.00  0.00      CHA1  
ATOM   4015  C   PRO C 322     -16.064   9.357 -66.139  0.00  0.00      CHA1  
ATOM   4016  O   PRO C 322     -15.458   8.257 -66.200  0.00  0.00      CHA1  
ATOM   4017  N   PRO C 323     -15.966  10.009 -64.996  0.00  0.00      CHA1  
ATOM   4018  CD  PRO C 323     -15.715  11.436 -64.943  0.00  0.00      CHA1  
ATOM   4019  HD1 PRO C 323     -16.722  11.903 -64.897  0.00  0.00      CHA1  
ATOM   4020  HD2 PRO C 323     -15.175  11.725 -65.871  0.00  0.00      CHA1  
ATOM   4021  CA  PRO C 323     -15.721   9.319 -63.724  0.00  0.00      CHA1  
ATOM   4022  HA  PRO C 323     -14.909   8.653 -63.975  0.00  0.00      CHA1  
ATOM   4023  CB  PRO C 323     -15.293  10.403 -62.694  0.00  0.00      CHA1  
ATOM   4024  HB1 PRO C 323     -14.549  10.006 -61.970  0.00  0.00      CHA1  
ATOM   4025  HB2 PRO C 323     -16.224  10.731 -62.185  0.00  0.00      CHA1  
ATOM   4026  CG  PRO C 323     -14.882  11.566 -63.674  0.00  0.00      CHA1  
ATOM   4027  HG1 PRO C 323     -13.776  11.616 -63.761  0.00  0.00      CHA1  
ATOM   4028  HG2 PRO C 323     -15.099  12.475 -63.073  0.00  0.00      CHA1  
ATOM   4029  C   PRO C 323     -16.973   8.514 -63.409  0.00  0.00      CHA1  
ATOM   4030  O   PRO C 323     -16.812   7.331 -62.937  0.00  0.00      CHA1  
ATOM   4031  N   GLY C 324     -18.163   9.185 -63.517  0.00  0.00      CHA1  
ATOM   4032  HN  GLY C 324     -18.279  10.126 -63.826  0.00  0.00      CHA1  
ATOM   4033  CA  GLY C 324     -19.492   8.517 -63.578  0.00  0.00      CHA1  
ATOM   4034  HA1 GLY C 324     -19.403   7.521 -63.986  0.00  0.00      CHA1  
ATOM   4035  HA2 GLY C 324     -20.022   9.123 -64.299  0.00  0.00      CHA1  
ATOM   4036  C   GLY C 324     -20.065   8.459 -62.227  0.00  0.00      CHA1  
ATOM   4037  O   GLY C 324     -20.405   9.500 -61.644  0.00  0.00      CHA1  
ATOM   4038  N   GLU C 325     -20.254   7.288 -61.661  0.00  0.00      CHA1  
ATOM   4039  HN  GLU C 325     -19.891   6.489 -62.134  0.00  0.00      CHA1  
ATOM   4040  CA  GLU C 325     -20.945   7.047 -60.435  0.00  0.00      CHA1  
ATOM   4041  HA  GLU C 325     -21.780   7.728 -60.358  0.00  0.00      CHA1  
ATOM   4042  CB  GLU C 325     -21.634   5.692 -60.433  0.00  0.00      CHA1  
ATOM   4043  HB1 GLU C 325     -20.895   4.875 -60.574  0.00  0.00      CHA1  
ATOM   4044  HB2 GLU C 325     -22.140   5.621 -59.447  0.00  0.00      CHA1  
ATOM   4045  CG  GLU C 325     -22.665   5.677 -61.631  0.00  0.00      CHA1  
ATOM   4046  HG1 GLU C 325     -23.026   6.691 -61.909  0.00  0.00      CHA1  
ATOM   4047  HG2 GLU C 325     -22.159   5.225 -62.511  0.00  0.00      CHA1  
ATOM   4048  CD  GLU C 325     -23.853   4.858 -61.219  0.00  0.00      CHA1  
ATOM   4049  OE1 GLU C 325     -24.713   5.415 -60.468  0.00  0.00      CHA1  
ATOM   4050  OE2 GLU C 325     -24.020   3.665 -61.694  0.00  0.00      CHA1  
ATOM   4051  C   GLU C 325     -19.970   7.147 -59.232  0.00  0.00      CHA1  
ATOM   4052  O   GLU C 325     -18.755   6.998 -59.368  0.00  0.00      CHA1  
ATOM   4053  N   ARG C 326     -20.573   7.594 -58.135  0.00  0.00      CHA1  
ATOM   4054  HN  ARG C 326     -21.553   7.623 -57.950  0.00  0.00      CHA1  
ATOM   4055  CA  ARG C 326     -19.928   8.156 -56.956  0.00  0.00      CHA1  
ATOM   4056  HA  ARG C 326     -19.603   9.108 -57.350  0.00  0.00      CHA1  
ATOM   4057  CB  ARG C 326     -21.058   8.534 -55.890  0.00  0.00      CHA1  
ATOM   4058  HB1 ARG C 326     -20.679   9.146 -55.044  0.00  0.00      CHA1  
ATOM   4059  HB2 ARG C 326     -21.843   9.070 -56.463  0.00  0.00      CHA1  
ATOM   4060  CG  ARG C 326     -21.872   7.313 -55.243  0.00  0.00      CHA1  
ATOM   4061  HG1 ARG C 326     -22.002   6.495 -55.985  0.00  0.00      CHA1  
ATOM   4062  HG2 ARG C 326     -21.286   7.044 -54.339  0.00  0.00      CHA1  
ATOM   4063  CD  ARG C 326     -23.284   7.704 -54.737  0.00  0.00      CHA1  
ATOM   4064  HD1 ARG C 326     -24.009   7.866 -55.564  0.00  0.00      CHA1  
ATOM   4065  HD2 ARG C 326     -23.778   6.879 -54.180  0.00  0.00      CHA1  
ATOM   4066  NE  ARG C 326     -23.086   8.957 -53.969  0.00  0.00      CHA1  
ATOM   4067  HE  ARG C 326     -22.319   9.001 -53.329  0.00  0.00      CHA1  
ATOM   4068  CZ  ARG C 326     -23.428  10.175 -54.393  0.00  0.00      CHA1  
ATOM   4069  NH1 ARG C 326     -24.118  10.540 -55.353  0.00  0.00      CHA1  
ATOM   4070 HH11 ARG C 326     -24.011  11.497 -55.622  0.00  0.00      CHA1  
ATOM   4071 HH12 ARG C 326     -24.356   9.941 -56.118  0.00  0.00      CHA1  
ATOM   4072  NH2 ARG C 326     -22.853  11.178 -53.773  0.00  0.00      CHA1  
ATOM   4073 HH21 ARG C 326     -23.294  12.038 -54.029  0.00  0.00      CHA1  
ATOM   4074 HH22 ARG C 326     -22.663  11.010 -52.805  0.00  0.00      CHA1  
ATOM   4075  C   ARG C 326     -18.724   7.538 -56.288  0.00  0.00      CHA1  
ATOM   4076  O   ARG C 326     -18.466   7.825 -55.127  0.00  0.00      CHA1  
ATOM   4077  N   GLY C 327     -17.935   6.685 -56.882  0.00  0.00      CHA1  
ATOM   4078  HN  GLY C 327     -17.946   6.623 -57.877  0.00  0.00      CHA1  
ATOM   4079  CA  GLY C 327     -16.728   6.096 -56.189  0.00  0.00      CHA1  
ATOM   4080  HA1 GLY C 327     -16.257   6.809 -55.529  0.00  0.00      CHA1  
ATOM   4081  HA2 GLY C 327     -16.098   5.719 -56.981  0.00  0.00      CHA1  
ATOM   4082  C   GLY C 327     -17.031   4.896 -55.365  0.00  0.00      CHA1  
ATOM   4083  O   GLY C 327     -16.289   3.898 -55.256  0.00  0.00      CHA1  
ATOM   4084  N   GLY C 328     -18.237   4.936 -54.734  0.00  0.00      CHA1  
ATOM   4085  HN  GLY C 328     -18.691   5.823 -54.761  0.00  0.00      CHA1  
ATOM   4086  CA  GLY C 328     -18.712   3.873 -53.811  0.00  0.00      CHA1  
ATOM   4087  HA1 GLY C 328     -18.220   2.913 -53.863  0.00  0.00      CHA1  
ATOM   4088  HA2 GLY C 328     -19.777   3.770 -53.959  0.00  0.00      CHA1  
ATOM   4089  C   GLY C 328     -18.456   4.395 -52.346  0.00  0.00      CHA1  
ATOM   4090  O   GLY C 328     -18.134   5.593 -52.155  0.00  0.00      CHA1  
ATOM   4091  N   HYP C 329     -18.526   3.509 -51.385  0.00  0.00      CHA1  
ATOM   4092  CD  HYP C 329     -19.256   2.200 -51.517  0.00  0.00      CHA1  
ATOM   4093  HD1 HYP C 329     -18.827   1.763 -52.445  0.00  0.00      CHA1  
ATOM   4094  HD2 HYP C 329     -20.308   2.276 -51.864  0.00  0.00      CHA1  
ATOM   4095  CA  HYP C 329     -17.963   3.694 -50.081  0.00  0.00      CHA1  
ATOM   4096  HA  HYP C 329     -18.703   4.280 -49.556  0.00  0.00      CHA1  
ATOM   4097  CB  HYP C 329     -17.914   2.213 -49.555  0.00  0.00      CHA1  
ATOM   4098  HB1 HYP C 329     -18.037   2.168 -48.452  0.00  0.00      CHA1  
ATOM   4099  HB2 HYP C 329     -16.982   1.786 -49.985  0.00  0.00      CHA1  
ATOM   4100  CG  HYP C 329     -19.104   1.531 -50.171  0.00  0.00      CHA1  
ATOM   4101  HG  HYP C 329     -20.016   1.651 -49.548  0.00  0.00      CHA1  
ATOM   4102  OE  HYP C 329     -18.663   0.163 -50.449  0.00  0.00      CHA1  
ATOM   4103  HE  HYP C 329     -19.403  -0.371 -50.749  0.00  0.00      CHA1  
ATOM   4104  C   HYP C 329     -16.615   4.343 -49.952  0.00  0.00      CHA1  
ATOM   4105  O   HYP C 329     -15.710   3.962 -50.664  0.00  0.00      CHA1  
ATOM   4106  N   GLY C 330     -16.507   5.423 -49.131  0.00  0.00      CHA1  
ATOM   4107  HN  GLY C 330     -17.330   5.760 -48.679  0.00  0.00      CHA1  
ATOM   4108  CA  GLY C 330     -15.264   6.123 -48.914  0.00  0.00      CHA1  
ATOM   4109  HA1 GLY C 330     -15.567   6.989 -48.344  0.00  0.00      CHA1  
ATOM   4110  HA2 GLY C 330     -14.852   6.317 -49.893  0.00  0.00      CHA1  
ATOM   4111  C   GLY C 330     -14.220   5.344 -48.142  0.00  0.00      CHA1  
ATOM   4112  O   GLY C 330     -13.924   4.161 -48.342  0.00  0.00      CHA1  
ATOM   4113  N   SER C 331     -13.532   6.009 -47.239  0.00  0.00      CHA1  
ATOM   4114  HN  SER C 331     -13.662   6.998 -47.213  0.00  0.00      CHA1  
ATOM   4115  CA  SER C 331     -12.624   5.356 -46.271  0.00  0.00      CHA1  
ATOM   4116  HA  SER C 331     -12.737   4.283 -46.328  0.00  0.00      CHA1  
ATOM   4117  CB  SER C 331     -11.062   5.713 -46.502  0.00  0.00      CHA1  
ATOM   4118  HB1 SER C 331     -10.769   5.299 -47.491  0.00  0.00      CHA1  
ATOM   4119  HB2 SER C 331     -10.924   6.815 -46.479  0.00  0.00      CHA1  
ATOM   4120  OG  SER C 331     -10.197   5.152 -45.503  0.00  0.00      CHA1  
ATOM   4121  HG1 SER C 331     -10.310   5.753 -44.763  0.00  0.00      CHA1  
ATOM   4122  C   SER C 331     -12.990   5.789 -44.889  0.00  0.00      CHA1  
ATOM   4123  O   SER C 331     -12.919   6.958 -44.533  0.00  0.00      CHA1  
ATOM   4124  N   ARG C 332     -13.355   4.841 -43.979  0.00  0.00      CHA1  
ATOM   4125  HN  ARG C 332     -13.311   3.866 -44.181  0.00  0.00      CHA1  
ATOM   4126  CA  ARG C 332     -13.658   5.215 -42.614  0.00  0.00      CHA1  
ATOM   4127  HA  ARG C 332     -14.328   6.061 -42.663  0.00  0.00      CHA1  
ATOM   4128  CB  ARG C 332     -14.447   4.048 -41.965  0.00  0.00      CHA1  
ATOM   4129  HB1 ARG C 332     -15.221   4.490 -41.302  0.00  0.00      CHA1  
ATOM   4130  HB2 ARG C 332     -15.003   3.521 -42.770  0.00  0.00      CHA1  
ATOM   4131  CG  ARG C 332     -13.730   3.052 -41.055  0.00  0.00      CHA1  
ATOM   4132  HG1 ARG C 332     -13.119   3.641 -40.338  0.00  0.00      CHA1  
ATOM   4133  HG2 ARG C 332     -14.518   2.462 -40.541  0.00  0.00      CHA1  
ATOM   4134  CD  ARG C 332     -12.865   1.872 -41.625  0.00  0.00      CHA1  
ATOM   4135  HD1 ARG C 332     -12.572   1.212 -40.780  0.00  0.00      CHA1  
ATOM   4136  HD2 ARG C 332     -13.454   1.341 -42.403  0.00  0.00      CHA1  
ATOM   4137  NE  ARG C 332     -11.687   2.445 -42.272  0.00  0.00      CHA1  
ATOM   4138  HE  ARG C 332     -11.407   3.403 -42.213  0.00  0.00      CHA1  
ATOM   4139  CZ  ARG C 332     -10.876   1.710 -43.000  0.00  0.00      CHA1  
ATOM   4140  NH1 ARG C 332     -10.846   0.442 -43.153  0.00  0.00      CHA1  
ATOM   4141 HH11 ARG C 332     -11.566  -0.117 -42.741  0.00  0.00      CHA1  
ATOM   4142 HH12 ARG C 332     -10.116  -0.058 -43.617  0.00  0.00      CHA1  
ATOM   4143  NH2 ARG C 332      -9.981   2.365 -43.653  0.00  0.00      CHA1  
ATOM   4144 HH21 ARG C 332      -9.361   1.782 -44.180  0.00  0.00      CHA1  
ATOM   4145 HH22 ARG C 332      -9.872   3.359 -43.674  0.00  0.00      CHA1  
ATOM   4146  C   ARG C 332     -12.447   5.655 -41.772  0.00  0.00      CHA1  
ATOM   4147  O   ARG C 332     -11.294   5.275 -41.993  0.00  0.00      CHA1  
ATOM   4148  N   GLY C 333     -12.898   6.427 -40.736  0.00  0.00      CHA1  
ATOM   4149  HN  GLY C 333     -13.815   6.817 -40.700  0.00  0.00      CHA1  
ATOM   4150  CA  GLY C 333     -12.041   6.969 -39.732  0.00  0.00      CHA1  
ATOM   4151  HA1 GLY C 333     -12.620   7.702 -39.190  0.00  0.00      CHA1  
ATOM   4152  HA2 GLY C 333     -11.209   7.363 -40.296  0.00  0.00      CHA1  
ATOM   4153  C   GLY C 333     -11.628   5.957 -38.694  0.00  0.00      CHA1  
ATOM   4154  O   GLY C 333     -11.774   4.755 -38.840  0.00  0.00      CHA1  
ATOM   4155  N   PHE C 334     -10.983   6.497 -37.662  0.00  0.00      CHA1  
ATOM   4156  HN  PHE C 334     -10.805   7.477 -37.626  0.00  0.00      CHA1  
ATOM   4157  CA  PHE C 334     -10.455   5.961 -36.437  0.00  0.00      CHA1  
ATOM   4158  HA  PHE C 334      -9.661   5.319 -36.791  0.00  0.00      CHA1  
ATOM   4159  CB  PHE C 334      -9.822   7.104 -35.612  0.00  0.00      CHA1  
ATOM   4160  HB1 PHE C 334      -9.519   6.898 -34.563  0.00  0.00      CHA1  
ATOM   4161  HB2 PHE C 334      -8.959   7.437 -36.228  0.00  0.00      CHA1  
ATOM   4162  CG  PHE C 334     -10.708   8.389 -35.566  0.00  0.00      CHA1  
ATOM   4163  CD1 PHE C 334     -11.640   8.532 -34.606  0.00  0.00      CHA1  
ATOM   4164  HD1 PHE C 334     -11.790   7.794 -33.832  0.00  0.00      CHA1  
ATOM   4165  CE1 PHE C 334     -12.538   9.625 -34.646  0.00  0.00      CHA1  
ATOM   4166  HE1 PHE C 334     -13.238   9.684 -33.826  0.00  0.00      CHA1  
ATOM   4167  CZ  PHE C 334     -12.469  10.532 -35.677  0.00  0.00      CHA1  
ATOM   4168  HZ  PHE C 334     -13.242  11.285 -35.710  0.00  0.00      CHA1  
ATOM   4169  CD2 PHE C 334     -10.654   9.302 -36.651  0.00  0.00      CHA1  
ATOM   4170  HD2 PHE C 334      -9.910   9.075 -37.400  0.00  0.00      CHA1  
ATOM   4171  CE2 PHE C 334     -11.615  10.267 -36.762  0.00  0.00      CHA1  
ATOM   4172  HE2 PHE C 334     -11.566  10.979 -37.572  0.00  0.00      CHA1  
ATOM   4173  C   PHE C 334     -11.399   5.032 -35.563  0.00  0.00      CHA1  
ATOM   4174  O   PHE C 334     -12.672   5.197 -35.624  0.00  0.00      CHA1  
ATOM   4175  N   HYP C 335     -10.841   4.152 -34.702  0.00  0.00      CHA1  
ATOM   4176  CD  HYP C 335      -9.447   3.707 -34.914  0.00  0.00      CHA1  
ATOM   4177  HD1 HYP C 335      -8.791   4.533 -34.563  0.00  0.00      CHA1  
ATOM   4178  HD2 HYP C 335      -9.200   3.430 -35.961  0.00  0.00      CHA1  
ATOM   4179  CA  HYP C 335     -11.303   3.888 -33.365  0.00  0.00      CHA1  
ATOM   4180  HA  HYP C 335     -12.152   3.233 -33.498  0.00  0.00      CHA1  
ATOM   4181  CB  HYP C 335     -10.069   3.144 -32.740  0.00  0.00      CHA1  
ATOM   4182  HB1 HYP C 335     -10.473   2.374 -32.048  0.00  0.00      CHA1  
ATOM   4183  HB2 HYP C 335      -9.334   3.833 -32.272  0.00  0.00      CHA1  
ATOM   4184  CG  HYP C 335      -9.228   2.492 -33.992  0.00  0.00      CHA1  
ATOM   4185  HG  HYP C 335      -8.176   2.436 -33.640  0.00  0.00      CHA1  
ATOM   4186  OE  HYP C 335      -9.856   1.320 -34.538  0.00  0.00      CHA1  
ATOM   4187  HE  HYP C 335      -9.947   0.716 -33.798  0.00  0.00      CHA1  
ATOM   4188  C   HYP C 335     -11.562   5.117 -32.530  0.00  0.00      CHA1  
ATOM   4189  O   HYP C 335     -10.718   6.018 -32.501  0.00  0.00      CHA1  
ATOM   4190  N   GLY C 336     -12.694   5.190 -31.867  0.00  0.00      CHA1  
ATOM   4191  HN  GLY C 336     -13.303   4.403 -31.922  0.00  0.00      CHA1  
ATOM   4192  CA  GLY C 336     -13.218   6.372 -31.176  0.00  0.00      CHA1  
ATOM   4193  HA1 GLY C 336     -13.937   5.999 -30.462  0.00  0.00      CHA1  
ATOM   4194  HA2 GLY C 336     -13.630   7.135 -31.820  0.00  0.00      CHA1  
ATOM   4195  C   GLY C 336     -12.174   7.159 -30.364  0.00  0.00      CHA1  
ATOM   4196  O   GLY C 336     -11.400   6.581 -29.549  0.00  0.00      CHA1  
ATOM   4197  N   ALA C 337     -12.078   8.509 -30.557  0.00  0.00      CHA1  
ATOM   4198  HN  ALA C 337     -12.772   8.994 -31.084  0.00  0.00      CHA1  
ATOM   4199  CA  ALA C 337     -10.983   9.220 -29.899  0.00  0.00      CHA1  
ATOM   4200  HA  ALA C 337     -10.152   8.537 -29.805  0.00  0.00      CHA1  
ATOM   4201  CB  ALA C 337     -10.651  10.601 -30.526  0.00  0.00      CHA1  
ATOM   4202  HB1 ALA C 337     -11.572  11.218 -30.600  0.00  0.00      CHA1  
ATOM   4203  HB2 ALA C 337      -9.807  10.989 -29.917  0.00  0.00      CHA1  
ATOM   4204  HB3 ALA C 337     -10.265  10.518 -31.564  0.00  0.00      CHA1  
ATOM   4205  C   ALA C 337     -11.451   9.417 -28.395  0.00  0.00      CHA1  
ATOM   4206  O   ALA C 337     -10.647   9.636 -27.466  0.00  0.00      CHA1  
ATOM   4207  N   ASP C 338     -12.783   9.252 -28.145  0.00  0.00      CHA1  
ATOM   4208  HN  ASP C 338     -13.387   8.967 -28.886  0.00  0.00      CHA1  
ATOM   4209  CA  ASP C 338     -13.319   9.287 -26.825  0.00  0.00      CHA1  
ATOM   4210  HA  ASP C 338     -12.614   8.578 -26.418  0.00  0.00      CHA1  
ATOM   4211  CB  ASP C 338     -13.091  10.648 -26.135  0.00  0.00      CHA1  
ATOM   4212  HB1 ASP C 338     -13.485  10.675 -25.096  0.00  0.00      CHA1  
ATOM   4213  HB2 ASP C 338     -12.009  10.774 -25.918  0.00  0.00      CHA1  
ATOM   4214  CG  ASP C 338     -13.606  11.752 -26.993  0.00  0.00      CHA1  
ATOM   4215  OD1 ASP C 338     -14.821  11.933 -27.138  0.00  0.00      CHA1  
ATOM   4216  OD2 ASP C 338     -12.808  12.636 -27.479  0.00  0.00      CHA1  
ATOM   4217  C   ASP C 338     -14.777   8.716 -26.641  0.00  0.00      CHA1  
ATOM   4218  O   ASP C 338     -15.699   8.820 -27.408  0.00  0.00      CHA1  
ATOM   4219  N   GLY C 339     -14.963   8.226 -25.415  0.00  0.00      CHA1  
ATOM   4220  HN  GLY C 339     -14.247   7.653 -25.024  0.00  0.00      CHA1  
ATOM   4221  CA  GLY C 339     -16.153   8.409 -24.598  0.00  0.00      CHA1  
ATOM   4222  HA1 GLY C 339     -16.165   7.529 -23.972  0.00  0.00      CHA1  
ATOM   4223  HA2 GLY C 339     -16.962   8.734 -25.236  0.00  0.00      CHA1  
ATOM   4224  C   GLY C 339     -15.859   9.561 -23.607  0.00  0.00      CHA1  
ATOM   4225  O   GLY C 339     -14.742   9.783 -23.177  0.00  0.00      CHA1  
ATOM   4226  N   VAL C 340     -16.904  10.265 -23.152  0.00  0.00      CHA1  
ATOM   4227  HN  VAL C 340     -17.807  10.227 -23.574  0.00  0.00      CHA1  
ATOM   4228  CA  VAL C 340     -16.719  11.279 -22.134  0.00  0.00      CHA1  
ATOM   4229  HA  VAL C 340     -16.035  11.067 -21.326  0.00  0.00      CHA1  
ATOM   4230  CB  VAL C 340     -16.441  12.609 -22.889  0.00  0.00      CHA1  
ATOM   4231  HB  VAL C 340     -17.172  12.641 -23.724  0.00  0.00      CHA1  
ATOM   4232  CG1 VAL C 340     -16.665  13.834 -21.948  0.00  0.00      CHA1  
ATOM   4233 HG11 VAL C 340     -16.508  13.837 -20.849  0.00  0.00      CHA1  
ATOM   4234 HG12 VAL C 340     -16.115  14.677 -22.418  0.00  0.00      CHA1  
ATOM   4235 HG13 VAL C 340     -17.758  13.969 -22.099  0.00  0.00      CHA1  
ATOM   4236  CG2 VAL C 340     -14.947  12.645 -23.382  0.00  0.00      CHA1  
ATOM   4237 HG21 VAL C 340     -14.261  12.087 -22.711  0.00  0.00      CHA1  
ATOM   4238 HG22 VAL C 340     -14.825  12.148 -24.368  0.00  0.00      CHA1  
ATOM   4239 HG23 VAL C 340     -14.534  13.676 -23.378  0.00  0.00      CHA1  
ATOM   4240  C   VAL C 340     -17.998  11.479 -21.396  0.00  0.00      CHA1  
ATOM   4241  O   VAL C 340     -19.090  11.552 -21.983  0.00  0.00      CHA1  
ATOM   4242  N   ALA C 341     -17.973  11.339 -20.075  0.00  0.00      CHA1  
ATOM   4243  HN  ALA C 341     -17.113  11.120 -19.622  0.00  0.00      CHA1  
ATOM   4244  CA  ALA C 341     -19.098  11.886 -19.298  0.00  0.00      CHA1  
ATOM   4245  HA  ALA C 341     -19.748  12.516 -19.886  0.00  0.00      CHA1  
ATOM   4246  CB  ALA C 341     -19.961  10.746 -18.633  0.00  0.00      CHA1  
ATOM   4247  HB1 ALA C 341     -20.732  10.965 -17.864  0.00  0.00      CHA1  
ATOM   4248  HB2 ALA C 341     -20.422  10.197 -19.482  0.00  0.00      CHA1  
ATOM   4249  HB3 ALA C 341     -19.269  10.032 -18.138  0.00  0.00      CHA1  
ATOM   4250  C   ALA C 341     -18.566  12.809 -18.255  0.00  0.00      CHA1  
ATOM   4251  O   ALA C 341     -17.440  13.254 -18.325  0.00  0.00      CHA1  
ATOM   4252  N   GLY C 342     -19.386  13.074 -17.226  0.00  0.00      CHA1  
ATOM   4253  HN  GLY C 342     -20.336  12.771 -17.247  0.00  0.00      CHA1  
ATOM   4254  CA  GLY C 342     -18.767  13.497 -15.984  0.00  0.00      CHA1  
ATOM   4255  HA1 GLY C 342     -19.469  13.868 -15.251  0.00  0.00      CHA1  
ATOM   4256  HA2 GLY C 342     -18.137  14.340 -16.224  0.00  0.00      CHA1  
ATOM   4257  C   GLY C 342     -17.751  12.482 -15.341  0.00  0.00      CHA1  
ATOM   4258  O   GLY C 342     -17.694  11.342 -15.817  0.00  0.00      CHA1  
ATOM   4259  N   PRO C 343     -17.050  12.777 -14.222  0.00  0.00      CHA1  
ATOM   4260  CD  PRO C 343     -16.818  14.159 -13.814  0.00  0.00      CHA1  
ATOM   4261  HD1 PRO C 343     -17.084  14.236 -12.738  0.00  0.00      CHA1  
ATOM   4262  HD2 PRO C 343     -17.421  14.973 -14.270  0.00  0.00      CHA1  
ATOM   4263  CA  PRO C 343     -15.902  11.977 -13.992  0.00  0.00      CHA1  
ATOM   4264  HA  PRO C 343     -15.455  11.602 -14.901  0.00  0.00      CHA1  
ATOM   4265  CB  PRO C 343     -14.848  13.018 -13.370  0.00  0.00      CHA1  
ATOM   4266  HB1 PRO C 343     -13.812  12.764 -13.680  0.00  0.00      CHA1  
ATOM   4267  HB2 PRO C 343     -14.845  13.067 -12.260  0.00  0.00      CHA1  
ATOM   4268  CG  PRO C 343     -15.321  14.283 -13.951  0.00  0.00      CHA1  
ATOM   4269  HG1 PRO C 343     -15.078  14.320 -15.034  0.00  0.00      CHA1  
ATOM   4270  HG2 PRO C 343     -15.138  15.138 -13.265  0.00  0.00      CHA1  
ATOM   4271  C   PRO C 343     -16.184  10.720 -13.227  0.00  0.00      CHA1  
ATOM   4272  O   PRO C 343     -15.655  10.640 -12.115  0.00  0.00      CHA1  
ATOM   4273  N   LYS C 344     -17.080   9.817 -13.696  0.00  0.00      CHA1  
ATOM   4274  HN  LYS C 344     -17.391   9.957 -14.632  0.00  0.00      CHA1  
ATOM   4275  CA  LYS C 344     -17.978   9.088 -12.813  0.00  0.00      CHA1  
ATOM   4276  HA  LYS C 344     -17.484   8.932 -11.865  0.00  0.00      CHA1  
ATOM   4277  CB  LYS C 344     -19.129   9.999 -12.491  0.00  0.00      CHA1  
ATOM   4278  HB1 LYS C 344     -19.672   9.579 -11.617  0.00  0.00      CHA1  
ATOM   4279  HB2 LYS C 344     -18.575  10.876 -12.093  0.00  0.00      CHA1  
ATOM   4280  CG  LYS C 344     -20.127  10.312 -13.626  0.00  0.00      CHA1  
ATOM   4281  HG1 LYS C 344     -19.634  10.242 -14.619  0.00  0.00      CHA1  
ATOM   4282  HG2 LYS C 344     -20.868   9.485 -13.640  0.00  0.00      CHA1  
ATOM   4283  CD  LYS C 344     -20.900  11.645 -13.406  0.00  0.00      CHA1  
ATOM   4284  HD1 LYS C 344     -20.106  12.423 -13.402  0.00  0.00      CHA1  
ATOM   4285  HD2 LYS C 344     -21.555  11.820 -14.287  0.00  0.00      CHA1  
ATOM   4286  CE  LYS C 344     -21.663  11.776 -12.088  0.00  0.00      CHA1  
ATOM   4287  HE1 LYS C 344     -22.568  11.135 -12.025  0.00  0.00      CHA1  
ATOM   4288  HE2 LYS C 344     -20.925  11.442 -11.328  0.00  0.00      CHA1  
ATOM   4289  NZ  LYS C 344     -22.112  13.192 -11.750  0.00  0.00      CHA1  
ATOM   4290  HZ1 LYS C 344     -22.764  13.094 -10.946  0.00  0.00      CHA1  
ATOM   4291  HZ2 LYS C 344     -21.219  13.633 -11.448  0.00  0.00      CHA1  
ATOM   4292  HZ3 LYS C 344     -22.444  13.780 -12.541  0.00  0.00      CHA1  
ATOM   4293  C   LYS C 344     -18.465   7.851 -13.426  0.00  0.00      CHA1  
ATOM   4294  O   LYS C 344     -18.583   7.683 -14.649  0.00  0.00      CHA1  
ATOM   4295  N   GLY C 345     -18.927   6.861 -12.635  0.00  0.00      CHA1  
ATOM   4296  HN  GLY C 345     -18.719   6.945 -11.663  0.00  0.00      CHA1  
ATOM   4297  CA  GLY C 345     -19.959   5.840 -12.894  0.00  0.00      CHA1  
ATOM   4298  HA1 GLY C 345     -19.853   5.216 -12.018  0.00  0.00      CHA1  
ATOM   4299  HA2 GLY C 345     -19.806   5.230 -13.772  0.00  0.00      CHA1  
ATOM   4300  C   GLY C 345     -21.455   6.293 -12.790  0.00  0.00      CHA1  
ATOM   4301  O   GLY C 345     -21.706   7.490 -12.611  0.00  0.00      CHA1  
ATOM   4302  N   PRO C 346     -22.484   5.446 -12.926  0.00  0.00      CHA1  
ATOM   4303  CD  PRO C 346     -22.203   3.966 -13.018  0.00  0.00      CHA1  
ATOM   4304  HD1 PRO C 346     -21.503   3.676 -12.205  0.00  0.00      CHA1  
ATOM   4305  HD2 PRO C 346     -21.802   3.704 -14.021  0.00  0.00      CHA1  
ATOM   4306  CA  PRO C 346     -23.898   5.757 -12.657  0.00  0.00      CHA1  
ATOM   4307  HA  PRO C 346     -24.263   6.738 -12.923  0.00  0.00      CHA1  
ATOM   4308  CB  PRO C 346     -24.565   4.492 -13.261  0.00  0.00      CHA1  
ATOM   4309  HB1 PRO C 346     -24.608   4.588 -14.367  0.00  0.00      CHA1  
ATOM   4310  HB2 PRO C 346     -25.633   4.457 -12.958  0.00  0.00      CHA1  
ATOM   4311  CG  PRO C 346     -23.605   3.334 -12.848  0.00  0.00      CHA1  
ATOM   4312  HG1 PRO C 346     -23.796   2.372 -13.369  0.00  0.00      CHA1  
ATOM   4313  HG2 PRO C 346     -23.809   3.177 -11.767  0.00  0.00      CHA1  
ATOM   4314  C   PRO C 346     -24.163   5.806 -11.134  0.00  0.00      CHA1  
ATOM   4315  O   PRO C 346     -25.263   6.012 -10.667  0.00  0.00      CHA1  
ATOM   4316  N   ALA C 347     -23.141   5.663 -10.324  0.00  0.00      CHA1  
ATOM   4317  HN  ALA C 347     -22.277   5.360 -10.718  0.00  0.00      CHA1  
ATOM   4318  CA  ALA C 347     -23.131   5.975  -8.864  0.00  0.00      CHA1  
ATOM   4319  HA  ALA C 347     -23.893   6.714  -8.664  0.00  0.00      CHA1  
ATOM   4320  CB  ALA C 347     -23.379   4.696  -8.072  0.00  0.00      CHA1  
ATOM   4321  HB1 ALA C 347     -23.322   4.838  -6.972  0.00  0.00      CHA1  
ATOM   4322  HB2 ALA C 347     -24.437   4.403  -8.243  0.00  0.00      CHA1  
ATOM   4323  HB3 ALA C 347     -22.688   3.919  -8.465  0.00  0.00      CHA1  
ATOM   4324  C   ALA C 347     -21.828   6.508  -8.459  0.00  0.00      CHA1  
ATOM   4325  O   ALA C 347     -20.825   6.401  -9.125  0.00  0.00      CHA1  
ATOM   4326  N   GLY C 348     -21.753   7.152  -7.221  0.00  0.00      CHA1  
ATOM   4327  HN  GLY C 348     -22.519   7.377  -6.624  0.00  0.00      CHA1  
ATOM   4328  CA  GLY C 348     -20.366   7.443  -6.724  0.00  0.00      CHA1  
ATOM   4329  HA1 GLY C 348     -20.006   8.335  -7.214  0.00  0.00      CHA1  
ATOM   4330  HA2 GLY C 348     -19.730   6.573  -6.799  0.00  0.00      CHA1  
ATOM   4331  C   GLY C 348     -20.289   7.843  -5.268  0.00  0.00      CHA1  
ATOM   4332  O   GLY C 348     -19.639   8.848  -4.795  0.00  0.00      CHA1  
ATOM   4333  N   GLU C 349     -20.747   6.937  -4.406  0.00  0.00      CHA1  
ATOM   4334  HN  GLU C 349     -21.108   6.075  -4.751  0.00  0.00      CHA1  
ATOM   4335  CA  GLU C 349     -20.704   7.128  -2.971  0.00  0.00      CHA1  
ATOM   4336  HA  GLU C 349     -21.032   8.129  -2.732  0.00  0.00      CHA1  
ATOM   4337  CB  GLU C 349     -21.604   5.996  -2.355  0.00  0.00      CHA1  
ATOM   4338  HB1 GLU C 349     -21.125   5.042  -2.661  0.00  0.00      CHA1  
ATOM   4339  HB2 GLU C 349     -21.833   6.024  -1.268  0.00  0.00      CHA1  
ATOM   4340  CG  GLU C 349     -23.017   5.917  -2.980  0.00  0.00      CHA1  
ATOM   4341  HG1 GLU C 349     -22.992   6.094  -4.076  0.00  0.00      CHA1  
ATOM   4342  HG2 GLU C 349     -23.318   4.851  -2.899  0.00  0.00      CHA1  
ATOM   4343  CD  GLU C 349     -24.011   6.847  -2.420  0.00  0.00      CHA1  
ATOM   4344  OE1 GLU C 349     -23.760   7.878  -1.725  0.00  0.00      CHA1  
ATOM   4345  OE2 GLU C 349     -25.238   6.667  -2.693  0.00  0.00      CHA1  
ATOM   4346  C   GLU C 349     -19.292   6.985  -2.279  0.00  0.00      CHA1  
ATOM   4347  O   GLU C 349     -18.409   6.319  -2.824  0.00  0.00      CHA1  
ATOM   4348  N   ARG C 350     -19.142   7.457  -1.021  0.00  0.00      CHA1  
ATOM   4349  HN  ARG C 350     -19.978   7.854  -0.650  0.00  0.00      CHA1  
ATOM   4350  CA  ARG C 350     -18.003   7.353  -0.099  0.00  0.00      CHA1  
ATOM   4351  HA  ARG C 350     -17.331   8.109  -0.479  0.00  0.00      CHA1  
ATOM   4352  CB  ARG C 350     -18.317   7.760   1.364  0.00  0.00      CHA1  
ATOM   4353  HB1 ARG C 350     -17.360   8.039   1.856  0.00  0.00      CHA1  
ATOM   4354  HB2 ARG C 350     -18.908   8.685   1.189  0.00  0.00      CHA1  
ATOM   4355  CG  ARG C 350     -19.047   6.678   2.171  0.00  0.00      CHA1  
ATOM   4356  HG1 ARG C 350     -19.368   5.763   1.628  0.00  0.00      CHA1  
ATOM   4357  HG2 ARG C 350     -18.355   6.281   2.945  0.00  0.00      CHA1  
ATOM   4358  CD  ARG C 350     -20.363   7.227   2.820  0.00  0.00      CHA1  
ATOM   4359  HD1 ARG C 350     -20.386   6.456   3.620  0.00  0.00      CHA1  
ATOM   4360  HD2 ARG C 350     -20.416   8.268   3.204  0.00  0.00      CHA1  
ATOM   4361  NE  ARG C 350     -21.386   7.189   1.768  0.00  0.00      CHA1  
ATOM   4362  HE  ARG C 350     -21.201   7.822   1.017  0.00  0.00      CHA1  
ATOM   4363  CZ  ARG C 350     -22.679   7.031   2.027  0.00  0.00      CHA1  
ATOM   4364  NH1 ARG C 350     -23.211   7.020   3.199  0.00  0.00      CHA1  
ATOM   4365 HH11 ARG C 350     -24.152   7.355   3.187  0.00  0.00      CHA1  
ATOM   4366 HH12 ARG C 350     -22.704   7.127   4.054  0.00  0.00      CHA1  
ATOM   4367  NH2 ARG C 350     -23.441   7.264   0.993  0.00  0.00      CHA1  
ATOM   4368 HH21 ARG C 350     -24.268   7.772   1.232  0.00  0.00      CHA1  
ATOM   4369 HH22 ARG C 350     -22.997   7.623   0.172  0.00  0.00      CHA1  
ATOM   4370  C   ARG C 350     -17.206   6.068  -0.125  0.00  0.00      CHA1  
ATOM   4371  O   ARG C 350     -17.712   4.994  -0.330  0.00  0.00      CHA1  
ATOM   4372  N   GLY C 351     -15.930   6.231   0.078  0.00  0.00      CHA1  
ATOM   4373  HN  GLY C 351     -15.616   7.175   0.151  0.00  0.00      CHA1  
ATOM   4374  CA  GLY C 351     -14.944   5.155  -0.005  0.00  0.00      CHA1  
ATOM   4375  HA1 GLY C 351     -14.336   5.446  -0.849  0.00  0.00      CHA1  
ATOM   4376  HA2 GLY C 351     -15.524   4.249  -0.093  0.00  0.00      CHA1  
ATOM   4377  C   GLY C 351     -14.049   5.007   1.213  0.00  0.00      CHA1  
ATOM   4378  O   GLY C 351     -13.246   4.028   1.380  0.00  0.00      CHA1  
ATOM   4379  N   SER C 352     -14.090   5.937   2.150  0.00  0.00      CHA1  
ATOM   4380  HN  SER C 352     -14.752   6.660   1.966  0.00  0.00      CHA1  
ATOM   4381  CA  SER C 352     -13.096   6.150   3.229  0.00  0.00      CHA1  
ATOM   4382  HA  SER C 352     -12.182   5.606   3.042  0.00  0.00      CHA1  
ATOM   4383  CB  SER C 352     -12.610   7.606   3.391  0.00  0.00      CHA1  
ATOM   4384  HB1 SER C 352     -13.396   8.389   3.353  0.00  0.00      CHA1  
ATOM   4385  HB2 SER C 352     -12.044   7.844   4.317  0.00  0.00      CHA1  
ATOM   4386  OG  SER C 352     -11.745   8.029   2.351  0.00  0.00      CHA1  
ATOM   4387  HG1 SER C 352     -10.912   8.117   2.821  0.00  0.00      CHA1  
ATOM   4388  C   SER C 352     -13.634   5.660   4.536  0.00  0.00      CHA1  
ATOM   4389  O   SER C 352     -14.656   6.206   5.021  0.00  0.00      CHA1  
ATOM   4390  N   HYP C 353     -13.036   4.667   5.200  0.00  0.00      CHA1  
ATOM   4391  CD  HYP C 353     -12.173   3.656   4.535  0.00  0.00      CHA1  
ATOM   4392  HD1 HYP C 353     -12.646   3.231   3.624  0.00  0.00      CHA1  
ATOM   4393  HD2 HYP C 353     -11.184   4.072   4.248  0.00  0.00      CHA1  
ATOM   4394  CA  HYP C 353     -13.008   4.454   6.615  0.00  0.00      CHA1  
ATOM   4395  HA  HYP C 353     -13.991   4.178   6.968  0.00  0.00      CHA1  
ATOM   4396  CB  HYP C 353     -11.948   3.321   6.855  0.00  0.00      CHA1  
ATOM   4397  HB1 HYP C 353     -12.153   2.647   7.714  0.00  0.00      CHA1  
ATOM   4398  HB2 HYP C 353     -10.900   3.678   6.953  0.00  0.00      CHA1  
ATOM   4399  CG  HYP C 353     -12.068   2.546   5.557  0.00  0.00      CHA1  
ATOM   4400  HG  HYP C 353     -12.964   1.890   5.530  0.00  0.00      CHA1  
ATOM   4401  OE  HYP C 353     -10.931   1.592   5.407  0.00  0.00      CHA1  
ATOM   4402  HE  HYP C 353     -10.877   1.154   6.260  0.00  0.00      CHA1  
ATOM   4403  C   HYP C 353     -12.545   5.619   7.568  0.00  0.00      CHA1  
ATOM   4404  O   HYP C 353     -11.592   6.288   7.200  0.00  0.00      CHA1  
ATOM   4405  N   GLY C 354     -13.120   5.667   8.794  0.00  0.00      CHA1  
ATOM   4406  HN  GLY C 354     -13.788   4.984   9.082  0.00  0.00      CHA1  
ATOM   4407  CA  GLY C 354     -12.773   6.637   9.782  0.00  0.00      CHA1  
ATOM   4408  HA1 GLY C 354     -13.744   6.839  10.210  0.00  0.00      CHA1  
ATOM   4409  HA2 GLY C 354     -12.353   7.526   9.334  0.00  0.00      CHA1  
ATOM   4410  C   GLY C 354     -11.884   5.888  10.847  0.00  0.00      CHA1  
ATOM   4411  O   GLY C 354     -12.446   4.920  11.430  0.00  0.00      CHA1  
ATOM   4412  N   PRO C 355     -10.645   6.331  11.164  0.00  0.00      CHA1  
ATOM   4413  CD  PRO C 355      -9.757   6.854  10.066  0.00  0.00      CHA1  
ATOM   4414  HD1 PRO C 355      -9.618   7.950   9.943  0.00  0.00      CHA1  
ATOM   4415  HD2 PRO C 355      -9.963   6.338   9.103  0.00  0.00      CHA1  
ATOM   4416  CA  PRO C 355      -9.873   5.507  12.194  0.00  0.00      CHA1  
ATOM   4417  HA  PRO C 355     -10.405   4.645  12.569  0.00  0.00      CHA1  
ATOM   4418  CB  PRO C 355      -8.667   5.051  11.342  0.00  0.00      CHA1  
ATOM   4419  HB1 PRO C 355      -9.067   4.149  10.832  0.00  0.00      CHA1  
ATOM   4420  HB2 PRO C 355      -7.858   4.629  11.975  0.00  0.00      CHA1  
ATOM   4421  CG  PRO C 355      -8.373   6.259  10.469  0.00  0.00      CHA1  
ATOM   4422  HG1 PRO C 355      -7.677   5.893   9.685  0.00  0.00      CHA1  
ATOM   4423  HG2 PRO C 355      -7.894   6.955  11.190  0.00  0.00      CHA1  
ATOM   4424  C   PRO C 355      -9.296   6.404  13.347  0.00  0.00      CHA1  
ATOM   4425  O   PRO C 355      -8.771   5.858  14.312  0.00  0.00      CHA1  
ATOM   4426  N   ALA C 356      -9.371   7.692  13.352  0.00  0.00      CHA1  
ATOM   4427  HN  ALA C 356      -9.872   8.144  12.618  0.00  0.00      CHA1  
ATOM   4428  CA  ALA C 356      -8.884   8.431  14.468  0.00  0.00      CHA1  
ATOM   4429  HA  ALA C 356      -9.137   9.461  14.260  0.00  0.00      CHA1  
ATOM   4430  CB  ALA C 356      -9.695   8.216  15.762  0.00  0.00      CHA1  
ATOM   4431  HB1 ALA C 356     -10.743   8.267  15.396  0.00  0.00      CHA1  
ATOM   4432  HB2 ALA C 356      -9.431   7.264  16.271  0.00  0.00      CHA1  
ATOM   4433  HB3 ALA C 356      -9.517   9.034  16.492  0.00  0.00      CHA1  
ATOM   4434  C   ALA C 356      -7.432   8.753  14.714  0.00  0.00      CHA1  
ATOM   4435  O   ALA C 356      -6.788   9.332  13.835  0.00  0.00      CHA1  
ATOM   4436  N   GLY C 357      -6.874   8.216  15.817  0.00  0.00      CHA1  
ATOM   4437  HN  GLY C 357      -7.517   7.682  16.359  0.00  0.00      CHA1  
ATOM   4438  CA  GLY C 357      -5.650   8.729  16.394  0.00  0.00      CHA1  
ATOM   4439  HA1 GLY C 357      -5.486   9.721  16.002  0.00  0.00      CHA1  
ATOM   4440  HA2 GLY C 357      -4.840   8.057  16.151  0.00  0.00      CHA1  
ATOM   4441  C   GLY C 357      -5.858   8.839  17.894  0.00  0.00      CHA1  
ATOM   4442  O   GLY C 357      -6.927   8.387  18.398  0.00  0.00      CHA1  
ATOM   4443  N   PRO C 358      -4.934   9.363  18.601  0.00  0.00      CHA1  
ATOM   4444  CD  PRO C 358      -3.628   9.780  17.977  0.00  0.00      CHA1  
ATOM   4445  HD1 PRO C 358      -3.777  10.844  17.696  0.00  0.00      CHA1  
ATOM   4446  HD2 PRO C 358      -3.314   9.189  17.090  0.00  0.00      CHA1  
ATOM   4447  CA  PRO C 358      -4.661   8.869  19.960  0.00  0.00      CHA1  
ATOM   4448  HA  PRO C 358      -4.405   7.819  19.961  0.00  0.00      CHA1  
ATOM   4449  CB  PRO C 358      -3.282   9.514  20.284  0.00  0.00      CHA1  
ATOM   4450  HB1 PRO C 358      -2.713   8.893  21.008  0.00  0.00      CHA1  
ATOM   4451  HB2 PRO C 358      -3.524  10.565  20.552  0.00  0.00      CHA1  
ATOM   4452  CG  PRO C 358      -2.514   9.598  19.007  0.00  0.00      CHA1  
ATOM   4453  HG1 PRO C 358      -2.037   8.629  18.746  0.00  0.00      CHA1  
ATOM   4454  HG2 PRO C 358      -1.916  10.532  18.947  0.00  0.00      CHA1  
ATOM   4455  C   PRO C 358      -5.715   9.118  21.013  0.00  0.00      CHA1  
ATOM   4456  O   PRO C 358      -6.161   8.133  21.579  0.00  0.00      CHA1  
ATOM   4457  N   LYS C 359      -6.111  10.415  21.223  0.00  0.00      CHA1  
ATOM   4458  HN  LYS C 359      -5.750  11.183  20.699  0.00  0.00      CHA1  
ATOM   4459  CA  LYS C 359      -6.864  10.734  22.378  0.00  0.00      CHA1  
ATOM   4460  HA  LYS C 359      -6.373  10.322  23.247  0.00  0.00      CHA1  
ATOM   4461  CB  LYS C 359      -6.853  12.239  22.794  0.00  0.00      CHA1  
ATOM   4462  HB1 LYS C 359      -5.882  12.451  23.289  0.00  0.00      CHA1  
ATOM   4463  HB2 LYS C 359      -7.028  12.823  21.864  0.00  0.00      CHA1  
ATOM   4464  CG  LYS C 359      -8.111  12.656  23.677  0.00  0.00      CHA1  
ATOM   4465  HG1 LYS C 359      -9.087  12.493  23.172  0.00  0.00      CHA1  
ATOM   4466  HG2 LYS C 359      -8.121  11.975  24.555  0.00  0.00      CHA1  
ATOM   4467  CD  LYS C 359      -8.044  14.017  24.445  0.00  0.00      CHA1  
ATOM   4468  HD1 LYS C 359      -7.030  14.472  24.427  0.00  0.00      CHA1  
ATOM   4469  HD2 LYS C 359      -8.759  14.701  23.939  0.00  0.00      CHA1  
ATOM   4470  CE  LYS C 359      -8.617  13.891  25.933  0.00  0.00      CHA1  
ATOM   4471  HE1 LYS C 359      -9.614  13.402  25.976  0.00  0.00      CHA1  
ATOM   4472  HE2 LYS C 359      -7.803  13.439  26.540  0.00  0.00      CHA1  
ATOM   4473  NZ  LYS C 359      -8.893  15.243  26.486  0.00  0.00      CHA1  
ATOM   4474  HZ1 LYS C 359      -9.118  15.114  27.493  0.00  0.00      CHA1  
ATOM   4475  HZ2 LYS C 359      -8.095  15.910  26.467  0.00  0.00      CHA1  
ATOM   4476  HZ3 LYS C 359      -9.693  15.650  25.960  0.00  0.00      CHA1  
ATOM   4477  C   LYS C 359      -8.259  10.189  22.308  0.00  0.00      CHA1  
ATOM   4478  O   LYS C 359      -9.064  10.563  21.464  0.00  0.00      CHA1  
ATOM   4479  N   GLY C 360      -8.550   9.353  23.319  0.00  0.00      CHA1  
ATOM   4480  HN  GLY C 360      -7.702   9.128  23.792  0.00  0.00      CHA1  
ATOM   4481  CA  GLY C 360      -9.858   8.886  23.646  0.00  0.00      CHA1  
ATOM   4482  HA1 GLY C 360      -9.727   7.814  23.634  0.00  0.00      CHA1  
ATOM   4483  HA2 GLY C 360     -10.608   9.248  22.958  0.00  0.00      CHA1  
ATOM   4484  C   GLY C 360     -10.280   9.286  25.010  0.00  0.00      CHA1  
ATOM   4485  O   GLY C 360      -9.876  10.302  25.505  0.00  0.00      CHA1  
ATOM   4486  N   SER C 361     -11.029   8.488  25.774  0.00  0.00      CHA1  
ATOM   4487  HN  SER C 361     -11.295   7.603  25.400  0.00  0.00      CHA1  
ATOM   4488  CA  SER C 361     -11.720   8.979  26.953  0.00  0.00      CHA1  
ATOM   4489  HA  SER C 361     -11.699  10.058  26.990  0.00  0.00      CHA1  
ATOM   4490  CB  SER C 361     -13.202   8.573  26.893  0.00  0.00      CHA1  
ATOM   4491  HB1 SER C 361     -13.328   7.472  26.812  0.00  0.00      CHA1  
ATOM   4492  HB2 SER C 361     -13.659   8.884  27.856  0.00  0.00      CHA1  
ATOM   4493  OG  SER C 361     -13.917   9.243  25.886  0.00  0.00      CHA1  
ATOM   4494  HG1 SER C 361     -14.812   9.336  26.221  0.00  0.00      CHA1  
ATOM   4495  C   SER C 361     -11.144   8.548  28.306  0.00  0.00      CHA1  
ATOM   4496  O   SER C 361     -11.432   7.380  28.641  0.00  0.00      CHA1  
ATOM   4497  N   HYP C 362     -10.493   9.360  29.222  0.00  0.00      CHA1  
ATOM   4498  CD  HYP C 362      -9.604  10.480  28.927  0.00  0.00      CHA1  
ATOM   4499  HD1 HYP C 362     -10.054  11.165  28.177  0.00  0.00      CHA1  
ATOM   4500  HD2 HYP C 362      -8.680   9.995  28.545  0.00  0.00      CHA1  
ATOM   4501  CA  HYP C 362     -10.330   8.959  30.629  0.00  0.00      CHA1  
ATOM   4502  HA  HYP C 362      -9.723   8.067  30.655  0.00  0.00      CHA1  
ATOM   4503  CB  HYP C 362      -9.513  10.058  31.286  0.00  0.00      CHA1  
ATOM   4504  HB1 HYP C 362      -8.488   9.740  31.575  0.00  0.00      CHA1  
ATOM   4505  HB2 HYP C 362      -9.949  10.543  32.185  0.00  0.00      CHA1  
ATOM   4506  CG  HYP C 362      -9.429  11.196  30.275  0.00  0.00      CHA1  
ATOM   4507  HG  HYP C 362      -8.438  11.697  30.310  0.00  0.00      CHA1  
ATOM   4508  OE  HYP C 362     -10.493  12.020  30.521  0.00  0.00      CHA1  
ATOM   4509  HE  HYP C 362     -10.430  12.868  30.076  0.00  0.00      CHA1  
ATOM   4510  C   HYP C 362     -11.577   8.612  31.370  0.00  0.00      CHA1  
ATOM   4511  O   HYP C 362     -12.580   9.395  31.340  0.00  0.00      CHA1  
ATOM   4512  N   GLY C 363     -11.518   7.527  32.154  0.00  0.00      CHA1  
ATOM   4513  HN  GLY C 363     -10.621   7.106  32.036  0.00  0.00      CHA1  
ATOM   4514  CA  GLY C 363     -12.619   7.147  32.943  0.00  0.00      CHA1  
ATOM   4515  HA1 GLY C 363     -12.518   6.079  33.065  0.00  0.00      CHA1  
ATOM   4516  HA2 GLY C 363     -13.559   7.406  32.479  0.00  0.00      CHA1  
ATOM   4517  C   GLY C 363     -12.587   7.703  34.401  0.00  0.00      CHA1  
ATOM   4518  O   GLY C 363     -11.762   8.425  34.839  0.00  0.00      CHA1  
ATOM   4519  N   GLU C 364     -13.467   7.271  35.333  0.00  0.00      CHA1  
ATOM   4520  HN  GLU C 364     -14.130   6.554  35.128  0.00  0.00      CHA1  
ATOM   4521  CA  GLU C 364     -13.736   8.019  36.537  0.00  0.00      CHA1  
ATOM   4522  HA  GLU C 364     -13.170   8.926  36.690  0.00  0.00      CHA1  
ATOM   4523  CB  GLU C 364     -15.125   8.626  36.623  0.00  0.00      CHA1  
ATOM   4524  HB1 GLU C 364     -15.923   7.879  36.429  0.00  0.00      CHA1  
ATOM   4525  HB2 GLU C 364     -15.242   8.942  37.682  0.00  0.00      CHA1  
ATOM   4526  CG  GLU C 364     -15.237   9.851  35.672  0.00  0.00      CHA1  
ATOM   4527  HG1 GLU C 364     -14.501  10.610  36.013  0.00  0.00      CHA1  
ATOM   4528  HG2 GLU C 364     -15.138   9.554  34.607  0.00  0.00      CHA1  
ATOM   4529  CD  GLU C 364     -16.642  10.526  35.580  0.00  0.00      CHA1  
ATOM   4530  OE1 GLU C 364     -17.141  10.703  34.456  0.00  0.00      CHA1  
ATOM   4531  OE2 GLU C 364     -17.223  10.842  36.645  0.00  0.00      CHA1  
ATOM   4532  C   GLU C 364     -13.450   7.032  37.733  0.00  0.00      CHA1  
ATOM   4533  O   GLU C 364     -14.246   7.013  38.687  0.00  0.00      CHA1  
ATOM   4534  N   ALA C 365     -12.215   6.331  37.804  0.00  0.00      CHA1  
ATOM   4535  HN  ALA C 365     -11.578   6.361  37.037  0.00  0.00      CHA1  
ATOM   4536  CA  ALA C 365     -11.755   5.460  38.873  0.00  0.00      CHA1  
ATOM   4537  HA  ALA C 365     -12.499   4.683  38.966  0.00  0.00      CHA1  
ATOM   4538  CB  ALA C 365     -10.428   4.827  38.489  0.00  0.00      CHA1  
ATOM   4539  HB1 ALA C 365     -10.255   3.929  39.121  0.00  0.00      CHA1  
ATOM   4540  HB2 ALA C 365     -10.497   4.561  37.413  0.00  0.00      CHA1  
ATOM   4541  HB3 ALA C 365      -9.490   5.421  38.524  0.00  0.00      CHA1  
ATOM   4542  C   ALA C 365     -11.578   6.214  40.193  0.00  0.00      CHA1  
ATOM   4543  O   ALA C 365     -11.166   7.372  40.247  0.00  0.00      CHA1  
ATOM   4544  N   GLY C 366     -11.885   5.494  41.328  0.00  0.00      CHA1  
ATOM   4545  HN  GLY C 366     -11.996   4.511  41.455  0.00  0.00      CHA1  
ATOM   4546  CA  GLY C 366     -11.810   6.074  42.621  0.00  0.00      CHA1  
ATOM   4547  HA1 GLY C 366     -10.931   6.701  42.639  0.00  0.00      CHA1  
ATOM   4548  HA2 GLY C 366     -11.743   5.260  43.329  0.00  0.00      CHA1  
ATOM   4549  C   GLY C 366     -12.988   6.946  42.991  0.00  0.00      CHA1  
ATOM   4550  O   GLY C 366     -14.003   7.177  42.266  0.00  0.00      CHA1  
ATOM   4551  N   ARG C 367     -12.954   7.112  44.316  0.00  0.00      CHA1  
ATOM   4552  HN  ARG C 367     -12.113   7.016  44.843  0.00  0.00      CHA1  
ATOM   4553  CA  ARG C 367     -14.132   7.520  45.047  0.00  0.00      CHA1  
ATOM   4554  HA  ARG C 367     -14.644   8.367  44.617  0.00  0.00      CHA1  
ATOM   4555  CB  ARG C 367     -15.097   6.355  45.195  0.00  0.00      CHA1  
ATOM   4556  HB1 ARG C 367     -15.449   6.090  44.175  0.00  0.00      CHA1  
ATOM   4557  HB2 ARG C 367     -14.597   5.464  45.632  0.00  0.00      CHA1  
ATOM   4558  CG  ARG C 367     -16.414   6.735  45.892  0.00  0.00      CHA1  
ATOM   4559  HG1 ARG C 367     -16.050   7.007  46.905  0.00  0.00      CHA1  
ATOM   4560  HG2 ARG C 367     -16.843   7.687  45.512  0.00  0.00      CHA1  
ATOM   4561  CD  ARG C 367     -17.526   5.577  46.105  0.00  0.00      CHA1  
ATOM   4562  HD1 ARG C 367     -18.457   6.067  46.462  0.00  0.00      CHA1  
ATOM   4563  HD2 ARG C 367     -17.828   5.120  45.139  0.00  0.00      CHA1  
ATOM   4564  NE  ARG C 367     -16.864   4.579  46.979  0.00  0.00      CHA1  
ATOM   4565  HE  ARG C 367     -16.349   3.888  46.472  0.00  0.00      CHA1  
ATOM   4566  CZ  ARG C 367     -16.748   4.682  48.317  0.00  0.00      CHA1  
ATOM   4567  NH1 ARG C 367     -17.449   5.547  48.945  0.00  0.00      CHA1  
ATOM   4568 HH11 ARG C 367     -17.499   5.465  49.941  0.00  0.00      CHA1  
ATOM   4569 HH12 ARG C 367     -18.303   5.560  48.424  0.00  0.00      CHA1  
ATOM   4570  NH2 ARG C 367     -15.774   4.077  48.874  0.00  0.00      CHA1  
ATOM   4571 HH21 ARG C 367     -15.343   4.602  49.608  0.00  0.00      CHA1  
ATOM   4572 HH22 ARG C 367     -15.327   3.385  48.308  0.00  0.00      CHA1  
ATOM   4573  C   ARG C 367     -13.472   7.933  46.364  0.00  0.00      CHA1  
ATOM   4574  O   ARG C 367     -12.301   7.486  46.531  0.00  0.00      CHA1  
ATOM   4575  N   HYP C 368     -13.977   8.790  47.258  0.00  0.00      CHA1  
ATOM   4576  CD  HYP C 368     -15.036   9.816  46.961  0.00  0.00      CHA1  
ATOM   4577  HD1 HYP C 368     -14.563  10.659  46.414  0.00  0.00      CHA1  
ATOM   4578  HD2 HYP C 368     -15.869   9.499  46.298  0.00  0.00      CHA1  
ATOM   4579  CA  HYP C 368     -13.307   9.098  48.540  0.00  0.00      CHA1  
ATOM   4580  HA  HYP C 368     -12.295   9.348  48.256  0.00  0.00      CHA1  
ATOM   4581  CB  HYP C 368     -14.007  10.386  49.064  0.00  0.00      CHA1  
ATOM   4582  HB1 HYP C 368     -13.371  11.241  48.750  0.00  0.00      CHA1  
ATOM   4583  HB2 HYP C 368     -14.157  10.444  50.163  0.00  0.00      CHA1  
ATOM   4584  CG  HYP C 368     -15.401  10.324  48.397  0.00  0.00      CHA1  
ATOM   4585  HG  HYP C 368     -15.925  11.291  48.556  0.00  0.00      CHA1  
ATOM   4586  OE  HYP C 368     -16.285   9.444  49.139  0.00  0.00      CHA1  
ATOM   4587  HE  HYP C 368     -15.734   8.716  49.434  0.00  0.00      CHA1  
ATOM   4588  C   HYP C 368     -13.401   7.919  49.473  0.00  0.00      CHA1  
ATOM   4589  O   HYP C 368     -14.562   7.489  49.748  0.00  0.00      CHA1  
ATOM   4590  N   GLY C 369     -12.207   7.358  49.913  0.00  0.00      CHA1  
ATOM   4591  HN  GLY C 369     -11.320   7.719  49.638  0.00  0.00      CHA1  
ATOM   4592  CA  GLY C 369     -12.035   6.226  50.904  0.00  0.00      CHA1  
ATOM   4593  HA1 GLY C 369     -11.656   6.649  51.822  0.00  0.00      CHA1  
ATOM   4594  HA2 GLY C 369     -11.379   5.500  50.448  0.00  0.00      CHA1  
ATOM   4595  C   GLY C 369     -13.272   5.612  51.383  0.00  0.00      CHA1  
ATOM   4596  O   GLY C 369     -13.843   4.820  50.721  0.00  0.00      CHA1  
ATOM   4597  N   GLU C 370     -13.693   5.974  52.577  0.00  0.00      CHA1  
ATOM   4598  HN  GLU C 370     -13.178   6.616  53.141  0.00  0.00      CHA1  
ATOM   4599  CA  GLU C 370     -15.050   5.766  53.007  0.00  0.00      CHA1  
ATOM   4600  HA  GLU C 370     -15.705   6.244  52.293  0.00  0.00      CHA1  
ATOM   4601  CB  GLU C 370     -15.505   4.291  53.086  0.00  0.00      CHA1  
ATOM   4602  HB1 GLU C 370     -15.503   3.773  52.103  0.00  0.00      CHA1  
ATOM   4603  HB2 GLU C 370     -14.622   3.819  53.568  0.00  0.00      CHA1  
ATOM   4604  CG  GLU C 370     -16.860   4.068  53.744  0.00  0.00      CHA1  
ATOM   4605  HG1 GLU C 370     -17.328   3.071  53.889  0.00  0.00      CHA1  
ATOM   4606  HG2 GLU C 370     -16.806   4.443  54.788  0.00  0.00      CHA1  
ATOM   4607  CD  GLU C 370     -18.035   4.805  52.912  0.00  0.00      CHA1  
ATOM   4608  OE1 GLU C 370     -18.850   5.572  53.478  0.00  0.00      CHA1  
ATOM   4609  OE2 GLU C 370     -18.099   4.562  51.682  0.00  0.00      CHA1  
ATOM   4610  C   GLU C 370     -15.366   6.629  54.198  0.00  0.00      CHA1  
ATOM   4611  O   GLU C 370     -16.225   7.465  54.068  0.00  0.00      CHA1  
ATOM   4612  N   ALA C 371     -14.798   6.575  55.404  0.00  0.00      CHA1  
ATOM   4613  HN  ALA C 371     -15.133   7.196  56.108  0.00  0.00      CHA1  
ATOM   4614  CA  ALA C 371     -13.656   5.801  55.836  0.00  0.00      CHA1  
ATOM   4615  HA  ALA C 371     -12.920   5.744  55.048  0.00  0.00      CHA1  
ATOM   4616  CB  ALA C 371     -13.007   6.460  57.056  0.00  0.00      CHA1  
ATOM   4617  HB1 ALA C 371     -12.139   5.996  57.572  0.00  0.00      CHA1  
ATOM   4618  HB2 ALA C 371     -12.571   7.440  56.767  0.00  0.00      CHA1  
ATOM   4619  HB3 ALA C 371     -13.759   6.583  57.865  0.00  0.00      CHA1  
ATOM   4620  C   ALA C 371     -13.889   4.362  56.327  0.00  0.00      CHA1  
ATOM   4621  O   ALA C 371     -14.731   4.071  57.171  0.00  0.00      CHA1  
ATOM   4622  N   GLY C 372     -13.018   3.359  55.921  0.00  0.00      CHA1  
ATOM   4623  HN  GLY C 372     -12.421   3.536  55.142  0.00  0.00      CHA1  
ATOM   4624  CA  GLY C 372     -13.011   2.005  56.361  0.00  0.00      CHA1  
ATOM   4625  HA1 GLY C 372     -13.401   1.435  55.531  0.00  0.00      CHA1  
ATOM   4626  HA2 GLY C 372     -13.684   1.984  57.205  0.00  0.00      CHA1  
ATOM   4627  C   GLY C 372     -11.643   1.556  56.761  0.00  0.00      CHA1  
ATOM   4628  O   GLY C 372     -11.417   0.334  56.996  0.00  0.00      CHA1  
ATOM   4629  N   LEU C 373     -10.706   2.468  56.970  0.00  0.00      CHA1  
ATOM   4630  HN  LEU C 373     -11.083   3.352  56.706  0.00  0.00      CHA1  
ATOM   4631  CA  LEU C 373      -9.396   2.188  57.423  0.00  0.00      CHA1  
ATOM   4632  HA  LEU C 373      -9.396   1.126  57.614  0.00  0.00      CHA1  
ATOM   4633  CB  LEU C 373      -8.307   2.529  56.419  0.00  0.00      CHA1  
ATOM   4634  HB1 LEU C 373      -8.370   3.612  56.180  0.00  0.00      CHA1  
ATOM   4635  HB2 LEU C 373      -7.342   2.481  56.968  0.00  0.00      CHA1  
ATOM   4636  CG  LEU C 373      -8.258   1.821  55.100  0.00  0.00      CHA1  
ATOM   4637  HG  LEU C 373      -8.589   0.767  55.217  0.00  0.00      CHA1  
ATOM   4638  CD1 LEU C 373      -9.110   2.469  54.036  0.00  0.00      CHA1  
ATOM   4639 HD11 LEU C 373     -10.044   2.560  54.632  0.00  0.00      CHA1  
ATOM   4640 HD12 LEU C 373      -8.878   3.538  53.841  0.00  0.00      CHA1  
ATOM   4641 HD13 LEU C 373      -9.162   1.902  53.082  0.00  0.00      CHA1  
ATOM   4642  CD2 LEU C 373      -6.815   1.616  54.592  0.00  0.00      CHA1  
ATOM   4643 HD21 LEU C 373      -6.128   0.980  55.191  0.00  0.00      CHA1  
ATOM   4644 HD22 LEU C 373      -6.711   1.242  53.551  0.00  0.00      CHA1  
ATOM   4645 HD23 LEU C 373      -6.332   2.616  54.591  0.00  0.00      CHA1  
ATOM   4646  C   LEU C 373      -9.121   2.789  58.822  0.00  0.00      CHA1  
ATOM   4647  O   LEU C 373      -9.460   3.931  59.060  0.00  0.00      CHA1  
ATOM   4648  N   HYP C 374      -8.481   2.013  59.767  0.00  0.00      CHA1  
ATOM   4649  CD  HYP C 374      -7.927   0.739  59.486  0.00  0.00      CHA1  
ATOM   4650  HD1 HYP C 374      -8.741   0.003  59.316  0.00  0.00      CHA1  
ATOM   4651  HD2 HYP C 374      -7.276   0.813  58.588  0.00  0.00      CHA1  
ATOM   4652  CA  HYP C 374      -8.316   2.375  61.165  0.00  0.00      CHA1  
ATOM   4653  HA  HYP C 374      -9.343   2.592  61.419  0.00  0.00      CHA1  
ATOM   4654  CB  HYP C 374      -7.673   1.218  61.853  0.00  0.00      CHA1  
ATOM   4655  HB1 HYP C 374      -8.465   0.498  62.150  0.00  0.00      CHA1  
ATOM   4656  HB2 HYP C 374      -7.002   1.437  62.711  0.00  0.00      CHA1  
ATOM   4657  CG  HYP C 374      -6.964   0.503  60.686  0.00  0.00      CHA1  
ATOM   4658  HG  HYP C 374      -6.782  -0.574  60.887  0.00  0.00      CHA1  
ATOM   4659  OE  HYP C 374      -5.718   1.183  60.453  0.00  0.00      CHA1  
ATOM   4660  HE  HYP C 374      -5.830   2.134  60.521  0.00  0.00      CHA1  
ATOM   4661  C   HYP C 374      -7.472   3.616  61.395  0.00  0.00      CHA1  
ATOM   4662  O   HYP C 374      -6.440   3.861  60.897  0.00  0.00      CHA1  
ATOM   4663  N   GLY C 375      -8.025   4.415  62.368  0.00  0.00      CHA1  
ATOM   4664  HN  GLY C 375      -8.970   4.274  62.651  0.00  0.00      CHA1  
ATOM   4665  CA  GLY C 375      -7.157   5.347  63.073  0.00  0.00      CHA1  
ATOM   4666  HA1 GLY C 375      -7.637   6.298  63.246  0.00  0.00      CHA1  
ATOM   4667  HA2 GLY C 375      -6.204   5.540  62.604  0.00  0.00      CHA1  
ATOM   4668  C   GLY C 375      -6.776   4.817  64.373  0.00  0.00      CHA1  
ATOM   4669  O   GLY C 375      -6.026   3.857  64.514  0.00  0.00      CHA1  
ATOM   4670  N   ALA C 376      -7.273   5.581  65.405  0.00  0.00      CHA1  
ATOM   4671  HN  ALA C 376      -7.781   6.414  65.200  0.00  0.00      CHA1  
ATOM   4672  CA  ALA C 376      -7.175   5.168  66.824  0.00  0.00      CHA1  
ATOM   4673  HA  ALA C 376      -7.636   5.906  67.464  0.00  0.00      CHA1  
ATOM   4674  CB  ALA C 376      -8.024   3.873  67.041  0.00  0.00      CHA1  
ATOM   4675  HB1 ALA C 376      -9.060   4.088  66.704  0.00  0.00      CHA1  
ATOM   4676  HB2 ALA C 376      -7.610   2.945  66.591  0.00  0.00      CHA1  
ATOM   4677  HB3 ALA C 376      -8.074   3.629  68.124  0.00  0.00      CHA1  
ATOM   4678  C   ALA C 376      -5.779   4.976  67.412  0.00  0.00      CHA1  
ATOM   4679  O   ALA C 376      -5.779   4.571  68.561  0.00  0.00      CHA1  
ATOM   4680  N   LYS C 377      -4.713   5.079  66.653  0.00  0.00      CHA1  
ATOM   4681  HN  LYS C 377      -4.818   5.314  65.689  0.00  0.00      CHA1  
ATOM   4682  CA  LYS C 377      -3.426   4.476  66.983  0.00  0.00      CHA1  
ATOM   4683  HA  LYS C 377      -3.643   3.857  67.841  0.00  0.00      CHA1  
ATOM   4684  CB  LYS C 377      -2.709   3.687  65.897  0.00  0.00      CHA1  
ATOM   4685  HB1 LYS C 377      -3.395   2.931  65.461  0.00  0.00      CHA1  
ATOM   4686  HB2 LYS C 377      -2.542   4.444  65.101  0.00  0.00      CHA1  
ATOM   4687  CG  LYS C 377      -1.438   3.047  66.409  0.00  0.00      CHA1  
ATOM   4688  HG1 LYS C 377      -0.926   2.445  65.628  0.00  0.00      CHA1  
ATOM   4689  HG2 LYS C 377      -0.786   3.916  66.637  0.00  0.00      CHA1  
ATOM   4690  CD  LYS C 377      -1.523   2.125  67.676  0.00  0.00      CHA1  
ATOM   4691  HD1 LYS C 377      -2.160   2.689  68.392  0.00  0.00      CHA1  
ATOM   4692  HD2 LYS C 377      -2.109   1.257  67.307  0.00  0.00      CHA1  
ATOM   4693  CE  LYS C 377      -0.103   1.897  68.270  0.00  0.00      CHA1  
ATOM   4694  HE1 LYS C 377      -0.181   1.278  69.188  0.00  0.00      CHA1  
ATOM   4695  HE2 LYS C 377       0.622   1.448  67.558  0.00  0.00      CHA1  
ATOM   4696  NZ  LYS C 377       0.504   3.152  68.667  0.00  0.00      CHA1  
ATOM   4697  HZ1 LYS C 377      -0.041   3.697  69.365  0.00  0.00      CHA1  
ATOM   4698  HZ2 LYS C 377       1.378   2.922  69.182  0.00  0.00      CHA1  
ATOM   4699  HZ3 LYS C 377       0.580   3.818  67.872  0.00  0.00      CHA1  
ATOM   4700  C   LYS C 377      -2.615   5.639  67.537  0.00  0.00      CHA1  
ATOM   4701  O   LYS C 377      -1.665   6.220  66.969  0.00  0.00      CHA1  
ATOM   4702  N   GLY C 378      -2.879   6.088  68.737  0.00  0.00      CHA1  
ATOM   4703  HN  GLY C 378      -3.634   5.700  69.261  0.00  0.00      CHA1  
ATOM   4704  CA  GLY C 378      -2.248   7.147  69.499  0.00  0.00      CHA1  
ATOM   4705  HA1 GLY C 378      -1.558   7.701  68.879  0.00  0.00      CHA1  
ATOM   4706  HA2 GLY C 378      -1.862   6.636  70.368  0.00  0.00      CHA1  
ATOM   4707  C   GLY C 378      -3.202   8.273  69.873  0.00  0.00      CHA1  
ATOM   4708  O   GLY C 378      -4.321   8.123  69.348  0.00  0.00      CHA1  
ATOM   4709  N   LEU C 379      -2.856   9.172  70.804  0.00  0.00      CHA1  
ATOM   4710  HN  LEU C 379      -1.926   9.355  71.114  0.00  0.00      CHA1  
ATOM   4711  CA  LEU C 379      -3.790  10.127  71.313  0.00  0.00      CHA1  
ATOM   4712  HA  LEU C 379      -3.281  11.080  71.323  0.00  0.00      CHA1  
ATOM   4713  CB  LEU C 379      -5.214  10.291  70.692  0.00  0.00      CHA1  
ATOM   4714  HB1 LEU C 379      -5.689   9.306  70.498  0.00  0.00      CHA1  
ATOM   4715  HB2 LEU C 379      -5.086  10.667  69.654  0.00  0.00      CHA1  
ATOM   4716  CG  LEU C 379      -6.204  11.266  71.500  0.00  0.00      CHA1  
ATOM   4717  HG  LEU C 379      -6.167  11.044  72.588  0.00  0.00      CHA1  
ATOM   4718  CD1 LEU C 379      -5.753  12.704  71.388  0.00  0.00      CHA1  
ATOM   4719 HD11 LEU C 379      -5.956  13.053  70.353  0.00  0.00      CHA1  
ATOM   4720 HD12 LEU C 379      -6.324  13.319  72.115  0.00  0.00      CHA1  
ATOM   4721 HD13 LEU C 379      -4.659  12.797  71.556  0.00  0.00      CHA1  
ATOM   4722  CD2 LEU C 379      -7.597  11.082  70.961  0.00  0.00      CHA1  
ATOM   4723 HD21 LEU C 379      -8.437  11.415  71.607  0.00  0.00      CHA1  
ATOM   4724 HD22 LEU C 379      -7.569  11.517  69.939  0.00  0.00      CHA1  
ATOM   4725 HD23 LEU C 379      -7.873  10.011  70.853  0.00  0.00      CHA1  
ATOM   4726  C   LEU C 379      -3.905   9.728  72.831  0.00  0.00      CHA1  
ATOM   4727  O   LEU C 379      -4.589   8.820  73.222  0.00  0.00      CHA1  
ATOM   4728  N   THR C 380      -3.213  10.421  73.764  0.00  0.00      CHA1  
ATOM   4729  HN  THR C 380      -2.482  11.002  73.412  0.00  0.00      CHA1  
ATOM   4730  CA  THR C 380      -3.185  10.100  75.215  0.00  0.00      CHA1  
ATOM   4731  HA  THR C 380      -3.086   9.060  75.489  0.00  0.00      CHA1  
ATOM   4732  CB  THR C 380      -2.014  10.896  75.815  0.00  0.00      CHA1  
ATOM   4733  HB  THR C 380      -2.232  11.980  75.920  0.00  0.00      CHA1  
ATOM   4734  OG1 THR C 380      -0.897  10.837  74.945  0.00  0.00      CHA1  
ATOM   4735  HG1 THR C 380      -0.178  11.251  75.428  0.00  0.00      CHA1  
ATOM   4736  CG2 THR C 380      -1.643  10.287  77.168  0.00  0.00      CHA1  
ATOM   4737 HG21 THR C 380      -0.745  10.834  77.526  0.00  0.00      CHA1  
ATOM   4738 HG22 THR C 380      -2.397  10.466  77.965  0.00  0.00      CHA1  
ATOM   4739 HG23 THR C 380      -1.283   9.238  77.095  0.00  0.00      CHA1  
ATOM   4740  C   THR C 380      -4.429  10.685  75.889  0.00  0.00      CHA1  
ATOM   4741  O   THR C 380      -4.862  10.126  76.895  0.00  0.00      CHA1  
ATOM   4742  N   GLY C 381      -5.110  11.746  75.403  0.00  0.00      CHA1  
ATOM   4743  HN  GLY C 381      -4.899  12.275  74.584  0.00  0.00      CHA1  
ATOM   4744  CA  GLY C 381      -6.139  12.317  76.134  0.00  0.00      CHA1  
ATOM   4745  HA1 GLY C 381      -5.749  12.406  77.137  0.00  0.00      CHA1  
ATOM   4746  HA2 GLY C 381      -7.046  11.740  76.034  0.00  0.00      CHA1  
ATOM   4747  C   GLY C 381      -6.668  13.673  75.693  0.00  0.00      CHA1  
ATOM   4748  O   GLY C 381      -6.815  14.016  74.479  0.00  0.00      CHA1  
ATOM   4749  N   SER C 382      -6.934  14.578  76.647  0.00  0.00      CHA1  
ATOM   4750  HN  SER C 382      -6.586  14.308  77.542  0.00  0.00      CHA1  
ATOM   4751  CA  SER C 382      -7.392  15.947  76.540  0.00  0.00      CHA1  
ATOM   4752  HA  SER C 382      -6.584  16.488  76.069  0.00  0.00      CHA1  
ATOM   4753  CB  SER C 382      -8.776  16.105  75.922  0.00  0.00      CHA1  
ATOM   4754  HB1 SER C 382      -8.815  15.451  75.025  0.00  0.00      CHA1  
ATOM   4755  HB2 SER C 382      -9.561  15.634  76.552  0.00  0.00      CHA1  
ATOM   4756  OG  SER C 382      -9.110  17.419  75.477  0.00  0.00      CHA1  
ATOM   4757  HG1 SER C 382      -9.847  17.399  74.863  0.00  0.00      CHA1  
ATOM   4758  C   SER C 382      -7.470  16.471  77.999  0.00  0.00      CHA1  
ATOM   4759  O   SER C 382      -8.167  15.938  78.795  0.00  0.00      CHA1  
ATOM   4760  N   HYP C 383      -6.868  17.566  78.425  0.00  0.00      CHA1  
ATOM   4761  CD  HYP C 383      -5.961  18.402  77.543  0.00  0.00      CHA1  
ATOM   4762  HD1 HYP C 383      -5.142  17.863  77.021  0.00  0.00      CHA1  
ATOM   4763  HD2 HYP C 383      -6.489  18.983  76.758  0.00  0.00      CHA1  
ATOM   4764  CA  HYP C 383      -6.991  18.163  79.797  0.00  0.00      CHA1  
ATOM   4765  HA  HYP C 383      -8.051  18.225  79.998  0.00  0.00      CHA1  
ATOM   4766  CB  HYP C 383      -6.467  19.578  79.658  0.00  0.00      CHA1  
ATOM   4767  HB1 HYP C 383      -6.222  20.051  80.633  0.00  0.00      CHA1  
ATOM   4768  HB2 HYP C 383      -7.336  20.053  79.155  0.00  0.00      CHA1  
ATOM   4769  CG  HYP C 383      -5.325  19.443  78.619  0.00  0.00      CHA1  
ATOM   4770  HG  HYP C 383      -5.135  20.426  78.137  0.00  0.00      CHA1  
ATOM   4771  OE  HYP C 383      -4.148  18.936  79.341  0.00  0.00      CHA1  
ATOM   4772  HE  HYP C 383      -4.280  18.019  79.591  0.00  0.00      CHA1  
ATOM   4773  C   HYP C 383      -6.335  17.439  80.902  0.00  0.00      CHA1  
ATOM   4774  O   HYP C 383      -5.407  16.667  80.764  0.00  0.00      CHA1  
ATOM   4775  N   GLY C 384      -6.821  17.657  82.175  0.00  0.00      CHA1  
ATOM   4776  HN  GLY C 384      -7.564  18.298  82.348  0.00  0.00      CHA1  
ATOM   4777  CA  GLY C 384      -6.580  16.785  83.342  0.00  0.00      CHA1  
ATOM   4778  HA1 GLY C 384      -6.821  17.460  84.149  0.00  0.00      CHA1  
ATOM   4779  HA2 GLY C 384      -5.555  16.445  83.352  0.00  0.00      CHA1  
ATOM   4780  C   GLY C 384      -7.454  15.553  83.425  0.00  0.00      CHA1  
ATOM   4781  O   GLY C 384      -7.780  14.930  82.443  0.00  0.00      CHA1  
ATOM   4782  N   SER C 385      -7.714  15.136  84.653  0.00  0.00      CHA1  
ATOM   4783  HN  SER C 385      -7.264  15.604  85.410  0.00  0.00      CHA1  
ATOM   4784  CA  SER C 385      -8.327  13.850  84.925  0.00  0.00      CHA1  
ATOM   4785  HA  SER C 385      -8.911  13.570  84.061  0.00  0.00      CHA1  
ATOM   4786  CB  SER C 385      -7.340  12.736  85.346  0.00  0.00      CHA1  
ATOM   4787  HB1 SER C 385      -7.958  11.814  85.371  0.00  0.00      CHA1  
ATOM   4788  HB2 SER C 385      -6.564  12.736  84.550  0.00  0.00      CHA1  
ATOM   4789  OG  SER C 385      -6.650  13.020  86.589  0.00  0.00      CHA1  
ATOM   4790  HG1 SER C 385      -7.107  12.353  87.107  0.00  0.00      CHA1  
ATOM   4791  C   SER C 385      -9.362  14.084  86.109  0.00  0.00      CHA1  
ATOM   4792  O   SER C 385      -9.262  15.119  86.781  0.00  0.00      CHA1  
ATOM   4793  N   HYP C 386     -10.392  13.185  86.452  0.00  0.00      CHA1  
ATOM   4794  CD  HYP C 386     -10.944  12.107  85.644  0.00  0.00      CHA1  
ATOM   4795  HD1 HYP C 386     -11.334  12.427  84.654  0.00  0.00      CHA1  
ATOM   4796  HD2 HYP C 386     -10.228  11.271  85.498  0.00  0.00      CHA1  
ATOM   4797  CA  HYP C 386     -11.058  13.093  87.786  0.00  0.00      CHA1  
ATOM   4798  HA  HYP C 386     -11.866  13.806  87.852  0.00  0.00      CHA1  
ATOM   4799  CB  HYP C 386     -11.697  11.699  87.952  0.00  0.00      CHA1  
ATOM   4800  HB1 HYP C 386     -12.469  11.653  88.750  0.00  0.00      CHA1  
ATOM   4801  HB2 HYP C 386     -11.006  10.843  88.112  0.00  0.00      CHA1  
ATOM   4802  CG  HYP C 386     -12.223  11.578  86.516  0.00  0.00      CHA1  
ATOM   4803  HG  HYP C 386     -12.473  10.508  86.352  0.00  0.00      CHA1  
ATOM   4804  OE  HYP C 386     -13.340  12.456  86.368  0.00  0.00      CHA1  
ATOM   4805  HE  HYP C 386     -14.124  11.914  86.250  0.00  0.00      CHA1  
ATOM   4806  C   HYP C 386     -10.174  13.378  89.026  0.00  0.00      CHA1  
ATOM   4807  O   HYP C 386      -9.005  13.056  88.918  0.00  0.00      CHA1  
ATOM   4808  N   GLY C 387     -10.524  13.969  90.126  0.00  0.00      CHA1  
ATOM   4809  HN  GLY C 387      -9.761  14.078  90.758  0.00  0.00      CHA1  
ATOM   4810  CA  GLY C 387     -11.814  14.274  90.620  0.00  0.00      CHA1  
ATOM   4811  HA1 GLY C 387     -12.551  13.498  90.473  0.00  0.00      CHA1  
ATOM   4812  HA2 GLY C 387     -12.004  15.227  90.147  0.00  0.00      CHA1  
ATOM   4813  C   GLY C 387     -11.636  14.414  92.080  0.00  0.00      CHA1  
ATOM   4814  O   GLY C 387     -10.464  14.265  92.479  0.00  0.00      CHA1  
ATOM   4815  N   PRO C 388     -12.513  14.715  92.965  0.00  0.00      CHA1  
ATOM   4816  CD  PRO C 388     -13.752  15.427  92.623  0.00  0.00      CHA1  
ATOM   4817  HD1 PRO C 388     -14.527  14.816  92.112  0.00  0.00      CHA1  
ATOM   4818  HD2 PRO C 388     -13.440  16.262  91.961  0.00  0.00      CHA1  
ATOM   4819  CA  PRO C 388     -12.091  14.963  94.346  0.00  0.00      CHA1  
ATOM   4820  HA  PRO C 388     -11.112  15.417  94.391  0.00  0.00      CHA1  
ATOM   4821  CB  PRO C 388     -13.125  15.893  94.873  0.00  0.00      CHA1  
ATOM   4822  HB1 PRO C 388     -12.812  16.958  94.921  0.00  0.00      CHA1  
ATOM   4823  HB2 PRO C 388     -13.400  15.730  95.937  0.00  0.00      CHA1  
ATOM   4824  CG  PRO C 388     -14.298  15.862  93.944  0.00  0.00      CHA1  
ATOM   4825  HG1 PRO C 388     -14.939  16.769  93.943  0.00  0.00      CHA1  
ATOM   4826  HG2 PRO C 388     -15.039  15.068  94.177  0.00  0.00      CHA1  
ATOM   4827  C   PRO C 388     -11.934  13.649  95.142  0.00  0.00      CHA1  
ATOM   4828  O   PRO C 388     -12.520  13.506  96.221  0.00  0.00      CHA1  
ATOM   4829  N   ASP C 389     -11.193  12.597  94.723  0.00  0.00      CHA1  
ATOM   4830  HN  ASP C 389     -10.789  12.593  93.811  0.00  0.00      CHA1  
ATOM   4831  CA  ASP C 389     -10.814  11.495  95.473  0.00  0.00      CHA1  
ATOM   4832  HA  ASP C 389     -11.633  11.194  96.111  0.00  0.00      CHA1  
ATOM   4833  CB  ASP C 389     -10.551  10.218  94.592  0.00  0.00      CHA1  
ATOM   4834  HB1 ASP C 389      -9.820  10.535  93.818  0.00  0.00      CHA1  
ATOM   4835  HB2 ASP C 389     -10.233   9.470  95.351  0.00  0.00      CHA1  
ATOM   4836  CG  ASP C 389     -11.709   9.704  93.799  0.00  0.00      CHA1  
ATOM   4837  OD1 ASP C 389     -11.565   8.596  93.240  0.00  0.00      CHA1  
ATOM   4838  OD2 ASP C 389     -12.754  10.366  93.637  0.00  0.00      CHA1  
ATOM   4839  C   ASP C 389      -9.447  11.698  96.302  0.00  0.00      CHA1  
ATOM   4840  O   ASP C 389      -8.572  12.466  95.991  0.00  0.00      CHA1  
ATOM   4841  N   GLY C 390      -9.298  10.890  97.407  0.00  0.00      CHA1  
ATOM   4842  HN  GLY C 390      -9.977  10.229  97.717  0.00  0.00      CHA1  
ATOM   4843  CA  GLY C 390      -8.009  10.893  98.115  0.00  0.00      CHA1  
ATOM   4844  HA1 GLY C 390      -7.688  11.853  98.493  0.00  0.00      CHA1  
ATOM   4845  HA2 GLY C 390      -7.233  10.488  97.484  0.00  0.00      CHA1  
ATOM   4846  C   GLY C 390      -8.134   9.924  99.353  0.00  0.00      CHA1  
ATOM   4847  O   GLY C 390      -9.287   9.828  99.906  0.00  0.00      CHA1  
ATOM   4848  N   LYS C 391      -7.037   9.304  99.802  0.00  0.00      CHA1  
ATOM   4849  HN  LYS C 391      -6.191   9.315  99.274  0.00  0.00      CHA1  
ATOM   4850  CA  LYS C 391      -7.075   8.376 100.886  0.00  0.00      CHA1  
ATOM   4851  HA  LYS C 391      -8.010   7.838 100.840  0.00  0.00      CHA1  
ATOM   4852  CB  LYS C 391      -5.846   7.360 100.901  0.00  0.00      CHA1  
ATOM   4853  HB1 LYS C 391      -6.116   6.476 101.518  0.00  0.00      CHA1  
ATOM   4854  HB2 LYS C 391      -5.747   6.928  99.882  0.00  0.00      CHA1  
ATOM   4855  CG  LYS C 391      -4.570   7.868 101.458  0.00  0.00      CHA1  
ATOM   4856  HG1 LYS C 391      -4.251   8.788 100.924  0.00  0.00      CHA1  
ATOM   4857  HG2 LYS C 391      -4.752   8.038 102.541  0.00  0.00      CHA1  
ATOM   4858  CD  LYS C 391      -3.446   6.857 101.406  0.00  0.00      CHA1  
ATOM   4859  HD1 LYS C 391      -2.745   7.272 102.160  0.00  0.00      CHA1  
ATOM   4860  HD2 LYS C 391      -3.690   5.836 101.771  0.00  0.00      CHA1  
ATOM   4861  CE  LYS C 391      -2.847   6.817  99.995  0.00  0.00      CHA1  
ATOM   4862  HE1 LYS C 391      -3.660   6.436  99.339  0.00  0.00      CHA1  
ATOM   4863  HE2 LYS C 391      -2.484   7.843  99.774  0.00  0.00      CHA1  
ATOM   4864  NZ  LYS C 391      -1.746   5.934  99.819  0.00  0.00      CHA1  
ATOM   4865  HZ1 LYS C 391      -1.494   5.992  98.812  0.00  0.00      CHA1  
ATOM   4866  HZ2 LYS C 391      -0.830   6.234 100.210  0.00  0.00      CHA1  
ATOM   4867  HZ3 LYS C 391      -1.878   4.903  99.790  0.00  0.00      CHA1  
ATOM   4868  C   LYS C 391      -7.136   9.125 102.186  0.00  0.00      CHA1  
ATOM   4869  O   LYS C 391      -7.036  10.352 102.263  0.00  0.00      CHA1  
ATOM   4870  N   THR C 392      -7.215   8.288 103.212  0.00  0.00      CHA1  
ATOM   4871  HN  THR C 392      -7.239   7.313 103.002  0.00  0.00      CHA1  
ATOM   4872  CA  THR C 392      -7.295   8.729 104.591  0.00  0.00      CHA1  
ATOM   4873  HA  THR C 392      -7.523   9.773 104.746  0.00  0.00      CHA1  
ATOM   4874  CB  THR C 392      -8.263   7.788 105.469  0.00  0.00      CHA1  
ATOM   4875  HB  THR C 392      -8.075   7.900 106.558  0.00  0.00      CHA1  
ATOM   4876  OG1 THR C 392      -8.037   6.428 105.071  0.00  0.00      CHA1  
ATOM   4877  HG1 THR C 392      -7.145   6.159 105.301  0.00  0.00      CHA1  
ATOM   4878  CG2 THR C 392      -9.735   8.122 105.121  0.00  0.00      CHA1  
ATOM   4879 HG21 THR C 392      -9.902   9.138 105.539  0.00  0.00      CHA1  
ATOM   4880 HG22 THR C 392      -9.845   8.017 104.021  0.00  0.00      CHA1  
ATOM   4881 HG23 THR C 392     -10.384   7.370 105.619  0.00  0.00      CHA1  
ATOM   4882  C   THR C 392      -6.000   8.543 105.306  0.00  0.00      CHA1  
ATOM   4883  O   THR C 392      -5.455   7.468 105.415  0.00  0.00      CHA1  
ATOM   4884  N   GLY C 393      -5.395   9.657 105.858  0.00  0.00      CHA1  
ATOM   4885  HN  GLY C 393      -5.698  10.583 105.648  0.00  0.00      CHA1  
ATOM   4886  CA  GLY C 393      -4.211   9.537 106.723  0.00  0.00      CHA1  
ATOM   4887  HA1 GLY C 393      -3.507  10.298 106.421  0.00  0.00      CHA1  
ATOM   4888  HA2 GLY C 393      -3.650   8.615 106.708  0.00  0.00      CHA1  
ATOM   4889  C   GLY C 393      -4.412   9.836 108.182  0.00  0.00      CHA1  
ATOM   4890  O   GLY C 393      -4.054  10.901 108.676  0.00  0.00      CHA1  
ATOM   4891  N   PRO C 394      -4.886   8.880 109.032  0.00  0.00      CHA1  
ATOM   4892  CD  PRO C 394      -5.627   7.695 108.731  0.00  0.00      CHA1  
ATOM   4893  HD1 PRO C 394      -5.058   7.050 108.027  0.00  0.00      CHA1  
ATOM   4894  HD2 PRO C 394      -6.528   7.997 108.155  0.00  0.00      CHA1  
ATOM   4895  CA  PRO C 394      -4.435   8.928 110.464  0.00  0.00      CHA1  
ATOM   4896  HA  PRO C 394      -5.038   9.723 110.876  0.00  0.00      CHA1  
ATOM   4897  CB  PRO C 394      -4.811   7.506 111.044  0.00  0.00      CHA1  
ATOM   4898  HB1 PRO C 394      -5.226   7.492 112.074  0.00  0.00      CHA1  
ATOM   4899  HB2 PRO C 394      -3.955   6.798 111.058  0.00  0.00      CHA1  
ATOM   4900  CG  PRO C 394      -5.940   7.067 110.071  0.00  0.00      CHA1  
ATOM   4901  HG1 PRO C 394      -6.802   7.667 110.435  0.00  0.00      CHA1  
ATOM   4902  HG2 PRO C 394      -6.098   5.969 110.014  0.00  0.00      CHA1  
ATOM   4903  C   PRO C 394      -2.932   9.277 110.782  0.00  0.00      CHA1  
ATOM   4904  O   PRO C 394      -2.194   8.799 109.925  0.00  0.00      CHA1  
ATOM   4905  N   HYP C 395      -2.471   9.976 111.808  0.00  0.00      CHA1  
ATOM   4906  CD  HYP C 395      -3.099  10.011 113.129  0.00  0.00      CHA1  
ATOM   4907  HD1 HYP C 395      -3.435  11.059 113.280  0.00  0.00      CHA1  
ATOM   4908  HD2 HYP C 395      -3.992   9.351 113.084  0.00  0.00      CHA1  
ATOM   4909  CA  HYP C 395      -1.137  10.553 111.969  0.00  0.00      CHA1  
ATOM   4910  HA  HYP C 395      -0.367   9.957 111.501  0.00  0.00      CHA1  
ATOM   4911  CB  HYP C 395      -0.899  10.438 113.516  0.00  0.00      CHA1  
ATOM   4912  HB1 HYP C 395      -0.803  11.447 113.971  0.00  0.00      CHA1  
ATOM   4913  HB2 HYP C 395       0.067   9.908 113.655  0.00  0.00      CHA1  
ATOM   4914  CG  HYP C 395      -2.004   9.616 114.149  0.00  0.00      CHA1  
ATOM   4915  HG  HYP C 395      -2.357   9.932 115.153  0.00  0.00      CHA1  
ATOM   4916  OE  HYP C 395      -1.664   8.234 114.118  0.00  0.00      CHA1  
ATOM   4917  HE  HYP C 395      -1.979   7.762 114.892  0.00  0.00      CHA1  
ATOM   4918  C   HYP C 395      -1.157  12.053 111.468  0.00  0.00      CHA1  
ATOM   4919  O   HYP C 395      -2.173  12.529 110.936  0.00  0.00      CHA1  
ATOM   4920  N   GLY C 396       0.067  12.685 111.545  0.00  0.00      CHA1  
ATOM   4921  HN  GLY C 396       0.783  12.193 112.036  0.00  0.00      CHA1  
ATOM   4922  CA  GLY C 396       0.258  14.038 111.051  0.00  0.00      CHA1  
ATOM   4923  HA1 GLY C 396      -0.314  14.137 110.140  0.00  0.00      CHA1  
ATOM   4924  HA2 GLY C 396       1.334  14.104 110.984  0.00  0.00      CHA1  
ATOM   4925  C   GLY C 396      -0.240  15.122 112.069  0.00  0.00      CHA1  
ATOM   4926  O   GLY C 396      -0.004  14.854 113.192  0.00  0.00      CHA1  
ATOM   4927  N   PRO C 397      -0.706  16.329 111.669  0.00  0.00      CHA1  
ATOM   4928  CD  PRO C 397      -1.132  16.583 110.282  0.00  0.00      CHA1  
ATOM   4929  HD1 PRO C 397      -2.155  16.166 110.170  0.00  0.00      CHA1  
ATOM   4930  HD2 PRO C 397      -0.350  16.395 109.515  0.00  0.00      CHA1  
ATOM   4931  CA  PRO C 397      -1.092  17.477 112.562  0.00  0.00      CHA1  
ATOM   4932  HA  PRO C 397      -0.134  17.900 112.828  0.00  0.00      CHA1  
ATOM   4933  CB  PRO C 397      -1.920  18.486 111.647  0.00  0.00      CHA1  
ATOM   4934  HB1 PRO C 397      -1.672  19.537 111.910  0.00  0.00      CHA1  
ATOM   4935  HB2 PRO C 397      -3.003  18.297 111.492  0.00  0.00      CHA1  
ATOM   4936  CG  PRO C 397      -1.375  18.086 110.292  0.00  0.00      CHA1  
ATOM   4937  HG1 PRO C 397      -0.356  18.523 110.216  0.00  0.00      CHA1  
ATOM   4938  HG2 PRO C 397      -1.957  18.486 109.435  0.00  0.00      CHA1  
ATOM   4939  C   PRO C 397      -1.724  17.144 113.897  0.00  0.00      CHA1  
ATOM   4940  O   PRO C 397      -2.712  16.432 113.893  0.00  0.00      CHA1  
ATOM   4941  N   ALA C 398      -1.194  17.707 114.947  0.00  0.00      CHA1  
ATOM   4942  HN  ALA C 398      -0.328  18.202 114.959  0.00  0.00      CHA1  
ATOM   4943  CA  ALA C 398      -1.711  17.421 116.215  0.00  0.00      CHA1  
ATOM   4944  HA  ALA C 398      -2.454  16.638 116.249  0.00  0.00      CHA1  
ATOM   4945  CB  ALA C 398      -0.534  16.979 117.105  0.00  0.00      CHA1  
ATOM   4946  HB1 ALA C 398      -0.048  16.238 116.435  0.00  0.00      CHA1  
ATOM   4947  HB2 ALA C 398       0.094  17.880 117.276  0.00  0.00      CHA1  
ATOM   4948  HB3 ALA C 398      -0.789  16.470 118.059  0.00  0.00      CHA1  
ATOM   4949  C   ALA C 398      -2.263  18.596 116.975  0.00  0.00      CHA1  
ATOM   4950  O   ALA C 398      -2.070  19.722 116.575  0.00  0.00      CHA1  
ATOM   4951  N   GLY C 399      -2.975  18.402 118.071  0.00  0.00      CHA1  
ATOM   4952  HN  GLY C 399      -3.103  17.450 118.337  0.00  0.00      CHA1  
ATOM   4953  CA  GLY C 399      -3.443  19.622 118.739  0.00  0.00      CHA1  
ATOM   4954  HA1 GLY C 399      -4.172  20.052 118.068  0.00  0.00      CHA1  
ATOM   4955  HA2 GLY C 399      -2.629  20.238 119.089  0.00  0.00      CHA1  
ATOM   4956  C   GLY C 399      -4.167  19.414 119.992  0.00  0.00      CHA1  
ATOM   4957  O   GLY C 399      -3.679  18.690 120.861  0.00  0.00      CHA1  
ATOM   4958  N   GLN C 400      -5.302  20.161 120.093  0.00  0.00      CHA1  
ATOM   4959  HN  GLN C 400      -5.361  20.891 119.417  0.00  0.00      CHA1  
ATOM   4960  CA  GLN C 400      -6.179  20.302 121.265  0.00  0.00      CHA1  
ATOM   4961  HA  GLN C 400      -5.713  20.979 121.966  0.00  0.00      CHA1  
ATOM   4962  CB  GLN C 400      -7.547  20.884 120.796  0.00  0.00      CHA1  
ATOM   4963  HB1 GLN C 400      -7.789  20.401 119.826  0.00  0.00      CHA1  
ATOM   4964  HB2 GLN C 400      -8.357  20.671 121.526  0.00  0.00      CHA1  
ATOM   4965  CG  GLN C 400      -7.628  22.399 120.557  0.00  0.00      CHA1  
ATOM   4966  HG1 GLN C 400      -6.890  22.549 119.740  0.00  0.00      CHA1  
ATOM   4967  HG2 GLN C 400      -8.625  22.762 120.227  0.00  0.00      CHA1  
ATOM   4968  CD  GLN C 400      -7.056  23.238 121.731  0.00  0.00      CHA1  
ATOM   4969  OE1 GLN C 400      -7.067  22.875 122.901  0.00  0.00      CHA1  
ATOM   4970  NE2 GLN C 400      -6.445  24.447 121.521  0.00  0.00      CHA1  
ATOM   4971 HE21 GLN C 400      -6.209  24.925 122.367  0.00  0.00      CHA1  
ATOM   4972 HE22 GLN C 400      -6.400  25.019 120.702  0.00  0.00      CHA1  
ATOM   4973  C   GLN C 400      -6.435  19.142 122.221  0.00  0.00      CHA1  
ATOM   4974  O   GLN C 400      -6.267  17.930 121.950  0.00  0.00      CHA1  
ATOM   4975  N   ASP C 401      -6.968  19.635 123.363  0.00  0.00      CHA1  
ATOM   4976  HN  ASP C 401      -7.091  20.624 123.413  0.00  0.00      CHA1  
ATOM   4977  CA  ASP C 401      -7.505  18.860 124.477  0.00  0.00      CHA1  
ATOM   4978  HA  ASP C 401      -7.449  17.852 124.092  0.00  0.00      CHA1  
ATOM   4979  CB  ASP C 401      -6.558  19.065 125.656  0.00  0.00      CHA1  
ATOM   4980  HB1 ASP C 401      -6.830  18.433 126.528  0.00  0.00      CHA1  
ATOM   4981  HB2 ASP C 401      -5.509  18.822 125.383  0.00  0.00      CHA1  
ATOM   4982  CG  ASP C 401      -6.650  20.492 126.155  0.00  0.00      CHA1  
ATOM   4983  OD1 ASP C 401      -5.916  20.720 127.135  0.00  0.00      CHA1  
ATOM   4984  OD2 ASP C 401      -7.294  21.394 125.590  0.00  0.00      CHA1  
ATOM   4985  C   ASP C 401      -9.001  19.053 124.743  0.00  0.00      CHA1  
ATOM   4986  O   ASP C 401      -9.767  19.292 123.793  0.00  0.00      CHA1  
ATOM   4987  N   GLY C 402      -9.422  18.950 126.019  0.00  0.00      CHA1  
ATOM   4988  HN  GLY C 402      -8.685  18.714 126.648  0.00  0.00      CHA1  
ATOM   4989  CA  GLY C 402     -10.707  19.460 126.575  0.00  0.00      CHA1  
ATOM   4990  HA1 GLY C 402     -10.890  18.789 127.402  0.00  0.00      CHA1  
ATOM   4991  HA2 GLY C 402     -11.467  19.574 125.817  0.00  0.00      CHA1  
ATOM   4992  C   GLY C 402     -10.565  20.860 127.185  0.00  0.00      CHA1  
ATOM   4993  O   GLY C 402      -9.962  21.682 126.510  0.00  0.00      CHA1  
ATOM   4994  N   ARG C 403     -10.796  21.096 128.448  0.00  0.00      CHA1  
ATOM   4995  HN  ARG C 403     -11.008  20.321 129.038  0.00  0.00      CHA1  
ATOM   4996  CA  ARG C 403     -10.572  22.330 129.128  0.00  0.00      CHA1  
ATOM   4997  HA  ARG C 403      -9.652  22.777 128.782  0.00  0.00      CHA1  
ATOM   4998  CB  ARG C 403     -11.612  23.411 128.653  0.00  0.00      CHA1  
ATOM   4999  HB1 ARG C 403     -11.552  23.556 127.553  0.00  0.00      CHA1  
ATOM   5000  HB2 ARG C 403     -12.639  23.042 128.863  0.00  0.00      CHA1  
ATOM   5001  CG  ARG C 403     -11.517  24.808 129.366  0.00  0.00      CHA1  
ATOM   5002  HG1 ARG C 403     -11.571  24.601 130.456  0.00  0.00      CHA1  
ATOM   5003  HG2 ARG C 403     -10.555  25.308 129.123  0.00  0.00      CHA1  
ATOM   5004  CD  ARG C 403     -12.604  25.770 128.993  0.00  0.00      CHA1  
ATOM   5005  HD1 ARG C 403     -12.588  25.903 127.890  0.00  0.00      CHA1  
ATOM   5006  HD2 ARG C 403     -13.624  25.410 129.247  0.00  0.00      CHA1  
ATOM   5007  NE  ARG C 403     -12.341  27.012 129.786  0.00  0.00      CHA1  
ATOM   5008  HE  ARG C 403     -12.694  27.039 130.722  0.00  0.00      CHA1  
ATOM   5009  CZ  ARG C 403     -11.672  28.067 129.393  0.00  0.00      CHA1  
ATOM   5010  NH1 ARG C 403     -11.102  28.134 128.168  0.00  0.00      CHA1  
ATOM   5011 HH11 ARG C 403     -10.845  27.291 127.696  0.00  0.00      CHA1  
ATOM   5012 HH12 ARG C 403     -10.961  28.995 127.680  0.00  0.00      CHA1  
ATOM   5013  NH2 ARG C 403     -11.551  29.121 130.172  0.00  0.00      CHA1  
ATOM   5014 HH21 ARG C 403     -11.892  29.111 131.112  0.00  0.00      CHA1  
ATOM   5015 HH22 ARG C 403     -11.457  30.050 129.814  0.00  0.00      CHA1  
ATOM   5016  C   ARG C 403     -10.510  22.028 130.718  0.00  0.00      CHA1  
ATOM   5017  O   ARG C 403     -11.452  22.466 131.386  0.00  0.00      CHA1  
ATOM   5018  N   HYP C 404      -9.470  21.409 131.294  0.00  0.00      CHA1  
ATOM   5019  CD  HYP C 404      -8.326  20.963 130.450  0.00  0.00      CHA1  
ATOM   5020  HD1 HYP C 404      -8.375  19.855 130.517  0.00  0.00      CHA1  
ATOM   5021  HD2 HYP C 404      -8.252  21.235 129.375  0.00  0.00      CHA1  
ATOM   5022  CA  HYP C 404      -9.170  21.538 132.686  0.00  0.00      CHA1  
ATOM   5023  HA  HYP C 404      -9.297  22.605 132.796  0.00  0.00      CHA1  
ATOM   5024  CB  HYP C 404      -7.764  20.991 132.721  0.00  0.00      CHA1  
ATOM   5025  HB1 HYP C 404      -7.831  19.894 132.885  0.00  0.00      CHA1  
ATOM   5026  HB2 HYP C 404      -7.090  21.438 133.483  0.00  0.00      CHA1  
ATOM   5027  CG  HYP C 404      -7.114  21.289 131.314  0.00  0.00      CHA1  
ATOM   5028  HG  HYP C 404      -6.283  20.592 131.071  0.00  0.00      CHA1  
ATOM   5029  OE  HYP C 404      -6.659  22.646 131.191  0.00  0.00      CHA1  
ATOM   5030  HE  HYP C 404      -6.500  23.011 130.317  0.00  0.00      CHA1  
ATOM   5031  C   HYP C 404     -10.151  20.893 133.636  0.00  0.00      CHA1  
ATOM   5032  O   HYP C 404      -9.979  21.054 134.844  0.00  0.00      CHA1  
ATOM   5033  N   GLY C 405     -11.108  20.033 133.189  0.00  0.00      CHA1  
ATOM   5034  HN  GLY C 405     -11.161  20.141 132.199  0.00  0.00      CHA1  
ATOM   5035  CA  GLY C 405     -12.295  19.471 133.914  0.00  0.00      CHA1  
ATOM   5036  HA1 GLY C 405     -12.847  18.708 133.385  0.00  0.00      CHA1  
ATOM   5037  HA2 GLY C 405     -13.012  20.278 133.924  0.00  0.00      CHA1  
ATOM   5038  C   GLY C 405     -12.172  19.056 135.351  0.00  0.00      CHA1  
ATOM   5039  O   GLY C 405     -12.942  19.591 136.168  0.00  0.00      CHA1  
ATOM   5040  N   PRO C 406     -11.220  18.186 135.761  0.00  0.00      CHA1  
ATOM   5041  CD  PRO C 406     -10.716  17.174 134.850  0.00  0.00      CHA1  
ATOM   5042  HD1 PRO C 406      -9.904  17.675 134.280  0.00  0.00      CHA1  
ATOM   5043  HD2 PRO C 406     -11.462  16.865 134.087  0.00  0.00      CHA1  
ATOM   5044  CA  PRO C 406     -10.950  17.853 137.150  0.00  0.00      CHA1  
ATOM   5045  HA  PRO C 406     -11.815  18.168 137.715  0.00  0.00      CHA1  
ATOM   5046  CB  PRO C 406     -10.908  16.265 137.027  0.00  0.00      CHA1  
ATOM   5047  HB1 PRO C 406     -11.966  15.934 137.096  0.00  0.00      CHA1  
ATOM   5048  HB2 PRO C 406     -10.288  15.796 137.821  0.00  0.00      CHA1  
ATOM   5049  CG  PRO C 406     -10.260  16.008 135.707  0.00  0.00      CHA1  
ATOM   5050  HG1 PRO C 406     -10.524  14.973 135.403  0.00  0.00      CHA1  
ATOM   5051  HG2 PRO C 406      -9.174  15.975 135.942  0.00  0.00      CHA1  
ATOM   5052  C   PRO C 406      -9.648  18.457 137.676  0.00  0.00      CHA1  
ATOM   5053  O   PRO C 406      -8.693  17.717 137.810  0.00  0.00      CHA1  
ATOM   5054  N   PRO C 407      -9.619  19.746 138.038  0.00  0.00      CHA1  
ATOM   5055  CD  PRO C 407     -10.768  20.608 138.050  0.00  0.00      CHA1  
ATOM   5056  HD1 PRO C 407     -11.613  20.205 138.648  0.00  0.00      CHA1  
ATOM   5057  HD2 PRO C 407     -11.058  20.742 136.987  0.00  0.00      CHA1  
ATOM   5058  CA  PRO C 407      -8.374  20.516 138.167  0.00  0.00      CHA1  
ATOM   5059  HA  PRO C 407      -7.661  20.109 137.465  0.00  0.00      CHA1  
ATOM   5060  CB  PRO C 407      -8.847  21.943 137.892  0.00  0.00      CHA1  
ATOM   5061  HB1 PRO C 407      -9.003  22.026 136.795  0.00  0.00      CHA1  
ATOM   5062  HB2 PRO C 407      -8.141  22.732 138.231  0.00  0.00      CHA1
[truncated: 34,835,529 more chars]
