# Supplementary material for: Devising Bone Molecular Models at the Nanoscale: From Usual Mineralized Collagen Fibrils to the First Bone Fibers Including Hydroxyapatite in the Extra-Fibrillar Volume
Source: Materials (Basel). 2022 Mar 19;15(6):2274. doi: 10.3390/ma15062274 (PMC8955169; doi:10.3390/ma15062274)
Supplement: Supplementary file 1 [file materials-15-02274-s001.zip › Supplementary_Materials/3-Bone_Fiber/9_Equilibrated_PDB/PDB_Fiber_EQ.tcl]

# script to generated PDB of equilibrated Bone Fiber

# mol load psf ../7_Fiber_PDB_PSF/Fiber70.psf dcd ../8_Equilibration_NAMD_Lovelace/Fiber70_dyn5/Fiber70_dyn5.dcd
# set sel70 [atomselect top all frame end]
# $sel70 writepdb Fiber70_EQ.pdb
# $sel70 writepsf Fiber70_EQ.psf

# mol load psf ../7_Fiber_PDB_PSF/Fiber65.psf dcd ../8_Equilibration_NAMD_Lovelace/Fiber65_dyn4/Fiber65_dyn4.dcd
# set sel65 [atomselect top all frame end]
# $sel65 writepdb Fiber65_EQ.pdb
# $sel65 writepsf Fiber65_EQ.psf

# mol load psf ../7_Fiber_PDB_PSF/Fiber60.psf dcd ../8_Equilibration_NAMD_Lovelace/Fiber60_dyn5/Fiber60_dyn5.dcd
# set sel60 [atomselect top all frame end]
# $sel60 writepdb Fiber60_EQ.pdb
# $sel60 writepsf Fiber60_EQ.psf

# mol load psf ../7_Fiber_PDB_PSF/Fiber55.psf dcd ../8_Equilibration_NAMD_Lovelace/Fiber55_dyn4/Fiber55_dyn4.dcd
# set sel55 [atomselect top all frame end]
# $sel55 writepdb Fiber55_EQ.pdb 
# $sel55 writepsf Fiber55_EQ.psf

# mol load psf ../7_Fiber_PDB_PSF/Fiber15.psf dcd ../8_Equilibration_NAMD_Lovelace/Fiber15_dyn5/Fiber15_dyn5.dcd
# set sel15 [atomselect top all frame end]
# $sel15 writepdb Fiber15_EQ.pdb
# $sel15 writepsf Fiber15_EQ.psf

# mol load psf ../7_Fiber_PDB_PSF/Fiber00.psf dcd ../8_Equilibration_NAMD_Lovelace/Fiber00_dyn6/Fiber00_dyn6.dcd
# set sel00 [atomselect top all frame end]
# $sel00 writepdb Fiber00_EQ.pdb
# $sel00 writepsf Fiber00_EQ.psf

mol load psf ../7_Fiber_PDB_PSF/Fiber00-25.psf dcd ../8_Equilibration_NAMD_Lovelace/Fiber00-25_dyn5/Fiber00-25_dyn5.dcd
set sel00 [atomselect top all frame end]
$sel00 writepdb Fiber00-25_EQ.pdb
$sel00 writepsf Fiber00-25_EQ.psf
