# Supplementary material for: Devising Bone Molecular Models at the Nanoscale: From Usual Mineralized Collagen Fibrils to the First Bone Fibers Including Hydroxyapatite in the Extra-Fibrillar Volume
Source: Materials (Basel). 2022 Mar 19;15(6):2274. doi: 10.3390/ma15062274 (PMC8955169; doi:10.3390/ma15062274)
Supplement: Supplementary file 1 [file materials-15-02274-s001.zip › Supplementary_Materials/3-Bone_Fiber/9_Equilibrated_PDB/README.txt]

Generating PDB and PSF files for equilibrated Bone Fiber models 

Written by Amadeus Alcântara
amadeus.alcantara@gmail.com

CITE: 

Devising Bone Molecular Models at the Nanoscale: From Usual
Mineralized Collagen Fibrils to the First Bone Fibers including
Hydroxyapatite in the Extra-Fibrillar Volume

Amadeus C. S. de Alcântara, Levi C. Felix, Douglas S. Galvão, Paulo Sollero, Munir S. Skaf

Materials MDPI 2022
--------------------------------------------------------------------

Inputs: Last trajectory files of Equilibrated Bone Fiber 

	- ../8_Equilibration_NAMD_Lovelace/Fiber**_dyn*/Fiber**_dyn*.dcd
	
Outputs: PDB and PSF files of equilibrated Bone Fiber 

	- Fiber**_EQ.pdb
	- Fiber**_EQ.psf
	
--------------------------------------------------------------------
Step by step:

1:Generate PDB and PSF files for equilibrated Bone Fiber 

	Open VMD -> Extensions -> TkConsole and run:

		% source PDB_Fiber_EQ.sh

	Do this for each one of the different systems by commenting and uncommenting the proper lines.

			
