# Supplementary material for: Devising Bone Molecular Models at the Nanoscale: From Usual Mineralized Collagen Fibrils to the First Bone Fibers Including Hydroxyapatite in the Extra-Fibrillar Volume
Source: Materials (Basel). 2022 Mar 19;15(6):2274. doi: 10.3390/ma15062274 (PMC8955169; doi:10.3390/ma15062274)
Supplement: Supplementary file 1 [file materials-15-02274-s001.zip › Supplementary_Materials/3-Bone_Fiber/FF/par_HA.prm]

*>>>> CHARMM36 All-Hydrogen Parameter File for HA <<<<<<<<<<
* All comments to the CHARMM web site: www.charmm.org
*             parameter set discussion forum
*

!INTERFACE FORCE FIELD (CHARMM-INTERFACE)
!APATITE (BULK AND SURFACES OF HYDROXYAPATITE FOR DIFFERENT PROTONATION/PH)
!Heinz, H. et al. Langmuir 2013, 29, 1754; Tzu-Jen Lin Ph.D. thesis, U Akron 2013;
!Heinz, H. J. Phys. Cond. Mat. 2014.
! CA+H   Calcium ion in hydroxyapatite (+1.5)
! PAP    Phosphorus atom in (hydrogen)phosphate ions in hydroxyapatite (+1.0)
! OAP1   Oxygen atom in (hydrogen)phosphate ions in hydroxyapatite (-0.8 to -0.6)
! OAP2   Oxygen atom in hydroxide ion in hydroxyapatite (-1.1)
! HOP    Hydrogen atom in hydrogenphosphate and in hydroxide ion in apatite (+0.4 and +0.2)

ATOMS


BONDS
!
!V(bond) = Kb(b - b0)**2
!
!Kb: kcal/mole/A**2
!b0: A
!
!atom type Kb          b0
!
!Apatite
PAP   OAP1  430.0000    1.5700
OAP1  HOP   500.0000    0.9400
OAP2  HOP   500.0000    0.9400
!
ANGLES
!
!V(angle) = Ktheta(Theta - Theta0)**2
!
!V(Urey-Bradley) = Kub(S - S0)**2
!
!Ktheta: kcal/mole/rad**2
!Theta0: degrees
!Kub: kcal/mole/A**2 (Urey-Bradley)
!S0: A
!
!atom types     Ktheta    Theta0   Kub     S0
!Apatite
OAP1 PAP  OAP1  125.0000   109.4700
HOP  OAP1 PAP    50.0000   115.0000
!

DIHEDRALS
!
!V(dihedral) = Kchi(1 + cos(n(chi) - delta))
!
!Kchi: kcal/mole
!n: multiplicity
!delta: degrees
!
!atom types             Kchi    n   delta
!
!Apatite
X    PAP  OAP1 X         0      0      0.00
!

IMPROPER
!
!V(improper) = Kpsi(psi - psi0)**2
!
!Kpsi: kcal/mole/rad**2
!psi0: degrees
!note that the second column of numbers (0) is ignored
!
!atom types           Kpsi                   psi0
!
   
!Apatite
X    PAP  OAP1 X            0.00    0     0      
X    OAP1 HOP  X            0.00    0     0       
!

NONBONDED nbxmod  5 atom cdiel fshift vatom vdistance vfswitch -
cutnb 14.0 ctofnb 12.0 ctonnb 10.0 eps 1.0 e14fac 1.0 wmin 1.5 
                !adm jr., 2013 correction
!
!V(Lennard-Jones) = Eps,i,j[(Rmin,i,j/ri,j)**12 - 2(Rmin,i,j/ri,j)**6]
!
!epsilon: kcal/mole, Eps,i,j = sqrt(eps,i * eps,j)
!Rmin/2: A, Rmin,i,j = Rmin/2,i + Rmin/2,j
!
!atom  ignored    epsilon      Rmin/2   ignored   eps,1-4       Rmin/2,1-4
!
!Apatite
CA+H     0.0       -0.130        1.650
PAP      0.0       -0.280        2.150
OAP1     0.0       -0.070        1.700
OAP2     0.0       -0.080        1.850
HOP      0.0       -0.000        0.0001 ! Same as H*
!
	
NBFIX
!              Emin         Rmin
!            (kcal/mol)     (A)

HBOND CUTHB 0.5  ! If you want to do hbond analysis (only), then use
                 ! READ PARAM APPEND CARD
                 ! to append hbond parameters from the file: par_hbond.inp
				 			 
END
