# Supplementary material for: Devising Bone Molecular Models at the Nanoscale: From Usual Mineralized Collagen Fibrils to the First Bone Fibers Including Hydroxyapatite in the Extra-Fibrillar Volume
Source: Materials (Basel). 2022 Mar 19;15(6):2274. doi: 10.3390/ma15062274 (PMC8955169; doi:10.3390/ma15062274)
Supplement: Supplementary file 1 [file materials-15-02274-s001.zip › Supplementary_Materials/3-Bone_Fiber/FF/README.txt]

This folder contains all the necessary CHARRM force field files + HA parameter and topology files

Written by Amadeus Alcântara
amadeus.alcantara@gmail.com

CITE: 

Devising Bone Molecular Models at the Nanoscale: From Usual
Mineralized Collagen Fibrils to the First Bone Fibers including
Hydroxyapatite in the Extra-Fibrillar Volume

Amadeus C. S. de Alcântara, Levi C. Felix, Douglas S. Galvão, Paulo Sollero, Munir S. Skaf

Materials MDPI 2022
---------------------------------------------------------------
Charmm toppar_c36_jul20


following instructions from:
http://mackerell.umaryland.edu/~kenno/cgenff/program.php#namd
https://www.ks.uiuc.edu/Research/namd/mailing_list/namd-l.2013-2014/1419.html
---------------------------------------------------------------

NAMD
The following steps should allow for CGenFF to be used with NAMD:

    1. Download and unpack the latest CHARMM force field distribution
    2. Overwrite the main CGenFF topology and parameter files downladed in the previous step with the CGenFF version that is compatible with the toppar file(s) you got out of the CGenFF program
    3. Download toppar_water_ions_namd.str and put it alongside the other parameter files
    4. Generate the system of interest in CHARMM and write a PSF in XPLOR format
    - OR -
    Generate a PSF using VMD's psfgen plugin (note that we haven't tested this)
    - OR -
    Generate your system and its XPLOR PSF with CHARMM-GUI (yes, it does officially support NAMD)
    5. ONLY FOR VERY OLD NAMD VERSIONS: edit the main CGenFF parameter file (ie. par_all36_cgenff.prm ) and remove the ATOMS section with MASS entries.
    6. Read the XPLOR PSF and all the parameter files (plus the str file with molecule-specific parameters) into NAMD as follows:

    ...
    structure system-xplor.psf
    paraTypeCharmm on
    parameters par_all36_prot.prm
    mergeCrossterms yes
    parameters par_all36_lipid.prm
    parameters par_all36_carb.prm
    parameters par_all36_cgenff.prm
    parameters molecule.str
    parameters toppar_water_ions_namd.str
    ...

Note: for protein-ligand complexes, combined PSF files that include all the molecules, including solvent, are required. 
