# Supplementary material for: Devising Bone Molecular Models at the Nanoscale: From Usual Mineralized Collagen Fibrils to the First Bone Fibers Including Hydroxyapatite in the Extra-Fibrillar Volume
Source: Materials (Basel). 2022 Mar 19;15(6):2274. doi: 10.3390/ma15062274 (PMC8955169; doi:10.3390/ma15062274)
Supplement: Supplementary file 1 [file materials-15-02274-s001.zip › Supplementary_Materials/3-Bone_Fiber/FF/toppar_all36_prot_modify_res.str]

* Toppar file for various modified residues and patches, including
* patches to covalently link residues to ions to work the the 
* additive C36 protein force field
*

!Acetyllysine (ALY)
!Norleucine (NLE) and
! residues and patches for Zn-protein interactions modeled using
! bond and angles between the protein and Zn.

read rtf card append
* Toppar file protein modifications
*
36  1

DECL -CA  
DECL -C  
DECL -O  
DECL +N  
DECL +HN  
DECL +CA  
DEFA FIRS NTER LAST CTER   
AUTO ANGLES DIHE

RESI ALY          0.00 !acetylated Lysine
GROUP   
ATOM N    NH1    -0.47 !     |                   
ATOM HN   H       0.31 !  HN-N                   
ATOM CA   CT1     0.07 !     |   HB1 HG1 HD1 HE1    HZ1
ATOM HA   HB1     0.09 !     |   |   |   |   |     /   
GROUP                  !  HA-CA--CB--CG--CD--CE--NZ   CT-(HT1,HT2,HT3)
ATOM CB   CT2    -0.18 !     |   |   |   |   |     \  /
ATOM HB1  HA2     0.09 !     |   HB2 HG2 HD2 HE2    CH
ATOM HB2  HA2     0.09 !   O=C                      ||
GROUP                  !     |                      OT
ATOM CG   CT2    -0.18
ATOM HG1  HA2     0.09
ATOM HG2  HA2     0.09
GROUP   
ATOM CD   CT2    -0.18
ATOM HD1  HA2     0.09
ATOM HD2  HA2     0.09
GROUP   
ATOM CE   CT2    -0.02
ATOM HE1  HA2     0.09
ATOM HE2  HA2     0.09
ATOM NZ   NH1    -0.47
ATOM HZ1  H       0.31
GROUP
ATOM CH   C       0.51
ATOM OH   O      -0.51
GROUP
ATOM CH3  CT3    -0.27
ATOM HH31 HA3     0.09
ATOM HH32 HA3     0.09
ATOM HH33 HA3     0.09
GROUP   
ATOM C    C       0.51
ATOM O    O      -0.51

BOND CB CA   CG CB   CD CG   CE CD   NZ CE   
BOND N  HN   N  CA    C  CA   
BOND C  +N   CA HA   CB HB1  CB HB2  CG HG1   
BOND CG HG2  CD HD1  CD HD2  CE HE1  CE HE2 
DOUB O  C   
BOND NZ  HZ1  NZ  CH   CH  OH   CH CH3
BOND CH3 HH31 CH3 HH32 CH3 HH33

IMPR N -C CA HN  C CA +N O   
IMPR NZ CH CE HZ1  CH CH3 NZ OH

CMAP -C  N  CA  C   N  CA  C  +N
DONOR HN N   
DONOR HZ1 NZ   
ACCEPTOR O C   
IC -C   CA   *N   HN    1.3482 123.5700  180.0000 115.1100  0.9988
IC -C   N    CA   C     1.3482 123.5700  180.0000 107.2900  1.5187
IC N    CA   C    +N    1.4504 107.2900  180.0000 117.2700  1.3478
IC +N   CA   *C   O     1.3478 117.2700  180.0000 120.7900  1.2277
IC CA   C    +N   +CA   1.5187 117.2700  180.0000 124.9100  1.4487
IC N    C    *CA  CB    1.4504 107.2900  122.2300 111.3600  1.5568
IC N    C    *CA  HA    1.4504 107.2900 -116.8800 107.3600  1.0833
IC N    CA   CB   CG    1.4504 111.4700  180.0000 115.7600  1.5435
IC CG   CA   *CB  HB1   1.5435 115.7600  120.9000 107.1100  1.1146
IC CG   CA   *CB  HB2   1.5435 115.7600 -124.4800 108.9900  1.1131
IC CA   CB   CG   CD    1.5568 115.7600  180.0000 113.2800  1.5397
IC CD   CB   *CG  HG1   1.5397 113.2800  120.7400 109.1000  1.1138
IC CD   CB   *CG  HG2   1.5397 113.2800 -122.3400 108.9900  1.1143
IC CB   CG   CD   CE    1.5435 113.2800  180.0000 112.3300  1.5350
IC CE   CG   *CD  HD1   1.5350 112.3300  122.2500 108.4100  1.1141
IC CE   CG   *CD  HD2   1.5350 112.3300 -121.5900 108.1300  1.1146
IC CG   CD   CE   NZ    1.5397 112.3300  180.0000 110.4600  1.4604
IC NZ   CD   *CE  HE1   1.4604 110.4600  119.9100 110.5100  1.1128
IC NZ   CD   *CE  HE2   1.4604 110.4600 -120.0200 110.5700  1.1123
IC CD   CE   NZ   HZ1   1.5350 110.4600  179.9200 110.0200  1.0404
IC HZ1  CE   *NZ  CH    1.0404 110.0200  180.0000 109.5000  1.35
IC CE   NZ   CH   CH3   0.0000   0.0000  180.0000   0.0000  0.0000
IC CH3  NZ   *CH  OH    0.0000   0.0000  180.0000   0.0000  0.0000
IC NZ   CH   CH3  HH31  0.0000   0.0000  180.0000   0.0000  0.0000
IC HH31 CH   *CH3 HH32  0.0000   0.0000  120.0000   0.0000  0.0000
IC HH31 CH   *CH3 HH33  0.0000   0.0000 -120.0000   0.0000  0.0000

RESI DORN         1.00 ! "(delta)ornithine" (chemical name formally incorrect)
                       ! based on LYS with atoms mass-renamed, kevo
GROUP     ! Copy-pasted from NTER
ATOM NT   NH3    -0.30
ATOM HT1  HC      0.33
ATOM HT2  HC      0.33 !    HT2
ATOM HT3  HC      0.33 !     |
ATOM CD   CT1     0.21 ! HT1-NT-HT3
ATOM HD   HB1     0.10 !     |
GROUP                  !     |   HG1 HB1 HA1 H
ATOM CG   CT2    -0.18 !     |   |   |   |   |
ATOM HG1  HA2     0.09 !  HD-CD--CG--CB--CA--N--
ATOM HG2  HA2     0.09 !     |   |   |   |
GROUP                  !     |   HG2 HB2 HA2
ATOM CB   CT2    -0.18 !   O=C
ATOM HB1  HA2     0.09 !     |
ATOM HB2  HA2     0.09
GROUP     ! Copy-pasted from GLY
ATOM CA   CT2    -0.02
ATOM HA1  HA2     0.09 ! Changed HB2 to HA2 because it's not backbone. LJ is different but
ATOM HA2  HA2     0.09 ! default charge is 0.09 in both cases; it's probably an improvement.
ATOM N    NH1    -0.47
ATOM HN   H       0.31
GROUP
ATOM C    C       0.51
ATOM O    O      -0.51

BOND CG CD   CB CG   CA CB   N  CA
BOND N  HN   NT CD   C  CD
BOND C  +N   CD HD   CG HG1  CG HG2  CB HB1
BOND CB HB2  CA HA1  CA HA2
DOUBLE   O  C
BOND NT HT1  NT HT2  NT HT3
IMPR N -C CA HN  C CD +N O
DONOR HN N
DONOR HT1 NT
DONOR HT2 NT
DONOR HT3 NT
ACCEPTOR O C
IC HT1  NT   CD   C     0.0000   0.0000  180.0000   0.0000  0.0000
IC HT1  CD   *NT  HT2   1.0404 110.0200  120.2700 109.5000  1.0402
IC HT1  CD   *NT  HT3   1.0404 110.0200 -120.1300 109.4000  1.0401
IC NT   CD   C    +N    1.4504 107.2900  180.0000 117.2700  1.3478
IC +N   CD   *C   O     1.3478 117.2700  180.0000 120.7900  1.2277
IC CD   C    +N   +CA   1.5187 117.2700  180.0000 124.9100  1.4487
IC C    NT   *CD  CG    0.0000   0.0000 -120.0000   0.0000  0.0000
IC C    NT   *CD  HD    0.0000   0.0000  120.0000   0.0000  0.0000
IC NT   CD   CG   CB    1.4504 111.4700  180.0000 115.7600  1.5435
IC CB   CD   *CG  HG1   1.5435 115.7600  120.9000 107.1100  1.1146
IC CB   CD   *CG  HG2   1.5435 115.7600 -124.4800 108.9900  1.1131
IC CD   CG   CB   CA    1.5568 115.7600  180.0000 113.2800  1.5397
IC CA   CG   *CB  HB1   1.5397 113.2800  120.7400 109.1000  1.1138
IC CA   CG   *CB  HB2   1.5397 113.2800 -122.3400 108.9900  1.1143
IC CG   CB   CA   N     1.5435 113.2800  180.0000 112.3300  1.5350
IC N    CB   *CA  HA1   1.5350 112.3300  122.2500 108.4100  1.1141
IC N    CB   *CA  HA2   1.5350 112.3300 -121.5900 108.1300  1.1146
IC -C   CA   *N   HN    1.3482 123.5700  180.0000 115.1100  0.9988
IC -C   N    CA   CB    0.0000   0.0000  180.0000   0.0000  0.0000

RESI NLE          0.00 !Nor-leucine
GROUP   
ATOM N    NH1    -0.47 !     |                   
ATOM HN   H       0.31 !  HN-N                   
ATOM CA   CT1     0.07 !     |   HB1 HG1 HD1 HE1
ATOM HA   HB1     0.09 !     |   |   |   |   |   
GROUP                  !  HA-CA--CB--CG--CD--CE--HE3
ATOM CB   CT2    -0.18 !     |   |   |   |   |   
ATOM HB1  HA2     0.09 !     |   HB2 HG2 HD2 HE2 
ATOM HB2  HA2     0.09 !   O=C                   
GROUP                  !     |                   
ATOM CG   CT2    -0.18
ATOM HG1  HA2     0.09
ATOM HG2  HA2     0.09
GROUP   
ATOM CD   CT2    -0.18
ATOM HD1  HA2     0.09
ATOM HD2  HA2     0.09
GROUP   
ATOM CE   CT3    -0.27
ATOM HE1  HA3     0.09
ATOM HE2  HA3     0.09
ATOM HE3  HA3     0.09
GROUP   
ATOM C    C       0.51
ATOM O    O      -0.51

BOND CB CA   CG CB   CD CG   CE CD
BOND N  HN   N  CA    C  CA   
BOND C  +N   CA HA   CB HB1  CB HB2  CG HG1   
BOND CG HG2  CD HD1  CD HD2  CE HE1  CE HE2 CE HE3
DOUBLE   O  C   

IMPR N -C CA HN  C CA +N O   

CMAP -C  N  CA  C   N  CA  C  +N
ACCEPTOR O C   
IC -C   CA   *N   HN    1.3482 123.5700  180.0000 115.1100  0.9988
IC -C   N    CA   C     1.3482 123.5700  180.0000 107.2900  1.5187
IC N    CA   C    +N    1.4504 107.2900  180.0000 117.2700  1.3478
IC +N   CA   *C   O     1.3478 117.2700  180.0000 120.7900  1.2277
IC CA   C    +N   +CA   1.5187 117.2700  180.0000 124.9100  1.4487
IC N    C    *CA  CB    1.4504 107.2900  122.2300 111.3600  1.5568
IC N    C    *CA  HA    1.4504 107.2900 -116.8800 107.3600  1.0833
IC N    CA   CB   CG    1.4504 111.4700  180.0000 115.7600  1.5435
IC CG   CA   *CB  HB1   1.5435 115.7600  120.9000 107.1100  1.1146
IC CG   CA   *CB  HB2   1.5435 115.7600 -124.4800 108.9900  1.1131
IC CA   CB   CG   CD    1.5568 115.7600  180.0000 113.2800  1.5397
IC CD   CB   *CG  HG1   1.5397 113.2800  120.7400 109.1000  1.1138
IC CD   CB   *CG  HG2   1.5397 113.2800 -122.3400 108.9900  1.1143
IC CB   CG   CD   CE    1.5435 113.2800  180.0000 112.3300  1.5350
IC CE   CG   *CD  HD1   1.5350 112.3300  122.2500 108.4100  1.1141
IC CE   CG   *CD  HD2   1.5350 112.3300 -121.5900 108.1300  1.1146
IC CG   CD   CE   HE1   1.5397 112.3300  180.0000 110.4600  1.11
IC HE1  CD   *CE  HE2   1.4604 110.4600  119.9100 110.5100  1.1128
IC HE1  CD   *CE  HE3   1.4604 110.4600 -120.0200 110.5700  1.1123

PRES KAC         0.00 ! patch for Lys (K) acetylation, kevo
DELETE ATOM HZ2       ! follow with AUTOgenerate ANGLes DIHEdrals command
DELETE ATOM HZ3
GROUP
ATOM CE   CT2    -0.02 ! Transfered from NMA by summing
ATOM HE1  HA2     0.09 ! deleted hydrogen charge into parent.
ATOM HE2  HA2     0.09 ! Apply standard charges to now-nonpolar hydrogens.
ATOM NZ   NH1    -0.47 ! From NMA
ATOM HZ1  H       0.31
GROUP
ATOM CH   C       0.51 ! from NMA / patch ACE
ATOM OH   O      -0.51
GROUP
ATOM CH3  CT3    -0.27 ! standard CH3 as found in NMA / patch ACE
ATOM HH31 HA3     0.09
ATOM HH32 HA3     0.09
ATOM HH33 HA3     0.09

BOND NZ   CH    CH   OH    CH   CH3
BOND CH3  HH31  CH3  HH32  CH3  HH33
IMPR NZ   CH   CE   HZ1
IMPR CH   CH3  NZ   OH
IC CD    CE    NZ    CH      0.0000    0.00  180.00    0.00  0.0000
IC CE    CH    *NZ   HZ1     0.0000    0.00  180.00    0.00  0.0000
IC CE    NZ    CH    CH3     0.0000    0.00  180.00    0.00  0.0000
IC NZ    CH3   *CH   OH      0.0000    0.00  180.00    0.00  0.0000
IC NZ    CH    CH3   HH31    0.0000    0.00  180.00    0.00  0.0000
IC HH31  CH    *CH3  HH32    0.0000    0.00  120.00    0.00  0.0000
IC HH32  CH    *CH3  HH33    0.0000    0.00 -120.00    0.00  0.0000

PRES DKAM       -0.18 ! Patch to create AMide bond between Asp (D) and Lys (K), kevo
DELETE ATOM 1OD2      ! follow with AUTOgenerate ANGLes DIHEdrals command
DELETE ATOM 2HZ2
DELETE ATOM 2HZ3
ATOM 1CB   CT2   -0.18 ! Neutralize CB. This causes total -0.18 charge above.
GROUP
ATOM 1CG   C      0.51 ! from NMA
ATOM 1OD1  O     -0.51
GROUP
ATOM 2NZ   NH1   -0.47 ! From NMA
ATOM 2HZ1  H      0.31
ATOM 2CE   CT2   -0.02 ! Transfered from NMA by summing
ATOM 2HE1  HA2    0.09 ! deleted hydrogen charge into parent.
ATOM 2HE2  HA2    0.09 ! Apply standard charges to now-nonpolar hydrogens.

BOND 1CG   2NZ
IMPR 2NZ   1CG   2CE   2HZ1
IMPR 1CG   1CB   2NZ   1OD1
IC 1CA    1CB    1CG    2NZ      0.0000    0.00  180.00    0.00  0.0000
IC 1CB    2NZ    *1CG   1OD1     0.0000    0.00  180.00    0.00  0.0000
IC 2CD    2CE    2NZ    1CG      0.0000    0.00  180.00    0.00  0.0000
IC 2CE    1CG    *2NZ   2HZ1     0.0000    0.00  180.00    0.00  0.0000
IC 1CB    1CG    2NZ    2CE      0.0000    0.00  180.00    0.00  0.0000


! 2-Aminoisobutyric acid (AIB), compatible with CHARMM36
! by Kenno Vanommeslaeghe (kevo)
! IMPORTANT: depends on stream/toppar_all36_prot_retinol.str

RESI AIBD         0.00 ! 2-Aminoisobutyric acid (AIB) dipeptide, kevo
GROUP
ATOM C1   CT3    -0.27
ATOM H11  HA3     0.09
ATOM H12  HA3     0.09
ATOM H13  HA3     0.09
GROUP
ATOM C2   C       0.51
ATOM O2   O      -0.51
GROUP
ATOM N3   NH1    -0.47
ATOM H3   H       0.31
ATOM C4   CT      0.16
GROUP
ATOM C41  CT3    -0.27
ATOM H411 HA3     0.09
ATOM H412 HA3     0.09
ATOM H413 HA3     0.09
GROUP
ATOM C42  CT3    -0.27 !  H12    H11          H71    H72
ATOM H421 HA3     0.09 !     \  /                \  /
ATOM H422 HA3     0.09 ! H13--C1      H3 O5       C7--H73
ATOM H423 HA3     0.09 !        \     /   \\     /
GROUP                  !         C2--N3    C5--N6
ATOM C5   C       0.51 !        //     \  /     \
ATOM O5   O      -0.51 !       O2       C4       H6
GROUP                  !               /  \
ATOM N6   NH1    -0.47 !      H411--C41    C42--H421
ATOM H6   H       0.31 !           / |      | \
ATOM C7   CT3    -0.11 !       H412 H413  H423 H422
ATOM H71  HA3     0.09
ATOM H72  HA3     0.09
ATOM H73  HA3     0.09

BOND C1  C2   C1  H11  C1  H12  C1  H13  C2  N3   C2  O2
BOND N3  C4   N3  H3   C4  C5   C4  C41  C4  C42  C5  O5
BOND C41 H411 C41 H412 C41 H413 C42 H421 C42 H422 C42 H423
BOND C5  N6   N6  C7   N6  H6   C7  H71  C7  H72  C7  H73
IMPR C2  C1  N3  O2   N3  C2  C4  H3
IMPR C5  C4  N6  O5   N6  C5  C7  H6
CMAP C2  N3  C4  C5   N3  C4  C5  N6
IC    N3   C4   C5   N6   0.0000    0.00   70.00    0.00   0.0000 ! Psi !
IC    C5   C4   N3   C2   0.0000    0.00 -130.00    0.00   0.0000 ! Phi !
IC    C4   N3   C2   C1   0.0000    0.00  180.00    0.00   0.0000 ! Omega(N)
IC    C4   C5   N6   C7   0.0000    0.00  180.00    0.00   0.0000 ! Omega(C)
IC    N3   C5   *C4  C41  0.0000    0.00  120.00    0.00   0.0000
IC    N3   C5   *C4  C42  0.0000    0.00 -120.00    0.00   0.0000
IC    C1   N3   *C2  O2   0.0000    0.00  180.00    0.00   0.0000
IC    C4   N6   *C5  O5   0.0000    0.00  180.00    0.00   0.0000
IC    C2   C4   *N3  H3   0.0000    0.00  180.00    0.00   0.0000
IC    C5   C7   *N6  H6   0.0000    0.00  180.00    0.00   0.0000
IC    N3   C2   C1   H13  0.0000    0.00  180.00    0.00   0.0000
IC    C2   H13  *C1  H11  0.0000    0.00  120.00    0.00   0.0000
IC    C2   H13  *C1  H12  0.0000    0.00 -120.00    0.00   0.0000
IC    C5   N6   C7   H73  0.0000    0.00    0.00    0.00   0.0000
IC    N6   H73  *C7  H71  0.0000    0.00  120.00    0.00   0.0000
IC    N6   H73  *C7  H72  0.0000    0.00 -120.00    0.00   0.0000
IC    N3   C4   C41  H413 0.0000    0.00  180.00    0.00   0.0000
IC    C4   H413 *C41 H411 0.0000    0.00  120.00    0.00   0.0000
IC    C4   H413 *C41 H412 0.0000    0.00 -120.00    0.00   0.0000
IC    N3   C4   C42  H423 0.0000    0.00  180.00    0.00   0.0000
IC    C4   H423 *C42 H421 0.0000    0.00  120.00    0.00   0.0000
IC    C4   H423 *C42 H422 0.0000    0.00 -120.00    0.00   0.0000

RESI AIB          0.00 ! 2-Aminoisobutyric acid (AIB), alpha-methy amino acid, kevo
GROUP
ATOM N    NH1    -0.47
ATOM HN   H       0.31
ATOM CA   CT      0.16
GROUP
ATOM CB1  CT3    -0.27 !         HN  O
ATOM HB11 HA3     0.09 !         |   \\
ATOM HB12 HA3     0.09 !       _-N    C--
ATOM HB13 HA3     0.09 !          \  /
GROUP                  !           CA
ATOM CB2  CT3    -0.27 !          /  \
ATOM HB21 HA3     0.09 ! HB11--CB1    CB2--HB21
ATOM HB22 HA3     0.09 !      / |      | \
ATOM HB23 HA3     0.09 !  HB12 HB13  HB23 HB22
GROUP
ATOM C    C       0.51
ATOM O    O      -0.51
BOND N   HN   N   CA   CA  C    C   +N
BOND CA  CB1  CB1 HB11 CB1 HB12 CB1 HB13
BOND CA  CB2  CB2 HB21 CB2 HB22 CB2 HB23
DOUBLE C O
IMPR N -C CA HN  C CA +N O
CMAP -C  N  CA  C   N  CA  C  +N
DONOR HN N
ACCEPTOR O C
IC -C   CA   *N   HN    1.3551 126.4900  180.0000 115.4200  0.9996
IC -C   N    CA   C     1.3551 126.4900  180.0000 114.4400  1.5390
IC N    CA   C    +N    1.4592 114.4400  180.0000 116.8400  1.3558
IC +N   CA   *C   O     1.3558 116.8400  180.0000 122.5200  1.2297
IC CA   C    +N   +CA   1.5390 116.8400  180.0000 126.7700  1.4613
IC N    C    *CA  CB1   1.4592 114.4400  123.2300 111.0900  1.5461
IC N    C    *CA  CB2   1.4592 114.4400 -123.2300 111.0900  1.5461
IC C    CA   CB1  HB11  1.5390 111.0900  177.2500 109.6000  1.1109
IC HB11 CA   *CB1 HB12  1.1109 109.6000  119.1300 111.0500  1.1119
IC HB11 CA   *CB1 HB13  1.1109 109.6000 -119.5800 111.6100  1.1114
IC C    CA   CB2  HB21  1.5390 111.0900  177.2500 109.6000  1.1109
IC HB21 CA   *CB2 HB22  1.1109 109.6000  119.1300 111.0500  1.1119
IC HB21 CA   *CB2 HB23  1.1109 109.6000 -119.5800 111.6100  1.1114
!PATCH FIRST QCNT LAST CTER

RESI ASPM        -1.00  ! alpha-methyl amino acid, asparate
GROUP
ATOM N    NH1    -0.47  !     |   HB1
ATOM HN   H       0.31  !     |   |
ATOM CA   CT      0.16  !  HN-N   CB1--HB2      
GROUP                   !     |  /|
ATOM CB1  CT3    -0.27  !     | / HB3                            
ATOM HB1  HA3     0.09  !     CA     
ATOM HB2  HA3     0.09  !     | \ HB4    OD1
ATOM HB3  HA3     0.09  !     |  \|     // 
GROUP                   !   O=C   CB2--C     
ATOM CB2  CT2A   -0.28  !     |   |     \ 
ATOM HB4  HA2     0.09  !     |   HB5   OD2(-)
ATOM HB5  HA2     0.09
ATOM CG   CC      0.62
ATOM OD1  OC     -0.76
ATOM OD2  OC     -0.76
GROUP
ATOM C    C       0.51
ATOM O    O      -0.51
BOND CB2 CA  CG CB2  OD2 CG  CB2 HB4  CB2 HB5
BOND N  HN  N  CA   C   CA  C +N
BOND CA CB1  CB1 HB1  CB1 HB2 CB1 HB3
DOUBLE  O   C   CG  OD1
IMPR N   -C CA  HN  C CA +N O
IMPR CG  CB2 OD2 OD1
CMAP -C  N  CA  C   N  CA  C  +N
DONOR HN N
ACCEPTOR OD1 CG
ACCEPTOR OD2 CG
ACCEPTOR O C
IC -C   CA   *N   HN    1.3465 125.3100  180.0000 112.9400  0.9966
IC -C   N    CA   C     1.3465 125.3100  180.0000 105.6300  1.5315
IC N    CA   C    +N    1.4490 105.6300  180.0000 117.0600  1.3478
IC +N   CA   *C   O     1.3478 117.0600  180.0000 120.7100  1.2330
IC CA   C    +N   +CA   1.5315 117.0600  180.0000 125.3900  1.4484
IC N    C    *CA  CB2   1.4490 105.6300  122.3300 114.1000  1.5619
IC N    C    *CA  CB1   1.4490 105.6300 -116.4000 106.7700  1.0841
IC C    CA   CB1  HB1   1.4504 111.4700  120.0000 108.9900  1.1135
IC HB1  CA   *CB1 HB2   1.5435 115.7600  120.4800 107.1100  1.1146 
IC HB1  CA   *CB1 HB3   1.5435 115.7600 -124.4800 108.9900  1.1131 
IC N    CA   CB2  CG    1.4490 111.1000  180.0000 112.6000  1.5218
IC CG   CA   *CB2 HB4   1.5218 112.6000  119.2200 109.2300  1.1086
IC CG   CA   *CB2 HB5   1.5218 112.6000 -121.6100 110.6400  1.1080
IC CA   CB2  CG   OD1   1.5619 112.6000  180.0000 117.9900  1.2565
IC OD1  CB2  *CG  OD2   1.2565 117.9900 -170.2300 117.7000  1.2541

RESI LEM          0.00  ! alpha-methyl amino acid, leucine
GROUP
ATOM N    NH1    -0.47  !     |   HB1 
ATOM HN   H       0.31  !     |   |
ATOM CA   CT      0.16  !  HN-N   CB1--HB2
GROUP                   !     |  /|      
ATOM CB1  CT3    -0.27  !     | / HB3   HD11 HD12
ATOM HB1  HA3     0.09  !     CA         |  /
ATOM HB2  HA3     0.09  !     | \ HB4    CD1--HD13
ATOM HB3  HA3     0.09  !     |  \|     /
GROUP                   !    O=C  CB2--CG-HG    
ATOM CB2  CT2    -0.18  !     |   |     \      
ATOM HB4  HA2     0.09  !     |   HB5    CD2--HD23    
ATOM HB5  HA2     0.09  !                |  \
GROUP                   !              HD21  HD22
ATOM CG  CT1     -0.09
ATOM HG  HA1      0.09
GROUP
ATOM CD1  CT3    -0.27
ATOM HD11 HA3     0.09                       
ATOM HD12 HA3     0.09
ATOM HD13 HA3     0.09
GROUP
ATOM CD2  CT3    -0.27
ATOM HD21 HA3     0.09
ATOM HD22 HA3     0.09
ATOM HD23 HA3     0.09
GROUP
ATOM C    C       0.51
ATOM O    O      -0.51
BOND CB1 CA   CG  CB2  CD1 CG   CD2 CG
BOND N   HN   N   CA    C   CA   C +N
BOND CA  CB2  CB2 HB4  CB2 HB5  CG  HG   CD1 HD11 CB1 HB1 CB1 HB2 CB1 HB3
BOND CD1 HD12 CD1 HD13 CD2 HD21 CD2 HD22 CD2 HD23 
DOUBLE   O   C
IMPR N -C CA HN  C CA +N O
CMAP -C  N  CA  C   N  CA  C  +N
DONOR HN N
ACCEPTOR O C
IC -C   CA   *N   HN    1.3474 124.3100  180.0000 114.2600  0.9979
IC -C   N    CA   C     1.3474 124.3100  180.0000 106.0500  1.5184
IC N    CA   C    +N    1.4508 106.0500  180.0000 117.9300  1.3463
IC +N   CA   *C   O     1.3463 117.9300  180.0000 120.5600  1.2299
IC CA   C    +N   +CA   1.5184 117.9300  180.0000 124.2600  1.4467
IC N    C    *CA  CB1   1.4508 106.0500 -121.5200 112.1200  1.5543
IC N    C    *CA  CB2   1.4508 106.0500  116.5000 107.5700  1.0824
IC N    CA   CB2  CG    1.4508 111.1900  180.0000 117.4600  1.5472
IC CG   CA   *CB2 HB4   1.5472 117.4600  120.9800 107.1700  1.1145
IC CG   CA   *CB2 HB5   1.5472 117.4600 -124.6700 108.9800  1.1126 
IC C    CA   CB1  HB1   1.5390 111.0900  177.2500 109.6000  1.1109
IC HB1  CA   *CB1 HB2   1.1109 109.6000  119.1300 111.0500  1.1119
IC HB1  CA   *CB1 HB3   1.1109 109.6000 -119.5800 111.6100  1.1114
IC CA   CB2  CG   CD1   1.5543 117.4600  180.0000 110.4800  1.5361
IC CD1  CB2  *CG  CD2   1.5361 110.4800  120.0000 112.5700  1.5360
IC CD1  CD2  *CG  HG    1.5361 110.2600  120.0000 108.0200  1.1168
IC CB2  CG   CD1  HD11  1.5472 110.4800  177.3300 110.5400  1.1111
IC HD11 CG   *CD1 HD12  1.1111 110.5400  119.9600 110.6200  1.1112
IC HD11 CG   *CD1 HD13  1.1111 110.5400 -119.8500 110.6900  1.1108
IC CB2  CG   CD2  HD21  1.5472 112.5700  178.9600 110.3200  1.1116
IC HD21 CG   *CD2 HD22  1.1116 110.3200  119.7100 111.6900  1.1086
IC HD21 CG   *CD2 HD23  1.1116 110.3200 -119.6100 110.4900  1.1115

RESI LYM          1.00  !  alpha-methyl amino acid, lysine
GROUP                   !     |      HB1
ATOM N    NH1    -0.47  !     |     /
ATOM HN   H       0.31  !     N   CB1--HB2
ATOM CA   CT      0.16  !     |  / \
GROUP                   !     | /   HB3
ATOM CB1  CT3    -0.27  !     CA   
ATOM HB1  HA3     0.09  !     | \  HB4 HG1 HD1 HE1    HZ1
ATOM HB2  HA3     0.09  !     |  \ |   |   |   |     /
ATOM HB3  HA3     0.09  !   O=C   CB2--CG--CD--CE--NZ--HZ2
GROUP                   !     |    |   |   |   |     \
ATOM CB2  CT2    -0.18  !     |    HB5 HG2 HD2 HE2    HZ3
ATOM HB4  HA2     0.09
ATOM HB5  HA2     0.09
GROUP
ATOM CG   CT2    -0.18
ATOM HG1  HA2     0.09
ATOM HG2  HA2     0.09
GROUP
ATOM CD   CT2    -0.18
ATOM HD1  HA2     0.09
ATOM HD2  HA2     0.09
GROUP
ATOM CE   CT2     0.21
ATOM HE1  HA2     0.05
ATOM HE2  HA2     0.05
ATOM NZ   NH3    -0.30
ATOM HZ1  HC      0.33
ATOM HZ2  HC      0.33
ATOM HZ3  HC      0.33
GROUP
ATOM C    C       0.51
ATOM O    O      -0.51 
BOND CB2 CA  CG CB2 CD CG    CE CD   NZ CE
BOND N  HN   N  CA   C  CA
BOND C  +N   CA CB1  CB1 HB1 CB1 HB2 CB1 HB3 CB2 HB4 CB2 HB5 CG HG1 
BOND CG HG2  CD HD1  CD HD2  CE HE1  CE HE2  
DOUBLE   O  C
BOND NZ HZ1  NZ HZ2  NZ HZ3
IMPR N -C CA HN  C CA +N O
CMAP -C  N  CA  C   N  CA  C  +N
DONOR HN N
DONOR HZ1 NZ
DONOR HZ2 NZ
DONOR HZ3 NZ
ACCEPTOR O C
IC -C   CA   *N   HN    1.3482 123.5700  180.0000 115.1100  0.9988
IC -C   N    CA   C     1.3482 123.5700  180.0000 107.2900  1.5187
IC N    CA   C    +N    1.4504 107.2900  180.0000 117.2700  1.3478
IC +N   CA   *C   O     1.3478 117.2700  180.0000 120.7900  1.2277
IC CA   C    +N   +CA   1.5187 117.2700  180.0000 124.9100  1.4487
IC N    C    *CA  CB1   1.4504 107.2900 -122.2300 111.3600  1.5568
IC N    C    *CA  CB2   1.4504 107.2900  116.8800 107.3600  1.0833
IC N    CA   CB2  CG    1.4504 111.4700  180.0000 115.7600  1.5435
IC CG   CA   *CB2 HB4   1.5435 115.7600  120.9000 107.1100  1.1146
IC CG   CA   *CB2 HB5   1.5435 115.7600 -124.4800 108.9900  1.1131
IC C    CA   CB1  HB1   1.4504 111.4700  180.0000 108.9900  1.1135
IC CB2  CA   *CB1 HB2   1.5435 115.7600  120.4800 107.1100  1.1146 
IC CB2  CA   *CB1 HB3   1.5435 115.7600 -124.4800 108.9900  1.1131 
IC CA   CB2  CG   CD    1.5568 115.7600  180.0000 113.2800  1.5397
IC CD   CB2  *CG  HG1   1.5397 113.2800  120.7400 109.1000  1.1138
IC CD   CB2  *CG  HG2   1.5397 113.2800 -122.3400 108.9900  1.1143
IC CB2  CG   CD   CE    1.5435 113.2800  180.0000 112.3300  1.5350
IC CE   CG   *CD  HD1   1.5350 112.3300  122.2500 108.4100  1.1141
IC CE   CG   *CD  HD2   1.5350 112.3300 -121.5900 108.1300  1.1146
IC CG   CD   CE   NZ    1.5397 112.3300  180.0000 110.4600  1.4604
IC NZ   CD   *CE  HE1   1.4604 110.4600  119.9100 110.5100  1.1128
IC NZ   CD   *CE  HE2   1.4604 110.4600 -120.0200 110.5700  1.1123
IC CD   CE   NZ   HZ1   1.5350 110.4600  179.9200 110.0200  1.0404
IC HZ1  CE   *NZ  HZ2   1.0404 110.0200  120.2700 109.5000  1.0402
IC HZ1  CE   *NZ  HZ3   1.0404 110.0200 -120.1300 109.4000  1.0401

PRES QCNT         1.00 ! Quaternary C N-terminus (AIB,...), kevo
GROUP                  ! use in generate statement
ATOM N    NH3    -0.30 !   R     HT1
ATOM HT1  HC      0.33 !   | (+)/
ATOM HT2  HC      0.33 ! --CA--N--HT2
ATOM HT3  HC      0.33 !   |    \
ATOM CA   CT      0.31 !   R'    HT3
DELETE ATOM HN   
BOND HT1 N HT2 N HT3 N   
DONOR HT1 N   
DONOR HT2 N   
DONOR HT3 N   
IC HT1  N    CA   C     0.0000  0.0000  180.0000  0.0000  0.0000
IC HT2  CA   *N   HT1   0.0000  0.0000  120.0000  0.0000  0.0000
IC HT3  CA   *N   HT2   0.0000  0.0000  120.0000  0.0000  0.0000

PRES K7CS         0.32 ! K (lysine) to 7-Carbon Staple
DELETE ATOM 1HA        ! ^             ^ ^      ^
DELETE ATOM 1NZ
!DELETE ATOM 1HZ1 ! CHARMM doesn't like creating atoms with the same
!DELETE ATOM 1HZ2 ! name as deleted ones, so we transmute them instead.
DELETE ATOM 1HZ3
DELETE ATOM 2HA
DELETE ATOM 2NZ
!DELETE ATOM 2HZ1
!DELETE ATOM 2HZ2
DELETE ATOM 2HZ3
ATOM 1CA   CT     0.16 ! sum deleted hydrogen charge into parent. This
ATOM 2CA   CT     0.16 ! is the source of the total +0.32 charge above.
GROUP
ATOM 1CB'  CT3   -0.27
ATOM 1HB1' HA3    0.09
ATOM 1HB2' HA3    0.09
ATOM 1HB3' HA3    0.09
GROUP                  ! adjusts charges
ATOM 1CE   CT2   -0.18
ATOM 1HE1  HA2    0.09
ATOM 1HE2  HA2    0.09
GROUP
ATOM 1CZ   CT2   -0.18
ATOM 1HZ1  HA2    0.09
ATOM 1HZ2  HA2    0.09
GROUP
ATOM 1CH   CC1A  -0.15
ATOM 1HH   HE1    0.15
GROUP
ATOM 2CB'  CT3   -0.27
ATOM 2HB1' HA3    0.09
ATOM 2HB2' HA3    0.09
ATOM 2HB3' HA3    0.09
GROUP                  ! adjusts charges
ATOM 2CE   CT2   -0.18
ATOM 2HE1  HA2    0.09
ATOM 2HE2  HA2    0.09
GROUP
ATOM 2CZ   CT2   -0.18
ATOM 2HZ1  HA2    0.09
ATOM 2HZ2  HA2    0.09
GROUP
ATOM 2CH   CC1A  -0.15
ATOM 2HH   HE1    0.15

BOND 1CA   1CB'   1CB'  1HB1'  1CB'  1HB2'  1CB'  1HB3'
BOND 1CE   1CZ    1CZ   1HZ1   1CZ   1HZ2   1CZ   1CH    1CH   1HH
BOND 2CA   2CB'   2CB'  2HB1'  2CB'  2HB2'  2CB'  2HB3'
BOND 2CE   2CZ    2CZ   2HZ1   2CZ   2HZ2   2CZ   2CH    2CH   2HH
BOND 1CH   2CH
IC 1N     1C     *1CA   1CB'     0.0000    0.00 -120.00    0.00  0.0000 ! do not change
IC 1N     1CA    1CB'   1HB3'    0.0000    0.00  180.00    0.00  0.0000
IC 1CA    1HB3'  *1CB'  1HB1'    0.0000    0.00  120.00    0.00  0.0000
IC 1CA    1HB3'  *1CB'  1HB2'    0.0000    0.00 -120.00    0.00  0.0000
IC 1CG    1CD    1CE    1CZ      0.0000    0.00  180.00    0.00  0.0000
IC 1CD    1CZ    *1CE   1HE1     0.0000    0.00  120.00    0.00  0.0000
IC 1CD    1CZ    *1CE   1HE2     0.0000    0.00 -120.00    0.00  0.0000
IC 1CD    1CE    1CZ    1CH      0.0000    0.00  180.00    0.00  0.0000
IC 1CE    1CH    *1CZ   1HZ1     0.0000    0.00  120.00    0.00  0.0000
IC 1CE    1CH    *1CZ   1HZ2     0.0000    0.00 -120.00    0.00  0.0000
IC 1CE    1CZ    1CH    2CH      0.0000    0.00  180.00    0.00  0.0000
IC 1CZ    2CH    *1CH   1HH      0.0000    0.00  180.00    0.00  0.0000
IC 2N     2C     *2CA   2CB'     0.0000    0.00 -120.00    0.00  0.0000 ! do not change
IC 2N     2CA    2CB'   2HB3'    0.0000    0.00  180.00    0.00  0.0000
IC 2CA    2HB3'  *2CB'  2HB1'    0.0000    0.00  120.00    0.00  0.0000
IC 2CA    2HB3'  *2CB'  2HB2'    0.0000    0.00 -120.00    0.00  0.0000
IC 2CG    2CD    2CE    2CZ      0.0000    0.00  180.00    0.00  0.0000
IC 2CD    2CZ    *2CE   2HE1     0.0000    0.00  120.00    0.00  0.0000
IC 2CD    2CZ    *2CE   2HE2     0.0000    0.00 -120.00    0.00  0.0000
IC 2CD    2CE    2CZ    2CH      0.0000    0.00  180.00    0.00  0.0000
IC 2CE    2CH    *2CZ   2HZ1     0.0000    0.00  120.00    0.00  0.0000
IC 2CE    2CH    *2CZ   2HZ2     0.0000    0.00 -120.00    0.00  0.0000
IC 2CE    2CZ    2CH    1CH      0.0000    0.00  180.00    0.00  0.0000
IC 2CZ    1CH    *2CH   2HH      0.0000    0.00  180.00    0.00  0.0000
IC 1CZ    1CH    2CH    2CZ      0.0000    0.00  180.00    0.00  0.0000 ! trans

!toppar_nmgly
! N-Methylated Glycine, compatible with CHARMM36
! Kenno Vanommeslaeghe (kevo) based on DMA by Wenbo Yu (xxwy)

RESI NMGLYD       0.00 ! N-methylglycine dipeptide, kevo
GROUP
ATOM C1   CT3    -0.19
ATOM H11  HA3     0.09
ATOM H12  HA3     0.09
ATOM H13  HA3     0.09
ATOM C2   C       0.43
ATOM O2   O      -0.52
ATOM N3   N      -0.35
ATOM C3   CT3    -0.09 !         H32  H33
ATOM H31  HA3     0.09 !           \  /
ATOM H32  HA3     0.09 !   H11 H31--C3    O5    H71
ATOM H33  HA3     0.09 !     \      |     ||    |
ATOM C4   CT2     0.08 ! H12--C1    N3    C5    C7--H72
ATOM H41  HB2     0.09 !     /  \  /  \  /  \  /  \
ATOM H42  HB2     0.09 !   H13   C2    C4    N6    H73
ATOM C5   C       0.43 !         ||   /  \   |
ATOM O5   O      -0.52 !         O2 H41  H42 C6--H63
ATOM N6   N      -0.35 !                    /  \
ATOM C6   CT3    -0.09 !                  H61  H62
ATOM H61  HA3     0.09
ATOM H62  HA3     0.09
ATOM H63  HA3     0.09
ATOM C7   CT3    -0.09
ATOM H71  HA3     0.09
ATOM H72  HA3     0.09
ATOM H73  HA3     0.09

BOND C1  C2   C1  H11  C1  H12  C1  H13  C2  N3   C2  O2
BOND N3  C4   N3  C3   C3  H31  C3  H32  C3  H33  C4  C5
BOND C4  H41  C4  H42  C5  O5   C5  N6   N6  C7   N6  C6
BOND C6  H61  C6  H62  C6  H63  C7  H71  C7  H72  C7  H73
IMPR C2  C1  N3  O2
IMPR C5  C4  N6  O5
CMAP C2  N3  C4  C5   N3  C4  C5  N6
IC    N3   C4   C5   N6   0.0000    0.00   70.00    0.00   0.0000 ! Psi !
IC    C5   C4   N3   C2   0.0000    0.00 -130.00    0.00   0.0000 ! Phi !
IC    C4   N3   C2   C1   0.0000    0.00  180.00    0.00   0.0000 ! Omega(N)
IC    C4   C5   N6   C7   0.0000    0.00  180.00    0.00   0.0000 ! Omega(C)
IC    C2   C4   *N3  C3   0.0000    0.00  180.00    0.00   0.0000 ! OOP(left)
IC    C5   C7   *N6  C6   0.0000    0.00  180.00    0.00   0.0000 ! OOP(right)
IC    N3   C2   C1   H13  0.0000    0.00  180.00    0.00   0.0000
IC    C2   H13  *C1  H11  0.0000    0.00  120.00    0.00   0.0000
IC    C2   H13  *C1  H12  0.0000    0.00 -120.00    0.00   0.0000
IC    C1   N3   *C2  O2   0.0000    0.00  180.00    0.00   0.0000
IC    C4   N3   C3   H33  0.0000    0.00  -90.00    0.00   0.0000
IC    N3   H33  *C3  H31  0.0000    0.00  120.00    0.00   0.0000
IC    N3   H33  *C3  H32  0.0000    0.00 -120.00    0.00   0.0000
IC    N3   C5   *C4  H41  0.0000    0.00  120.00    0.00   0.0000
IC    N3   C5   *C4  H42  0.0000    0.00 -120.00    0.00   0.0000
IC    C4   N6   *C5  O5   0.0000    0.00  180.00    0.00   0.0000
IC    C5   N6   C6   H63  0.0000    0.00   90.00    0.00   0.0000 ! 104.2
IC    N6   H63  *C6  H61  0.0000    0.00  120.00    0.00   0.0000
IC    N6   H63  *C6  H62  0.0000    0.00 -120.00    0.00   0.0000
IC    C5   N6   C7   H73  0.0000    0.00    0.00    0.00   0.0000 !  13.5
IC    N6   H73  *C7  H71  0.0000    0.00  120.00    0.00   0.0000
IC    N6   H73  *C7  H72  0.0000    0.00 -120.00    0.00   0.0000

RESI MGY          0.00 ! N-methylglycine, kevo
                       ! Currently only of utility for polyglycine with 
                       ! AMGY and DMCT termini
GROUP
ATOM N    N      -0.35 !   HN2  HN3
ATOM CN   CT3    -0.09 !     \  /
ATOM HN1  HA3     0.09 ! HN1--CN   O
ATOM HN2  HA3     0.09 !      |    ||
ATOM HN3  HA3     0.09 !      N    C
ATOM CA   CT2     0.08 !     / \  / \
ATOM HA1  HB2     0.09 !        CA
ATOM HA2  HB2     0.09 !       /  \
ATOM C    C       0.43 !     HA1  HA2
ATOM O    O      -0.52

BOND -C  N    N   CN   CN  HN1  CN  HN2  CN  HN3
BOND N   CA   CA  C    CA  HA1  CA  HA2  C   +N
DOUBLE C O
IMPR C   CA  +N  O
CMAP -C  N   CA  C    N   CA  C   +N
ACCEPTOR O C
IC    N    CA   C    +N   0.0000    0.00   70.00    0.00   0.0000 ! Psi !
IC    C    CA   N    -C   0.0000    0.00 -130.00    0.00   0.0000 ! Phi !
IC    CA   C    +N   +CA  0.0000    0.00  180.00    0.00   0.0000 ! Omega(C)
IC    -C   CA   *N   CN   0.0000    0.00  180.00    0.00   0.0000 ! OOP(left)
IC    CA   N    CN   HN3  0.0000    0.00  -90.00    0.00   0.0000
IC    N    HN3  *CN  HN1  0.0000    0.00  120.00    0.00   0.0000
IC    N    HN3  *CN  HN2  0.0000    0.00 -120.00    0.00   0.0000
IC    N    C    *CA  HA1  0.0000    0.00  120.00    0.00   0.0000
IC    N    C    *CA  HA2  0.0000    0.00 -120.00    0.00   0.0000
IC    CA   +N   *C   O    0.0000    0.00  180.00    0.00   0.0000
PATCH FIRST AMGY LAST DMCT

PRES AMGY        -0.01 ! acetylated N-terminus for N-methylglycine, kevo
ATOM CAY  CT3    -0.19 ! do NOT use to create dipeptides; see NMGLYD
ATOM HY1  HA3     0.09 !      HY1
ATOM HY2  HA3     0.09 !       |     /
ATOM HY3  HA3     0.09 ! HY2--CAY--CY
ATOM CY   C       0.43 !       |    \\
ATOM OY   O      -0.52 !      HY3    OY

BOND CAY CY   CAY HY1  CAY HY2  CAY HY3  CY  N
DOUBLE CY OY
IMPR CY  CAY N   OY
CMAP CY  N   CA  C    N   CA  C   +N
ACCEPTOR OY CY
IC    C    CA   N    CY   0.0000    0.00 -130.00    0.00   0.0000 ! Phi !
IC    CA   N    CY   CAY  0.0000    0.00  180.00    0.00   0.0000 ! Omega(N)
IC    CY   CA   *N   CN   0.0000    0.00  180.00    0.00   0.0000 ! OOP(left)
IC    N    CY   CAY  HY3  0.0000    0.00  180.00    0.00   0.0000
IC    CY   HY3  *CAY HY1  0.0000    0.00  120.00    0.00   0.0000
IC    CY   HY3  *CAY HY2  0.0000    0.00 -120.00    0.00   0.0000
IC    CAY  N    *CY  OY   0.0000    0.00  180.00    0.00   0.0000

PRES DMCT         0.01 ! dimethylamine C-terminus for N-methylglycine, kevo
ATOM NT   N      -0.35 !       HT1
ATOM CNT  CT3    -0.09 !       |
ATOM H91  HA3     0.09 !       CAT--HT2
ATOM H92  HA3     0.09 !   \  /  \
ATOM H93  HA3     0.09 !    NT    HT3
ATOM CAT  CT3    -0.09 !    |
ATOM HT1  HA3     0.09 !    CNT--H93
ATOM HT2  HA3     0.09 !   /  \
ATOM HT3  HA3     0.09 ! H91  H92

BOND C   NT   NT  CAT  CAT HT1  CAT HT2  CAT HT3
BOND NT  CNT  CNT H91  CNT H92  CNT H93
IMPR C   CA  NT  O 
CMAP -C  N   CA  C    N   CA  C   NT
IC    N    CA   C    NT   0.0000    0.00   70.00    0.00   0.0000 ! Psi !
IC    CA   C    NT   CAT  0.0000    0.00  180.00    0.00   0.0000 ! Omega(C)
IC    C    CAT  *NT  CNT  0.0000    0.00  180.00    0.00   0.0000 ! OOP(right)
IC    CA   NT   *C   O    0.0000    0.00  180.00    0.00   0.0000
IC    C    NT   CNT  H93  0.0000    0.00   90.00    0.00   0.0000 ! 104.2
IC    NT   H93  *CNT H91  0.0000    0.00  120.00    0.00   0.0000
IC    NT   H93  *CNT H92  0.0000    0.00 -120.00    0.00   0.0000
IC    C    NT   CAT  HT3  0.0000    0.00    0.00    0.00   0.0000 !  13.5
IC    NT   HT3  *CAT HT1  0.0000    0.00  120.00    0.00   0.0000
IC    NT   HT3  *CAT HT2  0.0000    0.00 -120.00    0.00   0.0000

! Link lysine and histidine (HSE) with a triazole staple
!
! follow with AUTOgenerate ANGLes DIHEdrals command
PRES KHTZ        -0.10 ! K (lysine) to HSE (histidine) TriaZole staple, kevo
DELETE ATOM 1NZ        ! previous line: HSE CB-H2 has a +0.10 charge...
DELETE ATOM 1HZ1
DELETE ATOM 1HZ2
DELETE ATOM 1HZ3
DELETE ATOM 2CE1
DELETE ATOM 2HE1
DELETE ATOM 2HE2
DELETE IMPR 2CD2 2CG  2NE2 2HD2
DELETE IMPR 2CD2 2NE2 2CG  2HD2
ATOM 1CE   CT2      0.11 ! net charge from TRZ3 H5
ATOM 1HE1  HA2      0.09
ATOM 1HE2  HA2      0.09
! transmute prot indole to TRZ3 from CGenFF
ATOM 2CG   CG2R51   0.26 ! TRZ3 C2 slightly polar ==> sum H into parent, then substact HSE CB-H2
ATOM 2ND1  NG2R50  -0.41 ! TRZ3 N3
ATOM 2CD2  CG2R51  -0.35 ! TRZ3 C1
ATOM 2HD2  HGR52    0.20 ! TRZ3 H1
ATOM 2NE1  NG2R50  -0.37 ! TRZ3 N4
ATOM 2NE2  NG2R51   0.28 ! TRZ3 N5 polar ==> sum H into substituent

! establish link and repair damage done by deleting 2CE1
BOND 1CE   2NE2   2NE2  2NE1   2NE1  2ND1
! no new impropers because the ring is CGenFF
IC 1CG    1CD    1CE    2NE2     0.0000    0.00  180.00    0.00  0.0000
IC 1CD    2NE2   *1CE   1HE1     0.0000    0.00  120.00    0.00  0.0000
IC 1CD    2NE2   *1CE   1HE2     0.0000    0.00 -120.00    0.00  0.0000
IC 2CB    2CG    2ND1   2NE1     0.0000    0.00  180.00    0.00  0.0000
IC 2CD2   2NE1   *2NE2  1CE      0.0000    0.00  180.00    0.00  0.0000
IC 1CD    1CE     2NE2  2CD2     0.0000    0.00   90.00    0.00  0.0000

!Patches to create covalent bonds to from Cys or His to Zn2+
!Zn-Cys and Zn-His equilibrium parameters based on PDB survey by Lei Fang, 2015
!of 180+ structures in the PDB.
!FCs are estimates to allow for flexibility of the artificial bonds/angles

PRES CSN         -1.00 ! patch for anionic Cys: identical to patch CYSD in top_all36_prot.rtf
                       ! use in a patch statement
                       ! Doesn't require AUTOgenerate
!delete atom and reassign charges
DELETE ATOM HG1
GROUP
ATOM CB   CS     -0.38
ATOM HB1  HA2     0.09
ATOM HB2  HA2     0.09
ATOM SG   SS     -0.80

!S-Zn distances in SIRT3 xtal: 2.37, 2.32, 2.31, 2.21
PRES ZN_C         0.00 ! patch to covalently link anionic Cys to Zn
                       ! Patch is 1-Cys and 2-Zn
! Use AUTOgenerate ANGLes DIHEdrals after invoking the patch to create 
! the angles and dihedrals.  The angle and dihedral parameter force constants
! are set below.  Currently, there are angles parameters being used, but the
! diherdral force constants are set to zero.
BOND 1SG 2ZN

PRES ZNHD         0.00 ! patch to covalently link HSD to Zn
                       ! Patch is 1-HSD and 2-Zn
BOND 1NE2 2ZN

PRES ZNHE         0.00 ! patch to covalently link HSE to Zn
                       ! Patch is 1-Hse and 2-Zn
BOND 1ND1 2ZN

!Following is an example to create covalent bonds between 4 Cys residues and
!a Zn ion.  The Cys residues are initially converted to the anionic ionization
!state and then the bonds to the zn are created followed by autogenerate

!Need to patch Cys 256, 259, 280, 283 to make them anionic
!as required to be ligands of the Zn+2
!patch csn proa 256 setup warn
!patch csn proa 259 setup warn
!patch csn proa 280 setup warn
!patch csn proa 283 setup warn

!Patch to create covalent bond between Cys residues and Zn
!patch zn_c proa 256 hetc 405 setup warn
!patch zn_c proa 259 hetc 405 setup warn
!patch zn_c proa 280 hetc 405 setup warn
!patch zn_c proa 283 hetc 405 setup warn

!Patch to create covalent bond between Hse residues and Zn
!patch znhe proa 179 heta 301 setup warn

!Following is important
!autogenerate angles dihedrals

RESI HYP           0.00 ! hydroxyproline
!
!Note: there is a conflict with parameters containing the CP2/OH1 atom types
!in carb/toppar_all36_carb_imlab.str
!
!Domene, C., Jorgensen, C., Vanommeslaeghe, K., Schofield, C.,
!MacKerell, A.D., Jr., “Quantifying the binding interaction between the
!hypoxia-inducible transcription factor and the von Hippel Lindau
!suppressor,” Journal of Chemical Theory and Computation, In Press,
!2015, DOI: 10.1021/acs.jctc.5b00411
!
GROUP                   !       HD1 HD2
ATOM N     N     -0.29  !     |   \ /
ATOM CD    CP3    0.00  !     N---CD   HG
ATOM HD1   HA2    0.09  !     |    \   /
ATOM HD2   HA2    0.09  !     |     CG
ATOM CA    CP1    0.02  !     |    /  \
ATOM HA    HB1    0.09  !  HA-CA--CB  OE-HE
GROUP                   !     |   / \
ATOM CB    CP2   -0.18  !     | HB1 HB2
ATOM HB1   HA2    0.09  !   0=C
ATOM HB2   HA2    0.09  !     |
GROUP
ATOM CG    CP2    0.14  !note use of CP2
ATOM HG    HA1    0.09
ATOM OE    OH1   -0.66
ATOM HE    H      0.43
GROUP
ATOM C     C      0.51
ATOM O     O     -0.51
BOND C  CA  C   +N
BOND N  CA
BOND CA CB
BOND CG CB
BOND CG CD
BOND CD N
BOND HA CA
BOND CG HG
BOND CG OE
BOND OE HE
BOND CD HD1
BOND CD HD2
BOND CB HB1
BOND CB HB2
DOUBLE   O  C
IMPR N -C CA CD
IMPR C CA +N O
CMAP -C  N  CA  C   N  CA  C  +N
ACCEPTOR O C
IC -C   CA   *N   CD    1.3366 122.9400  178.5100 112.7500  1.4624
IC -C   N    CA   C     1.3366 122.9400  -76.1200 110.8600  1.5399
IC N    CA   C    +N    1.4585 110.8600  180.0000 114.7500  1.3569
IC +N   CA   *C   O     1.3569 114.7500  177.1500 120.4600  1.2316
IC CA   C    +N   +CA   1.5399 116.1200  180.0000 124.8900  1.4517
IC N    C    *CA  CB    1.4585 110.8600  113.7400 111.7400  1.5399
IC N    C    *CA  HA    1.4585 110.8600 -122.4000 109.0900  1.0837
IC N    CA   CB   CG    1.4585 102.5600   31.6100 104.3900  1.5322
IC CA   CG   *CB  HB1   0.00     0.00    120.00     0.00    0.00
IC CA   CG   *CB  HB2   0.00     0.00    240.00     0.00    0.00
IC CA   CB   CG   CD    1.5399 104.3900  -34.5900 103.2100  1.5317
IC CA   CB   CG   HG    1.5399 104.3900 -156.7200 112.9500  1.1077
IC CA   CB   CG   OE    1.5399 104.3900   81.2600 109.2200  1.1143
IC CB   CG   OE   HE    0.00     0.00    240.00     0.00    0.00
IC CB   CG   CD   HD1   1.5322 103.2100  -93.5500 110.0300  1.1137
IC CB   CG   CD   HD2   1.5322 103.2100  144.5200 110.0000  1.1144
PATCHING FIRS PROP

RESI HIC          0.00  ! neutral methylated His, methyl on NE2
! charges from CGenFF 2.1.0 based on dimethylimidazole
GROUP   
ATOM N    NH1    -0.47  !     |                 HE1
ATOM HN   H       0.31  !  HN-N             __  /
ATOM CA   CT1     0.07  !     |   HB1    ND1--CE1
ATOM HA   HB1     0.09  !     |   |     /      |
GROUP                   !  HA-CA--CB--CG       |
ATOM CB   CT2    -0.08  !     |   |     \\     |
ATOM HB1  HA2     0.09  !     |   HB2    CD2--NE2
ATOM HB2  HA2     0.09  !   O=C           |     \
ATOM ND1  NR2    -0.70  !     |          HD2    CZ--HZ3
ATOM CG   CPH1    0.22  !                      /  \
ATOM CE1  CPH2    0.25  !                    HZ1 HZ2
ATOM HE1  HR1     0.13
GROUP                   !original CGenFF charges: adjusted for group
ATOM NE2  NR1     0.02  ! 0.021
ATOM CZ   CT3    -0.23  !-0.226
ATOM HZ1  HA3     0.09
ATOM HZ2  HA3     0.09
ATOM HZ3  HA3     0.09
ATOM CD2  CPH1   -0.15  !-0.150
ATOM HD2  HR3     0.09  ! 0.099
GROUP   
ATOM C    C       0.51
ATOM O    O      -0.51
BOND CB  CA   CG  CB   ND1 CG     
BOND NE2 CD2  N   HN   N   CA      
BOND C   CA   C   +N   NE2 CE1  CA  HA   CB HB1   
BOND CB  HB2  NE2 CZ   CD2 HD2  CE1 HE1 
BOND CZ  HZ1  CZ  HZ2  CZ  HZ3
DOUBLE   O   C   CD2 CG   CE1 ND1
!IMPR NE2 CD2 CE1 HE2  CD2 CG  NE2 HD2  CE1 ND1 NE2 HE1   
!IMPR NE2 CE1 CD2 HE2  CD2 NE2 CG  HD2  CE1 NE2 ND1 HE1   
IMPR CD2 CG  NE2 HD2  CE1 ND1 NE2 HE1   
IMPR CD2 NE2 CG  HD2  CE1 NE2 ND1 HE1   
IMPR N   -C  CA  HN   C   CA  +N  O   
CMAP -C  N  CA  C   N  CA  C  +N
DONOR HN N   
!DONOR HE2 NE2   
ACCEPTOR ND1   
ACCEPTOR O C   
IC -C   CA   *N   HN    1.3472 124.1600  180.0000 114.3600  0.9991
IC -C   N    CA   C     1.3472 124.1600  180.0000 106.4300  1.5166
IC N    CA   C    +N    1.4532 106.4300  180.0000 116.9700  1.3446
IC +N   CA   *C   O     1.3446 116.9700  180.0000 120.6800  1.2290
IC CA   C    +N   +CA   1.5166 116.9700  180.0000 124.9500  1.4505
IC N    C    *CA  CB    1.4532 106.4300  123.5200 111.6700  1.5578
IC N    C    *CA  HA    1.4532 106.4300 -116.4900 107.0800  1.0833
IC N    CA   CB   CG    1.4532 112.8200  180.0000 116.9400  1.5109
IC CG   CA   *CB  HB1   1.5109 116.9400  119.8000 107.9100  1.1114
IC CG   CA   *CB  HB2   1.5109 116.9400 -124.0400 109.5000  1.1101
IC CA   CB   CG   ND1   1.5578 116.9400   90.0000 120.1700  1.3859
IC ND1  CB   *CG  CD2   1.3859 120.1700 -178.2600 129.7100  1.3596
IC CB   CG   ND1  CE1   1.5109 120.1700 -179.2000 105.2000  1.3170
IC CB   CG   CD2  NE2   1.5109 129.7100  178.6600 105.8000  1.3782
IC NE2  ND1  *CE1 HE1   1.3539 111.7600  179.6900 124.5800  1.0929
IC CE1  CD2  *NE2 CZ    1.3587 106.7200 -176.9400 126.3100  1.4597
IC NE2  CG   *CD2 HD2   1.3782 105.8000 -179.3500 129.8900  1.0800
IC CD2  NE2  CZ   HZ1   1.3738 126.3100 -126.8400 111.2400  1.1093
IC HZ1  NE2  *CZ  HZ2   1.1093 111.2400  121.7400 110.8500  1.1100
IC HZ1  NE2  *CZ  HZ3   1.1093 111.2400 -119.8700 108.7600  1.1140

PRES MHSE         0.00  ! patch to create neutral methylhistidine
                        ! Apply to residue HSE
DELETE ATOM HE2
GROUP                   !original CGenFF charges: adjusted for group
ATOM NE2  NR1     0.02  ! 0.021
ATOM CZ   CT3    -0.23  !-0.226
ATOM HZ1  HA3     0.09
ATOM HZ2  HA3     0.09
ATOM HZ3  HA3     0.09
ATOM CD2  CPH1   -0.15  !-0.150
ATOM HD2  HR3     0.09  ! 0.099
BOND NE2 CZ  CZ  HZ1  CZ  HZ2  CZ  HZ3
IC CE1  CD2  *NE2 CZ    1.3587 106.7200 -176.9400 126.3100  1.4597
IC CD2  NE2  CZ   HZ1   1.3738 126.3100 -126.8400 111.2400  1.1093
IC HZ1  NE2  *CZ  HZ2   1.1093 111.2400  121.7400 110.8500  1.1100
IC HZ1  NE2  *CZ  HZ3   1.1093 111.2400 -119.8700 108.7600  1.1140

PRES MHSD         0.00  ! patch to create neutral methylhistidine with methyl on NE2 atom: NOTE
                        ! Apply to residue HSD
                        ! Change atom types charges of full imidazole ring
DELETE ATOM HD1
GROUP                   
ATOM CB   CT2    -0.08  
ATOM HB1  HA2     0.09  
ATOM HB2  HA2     0.09  
ATOM ND1  NR2    -0.70  
ATOM CG   CPH1    0.22  
ATOM CE1  CPH2    0.25  
ATOM HE1  HR1     0.13
GROUP                   !original CGenFF charges: adjusted for group
ATOM NE2  NR1     0.02  ! 0.021
ATOM CZ   CT3    -0.23  !-0.226
ATOM HZ1  HA3     0.09
ATOM HZ2  HA3     0.09
ATOM HZ3  HA3     0.09
ATOM CD2  CPH1   -0.15  !-0.150
ATOM HD2  HR3     0.09  ! 0.099
BOND NE2 CZ  CZ  HZ1  CZ  HZ2  CZ  HZ3
IC CE1  CD2  *NE2 CZ    1.3587 106.7200 -176.9400 126.3100  1.4597
IC CD2  NE2  CZ   HZ1   1.3738 126.3100 -126.8400 111.2400  1.1093
IC HZ1  NE2  *CZ  HZ2   1.1093 111.2400  121.7400 110.8500  1.1100
IC HZ1  NE2  *CZ  HZ3   1.1093 111.2400 -119.8700 108.7600  1.1140

RESI HICP         1.00  ! Protonated methylated His
! charges from CGenFF 2.1.0 based on protonated dimethylimidazole
GROUP   
ATOM N    NH1    -0.47  !     |          HD1    HE1
ATOM HN   H       0.31  !  HN-N           |     /
ATOM CA   CT1     0.07  !     |   HB1    ND1--CE1
ATOM HA   HB1     0.09  !     |   |      /      ||
!GROUP                   !  HA-CA--CB--CG       ||
!ATOM CB   CT2A   -0.05  !     |   |     \\     ||
!ATOM HB1  HA2     0.09  !     |   HB2    CD2--NE2(+)
!ATOM HB2  HA2     0.09  !   O=C           |     \
!ATOM CD2  CPH1    0.19  !     |          HD2    CZ--HZ3
!ATOM HD2  HR1     0.13  !                      /  \
!ATOM CG   CPH1    0.19  !                     HZ1 HZ2
GROUP                   !original CGenFF charges: adjusted for group
ATOM CB   CT2A   -0.05  !-0.212
ATOM HB1  HA2     0.09  !      
ATOM HB2  HA2     0.09  !      
ATOM CD2  CPH1    0.19  ! 0.206
ATOM HD2  HR1     0.13  ! 0.116
ATOM CG   CPH1    0.19  ! 0.260
ATOM NE2  NR3    -0.50  !-0.499
ATOM CZ   CT3     0.16  ! 0.162
ATOM HZ1  HA3     0.09  
ATOM HZ2  HA3     0.09
ATOM HZ3  HA3     0.09
ATOM ND1  NR3    -0.51  !-0.505
ATOM HD1  H       0.44  ! 0.440
ATOM CE1  CPH2    0.32  ! 0.335
ATOM HE1  HR2     0.18  ! 0.157
GROUP   
ATOM C    C       0.51
ATOM O    O      -0.51
BOND CB  CA   CG  CB   ND1 CG   CE1 ND1   
BOND NE2 CD2  N   HN   N   CA   
BOND C   CA   C   +N  CA  HA  CB HB1   
BOND CB  HB2  ND1 HD1 NE2 CZ  CD2 HD2 CE1 HE1
BOND CZ  HZ1  CZ  HZ2  CZ  HZ3
DOUBLE  O   C   CD2 CG     NE2 CE1
IMPR ND1 CG  CE1 HD1  ND1 CE1 CG  HD1
!IMPR NE2 CD2 CE1 HE2  NE2 CE1 CD2 HE2   
IMPR N   -C  CA  HN   C   CA  +N  O   
CMAP -C  N  CA  C   N  CA  C  +N
DONOR HN N   
DONOR HD1 ND1   
!DONOR HE2 NE2   
ACCEPTOR O C   
IC -C   CA   *N   HN    1.3489 123.9300  180.0000 118.8000  1.0041
IC -C   N    CA   C     1.3489 123.9300  180.0000 112.0300  1.5225
IC N    CA   C    +N    1.4548 112.0300  180.0000 116.4900  1.3464
IC +N   CA   *C   O     1.3464 116.4900  180.0000 121.2000  1.2284
IC CA   C    +N   +CA   1.5225 116.4900  180.0000 124.2400  1.4521
IC N    C    *CA  CB    1.4548 112.0300  125.1300 109.3800  1.5533
IC N    C    *CA  HA    1.4548 112.0300 -119.2000 106.7200  1.0832
IC N    CA   CB   CG    1.4548 112.2500  180.0000 114.1800  1.5168
IC CG   CA   *CB  HB1   1.5168 114.1800  122.5000 108.9900  1.1116
IC CG   CA   *CB  HB2   1.5168 114.1800 -121.5100 108.9700  1.1132
IC CA   CB   CG   ND1   1.5533 114.1800   90.0000 122.9400  1.3718
IC ND1  CB   *CG  CD2   1.3718 122.9400 -165.2600 128.9300  1.3549
IC CB   CG   ND1  CE1   1.5168 122.9400 -167.6200 108.9000  1.3262
IC CB   CG   CD2  NE2   1.5168 128.9300  167.1300 106.9300  1.3727
IC NE2  ND1  *CE1 HE1   1.3256 108.5000  178.3900 125.7600  1.0799
IC CE1  CD2  *NE2 CZ    1.3222 108.8200 -171.2800 123.9900  1.4663
IC CE1  CG   *ND1 HD1   1.3262 108.9000  171.4900 126.0900  1.0018
IC NE2  CG   *CD2 HD2   1.3727 106.9300 -174.4900 128.4100  1.0867
IC CD2  NE2  CZ   HZ1   1.3708 123.9900 -131.1700 112.2000  1.1108
IC HZ1  NE2  *CZ  HZ2   1.1108 112.2000  121.3100 110.7300  1.1134
IC HZ1  NE2  *CZ  HZ3   1.1108 112.2000 -121.2800 110.0400  1.1137

PRES MHSP         1.00  ! patch to create protonated methylhistidine
                        ! Apply to residue HSP
DELETE ATOM HE2
GROUP                   !original CGenFF charges: adjusted for group
ATOM CB   CT2A   -0.05  !-0.212
ATOM HB1  HA2     0.09  !      
ATOM HB2  HA2     0.09  !      
ATOM CD2  CPH1    0.19  ! 0.206
ATOM HD2  HR1     0.13  ! 0.116
ATOM CG   CPH1    0.19  ! 0.260
ATOM NE2  NR3    -0.50  !-0.499
ATOM CZ   CT3     0.16  ! 0.162
ATOM HZ1  HA3     0.09  
ATOM HZ2  HA3     0.09
ATOM HZ3  HA3     0.09
ATOM ND1  NR3    -0.51  !-0.505
ATOM HD1  H       0.44  ! 0.440
ATOM CE1  CPH2    0.32  ! 0.335
ATOM HE1  HR2     0.18  ! 0.157
BOND NE2 CZ  CZ  HZ1  CZ  HZ2  CZ  HZ3
IC CE1  CD2  *NE2 CZ    1.3222  108.82 -171.28  123.99   1.4663
IC CD2  NE2  CZ   HZ1   1.3708  123.99 -131.17  112.20   1.1108
IC HZ1  NE2  *CZ  HZ2   1.1108  112.20  121.31  110.73   1.1134
IC HZ1  NE2  *CZ  HZ3   1.1108  112.20 -121.28  110.04   1.1137

RESI NAPH         0.00  !residue with naphthalene sidechain. based on PHE, adm, 2020/6
GROUP   
ATOM N    NH1    -0.47  !     |        HD1  HE1    
ATOM HN   H       0.31  !  HN-N         |    |   
ATOM CA   CT1     0.07  !     |   HB1  CD1--CE1       HH
ATOM HA   HB1     0.09  !     |   |    //     \\     /
GROUP                   !  HA-CA--CB--CG      CZ---CH
ATOM CB   CT2    -0.18  !     |   |    \  __  /      \\ 
ATOM HB1  HA2     0.09  !     |   HB2  CD2--CE2      CTH-HTH
ATOM HB2  HA2     0.09  !   O=C         |     \  __  /
GROUP                   !     |        HD2    CZ1--CH1
ATOM CG   CA      0.00  !                     /      \
GROUP                   !                   HZ1      HH1
ATOM CD1  CA     -0.115
ATOM HD1  HP      0.115
GROUP   
ATOM CE1  CA     -0.115
ATOM HE1  HP      0.115
GROUP
ATOM CZ   CA      0.000
GROUP
ATOM CD2  CA     -0.115
ATOM HD2  HP      0.115
GROUP
ATOM CE2  CA      0.000
GROUP
ATOM CH   CA     -0.115
ATOM HH   HP      0.115
GROUP
ATOM CTH  CA     -0.115
ATOM HTH  HP      0.115
GROUP
ATOM CZ1  CA     -0.115
ATOM HZ1  HP      0.115
GROUP
ATOM CH1  CA     -0.115
ATOM HH1  HP      0.115
GROUP   
ATOM C    C       0.51
ATOM O    O      -0.51
BOND CB  CA   CG CB   CD2 CG   CE1 CD1   
BOND CZ  CE2  N   HN   
BOND N   CA    C   CA   C   +N   CA  HA   
BOND CB  HB1  CB HB2  CD1 HD1  CD2 HD2  CE1 HE1  
DOUBLE   O  C    CD1 CG  CZ CE1   CE2 CD2
BOND CE2 CZ1  CZ  CH
BOND CH  CTH  CTH CH1  CH1 CZ1
BOND CH  HH   CTH HTH  CH1 HH1 CZ1 HZ1 
IMPR N -C CA HN  C CA +N O   
CMAP -C  N  CA  C   N  CA  C  +N
DONOR HN N   
ACCEPTOR O C   
IC -C   CA   *N   HN    1.3476 123.8900  180.0000 114.4700  0.9987
IC -C   N    CA   C     1.3476 123.8900  180.0000 106.3800  1.5229
IC N    CA   C    +N    1.4504 106.3800  180.0000 117.6500  1.3483
IC +N   CA   *C   O     1.3483 117.6500  180.0000 120.4900  1.2287
IC CA   C    +N   +CA   1.5229 117.6500  180.0000 124.1000  1.4523
IC N    C    *CA  CB    1.4504 106.3800  122.4900 112.4500  1.5594
IC N    C    *CA  HA    1.4504 106.3800 -115.6300 107.0500  1.0832
IC N    CA   CB   CG    1.4504 111.6300  180.0000 112.7600  1.5109
IC CG   CA   *CB  HB1   1.5109 112.7600  118.2700 109.1000  1.1119
IC CG   CA   *CB  HB2   1.5109 112.7600 -123.8300 111.1100  1.1113
IC CA   CB   CG   CD1   1.5594 112.7600   90.0000 120.3200  1.4059
IC CD1  CB   *CG  CD2   1.4059 120.3200 -177.9600 120.7600  1.4062
IC CB   CG   CD1  CE1   1.5109 120.3200 -177.3700 120.6300  1.4006
IC CE1  CG   *CD1 HD1   1.4006 120.6300  179.7000 119.6500  1.0814
IC CB   CG   CD2  CE2   1.5109 120.7600  177.2000 120.6200  1.4002
IC CE2  CG   *CD2 HD2   1.4002 120.6200 -178.6900 119.9900  1.0811
IC CG   CD1  CE1  CZ    1.4059 120.6300   -0.1200 119.9300  1.4004
IC CZ   CD1  *CE1 HE1   1.4004 119.9300 -179.6900 120.0100  1.0808
IC CZ   CD2  *CE2 CZ1   1.4000 119.9600 -179.9300 119.8700  1.2200 !new ICs are approximate
IC CE1  CE2  *CZ  CH    1.4004 119.9800  179.5100 119.9700  1.2200
IC CE1  CZ   CH   CTH   1.2200 119.9800  179.5100 119.9700  1.2200
IC CD2  CE2  CZ1  CH1   1.2200 119.9800  179.5100 119.9700  1.2200
IC CZ   CTH  *CH  HH    1.4004 119.9300 -179.6900 120.0100  1.0808
IC CH   CH1  *CTH HTH   1.4004 119.9300 -179.6900 120.0100  1.0808
IC CTH  CZ1  *CH1 HH1   1.4004 119.9300 -179.6900 120.0100  1.0808
IC CH1  CE2  *CZ1 HZ1   1.4004 119.9300 -179.6900 120.0100  1.0808

! Stapling patches
! 1. Metathesis

PRES NSTP         0.91 ! standard N-terminus for stapling peptide
GROUP                  ! use in generate statement
ATOM N    NH3    -0.30 !         HT1
ATOM HT1  HC      0.33 !     (+)/
ATOM HT2  HC      0.33 ! --CA--N--HT2
ATOM HT3  HC      0.33 !   |    \
ATOM CA   CT1     0.22 !   HA    HT3
DELETE ATOM HN
BOND HT1 N HT2 N HT3 N
DONOR HT1 N
DONOR HT2 N
DONOR HT3 N
IC HT1     N      CA     C          1.0400  109.50  180.00  110.00   1.4900
IC HT2     CA     *N     HT1        1.0400  109.50  120.00  109.50   1.0400
IC HT3     CA     *N     HT2        1.0400  109.50  120.00  109.50   1.0400

PRES META3        0.18  ! Metathesis between two (S)-propylalanine
GROUP                   !            :
ATOM CX1  CT3    -0.18  !         HN-N
ATOM HX11 HA3     0.09  !     HX12   :   HB1 HM1   HM2 HB1       2HX22
ATOM HX12 HA3     0.09  !      \     :   |   |     |   |    :   /
ATOM HX13 HA3     0.09  ! HX11--CX1--CA--CB--CM1==CM2--1CB--2CA--2CX2--2HX21
ATOM 1CB  CT2    -0.18  !      /     :   |             |    :   \
ATOM 1HB1 HA2     0.09  !     HX13   :   HB2           HB2       2HX23
ATOM 1HB2 HA2     0.09  !          O=C
GROUP                   !            :
ATOM CM1  CE1    -0.15
ATOM HM1  HE1     0.15
ATOM CM2  CE1    -0.15
ATOM HM2  HE1     0.15
GROUP
ATOM 2CB  CT2    -0.18
ATOM 2HB1 HA2     0.09
ATOM 2HB2 HA2     0.09
GROUP
ATOM CX2  CT3    -0.18
ATOM HX21 HA3     0.09
ATOM HX22 HA3     0.09
ATOM HX23 HA3     0.09
DELETE ATOM 1HA
DELETE ATOM 2HA
DELETE ATOM 1HB3
DELETE ATOM 2HB3
BOND   1CA  CX1  CX1  HX11  CX1  HX12  CX1  HX13
BOND   2CA  CX2  CX2  HX21  CX2  HX22  CX2  HX23
BOND   1CB  CM1  CM1  HM1   CM2  HM2
BOND   CM2  2CB
DOUBLE CM1  CM2
IC  1N       1C      *1CA     CX1        1.4592  114.44 -123.23  111.09   1.5461
IC  1C       1CA     CX1      HX11       1.5390  111.09  177.25  109.60   1.1109
IC  HX11     1CA     *CX1     HX12       1.1109  109.60  119.13  111.05   1.1119
IC  HX12     1CA     *CX1     HX13       1.1109  109.60 -119.58  111.61   1.1114
IC  1N       1CA     1CB      CM1        1.4504  111.47  180.00  115.76   1.5435
IC  1CA      1CB     CM1      CM2        1.5115  126.91    0.00  126.69   1.5092
IC  CM2      1CB     *CM1     HM1        1.3502  126.91 -178.81  114.69   1.1010
IC  CM1      2CB     *CM2     HM2        1.5099  126.94 -177.42  118.69   1.1018
IC  CM1      CM2     2CB      2CA        0.0000    0.00  180.00    0.00   0.0000
IC  2N       2C      *2CA     CX2        1.4592  114.44 -123.23  111.09   1.5461
IC  2C       2CA     CX2      HX21       1.5390  111.09  177.25  109.60   1.1109
IC  HX21     2CA     *CX2     HX22       1.1109  109.60  119.13  111.05   1.1119
IC  HX22     2CA     *CX2     HX23       1.1109  109.60 -119.58  111.61   1.1114
IC  2N       2CA     2CB      CM2        1.4504  111.47  180.00  115.76   1.5435

PRES META4        0.18  ! Metathesis between two (S)-butylalanine
GROUP                   !            :
ATOM CX1  CT3    -0.18  !         HN-N
ATOM HX11 HA3     0.09  !     HX12   :   HB1 HG1 HM1   HM2 HI1  HB1  :    2HX22
ATOM HX12 HA3     0.09  !      \     :   |    |  |     |   |    |    :   /
ATOM HX13 HA3     0.09  ! HX11--CX1-CA--1CB--CG--CM1==CM2--CI--2CB--2CA--2CX2--2HX21
ATOM 1CB  CT2    -0.18  !      /     :   |    |            |    |    :   \
ATOM 1HB1 HA2     0.09  !     HX13   :   HB2 HG2           HI2  HB2  :    2HX23
ATOM 1HB2 HA2     0.09  !          O=C
GROUP                   !            :
ATOM CG   CT2    -0.18  !
ATOM HG1  HA2     0.09
ATOM HG2  HA2     0.09
GROUP
ATOM CM1  CE1    -0.15
ATOM HM1  HE1     0.15
ATOM CM2  CE1    -0.15
ATOM HM2  HE1     0.15
GROUP
ATOM CI   CT2    -0.18
ATOM HI1  HA2     0.09
ATOM HI2  HA2     0.09
GROUP
ATOM 2CB  CT2    -0.18
ATOM 2HB1 HA2     0.09
ATOM 2HB2 HA2     0.09
GROUP
ATOM CX2  CT3    -0.18
ATOM HX21 HA3     0.09
ATOM HX22 HA3     0.09
ATOM HX23 HA3     0.09
DELETE ATOM 1HA
DELETE ATOM 2HA
DELETE ATOM 1HB3
DELETE ATOM 2HB3
BOND   1CA  CX1  CX1  HX11  CX1  HX12  CX1  HX13
BOND   2CA  CX2  CX2  HX21  CX2  HX22  CX2  HX23
BOND   1CB  CG   CG   HG1   CG   HG2
BOND   CG   CM1  CM1  HM1   CM2  HM2
BOND   CM2  CI   CI   HI1   CI   HI2
BOND   2CB  CI
DOUBLE CM1  CM2
IC 1N       1C      *1CA     CX1        1.4592  114.44 -123.23  111.09   1.5461
IC 1C       1CA     CX1      HX11       1.5390  111.09  177.25  109.60   1.1109
IC HX11     1CA     *CX1     HX12       1.1109  109.60  119.13  111.05   1.1119
IC HX12     1CA     *CX1     HX13       1.1109  109.60 -119.58  111.61   1.1114
IC 1N       1CA     1CB      CG         1.4504  111.47  180.00  115.76   1.5435
IC 1CA      1CB     CG       CM1        1.5568  115.76  180.00  113.28   1.5397
IC CM1      1CB     *CG      HG1        1.5397  113.28  120.74  109.10   1.1138
IC CM1      1CB     *CG      HG2        1.5397  113.28 -122.34  108.99   1.1143
IC 1CB      CG      CM1      CM2        1.5115  126.91    0.00  126.69   1.5092
IC CM2      CG      *CM1     HM1        1.3502  126.91 -178.81  114.69   1.1010
IC CG       CM1     CM2      CI         0.0000    0.00  180.00    0.00   0.0000
IC CM1      CI      *CM2     HM2        1.5099  126.94 -177.42  118.69   1.1018
IC 2N       2C      *2CA     CX2        1.4592  114.44 -123.23  111.09   1.5461
IC 2C       2CA     CX2      HX21       1.5390  111.09  177.25  109.60   1.1109
IC HX21     2CA     *CX2     HX22       1.1109  109.60  119.13  111.05   1.1119
IC HX22     2CA     *CX2     HX23       1.1109  109.60 -119.58  111.61   1.1114
IC 2N       2CA     2CB      CI         1.4504  111.47  180.00  115.76   1.5435
IC CM2      2CB     *CI      HI1        1.5397  113.28  120.74  109.10   1.1138
IC CM2      2CB     *CI      HI2        1.5397  113.28 -122.34  108.99   1.1143

PRES META5        0.18  ! Metathesis between two (S)-pentenylalanine
GROUP                   !            :
ATOM CX1  CT3    -0.18  !         HN-N
ATOM HX11 HA3     0.09  !     HX12   :   HB1 HG1 HD1 HM1   HM2 HH1 HI1  HB1       2HX22
ATOM HX12 HA3     0.09  !      \     :   |    |   |   |     |   |   |   |    :   /
ATOM HX13 HA3     0.09  ! HX11--CX1--CA--CB--CG--CD--CM1==CM2--CH--CI--2CB--2CA--2CX2--2HX21
ATOM 1CB  CT2    -0.18  !      /     :   |    |   |             |   |   |    :   \
ATOM 1HB1 HA2     0.09  !     HX13   :   HB2 HG2 HD2           HH2 HI2  HB2       2HX23
ATOM 1HB2 HA2     0.09  !          O=C
GROUP                   !            :
ATOM CG   CT2    -0.18  !
ATOM HG1  HA2     0.09
ATOM HG2  HA2     0.09
GROUP
ATOM CD   CT2    -0.18
ATOM HD1  HA2     0.09
ATOM HD2  HA2     0.09
GROUP
ATOM CM1  CE1    -0.15
ATOM HM1  HE1     0.15
ATOM CM2  CE1    -0.15
ATOM HM2  HE1     0.15
GROUP
ATOM CH   CT2    -0.18
ATOM HH1  HA2     0.09
ATOM HH2  HA2     0.09
GROUP
ATOM CI   CT2    -0.18
ATOM HI1  HA2     0.09
ATOM HI2  HA2     0.09
GROUP
ATOM 2CB  CT2    -0.18
ATOM 2HB1 HA2     0.09
ATOM 2HB2 HA2     0.09
GROUP
ATOM CX2  CT3    -0.18
ATOM HX21 HA3     0.09
ATOM HX22 HA3     0.09
ATOM HX23 HA3     0.09
DELETE ATOM 1HA
DELETE ATOM 2HA
DELETE ATOM 1HB3
DELETE ATOM 2HB3
BOND   1CA  CX1  CX1  HX11  CX1  HX12  CX1  HX13
BOND   2CA  CX2  CX2  HX21  CX2  HX22  CX2  HX23
BOND   1CB  CG   CG   HG1   CG   HG2
BOND   CG   CD   CD   HD1   CD   HD2
BOND   CD   CM1  CM1  HM1   CM2  HM2
BOND   CM2  CH   CH   HH1   CH   HH2
BOND   CH   CI   CI   HI1   CI   HI2
BOND   2CB  CI
DOUBLE CM1  CM2
IC 1N        1C      1CA      1CB        1.4592  114.44   123.23  111.09  1.5461
IC 1C        1CA     1CB      1HB1       1.5390  111.09   177.25  109.60  1.1109
IC 1HB1      1CA     1CB      1HB2       1.1109  109.60   119.13  111.05  1.1119
IC 1C        1N      1CA      1CB        1.4900  107.00   120.00  113.50  1.5380
IC 1CB       1N      1CA      1CX1       1.5380  113.50  -120.00  113.50  1.5380
IC 1N        1CA     1CB      CG         1.4300  113.50   180.00  113.50  1.5300
IC CG        1CA     1CB      1HB1       1.5300  113.50   120.00  110.10  1.1110
IC 1HB1      1CA     1CB      1HB2       1.1110  110.10  -120.00  110.10  1.1110
IC 1CA       1CB     CG       CD         1.5380  113.50   180.00  113.60  1.5300
IC CD        1CB     CG       HG1        1.5300  113.60   120.00  110.10  1.1110
IC HG1       1CB     CG       HG2        1.1110  110.10  -120.00  110.10  1.1110
IC 1CB       CG      CD       CM1        1.5300  113.60   180.00  112.20  1.5020
IC CM1       CG      CD       HD1        1.5020  112.20   120.00  110.10  1.1110
IC HD1       CG      CD       HD2        1.1110  110.10  -120.00  110.10  1.1110
IC CG        CD      CM1      CM2        1.5300  112.20   180.00  123.50  1.3400
IC CM2       CD      CM1      HM1        1.3400  123.50   180.00  116.00  1.1000
IC CD        CM1     CM2      CH         1.5020  123.50   180.00  123.50  1.5020
IC CH        CM1     CM2      HM2        1.5020  123.50   180.00  119.50  1.1000
IC CM1       CM2     CH       CI         1.3400  123.50   180.00  112.20  1.5300
IC CI        CM2     CH       HH1        1.5300  112.20   120.00  111.50  1.1110
IC HH1       CM2     CH       HH2        1.1110  111.50  -120.00  111.50  1.1110
IC CM2       CH      CI       2CB        1.5020  112.20   180.00  113.60  1.5300
IC 2CB       CH      CI       HI1        1.5300  113.60   120.00  110.10  1.1110
IC HI1       CH      CI       HI2        1.1110  110.10  -120.00  110.10  1.1110
IC 1N        1CA     1CX1     1HX11      1.4300  113.50   180.00  110.10  1.1110
IC 1HX11     1CA     1CX1     1HX12      1.1110  110.10   120.00  110.10  1.1110
IC 1HX11     1CA     1CX1     1HX13      1.1110  110.10  -120.00  110.10  1.1110
IC 2CB       2N      2CA      CX2        1.5380  113.50  -120.00  113.50  1.5380
IC 2N        2CA     CX2      HX21       1.4300  113.50   180.00  110.10  1.1110
IC HX21      2CA     CX2      HX22       1.1110  110.10   120.00  110.10  1.1110
IC HX21      2CA     CX2      HX23       1.1110  110.10  -120.00  110.10  1.1110
IC 2CA       CI      2CB      2HB1       1.5380  113.50   120.00  110.10  1.1110
IC 2CA       CI      2CB      2HB2       1.5380  113.50  -120.00  110.10  1.1110

PRES META6        0.18  ! Metathesis between two (S)-hexylalanine
GROUP                   !            :
ATOM CX1  CT3    -0.18  !         HN-N
ATOM HX11 HA3     0.09  !     HX12   :   HB1 HG1 HD1 HE1 HM1   HM2 HH1 HI1  HJ1 HB1         2HX22
ATOM HX12 HA3     0.09  !      \     :   |    |   |  |   |     |   |   |    |   |     :     /
ATOM HX13 HA3     0.09  ! HX11--CX1--CA--CB--CG--CD--CE--CM1==CM2--CH--CI--CJ--1CB--2CA--2CX2--2HX21
ATOM 1CB  CT2    -0.18  !      /     :   |    |   |  |             |   |    |   |     :     \
ATOM 1HB1 HA2     0.09  !     HX13   :   HB2 HG2 HD2 HE2           HH2 HI2  HJ2 HB2          2HX23
ATOM 1HB2 HA2     0.09  !          O=C
GROUP                   !            :
ATOM CG   CT2    -0.18  !
ATOM HG1  HA2     0.09
ATOM HG2  HA2     0.09
GROUP
ATOM CD   CT2    -0.18
ATOM HD1  HA2     0.09
ATOM HD2  HA2     0.09
GROUP
ATOM CE   CT2    -0.18
ATOM HE1  HA2     0.09
ATOM HE2  HA2     0.09
GROUP
ATOM CM1  CE1    -0.15
ATOM HM1  HE1     0.15
ATOM CM2  CE1    -0.15
ATOM HM2  HE1     0.15
GROUP
ATOM CH   CT2    -0.18
ATOM HH1  HA2     0.09
ATOM HH2  HA2     0.09
GROUP
ATOM CI   CT2    -0.18
ATOM HI1  HA2     0.09
ATOM HI2  HA2     0.09
GROUP
ATOM CJ   CT2    -0.18
ATOM HJ1  HA2     0.09
ATOM HJ2  HA2     0.09
GROUP
ATOM 2CB  CT2    -0.18
ATOM 2HB1 HA2     0.09
ATOM 2HB2 HA2     0.09
GROUP
ATOM CX2  CT3    -0.18
ATOM HX21 HA3     0.09
ATOM HX22 HA3     0.09
ATOM HX23 HA3     0.09
DELETE ATOM 1HA
DELETE ATOM 2HA
DELETE ATOM 1HB3
DELETE ATOM 2HB3
BOND   1CA  CX1  CX1  HX11  CX1  HX12  CX1  HX13
BOND   2CA  CX2  CX2  HX21  CX2  HX22  CX2  HX23
BOND   1CB  CG   CG   HG1   CG   HG2
BOND   CG   CD   CD   HD1   CD   HD2
BOND   CD   CE   CE   HE1   CE   HE2
BOND   CE   CM1  CM1  HM1   CM2  HM2
BOND   CM2  CH   CH   HH1   CH   HH2
BOND   CH   CI   CI   HI1   CI   HI2
BOND   CI   CJ   CJ   HJ1   CJ   HJ2
BOND   2CB  CJ
DOUBLE CM1  CM2
IC 1N       1C      *1CA     CX1        1.4592  114.44 -123.23  111.09   1.5461
IC 1C       1CA     CX1      HX11       1.5390  111.09  177.25  109.60   1.1109
IC HX11     1CA     *CX1     HX12       1.1109  109.60  119.13  111.05   1.1119
IC HX12     1CA     *CX1     HX13       1.1109  109.60 -119.58  111.61   1.1114
IC 1N       1CA     1CB      CG         1.4504  111.47  180.00  115.76   1.5435
IC 1CA      1CB     CG       CD         1.5568  115.76  180.00  113.28   1.5397
IC CD       1CB     *CG      HG1        1.5397  113.28  120.74  109.10   1.1138
IC CD       1CB     *CG      HG2        1.5397  113.28 -122.34  108.99   1.1143
IC 1CB      CG      CD       CE         1.5458  114.46  180.00  126.91   1.3502
IC CE       CG      *CD      HD1        1.5350  112.33  122.25  108.41   1.1141
IC CE       CG      *CD      HD2        1.5350  112.33 -121.59  108.13   1.1146
IC CG       CD      CE       CM1        1.5458  114.46  180.00  126.91   1.3502
IC CM1      CD      *CE      HE1        1.5350  112.33  122.25  108.41   1.1141
IC CM1      CD      *CE      HE2        1.5350  112.33 -121.59  108.13   1.1146
IC CD       CE      CM1      CM2        1.5115  126.91    0.00  126.69   1.5092
IC CM2      CE      *CM1     HM1        1.3502  126.91 -178.81  114.69   1.1010
IC CE       CM1     CM2      CH         0.0000    0.00  180.00    0.00   0.0000
IC CM1      CH      *CM2     HM2        1.5099  126.94 -177.42  118.69   1.1018
IC 2N       2C      *2CA     CX2        1.4592  114.44 -123.23  111.09   1.5461
IC 2C       2CA     CX2      HX21       1.5390  111.09  177.25  109.60   1.1109
IC HX21     2CA     *CX2     HX22       1.1109  109.60  119.13  111.05   1.1119
IC HX22     2CA     *CX2     HX23       1.1109  109.60 -119.58  111.61   1.1114
IC 2N       2CA     2CB      CJ         1.4504  111.47  180.00  115.76   1.5435
IC 2CA      2CB     CJ       CI         1.5458  114.46  180.00  126.91   1.3502
IC CI       2CB     *CJ      HJ1        1.5397  113.28  120.74  109.10   1.1138
IC CI       2CB     *CJ      HJ2        1.5397  113.28 -122.34  108.99   1.1143
IC 2CB      CJ      CI       CH         1.5458  114.46  180.00  126.91   1.3502
IC CJ       CH      *CI      HI1        1.5350  112.33  122.25  108.41   1.1141
IC CJ       CH      *CI      HI2        1.5350  112.33 -121.59  108.13   1.1146
IC CM2      CI      *CH      HH1        1.5350  112.33  122.25  108.41   1.1141
IC CM2      CI      *CH      HH2        1.5350  112.33 -121.59  108.13   1.1146

PRES META7        0.18  ! Metathesis between two (S)-hexylalanine
GROUP                   !            :
ATOM CX1  CT3    -0.18  !         HN-N
ATOM HX11 HA3     0.09  !     HX12   :   HB1 HG1 HD1 HE1 HF1 HM1  HM2  HH1 HI1 HJ1 HK1  HB1         2HX22
ATOM HX12 HA3     0.09  !      \     :   |    |   |  |   |   |    |    |   |   |   |    |     :     /
ATOM HX13 HA3     0.09  ! HX11--CX1--CA--CB--CG--CD--CE--CF--CM1==CM2--CH--CI--CJ--CK--1CB--2CA--2CX2--2HX21
ATOM 1CB  CT2    -0.18  !      /     :   |    |   |  |   |             |   |   |   |    |     :     \
ATOM 1HB1 HA2     0.09  !     HX13   :   HB2 HG2 HD2 HE2 HF1           HH2 HI2 HJ2 HK2  HB2          2HX23
ATOM 1HB2 HA2     0.09  !          O=C
GROUP                   !            :
ATOM CG   CT2    -0.18  !
ATOM HG1  HA2     0.09
ATOM HG2  HA2     0.09
GROUP
ATOM CD   CT2    -0.18
ATOM HD1  HA2     0.09
ATOM HD2  HA2     0.09
GROUP
ATOM CE   CT2    -0.18
ATOM HE1  HA2     0.09
ATOM HE2  HA2     0.09
GROUP
ATOM CF   CT2    -0.18
ATOM HF1  HA2     0.09
ATOM HF2  HA2     0.09
GROUP
ATOM CM1  CE1    -0.15
ATOM HM1  HE1     0.15
ATOM CM2  CE1    -0.15
ATOM HM2  HE1     0.15
GROUP
ATOM CH   CT2    -0.18
ATOM HH1  HA2     0.09
ATOM HH2  HA2     0.09
GROUP
ATOM CI   CT2    -0.18
ATOM HI1  HA2     0.09
ATOM HI2  HA2     0.09
GROUP
ATOM CJ   CT2    -0.18
ATOM HJ1  HA2     0.09
ATOM HJ2  HA2     0.09
GROUP
ATOM CK   CT2    -0.18
ATOM HK1  HA2     0.09
ATOM HK2  HA2     0.09
GROUP
ATOM 2CB  CT2    -0.18
ATOM 2HB1 HA2     0.09
ATOM 2HB2 HA2     0.09
GROUP
ATOM CX2  CT3    -0.18
ATOM HX21 HA3     0.09
ATOM HX22 HA3     0.09
ATOM HX23 HA3     0.09
DELETE ATOM 1HA
DELETE ATOM 2HA
DELETE ATOM 1HB3
DELETE ATOM 2HB3
BOND   1CA  CX1  CX1  HX11  CX1  HX12  CX1  HX13
BOND   2CA  CX2  CX2  HX21  CX2  HX22  CX2  HX23
BOND   1CB  CG   CG   HG1   CG   HG2
BOND   CG   CD   CD   HD1   CD   HD2
BOND   CD   CE   CE   HE1   CE   HE2
BOND   CE   CF   CF   HF1   CF   HF2
BOND   CF   CM1  CM1  HM1   CM2  HM2
BOND   CM2  CH   CH   HH1   CH   HH2
BOND   CH   CI   CI   HI1   CI   HI2
BOND   CI   CJ   CJ   HJ1   CJ   HJ2
BOND   CJ   CK   CK   HK1   CK   HK2
BOND   2CB  CK
DOUBLE CM1  CM2
IC 1N      1C      1CA     1CB        1.4592  114.44  123.23  111.09   1.5461
IC 1C      1CA     1CB     1HB1       1.5390  111.09  177.25  109.60   1.1109
IC 1HB1    1CA     1CB     1HB2       1.1110  110.10 -120.00  110.10   1.1110
IC 1N      1C      1CA     CX1        1.4592  114.44 -123.23  111.09   1.5461
IC 1C      1CA     CX1     HX11       1.5390  111.09  177.25  109.60   1.1109
IC HX11    1CA     CX1     HX12       1.1110  110.10  120.00  110.10   1.1110
IC HX12    1CA     CX1     HX13       1.1109  109.60 -119.58  111.61   1.1114
IC 1N      1CA     1CB     CG         1.4300  113.50  180.00  113.50   1.5300
IC 1CA     1CB     CG      CD         1.5380  113.50  180.00  113.60   1.5300
IC CD      1CB     CG      HG1        1.5300  113.60  120.00  110.10   1.1110
IC CD      1CB     CG      HG2        1.5397  113.28 -122.34  108.99   1.1143
IC 1CB     CG      CD      CE         1.5300  113.60  180.00  113.60   1.5300
IC CE      CG      CD      HD1        1.5300  113.60  120.00  110.10   1.1110
IC CE      CG      CD      HD2        1.5350  112.33 -121.59  108.13   1.1146
IC CG      CD      CE      CF         1.5300  113.60  180.00  113.60   1.5300
IC CF      CD      CE      HE1        1.5300  113.60  120.00  110.10   1.1110
IC CF      CD      CE      HE2        1.5350  112.33 -121.59  108.13   1.1146
IC CD      CE      CF      CM1        1.5300  113.60  180.00  112.20   1.5020
IC CM1     CE      CF      HF1        1.5020  112.20  120.00  110.10   1.1110
IC CM1     CF      CF      HF2        1.5350  112.33 -121.59  108.13   1.1146
IC CE      CF      CM1     CM2        1.5300  112.20  180.00  123.50   1.3400
IC CM2     CF      CM1     HM1        1.3400  123.50  180.00  116.00   1.1000
IC CF      CM1     CM2     CH         1.5020  123.50  180.00  123.50   1.5020
IC CM1     CH      CM2     HM2        1.5099  126.94 -177.42  118.69   1.1018
IC 2N      2C      2CA     CX2        1.4592  114.44 -123.23  111.09   1.5461
IC 2C      2CA     CX2     HX21       1.5390  111.09  177.25  109.60   1.1109
IC HX21    2CA     CX2     HX22       1.1110  110.10  120.00  110.10   1.1110
IC HX22    2CA     CX2     HX23       1.1109  109.60 -119.58  111.61   1.1114
IC 2N      2CA     2CB     CK         1.4504  111.47  180.00  115.76   1.5435
IC 2CA     2CB     CK      CJ         1.5458  114.46  180.00  126.91   1.3502
IC CI      2CB     CK      HK1        1.5397  113.28  120.74  109.10   1.1138
IC CI      2CB     CK      HK2        1.5397  113.28 -122.34  108.99   1.1143
IC 2CB     CK      CJ      CI         1.5458  114.46  180.00  126.91   1.3502
IC CK      CI      CJ      HJ1        1.5300  113.60  120.00  110.10   1.1110
IC CK      CI      CJ      HJ2        1.5350  112.33 -121.59  108.13   1.1146
IC CK      CJ      CI      CH         1.5458  114.46  180.00  126.91   1.3502
IC CJ      CH      CI      HI1        1.5300  113.60  120.00  110.10   1.1110
IC CM2     CI      CH      HH1        1.5350  112.33  122.25  108.41   1.1141
IC CM2     CI      CH      HH2        1.5350  112.33 -121.59  108.13   1.1146
IC 1C      1N      1CA     1CB        1.4900  107.00  120.00  113.50   1.5380
IC 1CB     1N      1CA     CX1        1.5380  113.50 -120.00  113.50   1.5380
IC CG      1CA     1CB     1HB1       1.5300  113.50  120.00  110.10   1.1110
IC HG1     1CB     CG      HG2        1.1110  110.10 -120.00  110.10   1.1110
IC HD1     CG      CD      HD2        1.1110  110.10 -120.00  110.10   1.1110
IC HE1     CD      CE      HE2        1.1110  110.10 -120.00  110.10   1.1110
IC HF1     CE      CF      HF2        1.1110  110.10 -120.00  110.10   1.1110
IC CH      CM1     CM2     HM2        1.5020  123.50  180.00  119.50   1.1000
IC CM1     CM2     CH      CI         1.3400  123.50  180.00  112.20   1.5300
IC CI      CM2     CH      HH1        1.5300  112.20  120.00  111.50   1.1110
IC HH1     CM2     CH      HH2        1.1110  111.50 -120.00  111.50   1.1110
IC CM2     CH      CI      CJ         1.5020  112.20  180.00  113.60   1.5300
IC HI1     CH      CI      HI2        1.1110  110.10 -120.00  110.10   1.1110
IC CH      CI      CJ      CK         1.5300  113.60  180.00  113.60   1.5300
IC HJ1     CI      CJ      HJ2        1.1110  110.10 -120.00  110.10   1.1110
IC CI      CJ      CK      2CB        1.5300  113.60  180.00  113.60   1.5300
IC 2CB     CJ      CK      HK1        1.5300  113.60  120.00  110.10   1.1110
IC HK1     CJ      CK      HK2        1.1110  110.10 -120.00  110.10   1.1110
IC 1N      1CA     CX1     HX11       1.4300  113.50  180.00  110.10   1.1110
IC HX11    1CA     CX1     HX13       1.1110  110.10 -120.00  110.10   1.1110
IC 2CB     2N      2CA     CX2        1.5380  113.50 -120.00  113.50   1.5380
IC 2N      2CA     CX2     HX21       1.4300  113.50  180.00  110.10   1.1110
IC HX21    2CA     CX2     HX23       1.1110  110.10 -120.00  110.10   1.1110
IC 2CA     CK      2CB     2HB1       1.5380  113.50  120.00  110.10   1.1110
IC 2CA     CK      2CB     2HB2       1.5380  113.50 -120.00  110.10   1.1110

! (R) forms

PRES RMETA3        0.18  ! Metathesis between two (R)-propylalanine
GROUP                   !     :
ATOM CB1  CT2    -0.09  !  HN-N
ATOM HB11 HA2     0.09  !     :   HB1 HM1   HM2 HB1
ATOM HB12 HA2     0.09  !     :   |   |     |   |    :
GROUP                   ! H3C-CA--CB--CM1==CM2--1CB--2CA-
ATOM CM1  CE1    -0.15  !     :   |             |    :
ATOM HM1  HE1     0.15  !     :   HB2           HB2
ATOM CM2  CE1    -0.15  !   O=C
ATOM HM2  HE1     0.15  !     :
GROUP
ATOM CB2  CT2    -0.09
ATOM HB21 HA2     0.09
ATOM HB22 HA2     0.09
DELETE ATOM 1HA
DELETE ATOM 2HA
BOND   1CA  CB1  CB1  HB11  CB1  HB12
BOND   2CA  CB2  CB2  HB21  CB2  HB22
BOND   CB1  CM1  CM1  HM1   CM2  HM2  CM2  CB2
DOUBLE CM1  CM2
IC 1N       1C      *1CA     CB1        1.4592  114.44 -123.23  111.09   1.5461
IC 1C       1CA     CB1      CM1        1.4504  111.47  180.00  115.76   1.5435
IC CM1      1CA     *CB1     HB11       1.5397  113.28  120.74  109.10   1.1138
IC CM1      1CA     *CB1     HB12       1.5397  113.28 -122.34  108.99   1.1143
IC 1CA      CB1     CM1      CM2        1.5115  126.91    0.00  126.69   1.5092
IC CM2      CB1     *CM1     HM1        1.3502  126.91 -178.81  114.69   1.1010
IC CM1      CB2     *CM2     HM2        1.5099  126.94 -177.42  118.69   1.1018
IC CM1      CM2     CB2      2CA        0.0000    0.00  180.00    0.00   0.0000
IC 2N       2C      *2CA     CB2        1.4592  114.44 -123.23  111.09   1.5461
IC 2C       2CA     CB2      HB21       1.5390  111.09  177.25  109.60   1.1109
IC HB21     2CA     *CB2     HB22       1.1109  109.60  119.13  111.05   1.1119
IC 2N       2CA     CB2      CM2        1.4504  111.47  180.00  115.76   1.5435

PRES RMETA4        0.18 ! Metathesis between two (R)-butylalanine
GROUP                   !            :
ATOM CB1  CT2    -0.09  !         HN-N
ATOM HB11 HA2     0.09  !     HX12   :   HB1 HG1 HM1   HM2 HI1  HB1       2HX22
ATOM HB12 HA2     0.09  !      \     :   |    |  |     |   |    |    :   /
GROUP                   ! HX11--CX1--CA--CB--CG--CM1==CM2--CI--1CB--2CA--2CX2--2HX21
ATOM CG   CT2    -0.18  !      /     :   |    |            |    |    :   \
ATOM HG1  HA2     0.09  !     HX13   :   HB2 HG2           HI2  HB2       2HX23
ATOM HG2  HA2     0.09  !          O=C
GROUP                   !            :
ATOM CM1  CE1    -0.15  !
ATOM HM1  HE1     0.15
ATOM CM2  CE1    -0.15
ATOM HM2  HE1     0.15
GROUP
ATOM CI   CT2    -0.18
ATOM HI1  HA2     0.09
ATOM HI2  HA2     0.09
GROUP
ATOM CB2  CT2    -0.09
ATOM HB21 HA2     0.09
ATOM HB22 HA2     0.09
DELETE ATOM 1HA
DELETE ATOM 2HA
BOND   1CA  CB1  CB1  HB11  CB1  HB12
BOND   CB1  CG   CG   HG1   CG   HG2
BOND   CG   CM1  CM1  HM1   CM2  HM2
BOND   CM2  CI   CI   HI1   CI   HI2
BOND   CI   CB2  CB2  2CA   CB2  HB21  CB2 HB22
DOUBLE CM1  CM2
IC 1N      1C      *1CA     CB1        1.4592  114.44 -123.23  111.09   1.5461
IC 1C      1CA     CB1      CG         1.4504  111.47  180.00  115.76   1.5435
IC CG      1CA     *CB1     HB11       1.5397  113.28  120.74  109.10   1.1138
IC CG      1CA     *CB1     HB12       1.5397  113.28 -122.34  108.99   1.1143
IC 1CA     CB1     CG       CM1        1.5568  115.76  180.00  113.28   1.5397
IC CM1     CB1     *CG      HG1        1.5397  113.28  120.74  109.10   1.1138
IC CM1     CB1     *CG      HG2        1.5397  113.28 -122.34  108.99   1.1143
IC CB1     CG      CM1      CM2        1.5115  126.91    0.00  126.69   1.5092
IC CM2     CG      *CM1     HM1        1.3502  126.91 -178.81  114.69   1.1010
IC CG      CM1     CM2      CI         0.0000    0.00  180.00    0.00   0.0000
IC CM1     CI      *CM2     HM2        1.5099  126.94 -177.42  118.69   1.1018
IC 2N      2C      *2CA     CB2        1.4592  114.44 -123.23  111.09   1.5461
IC 2C      2CA     CB2      CI         1.4504  111.47  180.00  115.76   1.5435
IC CI      2CA     *CB2     HB21       1.5397  113.28  120.74  109.10   1.1138
IC CI      2CA     *CB2     HB22       1.5397  113.28 -122.34  108.99   1.1143
IC 2N      2CA     CB2      CI         1.4504  111.47  180.00  115.76   1.5435
IC CM2     CB2     *CI      HI1        1.5397  113.28  120.74  109.10   1.1138
IC CM2     CB2     *CI      HI2        1.5397  113.28 -122.34  108.99   1.1143

PRES RMETA5       0.18  ! Metathesis between two (R)-pentenylalanine
GROUP                   !            :
ATOM CB1  CT2    -0.09  !         HN-N
ATOM HB11 HA2     0.09  !     HX12   :   HB1 HG1 HD1 HM1   HM2 HH1 HI1  HB1       2HX22
ATOM HB12 HA2     0.09  !      \     :   |    |   |   |     |   |   |   |    :   /
GROUP                   ! HX11--CX1--CA--CB--CG--CD--CM1==CM2--CH--CI--1CB--2CA--2CX2--2HX21
ATOM CG   CT2    -0.18  !      /     :   |    |   |             |   |   |    :   \
ATOM HG1  HA2     0.09  !     HX13   :   HB2 HG2 HD2           HH2 HI2  HB2       2HX23
ATOM HG2  HA2     0.09  !          O=C
GROUP                   !            :
ATOM CD   CT2    -0.18  !
ATOM HD1  HA2     0.09
ATOM HD2  HA2     0.09
GROUP
ATOM CM1  CE1    -0.15
ATOM HM1  HE1     0.15
ATOM CM2  CE1    -0.15
ATOM HM2  HE1     0.15
GROUP
ATOM CH   CT2    -0.18
ATOM HH1  HA2     0.09
ATOM HH2  HA2     0.09
GROUP
ATOM CI   CT2    -0.18
ATOM HI1  HA2     0.09
ATOM HI2  HA2     0.09
GROUP
ATOM CB2  CT2    -0.09
ATOM HB21 HA2     0.09
ATOM HB22 HA2     0.09
DELETE ATOM 1HA
DELETE ATOM 2HA
BOND   1CA  CB1  CB1  HB11  CB1  HB12
BOND   CB1  CG   CG   HG1   CG   HG2
BOND   CG   CD   CD   HD1   CD   HD2
BOND   CD   CM1  CM1  HM1   CM2  HM2
BOND   CM2  CH   CH   HH1   CH   HH2
BOND   CH   CI   CI   HI1   CI   HI2
BOND   CI   CB2  CB2  HB21  CB2  HB22 CB2 2CA
DOUBLE CM1  CM2
IC 1N      1C      *1CA     CB1        1.4592  114.44 -123.23  111.09   1.5461
IC 1C      1CA     CB1      CG         1.4504  111.47  180.00  115.76   1.5435
IC CG      1CA     *CB1     HB11       1.5397  113.28  120.74  109.10   1.1138
IC CG      1CA     *CB1     HB12       1.5397  113.28 -122.34  108.99   1.1143
IC 1N      1CA     1CB      CG         1.4504  111.47  180.00  115.76   1.5435
IC 1CA     1CB     CG       CD         1.5568  115.76  180.00  113.28   1.5397
IC CD      1CB     *CG      HG1        1.5397  113.28  120.74  109.10   1.1138
IC CD      1CB     *CG      HG2        1.5397  113.28 -122.34  108.99   1.1143
IC 1CB     CG      CD       CM1        1.5458  114.46  180.00  126.91   1.3502
IC CM1     CG      *CD      HD1        1.5350  112.33  122.25  108.41   1.1141
IC CM1     CG      *CD      HD2        1.5350  112.33 -121.59  108.13   1.1146
IC CG      CD      CM1      CM2        1.5115  126.91    0.00  126.69   1.5092
IC CM2     CD      *CM1     HM1        1.3502  126.91 -178.81  114.69   1.1010
IC CD      CM1     CM2      CH         0.0000    0.00  180.00    0.00   0.0000
IC CM1     CH      *CM2     HM2        1.5099  126.94 -177.42  118.69   1.1018
IC 2N      2C      *2CA     CB2        1.4592  114.44 -123.23  111.09   1.5461
IC 2C      2CA     CB2      CI         1.4504  111.47  180.00  115.76   1.5435
IC CI      2CA     *CB2     HB21       1.5397  113.28  120.74  109.10   1.1138
IC CI      2CA     *CB2     HB22       1.5397  113.28 -122.34  108.99   1.1143
IC 2CA     CB2     CI       CH         1.4504  111.47  180.00  115.76   1.5435
IC CH      CB2     *CI      HI1        1.5397  113.28  120.74  109.10   1.1138
IC CH      CB2     *CI      HI2        1.5397  113.28 -122.34  108.99   1.1143
IC CB2     CI      CH       CM2        1.5458  114.46  180.00  126.91   1.3502
IC CM2     CI      *CH      HH1        1.5350  112.33  122.25  108.41   1.1141
IC CM2     CI      *CH      HH2        1.5350  112.33 -121.59  108.13   1.1146

PRES RMETA6       0.18  ! Metathesis between two (R)-hexylalanine
GROUP                   !            :
ATOM CB1  CT2    -0.09  !         HN-N
ATOM HB11 HA2     0.09  !     HX12   :   HB1 HG1 HD1 HE1 HM1   HM2 HH1 HI1  HJ1 HB1         2HX22
ATOM HB12 HA2     0.09  !      \     :   |    |   |  |   |     |   |   |    |   |     :     /
GROUP                   ! HX11--CX1--CA--CB--CG--CD--CE--CM1==CM2--CH--CI--CJ--1CB--2CA--2CX2--2HX21
ATOM CG   CT2    -0.18  !      /     :   |    |   |  |             |   |    |   |     :     \
ATOM HG1  HA2     0.09  !     HX13   :   HB2 HG2 HD2 HE2           HH2 HI2  HJ2 HB2          2HX23
ATOM HG2  HA2     0.09  !          O=C
GROUP                   !            :
ATOM CD   CT2    -0.18  !
ATOM HD1  HA2     0.09
ATOM HD2  HA2     0.09
GROUP
ATOM CE   CT2    -0.18
ATOM HE1  HA2     0.09
ATOM HE2  HA2     0.09
GROUP
ATOM CM1  CE1    -0.15
ATOM HM1  HE1     0.15
ATOM CM2  CE1    -0.15
ATOM HM2  HE1     0.15
GROUP
ATOM CH   CT2    -0.18
ATOM HH1  HA2     0.09
ATOM HH2  HA2     0.09
GROUP
ATOM CI   CT2    -0.18
ATOM HI1  HA2     0.09
ATOM HI2  HA2     0.09
GROUP
ATOM CJ   CT2    -0.18
ATOM HJ1  HA2     0.09
ATOM HJ2  HA2     0.09
GROUP
ATOM CB2  CT2    -0.09
ATOM HB21 HA2     0.09
ATOM HB22 HA2     0.09
DELETE ATOM 1HA
DELETE ATOM 2HA
BOND   1CA  CB1  CB1  HB11  CB1  HB12
BOND   CB1  CG   CG   HG1   CG   HG2
BOND   CG   CD   CD   HD1   CD   HD2
BOND   CD   CE   CE   HE1   CE   HE2
BOND   CE   CM1  CM1  HM1   CM2  HM2
BOND   CM2  CH   CH   HH1   CH   HH2
BOND   CH   CI   CI   HI1   CI   HI2
BOND   CI   CJ   CJ   HJ1   CJ   HJ2
BOND   CJ   CB2  CB2  HB21  CB2  HB22  CB2  2CA
DOUBLE CM1  CM2
IC 1N      1C      *1CA     CB1        1.4592  114.44 -123.23  111.09   1.5461
IC 1C      1CA     CB1      CG         1.4504  111.47  180.00  115.76   1.5435
IC CG      1CA     *CB1     HB11       1.5397  113.28  120.74  109.10   1.1138
IC CG      1CA     *CB1     HB12       1.5397  113.28 -122.34  108.99   1.1143
IC 1N      1CA     1CB      CG         1.4504  111.47  180.00  115.76   1.5435
IC 1CA     1CB     CG       CD         1.5568  115.76  180.00  113.28   1.5397
IC CD      1CB     *CG      HG1        1.5397  113.28  120.74  109.10   1.1138
IC CD      1CB     *CG      HG2        1.5397  113.28 -122.34  108.99   1.1143
IC 1CB     CG      CD       CE         1.5458  114.46  180.00  126.91   1.3502
IC CE      CG      *CD      HD1        1.5350  112.33  122.25  108.41   1.1141
IC CE      CG      *CD      HD2        1.5350  112.33 -121.59  108.13   1.1146
IC CG      CD      CE       CM1        1.5458  114.46  180.00  126.91   1.3502
IC CM1     CD      *CE      HE1        1.5350  112.33  122.25  108.41   1.1141
IC CM1     CD      *CE      HE2        1.5350  112.33 -121.59  108.13   1.1146
IC CD      CE      CM1      CM2        1.5115  126.91    0.00  126.69   1.5092
IC CM2     CE      *CM1     HM1        1.3502  126.91 -178.81  114.69   1.1010
IC CE      CM1     CM2      CH         0.0000    0.00  180.00    0.00   0.0000
IC CM1     CH      *CM2     HM2        1.5099  126.94 -177.42  118.69   1.1018
IC 2N      2C      *2CA     CB2        1.4592  114.44 -123.23  111.09   1.5461
IC 2C      2CA     CB2      CJ         1.4504  111.47  180.00  115.76   1.5435
IC CG      1CA     *CB2     HB21       1.5397  113.28  120.74  109.10   1.1138
IC CG      1CA     *CB2     HB22       1.5397  113.28 -122.34  108.99   1.1143
IC 2N      2CA     2CB      CJ         1.4504  111.47  180.00  115.76   1.5435
IC 2CA     2CB     CJ       CI         1.5458  114.46  180.00  126.91   1.3502
IC CI      2CB     *CJ      HJ1        1.5397  113.28  120.74  109.10   1.1138
IC CI      2CB     *CJ      HJ2        1.5397  113.28 -122.34  108.99   1.1143
IC 2CB     CJ      CI       CH         1.5458  114.46  180.00  126.91   1.3502
IC CJ      CH      *CI      HI1        1.5350  112.33  122.25  108.41   1.1141
IC CJ      CH      *CI      HI2        1.5350  112.33 -121.59  108.13   1.1146
IC CM2     CI      *CH      HH1        1.5350  112.33  122.25  108.41   1.1141
IC CM2     CI      *CH      HH2        1.5350  112.33 -121.59  108.13   1.1146

PRES RMETA7       0.18  ! Metathesis between two (R)-hexylalanine
                        !
GROUP                   !            :
ATOM CB1  CT2    -0.09  !         HN-N
ATOM HB11 HA2     0.09  !     HX12   :   HB1 HG1 HD1 HE1 HF1 HM1  HM2  HH1 HI1 HJ1 HK1  HB1         2HX22
ATOM HB12 HA2     0.09  !      \     :   |    |   |  |   |   |    |    |   |   |   |    |     :     /
GROUP                   ! HX11--CX1--1CA--CB1--CG--CD--CE--CF--CM1==CM2--CH--CI--CJ--CK--1CB--2CA--2CX2--2HX21
ATOM CG   CT2    -0.18  !      /     :   |    |   |  |   |             |   |   |   |    |     :     \
ATOM HG1  HA2     0.09  !     HX13   :   HB2 HG2 HD2 HE2 HF1           HH2 HI2 HJ2 HK2  HB2          2HX23
ATOM HG2  HA2     0.09  !          O=C
GROUP                   !            :
ATOM CD   CT2    -0.18  !
ATOM HD1  HA2     0.09
ATOM HD2  HA2     0.09
GROUP
ATOM CE   CT2    -0.18
ATOM HE1  HA2     0.09
ATOM HE2  HA2     0.09
GROUP
ATOM CF   CT2    -0.18
ATOM HF1  HA2     0.09
ATOM HF2  HA2     0.09
GROUP
ATOM CM1  CE1    -0.15
ATOM HM1  HE1     0.15
ATOM CM2  CE1    -0.15
ATOM HM2  HE1     0.15
GROUP
ATOM CH   CT2    -0.18
ATOM HH1  HA2     0.09
ATOM HH2  HA2     0.09
GROUP
ATOM CI   CT2    -0.18
ATOM HI1  HA2     0.09
ATOM HI2  HA2     0.09
GROUP
ATOM CJ   CT2    -0.18
ATOM HJ1  HA2     0.09
ATOM HJ2  HA2     0.09
GROUP
ATOM CK   CT2    -0.18
ATOM HK1  HA2     0.09
ATOM HK2  HA2     0.09
GROUP
ATOM CB2  CT2    -0.09
ATOM HB21 HA2     0.09
ATOM HB22 HA2     0.09
DELETE ATOM 1HA
DELETE ATOM 2HA
BOND   1CA  CB1  CB1  HB11  CB1  HB12
BOND   CB1  CG   CG   HG1   CG   HG2
BOND   CG   CD   CD   HD1   CD   HD2
BOND   CD   CE   CE   HE1   CE   HE2
BOND   CE   CF   CF   HF1   CF   HF2
BOND   CF   CM1  CM1  HM1   CM2  HM2
BOND   CM2  CH   CH   HH1   CH   HH2
BOND   CH   CI   CI   HI1   CI   HI2
BOND   CI   CJ   CJ   HJ1   CJ   HJ2
BOND   CJ   CK   CK   HK1   CK   HK2
BOND   CK   CB2  CB2  HB21  CB2  HB22  CB2  2CA
DOUBLE CM1  CM2
IC 1N      1C      *CA      CB1        1.4592  114.44 -123.23  111.09   1.5461
IC 1C      1CA     CB1      CG         1.4504  111.47  180.00  115.76   1.5435
IC CG      1CA     *CB1     HB11       1.5397  113.28  120.74  109.10   1.1138
IC CG      1CA     *CB1     HB12       1.5397  113.28 -122.34  108.99   1.1143
IC 1N      1CA     CB       CG         1.4504  111.47  180.00  115.76   1.5435
IC 1CA     1CB     CG       CD         1.5568  115.76  180.00  113.28   1.5397
IC CD      1CB     *CG      HG1        1.5397  113.28  120.74  109.10   1.1138
IC CD      1CB     *CG      HG2        1.5397  113.28 -122.34  108.99   1.1143
IC 1CB     CG      CD       CE         1.5458  114.46  180.00  126.91   1.3502
IC CE      CG      *CD      HD1        1.5350  112.33  122.25  108.41   1.1141
IC CE      CG      *CD      HD2        1.5350  112.33 -121.59  108.13   1.1146
IC CG      CD      CE       CF         1.5458  114.46  180.00  126.91   1.3502
IC CF      CD      *CE      HE1        1.5350  112.33  122.25  108.41   1.1141
IC CF      CD      *CE      HE2        1.5350  112.33 -121.59  108.13   1.1146
IC CD      CE      CF       CM1        1.5458  114.46  180.00  126.91   1.3502
IC CM1     CE      *CF      HF1        1.5350  112.33  122.25  108.41   1.1141
IC CM1     CF      CF       HF2        1.5350  112.33 -121.59  108.13   1.1146
IC HF1     CE      CF       HF2        1.1110  110.10 -120.00  110.10   1.1110
IC CM1     CF      *CF      HF2        1.5350  112.33 -121.59  108.13   1.1146
IC CE      CF      CM1      CM2        1.5115  126.91    0.00  126.69   1.5092
IC CM2     CF      *CM1     HM1        1.3502  126.91 -178.81  114.69   1.1010
IC CF      CM1     CM2      CH         0.0000    0.00  180.00    0.00   0.0000
IC CM1     CH      *CM2     HM2        1.5099  126.94 -177.42  118.69   1.1018
IC 2N      2C      *2CA     CB2        1.4592  114.44 -123.23  111.09   1.5461
IC 2C      2CA     CB2      CK         1.4504  111.47  180.00  115.76   1.5435
IC CK      2CA     *CB2     HB21       1.5397  113.28  120.74  109.10   1.1138
IC CK      2CA     *CB2     HB22       1.5397  113.28 -122.34  108.99   1.1143
IC 2N      2CA     2CB      CK         1.4504  111.47  180.00  115.76   1.5435
IC 2CA     2CB     CK       CJ         1.5458  114.46  180.00  126.91   1.3502
IC CI      2CB     *CK      HK1        1.5397  113.28  120.74  109.10   1.1138
IC CI      2CB     *CK      HK2        1.5397  113.28 -122.34  108.99   1.1143
IC 2CB     CK      CJ       CI         1.5458  114.46  180.00  126.91   1.3502
IC CK      CI      *CJ      HJ1        1.5350  112.33  122.25  108.41   1.1141
IC CK      CI      *CJ      HJ2        1.5350  112.33 -121.59  108.13   1.1146
IC CK      CJ      CI       CH         1.5458  114.46  180.00  126.91   1.3502
IC CJ      CH      *CI      HI1        1.5350  112.33  122.25  108.41   1.1141
IC HI1     CH      CI       HI2        1.1110  110.10 -120.00  110.10   1.1110
IC CJ      CH      *CI      HI2        1.5350  112.33 -121.59  108.13   1.1146
IC CM2     CI      *CH      HH1        1.5350  112.33  122.25  108.41   1.1141
IC CM2     CI      *CH      HH2        1.5350  112.33 -121.59  108.13   1.1146

! Stapling patches
! 2. Click

PRES  CR12         0.18  ! triazole linkage (click reaction)! 1 alkyne + 2 azide
GROUP                    !
ATOM N1   NG2R50  -0.27  !     :
ATOM N2   NG2R50  -0.27  !  HN-N             __
ATOM N3   NG2R50  -0.15  !     :   HB1    N1 --N2
ATOM CR2  CG2R51   0.22  !     :   :     /      |
ATOM CR1  CG2R51   0.15  !  HA-CA..CB..CR1      |
ATOM HR   HGR52    0.10  !     :   :     \\     |
GROUP                    !     :   HB2    CR2--N3
ATOM CX   CT2     -0.18  !   O=C           |     \                :
ATOM HX1  HA2      0.09  !     :          HR      CZ--CY--CX--CB..CA..HA
ATOM HX2  HA2      0.09  !                                        :
GROUP
ATOM CY   CT2     -0.18
ATOM HY1  HA2      0.09
ATOM HY2  HA2      0.09
GROUP
ATOM CZ   CT2      0.22
ATOM HZ1  HA2      0.09
ATOM HZ2  HA2      0.09
DELETE ATOM 1HB3
DELETE ATOM 2HB3
BOND   1CB CR1  CR1 N1   N2 N3  CR2  N3
BOND   CR2 HR   N3  CZ
BOND   CZ  HZ1  CZ  HZ2  CZ CY
BOND   CY  HY1  CY  HY2  CY CX
BOND   CX  HX1  CX  HX2  CX 2CB
DOUBLE CR1  CR2  N1  N2
IC 1N      1CA     1CB      CR1         1.4532 112.8200  180.0000 116.9400  1.5109
IC CR1     1CA     *1CB     1HB1        1.5109 116.9400  119.8000 107.9100  1.1114
IC CR1     1CA     *1CB     1HB2        1.5109 116.9400 -124.0400 109.5000  1.1101
IC 1CA     1CB     CR1      N1          1.5578 116.9400   90.0000 120.1700  1.3859
IC N1      1CB     *CR1     CR2         1.3859 120.1700 -178.2600 129.7100  1.3596
IC 1CB     CR1     N1       N2          1.5109 120.1700 -179.2000 105.2000  1.3170
IC 1CB     CR1     CR2      N3          1.5109 129.7100  178.6600 105.8000  1.3782
IC N2      CR2     *N3      CZ          1.3539 107.1500 -178.6900 125.8600  0.9996
IC N3      CR1     *CR2     HR          1.3782 105.8000 -179.3500 129.8900  1.0809
IC 2N      2CA     2CB      CX          1.4504 111.4700  180.0000 115.7600  1.5435
IC 2CA     2CB     CX       CY          1.5568 115.7600  180.0000 113.2800  1.5397
IC CY      2CB     *CX      HX1         1.5397 113.2800  120.7400 109.1000  1.1138
IC CY      2CB     *CX      HX2         1.5397 113.2800 -122.3400 108.9900  1.1143
IC 2CB     CX      CY       CZ          1.5435 113.2800  180.0000 112.3300  1.5350
IC CZ      CX      *CY      HY1         1.5350 112.3300  122.2500 108.4100  1.1141
IC CZ      CX      *CY      HY2         1.5350 112.3300 -121.5900 108.1300  1.1146
IC CX      CY      CZ       HZ1         1.5397 112.3300  180.0000 110.4600  1.4604
IC HZ1     CY      *CZ      HZ2         1.4604 110.4600  119.9100 110.5100  1.1128

PRES  CR21         0.18  ! triazole linkage (click reaction)! 2 alkyne + 1 azide
GROUP                    !
ATOM N1   NG2R50  -0.27  !     :
ATOM N2   NG2R50  -0.27  !  HN-N             __
ATOM N3   NG2R50  -0.15  !     :   HB1    N1 --N2
ATOM CR2  CG2R51   0.22  !     :   :     /      |
ATOM CR1  CG2R51   0.15  !  HA-CA..CB..CR1      |
ATOM HR   HGR52    0.10  !     :   :     \\     |
GROUP                    !     :   HB2    CR2--N3
ATOM CX   CT2     -0.18  !   O=C           |     \                :
ATOM HX1  HA2      0.09  !     :          HR      CZ--CY--CX--CB..CA..HA
ATOM HX2  HA2      0.09  !                                        :
GROUP
ATOM CY   CT2     -0.18
ATOM HY1  HA2      0.09
ATOM HY2  HA2      0.09
GROUP
ATOM CZ   CT2      0.22
ATOM HZ1  HA2      0.09
ATOM HZ2  HA2      0.09
DELETE ATOM 1HB3
DELETE ATOM 2HB3
BOND   2CB CR1  CR1 N1   N2 N3  CR2  N3
BOND   CR2 HR   N3  CZ
BOND   CZ  HZ1  CZ  HZ2  CZ CY
BOND   CY  HY1  CY  HY2  CY CX
BOND   CX  HX1  CX  HX2  CX 1CB
DOUBLE CR1  CR2  N1  N2
IC 2N      2CA     2CB      CR1       1.4532 112.8200  180.0000 116.9400  1.5109
IC CR1     2CA     *2CB     2HB1      1.5109 116.9400  119.8000 107.9100  1.1114
IC CR1     2CA     *2CB     2HB2      1.5109 116.9400 -124.0400 109.5000  1.1101
IC 2CA     2CB     CR1      N1        1.5578 116.9400   90.0000 120.1700  1.3859
IC N1      2CB     *CR1     CR2       1.3859 120.1700 -178.2600 129.7100  1.3596
IC 2CB     CR1     N1       N2        1.5109 120.1700 -179.2000 105.2000  1.3170
IC 2CB     CR1     CR2      N3        1.5109 129.7100  178.6600 105.8000  1.3782
IC N2      CR2     *N3      CZ        1.3539 107.1500 -178.6900 125.8600  0.9996
IC N3      CR1     *CR2     HR        1.3782 105.8000 -179.3500 129.8900  1.0809
IC 1N      1CA     1CB      CX        1.4504 111.4700  180.0000 115.7600  1.5435
IC 1CA     1CB     CX       CY        1.5568 115.7600  180.0000 113.2800  1.5397
IC CY      1CB     *CX      HX1       1.5397 113.2800  120.7400 109.1000  1.1138
IC CY      1CB     *CX      HX2       1.5397 113.2800 -122.3400 108.9900  1.1143
IC 1CB     CX      CY       CZ        1.5435 113.2800  180.0000 112.3300  1.5350
IC CZ      CX      *CY      HY1       1.5350 112.3300  122.2500 108.4100  1.1141
IC CZ      CX      *CY      HY2       1.5350 112.3300 -121.5900 108.1300  1.1146
IC CX      CY      CZ       HZ1       1.5397 112.3300  180.0000 110.4600  1.4604
IC HZ1     CY      *CZ      HZ2       1.4604 110.4600  119.9100 110.5100  1.1128

! Stapling patches
! 3. cystein bis-alkylation

PRES  DIBM         0.32  ! Cystein bis-alkylation J. Am. Soc., 2012, 134, 17704
GROUP                    ! at meta-position
ATOM C1   CG2R61  -0.115 !             H5       H6
ATOM C2   CG2R61  -0.115 !              \      /
ATOM C3   CG2R61  -0.115 !         H71   C5===C6
ATOM C4   CG2R61  -0.115 !         |    /      \
ATOM C5   CG2R61  -0.115 !    1SG--C7--C4      C1--H1
ATOM C6   CG2R61  -0.115 !         |    \\    //
ATOM C7   CG321    0.09  !         H72   C3---C2
ATOM H71  HGA2     0.09  !              /      \
ATOM H72  HGA2     0.09  !             H3  H81--C8--H82
ATOM C8   CG321    0.10  !                      |
ATOM H81  HGA2     0.09  !                     2SG
ATOM H82  HGA2     0.09  !
ATOM H1   HGR61    0.115
ATOM H3   HGR61    0.115
ATOM H5   HGR61    0.115
ATOM H6   HGR61    0.115
DELETE ATOM 1HG1
DELETE ATOM 2HG1
BOND   1SG C7  2SG C8
BOND   C7  H71 C7  H72 C8 H81 C8 H82
BOND   C7  C4  C4  C5  C5 C6  C6 C1
BOND   C1  C2  C2  C3  C3 C4  C2 C8
BOND   C3  H3  C1  H1  C5 H5  C6 H6
IC  1CA  1CB   1SG  C7   1.5380  112.50    0.00   95.00  1.8180
IC  1CB  1SG   C7   C4   1.8180   95.00    0.00  115.20  1.4900
IC  1SG  C7    C4   C5   1.8180  115.20    0.00  120.00  1.3750
IC  1SG  C4   *C7   H71  1.8180  115.20    0.00  107.50  1.1110
IC  1SG  C4   *C7   H72  1.8180  115.20  120.00  107.50  1.1110
IC  C7   C4    C5   C6   1.4900  120.00    0.00  120.00  1.3750
IC  C4   C5    C6   C1   1.3750  120.00    0.00  120.00  1.3750
IC  C5   C6    C1   C2   1.3750  120.00    0.00  120.00  1.3750
IC  C6   C1    C2   C3   1.3750  120.00    0.00  120.00  1.3750
IC  C1   C2    C4   C4   1.3750  120.00    0.00  120.00  1.3750
IC  C4   C6   *C5   H5   1.3750  120.00    0.00  120.00  1.0800
IC  C5   C1   *C6   H6   1.3750  120.00    0.00  120.00  1.0800
IC  C6   C2   *C1   H1   1.3750  120.00    0.00  120.00  1.0800
IC  C2   C4   *C3   H3   1.3750  120.00    0.00  120.00  1.0800
IC  C1   C3   *C2   C8   1.3750  120.00    0.00  120.00  1.4900
IC  C1   C2    C8   2SG  1.3750  120.00    0.00  115.20  1.8180
IC  2SG  C2   *C8   H81  1.8180  115.20    0.00  107.50  1.1110
IC  2SG  C2   *C8   H82  1.8180  115.20  120.00  107.50  1.1110

PRES  DIBP         0.32  ! Cystein bis-alkylation
GROUP                    ! at para-position
ATOM C1   CG2R61  -0.115 !             H5       H6
ATOM C2   CG2R61  -0.115 !              \      /
ATOM C3   CG2R61  -0.115 !         H71   C5===C6   H81
ATOM C4   CG2R61  -0.115 !         |    /      \   |
ATOM C5   CG2R61  -0.115 !    1SG--C7--C4      C1--C8--2SG
ATOM C6   CG2R61  -0.115 !         |    \\    //   |
ATOM C7   CG321    0.09  !         H72   C3---C2   H82
ATOM H71  HGA2     0.09  !              /       \
ATOM H72  HGA2     0.09  !             H3        H2
ATOM C8   CG321    0.10  !
ATOM H81  HGA2     0.09  !
ATOM H82  HGA2     0.09  !
ATOM H2   HGR61    0.115
ATOM H3   HGR61    0.115
ATOM H5   HGR61    0.115
ATOM H6   HGR61    0.115
DELETE ATOM 1HG1
DELETE ATOM 2HG1
BOND   1SG C7  2SG C8
BOND   C7  H71 C7  H72 C8 H81 C8 H82
BOND   C7  C4  C4  C5  C5 C6  C6 C1
BOND   C1  C2  C2  C3  C3 C4  C1 C8
BOND   C3  H3  C2  H2  C5 H5  C6 H6
IC 1CA     1CB     1SG     C7         1.5380  112.50    0.00   95.00   1.8180
IC 1CB     1SG     C7      C4         1.8180   95.00    0.00  115.20   1.4900
IC 1SG     C7      C4      C5         1.8180  115.20    0.00  120.00   1.3750
IC 1SG     C4      *C7     H71        1.8180  115.20    0.00  107.50   1.1110
IC 1SG     C4      *C7     H72        1.8180  115.20  120.00  107.50   1.1110
IC C7      C4      C5      C6         1.4900  120.00    0.00  120.00   1.3750
IC C4      C5      C6      C1         1.3750  120.00    0.00  120.00   1.3750
IC C5      C6      C1      C2         1.3750  120.00    0.00  120.00   1.3750
IC C6      C1      C2      C3         1.3750  120.00    0.00  120.00   1.3750
IC C1      C2      C4      C4         1.3750  120.00    0.00  120.00   1.3750
IC C4      C6      *C5     H5         1.3750  120.00    0.00  120.00   1.0800
IC C5      C1      *C6     H6         1.3750  120.00    0.00  120.00   1.0800
IC C1      C3      *C2     H2         1.3750  120.00  180.00  120.00   1.0800
IC C2      C4      *C3     H3         1.3750  120.00    0.00  120.00   1.0800
IC C6      C2      *C1     C8         1.3750  120.00    0.00  120.00   1.4900
IC C6      C1      C8      2SG        1.3750  120.00    0.00  115.20   1.8180
IC 2SG     C1      *C8     H81        1.8180  115.20    0.00  107.50   1.1110
IC 2SG     C1      *C8     H82        1.8180  115.20  120.00  107.50   1.1110

END

read para card append flex

!Do NOT add parameters with all CGenFF atom types. These should be
!added to par_all36_cgenff.prm.

BOND
SS   ZN     20.000     2.32   ! Anionic Cys-Zn bond to maintain coordination
! HSE (HSD) - Zn
NR2  ZN     20.000     2.07   ! Neutral His-Zn bond to maintain coordination
!! For AIB and longer residues
CT   C     250.000     1.4900 ! ALLOW   ALI PEP POL ARO
CT3  CT    222.500     1.5380 ! ALLOW   ALI
NH1  CT    320.000     1.4300 ! ALLOW   ALI PEP POL ARO
CT2A CT    222.500     1.5380 ! from CT2  CT1, Zhu
! For termini
NH2  CT    240.000     1.4550 ! From LSN NH2-CT2
CT   CC    200.000     1.5220 ! ALLOW   POL
CT   CD    200.000     1.5220 ! ALLOW   POL
NH3  CT    200.000     1.4800 ! ALLOW   ALI POL
!! for NMGLY
CT3  N     315.000     1.4340 ! DMA, Dimethylacetamide, xxwy
!CT2  N     315.000     1.4340 ! NMGLYD; from CT3 N, DMA; kevo
!! triazole staple
CT2    NG2R51  400.00     1.4580 ! protrz, from CG331 NG2R51, penalty= 6
CT2    CG2R51  229.63     1.5000 ! from CT2 CPH1, kevo
!! hydroxyproline
CP2    OH1     428.000    1.4300
HA1    CP2     309.000    1.1110
!! methylhistidine
NR1    CT3     400.00     1.4580 ! NA 9-M-G/T/U, adm jr.
NR3    CT3     400.00     1.4580 ! NA 9-M-G/T/U, adm jr.
!stapling patches
CT2      CG1T1    410.00     1.4650  ! CG1T1 CG331 2BTY, 2-butyne, kevo
CG2R64   S        262.00     1.7410  ! CG2R64 SG311 ! 2SMPYR
NG2S3    HC       447.80     1.0190  ! NG311  HGPAM1!
NH3      CG2R64   370.00     1.370   ! CG2R64 NG311 ! 4MC
CT3      CG2R51   229.63     1.5000  ! PROT his, adm jr., 7/22/89
NG2R50   CT3      255.00     1.4630  ! MGU2
NG2R50   CT2      255.00     1.4630  ! MGU2
!Bonds with all CGenFF atom types
!NG2S3    CG331    255.00     1.4630  ! MGU2
!CG311    HGA3     322.00     1.1110  ! ALLOW ALI
!NG2R50   HGP1     474.00     1.0100  ! NA G, adm jr. 11/97

ANGLE
CT1  CT2  C      52.000   108.0000 ! DKAM, from CT1  CT2  CC , kevo
SS   ZN   SS    100.000   111.7700 ! Anionic Cys-Zn bond, equilibrium value based on PDB survey data
CS   SS   ZN     20.000    95.0000 ! Anionic Cys-Zn bond, Ao from ethylmethylsulfide CT2-S-CT3, FC guess
! HSE (HSD) - Zn
! Equilibrium value is the average value of 40 PDB p53 structures
CPH2 NR2  ZN     20.000   120.6500
CPH1 NR2  ZN     20.000   125.9800
SS   ZN   NR2   100.000   108.1100 ! Cys-Zn-His, equilibrium value based on PDB survey data
! Equilibrium value is the average value of 98.00
NR2  ZN   NR2   100.000   107.85   ! His-Zn-His, equilibrium value based on PDB survey data but
                                   ! but standard deviation is large (SD = 10.32)
!! For AIB
CT   NH1  C      50.000   120.0000 ! ALLOW   ALI PEP POL ARO
CT3  CT   C      52.000   108.0000 ! ALLOW   ALI PEP POL ARO
H    NH1  CT     35.000   117.0000 ! ALLOW   PEP POL ARO ALI
NH1  C    CT     80.000   116.5000 ! ALLOW   ALI PEP POL ARO
NH1  CT   C      50.000   107.0000 ! ALLOW   PEP POL ARO ALI
NH1  CT   CT3    70.000   113.5000 ! ALLOW   ALI PEP POL ARO
O    C    CT     80.000   121.0000 ! ALLOW   ALI PEP POL ARO
!! AIB, for longer residues
CY   CT2  CT    58.350    114.00 ! from TRP crystal, JWK
CT   CT2  CA     51.800   107.5000 ! ALLOW   ALI ARO
CT   CT2  CC     52.000   108.0000 ! ALLOW   ALI PEP POL ARO
CT   CT2  CD     52.000   108.0000 ! ALLOW   ALI PEP POL ARO
CT   CT2  CPH1   58.350   113.0000 ! ALLOW ARO
CT2  CT   C      52.000   108.0000 ! ALLOW   ALI PEP POL ARO
CT3  CT2  CT     58.350   113.5000   11.16   2.56100 ! ALLOW   ALI
NH1  CT   CT2    70.000   113.5000 ! ALLOW   ALI PEP POL ARO
OH1  CT2  CT     75.700   110.1000 ! ALLOW   ALI ALC ARO
S    CT2  CT     58.000   112.5000 ! ALLOW   ALI SUL ION
SM   CT2  CT     58.000   112.5000 ! ALLOW   ALI SUL ION
NH1  CT   CT2A   70.000   113.5000 ! from NH1  CT1  CT2
CT2A CT   C      52.000   108.0000 ! from CT2  CT1  C
CT   CT2A HA2    26.500   110.1000  22.53   2.17900 ! from HA2  CT2  CT1
CT   CT2A CT2    58.350   113.5000  11.16   2.56100 ! from CT2  CT2  CT1
CT   CT2A CPH1   58.350   113.0000 ! from CT1  CT2  CPH1
CT   CT2A CC     52.000   108.0000 ! from CT1  CT2  CC
CT1  CT2  CT     58.350   113.50   11.16   2.56100 ! ALLOW   ALI
CT2A CT   CT3    58.35    113.50   11.16   2.56100 ! ASM; from prot_retinol
!! AIB, for longer residues with termini
NH2  CT   CT2    67.700   110.0000 ! From LSN NH2-CT2-CT2
CT2  CT   CC     52.000   108.0000 ! ALLOW   ALI PEP POL ARO
CT2A CT   CC     52.000   108.0000 ! ALLOW   ALI PEP POL ARO
CT2  CT   CD     52.000   108.0000 ! ALLOW   ALI PEP POL ARO
NH3  CT   CT2    67.700   110.0000 ! ALLOW   ALI POL
NH3  CT   CT2A   67.700   110.0000 ! from NH3  CT1  CT2
CT2A CT   CD     52.000   108.0000 ! from CT2  CT1  CD
!! For termini
H    NH2  CT     50.000   111.0000 ! From LSN HC-NH2-CT2
NH2  CT   CT3    67.700   110.0000 ! From LSN NH2-CT2-CT2
CT   CD   OH1    55.000   110.5000 ! From ASPP CT2-CD-OH1
CP1  CD   OH1    55.000   110.5000 ! From ASPP CT2-CD-OH1
CT3  CT   CD     52.000   108.0000 ! Ala cter
NH2  CT   C      50.000   107.0000 ! From ALA Dipep. NH1-CT2-C
CT3  CT   CC     52.000   108.0000 ! ALLOW   ALI PEP POL ARO
HC   NH3  CT     30.000   109.5000 20.00   2.07400 ! ALLOW   POL ALI
NH1  CT   CC     50.000   107.0000 ! ALLOW   PEP POL ARO ALI
NH1  CT   CD     50.000   107.0000 ! ALLOW   PEP POL ARO ALI
NH2  CC   CT     50.000   116.5000 50.00   2.45000 ! ALLOW   ALI PEP POL ARO
NH3  CT   C      43.700   110.0000 ! ALLOW   PEP POL ARO ALI
NH3  CT   CC     43.700   110.0000 ! ALLOW   PEP POL ARO ALI
NH3  CT   CT3    67.700   110.0000 ! ALLOW   ALI POL
O    CC   CT     15.000   121.0000 50.00   2.44000 ! ALLOW   ALI PEP POL ARO
OB   CD   CT     70.000   125.0000 20.00   2.44200 ! ALLOW   ALI PEP POL ARO
OC   CC   CT     40.000   118.0000 50.00   2.38800 ! ALLOW   ALI PEP POL ARO ION
OS   CD   CT     55.000   109.0000 20.00   2.32600 ! ALLOW POL PEP
N    C    CT     20.000   112.5000 ! From N   C   CT  For attachment to Pro
!! for NMGLY
C    N    CT3    42.00    119.50 ! DMA, dimethylacetamide, xxwy
C    N    CT2    42.00    119.50 ! NMGLYD; from C N CT3, DMA (and angsum); kevo
CT3  N    CT3    45.00    121.00 ! DMA, dimethylacetamide, xxwy
CT2  N    CT3    45.00    121.00 ! NMGLYD; from CT3 N CT3, DMA (and angsum); kevo
N    CT3  HA3    50.00    105.00 ! DMA, dimethylacetamide, xxwy
!N    CT2  HB2    48.00    108.00 ! NMGLYD; from NH1 CT2 HB2 (and closer to DMA); kevo
!N    CT2  C      50.00    107.00 ! NMGLYD; from CG2O1 CG321 NG2S1 & NH1 CT2 C; kevo
!! triazole staple
CT2    CT2    NG2R51   70.00    113.50 ! protrz, from CG321 CG321 NG2S1, penalty= 11
NG2R51 CT2    HA2      33.43    110.10 ! protrz, from NG2R51 CG331 HGA3, penalty= 6
CG2R51 NG2R51 CT2      70.00    127.10 ! ETRZ, 1-Ethyl-1,2,3-trizaole, kevo
CT2    NG2R51 NG2R50   70.00    117.90 ! ETRZ, 1-Ethyl-1,2,3-trizaole, kevo
CT1    CT2    CG2R51   58.350   113.00 ! from CT1  CT2  CPH1, kevo
CT2    CG2R51 CG2R51   45.800   130.00 ! from CT2  CPH1 CPH1, kevo
HA2    CT2    CG2R51   33.430   109.50 ! from HA2  CT2  CPH1, kevo
NG2R50 CG2R51 CT2      45.800   120.00 ! from NR2  CPH1 CT2 , kevo
!! hydroxyproline
CP3    CP2    OH1      50.000   112.2000 
CP2    CP2    OH1      50.000   112.5000 
CP2    OH1    H        65.900   109.5000 
HA1    CP2    OH1      45.900   111.0000 
HA1    CP2    CP3      26.500   110.1000  22.53   2.17900 ! 
HA1    CP2    CP2      26.500   110.1000  22.53   2.17900 ! 
!! methylhistidine
CPH1   NR1    CT3      70.00    126.25 ! NA 9-M-A, adm jr. sum = 360
CPH2   NR1    CT3      70.00    126.25 ! NA 9-M-A, adm jr. sum = 360
CPH1   NR3    CT3      70.00    126.00 ! NA 9-M-A, adm jr. sum = 360
CPH2   NR3    CT3      70.00    126.00 ! NA 9-M-A, adm jr. sum = 360
NR1    CT3    HA3      33.43    110.10 ! NA FOR 9-M-G(C), adm jr.
NR3    CT3    HA3      33.43    110.10 ! NA FOR 9-M-G(C), adm jr.
!stapling patches
CT2      CT2      CE1       32.00    112.20   ! from CE1 CT2 CT3 and CG2D1  CG321  CG321
CT1      CT2      CE1       32.00    112.20   ! from CE1 CT2 CT3 and CG2D1  CG321  CG321
CT1      CT2      CG1T1     32.00    112.20   !
CG1T1    CT2      HA2       47.00    111.50   ! CG1T1 CG331 HGA3    2BTY, 2-butyne, kevo
CG1T2    CG1T1    CT2       11.00    180.00   ! CG1T2 CG1T1 CG331   PRPY, propene, kevo
CG2R64   S        CT2       66.00     91.00   ! CG2R64 SG311 CG311 ! 2SMPYR
NG2R62   CG2R64   S         38.00    116.00   ! NA Ade h2 %%% TEST 113.5 -> 118.9 %%%
CT2      CT2      NG2S3     27.30    109.70   ! NESM
NG2S3    CT2      HA2       38.30    105.20   ! NG2S3 CG331 HGA3 ! NESM
CG2R64   NH3      HC        30.00    109.50   20.00   2.07400
CT1      CT2      HGA3      34.60    110.10   ! CG321 CG331 HGA3 !
CT2      NG2S3    CG2R64    50.00    120.00   ! CG201 NG2S1 CG2R6! 2AMP,2-amino pyridine
CT2      NG2S3    HC        42.30    111.50   ! MMSM
CG2R64   NG2S3    HC        43.50    113.50   ! 4MC, yxu
CT2      NH3      CG2R64    50.00    120.00   ! CG201 NG2S1 CG2R6! 2AMP,2-amino pyridine
NH3      CG2R64   NG2R62    66.00    121.70   ! 4MC
CG2R61   CG321    S         53.00    115.20   ! CG2R61 CG321 NG2S1! NZAD,
CT1     CT3       CG2R51    58.350   113.00   ! ALLOW ARO ! HIS
HA3     CT3       CG2R51    33.430   109.50   ! ALLOW ARO ! HIS
CT3     CG2R51    CG2R51    45.800   130.00   ! ALLOW ARO ! HIS
CT3     CG2R51    NG2R50    45.800   124.00   ! ALLOW ARO ! HIS
NG2R50   NG2R50   CT2       30.000   125.50   20.00    2.150000 ! ALLOW ARO
CG2R51   NG2R50   CT2       30.000   125.50   20.00    2.150000 ! ALLOW ARO
NG2R50   CT2      CT2       58.350   113.00   ! ALLOW ARO ! HIS
NG2R50   CT2      HA2       33.430   109.50   ! ALLOW ARO ! HIS
!Angles with all CGenFF atom types
!CG331    NG2S3    CG2R64    50.00    120.00   ! CG201 NG2S1 CG2R6! 2AMP,2-amino pyridine
!NG2R50  NG2R50    HGP1      30.000   127.00   20.00    2.140000 ! ALLOW ARO
!HGP1    NG2R50    CG2R51    30.000   125.50   20.00    2.150000 ! ALLOW ARO

DIHE
CT1  CT2  C    NH1      0.0500  6   180.00 ! DKAM, from CT2 CT2 CC NH2 , kevo
CT1  CT2  C    O        0.0500  6   180.00 ! DKAM, from CT2 CT2 CC O   , kevo
! Cys (CSN) - Zn
X    CT1  CS   X        0.2000  3     0.00 ! From X    CT1  CT2  X
!terminal CS
!CS   CT1  NH1  C        1.8000  1     0.00 ! ALLOW PEP
!H    NH1  CT1  CS       0.0000  1     0.00 ! ALLOW PEP
!O    C    CT1  CS       1.4000  1     0.00 ! ALLOW PEP
!NH1  C    CT1  CS       0.0000  1     0.00 ! ALLOW PEP
!N    C    CT1  CS       0.0000  1     0.00 ! ALLOW PEP
CS   SS   ZN   SS       0.0000  3     0.00 ! Dummy for Anionic Cys-Zn bond 
HA2  CS   SS   ZN       0.0000  3     0.00 ! Dummy for Anionic Cys-Zn bond 
CT1  CS   SS   ZN       0.0000  3     0.00 ! Dummy for Anionic Cys-Zn bond 
! HSE (HSD) - Zn
SS   ZN   NR2  CPH1     0.0000  3     0.00     
SS   ZN   NR2  CPH2     0.0000  3     0.00   
CT2  SS   ZN   NR2      0.0000  3     0.00     
ZN   NR2  CPH2 NR1      0.0000  3     0.00     
ZN   NR2  CPH1 CPH1     0.0000  3     0.00     
ZN   NR2  CPH1 CT2      0.0000  3     0.00     
ZN   NR2  CPH2 HR1      0.0000  3     0.00     
CS   SS   ZN   NR2      0.0000  3     0.00   
! HSE(HSD) - Zn - HSE(HSD) (2 His ligands)
NR2  ZN   NR2  CPH1     0.0000  3     0.00
NR2  ZN   NR2  CPH2     0.0000  3     0.00
HR3  CPH1 NR2  ZN       0.0000  3     0.00
!! For AIB
! from prot_retinol for CT2; ASM
CT3  CT   CT2A  HA2      0.1900  3     0.00 ! ASM
CT2A CT   CT3   HA3      0.1600  3     0.00 ! ASM
CT3  CT   CT2A  CC       0.2000  3     0.00 ! ASM
CT3  CT   CT2   CT1      0.2000  3     0.00 ! LEM
!
C     CT   NH1  C       1.0900  1   180.00 ! RMSE = 1.10565
C     CT   NH1  C       0.3200  2   180.00 ! RMSE = 1.10565
C     CT   NH1  C       0.1000  3     0.00 ! RMSE = 1.10565
NH1   C    CT   NH1     0.0400  1     0.00 ! RMSE = 1.10565
NH1   C    CT   NH1     1.0700  2   180.00 ! RMSE = 1.10565
NH1   C    CT   NH1     0.2500  3   180.00 ! RMSE = 1.10565
CT3  CT   NH1  C        0.0000  1     0.00 ! decided to set these to zero in RMSE = 1.10565 fit
O    C    CT   CT3      0.0000  1     0.00 ! decided to set these to zero in RMSE = 1.10565 fit
NH1  C    CT   CT3      0.0000  1     0.00 ! decided to set these to zero in RMSE = 1.10565 fit
O    C    CT   NH1      0.0000  1     0.00 ! decided to set these to zero in RMSE = 1.10565 fit
H    NH1  CT   C        0.0000  1     0.00 ! ALLOW PEP
H    NH1  CT   CT3      0.0000  1     0.00 ! ALLOW PEP
H    NH1  C    CT       2.5000  2   180.00 ! ALLOW PEP
O    C    NH1  CT       2.5000  2   180.00 ! ALLOW PEP
NH1  CT   CT3  HA3      0.2000  3     0.00 ! ALLOW ALI
C    CT   CT3  HA3      0.2000  3     0.00 ! ALLOW ALI
!! For dipeptide
CT3  C    NH1  CT       1.6000  1     0.00 !  ALLOW PEP
CT3  C    NH1  CT       2.5000  2   180.00 !  ALLOW PEP
CT3  NH1  C    CT       1.6000  1     0.00 !  ALLOW PEP
CT3  NH1  C    CT       2.5000  2   180.00 !  ALLOW PEP
!! For polypeptide
CT1  C    NH1  CT       1.6000  1     0.00 !  ALLOW PEP
CT1  C    NH1  CT       2.5000  2   180.00 !  ALLOW PEP
CT   C    NH1  CT1      1.6000  1     0.00 !  ALLOW PEP
CT   C    NH1  CT1      2.5000  2   180.00 !  ALLOW PEP
CT   C    NH1  CT       1.6000  1     0.00 !  ALLOW PEP
CT   C    NH1  CT       2.5000  2   180.00 !  ALLOW PEP
!! For longer residues
CT2  CT   NH1  C        0.0000  1     0.00 ! Set to 0 because same as CT3 CT NH1 C 1.8 1 0 ; kevo
C    NH1  CT   CT2A     0.0000  1     0.00 ! Set to 0 because same as CT3 CT NH1 C 1.8 1 0 ; kevo
O    C    CT   CT2      0.0000  1     0.00 ! Set to 0 because same as O C CT CT3 1.4 1 0 ; kevo
CT2A CT   C    O        0.0000  1     0.00 ! Set to 0 because same as O C CT CT3 1.4 1 0 ; kevo
N    C    CT   CT2      0.0000  1     0.00 ! Same as NH1 C CT CT3 ; kevo
NH1  C    CT   CT2      0.0000  1     0.00 ! Same as NH1 C CT CT3 ; kevo
CT2A CT   C    NH1      0.0000  1     0.00 ! Same as NH1 C CT CT3 ; kevo
CT2A CT   C    N        0.0000  1     0.00 ! Same as NH1 C CT CT3 ; kevo
H    NH1  CT   CT2      0.0000  1     0.00 ! Same as H NH1 CT CT3 ; kevo
H    NH1  CT   CT2A     0.0000  1     0.00 ! Same as H NH1 CT CT3 ; kevo
NH1  CT   CT2  HA2      0.2000  3     0.00 ! Same as NH1 CT CT3 HA3 ; kevo
NH1  CT   CT2A HA2      0.2000  3     0.00 ! Same as NH1 CT CT3 HA3 ; kevo
HA2  CT2  CT   C        0.2000  3     0.00 ! Same as C CT CT3 HA3 ; kevo
HA2  CT2A CT   C        0.2000  3     0.00 ! Same as C CT CT3 HA3 ; kevo
SM   SM   CT2  CT       0.3100  3     0.00 ! Terminal CA ==> ALLOW  SUL ALI
CT   CT2  CT2  HA2      0.1900  3     0.00 ! Terminal CA ==> From X    CT2  CT2  X
CT   CT2A CT2  HA2      0.1900  3     0.00 ! Terminal CA ==> From X    CT2  CT2  X
CT   CT2A CT2  CD       0.1900  3     0.00 ! Terminal CA ==> From X    CT2  CT2  X
! Group-fitted for Lys/Arg/Gln/Met
C    CT   CT2  CT2      0.3500  1   180.00 ! Beyond CH3
C    CT   CT2  CT2      0.4200  2   180.00 ! Beyond CH3
C    CT   CT2  CT2      1.9100  3   180.00 ! Beyond CH3
CT2  CT2  CT   NH1      0.8800  1   180.00 ! Beyond CH3
CT2  CT2  CT   NH1      0.0000  2   180.00 ! Beyond CH3
CT2  CT2  CT   NH1      1.9000  3     0.00 ! Beyond CH3
CC   CT2  CT2  CT       1.8400  1   180.00 ! Terminal CA
CC   CT2  CT2  CT       0.8400  2   180.00 ! Terminal CA
CC   CT2  CT2  CT       0.3900  3   180.00 ! Terminal CA
CT   CT2  CT2  CT2      0.6300  1   180.00 ! Terminal CA
CT   CT2  CT2  CT2      0.0100  2     0.00 ! Terminal CA
CT   CT2  CT2  CT2      0.1500  3     0.00 ! Terminal CA
CT   CT2  CT2  S        0.1400  1   180.00 ! Terminal CA
CT   CT2  CT2  S        0.5400  2     0.00 ! Terminal CA
CT   CT2  CT2  S        0.6900  3     0.00 ! Terminal CA
! Fitted Asn
C    CT   CT2  CC       1.4100  1   180.00 ! Beyond CH3
C    CT   CT2  CC       1.2900  2   180.00 ! Beyond CH3
C    CT   CT2  CC       0.5900  3   180.00 ! Beyond CH3
CC   CT2  CT   NH1      0.2800  1   180.00 ! Beyond CH3
CC   CT2  CT   NH1      0.5000  2   180.00 ! Beyond CH3
CC   CT2  CT   NH1      0.3800  3     0.00 ! Beyond CH3
CT   CT2  CC   NH2      0.6200  1   180.00 ! Terminal CA
CT   CT2  CC   NH2      0.6600  2   180.00 ! Terminal CA
CT   CT2  CC   NH2      0.7200  3   180.00 ! Terminal CA
CT   CT2  CC   O        0.4200  1   180.00 ! Terminal CA
CT   CT2  CC   O        0.1500  2   180.00 ! Terminal CA
CT   CT2  CC   O        0.9500  3   180.00 ! Terminal CA
! Fitted Asp
C    CT   CT2A CC       1.6100  1   180.00 ! Beyond CH3
C    CT   CT2A CC       1.2900  2   180.00 ! Beyond CH3
C    CT   CT2A CC       0.5900  3   180.00 ! Beyond CH3
CC   CT2A CT   NH1      0.6800  1   180.00 ! Beyond CH3
CC   CT2A CT   NH1      0.1000  2   180.00 ! Beyond CH3
CC   CT2A CT   NH1      0.3800  3     0.00 ! Beyond CH3
CT   CT2A CC   OC       0.8400  1     0.00 ! Terminal CA
CT   CT2A CC   OC       0.9800  2   180.00 ! Terminal CA
CT   CT2A CC   OC       1.4600  3     0.00 ! Terminal CA
! Fitted Cys
CT   CT2  S    HS       0.2000  1     0.00 ! Terminal CA
CT   CT2  S    HS       0.6500  2     0.00 ! Terminal CA
CT   CT2  S    HS       0.2200  3     0.00 ! Terminal CA
C    CT   CT2  S        0.2400  1   180.00 ! Beyond CH3
C    CT   CT2  S        0.7500  2   180.00 ! Beyond CH3
C    CT   CT2  S        1.3500  3   180.00 ! Beyond CH3
NH1  CT   CT2  S        0.3400  1     0.00 ! Beyond CH3
NH1  CT   CT2  S        0.5000  2   180.00 ! Beyond CH3
NH1  CT   CT2  S        1.4300  3     0.00 ! Beyond CH3
! Fitted Glu
CC   CT2  CT2A CT       0.0000  1   180.00 ! Terminal CA
CC   CT2  CT2A CT       0.3800  2   180.00 ! Terminal CA
CC   CT2  CT2A CT       0.5900  3   180.00 ! Terminal CA
C    CT   CT2A CT2      0.1100  1     0.00 ! Beyond CH3
C    CT   CT2A CT2      0.9800  2   180.00 ! Beyond CH3
C    CT   CT2A CT2      1.6000  3   180.00 ! Beyond CH3
CC   CT   CT2A CT2      1.6000  3   180.00 ! Beyond CH3
CT2  CT2A CT   NH1      0.3000  1     0.00 ! Beyond CH3
CT2  CT2A CT   NH1      0.3500  2     0.00 ! Beyond CH3
CT2  CT2A CT   NH1      1.7600  3     0.00 ! Beyond CH3
! Group-fitted for Hsd/Hse
CPH1 CPH1 CT2  CT       1.7400  1     0.00 ! Terminal CA
CPH1 CPH1 CT2  CT       0.1500  2     0.00 ! Terminal CA
CPH1 CPH1 CT2  CT       0.7700  3   180.00 ! Terminal CA
CT   CT2  CPH1 NR1      1.4900  1     0.00 ! Terminal CA
CT   CT2  CPH1 NR1      0.0900  2   180.00 ! Terminal CA
CT   CT2  CPH1 NR1      0.7900  3   180.00 ! Terminal CA
CT   CT2  CPH1 NR2      1.0900  1     0.00 ! Terminal CA
CT   CT2  CPH1 NR2      0.0900  2     0.00 ! Terminal CA
CT   CT2  CPH1 NR2      0.6700  3   180.00 ! Terminal CA
C    CT   CT2  CPH1     0.1800  1   180.00 ! Beyond CH3
C    CT   CT2  CPH1     0.6400  2   180.00 ! Beyond CH3
C    CT   CT2  CPH1     0.8700  3   180.00 ! Beyond CH3
CPH1 CT2  CT   NH1      0.0000  1     0.00 ! Beyond CH3
CPH1 CT2  CT   NH1      0.0000  2   180.00 ! Beyond CH3
CPH1 CT2  CT   NH1      0.9000  3     0.00 ! Beyond CH3
! Fitted Hsp
CPH1 CPH1 CT2A CT       2.0400  1     0.00 ! Terminal CA
CPH1 CPH1 CT2A CT       0.4400  2     0.00 ! Terminal CA
CPH1 CPH1 CT2A CT       0.1300  3   180.00 ! Terminal CA
CT   CT2A CPH1 NR3      0.5300  1   180.00 ! Terminal CA
CT   CT2A CPH1 NR3      0.4200  2   180.00 ! Terminal CA
CT   CT2A CPH1 NR3      0.3000  3   180.00 ! Terminal CA
C    CT   CT2A CPH1     1.7500  1   180.00 ! Beyond CH3
C    CT   CT2A CPH1     0.1300  2     0.00 ! Beyond CH3
C    CT   CT2A CPH1     1.8600  3   180.00 ! Beyond CH3
CPH1 CT2A CT   NH1      1.0900  1   180.00 ! Beyond CH3
CPH1 CT2A CT   NH1      0.2200  2   180.00 ! Beyond CH3
CPH1 CT2A CT   NH1      2.3200  3     0.00 ! Beyond CH3
! Group-fitted for Phe/Tyr
CA   CA   CT2  CT       1.0700  1     0.00 ! Terminal CA
CA   CA   CT2  CT       0.2400  2   180.00 ! Terminal CA
CA   CA   CT2  CT       0.1700  3   180.00 ! Terminal CA
C    CT   CT2  CA       1.2800  1   180.00 ! Beyond CH3
C    CT   CT2  CA       0.9400  2   180.00 ! Beyond CH3
C    CT   CT2  CA       1.5700  3   180.00 ! Beyond CH3
CA   CT2  CT   NH1      0.5200  1   180.00 ! Beyond CH3
CA   CT2  CT   NH1      0.6200  2   180.00 ! Beyond CH3
CA   CT2  CT   NH1      1.5800  3     0.00 ! Beyond CH3
! Fitted Ser
CT   CT2  OH1  H        0.0200  1     0.00 ! Terminal CA
CT   CT2  OH1  H        0.5600  2     0.00 ! Terminal CA
CT   CT2  OH1  H        0.4900  3     0.00 ! Terminal CA
C    CT   CT2  OH1      0.6500  1   180.00 ! Beyond CH3
C    CT   CT2  OH1      0.2500  2   180.00 ! Beyond CH3
C    CT   CT2  OH1      1.1700  3   180.00 ! Beyond CH3
NH1  CT   CT2  OH1      0.1800  1   180.00 ! Beyond CH3
NH1  CT   CT2  OH1      0.1900  2   180.00 ! Beyond CH3
NH1  CT   CT2  OH1      1.4600  3     0.00 ! Beyond CH3
! Fitted Trp
CA   CY   CT2  CT       0.0300  1     0.00 ! Terminal CA
CA   CY   CT2  CT       0.5500  2     0.00 ! Terminal CA
CA   CY   CT2  CT       0.3900  3   180.00 ! Terminal CA
CPT  CY   CT2  CT       0.3600  1   180.00 ! Terminal CA
CPT  CY   CT2  CT       0.0500  2     0.00 ! Terminal CA
CPT  CY   CT2  CT       0.1900  3   180.00 ! Terminal CA
C    CT   CT2  CY       1.0900  1   180.00 ! Beyond CH3
C    CT   CT2  CY       0.5000  2   180.00 ! Beyond CH3
C    CT   CT2  CY       1.1700  3   180.00 ! Beyond CH3
CY   CT2  CT   NH1      0.2900  1   180.00 ! Beyond CH3
CY   CT2  CT   NH1      0.6600  2   180.00 ! Beyond CH3
CY   CT2  CT   NH1      1.1700  3     0.00 ! Beyond CH3
!! For longer residues with termini
H    NH2  CT   CT2      0.1100  3     0.00 ! From LSN HC-NH2-CT2-CT2; didn't change H NH1 CT CT3 so won't change this; kevo
CC   CT   CT2  CA       0.0400  3     0.00 ! ALLOW ARO; beyond CH3; kevo
NH3  CT   CT2A CT2      0.2000  3     0.00 ! From X    CT1  CT2  X !N terminus ; beyond CH3; kevo
HA2  CT2A CT   CC       0.2000  3     0.00 ! RB: added for C-ter Glu; same as C CT CT3 HA3; kevo
HA2  CT2A CT   CD       0.2000  3     0.00 ! Same as C CT CT3 HA3 ; kevo
NH3  CT   CT2A HA2      0.2000  3     0.00 ! Same as NH1 CT CT3 HA3 ; kevo
NH3  CT   CT2A CC       0.2000  3     0.00 ! Beyond CH3
CC   CT2A CT   CC       0.2000  3     0.00 ! Beyond CH3
CPH1 CT2A CT   CC       0.2000  3     0.00 ! Beyond CH3
CPH1 CT2A CT   NH3      0.2000  3     0.00 ! Beyond CH3
CPH1 CT2A CT   CD       0.2000  3     0.00 ! Beyond CH3
CT2  CT2A CT   CD       0.2000  3     0.00 ! Beyond CH3
!! For termini
CC   CT   NH1  C        0.2000  1   180.00 ! ALLOW PEP POL; would benefit from refitting; kevo
CD   CT   NH1  C        0.2000  1   180.00 ! ALLOW PEP POL; would benefit from refitting; kevo
H    NH1  CT   CC       0.0000  1     0.00 ! ALLOW PEP POL; same as H NH1 CT C; kevo
H    NH1  CT   CD       0.0000  1     0.00 ! ALLOW PEP POL; same as H NH1 CT C; kevo
H    NH2  CC   CT       1.4000  2   180.00 ! ALLOW PEP POL ARO PRO; terminal CA; just as transferable as H NH1 C CT ; kevo
NH3  CT   C    N        0.4000  1     0.00 ! ALLOW PEP PRO; would benefit from refitting; kevo
NH3  CT   C    NH1      0.6000  1     0.00 ! ALLOW PEP PRO; would benefit from refitting; kevo
O    C    CT   NH3      0.0000  1     0.00 ! ALLOW PEP PRO; would benefit from refitting; kevo
NH3  CT   CT3  HA3      0.2000  3     0.00
CC   CT   CT3  HA3      0.2000  3     0.00
CT3  CT   CC   OC       0.0500  6   180.00
NH1  CT   CC   OC       0.0500  6   180.00
CT3  CT   NH3  HC       0.1000  3     0.00
C    CT   NH3  HC       0.1000  3     0.00
! for the free AA, which we only generated as a sanity check and don't actually support.
NH3  CT   CC   OC       0.0500  6   180.00
CC   CT   NH3  HC       0.1000  3     0.00
!! For attachment to Pro, Gly
CT   C    N    CP1      2.7500  2   180.00 ! ALLOW PRO; terminal CA; just as transferable as CT3 C NH1 CT ; kevo
CT   C    N    CP1      0.3000  4     0.00 ! ALLOW PRO; terminal CA; just as transferable as CT3 C NH1 CT ; kevo
CT   C    N    CP3      2.7500  2   180.00 ! ALLOW PRO; terminal CA; just as transferable as CT3 C NH1 CT ; kevo
CT   C    N    CP3      0.3000  4     0.00 ! ALLOW PRO; terminal CA; just as transferable as CT3 C NH1 CT ; kevo
CT   NH1  C    CP1      1.6000  1     0.00 ! ALLOW PEP PRO; terminal CA; kevo
CT   NH1  C    CP1      2.5000  2   180.00 ! ALLOW PEP PRO; terminal CA; kevo
CT2  C    NH1  CT       1.6000  1     0.00 !  ALLOW PEP; terminal CA; same as CT3 C NH1 CT ; kevo
CT2  C    NH1  CT       2.5000  2   180.00 !  ALLOW PEP; terminal CA; same as CT3 C NH1 CT ; kevo
CT2  NH1  C    CT       1.6000  1     0.00 !  ALLOW PEP; terminal CA; same as CT3 NH1 C CT ; kevo
CT2  NH1  C    CT       2.5000  2   180.00 !  ALLOW PEP; terminal CA; same as CT3 NH1 C CT ; kevo
N    C    CT   CT3      0.0000  1     0.00 ! ALLOW PEP PRO; same as NH1 C CT CT3; kevo
N    C    CT   NH1      0.1600  1   180.00 ! Optimized by kevo with -0.2 offset
N    C    CT   NH1      1.0700  2   180.00 ! Optimized by kevo
N    C    CT   NH1      0.2500  3   180.00 ! Optimized by kevo
!! Leu side chain
CT   CT2  CT1  HA1      0.2000  3     0.00 ! From X    CT1  CT2  X
CT   CT2  CT1  CT3      0.0500  1     0.00 ! Beyond CH3
CT   CT2  CT1  CT3      0.1000  2   180.00 ! Beyond CH3
CT   CT2  CT1  CT3      0.0100  3   180.00 ! Beyond CH3
C    CT   CT2  CT1      0.3200  1   180.00 ! Terminal CA
C    CT   CT2  CT1      0.6100  2   180.00 ! Terminal CA
C    CT   CT2  CT1      0.7200  3   180.00 ! Terminal CA
CT1  CT2  CT   NH1      0.4800  1   180.00 ! Terminal CA
CT1  CT2  CT   NH1      0.4200  2   180.00 ! Terminal CA
CT1  CT2  CT   NH1      0.6500  3     0.00 ! Terminal CA
!!! for side chain of patch K7CS , (S)-alpha-(2'-heptenyl)alanine based hydrocarbon staple
CT2  CC1A CC1A CT2     10.0000  2   180.00 ! from CT3  CC1A CC1A CT3 (double bond)
CT2  CC1A CC1A HE1      5.2000  2   180.00 ! from CT3  CC1A CC1A HE1 (double bond)
HE1  CC1A CT2  CT2      0.1200  3     0.00 ! from lipid HEL1 CEL1 CTL2 CTL2 (same in CGenFF)

!! for NMGLY
CT3  C    N    CT3      2.6000  2   180.00 ! DMA, dimethylacetamide, xxwy
CT2  C    N    CT2      2.6000  2   180.00 ! MGY; from CT3 C N CT3, DMA; kevo
CT2  C    N    CT3      2.6000  2   180.00 ! NMGLYD; from CT3 C N CT3, DMA; kevo
CT3  C    N    CT2      2.6000  2   180.00 ! NMGLYD; from CT3 C N CT3, DMA; kevo
O    C    N    CT3      2.6000  2   180.00 ! DMA, dimethylacetamide, xxwy
O    C    N    CT2      2.6000  2   180.00 ! NMGLYD; from CT3 C N CT3, DMA; kevo
HA3  CT3  N    CT3      0.4200  3     0.00 ! DMA, dimethylacetamide, xxwy
HA3  CT3  N    CT2      0.4200  3     0.00 ! NMGLYD; from CT3 C N CT3, DMA; kevo
HA3  CT3  N    C        0.0000  3     0.00 ! DMA, dimethylacetamide; sp2-methyl, no torsion potential; xxwy & jhs
HB2  CT2  N    C        0.0000  3     0.00 ! NMGLYD; from HA3 CT3 N C, DMA and HB2 CT2 NH1 C; kevo
HB2  CT2  N    CT3      0.4200  3     0.00 ! NMGLYD; from HA3 CT3 N   CT3, DMA; kevo
C    CT2  N    C        1.2000  1   180.00 ! NMGLYD, N-methylglycine dipeptide, kevo
C    CT2  N    C        0.4600  2   180.00 ! NMGLYD, N-methylglycine dipeptide, kevo
C    CT2  N    C        0.0500  3   180.00 ! NMGLYD, N-methylglycine dipeptide, kevo
C    CT2  N    CT3      1.5000  1     0.00 ! NMGLYD, N-methylglycine dipeptide, kevo
N    C    CT2  N        0.1100  1   180.00 ! NMGLYD, N-methylglycine dipeptide, kevo
N    C    CT2  N        0.9500  2   180.00 ! NMGLYD, N-methylglycine dipeptide, kevo
N    C    CT2  N        0.2900  3   180.00 ! NMGLYD, N-methylglycine dipeptide, kevo
O    C    CT2  N        0.2100  1     0.00 ! NMGLYD, N-methylglycine dipeptide, kevo
O    C    CT2  N        1.0800  2   180.00 ! NMGLYD, N-methylglycine dipeptide, kevo
O    C    CT2  N        0.3000  3     0.00 ! NMGLYD, N-methylglycine dipeptide, kevo
!! triazole staple
CG2R51 CG2R51 NG2R51 CT2        0.0000  1     0.00 ! protrz, from CG2R51 CG2R51 NG2R51 CG3C51, penalty= 31.4
HGR52  CG2R51 NG2R51 CT2        0.0000  2   180.00 ! protrz, from HGR52 CG2R53 NG2R51 CG331, penalty= 28.9
CT2    CT2    CT2    NG2R51     0.2000  3     0.00 ! protrz, from CG321 CG321 CG321 NG2S1, penalty= 11.9
NG2R51 CT2    CT2    HA2        0.1950  3     0.00 ! protrz, from NG2S1 CG321 CG321 HGA2, penalty= 11
NG2R50 NG2R50 NG2R51 CT2        2.5000  2   180.00 ! protrz, from NG2R50 NG2R50 NG2R51 HGP1, kevo
CT2    CT2    NG2R51 CG2R51     0.3850  1     0.00 ! ETRZ, 1-Ethyl-1,2,3-trizaole, kevo
CT2    CT2    NG2R51 CG2R51     0.4200  2     0.00 ! ETRZ, 1-Ethyl-1,2,3-trizaole, kevo
CT2    CT2    NG2R51 CG2R51     0.0800  3     0.00 ! ETRZ, 1-Ethyl-1,2,3-trizaole, kevo
CT2    CT2    NG2R51 CG2R51     0.0550  4     0.00 ! ETRZ, 1-Ethyl-1,2,3-trizaole, kevo
CT2    CT2    NG2R51 NG2R50     0.3850  1   180.00 ! ETRZ, 1-Ethyl-1,2,3-trizaole, kevo
CT2    CT2    NG2R51 NG2R50     0.4200  2     0.00 ! ETRZ, 1-Ethyl-1,2,3-trizaole, kevo
CT2    CT2    NG2R51 NG2R50     0.0800  3   180.00 ! ETRZ, 1-Ethyl-1,2,3-trizaole, kevo
CT2    CT2    NG2R51 NG2R50     0.0550  4     0.00 ! ETRZ, 1-Ethyl-1,2,3-trizaole, kevo
HA2    CT2    NG2R51 CG2R51     0.0000  3     0.00 ! protrz, from HGA3 CG331 NG2R51 CG2R53, penalty= 9
HA2    CT2    NG2R51 NG2R50     0.0000  3     0.00 ! protrz, from HGA3 CG331 NG2R51 CG2R53, kevo
CT2    CG2R51 NG2R50 NG2R50     3.0000  2   180.00 ! from CT2  CPH1 NR2 _CPH2_, kevo
HA2    CT2    CG2R51 CG2R51     0.0000  3     0.00 ! from HA2  CT2  CPH1 CPH1, kevo
HGR52  CG2R51 CG2R51 CT2        2.0000  2   180.00 ! from HR3  CPH1 CPH1 CT2 , kevo
NG2R51 CG2R51 CG2R51 CT2        3.0000  2   180.00 ! from NR1  CPH1 CPH1 CT2 , kevo
NG2R50 CG2R51 CT2    HA2        0.1900  3     0.00 ! from NR2  CPH1 CT2  HA2 , kevo
CG2R51 CG2R51 CT2    CT1        1.7400  1     0.00 ! from CPH1 CPH1 CT2  CT1 , kevo
CG2R51 CG2R51 CT2    CT1        0.1500  2     0.00 ! from CPH1 CPH1 CT2  CT1 , kevo
CG2R51 CG2R51 CT2    CT1        0.7700  3   180.00 ! from CPH1 CPH1 CT2  CT1 , kevo
CT1    CT2    CG2R51 NG2R50     1.0900  1     0.00 ! from CT1  CT2  CPH1 NR2 , kevo
CT1    CT2    CG2R51 NG2R50     0.0900  2     0.00 ! from CT1  CT2  CPH1 NR2 , kevo
CT1    CT2    CG2R51 NG2R50     0.6700  3   180.00 ! from CT1  CT2  CPH1 NR2 , kevo
! Use specific parameters from CHARMM36 side chain parametrization project
HB1    CT1    CT2    CG2R51     0.2000  3     0.00 ! from HB1  CT1  CT2  CPH1, kevo
C      CT1    CT2    CG2R51     0.1800  1   180.00 ! from C    CT1  CT2  CPH1, kevo
C      CT1    CT2    CG2R51     0.6400  2   180.00 ! from C    CT1  CT2  CPH1, kevo
C      CT1    CT2    CG2R51     0.8700  3   180.00 ! from C    CT1  CT2  CPH1, kevo
CG2R51 CT2    CT1    NH1        0.0000  1     0.00 ! from CPH1 CT2  CT1  NH1 , kevo
CG2R51 CT2    CT1    NH1        0.0000  2   180.00 ! from CPH1 CT2  CT1  NH1 , kevo
CG2R51 CT2    CT1    NH1        0.9000  3     0.00 ! from CPH1 CT2  CT1  NH1 , kevo
!! hydroxyproline
HA1    CP2    OH1    H          0.1400  3     0.00 ! 0.14 3 0 
N      CP3    CP2    OH1        2.0100  1   180.00
N      CP3    CP2    OH1        2.5600  2     0.00
N      CP3    CP2    OH1        2.3900  3     0.00
CP3    CP2    OH1    H          0.5700  1     0.00
CP3    CP2    OH1    H          0.1500  2   180.00
CP3    CP2    OH1    H          0.1100  3   180.00
CP2    CP2    OH1    H          1.0200  1     0.00
CP2    CP2    OH1    H          0.4300  2   180.00
CP2    CP2    OH1    H          0.8500  3     0.00
CP1    CP2    CP2    OH1        0.9800  1     0.00
CP1    CP2    CP2    OH1        0.9700  2   180.00
CP1    CP2    CP2    OH1        0.0600  3   180.00
CP3    N      CP1    CD         0.0800  3     0.00 ! from CP3  NP   CP1  CD, alex
!! methylhistidine
!neutral
NR2    CPH2   NR1    CT3        3.0000  2   180.00 ! CT2  CPH1 NR1  CPH2
CPH1   CPH1   NR1    CT3       11.0000  2   180.00 ! N7B NN2  CN5  CN5 
CPH1   NR1    CT3    HA3        0.0000  3     0.00 ! HN7  CN7B NN2  CN5
CPH2   NR1    CT3    HA3        0.1959  3     0.00 ! HN7  CN7B NN2  CN4
CT3    NR1    CPH1   HR3        3.0000  2   180.00 ! HR1  CPH2 NR1  CPH1
CT3    NR1    CPH2   HR3        3.0000  2   180.00 ! HR1  CPH2 NR1  CPH1
CT3    NR1    CPH2   HR1        3.0000  2   180.00 ! HR1  CPH2 NR1  CPH1
!protonated
NR3    CPH2   NR3    CT3        3.0000  2   180.00 ! CT2  CPH1 NR1  CPH2
CPH1   NR3    CT3    HA3        0.0000  3     0.00 ! HN7  CN7B NN2  CN5
CPH2   NR3    CT3    HA3        0.1959  3     0.00 ! HN7  CN7B NN2  CN4
CPH1   CPH1   NR3    CT3       11.0000  2   180.00 ! N7B NN2  CN5  CN5 
CT3    NR3    CPH2   HR2        3.0000  2   180.00 ! HR1  CPH2 NR1  CPH1
CT3    NR3    CPH1   HR1        3.0000  2   180.00 ! HR1  CPH2 NR1  CPH1
!stapling patches
CT2      CT2      CE1      HE1     0.1200  3     0.00 !
CT2      CT2      CE1      CE2     0.5000  1   180.00 ! from CE2  CE1  CT2  CT3
CT2      CT2      CE1      CE2     1.3000  3   180.00 ! from CE2  CE1  CT2  CT3
CT2      CT2      CE1      CE1     0.5000  1   180.00 ! from CE2  CE1  CT2  CT3
CT2      CT2      CE1      CE1     1.3000  3   180.00 ! from CE2  CE1  CT2  CT3
CE1      CE1      CT2      HA2     0.1200  3     0.00 !
CT1      CT2      CE1      HE1     0.1200  3     0.00 !
CT1      CT2      CE1      CE1     0.5000  1   180.00 !
CT1      CT2      S        CG2R64  0.1500  3   180.00 ! from  HGA3   CG331  SG311 CG2R63 ! 2SMPYR
NG2R62   CG2R64   S        CT2     2.1200  2   180.00 ! from  NG2R62 CG2R64 SG311 CG311 ! 2SMPYR
NG2R62   CG2R64   S        CT2     0.1900  4   180.00 ! from  NG2R62 CG2R64 SG311 CG311 ! 2SMPYR
S        CG2R64   NG2R62   CG2R64  2.0000  2   180.00 ! from  SG311  CG2R64 NG2R62 CG2R62 ! 4O2SM
HA2      CT2      S        CG2R64  0.1500  3   180.00 ! from  HGA3   CG331  SG311 CG2R63 ! 2SMPYR
NG2R62   CG2R64   NH3      CT2     1.4000  1   180.00 ! NG2R62 CG2R64 NG311  CG331  ! 4MC, yxu
NG2R62   CG2R64   NH3      CT2     1.3000  2   180.00 ! NG2R62 CG2R64 NG311  CG331  ! 4MC, yxu
NH3      CG2R64   NG2R62   CG2R64  3.1000  2   180.00 ! NG311  CG2R65 NG2R62 CG2R65 ! 4MC, yxu
NG2R62   CG2R64   NH3      HC      2.4000  2   180.00 ! NG2R62 CG2R65 NG311  HGPAM1 ! 4MC, yxu
CG2R61   CG2R61   CG321    S       0.1190  2     0.00 ! CG2R61 CG2R61 CG321  NG2S1 !NZAD, N-benzylacetamide, isg
CG2R61   CG2R61   CG321    S       0.1320  4   180.00 ! CG2R61 CG2R61 CG321  NG2S1 !NZAD, N-benzylacetamide, isg
CG2R61   CG2R61   CG321    S       0.0130  6   180.00 ! CG2R61 CG2R61 CG321  NG2S1 !NZAD, N-benzylacetamide, isg
CG2R61   CG321    S        CT2     0.0150  1     0.00 ! CG2R61 CG321  NG2S1  CG2O1 !NZAD, N-benzylacetamide, isg
CG2R61   CG321    S        CT2     0.2980  2     0.00 ! CG2R61 CG321  NG2S1  CG2O1 !NZAD, N-benzylacetamide, isg
CG2R61   CG321    S        CT2     0.0760  3   180.00 ! CG2R61 CG321  NG2S1  CG2O1 !NZAD, N-benzylacetamide, isg
CG2R61   CG321    S        CT2     0.6190  4     0.00 ! CG2R61 CG321  NG2S1  CG2O1 !NZAD, N-benzylacetamide, isg
CG2R61   CG321    S        CT2     0.1480  6     0.00 ! CG2R61 CG321  NG2S1  CG2O1 !NZAD, N-benzylacetamide, isg
CT1      CT3      CG2R51   NG2R50  0.5300  1   180.00 ! HIS
CT1      CT3      CG2R51   NG2R50  0.4200  2   180.00 ! HIS
CT1      CT3      CG2R51   NG2R50  0.3000  3   180.00 ! HIS
CG2R51   CG2R51   CT3      CT1     2.0400  1     0.00 ! HIS
CG2R51   CG2R51   CT3      CT1     0.4400  2     0.00 ! HIS
CG2R51   CG2R51   CT3      CT1     0.1300  3   180.00 ! HIS
CT3      CG2R51   NG2R50   NG2R50  5.5000  2   180.00 ! OXAD
NG2R50   CG2R51   CG2R51   CT3     3.0000  2   180.00 ! OXAD
CT3      CG2R51   CG2R51   HGR52   2.0000  2   180.00 ! HIS
HA3      CT3      CG2R51   NG2R50  0.1900  3     0.00 ! HIS
HA3      CT3      CG2R51   CG2R51  0.0000  3     0.00 ! HIS
NG2R50   NG2R50   NG2R50   CT2    14.0000  2   180.00 ! HIS
NG2R50   NG2R50   CT2      CT2     2.0400  1     0.00 ! HIS
NG2R50   NG2R50   CT2      CT2     0.4400  2     0.00 ! HIS
NG2R50   NG2R50   CT2      CT2     0.1300  3   180.00 ! HIS
NG2R50   NG2R50   CT2      HA2     0.0000  3     0.00 ! HIS
CG2R51   NG2R50   CT2      CT2     0.5300  1   180.00 ! HIS
CG2R51   NG2R50   CT2      CT2     0.4200  2   180.00 ! HIS
CG2R51   NG2R50   CT2      CT2     0.3000  3   180.00 ! HIS
CG2R51   NG2R50   CT2      HA2     0.0000  3     0.00 ! HIS
CG2R51   CG2R51   NG2R50   CT2    14.0000  2   180.00 ! HIS
HGR52    CG2R51   NG2R50   CT2     1.0000  2   180.00 ! OXAD
!Dihedrals with all CGenFF atom types
!NG2R62   CG2R64   NG2S3    HGP1    2.4000  2   180.00 ! NG2R62 CG2R65 NG311  HGPAM1 ! 4MC, yxu
!NG2R62   CG2R64   NG2S3    CG331   1.4000  1   180.00 ! NG2R62 CG2R64 NG311  CG331  ! 4MC, yxu
!NG2R62   CG2R64   NG2S3    CG331   1.3000  2   180.00 ! NG2R62 CG2R64 NG311  CG331  ! 4MC, yxu
!HGA3     CG331    NG2S3    CG2R64  0.4000  3     0.00 ! HGA3   CG331  NG311  CG2R64 ! 4MC, yxu
!HGA3     CG331    NG2S3    CG2R64  0.0800  6     0.00 ! HGA3   CG331  NG311  CG2R64 ! 4MC, yxu
!NG2R50   NG2R50   NG2R50   CG2R51 14.0000  2   180.00 ! OXAD
!NG2R50   NG2R50   NG2R50   HGP1   14.0000  2   180.00 ! HIS
!NG2R50   CG2R51   CG2R51   NG2R50 14.0000  2   180.00 ! OXAD
!CG2R51   CG2R51   NG2R50   HGP1   14.0000  2   180.00 ! HIS
!HGR52    CG2R51   NG2R50   HGP1    1.0000  2   180.00 ! OXAD

IMPROPERS
!! for NMGLY
C    CT3  N    O       71.0000  0     0.00 ! DMA, Dimethylacetamide, xxwy
!revert to wildcard O X X C 120.0000 0 0.0000 in par_all36m_prot.prm to avoid conflict
!C    CT2  N    O       71.0000  0     0.00 ! NMGLYD; from C CT3 N O, DMA; kevo

CMAP

! 2-Aminoisobutyric acid (AIB) map, kevo 2014
C    NH1  CT   C    NH1  CT   C    NH1   24

! phi = -180.0
     0.615200      0.428100     -0.010900     -0.364800     -0.521900
    -0.406200     -0.075000      0.050300     -0.413200     -1.158300
    -1.803200     -2.219100     -1.693100     -2.219100     -1.803200
    -1.158300     -0.413200      0.050300     -0.075000     -0.406200
    -0.521900     -0.364800     -0.010900      0.428100

! phi = -165.0
     0.370000     -0.157200     -0.778100     -1.155300     -1.221100
    -0.993500     -0.618900     -0.542600     -0.962400     -1.684500
    -2.273800     -2.377000     -2.089200     -1.937500     -1.485600
    -0.884900     -0.217000      0.244400      0.146800     -0.105100
    -0.150400      0.041600      0.323700      0.545400

! phi = -150.0
     0.028200     -0.675900     -1.349900     -1.653300     -1.571500
    -1.263500     -1.000300     -1.135100     -1.494700     -1.926000
    -2.102000     -2.058800     -2.219100     -1.770000     -1.311300
    -0.776800     -0.180200      0.222400      0.096700     -0.135600
    -0.129200      0.069200      0.280900      0.351600

! phi = -135.0
    -0.094600     -0.634400     -1.147900     -1.322900     -1.219900
    -1.149500     -1.405300     -1.682500     -1.655900     -1.338200
    -0.169900     -2.481100     -2.136400     -1.570800     -1.061000
    -0.542400     -0.036600      0.212100      0.043800     -0.173400
    -0.172000     -0.041300      0.081500      0.132600

! phi = -120.0
     0.019300     -0.160600     -0.469000     -0.738700     -1.006700
    -1.424500     -1.840600     -1.886000     -1.285400     -1.472500
    -2.435200     -2.440900     -1.875100     -1.250700     -0.707800
    -0.231800     -0.015900      0.066500      0.071000     -0.079100
    -0.114000     -0.076000     -0.055700      0.006000

! phi = -105.0
     0.265600      0.267200     -0.069800     -0.579900     -1.092400
    -1.582000     -1.843500     -1.520900     -0.416400     -2.244400
    -2.625700     -2.228400     -1.462000     -0.728100     -0.240500
    -0.426700     -0.770500     -0.747400     -0.066500      0.188900
     0.147800      0.102900      0.039600      0.093300

! phi =  -90.0
     0.255100      0.212700     -0.116200     -0.585400     -1.009800
    -1.341700     -1.351300     -0.973700     -1.878800     -2.622100
    -2.641400     -1.913400     -0.862100     -0.158600     -0.403000
    -0.698900     -0.986200     -1.174700     -0.481500      0.289100
     0.418500      0.333100      0.181800      0.154300

! phi =  -75.0
    -0.358500     -0.406300     -0.528900     -0.676700     -0.771600
    -0.802400     -0.570000     -1.033800     -2.255800     -2.883500
    -2.521700     -1.343600     -0.115300      0.036600      0.005900
    -0.052900     -0.317100     -0.688800     -0.574500     -0.076600
     0.084600      0.008800     -0.205800     -0.341100

! phi =  -60.0
    -1.685200     -1.514900     -1.178600     -0.766800     -0.372900
    -0.082400      0.192600     -1.158300     -2.647100     -3.048400
    -2.054900     -0.363900      0.289400      0.545700      0.661000
     0.613700      0.185100     -0.215700     -0.467400     -0.503600
    -0.843900     -1.248800     -1.561200     -1.712000

! phi =  -45.0
    -2.865400     -2.172000     -1.192100     -0.176300      0.593300
     0.879100      0.385400     -1.611200     -3.020600     -2.747000
    -1.013800      0.268500      0.738700      1.122100      1.187500
     0.950500      0.460500     -0.031700     -0.337600     -0.993300
    -2.071700     -2.883600     -3.247300     -3.227300

! phi =  -30.0
    -2.466200     -1.100100      0.452100      1.766100      1.716800
     0.746500     -0.672500     -2.239400     -2.778400     -1.529500
     0.180800      0.621600      1.177300      1.473700      1.392600
     1.040500      0.606900      0.366100     -0.025700     -1.458900
    -3.003700     -3.790600     -3.875200     -3.423600

! phi =  -15.0
    -0.407300      1.606600      1.873200     -0.150900     -0.659300
    -1.209600     -1.785700     -2.102800     -1.409400      0.209000
     0.357200      0.784400      1.223300      1.301300      1.056500
     0.747700      0.697900      0.731400     -0.500400     -2.152600
    -3.213600     -3.427800     -3.065200     -2.103000

! phi =    0.0
     1.776300      0.025300     -1.484300     -2.108300     -2.399100
    -2.302600     -1.679000     -0.775000      0.509400      0.419100
     0.554200      0.946700      1.149700      0.946700      0.554200
     0.419100      0.509400     -0.775000     -1.679000     -2.302600
    -2.399100     -2.108300     -1.484300      0.025300

! phi =   15.0
    -0.407300     -2.103000     -3.065200     -3.427800     -3.213600
    -2.152600     -0.500400      0.731400      0.697900      0.747700
     1.056500      1.301300      1.223300      0.784400      0.357200
     0.209000     -1.409400     -2.102800     -1.785700     -1.209600
    -0.659300     -0.150900      1.873200      1.606600

! phi =   30.0
    -2.466200     -3.423600     -3.875200     -3.790600     -3.003700
    -1.458900     -0.025700      0.366100      0.606900      1.040500
     1.392600      1.473700      1.177300      0.621600      0.180800
    -1.529500     -2.778400     -2.239400     -0.672500      0.746500
     1.716800      1.766100      0.452100     -1.100100

! phi =   45.0
    -2.865400     -3.227300     -3.247300     -2.883600     -2.071700
    -0.993300     -0.337600     -0.031700      0.460500      0.950500
     1.187500      1.122100      0.738700      0.268500     -1.013800
    -2.747000     -3.020600     -1.611200      0.385400      0.879100
     0.593300     -0.176300     -1.192100     -2.172000

! phi =   60.0
    -1.685200     -1.712000     -1.561200     -1.248800     -0.843900
    -0.503600     -0.467400     -0.215700      0.185100      0.613700
     0.661000      0.545700      0.289400     -0.363900     -2.054900
    -3.048400     -2.647100     -1.158300      0.192600     -0.082400
    -0.372900     -0.766800     -1.178600     -1.514900

! phi =   75.0
    -0.358500     -0.341100     -0.205800      0.008800      0.084600
    -0.076600     -0.574500     -0.688800     -0.317100     -0.052900
     0.005900      0.036600     -0.115300     -1.343600     -2.521700
    -2.883500     -2.255800     -1.033800     -0.570000     -0.802400
    -0.771600     -0.676700     -0.528900     -0.406300

! phi =   90.0
     0.255100      0.154300      0.181800      0.333100      0.418500
     0.289100     -0.481500     -1.174700     -0.986200     -0.698900
    -0.403000     -0.158600     -0.862100     -1.913400     -2.641400
    -2.622100     -1.878800     -0.973700     -1.351300     -1.341700
    -1.009800     -0.585400     -0.116200      0.212700

! phi =  105.0
     0.265600      0.093300      0.039600      0.102900      0.147800
     0.188900     -0.066500     -0.747400     -0.770500     -0.426700
    -0.240500     -0.728100     -1.462000     -2.228400     -2.625700
    -2.244400     -0.416400     -1.520900     -1.843500     -1.582000
    -1.092400     -0.579900     -0.069800      0.267200

! phi =  120.0
     0.019300      0.006000     -0.055700     -0.076000     -0.114000
    -0.079100      0.071000      0.066500     -0.015900     -0.231800
    -0.707800     -1.250700     -1.875100     -2.440900     -2.435200
    -1.472500     -1.285400     -1.886000     -1.840600     -1.424500
    -1.006700     -0.738700     -0.469000     -0.160600

! phi =  135.0
    -0.094600      0.132600      0.081500     -0.041300     -0.172000
    -0.173400      0.043800      0.212100     -0.036600     -0.542400
    -1.061000     -1.570800     -2.136400     -2.481100     -0.169900
    -1.338200     -1.655900     -1.682500     -1.405300     -1.149500
    -1.219900     -1.322900     -1.147900     -0.634400

! phi =  150.0
     0.028200      0.351600      0.280900      0.069200     -0.129200
    -0.135600      0.096700      0.222400     -0.180200     -0.776800
    -1.311300     -1.770000     -2.219100     -2.058800     -2.102000
    -1.926000     -1.494700     -1.135100     -1.000300     -1.263500
    -1.571500     -1.653300     -1.349900     -0.675900

! phi =  165.0
     0.370000      0.545400      0.323700      0.041600     -0.150400
    -0.105100      0.146800      0.244400     -0.217000     -0.884900
    -1.485600     -1.937500     -2.089200     -2.377000     -2.273800
    -1.684500     -0.962400     -0.542600     -0.618900     -0.993500
    -1.221100     -1.155300     -0.778100     -0.157200

!! for NMGLY
! n-methylglycine map, kevo 2014
C    N    CT2  C    N    CT2  C    N     24

! phi = -180.0
     2.625600      2.072300      1.975000      1.264000      1.598000
     1.354900      0.720200     -0.021400     -0.588000     -1.063100
    -1.713200     -2.669400     -3.847900     -2.669400     -1.713200
    -1.063100     -0.588000     -0.021400      0.720200      1.354900
     1.598000      1.264000      1.975000      2.072300

! phi = -165.0
     0.848700      0.910300      1.269000      0.915600      1.228900
     1.136700      0.391200     -0.580300     -1.530100     -2.457900
    -3.315300     -4.027400     -2.511800     -1.197400     -0.417400
    -0.206500     -0.061100      0.339700      0.988300      1.484900
     1.581000      1.821000      2.061500      1.626000

! phi = -150.0
     0.082300      0.767500      0.957000      1.315800      0.967100
     1.076100      0.409300     -0.689000     -1.682600     -2.118000
    -4.379400     -2.887600     -1.256300     -0.072100      0.111400
    -0.144000     -0.172300      0.091100      0.536400      0.834600
     0.741500      0.557500      0.901400      0.606000

! phi = -135.0
     0.269800      0.540900      0.923700      0.997300      0.600500
     0.724500      0.543000     -0.041900     -0.610400     -0.672200
    -3.282700     -1.656500     -0.130200      0.367800     -0.025100
    -0.369200     -0.414400     -0.317600     -0.000400      0.206600
     0.027200     -0.442700      0.356900      0.258200

! phi = -120.0
     0.349900      0.465000      0.634800      0.560200      0.281400
     0.324600      0.149500     -0.476200     -0.993200     -2.930700
    -1.847200     -0.388300      0.538600      0.288000     -0.128100
    -0.313600     -0.164400      0.062600      0.033800      0.096500
    -0.107900     -0.609600      0.470400      0.406100

! phi = -105.0
     0.496800      0.335900      0.257700      0.045100     -0.208600
     0.059600      0.113300     -0.380000     -0.709800     -0.746500
    -0.269100      0.769800      0.597600      0.351200      0.077200
     0.132300      0.352900      0.596800      0.613300      0.233500
     0.096700     -0.156500      0.798700      0.711400

! phi =  -90.0
     0.267900     -0.177600     -0.437200     -0.649100     -0.676300
     0.003900      0.195600     -0.029600     -0.307300      0.035500
     1.607100      1.482100      1.396000      1.224200      1.036700
     0.838900      0.635300      0.573000      0.560900      0.393700
     0.081400     -0.025000      0.975600      0.770600

! phi =  -75.0
    -0.802100     -1.346400     -1.524800     -1.383300     -0.839500
     0.281100      0.520100     -0.142800     -0.244300      0.216100
     1.139000      2.171100      2.068500      1.347200      2.921400
     0.984600      0.439000      0.143500      0.166100      0.182200
    -0.280200     -0.678200      0.218500     -0.105400

! phi =  -60.0
    -2.242500     -2.445000     -2.055900     -1.170400      0.242800
     1.167600      0.499600     -0.157000     -0.309300      0.108700
     1.130600      1.869400      1.603200      0.633400      1.865800
     1.267200      0.732100      0.380100      0.226500     -0.050500
    -1.030800     -1.602100     -1.446700     -1.683200

! phi =  -45.0
    -2.153000     -1.615300     -0.441900      0.936200      1.911200
     1.490300      0.295700     -0.524500     -0.650700      0.024900
     1.102900      1.807700      1.624500      0.996100      3.298700
     2.646700      2.152000      1.958700      1.575800      0.267300
    -1.613300     -2.780600     -2.390400     -2.163300

! phi =  -30.0
     0.398200      1.536200      3.062400      1.351900      0.832200
    -0.010500     -1.122200     -1.482000     -0.770400      0.307800
     1.794800      2.656300      2.827700      2.688700      3.260900
     2.673300      2.324200      1.782300      1.166400     -0.312100
    -2.246200     -2.491200     -1.212500     -0.253300

! phi =  -15.0
     3.317800      6.837300      5.812700      0.585000     -0.371700
    -1.518700     -2.115200     -1.334400     -0.300600      1.425400
     2.864800      3.605500      3.919700      4.023100      3.418500
     2.717100      1.860300      0.575200     -0.293300     -1.683600
    -2.535800     -1.544100      0.606400      2.365600

! phi =    0.0
     4.812400      4.069300      2.073500     -0.550600     -1.744000
    -2.289700     -1.617300     -0.493100      0.905900      2.379300
     3.350700      4.670900      4.422300      4.670900      3.350700
     2.379300      0.905900     -0.493100     -1.617300     -2.289700
    -1.744000     -0.550600      2.073500      4.069300

! phi =   15.0
     3.317800      2.365600      0.606400     -1.544100     -2.535800
    -1.683600     -0.293300      0.575200      1.860300      2.717100
     3.418500      4.023100      3.919700      3.605500      2.864800
     1.425400     -0.300600     -1.334400     -2.115200     -1.518700
    -0.371700      0.585000      5.812700      6.837300

! phi =   30.0
     0.398200     -0.253300     -1.212500     -2.491200     -2.246200
    -0.312100      1.166400      1.782300      2.324200      2.673300
     3.260900      2.688700      2.827700      2.656300      1.794800
     0.307800     -0.770400     -1.482000     -1.122200     -0.010500
     0.832200      1.351900      3.062400      1.536200

! phi =   45.0
    -2.153000     -2.163300     -2.390400     -2.780600     -1.613300
     0.267300      1.575800      1.958700      2.152000      2.646700
     3.298700      0.996100      1.624500      1.807700      1.102900
     0.024900     -0.650700     -0.524500      0.295700      1.490300
     1.911200      0.936200     -0.441900     -1.615300

! phi =   60.0
    -2.242500     -1.683200     -1.446700     -1.602100     -1.030800
    -0.050500      0.226500      0.380100      0.732100      1.267200
     1.865800      0.633400      1.603200      1.869400      1.130600
     0.108700     -0.309300     -0.157000      0.499600      1.167600
     0.242800     -1.170400     -2.055900     -2.445000

! phi =   75.0
    -0.802100     -0.105400      0.218500     -0.678200     -0.280200
     0.182200      0.166100      0.143500      0.439000      0.984600
     2.921400      1.347200      2.068500      2.171100      1.139000
     0.216100     -0.244300     -0.142800      0.520100      0.281100
    -0.839500     -1.383300     -1.524800     -1.346400

! phi =   90.0
     0.267900      0.770600      0.975600     -0.025000      0.081400
     0.393700      0.560900      0.573000      0.635300      0.838900
     1.036700      1.224200      1.396000      1.482100      1.607100
     0.035500     -0.307300     -0.029600      0.195600      0.003900
    -0.676300     -0.649100     -0.437200     -0.177600

! phi =  105.0
     0.496800      0.711400      0.798700     -0.156500      0.096700
     0.233500      0.613300      0.596800      0.352900      0.132300
     0.077200      0.351200      0.597600      0.769800     -0.269100
    -0.746500     -0.709800     -0.380000      0.113300      0.059600
    -0.208600      0.045100      0.257700      0.335900

! phi =  120.0
     0.349900      0.406100      0.470400     -0.609600     -0.107900
     0.096500      0.033800      0.062600     -0.164400     -0.313600
    -0.128100      0.288000      0.538600     -0.388300     -1.847200
    -2.930700     -0.993200     -0.476200      0.149500      0.324600
     0.281400      0.560200      0.634800      0.465000

! phi =  135.0
     0.269800      0.258200      0.356900     -0.442700      0.027200
     0.206600     -0.000400     -0.317600     -0.414400     -0.369200
    -0.025100      0.367800     -0.130200     -1.656500     -3.282700
    -0.672200     -0.610400     -0.041900      0.543000      0.724500
     0.600500      0.997300      0.923700      0.540900

! phi =  150.0
     0.082300      0.606000      0.901400      0.557500      0.741500
     0.834600      0.536400      0.091100     -0.172300     -0.144000
     0.111400     -0.072100     -1.256300     -2.887600     -4.379400
    -2.118000     -1.682600     -0.689000      0.409300      1.076100
     0.967100      1.315800      0.957000      0.767500

! phi =  165.0
     0.848700      1.626000      2.061500      1.821000      1.581000
     1.484900      0.988300      0.339700     -0.061100     -0.206500
    -0.417400     -1.197400     -2.511800     -4.027400     -3.315300
    -2.457900     -1.530100     -0.580300      0.391200      1.136700
     1.228900      0.915600      1.269000      0.910300

end

return
