# Supplementary material for: Devising Bone Molecular Models at the Nanoscale: From Usual Mineralized Collagen Fibrils to the First Bone Fibers Including Hydroxyapatite in the Extra-Fibrillar Volume
Source: Materials (Basel). 2022 Mar 19;15(6):2274. doi: 10.3390/ma15062274 (PMC8955169; doi:10.3390/ma15062274)
Supplement: Supplementary file 1 [file materials-15-02274-s001.zip › Supplementary_Materials/3-Bone_Fiber/FF/top_HA.rtf]

* Topology information for HAP 
36  1

! Created manually by Amadeus Alcantara 2021
! amadeus.alcantara@gmail.com
! using msi2namd on hap_unit_cell.car and .mdf files from INTERFACE MD
! I created HA.pdb and HA.psf files
! this topology file was created such that psfgen generates exactly the same .psf file as HA.psf
! http://interface-md.org/how-to-run-iff/

! Infos and references about topology files
! https://www.ks.uiuc.edu/Training/Tutorials/namd/namd-tutorial-unix-html/node24.html

! The topology file must define the type, mass, and charge of every atom in every residue

!  While the partial charges assigned to atoms of the same type vary between residues, their masses do not
! MASS   id    name    molar-mass    mmff

MASS     -1 HOP      1.0079 H ! 1.00800 
MASS     -1 OAP1     15.9994 O ! 
MASS     -1 OAP2     15.9994 O ! 
MASS     -1 PAP     30.9738 P ! 
MASS     -1 CA+H     40.0780 CA ! 

AUTO ANGL

RESI HAP         0.000 
GROUP
ATOM O1   OAP1     -0.800000
ATOM O2   OAP1     -0.800000
ATOM O3   OAP1     -0.800000
ATOM O4   OAP1     -0.800000        
ATOM O5   OAP1     -0.800000        
ATOM O6   OAP1     -0.800000        
ATOM O7   OAP1     -0.800000        
ATOM O8   OAP1     -0.800000        
ATOM O9   OAP1     -0.800000        
ATOM O10  OAP1     -0.800000       
ATOM O11  OAP1     -0.800000       
ATOM O12  OAP1     -0.800000       
ATOM CA1  CA+H      1.500000        
ATOM CA2  CA+H      1.500000      
ATOM CA3  CA+H      1.500000    
ATOM CA4  CA+H      1.500000       
ATOM CA5  CA+H      1.500000      
ATOM P1   PAP       1.000000       
ATOM O13  OAP1     -0.800000      
ATOM O14  OAP1     -0.800000      
ATOM CA6  CA+H      1.500000      
ATOM P2   PAP       1.000000  
ATOM O15  OAP1     -0.800000       
ATOM O16  OAP1     -0.800000      
ATOM CA7  CA+H      1.500000      
ATOM P3   PAP       1.000000       
ATOM O17  OAP1     -0.800000       
ATOM O18  OAP1     -0.800000     
ATOM CA8  CA+H      1.500000  
ATOM P4   PAP       1.000000       
ATOM O19  OAP1     -0.800000      
ATOM O20  OAP1     -0.800000       
ATOM CA9  CA+H      1.500000     
ATOM P5   PAP       1.000000        
ATOM O21   OAP1     -0.800000        
ATOM O22   OAP1     -0.800000        
ATOM CA10  CA+H      1.500000        
ATOM P6   PAP       1.000000        
ATOM O23   OAP1     -0.800000       
ATOM O24   OAP1     -0.800000       
ATOM O25   OAP2     -1.100000       
ATOM O26   OAP2     -1.100000       
ATOM H1   HOP       0.200000        
ATOM H2   HOP       0.200000
BOND O1      P1       O2      P2      O3      P3       O4     P4
BOND O5      P5       O6      P6       O7      P4       O8      P5
BOND O9      P6      O10      P1      O11      P2      O12      P3
BOND O13     P1      O14      P1		O15		P2      O16      P2      
BOND O17    P3      O18      P3      O19     P4      O20		P4
BOND O21      P5      O22      P5		O23		P6      O24      P6
BOND O25		H1		O26 	H2 	
PATCHING FIRS NONE LAST NONE
        
END
