# Supplementary material for: Devising Bone Molecular Models at the Nanoscale: From Usual Mineralized Collagen Fibrils to the First Bone Fibers Including Hydroxyapatite in the Extra-Fibrillar Volume
Source: Materials (Basel). 2022 Mar 19;15(6):2274. doi: 10.3390/ma15062274 (PMC8955169; doi:10.3390/ma15062274)
Supplement: Supplementary file 1 [file materials-15-02274-s001.zip › Supplementary_Materials/3-Bone_Fiber/HA/HA.pdb]

REMARK generated coordinate PDB file from .car/.mdf files
CRYST1   9.4170   9.4170   6.8750  90.00  90.00  90.00 P 1           1
ATOM      1 O1   HAP     1       0.812   2.801   0.483  1.00  0.00      HAP  O
ATOM      2 O2   HAP     1       1.876   7.458   0.483  1.00  0.00      HAP  O
ATOM      3 O3   HAP     1      -2.689   6.051   0.483  1.00  0.00      HAP  O
ATOM      4 O4   HAP     1       3.896   5.354   3.921  1.00  0.00      HAP  O
ATOM      5 O5   HAP     1       2.832   0.697   3.921  1.00  0.00      HAP  O
ATOM      6 O6   HAP     1       7.397   2.104   3.921  1.00  0.00      HAP  O
ATOM      7 O7   HAP     1       3.896   5.354   6.392  1.00  0.00      HAP  O
ATOM      8 O8   HAP     1       2.832   0.697   6.392  1.00  0.00      HAP  O
ATOM      9 O9   HAP     1       7.397   2.104   6.392  1.00  0.00      HAP  O
ATOM     10 O10  HAP     1       0.812   2.801   2.954  1.00  0.00      HAP  O
ATOM     11 O11  HAP     1       1.876   7.458   2.954  1.00  0.00      HAP  O
ATOM     12 O12  HAP     1      -2.689   6.051   2.954  1.00  0.00      HAP  O
ATOM     13 CA1  HAP     1       4.708   2.718   0.010  1.00  0.00      HAP  Ca
ATOM     14 CA2  HAP     1       0.000   5.437   3.447  1.00  0.00      HAP  Ca
ATOM     15 CA3  HAP     1       0.000   5.437   6.865  1.00  0.00      HAP  Ca
ATOM     16 CA4  HAP     1       4.708   2.718   3.428  1.00  0.00      HAP  Ca
ATOM     17 CA5  HAP     1      -1.101   2.015   1.719  1.00  0.00      HAP  Ca
ATOM     18 P1   HAP     1       1.594   3.251   1.719  1.00  0.00      HAP  P
ATOM     19 O13  HAP     1       1.614   4.788   1.719  1.00  0.00      HAP  O
ATOM     20 O14  HAP     1       3.019   2.682   1.719  1.00  0.00      HAP  O
ATOM     21 CA6  HAP     1       3.514   6.194   1.719  1.00  0.00      HAP  Ca
ATOM     22 P2   HAP     1       1.096   7.910   1.719  1.00  0.00      HAP  P
ATOM     23 O15  HAP     1      -0.245   7.159   1.719  1.00  0.00      HAP  O
ATOM     24 O16  HAP     1       0.876   9.428   1.719  1.00  0.00      HAP  O
ATOM     25 CA7  HAP     1      -2.413   8.102   1.719  1.00  0.00      HAP  Ca
ATOM     26 P3   HAP     1      -2.690   5.149   1.719  1.00  0.00      HAP  P
ATOM     27 O17  HAP     1      -1.369   4.364   1.719  1.00  0.00      HAP  O
ATOM     28 O18  HAP     1      -3.895   4.200   1.719  1.00  0.00      HAP  O
ATOM     29 CA8  HAP     1       5.810   6.140   5.156  1.00  0.00      HAP  Ca
ATOM     30 P4   HAP     1       3.114   4.904   5.156  1.00  0.00      HAP  P
ATOM     31 O19  HAP     1       3.095   3.367   5.156  1.00  0.00      HAP  O
ATOM     32 O20  HAP     1       1.690   5.473   5.156  1.00  0.00      HAP  O
ATOM     33 CA9  HAP     1       1.194   1.961   5.156  1.00  0.00      HAP  Ca
ATOM     34 P1   HAP     2       3.613   0.245   5.156  1.00  0.00      HAP  P
ATOM     35 O1   HAP     2       4.953   0.997   5.156  1.00  0.00      HAP  O
ATOM     36 O2   HAP     2       3.832  -1.273   5.156  1.00  0.00      HAP  O
ATOM     37 CA1  HAP     2       7.121   0.054   5.156  1.00  0.00      HAP  Ca
ATOM     38 P2   HAP     2       7.398   3.006   5.156  1.00  0.00      HAP  P
ATOM     39 O3   HAP     2       6.077   3.791   5.156  1.00  0.00      HAP  O
ATOM     40 O4   HAP     2       8.603   3.955   5.156  1.00  0.00      HAP  O
ATOM     41 O5   HAP     2       0.000   0.000   5.514  1.00  0.00      HAP  O
ATOM     42 O6   HAP     2       0.000   0.000   2.077  1.00  0.00      HAP  O
ATOM     43 H1   HAP     2      -0.000   0.000   6.624  1.00  0.00      HAP  H
ATOM     44 H2   HAP     2       0.004  -0.007   3.187  1.00  0.00      HAP  H
END
