# Supplementary material for: Devising Bone Molecular Models at the Nanoscale: From Usual Mineralized Collagen Fibrils to the First Bone Fibers Including Hydroxyapatite in the Extra-Fibrillar Volume
Source: Materials (Basel). 2022 Mar 19;15(6):2274. doi: 10.3390/ma15062274 (PMC8955169; doi:10.3390/ma15062274)
Supplement: Supplementary file 1 [file materials-15-02274-s001.zip › Supplementary_Materials/3-Bone_Fiber/HA/HA.psf]

PSF

       2 !NTITLE
 REMARKS NAMD/X-Plor PSF generated from .car/.mdf files
 REMARKS modified from msi2lmp, Jacob Gissinger and Hendrik Heinz 2015

      44 !NATOM
       1 HAP  1    HAP  O1   OAP1     -0.800000        15.9994           0
       2 HAP  1    HAP  O2   OAP1     -0.800000        15.9994           0
       3 HAP  1    HAP  O3   OAP1     -0.800000        15.9994           0
       4 HAP  1    HAP  O4   OAP1     -0.800000        15.9994           0
       5 HAP  1    HAP  O5   OAP1     -0.800000        15.9994           0
       6 HAP  1    HAP  O6   OAP1     -0.800000        15.9994           0
       7 HAP  1    HAP  O7   OAP1     -0.800000        15.9994           0
       8 HAP  1    HAP  O8   OAP1     -0.800000        15.9994           0
       9 HAP  1    HAP  O9   OAP1     -0.800000        15.9994           0
      10 HAP  1    HAP  O10  OAP1     -0.800000        15.9994           0
      11 HAP  1    HAP  O11  OAP1     -0.800000        15.9994           0
      12 HAP  1    HAP  O12  OAP1     -0.800000        15.9994           0
      13 HAP  1    HAP  CA1  CA+H      1.500000        40.0780           0
      14 HAP  1    HAP  CA2  CA+H      1.500000        40.0780           0
      15 HAP  1    HAP  CA3  CA+H      1.500000        40.0780           0
      16 HAP  1    HAP  CA4  CA+H      1.500000        40.0780           0
      17 HAP  1    HAP  CA5  CA+H      1.500000        40.0780           0
      18 HAP  1    HAP  P1   PAP       1.000000        30.9738           0
      19 HAP  1    HAP  O13  OAP1     -0.800000        15.9994           0
      20 HAP  1    HAP  O14  OAP1     -0.800000        15.9994           0
      21 HAP  1    HAP  CA6  CA+H      1.500000        40.0780           0
      22 HAP  1    HAP  P2   PAP       1.000000        30.9738           0
      23 HAP  1    HAP  O15  OAP1     -0.800000        15.9994           0
      24 HAP  1    HAP  O16  OAP1     -0.800000        15.9994           0
      25 HAP  1    HAP  CA7  CA+H      1.500000        40.0780           0
      26 HAP  1    HAP  P3   PAP       1.000000        30.9738           0
      27 HAP  1    HAP  O17  OAP1     -0.800000        15.9994           0
      28 HAP  1    HAP  O18  OAP1     -0.800000        15.9994           0
      29 HAP  1    HAP  CA8  CA+H      1.500000        40.0780           0
      30 HAP  1    HAP  P4   PAP       1.000000        30.9738           0
      31 HAP  1    HAP  O19  OAP1     -0.800000        15.9994           0
      32 HAP  1    HAP  O20  OAP1     -0.800000        15.9994           0
      33 HAP  1    HAP  CA9  CA+H      1.500000        40.0780           0
      34 HAP  2    HAP  P1   PAP       1.000000        30.9738           0
      35 HAP  2    HAP  O1   OAP1     -0.800000        15.9994           0
      36 HAP  2    HAP  O2   OAP1     -0.800000        15.9994           0
      37 HAP  2    HAP  CA1  CA+H      1.500000        40.0780           0
      38 HAP  2    HAP  P2   PAP       1.000000        30.9738           0
      39 HAP  2    HAP  O3   OAP1     -0.800000        15.9994           0
      40 HAP  2    HAP  O4   OAP1     -0.800000        15.9994           0
      41 HAP  2    HAP  O5   OAP2     -1.100000        15.9994           0
      42 HAP  2    HAP  O6   OAP2     -1.100000        15.9994           0
      43 HAP  2    HAP  H1   HOP       0.200000         1.0079           0
      44 HAP  2    HAP  H2   HOP       0.200000         1.0079           0

      26 !NBOND: bonds
       1      18       2      22       3      26       4      30
       5      34       6      38       7      30       8      34
       9      38      10      18      11      22      12      26
      18      19      18      20      22      23      22      24
      26      27      26      28      30      31      30      32
      34      35      34      36      38      39      38      40
      42      44      41      43

      36 !NTHETA: angles
       1      18      10       1      18      19       1      18      20
      10      18      19      10      18      20      19      18      20
       2      22      11       2      22      23       2      22      24
      11      22      23      11      22      24      23      22      24
       3      26      12       3      26      27       3      26      28
      12      26      27      12      26      28      27      26      28
       4      30       7       4      30      31       4      30      32
       7      30      31       7      30      32      31      30      32
       5      34       8       5      34      35       5      34      36
       8      34      35       8      34      36      35      34      36
       6      38       9       6      38      39       6      38      40
       9      38      39       9      38      40      39      38      40

       0 !NPHI: dihedrals

       0 !NIMPHI: impropers

       0 !NDON: donors

       0 !NACC: acceptors

       0 !NNB

       1       0 !NGRP
       0       0       0
