# Supplementary material for: Devising Bone Molecular Models at the Nanoscale: From Usual Mineralized Collagen Fibrils to the First Bone Fibers Including Hydroxyapatite in the Extra-Fibrillar Volume
Source: Materials (Basel). 2022 Mar 19;15(6):2274. doi: 10.3390/ma15062274 (PMC8955169; doi:10.3390/ma15062274)
Supplement: Supplementary file 1 [file materials-15-02274-s001.zip › Supplementary_Materials/3-Bone_Fiber/HA/INTERFACE_MD/README.txt]

Download and unzip INTERFACE FF and msi2namd tool

Written by Amadeus Alcântara
amadeus.alcantara@gmail.com

CITE:
--------------------------------------------------------------------
Step by step:

0:		Download msi2namd tool and INTERFACE FF from:

			https://bionanostructures.com/interface-md/

		Install unzip command on ubuntu by running:

			$ sudo apt-get install unzip

		Unzip files by running: 
			
			$ unzip msi2namd2.zip
			
			$ unzip interface_ff_1_5.zip
			
			
