# Supplementary material for: Devising Bone Molecular Models at the Nanoscale: From Usual Mineralized Collagen Fibrils to the First Bone Fibers Including Hydroxyapatite in the Extra-Fibrillar Volume
Source: Materials (Basel). 2022 Mar 19;15(6):2274. doi: 10.3390/ma15062274 (PMC8955169; doi:10.3390/ma15062274)
Supplement: Supplementary file 1 [file materials-15-02274-s001.zip › Supplementary_Materials/3-Bone_Fiber/HA/README.txt]

Hydroxyapatite (HA or HAP) structure and force field files from IFF/INTERFACE_MD

Written by Amadeus Alcântara
amadeus.alcantara@gmail.com

CITE: 

Devising Bone Molecular Models at the Nanoscale: From Usual
Mineralized Collagen Fibrils to the First Bone Fibers including
Hydroxyapatite in the Extra-Fibrillar Volume

Amadeus C. S. de Alcântara, Levi C. Felix, Douglas S. Galvão, Paulo Sollero, Munir S. Skaf

Materials MDPI 2022
--------------------------------------------------------------------

Inputs: INTERFACE FF  and msi2namd

	- hap_unit_cell.car/.mdf 
	
	- msi2namd.exe
	
	- par_HA_CHARMM36.prm
	
Outputs: HA pdb and topology files

	- HA_1res.pdb
	
	- top_HA.rtf

--------------------------------------------------------------------
Step by step:

0:		Download msi2namd tool and INTERFACE FF from:

			https://bionanostructures.com/interface-md/
			
		See details in README.txt in folder INTERFACE_MD

1: 	Use the msi2namd tool to convert hap_unit_cell.car/.mdf (from the model database of INTERFACE FF) into HA.pdb and HA.psf 
		
		See http://interface-md.org/how-to-run-iff/	
			
		Run:
		
			$ ./INTERFACE_MD/msi2namd/source_code/msi2namd.exe -file INTERFACE_MD/INTERFACE_FF_1_5/MODEL_DATABASE/HYDROXYAPATITE/hap_unit_cell -res HAP -classII par_HA_CHARMM36.prm -output HA

		*in case you don't have permission to execute msi2namd.exe, run:
		
			$ chmod +rwx INTERFACE_MD/msi2namd/source_code/msi2namd.exe 
			
		and then again:
		
			$ ./INTERFACE_MD/msi2namd/source_code/msi2namd.exe -file INTERFACE_MD/INTERFACE_FF_1_5/MODEL_DATABASE/HYDROXYAPATITE/hap_unit_cell -res HAP -classII par_HA_CHARMM36.prm -output HA

2: 	Create a copy of HA.pdb and rename it to HA_1res.pdb

3: 	Set all residue sequence number in HA_1res.pdb to 1 

			from atom 34, substitute 2 for 1 (col 26)

4: 	Rename atom names in the old residue sequence number 2 in HA_1res.pdb (from atom 34)

			do it so that P, O and CA atoms keep the previous numeration
			
			For example, replace:
			
				ATOM     36 O2   HAP     2      ...
				ATOM     37 CA1  HAP     2     ...
				ATOM     38 P2   HAP     2       ...
				
			by
			
				ATOM     36 O22  HAP     1       ...
				ATOM     37 CA10 HAP     1      ...
				ATOM     38 P6   HAP     1   	 ...

5:		I manually created top_HA.rtf, such that psfgen (from VMD/NAMD) generates exactly the same .psf file as HA.psf

			top_HA.rtf was tested by comparing MD equilibrations runs in NAMD performed with
				
				HA.pdb and HA.psf generated by msi2namd in step 1
				and
				HA_1res.pdb and a new psf file generated with psfgen (VMD/NAMD) using top_HA.rtf 

			using the same seed and the same script, at the end of minimization the thermodynamics outputs were almost the same up to the last digit and they continued very similar after equilibration

OBS: 	par_HA_CHARMM36.prm was provided by Hendrik Heinz per e-mail (it is a newer version of the file charmm27_interface_v1_5.prm available in INTERFACE FF folder)


	
