# Supplementary material for: Devising Bone Molecular Models at the Nanoscale: From Usual Mineralized Collagen Fibrils to the First Bone Fibers Including Hydroxyapatite in the Extra-Fibrillar Volume
Source: Materials (Basel). 2022 Mar 19;15(6):2274. doi: 10.3390/ma15062274 (PMC8955169; doi:10.3390/ma15062274)
Supplement: Supplementary file 1 [file materials-15-02274-s001.zip › Supplementary_Materials/3-Bone_Fiber/HA/Run_test_HA/equilibration1/equilibration1.log]

Charm++: standalone mode (not using charmrun)
Charm++> Running in Multicore mode: 16 threads (PEs)
Charm++> Using recursive bisection (scheme 3) for topology aware partitions
Converse/Charm++ Commit ID: v6.10.2-0-g7bf00fa-namd-charm-6.10.2-build-2020-Aug-05-556
Warning> Randomization of virtual memory (ASLR) is turned on in the kernel, thread migration may not work! Run 'echo 0 > /proc/sys/kernel/randomize_va_space' as root to disable it, or try running with '+isomalloc_sync'.
CharmLB> Load balancer assumes all CPUs are same.
Charm++> Running on 1 hosts (1 sockets x 8 cores x 2 PUs = 16-way SMP)
Charm++> cpu topology info is gathered in 0.000 seconds.
Info: NAMD 2.14 for Linux-x86_64-multicore
Info: 
Info: Please visit http://www.ks.uiuc.edu/Research/namd/
Info: for updates, documentation, and support information.
Info: 
Info: Please cite Phillips et al., J. Chem. Phys. 153:044130 (2020) doi:10.1063/5.0014475
Info: in all publications reporting results obtained with NAMD.
Info: 
Info: Based on Charm++/Converse 61002 for multicore-linux-x86_64-iccstatic
Info: Built Mon Aug 24 10:08:36 CDT 2020 by jim on belfast.ks.uiuc.edu
Info: 1 NAMD  2.14  Linux-x86_64-multicore  16    optiplex-7071  carlos
Info: Running on 16 processors, 1 nodes, 1 physical nodes.
Info: CPU topology information available.
Info: Charm++/Converse parallel runtime startup completed at 0.00469169 s
CkLoopLib is used in SMP with simple dynamic scheduling (converse-level notification)
Info: 1111.36 MB of memory in use based on /proc/self/stat
Info: Configuration file is equilibration1/equilibration1.namd
Info: Changed directory to equilibration1
TCL: Suspending until startup complete.
Warning: The following variables were set in the
Warning: configuration file but will be ignored:
Warning:    LangevinPistonTarget (LangevinPiston)
Warning:    LangevinPistonPeriod (LangevinPiston)
Warning:    LangevinPistonDecay (LangevinPiston)
Warning:    LangevinPistonTemp (LangevinPiston)
Warning:    fixedAtomsForces (fixedatoms)
Warning:    fixedAtomsFile (fixedatoms)
Warning:    fixedAtomsCol (fixedatoms)
Warning:    consexp (constraints)
Warning:    consref (constraints)
Warning:    conskfile (constraints)
Warning:    conskcol (constraints)
Warning:    extraBondsFile (extraBonds)
Info: SIMULATION PARAMETERS:
Info: TIMESTEP               2
Info: NUMBER OF STEPS        0
Info: STEPS PER CYCLE        10
Info: PERIODIC CELL BASIS 1  25 0 0
Info: PERIODIC CELL BASIS 2  0 25 0
Info: PERIODIC CELL BASIS 3  0 0 25
Info: PERIODIC CELL CENTER   0 0 0
Info: WRAPPING ALL CLUSTERS AROUND PERIODIC BOUNDARIES ON OUTPUT.
Info: LOAD BALANCER  Centralized
Info: LOAD BALANCING STRATEGY  New Load Balancers -- DEFAULT
Info: LDB PERIOD             2000 steps
Info: FIRST LDB TIMESTEP     50
Info: LAST LDB TIMESTEP     -1
Info: LDB BACKGROUND SCALING 1
Info: HOM BACKGROUND SCALING 1
Info: PME BACKGROUND SCALING 1
Info: MIN ATOMS PER PATCH    40
Info: INITIAL TEMPERATURE    310
Info: CENTER OF MASS MOVING INITIALLY? NO
Info: DIELECTRIC             1
Info: EXCLUDE                SCALED ONE-FOUR
Info: 1-4 ELECTROSTATICS SCALED BY 1
Info: MODIFIED 1-4 VDW PARAMETERS WILL BE USED
Info: DCD FILENAME           equilibration1.dcd
Info: DCD FREQUENCY          5000
Info: DCD FIRST STEP         5000
Info: DCD FILE WILL CONTAIN UNIT CELL DATA
Info: NO EXTENDED SYSTEM TRAJECTORY OUTPUT
Info: NO VELOCITY DCD OUTPUT
Info: NO FORCE DCD OUTPUT
Info: OUTPUT FILENAME        equilibration1
Info: BINARY OUTPUT FILES WILL BE USED
Info: RESTART FILENAME       equilibration1
Info: RESTART FREQUENCY      5000
Info: BINARY RESTART FILES WILL BE USED
Info: SWITCHING ACTIVE
Info: SWITCHING ON           10
Info: SWITCHING OFF          12
Info: PAIRLIST DISTANCE      14
Info: PAIRLIST SHRINK RATE   0.01
Info: PAIRLIST GROW RATE     0.01
Info: PAIRLIST TRIGGER       0.3
Info: PAIRLISTS PER CYCLE    2
Info: PAIRLISTS ENABLED
Info: MARGIN                 0
Info: HYDROGEN GROUP CUTOFF  2.5
Info: PATCH DIMENSION        16.5
Info: ENERGY OUTPUT STEPS    5000
Info: CROSSTERM ENERGY INCLUDED IN DIHEDRAL
Info: TIMING OUTPUT STEPS    5000
Info: PRESSURE OUTPUT STEPS  5000
Info: LANGEVIN DYNAMICS ACTIVE
Info: LANGEVIN TEMPERATURE   310
Info: LANGEVIN USING BBK INTEGRATOR
Info: LANGEVIN DAMPING COEFFICIENT IS 1 INVERSE PS
Info: LANGEVIN DYNAMICS NOT APPLIED TO HYDROGENS
Info: PARTICLE MESH EWALD (PME) ACTIVE
Info: PME TOLERANCE               1e-06
Info: PME EWALD COEFFICIENT       0.257952
Info: PME INTERPOLATION ORDER     4
Info: PME GRID DIMENSIONS         28 28 28
Info: PME MAXIMUM GRID SPACING    1
Info: Attempting to read FFTW data from FFTW_NAMD_2.14_Linux-x86_64-multicore.txt
Info: Optimizing 6 FFT steps.  1... 2... 3... 4... 5... 6...   Done.
Info: Writing FFTW data to FFTW_NAMD_2.14_Linux-x86_64-multicore.txt
Info: FULL ELECTROSTATIC EVALUATION FREQUENCY      2
Info: USING VERLET I (r-RESPA) MTS SCHEME.
Info: C1 SPLITTING OF LONG RANGE ELECTROSTATICS
Info: PLACING ATOMS IN PATCHES BY HYDROGEN GROUPS
Info: RIGID BONDS TO HYDROGEN : ALL
Info:         ERROR TOLERANCE : 1e-08
Info:          MAX ITERATIONS : 100
Info: RIGID WATER USING SETTLE ALGORITHM
Info: RANDOM NUMBER SEED     1634482666
Info: USE HYDROGEN BONDS?    NO
Info: COORDINATE PDB         ../sys.pdb
Info: STRUCTURE FILE         ../sys.psf
Info: PARAMETER file: CHARMM format! 
Info: PARAMETERS             ../../../FF/par_all36m_prot.prm
Info: PARAMETERS             ../../../FF/par_all36_lipid.prm
Info: PARAMETERS             ../../../FF/par_all36_carb.prm
Info: PARAMETERS             ../../../FF/par_all36_na.prm
Info: PARAMETERS             ../../../FF/par_all36_cgenff.prm
Info: PARAMETERS             ../../../FF/toppar_all36_prot_modify_res.str
Info: PARAMETERS             ../../../FF/toppar_water_ions_namd.str
Info: PARAMETERS             ../../../FF/par_HA.prm
Info: USING ARITHMETIC MEAN TO COMBINE L-J SIGMA PARAMETERS
Info: SKIPPING rtf SECTION IN STREAM FILE
Info: SKIPPING rtf SECTION IN STREAM FILE
Info: SUMMARY OF PARAMETERS:
Info: 951 BONDS
Info: 2806 ANGLES
Info: 6953 DIHEDRAL
Info: 193 IMPROPER
Info: 8 CROSSTERM
Info: 359 VDW
Info: 7 VDW_PAIRS
Info: 0 NBTHOLE_PAIRS
Info: TIME FOR READING PSF FILE: 0.00424421
Info: Reading pdb file ../sys.pdb
Info: TIME FOR READING PDB FILE: 0.00165734
Info: 
Info: ****************************
Info: STRUCTURE SUMMARY:
Info: 1231 ATOMS
Info: 804 BONDS
Info: 517 ANGLES
Info: 0 DIHEDRALS
Info: 0 IMPROPERS
Info: 0 CROSSTERMS
Info: 0 EXCLUSIONS
Info: 1021 RIGID BONDS
Info: 2672 DEGREES OF FREEDOM
Info: 547 HYDROGEN GROUPS
Info: 3 ATOMS IN LARGEST HYDROGEN GROUP
Info: 547 MIGRATION GROUPS
Info: 3 ATOMS IN LARGEST MIGRATION GROUP
Info: TOTAL MASS = 11094.3 amu
Info: TOTAL CHARGE = -1.63913e-06 e
Info: MASS DENSITY = 1.17907 g/cm^3
Info: ATOM DENSITY = 0.078784 atoms/A^3
Info: *****************************
Info: 
Info: Entering startup at 7.34597 s, 1127.47 MB of memory in use
Info: Startup phase 0 took 6.1795e-05 s, 1127.47 MB of memory in use
Info: ADDED 1321 IMPLICIT EXCLUSIONS
Info: Startup phase 1 took 0.00202514 s, 1128.02 MB of memory in use
Info: NONBONDED TABLE R-SQUARED SPACING: 0.0625
Info: NONBONDED TABLE SIZE: 769 POINTS
Info: ABSOLUTE IMPRECISION IN FAST TABLE FORCE: 2.64698e-23 AT 11.9138
Info: RELATIVE IMPRECISION IN FAST TABLE FORCE: 1.40436e-16 AT 11.9138
Info: INCONSISTENCY IN FAST TABLE ENERGY VS FORCE: 0.000325096 AT 11.9556
Info: ABSOLUTE IMPRECISION IN SCOR TABLE FORCE: 4.10282e-22 AT 11.9138
Info: RELATIVE IMPRECISION IN SCOR TABLE FORCE: 3.56912e-15 AT 11.9138
Info: INCONSISTENCY IN SCOR TABLE ENERGY VS FORCE: 0.000324844 AT 11.9556
Info: ABSOLUTE IMPRECISION IN VDWA TABLE ENERGY: 9.86076e-32 AT 11.8295
Info: RELATIVE IMPRECISION IN VDWA TABLE ENERGY: 6.75473e-14 AT 11.9138
Info: ABSOLUTE IMPRECISION IN VDWA TABLE FORCE: 4.62223e-32 AT 11.9138
Info: RELATIVE IMPRECISION IN VDWA TABLE FORCE: 2.12237e-15 AT 11.9138
Info: INCONSISTENCY IN VDWA TABLE ENERGY VS FORCE: 0.0040507 AT 0.251946
Info: ABSOLUTE IMPRECISION IN VDWB TABLE ENERGY: 4.1359e-25 AT 11.8295
Info: RELATIVE IMPRECISION IN VDWB TABLE ENERGY: 7.56853e-15 AT 11.9138
Info: ABSOLUTE IMPRECISION IN VDWB TABLE FORCE: 3.87741e-26 AT 11.9138
Info: RELATIVE IMPRECISION IN VDWB TABLE FORCE: 5.97409e-16 AT 11.9138
Info: INCONSISTENCY IN VDWB TABLE ENERGY VS FORCE: 0.00150189 AT 0.251946
Info: Startup phase 2 took 0.00268307 s, 1132.1 MB of memory in use
Info: Startup phase 3 took 4.144e-05 s, 1132.1 MB of memory in use
Info: Startup phase 4 took 0.00029414 s, 1132.1 MB of memory in use
Info: Startup phase 5 took 4.8592e-05 s, 1132.1 MB of memory in use
Info: PATCH GRID IS 3 (PERIODIC) BY 3 (PERIODIC) BY 1 (PERIODIC)
Info: PATCH GRID IS 2-AWAY BY 2-AWAY BY 1-AWAY
Info: REMOVING COM VELOCITY -0.0507971 0.127736 0.113749
Info: LARGEST PATCH (0) HAS 168 ATOMS
Info: TORUS A SIZE 1 USING 0
Info: TORUS B SIZE 1 USING 0
Info: TORUS C SIZE 1 USING 0
Info: TORUS MINIMAL MESH SIZE IS 1 BY 1 BY 1
Info: Placed 100% of base nodes on same physical node as patch
Info: Startup phase 6 took 0.000519376 s, 1132.36 MB of memory in use
Info: PME using 14 and 14 processors for FFT and reciprocal sum.
Info: PME GRID LOCATIONS: 1 2 3 4 5 6 7 9 10 11 ...
Info: PME TRANS LOCATIONS: 1 2 3 4 5 6 7 8 9 10 ...
Info: PME USING 1 GRID NODES AND 1 TRANS NODES
Info: Startup phase 7 took 0.001563 s, 1132.36 MB of memory in use
Info: Startup phase 8 took 6.1646e-05 s, 1132.36 MB of memory in use
Info: Startup phase 9 took 0.00956876 s, 1132.36 MB of memory in use
Info: Startup phase 10 took 4.1485e-05 s, 1132.36 MB of memory in use
Info: Startup phase 11 took 0.000100528 s, 1132.36 MB of memory in use
LDB: Central LB being created...
Info: Startup phase 12 took 7.4144e-05 s, 1132.36 MB of memory in use
Info: CREATING 441 COMPUTE OBJECTS
Info: useSync: 0 useProxySync: 0
Info: Startup phase 13 took 0.00217236 s, 1132.36 MB of memory in use
Info: Startup phase 14 took 6.5802e-05 s, 1132.36 MB of memory in use
Info: Startup phase 15 took 0.000207424 s, 1132.53 MB of memory in use
Info: Finished startup at 7.3655 s, 1132.53 MB of memory in use

TCL: Minimizing for 5000 steps
PRESSURE: 0 1.092e+14 -9.06105e+12 -4.06288e+13 -9.06105e+12 1.04748e+14 -1.2504e+13 -4.06288e+13 -1.2504e+13 1.75403e+13
GPRESSURE: 0 6.51319e+13 2.68045e+13 -5.50603e+13 -7.313e+13 2.13879e+14 -4.28698e+13 -1.38944e+13 -4.29612e+13 2.77282e+13
ETITLE:      TS           BOND          ANGLE          DIHED          IMPRP               ELECT            VDW       BOUNDARY           MISC        KINETIC               TOTAL           TEMP      POTENTIAL         TOTAL3        TEMPAVG            PRESSURE      GPRESSURE         VOLUME       PRESSAVG      GPRESSAVG

ENERGY:       0        72.7844        23.9976         0.0000         0.0000         -17346.9179 99999999999.9999         0.0000         0.0000         0.0000      99999999999.9999         0.0000 99999999999.9999 99999999999.9999         0.0000      99999999999.9999 99999999999.9999     15625.0000 99999999999.9999 99999999999.9999

MINIMIZER SLOWLY MOVING 64 ATOMS WITH BAD CONTACTS DOWNHILL
PRESSURE: 1 2.45938e+14 -6.62621e+12 -9.36072e+13 -6.62621e+12 3.71821e+14 -5.42103e+13 -9.36072e+13 -5.42103e+13 4.42886e+13
GPRESSURE: 1 2.07153e+14 2.74015e+13 -1.06714e+14 -9.06166e+13 5.11858e+14 -9.35204e+13 -6.58642e+13 -8.86788e+13 5.5332e+13
ENERGY:       1        72.7844        23.9976         0.0000         0.0000         -18582.5351 99999999999.9999         0.0000         0.0000         0.0000      99999999999.9999         0.0000 99999999999.9999 99999999999.9999         0.0000      99999999999.9999 99999999999.9999     15625.0000 99999999999.9999 99999999999.9999

MINIMIZER SLOWLY MOVING 52 ATOMS WITH BAD CONTACTS DOWNHILL
PRESSURE: 2 8.04676e+11 -6.64609e+10 -2.99431e+11 -6.64609e+10 7.91475e+11 -9.52488e+10 -2.99431e+11 -9.52488e+10 1.29746e+11
GPRESSURE: 2 7.31821e+11 -8.71311e+09 -3.23036e+11 -1.64873e+11 9.60452e+11 -1.42115e+11 -2.56385e+11 -1.43267e+11 1.4598e+11
ENERGY:       2        72.7844        23.9976         0.0000         0.0000         -19587.7523 32334898343.9598         0.0000         0.0000         0.0000      32334878852.9895         0.0000 32334878852.9895 32334878852.9895         0.0000      99999999999.9999 99999999999.9999     15625.0000 99999999999.9999 99999999999.9999

MINIMIZER SLOWLY MOVING 39 ATOMS WITH BAD CONTACTS DOWNHILL
PRESSURE: 3 1.40625e+10 -7.43943e+08 -5.2582e+09 -7.43943e+08 1.60339e+10 -2.12305e+09 -5.2582e+09 -2.12305e+09 2.39073e+09
GPRESSURE: 3 1.30616e+10 -1.44025e+07 -5.57405e+09 -2.30431e+09 1.85157e+10 -2.83567e+09 -4.73175e+09 -2.87387e+09 2.61387e+09
ENERGY:       3        72.7844        23.9976         0.0000         0.0000         -20045.9888 608628304.3860         0.0000         0.0000         0.0000      608608355.1792         0.0000 608608355.1792 608608355.1792         0.0000      10829014721.4826 11397057061.6167     15625.0000 10829014721.4826 11397057061.6167

MINIMIZER SLOWLY MOVING 23 ATOMS WITH BAD CONTACTS DOWNHILL
PRESSURE: 4 7.48929e+08 1.98883e+06 -1.86352e+08 1.98883e+06 8.64478e+08 5.55138e+06 -1.86352e+08 5.55138e+06 3.41871e+08
GPRESSURE: 4 5.55713e+08 -1.14511e+08 -2.09933e+08 -2.68014e+08 7.63762e+08 -3.73971e+07 -5.74876e+08 -4.11032e+08 3.21017e+08
ENERGY:       4        72.7844        23.9976         0.0000         0.0000         -20297.9513  36627317.2748         0.0000         0.0000         0.0000       36607116.1055         0.0000  36607116.1055  36607116.1055         0.0000      651759504.4176 546830517.6729     15625.0000 651759504.4176 546830517.6729

MINIMIZER SLOWLY MOVING 12 ATOMS WITH BAD CONTACTS DOWNHILL
PRESSURE: 5 6.87197e+07 -4.02844e+06 -2.50834e+07 -4.02844e+06 8.95746e+07 -299563 -2.50834e+07 -299563 7.56274e+07
GPRESSURE: 5 6.1499e+07 -5.67415e+06 -2.63481e+07 -3.26559e+07 7.6307e+07 -4.45518e+06 -1.08286e+08 -8.41906e+07 7.03654e+07
ENERGY:       5        72.7844        23.9976         0.0000         0.0000         -20379.2759   4380969.1333         0.0000         0.0000         0.0000        4360686.6394         0.0000   4360686.6394   4360686.6394         0.0000       77973888.9725  69390451.0246     15625.0000  77973888.9725  69390451.0246

MINIMIZER SLOWLY MOVING 10 ATOMS WITH BAD CONTACTS DOWNHILL
PRESSURE: 6 1.02201e+07 -1.27567e+06 -4.98978e+06 -1.27567e+06 1.46298e+07 -3.05501e+06 -4.98978e+06 -3.05501e+06 7.51154e+06
GPRESSURE: 6 1.05332e+07 -386072 -5.04733e+06 -2.8029e+06 1.52423e+07 -3.47376e+06 -9.30948e+06 -8.01727e+06 7.32179e+06
ENERGY:       6        72.7844        23.9976         0.0000         0.0000         -20401.2433    605724.1570         0.0000         0.0000         0.0000         585419.6957         0.0000    585419.6957    585419.6957         0.0000       10787121.8503  11032431.8565     15625.0000  10787121.8503  11032431.8565

MINIMIZER SLOWLY MOVING 5 ATOMS WITH BAD CONTACTS DOWNHILL
PRESSURE: 7 2.0034e+06 -299463 -956148 -299463 2.62481e+06 -654932 -956148 -654932 1.22017e+06
GPRESSURE: 7 2.07161e+06 -156780 -959814 -431306 2.80602e+06 -709006 -1.32348e+06 -1.13657e+06 1.20866e+06
ENERGY:       7        72.7844        23.9976         0.0000         0.0000         -20428.8288    109345.3019         0.0000         0.0000         0.0000          89013.2550         0.0000     89013.2550     89013.2550         0.0000        1949463.1395   2028762.7177     15625.0000   1949463.1395   2028762.7177

MINIMIZER SLOWLY MOVING 5 ATOMS WITH BAD CONTACTS DOWNHILL
PRESSURE: 8 558835 -77636.6 -227971 -77636.6 663707 -148791 -227971 -148791 358255
GPRESSURE: 8 566193 -54176.1 -229126 -95937.5 707539 -157853 -267602 -215474 356520
ENERGY:       8        72.7844        23.9976         0.0000         0.0000         -20445.5316     29520.6659         0.0000         0.0000         0.0000           9171.9163         0.0000      9171.9163      9171.9163         0.0000         526932.5472    543417.1146     15625.0000    526932.5472    543417.1146

MINIMIZER SLOWLY MOVING 4 ATOMS WITH BAD CONTACTS DOWNHILL
PRESSURE: 9 253676 -28377 -76060.5 -28377 269956 -39437 -76060.5 -39437 209045
GPRESSURE: 9 253154 -22823.1 -76852.6 -31350.2 285130 -40671.6 -83548.5 -56996.8 207322
ENERGY:       9        72.7844        23.9976         0.0000         0.0000         -20455.8405     13684.6798         0.0000         0.0000         0.0000          -6674.3787         0.0000     -6674.3787     -6674.3787         0.0000         244225.6075    248535.3799     15625.0000    244225.6075    248535.3799

LDB: ============= START OF LOAD BALANCING ============== 7.38129
LDB: ============== END OF LOAD BALANCING =============== 7.38142
Info: useSync: 0 useProxySync: 0
LDB: =============== DONE WITH MIGRATION ================ 7.38148
MINIMIZER SLOWLY MOVING 3 ATOMS WITH BAD CONTACTS DOWNHILL
PRESSURE: 10 182017 -18380.8 -37574.9 -18380.8 177171 -13597.3 -37574.9 -13597.3 178164
GPRESSURE: 10 177933 -18229.4 -39080.6 -20192.8 182016 -14239.8 -37228.7 -19077.8 176227
ETITLE:      TS           BOND          ANGLE          DIHED          IMPRP               ELECT            VDW       BOUNDARY           MISC        KINETIC               TOTAL           TEMP      POTENTIAL         TOTAL3        TEMPAVG            PRESSURE      GPRESSURE         VOLUME       PRESSAVG      GPRESSAVG

ENERGY:      10        72.7844        23.9976         0.0000         0.0000         -20462.6934     10048.4892         0.0000         0.0000         0.0000         -10317.4222         0.0000    -10317.4222    -10317.4222         0.0000         179117.5481    178725.2648     15625.0000    179117.5481    178725.2648

MINIMIZER SLOWLY MOVING 3 ATOMS WITH BAD CONTACTS DOWNHILL
PRESSURE: 11 168163 -18793.1 -24485.9 -18793.1 153205 -7526.96 -24485.9 -7526.96 172383
GPRESSURE: 11 162641 -19619.7 -26591.1 -19279.3 156370 -6905.48 -23264.5 -11235.7 170858
ENERGY:      11        72.7844        23.9976         0.0000         0.0000         -20467.6876      9241.4672         0.0000         0.0000         0.0000         -11129.4384         0.0000    -11129.4384    -11129.4384         0.0000         164583.5164    163289.7527     15625.0000    164583.5164    163289.7527

MINIMIZER SLOWLY MOVING 1 ATOMS WITH BAD CONTACTS DOWNHILL
PRESSURE: 12 159189 -13419.4 -28384.4 -13419.4 149931 -5182.65 -28384.4 -5182.65 170681
GPRESSURE: 12 154021 -14049.7 -30219 -14044 153055 -4720.08 -27036.3 -8828.61 169289
ENERGY:      12        72.7844        23.9976         0.0000         0.0000         -20466.1674      8982.8901         0.0000         0.0000         0.0000         -11386.4953         0.0000    -11386.4953    -11386.4953         0.0000         159933.4685    158788.0214     15625.0000    159933.4685    158788.0214

MINIMIZER STARTING CONJUGATE GRADIENT ALGORITHM
LINE MINIMIZER REDUCING GRADIENT FROM 1.0845e+08 TO 108450
PRESSURE: 13 113310 -6162.64 -16838.1 -6162.64 107604 -3557.63 -16838.1 -3557.63 119452
GPRESSURE: 13 113244 -6030.2 -12200.4 -7436.02 97576.1 -162.925 -12823.5 -3191.08 118610
ENERGY:      13        69.7290        24.0004         0.0000         0.0000         -20489.6853      6427.7414         0.0000         0.0000         0.0000         -13968.2144         0.0000    -13968.2144    -13968.2144         0.0000         113455.0850    109810.1293     15625.0000    113455.0850    109810.1293

PRESSURE: 14 86687.1 -3950.82 -10995.2 -3950.82 84042.2 -2703.83 -10995.2 -2703.83 89423.1
GPRESSURE: 14 84387.5 -3277.54 -6984.99 -5027.95 74446.4 -374.669 -8413.03 -2664.03 85457.8
ENERGY:      14        67.1098        24.2098         0.0000         0.0000         -20516.5994      4970.1695         0.0000         0.0000         0.0000         -15455.1102         0.0000    -15455.1102    -15455.1102         0.0000          86717.4484     81430.5582     15625.0000     86717.4484     81430.5582

PRESSURE: 15 69804.4 -3213.02 -7697.95 -3213.02 69554.6 -2232.3 -7697.95 -2232.3 70737.9
GPRESSURE: 15 66157 -2378.71 -4351.31 -4152.59 60632.4 -587.967 -5919.25 -2341.56 65124.2
ENERGY:      15        64.9274        24.6252         0.0000         0.0000         -20545.8824      4069.5484         0.0000         0.0000         0.0000         -16386.7814         0.0000    -16386.7814    -16386.7814         0.0000          70032.3050     63971.1960     15625.0000     70032.3050     63971.1960

MINIMIZER RESTARTING CONJUGATE GRADIENT ALGORITHM DUE TO POOR PROGRESS
LINE MINIMIZER REDUCING GRADIENT FROM 6.14513e+06 TO 6145.13
PRESSURE: 16 49563.7 -3015.4 -5120.88 -3015.4 52964.3 -1379.27 -5120.88 -1379.27 52250.9
GPRESSURE: 16 44381.3 -2075.57 -2376.25 -3608.74 44808.6 -444.02 -4163.42 -1288.5 45576
ENERGY:      16        57.9083        28.5837         0.0000         0.0000         -20722.6807      3123.7693         0.0000         0.0000         0.0000         -17512.4194         0.0000    -17512.4194    -17512.4194         0.0000          51592.9780     44921.9797     15625.0000     51592.9780     44921.9797

PRESSURE: 17 37967.3 -2787.74 -3548.25 -2787.74 42631.4 -1009.64 -3548.25 -1009.64 40947.2
GPRESSURE: 17 31884.2 -1810.39 -1391.68 -3183.74 34843.5 -435.964 -3234.85 -724.686 33633.1
ENERGY:      17        56.4667        35.9316         0.0000         0.0000         -20893.7424      2584.8632         0.0000         0.0000         0.0000         -18216.4809         0.0000    -18216.4809    -18216.4809         0.0000          40515.3046     33453.6080     15625.0000     40515.3046     33453.6080

PRESSURE: 18 31323.3 -2573.15 -2636.08 -2573.15 36200.5 -904.974 -2636.08 -904.974 34217.8
GPRESSURE: 18 24643.1 -1577.3 -1080.48 -2837.98 28543.1 -515.485 -2878.36 -419.301 26571.5
ENERGY:      18        60.6661        46.6222         0.0000         0.0000         -21059.2303      2292.5596         0.0000         0.0000         0.0000         -18659.3824         0.0000    -18659.3824    -18659.3824         0.0000          33913.8481     26585.9038     15625.0000     33913.8481     26585.9038

MINIMIZER RESTARTING CONJUGATE GRADIENT ALGORITHM DUE TO POOR PROGRESS
LINE MINIMIZER REDUCING GRADIENT FROM 856717 TO 856.717
PRESSURE: 19 28035.6 -1423.8 -2686.08 -1423.8 30249.9 -784.761 -2686.08 -784.761 28623.3
GPRESSURE: 19 20882.6 -384.668 -1462.05 -1722.47 22405.8 -473.587 -3078.65 -73.276 20847.4
ENERGY:      19        24.4756        63.0527         0.0000         0.0000         -21496.9775      2108.9145         0.0000         0.0000         0.0000         -19300.5347         0.0000    -19300.5347    -19300.5347         0.0000          28969.6123     21378.6162     15625.0000     28969.6123     21378.6162

PRESSURE: 20 27070.9 -503.273 -2880.79 -503.273 27149.6 -753.119 -2880.79 -753.119 25815.8
GPRESSURE: 20 19545.6 618.996 -1857.56 -766.682 19111.4 -525.007 -3317.54 83.5664 17725.1
ETITLE:      TS           BOND          ANGLE          DIHED          IMPRP               ELECT            VDW       BOUNDARY           MISC        KINETIC               TOTAL           TEMP      POTENTIAL         TOTAL3        TEMPAVG            PRESSURE      GPRESSURE         VOLUME       PRESSAVG      GPRESSAVG

ENERGY:      20        34.7845        97.7700         0.0000         0.0000         -21898.5568      2079.5777         0.0000         0.0000         0.0000         -19686.4246         0.0000    -19686.4246    -19686.4246         0.0000          26678.7335     18794.0583     15625.0000     26678.7335     18794.0583

PRESSURE: 21 28055.1 367.108 -3158.91 367.108 26245.2 -716.272 -3158.91 -716.272 24930.2
GPRESSURE: 21 20230.1 1546.83 -2331.21 121.432 18021.7 -615.222 -3570.16 239.499 16575
ENERGY:      21        91.3802       150.7685         0.0000         0.0000         -22263.9689      2169.7992         0.0000         0.0000         0.0000         -19852.0210         0.0000    -19852.0210    -19852.0210         0.0000          26410.1353     18275.5810     15625.0000     26410.1353     18275.5810

PRESSURE: 22 30920.4 1338.47 -3476.43 1338.47 27289.8 -633.09 -3476.43 -633.09 25574.1
GPRESSURE: 22 22895.1 2568.84 -2809.23 1120.29 18888.6 -647.187 -3824.75 428.488 16954
ENERGY:      22       194.0586       221.9787         0.0000         0.0000         -22593.6938      2366.7967         0.0000         0.0000         0.0000         -19810.8597         0.0000    -19810.8597    -19810.8597         0.0000          27928.1260     19579.2438     15625.0000     27928.1260     19579.2438

LINE MINIMIZER BRACKET: DX 0.000920782 0.000920782 DU -165.596 41.1613 DUDX -295945 -67853 151819 
PRESSURE: 23 28716.1 642.335 -3252.03 642.335 26360 -698.354 -3252.03 -698.354 24974.8
GPRESSURE: 23 20820.8 1836.55 -2474.84 405.536 18084.3 -633.305 -3649.95 289.024 16539.8
ENERGY:      23       117.4867       170.3206         0.0000         0.0000         -22366.4824      2218.0912         0.0000         0.0000         0.0000         -19860.5839         0.0000    -19860.5839    -19860.5839         0.0000          26683.6122     18481.6377     15625.0000     26683.6122     18481.6377

LINE MINIMIZER BRACKET: DX 0.000277542 0.00064324 DU -8.56284 49.7241 DUDX -67853 -1624.59 151819 
PRESSURE: 24 28894 707.866 -3274.06 707.866 26410.9 -693.209 -3274.06 -693.209 25003.7
GPRESSURE: 24 20983.5 1905.87 -2508.53 472.926 18122.7 -636.423 -3667.78 301.751 16550
ENERGY:      24       124.1343       175.0879         0.0000         0.0000         -22389.9611      2230.6482         0.0000         0.0000         0.0000         -19860.0907         0.0000    -19860.0907    -19860.0907         0.0000          26769.5367     18552.0925     15625.0000     26769.5367     18552.0925

LINE MINIMIZER BRACKET: DX 0.000277542 6.4324e-05 DU -8.56284 0.493154 DUDX -67853 -1624.59 13742.3 
PRESSURE: 25 28733.4 648.863 -3254.2 648.863 26364.7 -697.886 -3254.2 -697.886 24977.3
GPRESSURE: 25 20836.6 1843.45 -2478.18 412.257 18087.8 -633.667 -3651.72 290.245 16540.5
ENERGY:      25       118.1414       170.7933         0.0000         0.0000         -22368.8345      2219.3237         0.0000         0.0000         0.0000         -19860.5761         0.0000    -19860.5761    -19860.5761         0.0000          26691.8151     18488.2929     15625.0000     26691.8151     18488.2929

LINE MINIMIZER BRACKET: DX 0.000277542 6.4324e-06 DU -8.56284 0.00777988 DUDX -67853 -1624.59 -88.9431 
PRESSURE: 26 28716.1 642.333 -3252.03 642.333 26360 -698.363 -3252.03 -698.363 24974.8
GPRESSURE: 26 20820.8 1836.54 -2474.84 405.542 18084.3 -633.313 -3649.97 289.004 16539.8
ENERGY:      26       117.4867       170.3206         0.0000         0.0000         -22366.4782      2218.0910         0.0000         0.0000         0.0000         -19860.5799         0.0000    -19860.5799    -19860.5799         0.0000          26683.6153     18481.6489     15625.0000     26683.6153     18481.6489

MINIMIZER RESTARTING CONJUGATE GRADIENT ALGORITHM
LINE MINIMIZER REDUCING GRADIENT FROM 1.31514e+06 TO 1315.14
PRESSURE: 27 24823.1 236.974 -2186.66 236.974 26897.5 -1366.48 -2186.66 -1366.48 22789.6
GPRESSURE: 27 16846.9 1293.03 -1305.57 50.5238 18549.8 -1433.37 -2483.41 -355.534 14234
ENERGY:      27        47.1085       169.4545         0.0000         0.0000         -22452.4865      2029.3892         0.0000         0.0000         0.0000         -20206.5343         0.0000    -20206.5343    -20206.5343         0.0000          24836.7565     16543.5522     15625.0000     24836.7565     16543.5522

PRESSURE: 28 20214.6 7.53853 -1512.32 7.53853 26882.9 -2058.76 -1512.32 -2058.76 19635.3
GPRESSURE: 28 12162.3 953.962 -567.887 -130.798 18449 -2232.71 -1742.78 -994.617 10946.4
ENERGY:      28       366.7866       261.6213         0.0000         0.0000         -22533.4766      1892.7212         0.0000         0.0000         0.0000         -20012.3474         0.0000    -20012.3474    -20012.3474         0.0000          22244.3081     13852.5574     15625.0000     22244.3081     13852.5574

LINE MINIMIZER BRACKET: DX 0.000474566 0.000474566 DU -345.954 194.187 DUDX -1.31514e+06 -152704 962704 
PRESSURE: 29 24249.6 199.207 -2071.38 199.207 26933.4 -1459.74 -2071.38 -1459.74 22420.3
GPRESSURE: 29 16263.3 1239.82 -1180.03 19.2253 18574.9 -1542.36 -2357.74 -443.44 13845.9
ENERGY:      29        67.8805       176.4465         0.0000         0.0000         -22463.6732      2008.1115         0.0000         0.0000         0.0000         -20211.2347         0.0000    -20211.2347    -20211.2347         0.0000          24534.4277     16228.0216     15625.0000     24534.4277     16228.0216

LINE MINIMIZER BRACKET: DX 6.44858e-05 0.00041008 DU -4.70044 198.887 DUDX -152704 1267.75 962704 
MINIMIZER RESTARTING CONJUGATE GRADIENT ALGORITHM
LINE MINIMIZER REDUCING GRADIENT FROM 321690 TO 321.69
PRESSURE: 30 23821.8 -12.5051 -2560.04 -12.5051 24426.2 -783.24 -2560.04 -783.24 21821.4
GPRESSURE: 30 15651.4 862.053 -1645.56 -75.2357 15868.3 -1032.1 -2776.72 329.019 13016.4
ETITLE:      TS           BOND          ANGLE          DIHED          IMPRP               ELECT            VDW       BOUNDARY           MISC        KINETIC               TOTAL           TEMP      POTENTIAL         TOTAL3        TEMPAVG            PRESSURE      GPRESSURE         VOLUME       PRESSAVG      GPRESSAVG

ENERGY:      30        59.0030       142.7745         0.0000         0.0000         -22434.6986      1838.1532         0.0000         0.0000         0.0000         -20394.7679         0.0000    -20394.7679    -20394.7679         0.0000          23356.4524     14845.3566     15625.0000     23356.4524     14845.3566

PRESSURE: 31 22992.3 -260.462 -3221.38 -260.462 21842.9 -41.4503 -3221.38 -41.4503 20934.5
GPRESSURE: 31 14664.5 537.026 -2262.49 -215.166 13144.5 -440.946 -3431.36 1175.07 11893.6
ENERGY:      31       257.0930       168.5091         0.0000         0.0000         -22404.0030      1707.4398         0.0000         0.0000         0.0000         -20270.9611         0.0000    -20270.9611    -20270.9611         0.0000          21923.2295     13234.1908     15625.0000     21923.2295     13234.1908

LINE MINIMIZER BRACKET: DX 0.00105784 0.00105784 DU -183.533 123.807 DUDX -321690 -27145.8 259460 
PRESSURE: 32 23761.5 -35.0852 -2618.81 -35.0852 24174.1 -711.648 -2618.81 -711.648 21748.6
GPRESSURE: 32 15575.5 832.521 -1698.32 -87.1333 15603.2 -975.371 -2834.21 410.097 12918.3
ENERGY:      32        69.5431       142.6358         0.0000         0.0000         -22431.2643      1823.4779         0.0000         0.0000         0.0000         -20395.6076         0.0000    -20395.6076    -20395.6076         0.0000          23228.0909     14699.0445     15625.0000     23228.0909     14699.0445

LINE MINIMIZER BRACKET: DX 0.000105784 0.000952059 DU -0.839694 124.646 DUDX -27145.8 1773.59 259460 
PRESSURE: 33 23767.8 -32.733 -2612.86 -32.733 24199.5 -718.869 -2612.86 -718.869 21756.1
GPRESSURE: 33 15583.6 835.729 -1692.93 -85.8511 15630 -981.023 -2828.38 401.841 12928.3
ENERGY:      33        68.3960       142.6229         0.0000         0.0000         -22431.5616      1824.9304         0.0000         0.0000         0.0000         -20395.6124         0.0000    -20395.6124    -20395.6124         0.0000          23241.1501     14713.9437     15625.0000     23241.1501     14713.9437

LINE MINIMIZER BRACKET: DX 9.52059e-05 1.05784e-05 DU -0.844513 0.00481896 DUDX -27145.8 -1120.42 1773.59 
PRESSURE: 34 23765.6 -33.5676 -2614.97 -33.5676 24190.5 -716.299 -2614.97 -716.299 21753.5
GPRESSURE: 34 15580.7 834.59 -1694.84 -86.3055 15620.5 -979.011 -2830.45 404.778 12924.8
ENERGY:      34        68.8014       142.6268         0.0000         0.0000         -22431.4558      1824.4136         0.0000         0.0000         0.0000         -20395.6140         0.0000    -20395.6140    -20395.6140         0.0000          23236.5166     14708.6560     15625.0000     23236.5166     14708.6560

LINE MINIMIZER BRACKET: DX 3.76033e-06 6.8181e-06 DU -0.00159907 0.00641803 DUDX -1120.42 -91.5911 1773.59 
LINE MINIMIZER REDUCING GRADIENT FROM 497154 TO 497.154
PRESSURE: 35 21994.7 -263.315 -2282.06 -263.315 22998.1 -583.218 -2282.06 -583.218 20886.8
GPRESSURE: 35 13635.9 515.502 -1350.71 -221.042 14269.9 -994.736 -2451.89 638.822 11803.3
ENERGY:      35        63.6938       134.7150         0.0000         0.0000         -22525.5481      1712.0202         0.0000         0.0000         0.0000         -20615.1191         0.0000    -20615.1191    -20615.1191         0.0000          21959.8561     13236.3513     15625.0000     21959.8561     13236.3513

PRESSURE: 36 20574.7 -458.533 -1982.56 -458.533 22095.6 -440.358 -1982.56 -440.358 20267.6
GPRESSURE: 36 12075.6 245.087 -1059.81 -318.734 13215 -988.677 -2111.35 880.335 10950.6
ENERGY:      36        67.5692       130.6619         0.0000         0.0000         -22611.8081      1618.2552         0.0000         0.0000         0.0000         -20795.3218         0.0000    -20795.3218    -20795.3218         0.0000          20979.3202     12080.4213     15625.0000     20979.3202     12080.4213

MINIMIZER RESTARTING CONJUGATE GRADIENT ALGORITHM DUE TO POOR PROGRESS
LINE MINIMIZER REDUCING GRADIENT FROM 242490 TO 242.49
PRESSURE: 37 15684.8 93.2216 -1253.67 93.2216 21114.8 -1426.62 -1253.67 -1426.62 15781.6
GPRESSURE: 37 7032.14 765.148 -441.837 238.74 12067.6 -2044.19 -1292.5 -129.384 6262.72
ENERGY:      37       185.4331       182.6989         0.0000         0.0000         -22930.9991      1687.3557         0.0000         0.0000         0.0000         -20875.5114         0.0000    -20875.5114    -20875.5114         0.0000          17527.1052      8454.1517     15625.0000     17527.1052      8454.1517

PRESSURE: 38 9070.49 540.67 -935.63 540.67 19302.1 -2429.4 -935.63 -2429.4 10240.2
GPRESSURE: 38 298.313 1184.07 -251.36 697.923 10078.4 -3104.03 -893.854 -1158.99 543.89
ENERGY:      38       716.7125       340.7054         0.0000         0.0000         -23219.7301      1791.2501         0.0000         0.0000         0.0000         -20371.0621         0.0000    -20371.0621    -20371.0621         0.0000          12870.9351      3640.1961     15625.0000     12870.9351      3640.1961

LINE MINIMIZER BRACKET: DX 0.00153084 0.00153084 DU -80.1896 504.449 DUDX -242490 137888 520805 
PRESSURE: 39 17660.4 -94.2246 -1471.42 -94.2246 21572.6 -1063.8 -1471.42 -1063.8 17535.6
GPRESSURE: 39 9058.78 585.031 -616.049 47.7649 12589 -1655.2 -1541.3 245.553 8090.31
ENERGY:      39        95.0968       151.3655         0.0000         0.0000         -22817.6349      1658.5332         0.0000         0.0000         0.0000         -20912.6394         0.0000    -20912.6394    -20912.6394         0.0000          18922.8745      9912.6862     15625.0000     18922.8745      9912.6862

LINE MINIMIZER BRACKET: DX 0.000976145 0.000554694 DU -117.318 37.1281 DUDX -242490 -294.25 137888 
PRESSURE: 40 17473.3 -74.8494 -1447.27 -74.8494 21532.1 -1099.87 -1447.27 -1099.87 17366.8
GPRESSURE: 40 8879.94 647.598 -581.105 112.927 12600.1 -1645.44 -1558.85 167.774 7874.14
ETITLE:      TS           BOND          ANGLE          DIHED          IMPRP               ELECT            VDW       BOUNDARY           MISC        KINETIC               TOTAL           TEMP      POTENTIAL         TOTAL3        TEMPAVG            PRESSURE      GPRESSURE         VOLUME       PRESSAVG      GPRESSAVG

ENERGY:      40       101.6898       153.8674         0.0000         0.0000         -22829.0403      1661.2158         0.0000         0.0000         0.0000         -20912.2672         0.0000    -20912.2672    -20912.2672         0.0000          18790.7497      9784.7364     15625.0000     18790.7497      9784.7364

LINE MINIMIZER BRACKET: DX 0.000976145 5.54694e-05 DU -117.318 0.372223 DUDX -242490 -294.25 13499.8 
PRESSURE: 41 17641.8 -92.2717 -1468.98 -92.2717 21568.6 -1067.41 -1468.98 -1067.41 17518.8
GPRESSURE: 41 9053.22 631.204 -599.093 95.2754 12642.2 -1610.75 -1583.39 201.144 8032.78
ENERGY:      41        95.7317       151.6094         0.0000         0.0000         -22818.7767      1658.7995         0.0000         0.0000         0.0000         -20912.6361         0.0000    -20912.6361    -20912.6361         0.0000          18909.7409      9909.3902     15625.0000     18909.7409      9909.3902

LINE MINIMIZER BRACKET: DX 0.000976145 5.54694e-06 DU -117.318 0.00330124 DUDX -242490 -294.25 1085.02 
PRESSURE: 42 17657.3 -93.9051 -1471.01 -93.9051 21572 -1064.4 -1471.01 -1064.4 17532.9
GPRESSURE: 42 9069.18 629.667 -600.781 93.6204 12646 -1607.53 -1585.68 204.24 8047.44
ENERGY:      42        95.2015       151.4058         0.0000         0.0000         -22817.8234      1658.5772         0.0000         0.0000         0.0000         -20912.6390         0.0000    -20912.6390    -20912.6390         0.0000          18920.7086      9920.8839     15625.0000     18920.7086      9920.8839

LINE MINIMIZER BRACKET: DX 0.000976145 9.17582e-07 DU -117.318 0.000445696 DUDX -242490 -294.25 -66.1122 
PRESSURE: 43 17660.4 -94.2246 -1471.42 -94.2246 21572.6 -1063.8 -1471.42 -1063.8 17535.6
GPRESSURE: 43 9072.35 629.367 -601.125 93.2965 12646.8 -1606.89 -1586.14 204.855 8050.33
ENERGY:      43        95.0968       151.3655         0.0000         0.0000         -22817.6346      1658.5331         0.0000         0.0000         0.0000         -20912.6391         0.0000    -20912.6391    -20912.6391         0.0000          18922.8750      9923.1543     15625.0000     18922.8750      9923.1543

LINE MINIMIZER REDUCING GRADIENT FROM 283842 TO 283.842
PRESSURE: 44 16463.2 152.478 -1503.17 152.478 19903.5 -972.412 -1503.17 -972.412 15938.2
GPRESSURE: 44 7724.75 857.11 -741.085 359.263 10785.8 -1586.88 -1570.12 269.96 6240.05
ENERGY:      44        57.0609       143.8584         0.0000         0.0000         -23018.8252      1704.6042         0.0000         0.0000         0.0000         -21113.3018         0.0000    -21113.3018    -21113.3018         0.0000          17434.9491      8250.2155     15625.0000     17434.9491      8250.2155

PRESSURE: 45 15580.8 463.47 -1540.75 463.47 18569.5 -803.594 -1540.75 -803.594 14515
GPRESSURE: 45 6718.71 1144.05 -898.533 687.338 9259.18 -1471.48 -1559.8 412.417 4631.87
ENERGY:      45        34.9777       139.9442         0.0000         0.0000         -23203.9606      1768.5812         0.0000         0.0000         0.0000         -21260.4576         0.0000    -21260.4576    -21260.4576         0.0000          16221.7630      6869.9196     15625.0000     16221.7630      6869.9196

PRESSURE: 46 15053.3 887.212 -1565.3 887.212 17721.5 -505.779 -1565.3 -505.779 13290
GPRESSURE: 46 6081.49 1534.17 -1040.73 1123.14 8232.33 -1210.47 -1528.79 685.17 3243.64
ENERGY:      46        29.3261       139.4786         0.0000         0.0000         -23372.6421      1854.4272         0.0000         0.0000         0.0000         -21349.4103         0.0000    -21349.4103    -21349.4103         0.0000          15354.9409      5852.4885     15625.0000     15354.9409      5852.4885

PRESSURE: 47 14959.1 1523.86 -1544.22 1523.86 17662.1 25.601 -1544.22 25.601 12318.8
GPRESSURE: 47 5879.7 2130.04 -1124.1 1768.92 8017.82 -707.313 -1441.02 1187.09 2122.34
ENERGY:      47        40.5753       142.3207         0.0000         0.0000         -23525.0804      1970.3244         0.0000         0.0000         0.0000         -21371.8600         0.0000    -21371.8600    -21371.8600         0.0000          14979.9928      5339.9528     15625.0000     14979.9928      5339.9528

PRESSURE: 48 15445.7 2599.35 -1407.24 2599.35 19047.2 1020.02 -1407.24 1020.02 11720.9
GPRESSURE: 48 6251.64 3163.81 -1071.69 2855.49 9273.95 255.858 -1226.23 2137.75 1376.98
ENERGY:      48        69.1849       148.3332         0.0000         0.0000         -23661.8708      2133.4772         0.0000         0.0000         0.0000         -21310.8754         0.0000    -21310.8754    -21310.8754         0.0000          15404.6346      5634.1918     15625.0000     15404.6346      5634.1918

LINE MINIMIZER BRACKET: DX 0.000797083 0.000797083 DU -22.4497 60.9846 DUDX -74752.1 14078.6 130855 
PRESSURE: 49 14939 1396.73 -1553.75 1396.73 17593.3 -90.2716 -1553.75 -90.2716 12459.6
GPRESSURE: 49 5875.92 2007.79 -1113.24 1641.38 7977.45 -819.39 -1464.82 1080.43 2290.08
ENERGY:      49        37.5076       141.6233         0.0000         0.0000         -23499.1386      1948.1753         0.0000         0.0000         0.0000         -21371.8323         0.0000    -21371.8323    -21371.8323         0.0000          14997.2888      5381.1495     15625.0000     14997.2888      5381.1495

LDB: ============= START OF LOAD BALANCING ============== 7.44944
LDB: Largest compute 244 load 0.017764 is 64.2% of average load 0.027657
LDB: Average compute 0.000875 is 3.2% of average load 0.027657
LDB: Partitioning computes with target load 0.002766
LDB: Increased migratable compute count from 387 to 443
LDB: Largest unpartitionable compute is 0.000243
LDB: ============== END OF LOAD BALANCING =============== 7.44967
Info: useSync: 0 useProxySync: 0
LDB: =============== DONE WITH MIGRATION ================ 7.4499
LINE MINIMIZER BRACKET: DX 0.000132823 0.000797083 DU -0.0276606 60.9846 DUDX -2534.32 14078.6 130855 
LINE MINIMIZER REDUCING GRADIENT FROM 560689 TO 560.689
PRESSURE: 50 13772.3 223.206 -1381.8 223.206 16157.9 -98.4982 -1381.8 -98.4982 13049.5
GPRESSURE: 50 4606.78 801.295 -1004.83 521.185 6412.55 -842.723 -1213.16 1081.22 2690.82
Info: Initial time: 16 CPUs 0.0016524 s/step 0.00956248 days/ns 1132.53 MB memory
ETITLE:      TS           BOND          ANGLE          DIHED          IMPRP               ELECT            VDW       BOUNDARY           MISC        KINETIC               TOTAL           TEMP      POTENTIAL         TOTAL3        TEMPAVG            PRESSURE      GPRESSURE         VOLUME       PRESSAVG      GPRESSAVG

ENERGY:      50        16.2103       134.3848         0.0000         0.0000         -23564.8428      1787.6422         0.0000         0.0000         0.0000         -21626.6055         0.0000    -21626.6055    -21626.6055         0.0000          14326.6022      4570.0490     15625.0000     14326.6022      4570.0490

PRESSURE: 51 13041.7 -730.83 -1240.6 -730.83 15305.9 1.58373 -1240.6 1.58373 13963.6
GPRESSURE: 51 3753.9 -216.435 -956.602 -390.028 5453.75 -723.764 -962.321 1182.98 3453.85
ENERGY:      51        35.2081       135.3501         0.0000         0.0000         -23618.6139      1661.5008         0.0000         0.0000         0.0000         -21786.5549         0.0000    -21786.5549    -21786.5549         0.0000          14103.7366      4220.4982     15625.0000     14103.7366      4220.4982

PRESSURE: 52 12680.9 -1499.32 -1130.97 -1499.32 14901.2 198.588 -1130.97 198.588 15228.9
GPRESSURE: 52 3274.33 -1040.52 -950.791 -1101.43 4950.86 -523.088 -756.599 1357.37 4582.81
ENERGY:      52        93.2618       144.9315         0.0000         0.0000         -23660.6168      1566.3433         0.0000         0.0000         0.0000         -21856.0802         0.0000    -21856.0802    -21856.0802         0.0000          14270.3136      4269.3352     15625.0000     14270.3136      4269.3352

PRESSURE: 53 12657.8 -2093.59 -1031.34 -2093.59 14866.7 499.694 -1031.34 499.694 16911.1
GPRESSURE: 53 3138.1 -1688.51 -981.057 -1630.67 4809.52 -236.782 -592.73 1612.91 6140.85
ENERGY:      53       189.0329       163.5936         0.0000         0.0000         -23691.5065      1501.2861         0.0000         0.0000         0.0000         -21837.5939         0.0000    -21837.5939    -21837.5939         0.0000          14811.9028      4696.1596     15625.0000     14811.9028      4696.1596

LINE MINIMIZER BRACKET: DX 0.000542438 0.000542438 DU -69.5254 18.4863 DUDX -216258 -58643.7 93468.8 
PRESSURE: 54 12636.6 -1706.39 -1100.44 -1706.39 14851 280.609 -1100.44 280.609 15710.7
GPRESSURE: 54 3193.23 -1264.36 -955.339 -1289.38 4870.29 -442.788 -701.861 1429.54 5023.41
ENERGY:      54       119.5360       149.8275         0.0000         0.0000         -23671.2831      1542.4204         0.0000         0.0000         0.0000         -21859.4993         0.0000    -21859.4993    -21859.4993         0.0000          14399.4123      4362.3091     15625.0000     14399.4123      4362.3091

LINE MINIMIZER BRACKET: DX 0.000171534 0.000370904 DU -3.41901 21.9053 DUDX -58643.7 -10185.3 93468.8 
PRESSURE: 55 12631.6 -1748.92 -1093.82 -1748.92 14845.3 300.057 -1093.82 300.057 15820.8
GPRESSURE: 55 3180.47 -1310.47 -957.269 -1327.4 4857.46 -424.216 -690.31 1445.96 5124.98
ENERGY:      55       125.7090       151.0070         0.0000         0.0000         -23673.5239      1537.6605         0.0000         0.0000         0.0000         -21859.1474         0.0000    -21859.1474    -21859.1474         0.0000          14432.5835      4387.6378     15625.0000     14432.5835      4387.6378

LINE MINIMIZER BRACKET: DX 0.000171534 3.70904e-05 DU -3.41901 0.351842 DUDX -58643.7 -10185.3 246.787 
LINE MINIMIZER REDUCING GRADIENT FROM 660620 TO 660.62
PRESSURE: 56 12921 -1194.11 -850.43 -1194.11 15947.3 187.247 -850.43 187.247 15705.3
GPRESSURE: 56 3402.32 -870.983 -868.009 -762.617 5885.63 -477.175 -477.494 1391.96 5021.96
ENERGY:      56        75.4656       120.0884         0.0000         0.0000         -23686.0694      1424.6474         0.0000         0.0000         0.0000         -22065.8680         0.0000    -22065.8680    -22065.8680         0.0000          14857.8859      4769.9717     15625.0000     14857.8859      4769.9717

PRESSURE: 57 13445.4 -652.419 -674.27 -652.419 17227.9 273.674 -674.27 273.674 16101
GPRESSURE: 57 3836.26 -430.907 -836.036 -203.873 7108.57 -323.481 -328.201 1523.78 5392.84
ENERGY:      57       103.5553       109.1918         0.0000         0.0000         -23690.2041      1348.5277         0.0000         0.0000         0.0000         -22128.9292         0.0000    -22128.9292    -22128.9292         0.0000          15591.4376      5445.8935     15625.0000     15591.4376      5445.8935

PRESSURE: 58 14170.7 -68.01 -475.277 -68.01 18651.6 519.006 -475.277 519.006 17047.1
GPRESSURE: 58 4460.75 62.1045 -800.573 406.014 8477.68 -12.6326 -178.456 1799.49 6268.81
ENERGY:      58       207.4872       118.3489         0.0000         0.0000         -23686.6421      1308.5451         0.0000         0.0000         0.0000         -22052.2608         0.0000    -22052.2608    -22052.2608         0.0000          16623.1499      6402.4139     15625.0000     16623.1499      6402.4139

LINE MINIMIZER BRACKET: DX 0.000425209 0.000425209 DU -63.0612 76.6684 DUDX -317040 13341.7 338466 
PRESSURE: 59 13382.7 -708.288 -691.823 -708.288 17092.8 257.804 -691.823 257.804 16037.9
GPRESSURE: 59 3783.52 -476.583 -837.855 -261.926 6978.84 -347.325 -343.319 1505.17 5333.09
ENERGY:      59        97.2916       109.3777         0.0000         0.0000         -23690.0122      1354.4898         0.0000         0.0000         0.0000         -22128.8531         0.0000    -22128.8531    -22128.8531         0.0000          15504.4409      5365.1482     15625.0000     15504.4409      5365.1482

LDB: ============= START OF LOAD BALANCING ============== 7.4648
LDB: ============== END OF LOAD BALANCING =============== 7.46481
Info: useSync: 0 useProxySync: 0
LDB: =============== DONE WITH MIGRATION ================ 7.46485
LINE MINIMIZER BRACKET: DX 4.25209e-05 0.000425209 DU -0.0761177 76.6684 DUDX -19545.1 13341.7 338466 
PRESSURE: 60 13416.9 -677.387 -682.182 -677.387 17167.7 266.535 -682.182 266.535 16072.4
GPRESSURE: 60 3810.65 -424.002 -783.722 -258.674 7020.68 -385.138 -264.002 1557.74 5297.87
ETITLE:      TS           BOND          ANGLE          DIHED          IMPRP               ELECT            VDW       BOUNDARY           MISC        KINETIC               TOTAL           TEMP      POTENTIAL         TOTAL3        TEMPAVG            PRESSURE      GPRESSURE         VOLUME       PRESSAVG      GPRESSAVG

ENERGY:      60       100.7003       109.2490         0.0000         0.0000         -23690.0595      1351.0860         0.0000         0.0000         0.0000         -22129.0241         0.0000    -22129.0241    -22129.0241         0.0000          15552.3600      5376.4010     15625.0000     15552.3600      5376.4010

LINE MINIMIZER BRACKET: DX 2.37756e-05 1.87453e-05 DU -0.170979 0.0948612 DUDX -19545.1 -1269.9 13341.7 
PRESSURE: 61 13419.7 -674.944 -681.423 -674.944 17173.7 267.254 -681.423 267.254 16075.2
GPRESSURE: 61 3812.98 -422.003 -783.638 -256.132 7026.38 -384.094 -263.392 1558.62 5300.46
ENERGY:      61       100.9800       109.2415         0.0000         0.0000         -23690.0622      1350.8216         0.0000         0.0000         0.0000         -22129.0189         0.0000    -22129.0189    -22129.0189         0.0000          15556.1896      5379.9389     15625.0000     15556.1896      5379.9389

LINE MINIMIZER BRACKET: DX 2.37756e-05 1.88017e-06 DU -0.170979 0.00515718 DUDX -19545.1 -1269.9 174.649 
LINE MINIMIZER REDUCING GRADIENT FROM 196747 TO 196.747
PRESSURE: 62 10928.9 -1009.56 -868.387 -1009.56 14719.7 -118.265 -868.387 -118.265 12656.2
GPRESSURE: 62 1294.02 -785.704 -895.447 -600.037 4525.72 -757.973 -450.963 1197.54 1910.14
ENERGY:      62        64.3070        88.6154         0.0000         0.0000         -23721.4820      1298.6759         0.0000         0.0000         0.0000         -22269.8837         0.0000    -22269.8837    -22269.8837         0.0000          12768.2673      2576.6286     15625.0000     12768.2673      2576.6286

PRESSURE: 63 8790.09 -1304.14 -935.077 -1304.14 12619.9 -325.16 -935.077 -325.16 9607.22
GPRESSURE: 63 -885.758 -1105.55 -910.267 -899.654 2379.45 -958.038 -541.354 1003.18 -1129.87
ENERGY:      63        53.1964        77.9250         0.0000         0.0000         -23751.7320      1274.1967         0.0000         0.0000         0.0000         -22346.4139         0.0000    -22346.4139    -22346.4139         0.0000          10339.0565       121.2736     15625.0000     10339.0565       121.2736

PRESSURE: 64 6996.45 -1586.03 -910.192 -1586.03 10926.9 -387.763 -910.192 -387.763 6885.71
GPRESSURE: 64 -2721.51 -1406.92 -850.391 -1181.57 639.265 -1013.81 -556.809 948.445 -3849.26
ENERGY:      64        69.7589        76.6582         0.0000         0.0000         -23780.8634      1277.5498         0.0000         0.0000         0.0000         -22356.8966         0.0000    -22356.8966    -22356.8966         0.0000           8269.6754     -1977.1688     15625.0000      8269.6754     -1977.1688

PRESSURE: 65 5626.27 -1899.36 -768.74 -1899.36 9784.06 -326.983 -768.74 -326.983 4545.88
GPRESSURE: 65 -4129.37 -1733.57 -687.96 -1490.74 -553.446 -943.283 -469.09 1017.37 -6187.43
ENERGY:      65       115.9270        84.2734         0.0000         0.0000         -23809.0692      1314.0693         0.0000         0.0000         0.0000         -22294.7995         0.0000    -22294.7995    -22294.7995         0.0000           6652.0691     -3623.4171     15625.0000      6652.0691     -3623.4171

LINE MINIMIZER BRACKET: DX 0.000882152 0.000882152 DU -10.4827 62.0971 DUDX -50325 27091.3 115390 
PRESSURE: 66 7577.61 -1487.64 -929.654 -1487.64 11462.8 -380.579 -929.654 -380.579 7793.43
GPRESSURE: 66 -2125.89 -1302.41 -881.032 -1083.88 1191.92 -1009.67 -560.297 953.546 -2942.22
ENERGY:      66        60.7407        76.0636         0.0000         0.0000         -23770.7403      1273.0137         0.0000         0.0000         0.0000         -22360.9223         0.0000    -22360.9223    -22360.9223         0.0000           8944.6162     -1292.0626     15625.0000      8944.6162     -1292.0626

LINE MINIMIZER BRACKET: DX 0.000575558 0.000306594 DU -14.5084 4.02566 DUDX -50325 -706.52 27091.3 
PRESSURE: 67 7517.39 -1497.43 -928.23 -1497.43 11406.6 -381.964 -928.23 -381.964 7700.76
GPRESSURE: 67 -2187.56 -1312.84 -878.475 -1093.64 1134.04 -1010.81 -560.36 952.416 -3034.84
ENERGY:      67        61.4838        76.0741         0.0000         0.0000         -23771.7477      1273.2984         0.0000         0.0000         0.0000         -22360.8914         0.0000    -22360.8914    -22360.8914         0.0000           8874.9095     -1362.7879     15625.0000      8874.9095     -1362.7879

LINE MINIMIZER BRACKET: DX 0.000575558 3.06594e-05 DU -14.5084 0.0308322 DUDX -50325 -706.52 2020.44 
PRESSURE: 68 7565.15 -1489.65 -929.372 -1489.65 11451.2 -380.892 -929.372 -380.892 7774.28
GPRESSURE: 68 -2138.64 -1304.54 -880.516 -1085.88 1179.95 -1009.93 -560.32 953.287 -2961.36
ENERGY:      68        60.8912        76.0649         0.0000         0.0000         -23770.9479      1273.0695         0.0000         0.0000         0.0000         -22360.9224         0.0000    -22360.9224    -22360.9224         0.0000           8930.2040     -1306.6847     15625.0000      8930.2040     -1306.6847

LINE MINIMIZER BRACKET: DX 6.32577e-06 2.43336e-05 DU -0.000138757 0.0309709 DUDX -706.52 -144.686 2020.44 
LINE MINIMIZER REDUCING GRADIENT FROM 234625 TO 234.625
PRESSURE: 69 5861.6 -1614.93 -1143.84 -1614.93 9331.81 -347.257 -1143.84 -347.257 8243.71
GPRESSURE: 69 -3894.9 -1443.65 -1030.49 -1208.81 -1002.12 -961.411 -807.758 957.824 -2517.03
ENERGY:      69        25.7801        71.0291         0.0000         0.0000         -23824.5382      1266.0496         0.0000         0.0000         0.0000         -22461.6794         0.0000    -22461.6794    -22461.6794         0.0000           7812.3745     -2471.3516     15625.0000      7812.3745     -2471.3516

PRESSURE: 70 4315.93 -1875.11 -1263.25 -1875.11 7447.71 -366.664 -1263.25 -366.664 8929.03
GPRESSURE: 70 -5480.11 -1705.79 -1153 -1453.68 -2985.93 -832.042 -993.086 814.941 -1746.45
ETITLE:      TS           BOND          ANGLE          DIHED          IMPRP               ELECT            VDW       BOUNDARY           MISC        KINETIC               TOTAL           TEMP      POTENTIAL         TOTAL3        TEMPAVG            PRESSURE      GPRESSURE         VOLUME       PRESSAVG      GPRESSAVG

ENERGY:      70        42.8105        76.0385         0.0000         0.0000         -23875.5334      1282.6189         0.0000         0.0000         0.0000         -22474.0655         0.0000    -22474.0655    -22474.0655         0.0000           6897.5579     -3404.1618     15625.0000      6897.5579     -3404.1618

PRESSURE: 71 3208.17 -2515.2 -1102.52 -2515.2 6009.11 -633.227 -1102.52 -633.227 10004
GPRESSURE: 71 -6629.98 -2355.57 -942.282 -2089.9 -4486.57 -1069.53 -890.221 522.819 -683.933
ENERGY:      71       112.0372        91.1058         0.0000         0.0000         -23924.1077      1335.0606         0.0000         0.0000         0.0000         -22385.9041         0.0000    -22385.9041    -22385.9041         0.0000           6407.1061     -3933.4974     15625.0000      6407.1061     -3933.4974

LINE MINIMIZER BRACKET: DX 0.0006096 0.0006096 DU -12.3861 88.1614 DUDX -94848.3 57014.1 239198 
PRESSURE: 72 4854.84 -1752.58 -1238.22 -1752.58 8106.07 -344.277 -1238.22 -344.277 8643.82
GPRESSURE: 72 -4924.37 -1579.81 -1148.07 -1333.13 -2304.77 -819.015 -949.156 848.207 -2026.11
ENERGY:      72        30.4595        73.0238         0.0000         0.0000         -23856.9302      1273.2228         0.0000         0.0000         0.0000         -22480.2241         0.0000    -22480.2241    -22480.2241         0.0000           7201.5744     -3085.0839     15625.0000      7201.5744     -3085.0839

LINE MINIMIZER BRACKET: DX 0.000384884 0.000224717 DU -18.5447 6.15858 DUDX -94848.3 -1207.4 57014.1 
PRESSURE: 73 4798.94 -1763.09 -1241.98 -1763.09 8038.03 -345.428 -1241.98 -345.428 8670.41
GPRESSURE: 73 -4981.98 -1590.66 -1149.81 -1343.45 -2375.07 -819.28 -954.727 845.962 -2000.1
ENERGY:      73        31.3754        73.2639         0.0000         0.0000         -23858.7974      1273.9729         0.0000         0.0000         0.0000         -22480.1852         0.0000    -22480.1852    -22480.1852         0.0000           7169.1251     -3119.0505     15625.0000      7169.1251     -3119.0505

LINE MINIMIZER BRACKET: DX 0.000384884 2.24717e-05 DU -18.5447 0.0389064 DUDX -94848.3 -1207.4 4471.36 
PRESSURE: 74 4843.34 -1754.72 -1239.02 -1754.72 8092.05 -344.496 -1239.02 -344.496 8649.21
GPRESSURE: 74 -4936.22 -1582.02 -1148.45 -1335.23 -2319.26 -819.053 -950.323 847.763 -2020.84
ENERGY:      74        30.6419        73.0720         0.0000         0.0000         -23857.3143      1273.3736         0.0000         0.0000         0.0000         -22480.2268         0.0000    -22480.2268    -22480.2268         0.0000           7194.8656     -3092.1046     15625.0000      7194.8656     -3092.1046

LINE MINIMIZER BRACKET: DX 4.61631e-06 1.78554e-05 DU -0.00271406 0.0416204 DUDX -1207.4 -42.9764 4471.36 
LINE MINIMIZER REDUCING GRADIENT FROM 176129 TO 176.129
PRESSURE: 75 5784.97 -2012.95 -818.092 -2012.95 8328.52 -840.284 -818.092 -840.284 8352.72
GPRESSURE: 75 -4082.99 -1844.61 -652.224 -1610.83 -2178.16 -1270.78 -601.035 286.289 -2377.45
ENERGY:      75        24.5684        71.8662         0.0000         0.0000         -23929.6159      1226.7630         0.0000         0.0000         0.0000         -22606.4182         0.0000    -22606.4182    -22606.4182         0.0000           7488.7360     -2879.5348     15625.0000      7488.7360     -2879.5348

PRESSURE: 76 7036.13 -2121.91 -477.176 -2121.91 8994.46 -1154.97 -477.176 -1154.97 8328.67
GPRESSURE: 76 -2913.69 -1971.31 -237.566 -1743.62 -1603.92 -1536.3 -346.425 -90.0551 -2451.88
ENERGY:      76        51.6622        78.2299         0.0000         0.0000         -23996.7071      1207.9338         0.0000         0.0000         0.0000         -22658.8812         0.0000    -22658.8812    -22658.8812         0.0000           8119.7541     -2323.1627     15625.0000      8119.7541     -2323.1627

PRESSURE: 77 8687.37 -2155.75 -256.466 -2155.75 9969.41 -1351.24 -256.466 -1351.24 8552.35
GPRESSURE: 77 -1346.93 -2045.05 61.1498 -1820.14 -722.772 -1677.22 -218.742 -342.1 -2268.91
ENERGY:      77       111.2063        92.3582         0.0000         0.0000         -24058.3906      1215.8230         0.0000         0.0000         0.0000         -22639.0031         0.0000    -22639.0031    -22639.0031         0.0000           9069.7078     -1446.2018     15625.0000      9069.7078     -1446.2018

LINE MINIMIZER BRACKET: DX 0.000937372 0.000937372 DU -52.463 19.8781 DUDX -94648.6 -18108.6 58997.3 
PRESSURE: 78 7375 -2134.68 -414.741 -2134.68 9193.28 -1209.32 -414.741 -1209.32 8358.33
GPRESSURE: 78 -2593.4 -1990.75 -158.358 -1764.07 -1425.88 -1578.77 -305.038 -157.566 -2432.38
ENERGY:      78        62.5257        80.7882         0.0000         0.0000         -24011.2667      1207.3024         0.0000         0.0000         0.0000         -22660.6503         0.0000    -22660.6503    -22660.6503         0.0000           8308.8692     -2150.5538     15625.0000      8308.8692     -2150.5538

LINE MINIMIZER BRACKET: DX 0.000215879 0.000721493 DU -1.76912 21.6472 DUDX -18108.6 -592.166 58997.3 
PRESSURE: 79 7493.43 -2138.06 -395.217 -2138.06 9263.14 -1226.24 -395.217 -1226.24 8371.17
GPRESSURE: 79 -2481.33 -1996.69 -132.98 -1770.22 -1363.12 -1591.57 -292.692 -178.947 -2422.85
ENERGY:      79        66.5386        81.7355         0.0000         0.0000         -24016.1192      1207.4113         0.0000         0.0000         0.0000         -22660.4338         0.0000    -22660.4338    -22660.4338         0.0000           8375.9104     -2089.0996     15625.0000      8375.9104     -2089.0996

LINE MINIMIZER BRACKET: DX 0.000215879 7.21493e-05 DU -1.76912 0.216551 DUDX -18108.6 -592.166 5292.85 
PRESSURE: 80 7386.74 -2135.04 -412.736 -2135.04 9200.17 -1211.04 -412.736 -1211.04 8359.56
GPRESSURE: 80 -2582.29 -1991.35 -155.773 -1764.69 -1419.68 -1580.07 -303.748 -159.728 -2431.49
ETITLE:      TS           BOND          ANGLE          DIHED          IMPRP               ELECT            VDW       BOUNDARY           MISC        KINETIC               TOTAL           TEMP      POTENTIAL         TOTAL3        TEMPAVG            PRESSURE      GPRESSURE         VOLUME       PRESSAVG      GPRESSAVG

ENERGY:      80        62.9184        80.8809         0.0000         0.0000         -24011.7523      1207.3061         0.0000         0.0000         0.0000         -22660.6470         0.0000    -22660.6470    -22660.6470         0.0000           8315.4914     -2144.4884     15625.0000      8315.4914     -2144.4884

LINE MINIMIZER BRACKET: DX 0.000215879 7.21493e-06 DU -1.76912 0.00336795 DUDX -18108.6 -592.166 -4.39899 
PRESSURE: 81 7375 -2134.68 -414.742 -2134.68 9193.28 -1209.32 -414.742 -1209.32 8358.33
GPRESSURE: 81 -2593.41 -1990.75 -158.364 -1764.07 -1425.87 -1578.77 -305.039 -157.562 -2432.38
ENERGY:      81        62.5257        80.7882         0.0000         0.0000         -24011.2658      1207.3024         0.0000         0.0000         0.0000         -22660.6495         0.0000    -22660.6495    -22660.6495         0.0000           8308.8691     -2150.5525     15625.0000      8308.8691     -2150.5525

LINE MINIMIZER REDUCING GRADIENT FROM 176063 TO 176.063
PRESSURE: 82 7793.48 -2128.78 -564.062 -2128.78 9268.63 -1142.67 -564.062 -1142.67 9021.12
GPRESSURE: 82 -2258.81 -2040.48 -219.868 -1778.84 -1431.23 -1444.85 -477.823 -191.201 -1843.54
ENERGY:      82        60.6341        83.6473         0.0000         0.0000         -24089.2267      1177.4676         0.0000         0.0000         0.0000         -22767.4777         0.0000    -22767.4777    -22767.4777         0.0000           8694.4108     -1844.5286     15625.0000      8694.4108     -1844.5286

PRESSURE: 83 8141.56 -2016.73 -802.584 -2016.73 9326.29 -1046.63 -802.584 -1046.63 9748.03
GPRESSURE: 83 -1968.52 -1992.43 -358.994 -1688.62 -1434.18 -1276.23 -744.415 -192.59 -1170.07
ENERGY:      83       120.4080       113.1626         0.0000         0.0000         -24156.3785      1167.7178         0.0000         0.0000         0.0000         -22755.0901         0.0000    -22755.0901    -22755.0901         0.0000           9071.9598     -1524.2575     15625.0000      9071.9598     -1524.2575

LINE MINIMIZER BRACKET: DX 0.000947467 0.000947467 DU -106.828 12.3877 DUDX -176063 -50061.3 74704.7 
PRESSURE: 84 7936.01 -2094.64 -649.416 -2094.64 9290.21 -1105.99 -649.416 -1105.99 9300.13
GPRESSURE: 84 -2142.56 -2030.83 -267.646 -1753.21 -1436 -1380.18 -573.752 -193.103 -1588.08
ENERGY:      84        77.0678        92.2615         0.0000         0.0000         -24117.0656      1171.0451         0.0000         0.0000         0.0000         -22776.6913         0.0000    -22776.6913    -22776.6913         0.0000           8842.1167     -1722.2129     15625.0000      8842.1167     -1722.2129

LINE MINIMIZER BRACKET: DX 0.00037563 0.000571837 DU -9.21351 21.6012 DUDX -50061.3 -517.193 74704.7 
PRESSURE: 85 7957.04 -2088.11 -663.453 -2088.11 9293.37 -1100.16 -663.453 -1100.16 9343.61
GPRESSURE: 85 -2125.17 -2028.15 -275.715 -1747.99 -1436.61 -1369.97 -589.487 -193.162 -1547.92
ENERGY:      85        80.4110        93.9348         0.0000         0.0000         -24121.1720      1170.3538         0.0000         0.0000         0.0000         -22776.4724         0.0000    -22776.4724    -22776.4724         0.0000           8864.6746     -1703.2331     15625.0000      8864.6746     -1703.2331

LINE MINIMIZER BRACKET: DX 0.00037563 5.71837e-05 DU -9.21351 0.21884 DUDX -50061.3 -517.193 7014.92 
PRESSURE: 86 7938.15 -2094 -650.818 -2094 9290.53 -1105.42 -650.818 -1105.42 9304.47
GPRESSURE: 86 -2140.79 -2030.58 -268.456 -1752.7 -1436.06 -1379.17 -575.321 -193.12 -1584.07
ENERGY:      86        77.3922        92.4246         0.0000         0.0000         -24117.4771      1170.9724         0.0000         0.0000         0.0000         -22776.6880         0.0000    -22776.6880    -22776.6880         0.0000           8844.3838     -1720.3066     15625.0000      8844.3838     -1720.3066

LINE MINIMIZER BRACKET: DX 0.00037563 5.71837e-06 DU -9.21351 0.00329223 DUDX -50061.3 -517.193 235.978 
PRESSURE: 87 7936.5 -2094.49 -649.749 -2094.49 9290.29 -1105.86 -649.749 -1105.86 9301.16
GPRESSURE: 87 -2142.15 -2030.78 -267.84 -1753.1 -1436.01 -1379.94 -574.123 -193.104 -1587.13
ENERGY:      87        77.1443        92.3000         0.0000         0.0000         -24117.1627      1171.0278         0.0000         0.0000         0.0000         -22776.6906         0.0000    -22776.6906    -22776.6906         0.0000           8842.6496     -1721.7650     15625.0000      8842.6496     -1721.7650

LINE MINIMIZER BRACKET: DX 0.00037563 1.35303e-06 DU -9.21351 0.000655001 DUDX -50061.3 -517.193 -339.103 
PRESSURE: 88 7936.01 -2094.64 -649.418 -2094.64 9290.21 -1105.99 -649.418 -1105.99 9300.13
GPRESSURE: 88 -2142.56 -2030.83 -267.65 -1753.21 -1436 -1380.18 -573.751 -193.101 -1588.08
ENERGY:      88        77.0678        92.2615         0.0000         0.0000         -24117.0651      1171.0450         0.0000         0.0000         0.0000         -22776.6908         0.0000    -22776.6908    -22776.6908         0.0000           8842.1169     -1722.2120     15625.0000      8842.1169     -1722.2120

LINE MINIMIZER REDUCING GRADIENT FROM 210397 TO 210.397
PRESSURE: 89 6979.17 -1890.52 -510.095 -1890.52 8408.82 -1131.99 -510.095 -1131.99 8332.47
GPRESSURE: 89 -3137.26 -1858.46 -53.1283 -1560.03 -2362.86 -1339.6 -435.98 -318.918 -2624.19
ENERGY:      89        53.7158        91.8597         0.0000         0.0000         -24177.1597      1133.3118         0.0000         0.0000         0.0000         -22898.2724         0.0000    -22898.2724    -22898.2724         0.0000           7906.8177     -2708.1048     15625.0000      7906.8177     -2708.1048

PRESSURE: 90 6426.99 -1657.39 -336.614 -1657.39 7858.81 -1222.13 -336.614 -1222.13 7742.12
GPRESSURE: 90 -3722.4 -1654.81 195.079 -1355.15 -2861.09 -1390.43 -312.858 -452.606 -3279.83
ETITLE:      TS           BOND          ANGLE          DIHED          IMPRP               ELECT            VDW       BOUNDARY           MISC        KINETIC               TOTAL           TEMP      POTENTIAL         TOTAL3        TEMPAVG            PRESSURE      GPRESSURE         VOLUME       PRESSAVG      GPRESSAVG

ENERGY:      90        65.5747       101.0253         0.0000         0.0000         -24227.9716      1126.8849         0.0000         0.0000         0.0000         -22934.4867         0.0000    -22934.4867    -22934.4867         0.0000           7342.6409     -3287.7737     15625.0000      7342.6409     -3287.7737

PRESSURE: 91 6434.43 -1294.59 -144.199 -1294.59 7790.81 -1332.97 -144.199 -1332.97 7546.34
GPRESSURE: 91 -3724.75 -1347.03 458.642 -1012.75 -2920.61 -1430.58 -152.939 -674.422 -3494.45
ENERGY:      91       113.3126       119.4586         0.0000         0.0000         -24269.7141      1157.7236         0.0000         0.0000         0.0000         -22879.2192         0.0000    -22879.2192    -22879.2192         0.0000           7257.1936     -3379.9404     15625.0000      7257.1936     -3379.9404

LINE MINIMIZER BRACKET: DX 0.000778211 0.000778211 DU -36.2143 55.2674 DUDX -102387 9716.49 134512 
PRESSURE: 92 6460.39 -1684.4 -355.944 -1684.4 7896.48 -1211.05 -355.944 -1211.05 7784.4
GPRESSURE: 92 -3686.93 -1676.35 167.256 -1380.15 -2822.29 -1387.81 -328.771 -429.513 -3234.1
ENERGY:      92        62.7857        99.6866         0.0000         0.0000         -24223.0553      1125.9918         0.0000         0.0000         0.0000         -22934.5912         0.0000    -22934.5912    -22934.5912         0.0000           7380.4253     -3247.7734     15625.0000      7380.4253     -3247.7734

LINE MINIMIZER BRACKET: DX 0.00070039 7.78211e-05 DU -36.3188 0.104508 DUDX -102387 -2050.46 9716.49 
PRESSURE: 93 6449.67 -1676.36 -350.45 -1676.36 7884.74 -1214.35 -350.45 -1214.35 7771.19
GPRESSURE: 93 -3698.26 -1669.78 174.928 -1372.61 -2834.24 -1388.98 -324.065 -436.056 -3248.35
ENERGY:      93        63.5905       100.0813         0.0000         0.0000         -24224.4817      1126.2197         0.0000         0.0000         0.0000         -22934.5902         0.0000    -22934.5902    -22934.5902         0.0000           7368.5335     -3260.2829     15625.0000      7368.5335     -3260.2829

LINE MINIMIZER BRACKET: DX 0.00070039 2.35118e-05 DU -36.3188 0.000975488 DUDX -102387 -2050.46 1444.95 
LINE MINIMIZER REDUCING GRADIENT FROM 125969 TO 125.969
PRESSURE: 94 5028.68 -1526.59 3.77513 -1526.59 6632.64 -1392.84 3.77513 -1392.84 3711.72
GPRESSURE: 94 -5195.25 -1576.91 544.151 -1266.36 -4109.32 -1471.62 22.0472 -692.371 -7391.47
ENERGY:      94        44.4119       100.3550         0.0000         0.0000         -24269.7249      1103.5387         0.0000         0.0000         0.0000         -23021.4193         0.0000    -23021.4193    -23021.4193         0.0000           5124.3443     -5565.3482     15625.0000      5124.3443     -5565.3482

PRESSURE: 95 3890.28 -1411.11 251.473 -1411.11 5568.8 -1410.92 251.473 -1410.92 -154.889
GPRESSURE: 95 -6391.35 -1520.83 808.924 -1194.82 -5165.32 -1382.5 252.684 -786.45 -11322.8
ENERGY:      95       102.4657       117.7459         0.0000         0.0000         -24307.8895      1114.6411         0.0000         0.0000         0.0000         -22973.0367         0.0000    -22973.0367    -22973.0367         0.0000           3101.3954     -7626.4753     15625.0000      3101.3954     -7626.4753

LINE MINIMIZER BRACKET: DX 0.00122165 0.00122165 DU -86.8291 48.3826 DUDX -125969 -16218.6 95855.5 
PRESSURE: 96 4844.59 -1506.34 44.7265 -1506.34 6464.59 -1405.82 44.7265 -1405.82 3138.9
GPRESSURE: 96 -5388.83 -1565.25 587.249 -1252.24 -4278.06 -1470.66 61.0783 -715.958 -7974.57
ENERGY:      96        48.0297       101.8276         0.0000         0.0000         -24275.5785      1102.9986         0.0000         0.0000         0.0000         -23022.7226         0.0000    -23022.7226    -23022.7226         0.0000           4816.0276     -5880.4875     15625.0000      4816.0276     -5880.4875

LINE MINIMIZER BRACKET: DX 0.000177466 0.00104418 DU -1.30325 49.6859 DUDX -16218.6 -209.494 95855.5 
PRESSURE: 97 4738.78 -1494.77 68.1582 -1494.77 6367.43 -1411.68 68.1582 -1411.68 2803.38
GPRESSURE: 97 -5500.14 -1558.77 612.115 -1244.5 -4375.44 -1467.67 83.2412 -728.413 -8316.08
ENERGY:      97        50.9215       102.8623         0.0000         0.0000         -24279.0439      1103.0153         0.0000         0.0000         0.0000         -23022.2448         0.0000    -23022.2448    -23022.2448         0.0000           4636.5316     -6063.8853     15625.0000      4636.5316     -6063.8853

LINE MINIMIZER BRACKET: DX 0.000177466 0.000104418 DU -1.30325 0.477755 DUDX -16218.6 -209.494 9264.62 
PRESSURE: 98 4833.94 -1505.15 47.0889 -1505.15 6454.81 -1406.44 47.0889 -1406.44 3105.32
GPRESSURE: 98 -5400.04 -1564.58 589.752 -1251.44 -4287.88 -1470.41 63.3181 -717.235 -8008.75
ENERGY:      98        48.2934       101.9255         0.0000         0.0000         -24275.9260      1102.9891         0.0000         0.0000         0.0000         -23022.7180         0.0000    -23022.7180    -23022.7180         0.0000           4798.0212     -5898.8911     15625.0000      4798.0212     -5898.8911

LINE MINIMIZER BRACKET: DX 0.000177466 1.04418e-05 DU -1.30325 0.00456123 DUDX -16218.6 -209.494 736.659 
PRESSURE: 99 4842.87 -1506.14 45.1072 -1506.14 6463.01 -1405.92 45.1072 -1405.92 3133.45
GPRESSURE: 99 -5390.64 -1565.14 587.65 -1252.11 -4279.65 -1470.63 61.4395 -716.167 -7980.11
ENERGY:      99        48.0721       101.8434         0.0000         0.0000         -24275.6341      1102.9968         0.0000         0.0000         0.0000         -23022.7218         0.0000    -23022.7218    -23022.7218         0.0000           4813.1096     -5883.4692     15625.0000      4813.1096     -5883.4692

LDB: ============= START OF LOAD BALANCING ============== 7.53348
LDB: Largest compute 264 load 0.004683 is 16.6% of average load 0.028169
LDB: Average compute 0.000759 is 2.7% of average load 0.028169
LDB: TIME 7.53367 LOAD: AVG 0.0281689 MAX 0.066722  PROXIES: TOTAL 39 MAXPE 3 MAXPATCH 5 None MEM: 1132.53 MB
LDB: TIME 7.53405 LOAD: AVG 0.0281689 MAX 0.0338019  PROXIES: TOTAL 66 MAXPE 7 MAXPATCH 10 TorusLB MEM: 1132.53 MB
LDB: ============== END OF LOAD BALANCING =============== 7.53429
Info: useSync: 0 useProxySync: 0
LDB: =============== DONE WITH MIGRATION ================ 7.53468
LINE MINIMIZER BRACKET: DX 0.000177466 1.69228e-06 DU -1.30325 0.000774018 DUDX -16218.6 -209.494 -56.4167 
PRESSURE: 100 4844.59 -1506.34 44.7243 -1506.34 6464.6 -1405.82 44.7243 -1405.82 3138.9
GPRESSURE: 100 4618.01 -1467.34 149.199 -1465.82 6196.2 -1627.06 -154.771 -1276.48 3066.13
Info: Initial time: 16 CPUs 0.00165466 s/step 0.00957556 days/ns 1132.94 MB memory
ETITLE:      TS           BOND          ANGLE          DIHED          IMPRP               ELECT            VDW       BOUNDARY           MISC        KINETIC               TOTAL           TEMP      POTENTIAL         TOTAL3        TEMPAVG            PRESSURE      GPRESSURE         VOLUME       PRESSAVG      GPRESSAVG

ENERGY:     100        48.0297       101.8276         0.0000         0.0000         -24275.5776      1102.9985         0.0000         0.0000         0.0000         -23022.7217         0.0000    -23022.7217    -23022.7217         0.0000           4816.0283      4626.7826     15625.0000      4816.0283      4626.7826

LINE MINIMIZER REDUCING GRADIENT FROM 156953 TO 156.953
PRESSURE: 101 3501.91 -1659.33 -67.4633 -1659.33 5046.27 -1123.62 -67.4633 -1123.62 2810.92
GPRESSURE: 101 3249.15 -1641.46 25.0854 -1663.72 4801.35 -1273.78 -269.716 -1003.22 2732.21
ENERGY:     101        20.9218        89.1590         0.0000         0.0000         -24320.7586      1096.5217         0.0000         0.0000         0.0000         -23114.1561         0.0000    -23114.1561    -23114.1561         0.0000           3786.3678      3594.2378     15625.0000      3786.3678      3594.2378

PRESSURE: 102 2438.76 -1930.6 -197.213 -1930.6 3916.17 -734.555 -197.213 -734.555 2712.6
GPRESSURE: 102 2159.36 -1931.27 -115.02 -1974.69 3704.19 -797.644 -403.103 -617.015 2610.76
ENERGY:     102        29.3806        91.7594         0.0000         0.0000         -24360.6969      1118.2013         0.0000         0.0000         0.0000         -23121.3555         0.0000    -23121.3555    -23121.3555         0.0000           3022.5095      2824.7698     15625.0000      3022.5095      2824.7698

PRESSURE: 103 1761.69 -2344.25 -318.501 -2344.25 3174.7 -184.098 -318.501 -184.098 2898.73
GPRESSURE: 103 1456.56 -2359.07 -248.6 -2420.44 3002.04 -140.506 -529.327 -60.157 2746.78
ENERGY:     103        74.1226       109.9182         0.0000         0.0000         -24395.1173      1172.8401         0.0000         0.0000         0.0000         -23038.2364         0.0000    -23038.2364    -23038.2364         0.0000           2611.7081      2401.7930     15625.0000      2611.7081      2401.7930

LINE MINIMIZER BRACKET: DX 0.000844024 0.000844024 DU -7.19945 83.1191 DUDX -59331.9 43217.3 155284 
PRESSURE: 104 2843.73 -1801.82 -143.103 -1801.82 4347.78 -913.795 -143.103 -913.795 2725.1
GPRESSURE: 104 2575.59 -1795.22 -57.0835 -1828.96 4120.92 -1017.25 -347.815 -795.775 2635.88
ENERGY:     104        21.4792        88.7976         0.0000         0.0000         -24344.4021      1105.4984         0.0000         0.0000         0.0000         -23128.6269         0.0000    -23128.6269    -23128.6269         0.0000           3305.5357      3110.7954     15625.0000      3305.5357      3110.7954

LINE MINIMIZER BRACKET: DX 0.000491575 0.000352448 DU -14.4708 7.27139 DUDX -59331.9 -625.233 43217.3 
PRESSURE: 105 2800.62 -1813.65 -148.567 -1813.65 4301.77 -897.047 -148.567 -897.047 2722.02
GPRESSURE: 105 2531.37 -1807.81 -62.9757 -1842.43 4076.32 -996.795 -353.436 -779.122 2631.76
ENERGY:     105        21.9862        88.9723         0.0000         0.0000         -24346.0529      1106.5247         0.0000         0.0000         0.0000         -23128.5697         0.0000    -23128.5697    -23128.5697         0.0000           3274.8043      3079.8162     15625.0000      3274.8043      3079.8162

LINE MINIMIZER BRACKET: DX 0.000491575 3.52448e-05 DU -14.4708 0.0571871 DUDX -59331.9 -625.233 3681.64 
PRESSURE: 106 2837.7 -1803.45 -143.874 -1803.45 4341.34 -911.464 -143.874 -911.464 2724.66
GPRESSURE: 106 2569.41 -1796.96 -57.9134 -1830.83 4114.67 -1014.41 -348.607 -793.458 2635.29
ENERGY:     106        21.5460        88.8203         0.0000         0.0000         -24344.6320      1105.6379         0.0000         0.0000         0.0000         -23128.6278         0.0000    -23128.6278    -23128.6278         0.0000           3301.2312      3106.4570     15625.0000      3301.2312      3106.4570

LINE MINIMIZER BRACKET: DX 4.90173e-06 3.03431e-05 DU -0.000927009 0.0581141 DUDX -625.233 -27.2093 3681.64 
LINE MINIMIZER REDUCING GRADIENT FROM 109033 TO 109.033
PRESSURE: 107 3341.65 -1471 -449.742 -1471 4934.78 -620.771 -449.742 -620.771 3601.59
GPRESSURE: 107 3057.68 -1466.42 -386.351 -1515.97 4722.16 -643.564 -650.658 -507.623 3472.88
ENERGY:     107        31.3470        87.2298         0.0000         0.0000         -24388.6605      1066.5114         0.0000         0.0000         0.0000         -23203.5722         0.0000    -23203.5722    -23203.5722         0.0000           3959.3414      3750.9082     15625.0000      3959.3414      3750.9082

PRESSURE: 108 4283.98 -1270.11 -625.965 -1270.11 5879.89 -316.2 -625.965 -316.2 4904.92
GPRESSURE: 108 3985.63 -1261.35 -584.532 -1321.86 5680.01 -245.341 -823.744 -206.779 4719.09
ENERGY:     108        67.9877        97.3631         0.0000         0.0000         -24429.2980      1060.2965         0.0000         0.0000         0.0000         -23203.6507         0.0000    -23203.6507    -23203.6507         0.0000           5022.9284      4794.9093     15625.0000      5022.9284      4794.9093

PRESSURE: 109 5616.37 -1006.13 -756.951 -1006.13 7179.59 176.355 -756.951 176.355 6759.26
GPRESSURE: 109 5305.34 -986.183 -739.474 -1053.24 6982.12 360.345 -953.493 288.562 6488.43
ENERGY:     109       129.5528       120.0279         0.0000         0.0000         -24466.4068      1088.2950         0.0000         0.0000         0.0000         -23128.5312         0.0000    -23128.5312    -23128.5312         0.0000           6518.4051      6258.6312     15625.0000      6518.4051      6258.6312

LINE MINIMIZER BRACKET: DX 0.00105866 0.00105866 DU -0.0784556 75.1195 DUDX -34638.5 34443.6 108901 
PRESSURE: 110 3768.04 -1368.24 -546.083 -1368.24 5368.12 -481.806 -546.083 -481.806 4198.26
GPRESSURE: 110 3491.36 -1359.02 -490.896 -1411.02 5173.89 -456.663 -732.794 -375.327 4036.23
ETITLE:      TS           BOND          ANGLE          DIHED          IMPRP               ELECT            VDW       BOUNDARY           MISC        KINETIC               TOTAL           TEMP      POTENTIAL         TOTAL3        TEMPAVG            PRESSURE      GPRESSURE         VOLUME       PRESSAVG      GPRESSAVG

ENERGY:     110        46.4703        90.7917         0.0000         0.0000         -24409.2000      1059.4540         0.0000         0.0000         0.0000         -23212.4841         0.0000    -23212.4841    -23212.4841         0.0000           4444.8088      4233.8259     15625.0000      4444.8088      4233.8259

LINE MINIMIZER BRACKET: DX 0.000530466 0.000528193 DU -8.91188 8.83343 DUDX -34638.5 -201.192 34443.6 
PRESSURE: 111 3815.65 -1358.62 -554.642 -1358.62 5415.61 -466.769 -554.642 -466.769 4263.69
GPRESSURE: 111 3538.25 -1349.14 -500.525 -1401.71 5222.04 -436.936 -741.199 -360.495 4098.74
ENERGY:     111        48.3360        91.3113         0.0000         0.0000         -24411.2289      1059.1809         0.0000         0.0000         0.0000         -23212.4008         0.0000    -23212.4008    -23212.4008         0.0000           4498.3164      4286.3442     15625.0000      4498.3164      4286.3442

LINE MINIMIZER BRACKET: DX 0.000530466 5.28193e-05 DU -8.91188 0.0833315 DUDX -34638.5 -201.192 3226.86 
PRESSURE: 112 3772.76 -1367.28 -546.952 -1367.28 5372.85 -480.306 -546.952 -480.306 4204.76
GPRESSURE: 112 3496 -1358.03 -491.873 -1410.09 5178.69 -454.698 -733.649 -373.849 4042.44
ENERGY:     112        46.6540        90.8423         0.0000         0.0000         -24409.4030      1059.4231         0.0000         0.0000         0.0000         -23212.4835         0.0000    -23212.4835    -23212.4835         0.0000           4450.1240      4239.0430     15625.0000      4450.1240      4239.0430

LINE MINIMIZER BRACKET: DX 0.000530466 5.28193e-06 DU -8.91188 0.000537312 DUDX -34638.5 -201.192 141.432 
LINE MINIMIZER REDUCING GRADIENT FROM 125492 TO 125.492
PRESSURE: 113 5084.46 -1492.6 -829.154 -1492.6 6517.11 155.783 -829.154 155.783 5360.93
GPRESSURE: 113 4803.1 -1477.14 -790.104 -1536.62 6343.02 257.35 -991.837 259.941 5142.08
ENERGY:     113        56.4946        87.6959         0.0000         0.0000         -24472.7733      1052.4522         0.0000         0.0000         0.0000         -23276.1307         0.0000    -23276.1307    -23276.1307         0.0000           5654.1665      5429.3972     15625.0000      5654.1665      5429.3972

PRESSURE: 114 6794.27 -1498.93 -1285.42 -1498.93 7953.58 1037.99 -1285.42 1037.99 6679.91
GPRESSURE: 114 6507.24 -1477.06 -1258.13 -1543.55 7781.81 1220.95 -1422.2 1131.38 6402.54
ENERGY:     114       124.1783       101.2945         0.0000         0.0000         -24530.8245      1079.0801         0.0000         0.0000         0.0000         -23226.2717         0.0000    -23226.2717    -23226.2717         0.0000           7142.5878      6897.1983     15625.0000      7142.5878      6897.1983

LINE MINIMIZER BRACKET: DX 0.000944082 0.000944082 DU -63.6471 49.859 DUDX -125492 -8618.87 116284 
PRESSURE: 115 5232.44 -1499 -866.286 -1499 6644.78 231.288 -866.286 231.288 5483.66
GPRESSURE: 115 4950.41 -1483.16 -828.564 -1542.58 6472.07 340.292 -1026.9 334.822 5259.29
ENERGY:     115        60.7247        88.2854         0.0000         0.0000         -24478.7027      1053.4176         0.0000         0.0000         0.0000         -23276.2750         0.0000    -23276.2750    -23276.2750         0.0000           5786.9621      5560.5886     15625.0000      5786.9621      5560.5886

LINE MINIMIZER BRACKET: DX 9.44082e-05 0.000849674 DU -0.144339 50.0033 DUDX -8618.87 3326.59 116284 
PRESSURE: 116 5181.28 -1496.94 -853.278 -1496.94 6600.65 205.176 -853.278 205.176 5441.4
GPRESSURE: 116 4899.41 -1481.35 -815.081 -1540.54 6427.5 311.479 -1014.75 308.969 5219.02
ENERGY:     116        59.2107        88.0645         0.0000         0.0000         -24476.6389      1053.0466         0.0000         0.0000         0.0000         -23276.3171         0.0000    -23276.3171    -23276.3171         0.0000           5741.1119      5515.3137     15625.0000      5741.1119      5515.3137

LINE MINIMIZER BRACKET: DX 6.20677e-05 3.23406e-05 DU -0.186467 0.0421285 DUDX -8618.87 -792.315 3326.59 
PRESSURE: 117 5190.93 -1497.35 -855.718 -1497.35 6608.97 210.088 -855.718 210.088 5449.4
GPRESSURE: 117 4909.02 -1481.71 -817.611 -1540.94 6435.91 316.9 -1017.03 313.83 5226.65
ENERGY:     117        59.4918        88.1047         0.0000         0.0000         -24477.0292      1053.1137         0.0000         0.0000         0.0000         -23276.3190         0.0000    -23276.3190    -23276.3190         0.0000           5749.7676      5523.8614     15625.0000      5749.7676      5523.8614

LINE MINIMIZER BRACKET: DX 6.11559e-06 2.6225e-05 DU -0.00184885 0.0439773 DUDX -792.315 -14.1645 3326.59 
LINE MINIMIZER REDUCING GRADIENT FROM 101328 TO 101.328
PRESSURE: 118 5169.69 -2231.49 -1018.2 -2231.49 5719.91 175.812 -1018.2 175.812 5692.11
GPRESSURE: 118 4895.05 -2217.73 -1004.26 -2275.21 5570.91 309.039 -1121.03 261.524 5440.2
ENERGY:     118        46.8737        89.6018         0.0000         0.0000         -24546.5261      1060.5212         0.0000         0.0000         0.0000         -23349.5294         0.0000    -23349.5294    -23349.5294         0.0000           5527.2336      5302.0523     15625.0000      5527.2336      5302.0523

PRESSURE: 119 5708.49 -3013.24 -1284.12 -3013.24 5195.82 200.54 -1284.12 200.54 6190.93
GPRESSURE: 119 5425.9 -3008.78 -1295.46 -3068.04 5044.83 368.48 -1331.99 264.17 5906.52
ENERGY:     119        59.9989        99.2649         0.0000         0.0000         -24611.3695      1099.2783         0.0000         0.0000         0.0000         -23352.8274         0.0000    -23352.8274    -23352.8274         0.0000           5698.4154      5459.0857     15625.0000      5698.4154      5459.0857

PRESSURE: 120 7198.8 -3882.24 -1741.9 -3882.24 5225.33 304.916 -1741.9 304.916 7027.47
GPRESSURE: 120 6871.47 -3920.67 -1774.41 -4011.14 5017.09 511.689 -1721.97 337.756 6702.19
ETITLE:      TS           BOND          ANGLE          DIHED          IMPRP               ELECT            VDW       BOUNDARY           MISC        KINETIC               TOTAL           TEMP      POTENTIAL         TOTAL3        TEMPAVG            PRESSURE      GPRESSURE         VOLUME       PRESSAVG      GPRESSAVG

ENERGY:     120        99.2647       116.8598         0.0000         0.0000         -24671.6950      1181.6799         0.0000         0.0000         0.0000         -23273.8907         0.0000    -23273.8907    -23273.8907         0.0000           6483.8681      6196.9161     15625.0000      6483.8681      6196.9161

LINE MINIMIZER BRACKET: DX 0.00104404 0.00104404 DU -3.29804 78.9368 DUDX -38010.4 33416.6 120615 
PRESSURE: 121 5373.05 -2648.35 -1143.79 -2648.35 5380.9 181.247 -1143.79 181.247 5927.65
GPRESSURE: 121 5092.36 -2652.27 -1144.81 -2723.25 5225.15 319.982 -1206.46 246.392 5648.59
ENERGY:     121        50.7841        93.8523         0.0000         0.0000         -24582.0370      1077.0570         0.0000         0.0000         0.0000         -23360.3436         0.0000    -23360.3436    -23360.3436         0.0000           5560.5326      5322.0332     15625.0000      5560.5326      5322.0332

LINE MINIMIZER BRACKET: DX 0.000567104 0.000476934 DU -10.8142 7.51616 DUDX -38010.4 -745.311 33416.6 
PRESSURE: 122 5399 -2684.19 -1156.22 -2684.19 5357.84 182.553 -1156.22 182.553 5951.03
GPRESSURE: 122 5117.87 -2688.49 -1158.42 -2759.63 5202 322.89 -1216.44 246.652 5670.56
ENERGY:     122        51.4612        94.3185         0.0000         0.0000         -24584.9952      1078.9133         0.0000         0.0000         0.0000         -23360.3023         0.0000    -23360.3023    -23360.3023         0.0000           5569.2915      5330.1455     15625.0000      5569.2915      5330.1455

LINE MINIMIZER BRACKET: DX 0.000567104 4.76934e-05 DU -10.8142 0.0412915 DUDX -38010.4 -745.311 2537.9 
PRESSURE: 123 5378.93 -2656.63 -1146.62 -2656.63 5375.48 181.535 -1146.62 181.535 5933
GPRESSURE: 123 5098.14 -2660.63 -1147.92 -2731.65 5219.72 320.638 -1208.73 246.439 5653.62
ENERGY:     123        50.9359        93.9587         0.0000         0.0000         -24582.7218      1077.4796         0.0000         0.0000         0.0000         -23360.3476         0.0000    -23360.3476    -23360.3476         0.0000           5562.4729      5323.8277     15625.0000      5562.4729      5323.8277

LINE MINIMIZER BRACKET: DX 1.10318e-05 3.66615e-05 DU -0.00404877 0.0453402 DUDX -745.311 11.892 2537.9 
LINE MINIMIZER REDUCING GRADIENT FROM 102319 TO 102.319
PRESSURE: 124 4470.16 -2397.37 -1165.71 -2397.37 3755.02 -700.678 -1165.71 -700.678 4506.77
GPRESSURE: 124 4176.7 -2428.97 -1218.12 -2457.36 3647.49 -556.16 -1153.58 -678.032 4208.8
ENERGY:     124        35.6838       101.2025         0.0000         0.0000         -24647.2896      1095.7309         0.0000         0.0000         0.0000         -23414.6724         0.0000    -23414.6724    -23414.6724         0.0000           4243.9821      4010.9982     15625.0000      4243.9821      4010.9982

PRESSURE: 125 4247.37 -2055.65 -1113.68 -2055.65 2459.62 -1627.47 -1113.68 -1627.47 3442.51
GPRESSURE: 125 3910.46 -2128.29 -1222.78 -2110.4 2384.8 -1480.46 -1035.52 -1657.62 3136.7
ENERGY:     125        76.7380       130.9132         0.0000         0.0000         -24703.9308      1159.2602         0.0000         0.0000         0.0000         -23337.0195         0.0000    -23337.0195    -23337.0195         0.0000           3383.1674      3143.9840     15625.0000      3383.1674      3143.9840

LINE MINIMIZER BRACKET: DX 0.00114718 0.00114718 DU -54.3248 77.6529 DUDX -102319 8619 129038 
PRESSURE: 126 4534.12 -2427.56 -1165.71 -2427.56 3904.44 -612.28 -1165.71 -612.28 4634.59
GPRESSURE: 126 4243.31 -2456.57 -1212.58 -2487.8 3793 -468.284 -1161.89 -584.395 4338.04
ENERGY:     126        34.7104        99.4574         0.0000         0.0000         -24641.0185      1091.9977         0.0000         0.0000         0.0000         -23414.8530         0.0000    -23414.8530    -23414.8530         0.0000           4357.7168      4124.7833     15625.0000      4357.7168      4124.7833

LINE MINIMIZER BRACKET: DX 0.00103247 0.000114718 DU -54.5054 0.180606 DUDX -102319 -2884.2 8619 
PRESSURE: 127 4512.83 -2417.88 -1165.59 -2417.88 3855.68 -640.761 -1165.59 -640.761 4592.64
GPRESSURE: 127 4221.24 -2447.93 -1214.21 -2477.74 3745.6 -496.582 -1159.46 -614.37 4295.58
ENERGY:     127        34.9638        99.9972         0.0000         0.0000         -24643.0067      1093.1517         0.0000         0.0000         0.0000         -23414.8940         0.0000    -23414.8940    -23414.8940         0.0000           4320.3844      4087.4729     15625.0000      4320.3844      4087.4729

LINE MINIMIZER BRACKET: DX 3.71053e-05 7.76132e-05 DU -0.0409975 0.221604 DUDX -2884.2 794.499 8619 
PRESSURE: 128 4517.22 -2419.92 -1165.6 -2419.92 3865.84 -634.821 -1165.6 -634.821 4601.37
GPRESSURE: 128 4225.81 -2449.76 -1213.86 -2479.86 3755.47 -490.681 -1159.95 -608.118 4304.41
ENERGY:     128        34.9059        99.8824         0.0000         0.0000         -24642.5918      1092.9065         0.0000         0.0000         0.0000         -23414.8970         0.0000    -23414.8970    -23414.8970         0.0000           4328.1447      4095.2289     15625.0000      4328.1447      4095.2289

LINE MINIMIZER BRACKET: DX 2.93449e-05 7.76039e-06 DU -0.0440176 0.00302003 DUDX -2884.2 24.3276 794.499 
LINE MINIMIZER REDUCING GRADIENT FROM 95075.8 TO 95.0758
PRESSURE: 129 3567.98 -2630.09 -614.776 -2630.09 2626.06 -838.48 -614.776 -838.48 4048.39
GPRESSURE: 129 3254.13 -2717.63 -725.721 -2677.5 2557.87 -708.947 -540.413 -832.876 3734.14
ENERGY:     129        19.8634        95.9168         0.0000         0.0000         -24693.3860      1100.6983         0.0000         0.0000         0.0000         -23476.9076         0.0000    -23476.9076    -23476.9076         0.0000           3414.1424      3182.0437     15625.0000      3414.1424      3182.0437

PRESSURE: 130 3373.33 -2809.26 -33.8617 -2809.26 2005.88 -964.663 -33.8617 -964.663 4060
GPRESSURE: 130 3021.83 -2964.93 -189.183 -2849.78 1932.12 -836.65 106.604 -991.609 3728.64
ETITLE:      TS           BOND          ANGLE          DIHED          IMPRP               ELECT            VDW       BOUNDARY           MISC        KINETIC               TOTAL           TEMP      POTENTIAL         TOTAL3        TEMPAVG            PRESSURE      GPRESSURE         VOLUME       PRESSAVG      GPRESSAVG

ENERGY:     130        30.8215       105.8966         0.0000         0.0000         -24738.8903      1156.1269         0.0000         0.0000         0.0000         -23446.0454         0.0000    -23446.0454    -23446.0454         0.0000           3146.4042      2894.1950     15625.0000      3146.4042      2894.1950

LINE MINIMIZER BRACKET: DX 0.00113923 0.00113923 DU -62.0106 30.8623 DUDX -95075.8 -14105.9 69747.1 
PRESSURE: 131 3481.49 -2664.8 -521.98 -2664.8 2473.81 -862.715 -521.98 -862.715 4005.85
GPRESSURE: 131 3159.81 -2755.01 -620.129 -2692.37 2401.14 -717.745 -435.748 -867.882 3686.89
ENERGY:     131        19.8966        96.6375         0.0000         0.0000         -24701.4852      1106.6892         0.0000         0.0000         0.0000         -23478.2618         0.0000    -23478.2618    -23478.2618         0.0000           3320.3817      3082.6149     15625.0000      3320.3817      3082.6149

LINE MINIMIZER BRACKET: DX 0.00019504 0.00094419 DU -1.35422 32.2165 DUDX -14105.9 -305.368 69747.1 
PRESSURE: 132 3447.1 -2681.15 -476.59 -2681.15 2406.7 -873.908 -476.59 -873.908 3991.38
GPRESSURE: 132 3122.8 -2777.28 -580.329 -2709.17 2335.07 -730.269 -384.853 -881.097 3671.12
ENERGY:     132        20.1863        97.1333         0.0000         0.0000         -24705.3958      1110.0943         0.0000         0.0000         0.0000         -23477.9820         0.0000    -23477.9820    -23477.9820         0.0000           3281.7268      3042.9969     15625.0000      3281.7268      3042.9969

LINE MINIMIZER BRACKET: DX 0.00019504 9.4419e-05 DU -1.35422 0.279882 DUDX -14105.9 -305.368 6456.96 
PRESSURE: 133 3477.82 -2666.45 -517.462 -2666.45 2466.9 -863.855 -517.462 -863.855 4004.18
GPRESSURE: 133 3155.88 -2757.24 -616.167 -2694.05 2394.35 -719.015 -430.682 -869.222 3685.09
ENERGY:     133        19.9176        96.6828         0.0000         0.0000         -24701.8781      1107.0150         0.0000         0.0000         0.0000         -23478.2628         0.0000    -23478.2628    -23478.2628         0.0000           3316.2980      3078.4405     15625.0000      3316.2980      3078.4405

LINE MINIMIZER BRACKET: DX 9.4419e-06 8.49771e-05 DU -0.000967449 0.28085 DUDX -305.368 368.887 6456.96 
PRESSURE: 134 3479.25 -2665.81 -519.231 -2665.81 2469.61 -863.414 -519.231 -863.414 4004.84
GPRESSURE: 134 3157.42 -2756.37 -617.717 -2693.39 2397.01 -718.521 -432.667 -868.702 3685.8
ENERGY:     134        19.9092        96.6649         0.0000         0.0000         -24701.7239      1106.8871         0.0000         0.0000         0.0000         -23478.2627         0.0000    -23478.2627    -23478.2627         0.0000           3317.9009      3080.0791     15625.0000      3317.9009      3080.0791

LINE MINIMIZER BRACKET: DX 3.6947e-06 8.49771e-05 DU -8.57339e-05 0.28085 DUDX 104.837 368.887 6456.96 
PRESSURE: 135 3477.82 -2666.45 -517.462 -2666.45 2466.9 -863.855 -517.462 -863.855 4004.18
GPRESSURE: 135 3155.88 -2757.24 -616.167 -2694.05 2394.35 -719.015 -430.682 -869.222 3685.09
ENERGY:     135        19.9176        96.6828         0.0000         0.0000         -24701.8781      1107.0150         0.0000         0.0000         0.0000         -23478.2628         0.0000    -23478.2628    -23478.2628         0.0000           3316.2980      3078.4405     15625.0000      3316.2980      3078.4405

LINE MINIMIZER REDUCING GRADIENT FROM 77252.2 TO 77.2522
PRESSURE: 136 3731.31 -2747.06 -88.3763 -2747.06 2672.04 -718.417 -88.3763 -718.417 5225.47
GPRESSURE: 136 3414.16 -2874.28 -234.303 -2764.81 2593.19 -592.713 27.6069 -734.585 4887.01
ENERGY:     136        31.3837        90.1921         0.0000         0.0000         -24734.0374      1092.9022         0.0000         0.0000         0.0000         -23519.5594         0.0000    -23519.5594    -23519.5594         0.0000           3876.2734      3631.4534     15625.0000      3876.2734      3631.4534

PRESSURE: 137 4272.82 -2683.07 285.987 -2683.07 3129.1 -540.352 285.987 -540.352 6541.34
GPRESSURE: 137 3961.77 -2842.69 85.4704 -2688.04 3035.78 -434.878 429.013 -562.777 6168.57
ENERGY:     137        79.5725        93.9990         0.0000         0.0000         -24762.7369      1101.7420         0.0000         0.0000         0.0000         -23487.4233         0.0000    -23487.4233    -23487.4233         0.0000           4647.7536      4388.7081     15625.0000      4647.7536      4388.7081

LINE MINIMIZER BRACKET: DX 0.00101107 0.00101107 DU -41.2966 32.1361 DUDX -77252.2 -4558.23 68520.5 
PRESSURE: 138 3772 -2748.37 -48.8793 -2748.37 2706.16 -702.238 -48.8793 -702.238 5352.74
GPRESSURE: 138 3455.41 -2879.17 -199.806 -2764.95 2626.33 -578.265 69.62 -719.106 5011.7
ENERGY:     138        34.5582        90.1063         0.0000         0.0000         -24737.0289      1092.7357         0.0000         0.0000         0.0000         -23519.6287         0.0000    -23519.6287    -23519.6287         0.0000           3943.6323      3697.8125     15625.0000      3943.6323      3697.8125

LINE MINIMIZER BRACKET: DX 0.000101107 0.00090996 DU -0.0692928 32.2054 DUDX -4558.23 2658.93 68520.5 
PRESSURE: 139 3755.59 -2748.03 -64.4649 -2748.03 2692.29 -708.612 -64.4649 -708.612 5301.94
GPRESSURE: 139 3438.79 -2877.47 -213.324 -2765.06 2612.89 -583.848 52.9539 -725.138 4961.96
ENERGY:     139        33.2523        90.1281         0.0000         0.0000         -24735.8275      1092.7723         0.0000         0.0000         0.0000         -23519.6748         0.0000    -23519.6748    -23519.6748         0.0000           3916.6086      3671.2142     15625.0000      3916.6086      3671.2142

LINE MINIMIZER BRACKET: DX 6.09133e-05 4.01934e-05 DU -0.115427 0.0461338 DUDX -4558.23 -222.118 2658.93 
PRESSURE: 140 3757.24 -2748.07 -62.9017 -2748.07 2693.67 -707.977 -62.9017 -707.977 5307.01
GPRESSURE: 140 3441.24 -2877.18 -211.648 -2763.66 2615.04 -581.83 54.873 -724.628 4966.71
ETITLE:      TS           BOND          ANGLE          DIHED          IMPRP               ELECT            VDW       BOUNDARY           MISC        KINETIC               TOTAL           TEMP      POTENTIAL         TOTAL3        TEMPAVG            PRESSURE      GPRESSURE         VOLUME       PRESSAVG      GPRESSAVG

ENERGY:     140        33.3803        90.1252         0.0000         0.0000         -24735.9475      1092.7671         0.0000         0.0000         0.0000         -23519.6750         0.0000    -23519.6750    -23519.6750         0.0000           3919.3047      3674.3301     15625.0000      3919.3047      3674.3301

LINE MINIMIZER BRACKET: DX 4.01934e-06 3.61741e-05 DU -0.000242724 0.0463765 DUDX -222.118 65.9343 2658.93 
LINE MINIMIZER REDUCING GRADIENT FROM 80215.6 TO 80.2156
PRESSURE: 141 5540.87 -1556.6 -96.9555 -1556.6 4460.8 -813.106 -96.9555 -813.106 6401.67
GPRESSURE: 141 5253.02 -1691.68 -290.541 -1525.91 4356.97 -702.975 18.2577 -851.404 6014.94
ENERGY:     141        49.9745        82.8743         0.0000         0.0000         -24778.5909      1072.8500         0.0000         0.0000         0.0000         -23572.8921         0.0000    -23572.8921    -23572.8921         0.0000           5467.7800      5208.3107     15625.0000      5467.7800      5208.3107

PRESSURE: 142 7929.5 -189.365 -111.584 -189.365 6638.52 -948.911 -111.584 -948.911 7793.33
GPRESSURE: 142 7664.36 -322.247 -354.62 -100.745 6504.41 -846.182 4.13085 -994.052 7316.74
ENERGY:     142        97.0421        90.6071         0.0000         0.0000         -24813.2754      1089.8605         0.0000         0.0000         0.0000         -23535.7657         0.0000    -23535.7657    -23535.7657         0.0000           7453.7854      7161.8374     15625.0000      7453.7854      7161.8374

LINE MINIMIZER BRACKET: DX 0.00122547 0.00122547 DU -53.217 37.1263 DUDX -80215.6 -6732.92 67682.7 
PRESSURE: 143 5750.56 -1428.51 -100.12 -1428.51 4659.11 -825.553 -100.12 -825.553 6527.22
GPRESSURE: 143 5465.01 -1563.92 -298.409 -1392.73 4552.67 -716.209 14.5837 -865.133 6134.02
ENERGY:     143        53.3447        82.9640         0.0000         0.0000         -24782.3622      1072.8337         0.0000         0.0000         0.0000         -23573.2198         0.0000    -23573.2198    -23573.2198         0.0000           5645.6334      5383.9023     15625.0000      5645.6334      5383.9023

LINE MINIMIZER BRACKET: DX 0.000122547 0.00110293 DU -0.327728 37.4541 DUDX -6732.92 540.527 67682.7 
PRESSURE: 144 5729.32 -1441.4 -99.8079 -1441.4 4639.08 -824.254 -99.8079 -824.254 6514.51
GPRESSURE: 144 5443.52 -1576.8 -297.596 -1406.15 4532.92 -714.788 14.9275 -863.697 6122
ENERGY:     144        52.9941        82.9483         0.0000         0.0000         -24781.9823      1072.8182         0.0000         0.0000         0.0000         -23573.2218         0.0000    -23573.2218    -23573.2218         0.0000           5627.6332      5366.1479     15625.0000      5627.6332      5366.1479

LINE MINIMIZER BRACKET: DX 0.000110293 1.22547e-05 DU -0.329743 0.00201442 DUDX -6732.92 -194.205 540.527 
PRESSURE: 145 5735.07 -1437.92 -99.8856 -1437.92 4644.51 -824.606 -99.8856 -824.606 6517.95
GPRESSURE: 145 5449.35 -1573.33 -297.809 -1402.52 4538.28 -715.173 14.8406 -864.086 6125.26
ENERGY:     145        53.0887        82.9524         0.0000         0.0000         -24782.0849      1072.8220         0.0000         0.0000         0.0000         -23573.2218         0.0000    -23573.2218    -23573.2218         0.0000           5632.5145      5370.9625     15625.0000      5632.5145      5370.9625

LINE MINIMIZER BRACKET: DX 0.000110293 3.31851e-06 DU -0.329743 7.70648e-07 DUDX -6732.92 -194.205 4.75526 
LINE MINIMIZER REDUCING GRADIENT FROM 68597 TO 68.597
PRESSURE: 146 6397.1 -1232.1 6.16591 -1232.1 5263.27 -947.711 6.16591 -947.711 5963.29
GPRESSURE: 146 6128.07 -1348.84 -196.841 -1138.32 5142.19 -843.161 79.8947 -991.19 5525.99
ENERGY:     146        54.6602        79.8460         0.0000         0.0000         -24831.8773      1082.4232         0.0000         0.0000         0.0000         -23614.9479         0.0000    -23614.9479    -23614.9479         0.0000           5874.5537      5598.7473     15625.0000      5874.5537      5598.7473

PRESSURE: 147 7849.67 -1174.35 245.68 -1174.35 6359.81 -1181.01 245.68 -1181.01 5665.3
GPRESSURE: 147 7595.57 -1270.98 33.0709 -1011.66 6221.64 -1072.44 276.972 -1219.18 5151.45
ENERGY:     147        95.1688        93.2354         0.0000         0.0000         -24874.1544      1134.6130         0.0000         0.0000         0.0000         -23551.1372         0.0000    -23551.1372    -23551.1372         0.0000           6624.9285      6322.8847     15625.0000      6624.9285      6322.8847

LINE MINIMIZER BRACKET: DX 0.00132988 0.00132988 DU -41.7261 63.8107 DUDX -68597 6775.26 91179.4 
PRESSURE: 148 6302.69 -1247.29 -8.6072 -1247.29 5182.54 -930.818 -8.6072 -930.818 6008.08
GPRESSURE: 148 6032.14 -1365.89 -210.974 -1159.83 5063.41 -825.819 69.3436 -974.211 5576.63
ENERGY:     148        52.7503        79.4120         0.0000         0.0000         -24827.1622      1079.7457         0.0000         0.0000         0.0000         -23615.2542         0.0000    -23615.2542    -23615.2542         0.0000           5831.1024      5557.3958     15625.0000      5831.1024      5557.3958

LINE MINIMIZER BRACKET: DX 0.00119689 0.000132988 DU -42.0324 0.306303 DUDX -68597 -1114.9 6775.26 
PRESSURE: 149 6317.59 -1244.66 -6.2975 -1244.66 5195.43 -933.421 -6.2975 -933.421 6000.61
GPRESSURE: 149 6047.28 -1362.96 -208.784 -1156.21 5076.03 -828.457 70.9757 -976.819 5568.26
ENERGY:     149        53.0352        79.4715         0.0000         0.0000         -24827.9246      1080.1540         0.0000         0.0000         0.0000         -23615.2639         0.0000    -23615.2639    -23615.2639         0.0000           5837.8754      5563.8530     15625.0000      5837.8754      5563.8530

LDB: ============= START OF LOAD BALANCING ============== 7.58368
LDB: Largest compute 13 load 0.003885 is 10.7% of average load 0.036263
LDB: Average compute 0.000998 is 2.8% of average load 0.036263
LDB: TIME 7.58389 LOAD: AVG 0.0362631 MAX 0.0437492  PROXIES: TOTAL 39 MAXPE 3 MAXPATCH 5 None MEM: 1133.09 MB
LDB: TIME 7.58397 LOAD: AVG 0.0362631 MAX 0.0437492  PROXIES: TOTAL 66 MAXPE 7 MAXPATCH 10 RefineTorusLB MEM: 1133.09 MB
LDB: TIME 7.58491 LOAD: AVG 0.0362631 MAX 0.0379157  PROXIES: TOTAL 67 MAXPE 7 MAXPATCH 10 RefineTorusLB MEM: 1133.09 MB
LDB: ============== END OF LOAD BALANCING =============== 7.585
Info: useSync: 0 useProxySync: 0
LDB: =============== DONE WITH MIGRATION ================ 7.58522
LINE MINIMIZER BRACKET: DX 2.16884e-05 0.000111299 DU -0.00969467 0.315997 DUDX -1114.9 155.421 6775.26 
PRESSURE: 150 6315.66 -1245 -6.59885 -1245 5193.77 -933.085 -6.59885 -933.085 6001.57
GPRESSURE: 150 6103.06 -1358.22 -192.006 -1127.75 5178.03 -864.412 41.7366 -959.234 5711.02
Info: Initial time: 16 CPUs 0.000975932 s/step 0.00564776 days/ns 1133.09 MB memory
ETITLE:      TS           BOND          ANGLE          DIHED          IMPRP               ELECT            VDW       BOUNDARY           MISC        KINETIC               TOTAL           TEMP      POTENTIAL         TOTAL3        TEMPAVG            PRESSURE      GPRESSURE         VOLUME       PRESSAVG      GPRESSAVG

ENERGY:     150        52.9979        79.4636         0.0000         0.0000         -24827.8262      1080.1007         0.0000         0.0000         0.0000         -23615.2641         0.0000    -23615.2641    -23615.2641         0.0000           5836.9995      5664.0384     15625.0000      5836.9995      5664.0384

LINE MINIMIZER BRACKET: DX 1.88906e-05 2.79775e-06 DU -0.00985251 0.000157843 DUDX -1114.9 -8.54881 155.421 
MINIMIZER RESTARTING CONJUGATE GRADIENT ALGORITHM
LINE MINIMIZER REDUCING GRADIENT FROM 78317.6 TO 78.3176
PRESSURE: 151 4340.19 -1540.7 48.2106 -1540.7 3145.66 -1020.38 48.2106 -1020.38 5206.82
GPRESSURE: 151 4113.46 -1637.88 -101.598 -1438.58 3127.16 -955.945 75.1532 -1055.42 4961.74
ENERGY:     151        51.1978        76.7236         0.0000         0.0000         -24838.3833      1074.2130         0.0000         0.0000         0.0000         -23636.2489         0.0000    -23636.2489    -23636.2489         0.0000           4230.8903      4067.4520     15625.0000      4230.8903      4067.4520

PRESSURE: 152 2174.32 -1664.61 -26.1488 -1664.61 985.039 -982.533 -26.1488 -982.533 4266.98
GPRESSURE: 152 1933.27 -1745.31 -139.457 -1576.01 961.807 -921.901 -18.427 -1025.51 4061.25
ENERGY:     152       148.7997        98.4009         0.0000         0.0000         -24849.8561      1084.3313         0.0000         0.0000         0.0000         -23518.3243         0.0000    -23518.3243    -23518.3243         0.0000           2475.4450      2318.7758     15625.0000      2475.4450      2318.7758

LINE MINIMIZER BRACKET: DX 0.0011617 0.0011617 DU -20.9848 117.925 DUDX -78317.6 41855.2 161210 
PRESSURE: 153 5043.37 -1452.57 40.0138 -1452.57 3869.9 -1002.13 40.0138 -1002.13 5499.25
GPRESSURE: 153 4821.62 -1555.42 -122.399 -1345.38 3852.59 -936.234 74.106 -1034.15 5239.06
ENERGY:     153        40.7527        74.8529         0.0000         0.0000         -24834.5777      1074.2121         0.0000         0.0000         0.0000         -23644.7600         0.0000    -23644.7600    -23644.7600         0.0000           4804.1704      4637.7586     15625.0000      4804.1704      4637.7586

LINE MINIMIZER BRACKET: DX 0.000755958 0.000405738 DU -29.4959 8.51113 DUDX -78317.6 91.9014 41855.2 
PRESSURE: 154 5172.27 -1434.04 37.0042 -1434.04 4003.54 -997.136 37.0042 -997.136 5551.84
GPRESSURE: 154 4951.45 -1537.94 -127.74 -1325.89 3986.43 -930.969 72.4652 -1028.59 5288.75
ENERGY:     154        40.1323        74.8377         0.0000         0.0000         -24833.8819      1074.4398         0.0000         0.0000         0.0000         -23644.4720         0.0000    -23644.4720    -23644.4720         0.0000           4909.2139      4742.2096     15625.0000      4909.2139      4742.2096

LINE MINIMIZER BRACKET: DX 7.55958e-05 0.000405738 DU -0.288037 8.51113 DUDX -7705.66 91.9014 41855.2 
PRESSURE: 155 5056.27 -1450.73 39.7312 -1450.73 3883.27 -1001.65 39.7312 -1001.65 5504.53
GPRESSURE: 155 4834.62 -1553.69 -122.914 -1343.45 3865.99 -935.73 73.96 -1033.62 5244.06
ENERGY:     155        40.6720        74.8466         0.0000         0.0000         -24834.5081      1074.2316         0.0000         0.0000         0.0000         -23644.7579         0.0000    -23644.7579    -23644.7579         0.0000           4814.6913      4648.2206     15625.0000      4814.6913      4648.2206

LINE MINIMIZER BRACKET: DX 7.55958e-06 0.000405738 DU -0.00206481 8.51113 DUDX -687.593 91.9014 41855.2 
PRESSURE: 156 5045 -1452.34 39.9778 -1452.34 3871.58 -1002.07 39.9778 -1002.07 5499.91
GPRESSURE: 156 4823.26 -1555.2 -122.465 -1345.14 3854.28 -936.17 74.0874 -1034.08 5239.69
ENERGY:     156        40.7423        74.8520         0.0000         0.0000         -24834.5689      1074.2145         0.0000         0.0000         0.0000         -23644.7600         0.0000    -23644.7600    -23644.7600         0.0000           4805.4959      4639.0768     15625.0000      4805.4959      4639.0768

LINE MINIMIZER BRACKET: DX 6.60799e-06 9.5159e-07 DU -0.00207665 1.18418e-05 DUDX -687.593 -6.21809 91.9014 
LINE MINIMIZER REDUCING GRADIENT FROM 52680 TO 52.68
PRESSURE: 157 2694.64 -1700.95 -244.433 -1700.95 1209.58 -1158.22 -244.433 -1158.22 2752.88
GPRESSURE: 157 2434.14 -1768.04 -300.332 -1608.87 1178.88 -1089.26 -261.753 -1207.74 2576.21
ENERGY:     157        16.7024        73.7981         0.0000         0.0000         -24883.8564      1099.3920         0.0000         0.0000         0.0000         -23693.9638         0.0000    -23693.9638    -23693.9638         0.0000           2219.0330      2063.0773     15625.0000      2219.0330      2063.0773

PRESSURE: 158 1131.57 -1696.63 -644.941 -1696.63 -926.559 -1162.63 -644.941 -1162.63 444.05
GPRESSURE: 158 831.425 -1727.56 -597.712 -1615.85 -985.133 -1078.84 -713.365 -1217.68 322.074
ENERGY:     158        51.4943        99.9802         0.0000         0.0000         -24934.1447      1174.6531         0.0000         0.0000         0.0000         -23608.0170         0.0000    -23608.0170    -23608.0170         0.0000            216.3551        56.1220     15625.0000       216.3551        56.1220

LINE MINIMIZER BRACKET: DX 0.00221679 0.00221679 DU -49.2038 85.9468 DUDX -52680 8083.08 70176.1 
PRESSURE: 159 2963.76 -1682.83 -200.328 -1682.83 1532.96 -1147.47 -200.328 -1147.47 3095.97
GPRESSURE: 159 2708.58 -1754.78 -270.822 -1589.04 1504.91 -1079.64 -210.946 -1195.26 2909.75
ENERGY:     159        16.5669        72.3330         0.0000         0.0000         -24877.1690      1093.1568         0.0000         0.0000         0.0000         -23695.1123         0.0000    -23695.1123    -23695.1123         0.0000           2530.8984      2374.4143     15625.0000      2530.8984      2374.4143

LINE MINIMIZER BRACKET: DX 0.0019209 0.000295889 DU -50.3523 1.14848 DUDX -52680 -0.659504 8083.08 
LINE MINIMIZER REDUCING GRADIENT FROM 35574.8 TO 35.5748
PRESSURE: 160 5371.21 -1804.24 -247.488 -1804.24 4314.74 -926.063 -247.488 -926.063 4013.25
GPRESSURE: 160 5107.64 -1820.26 -216.811 -1684.76 4237.49 -840.533 -302.117 -932.41 3866.14
ETITLE:      TS           BOND          ANGLE          DIHED          IMPRP               ELECT            VDW       BOUNDARY           MISC        KINETIC               TOTAL           TEMP      POTENTIAL         TOTAL3        TEMPAVG            PRESSURE      GPRESSURE         VOLUME       PRESSAVG      GPRESSAVG

ENERGY:     160        51.3057        92.6131         0.0000         0.0000         -24943.8674      1074.9500         0.0000         0.0000         0.0000         -23724.9986         0.0000    -23724.9986    -23724.9986         0.0000           4566.3996      4403.7559     15625.0000      4566.3996      4403.7559

PRESSURE: 161 8346.03 -2050.72 -445.507 -2050.72 7621.76 -578.843 -445.507 -578.843 5247.16
GPRESSURE: 161 8058.45 -2024.07 -312.381 -1936.04 7440.15 -436.719 -547.39 -530.809 5112.14
ENERGY:     161       155.1698       138.0930         0.0000         0.0000         -25004.6576      1103.2676         0.0000         0.0000         0.0000         -23608.1272         0.0000    -23608.1272    -23608.1272         0.0000           7071.6491      6870.2491     15625.0000      7071.6491      6870.2491

LINE MINIMIZER BRACKET: DX 0.00284344 0.00284344 DU -29.8863 116.871 DUDX -35574.8 14718.8 68566.3 
PRESSURE: 162 4625.22 -1764.62 -225.563 -1764.62 3454.97 -999.628 -225.563 -999.628 3714.22
GPRESSURE: 162 4366.44 -1796.52 -225.067 -1649.45 3400.12 -924.1 -263.378 -1017.12 3558.34
ENERGY:     162        33.9505        84.1740         0.0000         0.0000         -24924.9512      1075.8564         0.0000         0.0000         0.0000         -23730.9703         0.0000    -23730.9703    -23730.9703         0.0000           3931.4664      3774.9674     15625.0000      3931.4664      3774.9674

LINE MINIMIZER BRACKET: DX 0.00201401 0.000829431 DU -35.858 5.9717 DUDX -35574.8 -109.117 14718.8 
PRESSURE: 163 4698.1 -1768.32 -227.348 -1768.32 3539.14 -992.762 -227.348 -992.762 3742.97
GPRESSURE: 163 4438.85 -1798.58 -223.911 -1652.67 3482.21 -916.341 -266.865 -1009.2 3588
ENERGY:     163        35.4202        84.9225         0.0000         0.0000         -24926.8578      1075.5981         0.0000         0.0000         0.0000         -23730.9170         0.0000    -23730.9170    -23730.9170         0.0000           3993.4017      3836.3532     15625.0000      3993.4017      3836.3532

LINE MINIMIZER BRACKET: DX 0.00201401 8.29431e-05 DU -35.858 0.0532797 DUDX -35574.8 -109.117 1362.29 
PRESSURE: 164 4632.47 -1764.99 -225.748 -1764.99 3463.36 -998.936 -225.748 -998.936 3717.08
GPRESSURE: 164 4373.64 -1796.73 -224.958 -1649.77 3408.31 -923.32 -263.733 -1016.33 3561.29
ENERGY:     164        34.0948        84.2479         0.0000         0.0000         -24925.1423      1075.8289         0.0000         0.0000         0.0000         -23730.9707         0.0000    -23730.9707    -23730.9707         0.0000           3937.6362      3781.0827     15625.0000      3937.6362      3781.0827

LINE MINIMIZER BRACKET: DX 8.29431e-06 7.46488e-05 DU -0.000389407 0.0536691 DUDX -109.117 37.951 1362.29 
PRESSURE: 165 4630.84 -1764.91 -225.709 -1764.91 3461.48 -999.091 -225.709 -999.091 3716.44
GPRESSURE: 165 4372.03 -1796.69 -224.985 -1649.7 3406.48 -923.494 -263.656 -1016.51 3560.63
ENERGY:     165        34.0625        84.2314         0.0000         0.0000         -24925.0996      1075.8350         0.0000         0.0000         0.0000         -23730.9707         0.0000    -23730.9707    -23730.9707         0.0000           3936.2565      3779.7151     15625.0000      3936.2565      3779.7151

LINE MINIMIZER BRACKET: DX 6.44049e-06 1.85382e-06 DU -0.00041047 2.10624e-05 DUDX -109.117 5.0787 37.951 
LINE MINIMIZER REDUCING GRADIENT FROM 54344.3 TO 54.3443
PRESSURE: 166 6164.81 -1671.08 -918.589 -1671.08 6018.8 -558.668 -918.589 -558.668 7019.94
GPRESSURE: 166 5894.39 -1630.04 -826.992 -1553.8 5884.59 -424.148 -1016.61 -536.956 6898
ENERGY:     166        74.5623        82.0515         0.0000         0.0000         -24979.8759      1080.4029         0.0000         0.0000         0.0000         -23742.8591         0.0000    -23742.8591    -23742.8591         0.0000           6401.1814      6225.6580     15625.0000      6401.1814      6225.6580

PRESSURE: 167 8022.08 -1815.87 -1655.11 -1815.87 9004.88 31.9448 -1655.11 31.9448 10378.7
GPRESSURE: 167 7727.77 -1717.31 -1466.02 -1718.65 8761.43 250.138 -1796.4 108.3 10269.3
ENERGY:     167       213.5909        98.6088         0.0000         0.0000         -25026.2338      1124.3142         0.0000         0.0000         0.0000         -23589.7199         0.0000    -23589.7199    -23589.7199         0.0000           9135.2140      8919.5132     15625.0000      9135.2140      8919.5132

LINE MINIMIZER BRACKET: DX 0.00169784 0.00169784 DU -11.8885 153.139 DUDX -54344.3 40741.6 140873 
PRESSURE: 168 5490.1 -1693.39 -624.514 -1693.39 4886.38 -760.53 -624.514 -760.53 5604.81
GPRESSURE: 168 5225.18 -1681.91 -572.904 -1575.52 4789.21 -653.317 -697.997 -756.681 5469.55
ENERGY:     168        45.0562        80.7538         0.0000         0.0000         -24957.4695      1074.2026         0.0000         0.0000         0.0000         -23757.4568         0.0000    -23757.4568    -23757.4568         0.0000           5327.0963      5161.3122     15625.0000      5327.0963      5161.3122

LINE MINIMIZER BRACKET: DX 0.000973424 0.000724419 DU -26.4862 14.5977 DUDX -54344.3 -191.932 40741.6 
PRESSURE: 169 5555.81 -1689.69 -653.913 -1689.69 4996.66 -741.323 -653.913 -741.323 5745.94
GPRESSURE: 169 5290.38 -1675.14 -598.414 -1571.76 4896.02 -631.558 -729.926 -735.788 5612.12
ENERGY:     169        47.1928        80.7326         0.0000         0.0000         -24959.7756      1074.5266         0.0000         0.0000         0.0000         -23757.3236         0.0000    -23757.3236    -23757.3236         0.0000           5432.8004      5266.1730     15625.0000      5432.8004      5266.1730

LINE MINIMIZER BRACKET: DX 0.000973424 7.24419e-05 DU -26.4862 0.133254 DUDX -54344.3 -191.932 3868.8 
PRESSURE: 170 5496.65 -1693.01 -627.483 -1693.01 4897.4 -758.606 -627.483 -758.606 5618.92
GPRESSURE: 170 5231.68 -1680.79 -575.686 -1575.68 4799.25 -652.497 -701.13 -754.661 5483.71
ETITLE:      TS           BOND          ANGLE          DIHED          IMPRP               ELECT            VDW       BOUNDARY           MISC        KINETIC               TOTAL           TEMP      POTENTIAL         TOTAL3        TEMPAVG            PRESSURE      GPRESSURE         VOLUME       PRESSAVG      GPRESSAVG

ENERGY:     170        45.2617        80.7502         0.0000         0.0000         -24957.7005      1074.2322         0.0000         0.0000         0.0000         -23757.4565         0.0000    -23757.4565    -23757.4565         0.0000           5337.6583      5171.5457     15625.0000      5337.6583      5171.5457

LINE MINIMIZER BRACKET: DX 0.000973424 7.24419e-06 DU -26.4862 0.000347575 DUDX -54344.3 -191.932 213.858 
LINE MINIMIZER REDUCING GRADIENT FROM 32062.1 TO 32.0621
PRESSURE: 171 4720.98 -1759.83 -306.665 -1759.83 4338.97 -1086.03 -306.665 -1086.03 4659.55
GPRESSURE: 171 4464.7 -1697.17 -208.047 -1632.61 4202.33 -948.661 -415.51 -1042.88 4556.99
ENERGY:     171        34.7781        76.9299         0.0000         0.0000         -24995.0603      1076.9077         0.0000         0.0000         0.0000         -23806.4447         0.0000    -23806.4447    -23806.4447         0.0000           4573.1662      4408.0041     15625.0000      4573.1662      4408.0041

PRESSURE: 172 4208.86 -1845.62 -20.4583 -1845.62 4123.43 -1374.25 -20.4583 -1374.25 3936.83
GPRESSURE: 172 3958.57 -1732.7 123.353 -1704.19 3943.3 -1205.35 -162.939 -1290.51 3854.29
ENERGY:     172        36.1708        82.8934         0.0000         0.0000         -25027.1944      1102.1264         0.0000         0.0000         0.0000         -23806.0038         0.0000    -23806.0038    -23806.0038         0.0000           4089.7072      3918.7169     15625.0000      4089.7072      3918.7169

LINE MINIMIZER BRACKET: DX 0.00227668 0.00227668 DU -48.9882 0.440936 DUDX -32062.1 -10847.7 11458.6 
PRESSURE: 173 4434.39 -1796.79 -160.587 -1796.79 4187.32 -1232.85 -160.587 -1232.85 4271.43
GPRESSURE: 173 4181.42 -1709.46 -39.6776 -1663.24 4029.87 -1079.99 -286.185 -1169.88 4180.57
ENERGY:     173        33.9401        78.6505         0.0000         0.0000         -25011.4828      1086.3216         0.0000         0.0000         0.0000         -23812.5706         0.0000    -23812.5706    -23812.5706         0.0000           4297.7136      4130.6192     15625.0000      4297.7136      4130.6192

LINE MINIMIZER BRACKET: DX 0.00111837 0.00115831 DU -6.12589 6.56683 DUDX -10847.7 -76.0741 11458.6 
PRESSURE: 174 4408.43 -1801.09 -146.059 -1801.09 4176.5 -1247.46 -146.059 -1247.46 4234.68
GPRESSURE: 174 4155.77 -1711.21 -22.8475 -1666.81 4016.82 -1092.99 -273.372 -1182.42 4144.84
ENERGY:     174        34.0200        78.9626         0.0000         0.0000         -25013.1151      1087.6181         0.0000         0.0000         0.0000         -23812.5144         0.0000    -23812.5144    -23812.5144         0.0000           4273.2026      4105.8097     15625.0000      4273.2026      4105.8097

LINE MINIMIZER BRACKET: DX 0.00111837 0.000115831 DU -6.12589 0.0561737 DUDX -10847.7 -76.0741 1058.65 
PRESSURE: 175 4431.74 -1797.21 -159.131 -1797.21 4186.2 -1234.32 -159.131 -1234.32 4267.74
GPRESSURE: 175 4178.8 -1709.63 -37.9921 -1663.59 4028.53 -1081.3 -284.902 -1171.14 4176.98
ENERGY:     175        33.9467        78.6806         0.0000         0.0000         -25011.6466      1086.4485         0.0000         0.0000         0.0000         -23812.5709         0.0000    -23812.5709    -23812.5709         0.0000           4295.2264      4128.1028     15625.0000      4295.2264      4128.1028

LINE MINIMIZER BRACKET: DX 1.15831e-05 0.000104248 DU -0.000280622 0.0564543 DUDX -76.0741 37.2109 1058.65 
LINE MINIMIZER REDUCING GRADIENT FROM 42606.1 TO 42.6061
PRESSURE: 176 3242.15 -1366.33 -64.0485 -1366.33 3797.56 -301.021 -64.0485 -301.021 3873.99
GPRESSURE: 176 3007.56 -1242.99 75.7712 -1230.75 3596.81 -129.726 -213.313 -227.767 3800.43
ENERGY:     176        37.7815        80.1880         0.0000         0.0000         -25039.0983      1100.4287         0.0000         0.0000         0.0000         -23820.7001         0.0000    -23820.7001    -23820.7001         0.0000           3637.9010      3468.2670     15625.0000      3637.9010      3468.2670

PRESSURE: 177 1939.62 -877.732 52.0238 -877.732 3273.9 557.459 52.0238 557.459 3333.06
GPRESSURE: 177 1721.21 -719.557 213.175 -738.066 3029.48 744.139 -114.9 639.64 3260.24
ENERGY:     177       117.5467       105.4270         0.0000         0.0000         -25061.6708      1129.3732         0.0000         0.0000         0.0000         -23709.3239         0.0000    -23709.3239    -23709.3239         0.0000           2848.8589      2670.3085     15625.0000      2848.8589      2670.3085

LINE MINIMIZER BRACKET: DX 0.00158676 0.00158676 DU -8.12922 111.376 DUDX -42606.1 32408.3 108058 
PRESSURE: 178 3769.64 -1559.9 -107.621 -1559.9 3983.37 -696.281 -107.621 -696.281 4065.21
GPRESSURE: 178 3527.26 -1451.86 23.926 -1425.4 3801.65 -532.736 -247.314 -627.261 3985.75
ENERGY:     178        26.8029        76.6085         0.0000         0.0000         -25027.8138      1092.6384         0.0000         0.0000         0.0000         -23831.7639         0.0000    -23831.7639    -23831.7639         0.0000           3939.4072      3771.5528     15625.0000      3939.4072      3771.5528

LINE MINIMIZER BRACKET: DX 0.000901679 0.000685081 DU -19.1931 11.0639 DUDX -42606.1 -37.8132 32408.3 
LINE MINIMIZER REDUCING GRADIENT FROM 35939.2 TO 35.9392
PRESSURE: 179 3537.9 -1640.13 56.6502 -1640.13 3734.76 -1030.13 56.6502 -1030.13 3976.48
GPRESSURE: 179 3304.55 -1508.29 185.007 -1510.63 3529.06 -871.487 -90.3774 -963.236 3895.49
ENERGY:     179        24.5474        74.3362         0.0000         0.0000         -25056.3297      1084.5907         0.0000         0.0000         0.0000         -23872.8555         0.0000    -23872.8555    -23872.8555         0.0000           3749.7116      3576.3655     15625.0000      3749.7116      3576.3655

PRESSURE: 180 3492.92 -1730.95 213.631 -1730.95 3691.62 -1384.93 213.631 -1384.93 4078.13
GPRESSURE: 180 3275.07 -1570.5 338.132 -1603.2 3469.33 -1222.97 72.4522 -1312.77 3985.85
ETITLE:      TS           BOND          ANGLE          DIHED          IMPRP               ELECT            VDW       BOUNDARY           MISC        KINETIC               TOTAL           TEMP      POTENTIAL         TOTAL3        TEMPAVG            PRESSURE      GPRESSURE         VOLUME       PRESSAVG      GPRESSAVG

ENERGY:     180        31.5938        77.9263         0.0000         0.0000         -25082.6354      1092.5809         0.0000         0.0000         0.0000         -23880.5344         0.0000    -23880.5344    -23880.5344         0.0000           3754.2245      3576.7488     15625.0000      3754.2245      3576.7488

PRESSURE: 181 3637.88 -1815.97 372.751 -1815.97 3849.79 -1775.44 372.751 -1775.44 4437.01
GPRESSURE: 181 3419.39 -1638.35 503.811 -1693.93 3601.96 -1622.71 240.737 -1706.06 4303.71
ENERGY:     181        48.1360        87.1070         0.0000         0.0000         -25106.6581      1117.8217         0.0000         0.0000         0.0000         -23853.5934         0.0000    -23853.5934    -23853.5934         0.0000           3974.8931      3775.0185     15625.0000      3974.8931      3775.0185

LINE MINIMIZER BRACKET: DX 0.00160586 0.00160586 DU -7.67894 26.941 DUDX -15250.2 5757.56 27911.6 
PRESSURE: 182 3486.82 -1706.1 171.26 -1706.1 3683.8 -1285.4 171.26 -1285.4 4028.27
GPRESSURE: 182 3267.92 -1551.03 295.481 -1576.88 3468.49 -1121.27 29.4589 -1212.37 3942.42
ENERGY:     182        28.7356        76.3787         0.0000         0.0000         -25075.6314      1088.7610         0.0000         0.0000         0.0000         -23881.7561         0.0000    -23881.7561    -23881.7561         0.0000           3732.9655      3559.6103     15625.0000      3732.9655      3559.6103

LINE MINIMIZER BRACKET: DX 0.00116723 0.000438634 DU -8.90067 1.22173 DUDX -15250.2 -66.3866 5757.56 
PRESSURE: 183 3486.8 -1708.58 175.499 -1708.58 3683.97 -1295.27 175.499 -1295.27 4032.49
GPRESSURE: 183 3268.01 -1552.96 299.745 -1579.51 3467.98 -1131.35 33.7319 -1222.32 3946.07
ENERGY:     183        28.9896        76.5145         0.0000         0.0000         -25076.3352      1089.0864         0.0000         0.0000         0.0000         -23881.7447         0.0000    -23881.7447    -23881.7447         0.0000           3734.4178      3560.6871     15625.0000      3734.4178      3560.6871

LINE MINIMIZER BRACKET: DX 0.00116723 4.38634e-05 DU -8.90067 0.0114295 DUDX -15250.2 -66.3866 511.735 
PRESSURE: 184 3486.82 -1706.35 171.693 -1706.35 3683.8 -1286.4 171.693 -1286.4 4028.69
GPRESSURE: 184 3267.92 -1551.23 295.916 -1577.14 3468.43 -1122.29 29.8945 -1213.38 3942.78
ENERGY:     184        28.7610        76.3923         0.0000         0.0000         -25075.7030      1088.7935         0.0000         0.0000         0.0000         -23881.7562         0.0000    -23881.7562    -23881.7562         0.0000           3733.1035      3559.7104     15625.0000      3733.1035      3559.7104

LINE MINIMIZER BRACKET: DX 4.4531e-06 3.94103e-05 DU -6.32214e-05 0.0114927 DUDX -66.3866 -7.73082 511.735 
LINE MINIMIZER REDUCING GRADIENT FROM 33956.9 TO 33.9569
PRESSURE: 185 4356.48 -1865.43 257.039 -1865.43 4037.21 -1777.85 257.039 -1777.85 4681.47
GPRESSURE: 185 4142.64 -1697.77 359.319 -1752.38 3797.53 -1636.99 105.926 -1720.61 4574.94
ENERGY:     185        33.5706        72.3132         0.0000         0.0000         -25105.1967      1089.2875         0.0000         0.0000         0.0000         -23910.0254         0.0000    -23910.0254    -23910.0254         0.0000           4358.3862      4171.7013     15625.0000      4358.3862      4171.7013

PRESSURE: 186 5329.98 -2035.92 380.013 -2035.92 4482.47 -2236.23 380.013 -2236.23 5427.24
GPRESSURE: 186 5114.78 -1859.48 459.767 -1941.55 4218 -2120.25 219.643 -2197.32 5286.85
ENERGY:     186        58.5552        75.0152         0.0000         0.0000         -25132.5850      1102.1825         0.0000         0.0000         0.0000         -23896.8322         0.0000    -23896.8322    -23896.8322         0.0000           5079.8961      4873.2087     15625.0000      5079.8961      4873.2087

LINE MINIMIZER BRACKET: DX 0.00142644 0.00142644 DU -28.2692 13.1932 DUDX -33956.9 -5525.44 24272.3 
PRESSURE: 187 4528.64 -1895.67 276.432 -1895.67 4113.19 -1866.19 276.432 -1866.19 4812.08
GPRESSURE: 187 4315.15 -1726.02 374.637 -1785.87 3868.95 -1729.86 123.666 -1812.18 4700.4
ENERGY:     187        36.7221        72.2978         0.0000         0.0000         -25110.4654      1090.6848         0.0000         0.0000         0.0000         -23910.7607         0.0000    -23910.7607    -23910.7607         0.0000           4484.6367      4294.8313     15625.0000      4484.6367      4294.8313

LINE MINIMIZER BRACKET: DX 0.000266734 0.00115971 DU -0.735274 13.9285 DUDX -5525.44 -86.3685 24272.3 
PRESSURE: 188 4604.67 -1908.99 285.295 -1908.99 4147.07 -1904.21 285.295 -1904.21 4870
GPRESSURE: 188 4391.25 -1738.53 381.694 -1800.64 3900.84 -1769.87 131.804 -1851.63 4755.92
ENERGY:     188        38.3116        72.3653         0.0000         0.0000         -25112.7402      1091.4305         0.0000         0.0000         0.0000         -23910.6328         0.0000    -23910.6328    -23910.6328         0.0000           4540.5825      4349.3383     15625.0000      4540.5825      4349.3383

LINE MINIMIZER BRACKET: DX 0.000266734 0.000115971 DU -0.735274 0.127822 DUDX -5525.44 -86.3685 2295.5 
PRESSURE: 189 4536.2 -1896.99 277.299 -1896.99 4116.54 -1870 277.299 -1870 4817.84
GPRESSURE: 189 4322.72 -1727.26 375.324 -1787.34 3872.1 -1733.86 124.459 -1816.12 4705.92
ENERGY:     189        36.8751        72.3025         0.0000         0.0000         -25110.6936      1090.7556         0.0000         0.0000         0.0000         -23910.7604         0.0000    -23910.7604    -23910.7604         0.0000           4490.1940      4300.2473     15625.0000      4490.1940      4300.2473

LINE MINIMIZER BRACKET: DX 0.000266734 1.15971e-05 DU -0.735274 0.000221322 DUDX -5525.44 -86.3685 151.356 
LINE MINIMIZER REDUCING GRADIENT FROM 57003.1 TO 57.0031
PRESSURE: 190 5089.88 -2004.09 417.337 -2004.09 4532.63 -1644.25 417.337 -1644.25 5478.37
GPRESSURE: 190 4887.3 -1845.15 461 -1917.11 4272.19 -1556.59 255.792 -1603.53 5327
ETITLE:      TS           BOND          ANGLE          DIHED          IMPRP               ELECT            VDW       BOUNDARY           MISC        KINETIC               TOTAL           TEMP      POTENTIAL         TOTAL3        TEMPAVG            PRESSURE      GPRESSURE         VOLUME       PRESSAVG      GPRESSAVG

ENERGY:     190        35.0608        72.8771         0.0000         0.0000         -25152.7520      1101.8348         0.0000         0.0000         0.0000         -23942.9793         0.0000    -23942.9793    -23942.9793         0.0000           5033.6290      4828.8281     15625.0000      5033.6290      4828.8281

PRESSURE: 191 5890.3 -2170.9 635.395 -2170.9 5030.36 -1390.27 635.395 -1390.27 6263.25
GPRESSURE: 191 5688.72 -2025.54 624.914 -2108.11 4750.68 -1341.26 456.399 -1370.04 6063.03
ENERGY:     191        51.0051        79.7775         0.0000         0.0000         -25192.4756      1127.7394         0.0000         0.0000         0.0000         -23933.9536         0.0000    -23933.9536    -23933.9536         0.0000           5727.9717      5500.8090     15625.0000      5727.9717      5500.8090

LINE MINIMIZER BRACKET: DX 0.000906635 0.000906635 DU -32.2189 9.02571 DUDX -57003.1 -13556.3 34405.6 
PRESSURE: 192 5288.91 -2044.5 470.038 -2044.5 4666.68 -1574.17 470.038 -1574.17 5688.03
GPRESSURE: 192 5088.08 -1888.94 499.449 -1963.99 4400.84 -1497.19 304.942 -1538.75 5524.63
ENERGY:     192        37.8484        74.2147         0.0000         0.0000         -25164.4310      1107.5786         0.0000         0.0000         0.0000         -23944.7893         0.0000    -23944.7893    -23944.7893         0.0000           5214.5380      5004.5147     15625.0000      5214.5380      5004.5147

LINE MINIMIZER BRACKET: DX 0.000261375 0.00064526 DU -1.80997 10.8357 DUDX -13556.3 -325.396 34405.6 
PRESSURE: 193 5341.54 -2055.29 484.041 -2055.29 4700.89 -1556.43 484.041 -1556.43 5741.63
GPRESSURE: 193 5140.99 -1900.62 509.783 -1976.43 4433.71 -1482.13 317.913 -1522.4 5575.03
ENERGY:     193        38.7630        74.6261         0.0000         0.0000         -25167.2862      1109.1963         0.0000         0.0000         0.0000         -23944.7008         0.0000    -23944.7008    -23944.7008         0.0000           5261.3557      5049.9110     15625.0000      5261.3557      5049.9110

LINE MINIMIZER BRACKET: DX 0.000261375 6.4526e-05 DU -1.80997 0.0884581 DUDX -13556.3 -325.396 3006.15 
PRESSURE: 194 5294.13 -2045.58 471.403 -2045.58 4670.09 -1572.41 471.403 -1572.41 5693.37
GPRESSURE: 194 5093.33 -1890.1 500.449 -1965.23 4404.11 -1495.69 306.206 -1537.12 5529.65
ENERGY:     194        37.9359        74.2544         0.0000         0.0000         -25164.7165      1107.7367         0.0000         0.0000         0.0000         -23944.7896         0.0000    -23944.7896    -23944.7896         0.0000           5219.1945      5009.0313     15625.0000      5219.1945      5009.0313

LINE MINIMIZER BRACKET: DX 6.4526e-06 5.80734e-05 DU -0.000278632 0.0887367 DUDX -325.396 6.47354 3006.15 
LINE MINIMIZER REDUCING GRADIENT FROM 33608.6 TO 33.6086
PRESSURE: 195 4923.95 -2143.2 428.414 -2143.2 4479.36 -1450.46 428.414 -1450.46 5114.15
GPRESSURE: 195 4734.94 -1998.81 378.359 -2101.69 4212.82 -1427.43 238.99 -1431.75 4911.73
ENERGY:     195        31.7677        73.6582         0.0000         0.0000         -25209.5735      1119.4295         0.0000         0.0000         0.0000         -23984.7182         0.0000    -23984.7182    -23984.7182         0.0000           4839.1511      4619.8282     15625.0000      4839.1511      4619.8282

PRESSURE: 196 4950.54 -2352.83 438.476 -2352.83 4475.21 -1355.92 438.476 -1355.92 4775.99
GPRESSURE: 196 4763.97 -2221.73 295.746 -2354.45 4209.59 -1390.86 207.074 -1360.16 4507.99
ENERGY:     196        37.5619        79.8434         0.0000         0.0000         -25250.6569      1152.9137         0.0000         0.0000         0.0000         -23980.3379         0.0000    -23980.3379    -23980.3379         0.0000           4733.9147      4493.8500     15625.0000      4733.9147      4493.8500

LINE MINIMIZER BRACKET: DX 0.00181774 0.00181774 DU -39.9286 4.38027 DUDX -33608.6 -10109 15310.9 
PRESSURE: 197 4880.79 -2212.23 425.063 -2212.23 4453.9 -1409.6 425.063 -1409.6 4947.17
GPRESSURE: 197 4694.17 -2072.69 339.597 -2187.43 4187.43 -1409.23 221.283 -1399.21 4722.09
ENERGY:     197        32.6493        75.3312         0.0000         0.0000         -25226.6131      1130.1579         0.0000         0.0000         0.0000         -23988.4747         0.0000    -23988.4747    -23988.4747         0.0000           4760.6200      4534.5630     15625.0000      4760.6200      4534.5630

LINE MINIMIZER BRACKET: DX 0.00073392 0.00108382 DU -3.75652 8.13679 DUDX -10109 -153.669 15310.9 
PRESSURE: 198 4880.31 -2224.04 425.334 -2224.04 4452.74 -1403.86 425.334 -1403.86 4926.01
GPRESSURE: 198 4693.89 -2085.25 334.427 -2201.77 4186.31 -1406.9 219.159 -1394.8 4697.17
ENERGY:     198        32.9459        75.6725         0.0000         0.0000         -25229.0786      1132.0531         0.0000         0.0000         0.0000         -23988.4071         0.0000    -23988.4071    -23988.4071         0.0000           4753.0188      4525.7918     15625.0000      4753.0188      4525.7918

LINE MINIMIZER BRACKET: DX 0.00073392 0.000108382 DU -3.75652 0.0676347 DUDX -10109 -153.669 1348.59 
PRESSURE: 199 4880.66 -2213.38 425.081 -2213.38 4453.76 -1409.02 425.081 -1409.02 4945.02
GPRESSURE: 199 4694.06 -2073.91 339.073 -2188.83 4187.29 -1408.98 221.063 -1398.76 4719.57
ENERGY:     199        32.6770        75.3642         0.0000         0.0000         -25226.8602      1130.3438         0.0000         0.0000         0.0000         -23988.4753         0.0000    -23988.4753    -23988.4753         0.0000           4759.8119      4533.6401     15625.0000      4759.8119      4533.6401

LDB: ============= START OF LOAD BALANCING ============== 7.63074
LDB: Largest compute 457 load 0.004031 is 10.9% of average load 0.036985
LDB: Average compute 0.001016 is 2.7% of average load 0.036985
LDB: TIME 7.63095 LOAD: AVG 0.0369852 MAX 0.0392664  PROXIES: TOTAL 39 MAXPE 3 MAXPATCH 5 None MEM: 1133.09 MB
LDB: TIME 7.63102 LOAD: AVG 0.0369852 MAX 0.0392664  PROXIES: TOTAL 67 MAXPE 7 MAXPATCH 10 RefineTorusLB MEM: 1133.09 MB
LDB: TIME 7.63105 LOAD: AVG 0.0369852 MAX 0.0385161  PROXIES: TOTAL 67 MAXPE 7 MAXPATCH 10 RefineTorusLB MEM: 1133.09 MB
LDB: ============== END OF LOAD BALANCING =============== 7.63112
Info: useSync: 0 useProxySync: 0
LDB: =============== DONE WITH MIGRATION ================ 7.63129
LINE MINIMIZER BRACKET: DX 1.08382e-05 9.75434e-05 DU -0.00054123 0.0681759 DUDX -153.669 -3.84101 1348.59 
LINE MINIMIZER REDUCING GRADIENT FROM 45006.5 TO 45.0065
PRESSURE: 200 4643.71 -1491.08 -259.401 -1491.08 4061.68 -277.437 -259.401 -277.437 5690.17
GPRESSURE: 200 4513.84 -1430.37 -414.728 -1514.74 3798.77 -309.795 -451.87 -304.329 5439.86
Info: Benchmark time: 16 CPUs 0.000909367 s/step 0.00526254 days/ns 1133.09 MB memory
ETITLE:      TS           BOND          ANGLE          DIHED          IMPRP               ELECT            VDW       BOUNDARY           MISC        KINETIC               TOTAL           TEMP      POTENTIAL         TOTAL3        TEMPAVG            PRESSURE      GPRESSURE         VOLUME       PRESSAVG      GPRESSAVG

ENERGY:     200        40.9071        73.8971         0.0000         0.0000         -25275.8825      1154.1185         0.0000         0.0000         0.0000         -24006.9598         0.0000    -24006.9598    -24006.9598         0.0000           4798.5196      4584.1585     15625.0000      4798.5196      4584.1585

PRESSURE: 201 4380.72 -855.622 -1114.56 -855.622 3910.06 1022.4 -1114.56 1022.4 6550.91
GPRESSURE: 201 4292.77 -813.636 -1337.37 -919.48 3671.24 971.211 -1301.96 975.049 6259.78
ENERGY:     201       111.2543        90.4667         0.0000         0.0000         -25316.4181      1204.3178         0.0000         0.0000         0.0000         -23910.3793         0.0000    -23910.3793    -23910.3793         0.0000           4947.2337      4741.2619     15625.0000      4947.2337      4741.2619

LINE MINIMIZER BRACKET: DX 0.00164358 0.00164358 DU -18.4845 96.5805 DUDX -45006.5 22988.6 95466.4 
PRESSURE: 202 4732.34 -1728.61 -12.6219 -1728.61 4172.65 -669.427 -12.6219 -669.427 5432.94
GPRESSURE: 202 4588.45 -1662.72 -145.692 -1737.92 3899.3 -694.93 -208.109 -689.167 5194.85
ENERGY:     202        31.2223        72.3682         0.0000         0.0000         -25260.2572      1143.5152         0.0000         0.0000         0.0000         -24013.1515         0.0000    -24013.1515    -24013.1515         0.0000           4779.3112      4560.8656     15625.0000      4779.3112      4560.8656

LINE MINIMIZER BRACKET: DX 0.00109176 0.000551827 DU -24.6762 6.19168 DUDX -45006.5 -249.378 22988.6 
PRESSURE: 203 4723.75 -1704.54 -36.5031 -1704.54 4160.54 -630.898 -36.5031 -630.898 5458.26
GPRESSURE: 203 4581.29 -1639.17 -171.758 -1715.31 3888.24 -657.105 -231.664 -651.32 5218.99
ENERGY:     203        31.8757        72.4294         0.0000         0.0000         -25261.8556      1144.4505         0.0000         0.0000         0.0000         -24013.0999         0.0000    -24013.0999    -24013.0999         0.0000           4780.8519      4562.8420     15625.0000      4780.8519      4562.8420

LINE MINIMIZER BRACKET: DX 0.00109176 5.51827e-05 DU -24.6762 0.051514 DUDX -45006.5 -249.378 2051.09 
PRESSURE: 204 4731.46 -1726.07 -15.1341 -1726.07 4171.4 -665.387 -15.1341 -665.387 5435.62
GPRESSURE: 204 4587.71 -1660.23 -148.435 -1735.53 3898.16 -690.965 -210.586 -685.2 5197.4
ENERGY:     204        31.2879        72.3737         0.0000         0.0000         -25260.4254      1143.6125         0.0000         0.0000         0.0000         -24013.1513         0.0000    -24013.1513    -24013.1513         0.0000           4779.4912      4561.0919     15625.0000      4779.4912      4561.0919

LINE MINIMIZER BRACKET: DX 0.00109176 5.81682e-06 DU -24.6762 0.000154656 DUDX -45006.5 -249.378 -7.09342 
PRESSURE: 205 4732.35 -1728.61 -12.6217 -1728.61 4172.65 -669.427 -12.6217 -669.427 5432.94
GPRESSURE: 205 4588.45 -1662.72 -145.692 -1737.92 3899.3 -694.93 -208.109 -689.167 5194.85
ENERGY:     205        31.2223        72.3682         0.0000         0.0000         -25260.2572      1143.5152         0.0000         0.0000         0.0000         -24013.1514         0.0000    -24013.1514    -24013.1514         0.0000           4779.3112      4560.8657     15625.0000      4779.3112      4560.8657

LINE MINIMIZER REDUCING GRADIENT FROM 48153.9 TO 48.1539
PRESSURE: 206 4710.85 -1883.59 -156.967 -1883.59 4745.41 -582.786 -156.967 -582.786 5429.6
GPRESSURE: 206 4602.41 -1827.7 -315.898 -1917.82 4507.73 -606.96 -329.895 -620.062 5173.16
ENERGY:     206        31.0463        77.8683         0.0000         0.0000         -25298.3616      1135.9204         0.0000         0.0000         0.0000         -24053.5265         0.0000    -24053.5265    -24053.5265         0.0000           4961.9523      4761.1012     15625.0000      4961.9523      4761.1012

PRESSURE: 207 4977.02 -2064.86 -295.351 -2064.86 5442.17 -465.447 -295.351 -465.447 5627.78
GPRESSURE: 207 4896.51 -2020.64 -491.179 -2121.61 5222.31 -488.458 -461.553 -523.71 5335.25
ENERGY:     207        43.8412        89.3775         0.0000         0.0000         -25330.6064      1146.9189         0.0000         0.0000         0.0000         -24050.4687         0.0000    -24050.4687    -24050.4687         0.0000           5348.9883      5151.3564     15625.0000      5348.9883      5151.3564

LINE MINIMIZER BRACKET: DX 0.0012941 0.0012941 DU -40.3751 3.05782 DUDX -48153.9 -14399.6 19244.9 
PRESSURE: 208 4790.97 -1956.86 -215.732 -1956.86 5029.37 -536.4 -215.732 -536.4 5489.67
GPRESSURE: 208 4694.83 -1905.88 -389.82 -2001.27 4801.79 -559.922 -384.608 -582.034 5219.7
ENERGY:     208        34.9508        82.0843         0.0000         0.0000         -25312.9313      1138.3756         0.0000         0.0000         0.0000         -24057.5206         0.0000    -24057.5206    -24057.5206         0.0000           5103.3356      4905.4367     15625.0000      5103.3356      4905.4367

LINE MINIMIZER BRACKET: DX 0.000555838 0.000738258 DU -3.99405 7.05187 DUDX -14399.6 -26.2025 19244.9 
LINE MINIMIZER REDUCING GRADIENT FROM 34135.1 TO 34.1351
PRESSURE: 209 5548.31 -1811.45 -53.4748 -1811.45 5745.06 -1018.24 -53.4748 -1018.24 5513.42
GPRESSURE: 209 5477.11 -1762.03 -226.719 -1858.78 5530.15 -1029.54 -220.392 -1097.1 5224.44
ENERGY:     209        44.0319        78.9329         0.0000         0.0000         -25342.9984      1141.6879         0.0000         0.0000         0.0000         -24078.3457         0.0000    -24078.3457    -24078.3457         0.0000           5602.2637      5410.5649     15625.0000      5602.2637      5410.5649

PRESSURE: 210 6418.96 -1704.94 -18.9455 -1704.94 6485.55 -1367.9 -18.9455 -1367.9 5589.89
GPRESSURE: 210 6347.54 -1662.55 -178.204 -1774.58 6231.16 -1351.54 -182.233 -1486.44 5282.31
ETITLE:      TS           BOND          ANGLE          DIHED          IMPRP               ELECT            VDW       BOUNDARY           MISC        KINETIC               TOTAL           TEMP      POTENTIAL         TOTAL3        TEMPAVG            PRESSURE      GPRESSURE         VOLUME       PRESSAVG      GPRESSAVG

ENERGY:     210        90.0291        93.0476         0.0000         0.0000         -25368.6099      1163.6808         0.0000         0.0000         0.0000         -24021.8524         0.0000    -24021.8524    -24021.8524         0.0000           6164.7996      5953.6706     15625.0000      6164.7996      5953.6706

LINE MINIMIZER BRACKET: DX 0.00172508 0.00172508 DU -20.8252 56.4933 DUDX -34135.1 10102.5 55751.7 
PRESSURE: 211 5370.44 -1843.71 -80.2356 -1843.71 5581.73 -919.417 -80.2356 -919.417 5504.79
GPRESSURE: 211 5274.08 -1803.78 -242.338 -1925.8 5345.48 -913.458 -254.519 -990.053 5230.66
ENERGY:     211        38.6556        78.1365         0.0000         0.0000         -25336.5030      1139.4236         0.0000         0.0000         0.0000         -24080.2874         0.0000    -24080.2874    -24080.2874         0.0000           5485.6543      5283.4086     15625.0000      5485.6543      5283.4086

LINE MINIMIZER BRACKET: DX 0.00133211 0.000392964 DU -22.7668 1.94163 DUDX -34135.1 -62.8335 10102.5 
PRESSURE: 212 5388.03 -1840.43 -77.2349 -1840.43 5598.03 -929.606 -77.2349 -929.606 5505.49
GPRESSURE: 212 5292.14 -1800.6 -239.359 -1922.55 5361.88 -923.398 -251.432 -1001.03 5230.86
ENERGY:     212        39.1064        78.1758         0.0000         0.0000         -25337.1611      1139.6082         0.0000         0.0000         0.0000         -24080.2707         0.0000    -24080.2707    -24080.2707         0.0000           5497.1837      5294.9615     15625.0000      5497.1837      5294.9615

LINE MINIMIZER BRACKET: DX 0.00133211 3.92964e-05 DU -22.7668 0.0166711 DUDX -34135.1 -62.8335 949.027 
PRESSURE: 213 5372.18 -1843.39 -79.9314 -1843.39 5583.36 -920.439 -79.9314 -920.439 5504.85
GPRESSURE: 213 5275.86 -1803.47 -242.036 -1925.48 5347.12 -914.454 -254.206 -991.154 5230.67
ENERGY:     213        38.6998        78.1400         0.0000         0.0000         -25336.5693      1139.4417         0.0000         0.0000         0.0000         -24080.2878         0.0000    -24080.2878    -24080.2878         0.0000           5486.7964      5284.5531     15625.0000      5486.7964      5284.5531

LINE MINIMIZER BRACKET: DX 3.92964e-06 3.53668e-05 DU -0.000435151 0.0171063 DUDX -62.8335 38.3135 949.027 
PRESSURE: 214 5371.96 -1843.43 -79.9679 -1843.43 5583.15 -920.306 -79.9679 -920.306 5504.84
GPRESSURE: 214 5275.63 -1803.51 -242.072 -1925.52 5346.91 -914.326 -254.244 -991.011 5230.67
ENERGY:     214        38.6941        78.1396         0.0000         0.0000         -25336.5608      1139.4393         0.0000         0.0000         0.0000         -24080.2878         0.0000    -24080.2878    -24080.2878         0.0000           5486.6498      5284.4062     15625.0000      5486.6498      5284.4062

LINE MINIMIZER BRACKET: DX 5.05063e-07 3.53668e-05 DU -1.70748e-05 0.0171063 DUDX 25.3111 38.3135 949.027 
PRESSURE: 215 5372.18 -1843.39 -79.9314 -1843.39 5583.36 -920.439 -79.9314 -920.439 5504.85
GPRESSURE: 215 5275.86 -1803.47 -242.036 -1925.48 5347.12 -914.454 -254.206 -991.154 5230.67
ENERGY:     215        38.6998        78.1400         0.0000         0.0000         -25336.5693      1139.4417         0.0000         0.0000         0.0000         -24080.2878         0.0000    -24080.2878    -24080.2878         0.0000           5486.7964      5284.5531     15625.0000      5486.7964      5284.5531

LINE MINIMIZER REDUCING GRADIENT FROM 46472.5 TO 46.4725
PRESSURE: 216 5947.55 -1598.14 18.325 -1598.14 5834.03 -955.4 18.325 -955.4 5706.73
GPRESSURE: 216 5870.88 -1573.98 -123.985 -1656.11 5596.07 -935.271 -129.938 -1067.4 5414.47
ENERGY:     216        37.0325        76.0570         0.0000         0.0000         -25378.8006      1152.9845         0.0000         0.0000         0.0000         -24112.7267         0.0000    -24112.7267    -24112.7267         0.0000           5829.4395      5627.1398     15625.0000      5829.4395      5627.1398

PRESSURE: 217 6974.99 -1551.8 -8.17844 -1551.8 6319.22 -849.174 -8.17844 -849.174 6095.34
GPRESSURE: 217 6901.49 -1519.38 -118.06 -1553.04 6026.91 -829.746 -111.21 -1019.76 5769.56
ENERGY:     217        52.7438        84.0633         0.0000         0.0000         -25417.2518      1192.7221         0.0000         0.0000         0.0000         -24087.7226         0.0000    -24087.7226    -24087.7226         0.0000           6463.1834      6232.6512     15625.0000      6463.1834      6232.6512

LINE MINIMIZER BRACKET: DX 0.00126553 0.00126553 DU -32.4389 25.0041 DUDX -46472.5 -4153.55 45269.9 
PRESSURE: 218 6025.94 -1582.41 23.0725 -1582.41 5869.57 -952.775 23.0725 -952.775 5735.64
GPRESSURE: 218 5950.79 -1558.9 -116.781 -1636.99 5629.19 -932.109 -122.02 -1069.29 5440.93
ENERGY:     218        37.8212        76.4021         0.0000         0.0000         -25382.8021      1155.6298         0.0000         0.0000         0.0000         -24112.9490         0.0000    -24112.9490    -24112.9490         0.0000           5877.0498      5673.6367     15625.0000      5877.0498      5673.6367

LINE MINIMIZER BRACKET: DX 0.000126553 0.00113897 DU -0.222338 25.2264 DUDX -4153.55 333.041 45269.9 
PRESSURE: 219 6017.94 -1583.92 22.6626 -1583.92 5865.92 -953.142 22.6626 -953.142 5732.65
GPRESSURE: 219 5942.65 -1560.34 -117.432 -1638.88 5625.81 -932.571 -122.775 -1069.18 5438.18
ENERGY:     219        37.7345        76.3630         0.0000         0.0000         -25382.4016      1155.3534         0.0000         0.0000         0.0000         -24112.9507         0.0000    -24112.9507    -24112.9507         0.0000           5872.1705      5668.8804     15625.0000      5872.1705      5668.8804

LINE MINIMIZER BRACKET: DX 0.000113897 1.26553e-05 DU -0.223989 0.00165055 DUDX -4153.55 -121.126 333.041 
PRESSURE: 220 6019.85 -1583.55 22.757 -1583.55 5866.79 -953.053 22.757 -953.053 5733.37
GPRESSURE: 220 5944.59 -1559.99 -117.28 -1638.42 5626.61 -932.46 -122.598 -1069.21 5438.84
ETITLE:      TS           BOND          ANGLE          DIHED          IMPRP               ELECT            VDW       BOUNDARY           MISC        KINETIC               TOTAL           TEMP      POTENTIAL         TOTAL3        TEMPAVG            PRESSURE      GPRESSURE         VOLUME       PRESSAVG      GPRESSAVG

ENERGY:     220        37.7552        76.3724         0.0000         0.0000         -25382.4982      1155.4197         0.0000         0.0000         0.0000         -24112.9510         0.0000    -24112.9510    -24112.9510         0.0000           5873.3359      5670.0160     15625.0000      5873.3359      5670.0160

LINE MINIMIZER BRACKET: DX 3.04687e-06 9.6084e-06 DU -0.000315776 0.00196633 DUDX -121.126 -11.8427 333.041 
LINE MINIMIZER REDUCING GRADIENT FROM 29615.1 TO 29.6151
PRESSURE: 221 6190.66 -2181.41 -196.846 -2181.41 6005.29 -1244.79 -196.846 -1244.79 4866.79
GPRESSURE: 221 6111.97 -2172.41 -288.613 -2185.81 5734.25 -1230.81 -285.756 -1403.6 4546.56
ENERGY:     221        36.5303        78.6095         0.0000         0.0000         -25436.6900      1183.0017         0.0000         0.0000         0.0000         -24138.5485         0.0000    -24138.5485    -24138.5485         0.0000           5687.5826      5464.2618     15625.0000      5687.5826      5464.2618

PRESSURE: 222 6972.48 -2927.71 -576.415 -2927.71 6450.48 -1375.83 -576.415 -1375.83 4205.3
GPRESSURE: 222 6872.35 -2899.63 -605.986 -2840.42 6083.13 -1397.89 -582.167 -1608.42 3828.75
ENERGY:     222        63.5023        93.9906         0.0000         0.0000         -25483.3668      1244.9766         0.0000         0.0000         0.0000         -24080.8973         0.0000    -24080.8973    -24080.8973         0.0000           5876.0864      5594.7425     15625.0000      5876.0864      5594.7425

LINE MINIMIZER BRACKET: DX 0.00214546 0.00214546 DU -25.5976 57.6512 DUDX -29615.1 6457.22 48554.6 
PRESSURE: 223 6125.43 -2070.14 -149.473 -2070.14 5963.81 -1203.32 -149.473 -1203.32 5005.72
GPRESSURE: 223 6047.97 -2059.97 -250.15 -2086.04 5701.45 -1188.07 -250.322 -1352.84 4691.72
ENERGY:     223        34.7529        77.2617         0.0000         0.0000         -25427.6767      1175.9616         0.0000         0.0000         0.0000         -24139.7006         0.0000    -24139.7006    -24139.7006         0.0000           5698.3213      5480.3814     15625.0000      5698.3213      5480.3814

LINE MINIMIZER BRACKET: DX 0.00176876 0.000376699 DU -26.7496 1.15205 DUDX -29615.1 -240.287 6457.22 
PRESSURE: 224 6131.25 -2081.13 -153.965 -2081.13 5967.58 -1207.73 -153.965 -1207.73 4991.52
GPRESSURE: 224 6053.68 -2071.1 -253.758 -2095.98 5704.41 -1192.7 -253.712 -1358.11 4676.93
ENERGY:     224        34.8918        77.3782         0.0000         0.0000         -25428.5855      1176.6197         0.0000         0.0000         0.0000         -24139.6958         0.0000    -24139.6958    -24139.6958         0.0000           5696.7813      5478.3424     15625.0000      5696.7813      5478.3424

LINE MINIMIZER BRACKET: DX 0.00176876 3.76699e-05 DU -26.7496 0.00479779 DUDX -29615.1 -240.287 419.161 
PRESSURE: 225 6127.29 -2073.72 -150.938 -2073.72 5965.02 -1204.75 -150.938 -1204.75 5001.07
GPRESSURE: 225 6049.8 -2063.6 -251.327 -2089.28 5702.4 -1189.58 -251.428 -1354.56 4686.87
ENERGY:     225        34.7973        77.2993         0.0000         0.0000         -25427.9744      1176.1756         0.0000         0.0000         0.0000         -24139.7022         0.0000    -24139.7022    -24139.7022         0.0000           5697.7935      5479.6915     15625.0000      5697.7935      5479.6915

LINE MINIMIZER BRACKET: DX 1.231e-05 2.53599e-05 DU -0.00158392 0.0063817 DUDX -240.287 -24.9835 419.161 
LINE MINIMIZER REDUCING GRADIENT FROM 41820.6 TO 41.8206
PRESSURE: 226 7185.47 -1668.65 -111.532 -1668.65 5796.99 -1097.68 -111.532 -1097.68 5037.43
GPRESSURE: 226 7111.56 -1687.11 -175.798 -1662.57 5539.89 -1080.81 -167.078 -1240.66 4700.98
ENERGY:     226        33.9592        74.5388         0.0000         0.0000         -25478.7497      1212.7283         0.0000         0.0000         0.0000         -24157.5235         0.0000    -24157.5235    -24157.5235         0.0000           6006.6325      5784.1439     15625.0000      6006.6325      5784.1439

PRESSURE: 227 8850 -1397.06 -55.9579 -1397.06 5914.26 -981.143 -55.9579 -981.143 5212.8
GPRESSURE: 227 8786.84 -1447.05 -88.8211 -1373.65 5652.56 -967.409 -65.1876 -1121.89 4839.62
ENERGY:     227        68.2427        83.6098         0.0000         0.0000         -25523.0624      1281.6614         0.0000         0.0000         0.0000         -24089.5485         0.0000    -24089.5485    -24089.5485         0.0000           6659.0207      6426.3403     15625.0000      6659.0207      6426.3403

LINE MINIMIZER BRACKET: DX 0.00137957 0.00137957 DU -17.8213 67.975 DUDX -41820.6 16882.6 83411.8 
PRESSURE: 228 6838.04 -1776.96 -122.18 -1776.96 5822.17 -1129.63 -122.18 -1129.63 5014.38
GPRESSURE: 228 6762.29 -1787.01 -196.244 -1777.19 5564.32 -1113.83 -191.266 -1273.87 4685.64
ENERGY:     228        30.6505        74.1237         0.0000         0.0000         -25464.9897      1199.4931         0.0000         0.0000         0.0000         -24160.7224         0.0000    -24160.7224    -24160.7224         0.0000           5891.5299      5670.7478     15625.0000      5891.5299      5670.7478

LINE MINIMIZER BRACKET: DX 0.000988794 0.000390776 DU -21.0202 3.19888 DUDX -41820.6 -369.219 16882.6 
PRESSURE: 229 6870.88 -1765.88 -121.125 -1765.88 5818.71 -1126.49 -121.125 -1126.49 5016.13
GPRESSURE: 229 6795.28 -1776.75 -194.201 -1765.51 5560.96 -1110.66 -188.915 -1270.56 4686.66
ENERGY:     229        30.8549        74.1225         0.0000         0.0000         -25466.3881      1200.7071         0.0000         0.0000         0.0000         -24160.7035         0.0000    -24160.7035    -24160.7035         0.0000           5901.9065      5680.9690     15625.0000      5901.9065      5680.9690

LINE MINIMIZER BRACKET: DX 0.000988794 3.90776e-05 DU -21.0202 0.0188489 DUDX -41820.6 -369.219 1328.05 
PRESSURE: 230 6845.13 -1774.54 -121.955 -1774.54 5821.4 -1128.95 -121.955 -1128.95 5014.76
GPRESSURE: 230 6733.93 -1755.54 -131.06 -1789.21 5641.61 -1049.67 -129.354 -1228.82 4661.07
ETITLE:      TS           BOND          ANGLE          DIHED          IMPRP               ELECT            VDW       BOUNDARY           MISC        KINETIC               TOTAL           TEMP      POTENTIAL         TOTAL3        TEMPAVG            PRESSURE      GPRESSURE         VOLUME       PRESSAVG      GPRESSAVG

ENERGY:     230        30.6924        74.1226         0.0000         0.0000         -25465.2932      1199.7543         0.0000         0.0000         0.0000         -24160.7238         0.0000    -24160.7238    -24160.7238         0.0000           5893.7623      5678.8718     15625.0000      5893.7623      5678.8718

LINE MINIMIZER BRACKET: DX 8.47156e-06 3.0606e-05 DU -0.00142201 0.0202709 DUDX -369.219 -1.69669 1328.05 
LINE MINIMIZER REDUCING GRADIENT FROM 32609.1 TO 32.6091
PRESSURE: 231 7913.31 -1365.31 112.338 -1365.31 6033.08 -764.144 112.338 -764.144 5932.79
GPRESSURE: 231 7812.72 -1372.14 131.741 -1389.8 5899.54 -672.325 124.897 -831.407 5567.48
ENERGY:     231        33.7003        73.1808         0.0000         0.0000         -25513.4084      1215.9557         0.0000         0.0000         0.0000         -24190.5717         0.0000    -24190.5717    -24190.5717         0.0000           6626.3922      6426.5840     15625.0000      6626.3922      6426.5840

PRESSURE: 232 9580.13 -1031.83 350.271 -1031.83 6546.42 -278.792 350.271 -278.792 7053.11
GPRESSURE: 232 9483.91 -1051.58 400.699 -1055.02 6410.74 -201.537 387.799 -339.335 6652.56
ENERGY:     232        42.8177        79.8037         0.0000         0.0000         -25555.5386      1258.8856         0.0000         0.0000         0.0000         -24174.0315         0.0000    -24174.0315    -24174.0315         0.0000           7726.5512      7515.7393     15625.0000      7726.5512      7515.7393

LINE MINIMIZER BRACKET: DX 0.00162152 0.00162152 DU -29.8479 16.5402 DUDX -32609.1 -4287.19 25008.4 
PRESSURE: 233 8120.05 -1312.95 145.949 -1312.95 6089.79 -699.73 145.949 -699.73 6085.42
GPRESSURE: 233 8020.21 -1322.24 169.768 -1337.64 5958.77 -608.621 161.896 -764.205 5716.53
ENERGY:     233        34.6692        73.6835         0.0000         0.0000         -25520.0058      1220.5737         0.0000         0.0000         0.0000         -24191.0793         0.0000    -24191.0793    -24191.0793         0.0000           6765.0843      6565.1721     15625.0000      6765.0843      6565.1721

LINE MINIMIZER BRACKET: DX 0.000239921 0.0013816 DU -0.50757 17.0478 DUDX -4287.19 -87.0208 25008.4 
PRESSURE: 234 8245.03 -1283.3 165.462 -1283.3 6125.43 -661.341 165.462 -661.341 6175.36
GPRESSURE: 234 8145.63 -1293.86 191.937 -1307.94 5995.42 -570.708 183.528 -724.531 5804.16
ENERGY:     234        35.2875        74.0482         0.0000         0.0000         -25523.7573      1223.5003         0.0000         0.0000         0.0000         -24190.9212         0.0000    -24190.9212    -24190.9212         0.0000           6848.6060      6648.4024     15625.0000      6848.6060      6648.4024

LINE MINIMIZER BRACKET: DX 0.000239921 0.00013816 DU -0.50757 0.158047 DUDX -4287.19 -87.0208 2353.85 
PRESSURE: 235 8132.33 -1309.95 147.899 -1309.95 6093.24 -695.94 147.899 -695.94 6094.33
GPRESSURE: 235 8032.53 -1319.37 171.983 -1334.63 5962.35 -604.871 164.057 -760.278 5725.22
ENERGY:     235        34.7291        73.7175         0.0000         0.0000         -25520.3833      1220.8576         0.0000         0.0000         0.0000         -24191.0791         0.0000    -24191.0791    -24191.0791         0.0000           6773.3013      6573.3668     15625.0000      6773.3013      6573.3668

LINE MINIMIZER BRACKET: DX 0.000239921 1.3816e-05 DU -0.50757 0.000208724 DUDX -4287.19 -87.0208 156.485 
LINE MINIMIZER REDUCING GRADIENT FROM 34959.6 TO 34.9596
PRESSURE: 236 8735.81 -1565.64 111.687 -1565.64 6716.41 -559.379 111.687 -559.379 6701.15
GPRESSURE: 236 8642.11 -1570.39 170.97 -1591.21 6592.37 -475.335 129.653 -598.376 6335
ENERGY:     236        44.3815        75.2566         0.0000         0.0000         -25554.8260      1228.8585         0.0000         0.0000         0.0000         -24206.3293         0.0000    -24206.3293    -24206.3293         0.0000           7384.4538      7189.8282     15625.0000      7384.4538      7189.8282

PRESSURE: 237 9525.19 -1894.18 73.4172 -1894.18 7393.19 -366.738 73.4172 -366.738 7359.33
GPRESSURE: 237 9435.94 -1894.03 162.804 -1916.35 7252.91 -304.307 95.9508 -392.863 6984.08
ENERGY:     237        85.9573        90.1980         0.0000         0.0000         -25582.3503      1254.7469         0.0000         0.0000         0.0000         -24151.4481         0.0000    -24151.4481    -24151.4481         0.0000           8092.5681      7890.9753     15625.0000      8092.5681      7890.9753

LINE MINIMIZER BRACKET: DX 0.00145495 0.00145495 DU -15.2502 54.8812 DUDX -34959.6 13764 61697.5 
PRESSURE: 238 8544.27 -1482.99 122.737 -1482.99 6533.26 -604.429 122.737 -604.429 6524.3
GPRESSURE: 238 8448.85 -1489.73 171.995 -1509.25 6410.02 -517.072 139.504 -649.146 6158.55
ENERGY:     238        38.3766        73.4452         0.0000         0.0000         -25545.7059      1224.7329         0.0000         0.0000         0.0000         -24209.1513         0.0000    -24209.1513    -24209.1513         0.0000           7200.6093      7005.8111     15625.0000      7200.6093      7005.8111

LINE MINIMIZER BRACKET: DX 0.00104197 0.000412981 DU -18.0722 2.82195 DUDX -34959.6 44.0846 13764 
PRESSURE: 239 8498.43 -1463.15 125.505 -1463.15 6487.78 -615.023 125.505 -615.023 6480.33
GPRESSURE: 239 8402.61 -1470.3 172.268 -1489.47 6364.42 -526.969 142.071 -661.382 6114.52
ENERGY:     239        37.2690        73.1596         0.0000         0.0000         -25543.3226      1223.9213         0.0000         0.0000         0.0000         -24208.9727         0.0000    -24208.9727    -24208.9727         0.0000           7155.5121      6960.5158     15625.0000      7155.5121      6960.5158

LINE MINIMIZER BRACKET: DX 0.000104197 0.000412981 DU -0.178545 2.82195 DUDX -3424.68 44.0846 13764 
PRESSURE: 240 8539.64 -1480.98 123.021 -1480.98 6528.71 -605.504 123.021 -605.504 6519.9
GPRESSURE: 240 8441.4 -1488.16 167.165 -1510.63 6398.85 -523.175 136.243 -642.633 6148.94
ETITLE:      TS           BOND          ANGLE          DIHED          IMPRP               ELECT            VDW       BOUNDARY           MISC        KINETIC               TOTAL           TEMP      POTENTIAL         TOTAL3        TEMPAVG            PRESSURE      GPRESSURE         VOLUME       PRESSAVG      GPRESSAVG

ENERGY:     240        38.2584        73.4135         0.0000         0.0000         -25545.4688      1224.6476         0.0000         0.0000         0.0000         -24209.1493         0.0000    -24209.1493    -24209.1493         0.0000           7196.0851      6996.3945     15625.0000      7196.0851      6996.3945

LINE MINIMIZER BRACKET: DX 1.04197e-05 0.000412981 DU -0.00194212 2.82195 DUDX -302.504 44.0846 13764 
PRESSURE: 241 8543.8 -1482.79 122.765 -1482.79 6532.8 -604.537 122.765 -604.537 6523.86
GPRESSURE: 241 8445.6 -1489.93 167.135 -1512.43 6402.95 -522.274 136.006 -641.522 6152.9
ENERGY:     241        38.3647        73.4420         0.0000         0.0000         -25545.6822      1224.7243         0.0000         0.0000         0.0000         -24209.1512         0.0000    -24209.1512    -24209.1512         0.0000           7200.1553      7000.4803     15625.0000      7200.1553      7000.4803

LINE MINIMIZER BRACKET: DX 1.04197e-06 0.000412981 DU -3.76493e-05 2.82195 DUDX 9.39027 44.0846 13764 
PRESSURE: 242 8544.27 -1482.99 122.737 -1482.99 6533.26 -604.43 122.737 -604.43 6524.3
GPRESSURE: 242 8446.07 -1490.13 167.133 -1512.63 6403.4 -522.174 135.98 -641.399 6153.34
ENERGY:     242        38.3766        73.4452         0.0000         0.0000         -25545.7059      1224.7329         0.0000         0.0000         0.0000         -24209.1512         0.0000    -24209.1512    -24209.1512         0.0000           7200.6092      7000.9358     15625.0000      7200.6092      7000.9358

LINE MINIMIZER REDUCING GRADIENT FROM 33689.7 TO 33.6897
PRESSURE: 243 8749.84 -995.677 243.776 -995.677 6285.33 -282.363 243.776 -282.363 6918.95
GPRESSURE: 243 8653.4 -993.212 322.357 -1025.11 6162.7 -209.565 248.459 -266.292 6573.11
ENERGY:     243        39.4079        72.1123         0.0000         0.0000         -25572.1834      1226.2294         0.0000         0.0000         0.0000         -24234.4338         0.0000    -24234.4338    -24234.4338         0.0000           7318.0421      7129.7367     15625.0000      7318.0421      7129.7367

PRESSURE: 244 9334.62 -488.43 336.053 -488.43 6257.05 5.95678 336.053 5.95678 7454.01
GPRESSURE: 244 9233.6 -476.7 441.693 -514.95 6122.29 52.7813 329.844 64.1309 7115.75
ENERGY:     244        51.1187        80.7892         0.0000         0.0000         -25592.1651      1249.1645         0.0000         0.0000         0.0000         -24211.0926         0.0000    -24211.0926    -24211.0926         0.0000           7681.8916      7490.5464     15625.0000      7681.8916      7490.5464

LINE MINIMIZER BRACKET: DX 0.00147657 0.00147657 DU -25.2826 23.3412 DUDX -33689.7 -621.786 32424.2 
PRESSURE: 245 8792.13 -946.7 254.625 -946.7 6272.19 -251.712 254.625 -251.712 6965.58
GPRESSURE: 245 8695.39 -943.514 335.938 -976.018 6149.31 -180.807 258.168 -230.882 6621.24
ENERGY:     245        40.1034        72.5309         0.0000         0.0000         -25574.4569      1227.5524         0.0000         0.0000         0.0000         -24234.2702         0.0000    -24234.2702    -24234.2702         0.0000           7343.2982      7155.3148     15625.0000      7343.2982      7155.3148

LINE MINIMIZER BRACKET: DX 0.00147657 0.000147657 DU -25.2826 0.163576 DUDX -33689.7 -621.786 2647.87 
PRESSURE: 246 8757.26 -986.908 245.61 -986.908 6282.71 -276.852 245.61 -276.852 6927.19
GPRESSURE: 246 8660.66 -984.522 324.44 -1016.38 6160.12 -204.397 249.97 -259.858 6581.64
ENERGY:     246        39.5250        72.1802         0.0000         0.0000         -25572.5797      1226.4499         0.0000         0.0000         0.0000         -24234.4246         0.0000    -24234.4246    -24234.4246         0.0000           7322.3869      7134.1394     15625.0000      7322.3869      7134.1394

LINE MINIMIZER BRACKET: DX 0.00147657 2.65413e-05 DU -25.2826 0.00921282 DUDX -33689.7 -621.786 -47.5511 
PRESSURE: 247 8749.95 -995.726 243.609 -995.726 6285.23 -282.402 243.609 -282.402 6918.89
GPRESSURE: 247 8653.38 -993.517 321.886 -1025.22 6162.68 -209.624 248.147 -266.259 6573.06
ENERGY:     247        39.4079        72.1123         0.0000         0.0000         -25572.1625      1226.2274         0.0000         0.0000         0.0000         -24234.4149         0.0000    -24234.4149    -24234.4149         0.0000           7318.0235      7129.7048     15625.0000      7318.0235      7129.7048

LINE MINIMIZER REDUCING GRADIENT FROM 30138 TO 30.138
PRESSURE: 248 8044.29 -737.495 373.059 -737.495 5731.25 -142.619 373.059 -142.619 6702.13
GPRESSURE: 248 7948.72 -716.814 486.013 -765.276 5604.82 -93.2046 375.435 -85.7293 6382.68
ENERGY:     248        36.0916        78.3780         0.0000         0.0000         -25596.8946      1228.3897         0.0000         0.0000         0.0000         -24254.0353         0.0000    -24254.0353    -24254.0353         0.0000           6825.8910      6645.4050     15625.0000      6825.8910      6645.4050

PRESSURE: 249 7584.76 -375.406 483.581 -375.406 5415.23 14.9497 483.581 14.9497 6553.18
GPRESSURE: 249 7481.51 -335.896 627.085 -396.488 5271.46 28.5195 483.24 105.056 6252.16
ENERGY:     249        57.2696        94.6841         0.0000         0.0000         -25615.3652      1251.2264         0.0000         0.0000         0.0000         -24212.1852         0.0000    -24212.1852    -24212.1852         0.0000           6517.7240      6335.0464     15625.0000      6517.7240      6335.0464

LINE MINIMIZER BRACKET: DX 0.00165172 0.00165172 DU -19.6205 41.8501 DUDX -30138 6543.57 44474.7 
PRESSURE: 250 8151.47 -790.557 350.669 -790.557 5813.14 -168.933 350.669 -168.933 6736.02
GPRESSURE: 250 8007.2 -751.308 477.04 -797.479 5679.07 -116.595 348.791 -115.172 6414.46
Info: Benchmark time: 16 CPUs 0.00087943 s/step 0.00508929 days/ns 1133.09 MB memory
ETITLE:      TS           BOND          ANGLE          DIHED          IMPRP               ELECT            VDW       BOUNDARY           MISC        KINETIC               TOTAL           TEMP      POTENTIAL         TOTAL3        TEMPAVG            PRESSURE      GPRESSURE         VOLUME       PRESSAVG      GPRESSAVG

ENERGY:     250        34.9218        76.5266         0.0000         0.0000         -25592.9156      1226.5181         0.0000         0.0000         0.0000         -24254.9490         0.0000    -24254.9490    -24254.9490         0.0000           6900.2079      6700.2423     15625.0000      6900.2079      6700.2423

LINE MINIMIZER BRACKET: DX 0.00135838 0.000293342 DU -20.5341 0.913658 DUDX -30138 -61.1246 6543.57 
PRESSURE: 251 8140.46 -785.38 352.899 -785.38 5804.65 -166.332 352.899 -166.332 6732.59
GPRESSURE: 251 7996.16 -745.79 479.877 -792.253 5670.44 -114.486 351.022 -111.91 6411.42
ENERGY:     251        35.0042        76.6975         0.0000         0.0000         -25593.3183      1226.6762         0.0000         0.0000         0.0000         -24254.9404         0.0000    -24254.9404    -24254.9404         0.0000           6892.5663      6692.6733     15625.0000      6892.5663      6692.6733

LINE MINIMIZER BRACKET: DX 0.00135838 2.93342e-05 DU -20.5341 0.00859391 DUDX -30138 -61.1246 595.501 
PRESSURE: 252 8150.33 -790.028 350.9 -790.028 5812.27 -168.678 350.9 -168.678 6735.67
GPRESSURE: 252 8006.06 -750.744 477.331 -796.944 5678.19 -116.389 349.022 -114.85 6414.15
ENERGY:     252        34.9297        76.5436         0.0000         0.0000         -25592.9565      1226.5336         0.0000         0.0000         0.0000         -24254.9496         0.0000    -24254.9496    -24254.9496         0.0000           6899.4229      6699.4645     15625.0000      6899.4229      6699.4645

LINE MINIMIZER BRACKET: DX 2.93342e-06 2.64008e-05 DU -0.000598646 0.00919256 DUDX -61.1246 4.52418 595.501 
LINE MINIMIZER REDUCING GRADIENT FROM 37196.7 TO 37.1967
PRESSURE: 253 7633.25 -1175.45 209.569 -1175.45 5632.9 -472.636 209.569 -472.636 5955.1
GPRESSURE: 253 7495.73 -1112.34 368.58 -1168.05 5479.94 -455.952 208.162 -394.219 5658.64
ENERGY:     253        31.3635        80.6250         0.0000         0.0000         -25615.3414      1226.7064         0.0000         0.0000         0.0000         -24276.6465         0.0000    -24276.6465    -24276.6465         0.0000           6407.0826      6211.4375     15625.0000      6407.0826      6211.4375

PRESSURE: 254 7339.74 -1571.97 71.7209 -1571.97 5685.26 -755.773 71.7209 -755.773 5366.3
GPRESSURE: 254 7199.74 -1487.73 256.674 -1546.65 5502.51 -786.722 69.7166 -660.597 5093.06
ENERGY:     254        47.6425        91.9852         0.0000         0.0000         -25630.0696      1248.0936         0.0000         0.0000         0.0000         -24242.3482         0.0000    -24242.3482    -24242.3482         0.0000           6130.4342      5931.7735     15625.0000      6130.4342      5931.7735

LINE MINIMIZER BRACKET: DX 0.00131239 0.00131239 DU -21.6969 34.2983 DUDX -37196.7 4430.49 48417.2 
PRESSURE: 255 7678.53 -1134.83 223.76 -1134.83 5641.48 -441.463 223.76 -441.463 6028.85
GPRESSURE: 255 7540.57 -1074.35 379.062 -1129.06 5491.06 -420.267 221.788 -364.736 5729.81
ENERGY:     255        30.8088        79.8499         0.0000         0.0000         -25613.3066      1225.7262         0.0000         0.0000         0.0000         -24276.9216         0.0000    -24276.9216    -24276.9216         0.0000           6449.6224      6253.8123     15625.0000      6449.6224      6253.8123

LINE MINIMIZER BRACKET: DX 0.0011737 0.000138686 DU -21.972 0.275169 DUDX -37196.7 -89.9019 4430.49 
PRESSURE: 256 7673.93 -1138.84 222.297 -1138.84 5640.48 -444.56 222.297 -444.56 6021.37
GPRESSURE: 256 7536 -1078.12 377.925 -1132.91 5489.81 -423.794 220.332 -367.61 5722.58
ENERGY:     256        30.8543        79.9238         0.0000         0.0000         -25613.5124      1225.8139         0.0000         0.0000         0.0000         -24276.9203         0.0000    -24276.9203    -24276.9203         0.0000           6445.2586      6249.4646     15625.0000      6445.2586      6249.4646

LINE MINIMIZER BRACKET: DX 0.0011737 1.38686e-05 DU -21.972 0.00131656 DUDX -37196.7 -89.9019 357.524 
PRESSURE: 257 7677.41 -1135.8 223.401 -1135.8 5641.24 -442.234 223.401 -442.234 6027.03
GPRESSURE: 257 7539.46 -1075.26 378.781 -1129.99 5490.76 -421.144 221.432 -365.454 5728.05
ENERGY:     257        30.8196        79.8678         0.0000         0.0000         -25613.3566      1225.7473         0.0000         0.0000         0.0000         -24276.9218         0.0000    -24276.9218    -24276.9218         0.0000           6448.5620      6252.7561     15625.0000      6448.5620      6252.7561

LINE MINIMIZER BRACKET: DX 3.37282e-06 1.04958e-05 DU -0.000147226 0.00146378 DUDX -89.9019 18.8937 357.524 
LINE MINIMIZER REDUCING GRADIENT FROM 27141.2 TO 27.1412
PRESSURE: 258 8089.22 -1191.52 418.563 -1191.52 5722.69 -588.853 418.563 -588.853 5961.03
GPRESSURE: 258 7967.77 -1118.59 584.896 -1160.78 5548.8 -615.509 436.254 -504.176 5682.39
ENERGY:     258        36.6220        79.1001         0.0000         0.0000         -25639.8276      1224.3527         0.0000         0.0000         0.0000         -24299.7528         0.0000    -24299.7528    -24299.7528         0.0000           6590.9804      6399.6525     15625.0000      6590.9804      6399.6525

PRESSURE: 259 8819.38 -1287.32 603.276 -1287.32 6023.29 -822.216 603.276 -822.216 6090.07
GPRESSURE: 259 8707.9 -1208.01 772.9 -1231.66 5809.97 -906.898 636.901 -734.432 5828.68
ENERGY:     259        55.3715        85.9405         0.0000         0.0000         -25656.8176      1245.1553         0.0000         0.0000         0.0000         -24270.3503         0.0000    -24270.3503    -24270.3503         0.0000           6977.5792      6782.1835     15625.0000      6977.5792      6782.1835

LINE MINIMIZER BRACKET: DX 0.00176777 0.00176777 DU -22.831 29.4026 DUDX -27141.2 1544.47 32200.1 
PRESSURE: 260 8035.39 -1185.07 399.444 -1185.07 5705.45 -569.747 399.444 -569.747 5959.49
GPRESSURE: 260 7882.5 -1094.77 526.049 -1150.24 5505.06 -601.165 410.506 -505.122 5652.46
ETITLE:      TS           BOND          ANGLE          DIHED          IMPRP               ELECT            VDW       BOUNDARY           MISC        KINETIC               TOTAL           TEMP      POTENTIAL         TOTAL3        TEMPAVG            PRESSURE      GPRESSURE         VOLUME       PRESSAVG      GPRESSAVG

ENERGY:     260        35.4610        78.8330         0.0000         0.0000         -25637.5914      1223.5465         0.0000         0.0000         0.0000         -24299.7509         0.0000    -24299.7509    -24299.7509         0.0000           6566.7753      6346.6705     15625.0000      6566.7753      6346.6705

LINE MINIMIZER BRACKET: DX 0.000176777 0.00176777 DU -0.00191775 29.4026 DUDX -1430.03 1544.47 32200.1 
MINIMIZER RESTARTING CONJUGATE GRADIENT ALGORITHM
LINE MINIMIZER REDUCING GRADIENT FROM 38251.9 TO 38.2519
PRESSURE: 261 7243.33 -1289.57 340.698 -1289.57 5797.49 -305.308 340.698 -305.308 6572.66
GPRESSURE: 261 7099.08 -1192.44 442.793 -1262.86 5605.27 -337.49 368.234 -262.481 6262.75
ENERGY:     261        49.3815        83.6389         0.0000         0.0000         -25643.8009      1209.8719         0.0000         0.0000         0.0000         -24300.9086         0.0000    -24300.9086    -24300.9086         0.0000           6537.8263      6322.3662     15625.0000      6537.8263      6322.3662

PRESSURE: 262 6404.06 -1375.44 162.007 -1375.44 5761.67 24.5953 162.007 24.5953 6934.61
GPRESSURE: 262 6266.91 -1271.88 238.859 -1357.26 5575.9 -10.2551 205.09 43.3367 6620.05
ENERGY:     262       143.3014       104.2870         0.0000         0.0000         -25650.7561      1206.4824         0.0000         0.0000         0.0000         -24196.6853         0.0000    -24196.6853    -24196.6853         0.0000           6366.7777      6154.2873     15625.0000      6366.7777      6154.2873

LINE MINIMIZER BRACKET: DX 0.0014279 0.0014279 DU -1.15772 104.223 DUDX -38251.9 36281.1 109609 
PRESSURE: 263 7629.51 -1236.43 382.805 -1236.43 5765.69 -441.935 382.805 -441.935 6303.62
GPRESSURE: 263 7481.24 -1142.6 496.988 -1205.7 5569.69 -473.508 402.383 -388.161 5995.33
ENERGY:     263        32.6275        79.3186         0.0000         0.0000         -25640.6587      1215.0852         0.0000         0.0000         0.0000         -24313.6273         0.0000    -24313.6273    -24313.6273         0.0000           6566.2740      6348.7522     15625.0000      6566.2740      6348.7522

LINE MINIMIZER BRACKET: DX 0.000729557 0.000698345 DU -13.8764 12.7187 DUDX -38251.9 85.9583 36281.1 
PRESSURE: 264 7669.69 -1230.91 385.668 -1230.91 5760.79 -455.399 385.668 -455.399 6272.08
GPRESSURE: 264 7520.98 -1137.43 501.101 -1199.77 5564.37 -486.934 404.405 -400.516 5963.93
ENERGY:     264        31.9774        79.0853         0.0000         0.0000         -25640.3412      1215.7840         0.0000         0.0000         0.0000         -24313.4945         0.0000    -24313.4945    -24313.4945         0.0000           6567.5182      6349.7581     15625.0000      6567.5182      6349.7581

LINE MINIMIZER BRACKET: DX 7.29557e-05 0.000698345 DU -0.132817 12.7187 DUDX -3718.77 85.9583 36281.1 
PRESSURE: 265 7633.5 -1235.87 383.104 -1235.87 5765.21 -443.281 383.104 -443.281 6300.5
GPRESSURE: 265 7485.19 -1142.06 497.413 -1205.09 5569.16 -474.851 402.598 -389.397 5992.22
ENERGY:     265        32.5531        79.2935         0.0000         0.0000         -25640.6270      1215.1537         0.0000         0.0000         0.0000         -24313.6268         0.0000    -24313.6268    -24313.6268         0.0000           6566.4039      6348.8586     15625.0000      6566.4039      6348.8586

LINE MINIMIZER BRACKET: DX 7.29557e-06 0.000698345 DU -0.000580186 12.7187 DUDX -294.255 85.9583 36281.1 
PRESSURE: 266 7630.55 -1236.29 382.879 -1236.29 5765.58 -442.277 382.879 -442.277 6302.82
GPRESSURE: 266 7482.27 -1142.47 497.095 -1205.55 5569.57 -473.849 402.435 -388.474 5994.53
ENERGY:     266        32.6080        79.3121         0.0000         0.0000         -25640.6502      1215.1030         0.0000         0.0000         0.0000         -24313.6272         0.0000    -24313.6272    -24313.6272         0.0000           6566.3162      6348.7882     15625.0000      6566.3162      6348.7882

LINE MINIMIZER BRACKET: DX 1.89479e-06 0.000698345 DU -0.000169878 12.7187 DUDX -12.7913 85.9583 36281.1 
LINE MINIMIZER REDUCING GRADIENT FROM 24307.9 TO 24.3079
PRESSURE: 267 8023.85 -1038.7 160.09 -1038.7 5971.29 -49.797 160.09 -49.797 6931.39
GPRESSURE: 267 7888.24 -961.927 188.301 -1011.67 5775.38 -98.9189 201.557 -50.3724 6595.45
ENERGY:     267        45.8025        74.5604         0.0000         0.0000         -25665.7437      1211.4180         0.0000         0.0000         0.0000         -24333.9628         0.0000    -24333.9628    -24333.9628         0.0000           6975.5070      6753.0240     15625.0000      6975.5070      6753.0240

PRESSURE: 268 9196.68 -855.981 -90.5661 -855.981 6813.42 526.958 -90.5661 526.958 7917.73
GPRESSURE: 268 9057.71 -798.12 -162.231 -836.029 6598.31 441.183 -47.1145 448.783 7521.78
ENERGY:     268        91.9815        99.1517         0.0000         0.0000         -25690.3260      1255.2843         0.0000         0.0000         0.0000         -24243.9085         0.0000    -24243.9085    -24243.9085         0.0000           7975.9441      7725.9341     15625.0000      7975.9441      7725.9341

LINE MINIMIZER BRACKET: DX 0.00311105 0.00311105 DU -20.3356 90.0543 DUDX -24307.9 11127.7 46940.3 
PRESSURE: 269 7827.69 -1102.3 234.009 -1102.3 5839.61 -190.362 234.009 -190.362 6696.51
GPRESSURE: 269 7689.9 -1020.11 290.838 -1073.58 5645.63 -231.948 269.987 -171.259 6371.98
ENERGY:     269        37.8739        72.8866         0.0000         0.0000         -25657.8518      1207.7062         0.0000         0.0000         0.0000         -24339.3851         0.0000    -24339.3851    -24339.3851         0.0000           6787.9351      6569.1710     15625.0000      6787.9351      6569.1710

LINE MINIMIZER BRACKET: DX 0.00213114 0.000979908 DU -25.7579 5.42226 DUDX -24307.9 12.0147 11127.7 
LINE MINIMIZER REDUCING GRADIENT FROM 20828.9 TO 20.8289
PRESSURE: 270 7129.48 -1849.44 460.713 -1849.44 5691.85 -481.172 460.713 -481.172 5684.77
GPRESSURE: 270 6960.54 -1801.03 481.93 -1839.82 5480.23 -518.751 501.738 -528.483 5335.33
ETITLE:      TS           BOND          ANGLE          DIHED          IMPRP               ELECT            VDW       BOUNDARY           MISC        KINETIC               TOTAL           TEMP      POTENTIAL         TOTAL3        TEMPAVG            PRESSURE      GPRESSURE         VOLUME       PRESSAVG      GPRESSAVG

ENERGY:     270        41.0403        75.4110         0.0000         0.0000         -25675.4526      1204.7071         0.0000         0.0000         0.0000         -24354.2941         0.0000    -24354.2941    -24354.2941         0.0000           6168.6991      5925.3645     15625.0000      6168.6991      5925.3645

PRESSURE: 271 6767.15 -2664.57 620.534 -2664.57 5780.26 -728.23 620.534 -728.23 4748.28
GPRESSURE: 271 6591.41 -2630.75 562.062 -2664.02 5535.23 -801.975 671.289 -857.536 4353.83
ENERGY:     271        85.2249        88.9560         0.0000         0.0000         -25688.4042      1224.6628         0.0000         0.0000         0.0000         -24289.5604         0.0000    -24289.5604    -24289.5604         0.0000           5765.2286      5493.4912     15625.0000      5765.2286      5493.4912

LINE MINIMIZER BRACKET: DX 0.00257108 0.00257108 DU -14.909 64.7337 DUDX -20828.9 9423.29 41162.3 
PRESSURE: 272 7314.22 -1612.98 396.762 -1612.98 5713.68 -394.601 396.762 -394.601 5991.16
GPRESSURE: 272 7146.35 -1559.48 442.239 -1599.34 5507.63 -423.461 433.248 -419.481 5651.76
ENERGY:     272        35.7421        73.4310         0.0000         0.0000         -25670.4659      1203.3092         0.0000         0.0000         0.0000         -24357.9836         0.0000    -24357.9836    -24357.9836         0.0000           6339.6878      6101.9161     15625.0000      6339.6878      6101.9161

LINE MINIMIZER BRACKET: DX 0.00177526 0.000795819 DU -18.5985 3.68949 DUDX -20828.9 -78.626 9423.29 
PRESSURE: 273 7294.4 -1636.34 403.453 -1636.34 5710.53 -403.409 403.453 -403.409 5960.25
GPRESSURE: 273 7126.47 -1583.37 446.561 -1623.09 5504 -433.074 440.405 -430.443 5619.93
ENERGY:     273        36.0962        73.5811         0.0000         0.0000         -25670.9821      1203.3529         0.0000         0.0000         0.0000         -24357.9519         0.0000    -24357.9519    -24357.9519         0.0000           6321.7290      6083.4640     15625.0000      6321.7290      6083.4640

LINE MINIMIZER BRACKET: DX 0.00177526 7.95819e-05 DU -18.5985 0.0316715 DUDX -20828.9 -78.626 864.816 
PRESSURE: 274 7312.23 -1615.32 397.435 -1615.32 5713.37 -395.494 397.435 -395.494 5988.08
GPRESSURE: 274 7144.35 -1561.87 442.674 -1601.72 5507.27 -424.435 433.967 -420.589 5648.59
ENERGY:     274        35.7758        73.4455         0.0000         0.0000         -25670.5175      1203.3126         0.0000         0.0000         0.0000         -24357.9835         0.0000    -24357.9835    -24357.9835         0.0000           6337.8921      6100.0717     15625.0000      6337.8921      6100.0717

LINE MINIMIZER BRACKET: DX 0.00177526 7.95819e-06 DU -18.5985 7.11987e-05 DUDX -20828.9 -78.626 15.6585 
LINE MINIMIZER REDUCING GRADIENT FROM 27689.7 TO 27.6897
PRESSURE: 275 6388.22 -1252.9 -95.6633 -1252.9 5383.39 -166.081 -95.6633 -166.081 5684.56
GPRESSURE: 275 6210.07 -1198.06 -117.082 -1264.89 5167.6 -205.025 -37.1521 -251.732 5335.25
ENERGY:     275        34.6635        72.5005         0.0000         0.0000         -25680.1411      1206.5721         0.0000         0.0000         0.0000         -24366.4050         0.0000    -24366.4050    -24366.4050         0.0000           5818.7233      5570.9727     15625.0000      5818.7233      5570.9727

PRESSURE: 276 6019.52 -1236.01 -563.683 -1236.01 5401.16 37.8049 -563.683 37.8049 5455.14
GPRESSURE: 276 5828.81 -1175.45 -648.87 -1266.53 5154.16 -21.1624 -481.701 -120.806 5088.25
ENERGY:     276        77.7034        78.6748         0.0000         0.0000         -25685.7106      1238.4237         0.0000         0.0000         0.0000         -24290.9087         0.0000    -24290.9087    -24290.9087         0.0000           5625.2740      5357.0729     15625.0000      5625.2740      5357.0729

LINE MINIMIZER BRACKET: DX 0.00168543 0.00168543 DU -8.42144 75.4963 DUDX -27689.7 18545.5 73048.8 
PRESSURE: 277 6708.14 -1371.48 98.6568 -1371.48 5484.48 -255.262 98.6568 -255.262 5797.19
GPRESSURE: 277 6534.47 -1317.67 103.68 -1373.68 5274.5 -289.148 148.382 -315.471 5452.48
ENERGY:     277        29.8601        72.0128         0.0000         0.0000         -25676.8351      1202.5625         0.0000         0.0000         0.0000         -24372.3997         0.0000    -24372.3997    -24372.3997         0.0000           5996.6019      5753.8175     15625.0000      5996.6019      5753.8175

LINE MINIMIZER BRACKET: DX 0.00102157 0.000663855 DU -14.4162 5.99472 DUDX -27689.7 -305.177 18545.5 
PRESSURE: 278 6673.11 -1357.88 79.1651 -1357.88 5472.4 -246.208 79.1651 -246.208 5785.53
GPRESSURE: 278 6499.03 -1304.02 81.5646 -1361.08 5261.98 -280.523 129.754 -308.853 5440.4
ENERGY:     278        30.0330        72.0115         0.0000         0.0000         -25677.1943      1202.7908         0.0000         0.0000         0.0000         -24372.3589         0.0000    -24372.3589    -24372.3589         0.0000           5977.0163      5733.8011     15625.0000      5977.0163      5733.8011

LINE MINIMIZER BRACKET: DX 0.00102157 6.63855e-05 DU -14.4162 0.0407992 DUDX -27689.7 -305.177 1535.03 
PRESSURE: 279 6702.29 -1369.19 95.422 -1369.19 5482.44 -253.755 95.422 -253.755 5795.27
GPRESSURE: 279 6528.56 -1315.38 100.009 -1371.56 5272.4 -287.71 145.29 -314.367 5450.49
ENERGY:     279        29.8841        72.0118         0.0000         0.0000         -25676.8948      1202.5979         0.0000         0.0000         0.0000         -24372.4011         0.0000    -24372.4011    -24372.4011         0.0000           5993.3374      5750.4829     15625.0000      5993.3374      5750.4829

LINE MINIMIZER BRACKET: DX 1.10134e-05 5.53721e-05 DU -0.00138948 0.0421886 DUDX -305.177 -0.468438 1535.03 
LINE MINIMIZER REDUCING GRADIENT FROM 17391.5 TO 17.3915
PRESSURE: 280 5742.88 -1224.1 63.9283 -1224.1 5543.59 -570.577 63.9283 -570.577 5348.99
GPRESSURE: 280 5558.84 -1111.46 -0.317683 -1267.35 5335.3 -606.97 125.325 -657.724 5025.17
ETITLE:      TS           BOND          ANGLE          DIHED          IMPRP               ELECT            VDW       BOUNDARY           MISC        KINETIC               TOTAL           TEMP      POTENTIAL         TOTAL3        TEMPAVG            PRESSURE      GPRESSURE         VOLUME       PRESSAVG      GPRESSAVG

ENERGY:     280        33.8819        70.6140         0.0000         0.0000         -25673.8938      1174.3793         0.0000         0.0000         0.0000         -24395.0186         0.0000    -24395.0186    -24395.0186         0.0000           5545.1543      5306.4351     15625.0000      5545.1543      5306.4351

PRESSURE: 281 5456.18 -1175.26 -19.2192 -1175.26 6021.63 -841.327 -19.2192 -841.327 5221.03
GPRESSURE: 281 5248.47 -1033.75 -137.803 -1265.11 5786.02 -880.97 46.466 -982.914 4915.76
ENERGY:     281        55.0775        84.3021         0.0000         0.0000         -25663.3985      1182.3036         0.0000         0.0000         0.0000         -24341.7153         0.0000    -24341.7153    -24341.7153         0.0000           5566.2797      5316.7531     15625.0000      5566.2797      5316.7531

LINE MINIMIZER BRACKET: DX 0.00358666 0.00358666 DU -22.6175 53.3033 DUDX -17391.5 4469.07 25203.4 
PRESSURE: 282 5880.15 -1243.32 73.8895 -1243.32 5494.31 -506.982 73.8895 -506.982 5415.85
GPRESSURE: 282 5700.64 -1137.5 22.2833 -1276.24 5289.38 -543.744 134.519 -583.654 5086.57
ENERGY:     282        31.6472        69.6657         0.0000         0.0000         -25675.1349      1177.1051         0.0000         0.0000         0.0000         -24396.7169         0.0000    -24396.7169    -24396.7169         0.0000           5596.7714      5358.8636     15625.0000      5596.7714      5358.8636

LINE MINIMIZER BRACKET: DX 0.00284286 0.000743803 DU -24.3158 1.6983 DUDX -17391.5 55.7548 4469.07 
PRESSURE: 283 5940.36 -1251.88 77.0832 -1251.88 5480.38 -482.588 77.0832 -482.588 5444.86
GPRESSURE: 283 5762.46 -1148.49 30.1098 -1281.14 5276.47 -519.696 137.498 -555.677 5113.51
ENERGY:     283        30.9878        69.4746         0.0000         0.0000         -25675.5149      1178.5609         0.0000         0.0000         0.0000         -24396.4916         0.0000    -24396.4916    -24396.4916         0.0000           5621.8653      5384.1467     15625.0000      5621.8653      5384.1467

LINE MINIMIZER BRACKET: DX 0.000284286 0.000743803 DU -0.225267 1.6983 DUDX -1638.07 55.7548 4469.07 
PRESSURE: 284 5885.99 -1244.14 74.2129 -1244.14 5492.85 -504.551 74.2129 -504.551 5418.7
GPRESSURE: 284 5706.64 -1138.57 23.0702 -1276.69 5288.02 -541.345 134.82 -580.861 5089.22
ENERGY:     284        31.5764        69.6423         0.0000         0.0000         -25675.1739      1177.2403         0.0000         0.0000         0.0000         -24396.7149         0.0000    -24396.7149    -24396.7149         0.0000           5599.1781      5361.2928     15625.0000      5599.1781      5361.2928

LINE MINIMIZER BRACKET: DX 2.84286e-05 0.000743803 DU -0.00197439 1.6983 DUDX -113.262 55.7548 4469.07 
PRESSURE: 285 5881.45 -1243.49 73.9646 -1243.49 5493.99 -506.44 73.9646 -506.44 5416.48
GPRESSURE: 285 5701.97 -1137.73 22.4629 -1276.33 5289.07 -543.208 134.589 -583.031 5087.15
ENERGY:     285        31.6313        69.6604         0.0000         0.0000         -25675.1437      1177.1350         0.0000         0.0000         0.0000         -24396.7169         0.0000    -24396.7169    -24396.7169         0.0000           5597.3033      5359.4005     15625.0000      5597.3033      5359.4005

LINE MINIMIZER BRACKET: DX 2.20989e-05 6.32971e-06 DU -0.00198965 1.52541e-05 DUDX -113.262 18.0896 55.7548 
LINE MINIMIZER REDUCING GRADIENT FROM 18715.4 TO 18.7154
PRESSURE: 286 5384.98 -1665.76 303.892 -1665.76 5959.99 -263.322 303.892 -263.322 4604.43
GPRESSURE: 286 5192.59 -1534.02 218.826 -1747.2 5774.08 -261.713 358.781 -351.561 4305.67
ENERGY:     286        61.0115        81.2850         0.0000         0.0000         -25678.9892      1159.5746         0.0000         0.0000         0.0000         -24377.1181         0.0000    -24377.1181    -24377.1181         0.0000           5316.4679      5090.7791     15625.0000      5316.4679      5090.7791

LINE MINIMIZER BRACKET: DX 0 0.0025865 DU 0 19.5988 DUDX -18715.4 -18715.4 33920.2 
PRESSURE: 287 5711.09 -1405.58 162.858 -1405.58 5681.99 -429.124 162.858 -429.124 5151.72
GPRESSURE: 287 5527.57 -1290.16 98.8261 -1455.48 5484.58 -451.674 220.793 -509.116 4834
ENERGY:     287        31.5460        71.3403         0.0000         0.0000         -25677.2261      1168.9961         0.0000         0.0000         0.0000         -24405.3436         0.0000    -24405.3436    -24405.3436         0.0000           5514.9329      5282.0487     15625.0000      5514.9329      5282.0487

LINE MINIMIZER BRACKET: DX 0.000920546 0.00166595 DU -8.62667 28.2254 DUDX -18715.4 -10.8336 33920.2 
LINE MINIMIZER REDUCING GRADIENT FROM 15242.5 TO 15.2425
PRESSURE: 288 5805.03 -1313.57 110.745 -1313.57 5246.46 -410.686 110.745 -410.686 5459.99
GPRESSURE: 288 5588.1 -1145.31 54.1595 -1409.02 5075.6 -382.058 155.597 -457.159 5183.04
ENERGY:     288        37.3440        75.5374         0.0000         0.0000         -25697.9357      1163.4245         0.0000         0.0000         0.0000         -24421.6298         0.0000    -24421.6298    -24421.6298         0.0000           5503.8262      5282.2488     15625.0000      5503.8262      5282.2488

PRESSURE: 289 6502.09 -1369.68 58.6654 -1369.68 5142.39 -351.492 58.6654 -351.492 6037.15
GPRESSURE: 289 6242.7 -1156.83 22.5374 -1512.47 4974.03 -283.955 106.553 -377.787 5783.92
ENERGY:     289        68.1239        89.2096         0.0000         0.0000         -25714.8507      1190.8848         0.0000         0.0000         0.0000         -24366.6323         0.0000    -24366.6323    -24366.6323         0.0000           5893.8770      5666.8864     15625.0000      5893.8770      5666.8864

LINE MINIMIZER BRACKET: DX 0.00343943 0.00343943 DU -16.2862 54.9974 DUDX -15242.5 5632.82 26494 
PRESSURE: 290 5718.58 -1322.58 127.058 -1322.58 5330.79 -421.124 127.058 -421.124 5349.12
GPRESSURE: 290 5506.66 -1198.93 75.5366 -1408.36 5145.39 -396.013 166.13 -493.412 5067.62
ETITLE:      TS           BOND          ANGLE          DIHED          IMPRP               ELECT            VDW       BOUNDARY           MISC        KINETIC               TOTAL           TEMP      POTENTIAL         TOTAL3        TEMPAVG            PRESSURE      GPRESSURE         VOLUME       PRESSAVG      GPRESSAVG

ENERGY:     290        33.3262        73.4500         0.0000         0.0000         -25692.6719      1161.6213         0.0000         0.0000         0.0000         -24424.2744         0.0000    -24424.2744    -24424.2744         0.0000           5466.1619      5239.8904     15625.0000      5466.1619      5239.8904

LINE MINIMIZER BRACKET: DX 0.00250512 0.000934305 DU -18.9309 2.64467 DUDX -15242.5 21.2909 5632.82 
PRESSURE: 291 5702.88 -1326.83 131.356 -1326.83 5357.43 -423.52 131.356 -423.52 5322.86
GPRESSURE: 291 5493.57 -1206.96 79.0449 -1409.37 5170.69 -401.832 171.132 -497.896 5038.7
ENERGY:     291        32.5605        73.0098         0.0000         0.0000         -25691.2126      1161.5504         0.0000         0.0000         0.0000         -24424.0918         0.0000    -24424.0918    -24424.0918         0.0000           5461.0570      5234.3184     15625.0000      5461.0570      5234.3184

LINE MINIMIZER BRACKET: DX 0.000250512 0.000934305 DU -0.1826 2.64467 DUDX -1484.45 21.2909 5632.82 
PRESSURE: 292 5716.85 -1323 127.51 -1323 5333.36 -421.405 127.51 -421.405 5346.4
GPRESSURE: 292 5505.19 -1199.72 75.907 -1408.45 5147.83 -396.63 166.648 -493.897 5064.64
ENERGY:     292        33.2437        73.4037         0.0000         0.0000         -25692.5275      1161.6063         0.0000         0.0000         0.0000         -24424.2737         0.0000    -24424.2737    -24424.2737         0.0000           5465.5361      5239.2224     15625.0000      5465.5361      5239.2224

LINE MINIMIZER BRACKET: DX 2.50512e-05 0.000934305 DU -0.000721485 2.64467 DUDX -129.195 21.2909 5632.82 
PRESSURE: 293 5718.2 -1322.67 127.154 -1322.67 5331.3 -421.195 127.154 -421.195 5348.53
GPRESSURE: 293 5506.34 -1199.1 75.6152 -1408.38 5145.88 -396.155 166.24 -493.526 5066.97
ENERGY:     293        33.3086        73.4401         0.0000         0.0000         -25692.6418      1161.6179         0.0000         0.0000         0.0000         -24424.2751         0.0000    -24424.2751    -24424.2751         0.0000           5466.0106      5239.7303     15625.0000      5466.0106      5239.7303

LINE MINIMIZER BRACKET: DX 1.97273e-05 5.32391e-06 DU -0.00140792 0.000686439 DUDX -129.195 -10.6967 21.2909 
LINE MINIMIZER REDUCING GRADIENT FROM 14219.2 TO 14.2192
PRESSURE: 294 5101.14 -1648.45 -267.443 -1648.45 5047.98 -284.266 -267.443 -284.266 5256.38
GPRESSURE: 294 4844.93 -1475.65 -281.914 -1758.61 4860.01 -223.333 -264.421 -320.105 5002.48
ENERGY:     294        44.8491        84.2662         0.0000         0.0000         -25712.6925      1164.4856         0.0000         0.0000         0.0000         -24419.0916         0.0000    -24419.0916    -24419.0916         0.0000           5135.1675      4902.4707     15625.0000      5135.1675      4902.4707

LINE MINIMIZER BRACKET: DX 0 0.00361952 DU 0 5.18356 DUDX -14219.2 -14219.2 17120.9 
PRESSURE: 295 5405.73 -1459.95 -58.0916 -1459.95 5194.84 -354.263 -58.0916 -354.263 5282.34
GPRESSURE: 295 5174.12 -1312.81 -94.0683 -1556.33 5010.45 -312.625 -36.4911 -409.608 5014.6
ENERGY:     295        31.0344        76.1278         0.0000         0.0000         -25702.3666      1159.2401         0.0000         0.0000         0.0000         -24435.9642         0.0000    -24435.9642    -24435.9642         0.0000           5294.3054      5066.3884     15625.0000      5294.3054      5066.3884

LINE MINIMIZER BRACKET: DX 0.00164417 0.00197536 DU -11.6891 16.8726 DUDX -14219.2 -12.3264 17120.9 
LINE MINIMIZER REDUCING GRADIENT FROM 19917.5 TO 19.9175
PRESSURE: 296 5566.38 -1532.75 273.609 -1532.75 4241.05 -281.435 273.609 -281.435 5374.39
GPRESSURE: 296 5305.72 -1384.91 247.76 -1624.67 4046.95 -197.86 262.749 -309.489 5136.31
ENERGY:     296        48.7278        78.9634         0.0000         0.0000         -25725.9107      1169.6356         0.0000         0.0000         0.0000         -24428.5838         0.0000    -24428.5838    -24428.5838         0.0000           5060.6049      4829.6616     15625.0000      5060.6049      4829.6616

LINE MINIMIZER BRACKET: DX 0 0.00249215 DU 0 7.38039 DUDX -19917.5 -19917.5 25942.3 
PRESSURE: 297 5460.64 -1492.47 89.6296 -1492.47 4774.55 -316.734 89.6296 -316.734 5322.07
GPRESSURE: 297 5216.51 -1344.52 57.4829 -1586.76 4586.96 -256.617 97.108 -360.061 5068.09
ENERGY:     297        30.3469        75.4304         0.0000         0.0000         -25713.4396      1160.8783         0.0000         0.0000         0.0000         -24446.7840         0.0000    -24446.7840    -24446.7840         0.0000           5185.7501      4957.1855     15625.0000      5185.7501      4957.1855

LINE MINIMIZER BRACKET: DX 0.00108478 0.00140737 DU -10.8198 18.2002 DUDX -19917.5 -32.7722 25942.3 
PRESSURE: 298 5469.36 -1496.66 108.474 -1496.66 4720.49 -312.552 108.474 -312.552 5327.17
GPRESSURE: 298 5223.61 -1348.67 76.8968 -1590.7 4532.36 -250.066 114.121 -354.338 5074.89
ENERGY:     298        31.2060        75.5575         0.0000         0.0000         -25714.7834      1161.4128         0.0000         0.0000         0.0000         -24446.6071         0.0000    -24446.6071    -24446.6071         0.0000           5172.3404      4943.6161     15625.0000      5172.3404      4943.6161

LINE MINIMIZER BRACKET: DX 0.00108478 0.000140737 DU -10.8198 0.176837 DUDX -19917.5 -32.7722 2553.68 
PRESSURE: 299 5461.47 -1492.88 91.5305 -1492.88 4769.13 -316.33 91.5305 -316.33 5322.57
GPRESSURE: 299 5217.18 -1344.93 59.44 -1587.15 4581.49 -255.975 98.8263 -359.502 5068.76
ENERGY:     299        30.4231        75.4408         0.0000         0.0000         -25713.5753      1160.9284         0.0000         0.0000         0.0000         -24446.7830         0.0000    -24446.7830    -24446.7830         0.0000           5184.3896      4955.8100     15625.0000      5184.3896      4955.8100

LINE MINIMIZER BRACKET: DX 0.00108478 1.40737e-05 DU -10.8198 0.000949817 DUDX -19917.5 -32.7722 225.779 
PRESSURE: 300 5460.78 -1492.54 89.9383 -1492.54 4773.67 -316.679 89.9383 -316.679 5322.18
GPRESSURE: 300 5344.31 -1294.62 7.22958 -1583.2 4654.79 -303.07 46.7982 -434.354 5146.96
Info: Benchmark time: 16 CPUs 0.000857715 s/step 0.00496363 days/ns 1133.09 MB memory
ETITLE:      TS           BOND          ANGLE          DIHED          IMPRP               ELECT            VDW       BOUNDARY           MISC        KINETIC               TOTAL           TEMP      POTENTIAL         TOTAL3        TEMPAVG            PRESSURE      GPRESSURE         VOLUME       PRESSAVG      GPRESSAVG

ENERGY:     300        30.3592        75.4321         0.0000         0.0000         -25713.4614      1160.8864         0.0000         0.0000         0.0000         -24446.7836         0.0000    -24446.7836    -24446.7836         0.0000           5185.5422      5048.6858     15625.0000      5185.5422      5048.6858

LINE MINIMIZER BRACKET: DX 0.00108478 2.30012e-06 DU -10.8198 0.000358531 DUDX -19917.5 -32.7722 9.46299 
LINE MINIMIZER REDUCING GRADIENT FROM 11453.8 TO 11.4538
PRESSURE: 301 5766.94 -1625.97 616.629 -1625.97 4805.13 -851.322 616.629 -851.322 5798.15
GPRESSURE: 301 5625.69 -1444.59 544.702 -1689.26 4676.69 -804.027 500.222 -951.187 5653.47
ENERGY:     301        32.0389        74.0681         0.0000         0.0000         -25745.5985      1175.2428         0.0000         0.0000         0.0000         -24464.2487         0.0000    -24464.2487    -24464.2487         0.0000           5456.7423      5318.6149     15625.0000      5456.7423      5318.6149

PRESSURE: 302 6609.85 -1892.45 1157.07 -1892.45 5135.08 -1364.27 1157.07 -1364.27 6807.39
GPRESSURE: 302 6432.36 -1730.04 1093.97 -1926.54 4989.22 -1289.91 964.802 -1447.64 6681.51
ENERGY:     302        48.1445        82.3713         0.0000         0.0000         -25771.3411      1224.1778         0.0000         0.0000         0.0000         -24416.6475         0.0000    -24416.6475    -24416.6475         0.0000           6184.1072      6034.3635     15625.0000      6184.1072      6034.3635

LINE MINIMIZER BRACKET: DX 0.00417922 0.00417922 DU -17.4651 47.6012 DUDX -11453.8 3297.93 19899.3 
PRESSURE: 303 5656.39 -1586.53 498.867 -1586.53 4776.35 -734.738 498.867 -734.738 5653.74
GPRESSURE: 303 5521.67 -1401.23 424.394 -1655.86 4650.87 -694.655 398.611 -838.723 5503.02
ENERGY:     303        30.4480        73.5332         0.0000         0.0000         -25739.0523      1169.3500         0.0000         0.0000         0.0000         -24465.7211         0.0000    -24465.7211    -24465.7211         0.0000           5362.1593      5225.1857     15625.0000      5362.1593      5225.1857

LINE MINIMIZER BRACKET: DX 0.00325754 0.000921681 DU -18.9374 1.47234 DUDX -11453.8 -80.0246 3297.93 
PRESSURE: 304 5666.34 -1590.18 510.611 -1590.18 4778.68 -746.415 510.611 -746.415 5667.01
GPRESSURE: 304 5530.99 -1405.26 436.386 -1658.9 4652.94 -705.627 408.737 -850.011 5516.89
ENERGY:     304        30.5757        73.5655         0.0000         0.0000         -25739.7203      1169.8663         0.0000         0.0000         0.0000         -24465.7128         0.0000    -24465.7128    -24465.7128         0.0000           5370.6763      5233.6071     15625.0000      5370.6763      5233.6071

LINE MINIMIZER BRACKET: DX 0.00325754 9.21681e-05 DU -18.9374 0.00829522 DUDX -11453.8 -80.0246 253.087 
PRESSURE: 305 5658.67 -1587.4 501.612 -1587.4 4776.87 -737.497 501.612 -737.497 5656.82
GPRESSURE: 305 5523.8 -1402.18 427.199 -1656.57 4651.32 -697.247 400.976 -841.39 5506.24
ENERGY:     305        30.4774        73.5404         0.0000         0.0000         -25739.2106      1169.4701         0.0000         0.0000         0.0000         -24465.7227         0.0000    -24465.7227    -24465.7227         0.0000           5364.1185      5227.1230     15625.0000      5364.1185      5227.1230

LINE MINIMIZER BRACKET: DX 2.169e-05 7.04781e-05 DU -0.00165854 0.00995376 DUDX -80.0246 -1.70825 253.087 
LINE MINIMIZER REDUCING GRADIENT FROM 16735.9 TO 16.7359
PRESSURE: 306 6035.78 -1222.91 -191.729 -1222.91 5546.88 -87.6379 -191.729 -87.6379 6186.09
GPRESSURE: 306 5884.45 -1078.96 -237.891 -1244.7 5408.83 -21.1856 -359.276 -172.378 6076.6
ENERGY:     306        59.7625        82.9868         0.0000         0.0000         -25774.8867      1196.1521         0.0000         0.0000         0.0000         -24435.9853         0.0000    -24435.9853    -24435.9853         0.0000           5922.9182      5789.9617     15625.0000      5922.9182      5789.9617

LINE MINIMIZER BRACKET: DX 0 0.00283724 DU 0 29.7374 DUDX -16735.9 -16735.9 37792.6 
PRESSURE: 307 5779.08 -1487.18 305.317 -1487.18 5023.83 -549.35 305.317 -549.35 5831.97
GPRESSURE: 307 5639.36 -1314.68 239.955 -1542.01 4894.93 -500.288 184.325 -647.15 5694.97
ENERGY:     307        28.9739        73.9998         0.0000         0.0000         -25751.1448      1175.1377         0.0000         0.0000         0.0000         -24473.0334         0.0000    -24473.0334    -24473.0334         0.0000           5544.9603      5409.7553     15625.0000      5544.9603      5409.7553

LINE MINIMIZER BRACKET: DX 0.000872317 0.00196492 DU -7.31069 37.0481 DUDX -16735.9 -28.8804 37792.6 
PRESSURE: 308 5805.28 -1462.96 259.039 -1462.96 5077.83 -505.61 259.039 -505.61 5869.93
GPRESSURE: 308 5664.43 -1293.33 195.694 -1514.53 4948.11 -454.646 133.442 -602.057 5735.89
ENERGY:     308        29.9280        74.4055         0.0000         0.0000         -25753.7175      1176.7139         0.0000         0.0000         0.0000         -24472.6701         0.0000    -24472.6701    -24472.6701         0.0000           5584.3472      5449.4779     15625.0000      5584.3472      5449.4779

LINE MINIMIZER BRACKET: DX 0.000872317 0.000196492 DU -7.31069 0.363319 DUDX -16735.9 -28.8804 3739.62 
PRESSURE: 309 5781.71 -1484.81 300.722 -1484.81 5029.26 -545.005 300.722 -545.005 5835.78
GPRESSURE: 309 5641.88 -1312.59 235.563 -1539.31 4900.27 -495.751 179.269 -642.669 5699.09
ENERGY:     309        29.0480        74.0354         0.0000         0.0000         -25751.4042      1175.2903         0.0000         0.0000         0.0000         -24473.0306         0.0000    -24473.0306    -24473.0306         0.0000           5548.9139      5413.7441     15625.0000      5548.9139      5413.7441

LINE MINIMIZER BRACKET: DX 0.000872317 1.96492e-05 DU -7.31069 0.00285093 DUDX -16735.9 -28.8804 347.846 
PRESSURE: 310 5779.35 -1486.94 304.857 -1486.94 5024.39 -548.915 304.857 -548.915 5832.35
GPRESSURE: 310 5640.02 -1314.6 239.421 -1541.72 4895.47 -499.846 183.821 -646.69 5695.4
ETITLE:      TS           BOND          ANGLE          DIHED          IMPRP               ELECT            VDW       BOUNDARY           MISC        KINETIC               TOTAL           TEMP      POTENTIAL         TOTAL3        TEMPAVG            PRESSURE      GPRESSURE         VOLUME       PRESSAVG      GPRESSAVG

ENERGY:     310        28.9811        74.0033         0.0000         0.0000         -25751.1706      1175.1529         0.0000         0.0000         0.0000         -24473.0333         0.0000    -24473.0333    -24473.0333         0.0000           5545.3602      5410.2964     15625.0000      5545.3602      5410.2964

LINE MINIMIZER BRACKET: DX 0.000872317 1.96492e-06 DU -7.31069 0.000110835 DUDX -16735.9 -28.8804 8.77725 
LINE MINIMIZER REDUCING GRADIENT FROM 12699.4 TO 12.6994
PRESSURE: 311 6173.71 -1054.78 286.216 -1054.78 5520.67 -341.378 286.216 -341.378 6243.81
GPRESSURE: 311 6044.78 -920.096 225.482 -1073.14 5378.67 -266.185 136.487 -434.137 6136.2
ENERGY:     311        35.1110        72.6125         0.0000         0.0000         -25780.4871      1179.8348         0.0000         0.0000         0.0000         -24492.9289         0.0000    -24492.9289    -24492.9289         0.0000           5979.3997      5853.2180     15625.0000      5979.3997      5853.2180

PRESSURE: 312 7042.69 -650.273 247.665 -650.273 6364.31 -167.669 247.665 -167.669 6870.16
GPRESSURE: 312 6927.05 -552.477 181.529 -627.768 6202.54 -81.2356 63.3219 -265.282 6769.02
ENERGY:     312        47.6409        78.8882         0.0000         0.0000         -25804.2418      1210.4759         0.0000         0.0000         0.0000         -24467.2368         0.0000    -24467.2368    -24467.2368         0.0000           6759.0544      6632.8686     15625.0000      6759.0544      6632.8686

LINE MINIMIZER BRACKET: DX 0.00338878 0.00338878 DU -19.8956 25.6921 DUDX -12699.4 873.152 14336.9 
PRESSURE: 313 6112.29 -1096.39 288.434 -1096.39 5456.11 -360.191 288.434 -360.191 6192.37
GPRESSURE: 313 5982.45 -957.874 227.576 -1118.74 5315.59 -287.204 141.975 -452.939 6082.7
ENERGY:     313        34.2081        72.4054         0.0000         0.0000         -25777.7857      1178.1845         0.0000         0.0000         0.0000         -24492.9876         0.0000    -24492.9876    -24492.9876         0.0000           5920.2595      5793.5800     15625.0000      5920.2595      5793.5800

LINE MINIMIZER BRACKET: DX 0.0030499 0.000338878 DU -19.9543 0.0587643 DUDX -12699.4 -474.389 873.152 
PRESSURE: 314 6134.25 -1081.13 287.572 -1081.13 5479.39 -353.208 287.572 -353.208 6210.85
GPRESSURE: 314 6004.82 -943.99 226.748 -1102.08 5338.29 -279.489 139.979 -445.922 6101.91
ENERGY:     314        34.5313        72.4723         0.0000         0.0000         -25778.7779      1178.7578         0.0000         0.0000         0.0000         -24493.0165         0.0000    -24493.0165    -24493.0165         0.0000           5941.4946      5815.0079     15625.0000      5941.4946      5815.0079

LINE MINIMIZER BRACKET: DX 0.000124082 0.000214796 DU -0.0288807 0.087645 DUDX -474.389 16.2852 873.152 
PRESSURE: 315 6132.05 -1082.67 287.653 -1082.67 5477.05 -353.899 287.653 -353.899 6209.02
GPRESSURE: 315 6002.58 -945.39 226.826 -1103.76 5336.01 -280.252 140.172 -446.615 6100.01
ENERGY:     315        34.4986        72.4652         0.0000         0.0000         -25778.6783      1178.6989         0.0000         0.0000         0.0000         -24493.0157         0.0000    -24493.0157    -24493.0157         0.0000           5939.3729      5812.8675     15625.0000      5939.3729      5812.8675

LINE MINIMIZER BRACKET: DX 1.24082e-05 0.000214796 DU -0.000856767 0.087645 DUDX -32.7614 16.2852 873.152 
PRESSURE: 316 6134.03 -1081.28 287.584 -1081.28 5479.15 -353.274 287.584 -353.274 6210.67
GPRESSURE: 316 6004.59 -944.125 226.76 -1102.25 5338.07 -279.562 140.002 -445.987 6101.73
ENERGY:     316        34.5280        72.4716         0.0000         0.0000         -25778.7679      1178.7519         0.0000         0.0000         0.0000         -24493.0164         0.0000    -24493.0164    -24493.0164         0.0000           5941.2833      5814.7948     15625.0000      5941.2833      5814.7948

LINE MINIMIZER BRACKET: DX 1.24082e-06 0.000214796 DU -9.57981e-05 0.087645 DUDX 11.3806 16.2852 873.152 
PRESSURE: 317 6134.25 -1081.13 287.572 -1081.13 5479.39 -353.208 287.572 -353.208 6210.85
GPRESSURE: 317 6004.82 -943.99 226.748 -1102.08 5338.29 -279.489 139.979 -445.922 6101.91
ENERGY:     317        34.5313        72.4723         0.0000         0.0000         -25778.7779      1178.7578         0.0000         0.0000         0.0000         -24493.0165         0.0000    -24493.0165    -24493.0165         0.0000           5941.4946      5815.0079     15625.0000      5941.4946      5815.0079

LINE MINIMIZER REDUCING GRADIENT FROM 14776.9 TO 14.7769
PRESSURE: 318 6333.15 -1062.03 273.849 -1062.03 5307.21 -691.085 273.849 -691.085 5654.88
GPRESSURE: 318 6195.82 -953.098 196.994 -1067.36 5169.25 -615.302 100.516 -805.058 5560.6
ENERGY:     318        48.5032        71.4261         0.0000         0.0000         -25804.2737      1202.0153         0.0000         0.0000         0.0000         -24482.3291         0.0000    -24482.3291    -24482.3291         0.0000           5765.0815      5641.8890     15625.0000      5765.0815      5641.8890

LINE MINIMIZER BRACKET: DX 0 0.00268368 DU 0 10.6874 DUDX -14776.9 -14776.9 22873.9 
PRESSURE: 319 6216.16 -1083.72 299.025 -1083.72 5417.78 -491.161 299.025 -491.161 6014.54
GPRESSURE: 319 6082.87 -957.554 232.568 -1098.94 5278.36 -415.466 141.227 -591.386 5913.16
ENERGY:     319        32.1902        70.1690         0.0000         0.0000         -25789.4322      1186.2214         0.0000         0.0000         0.0000         -24500.8516         0.0000    -24500.8516    -24500.8516         0.0000           5882.8247      5758.1286     15625.0000      5882.8247      5758.1286

LINE MINIMIZER BRACKET: DX 0.00105698 0.0016267 DU -7.83513 18.5226 DUDX -14776.9 -42.2491 22873.9 
PRESSURE: 320 6228.44 -1082.93 298.827 -1082.93 5407.56 -511.822 298.827 -511.822 5981.76
GPRESSURE: 320 6107.94 -927.242 223.793 -1092.36 5279.72 -442.132 148.919 -595.548 5872.33
ETITLE:      TS           BOND          ANGLE          DIHED          IMPRP               ELECT            VDW       BOUNDARY           MISC        KINETIC               TOTAL           TEMP      POTENTIAL         TOTAL3        TEMPAVG            PRESSURE      GPRESSURE         VOLUME       PRESSAVG      GPRESSAVG

ENERGY:     320        32.7347        70.0318         0.0000         0.0000         -25790.9995      1187.5629         0.0000         0.0000         0.0000         -24500.6700         0.0000    -24500.6700    -24500.6700         0.0000           5872.5873      5753.3274     15625.0000      5872.5873      5753.3274

LINE MINIMIZER BRACKET: DX 0.00105698 0.00016267 DU -7.83513 0.181613 DUDX -14776.9 -42.2491 2235.87 
PRESSURE: 321 6217.33 -1083.67 299.018 -1083.67 5416.74 -493.249 299.018 -493.249 6011.27
GPRESSURE: 321 6097.24 -926.507 224.816 -1093.94 5288.71 -423.715 150.485 -575.854 5900.97
ENERGY:     321        32.2338        70.1527         0.0000         0.0000         -25789.5910      1186.3532         0.0000         0.0000         0.0000         -24500.8513         0.0000    -24500.8513    -24500.8513         0.0000           5881.7783      5762.3041     15625.0000      5881.7783      5762.3041

LINE MINIMIZER BRACKET: DX 0.00105698 1.6267e-05 DU -7.83513 0.000301373 DUDX -14776.9 -42.2491 185.432 
PRESSURE: 322 6216.55 -1083.71 299.019 -1083.71 5417.42 -491.89 299.019 -491.89 6013.39
GPRESSURE: 322 6096.48 -926.44 224.878 -1094.04 5289.37 -422.369 150.586 -574.414 5903.03
ENERGY:     322        32.2051        70.1633         0.0000         0.0000         -25789.4878      1186.2671         0.0000         0.0000         0.0000         -24500.8523         0.0000    -24500.8523    -24500.8523         0.0000           5882.4508      5762.9609     15625.0000      5882.4508      5762.9609

LINE MINIMIZER BRACKET: DX 5.6541e-06 1.06129e-05 DU -0.000636241 0.000937614 DUDX -42.2491 36.876 185.432 
PRESSURE: 323 6216.49 -1083.72 299.019 -1083.72 5417.46 -491.801 299.019 -491.801 6013.53
GPRESSURE: 323 6096.43 -926.436 224.882 -1094.05 5289.42 -422.28 150.592 -574.32 5903.16
ENERGY:     323        32.2033        70.1640         0.0000         0.0000         -25789.4810      1186.2615         0.0000         0.0000         0.0000         -24500.8523         0.0000    -24500.8523    -24500.8523         0.0000           5882.4945      5763.0035     15625.0000      5882.4945      5763.0035

LINE MINIMIZER BRACKET: DX 4.95632e-06 6.97778e-07 DU -0.000674177 3.79354e-05 DUDX -42.2491 27.1077 36.876 
PRESSURE: 324 6216.46 -1083.72 299.023 -1083.72 5417.49 -491.735 299.023 -491.735 6013.63
GPRESSURE: 324 6096.4 -926.431 224.888 -1094.05 5289.45 -422.215 150.601 -574.25 5903.26
ENERGY:     324        32.2019        70.1645         0.0000         0.0000         -25789.4761      1186.2575         0.0000         0.0000         0.0000         -24500.8522         0.0000    -24500.8522    -24500.8522         0.0000           5882.5291      5763.0374     15625.0000      5882.5291      5763.0374

LINE MINIMIZER BRACKET: DX 4.95632e-07 6.97778e-07 DU -9.43532e-05 3.79354e-05 DUDX 20.1782 27.1077 36.876 
PRESSURE: 325 6216.49 -1083.72 299.019 -1083.72 5417.46 -491.801 299.019 -491.801 6013.53
GPRESSURE: 325 6096.43 -926.436 224.882 -1094.05 5289.42 -422.28 150.592 -574.32 5903.16
ENERGY:     325        32.2033        70.1640         0.0000         0.0000         -25789.4810      1186.2615         0.0000         0.0000         0.0000         -24500.8523         0.0000    -24500.8523    -24500.8523         0.0000           5882.4945      5763.0035     15625.0000      5882.4945      5763.0035

LINE MINIMIZER REDUCING GRADIENT FROM 16234.9 TO 16.2349
PRESSURE: 326 6132.31 -1057.15 140.192 -1057.15 4886.9 -270.8 140.192 -270.8 5639.25
GPRESSURE: 326 5990.25 -944.488 39.0997 -1066.26 4771.58 -215.796 -18.1141 -375.917 5543.41
ENERGY:     326        24.5769        70.7276         0.0000         0.0000         -25824.9762      1212.1682         0.0000         0.0000         0.0000         -24517.5035         0.0000    -24517.5035    -24517.5035         0.0000           5552.8197      5435.0808     15625.0000      5552.8197      5435.0808

PRESSURE: 327 6232.96 -1042.76 -59.4803 -1042.76 4529 -29.8575 -59.4803 -29.8575 5357.69
GPRESSURE: 327 6073.09 -977.365 -191.341 -1051.3 4421.64 0.844997 -222.579 -164.86 5262
ENERGY:     327        31.1780        78.6401         0.0000         0.0000         -25856.4958      1253.4982         0.0000         0.0000         0.0000         -24493.1794         0.0000    -24493.1794    -24493.1794         0.0000           5373.2203      5252.2432     15625.0000      5373.2203      5252.2432

LINE MINIMIZER BRACKET: DX 0.00223373 0.00223373 DU -16.6512 24.3241 DUDX -16234.9 1524.8 20556.6 
PRESSURE: 328 6133.07 -1059.53 157.766 -1059.53 4932.74 -293.39 157.766 -293.39 5673.04
GPRESSURE: 328 5993.21 -942.185 59.5325 -1068.86 4816.19 -236.633 0.310998 -395.742 5576.37
ENERGY:     328        24.7121        70.3392         0.0000         0.0000         -25821.5866      1208.9132         0.0000         0.0000         0.0000         -24517.6222         0.0000    -24517.6222    -24517.6222         0.0000           5579.6133      5461.9235     15625.0000      5579.6133      5461.9235

LINE MINIMIZER BRACKET: DX 0.00201036 0.000223373 DU -16.7698 0.118652 DUDX -16234.9 -310.992 1524.8 
PRESSURE: 329 6132.8 -1059.09 154.577 -1059.09 4924.17 -289.196 154.577 -289.196 5666.75
GPRESSURE: 329 5992.56 -942.601 55.8165 -1068.4 4807.83 -232.775 -3.02154 -392.016 5570.24
ENERGY:     329        24.6764        70.4053         0.0000         0.0000         -25822.2128      1209.5027         0.0000         0.0000         0.0000         -24517.6283         0.0000    -24517.6283    -24517.6283         0.0000           5574.5723      5456.8782     15625.0000      5574.5723      5456.8782

LINE MINIMIZER BRACKET: DX 4.12428e-05 0.00018213 DU -0.00616487 0.124817 DUDX -310.992 25.6553 1524.8 
PRESSURE: 330 6132.82 -1059.13 154.897 -1059.13 4925.03 -289.618 154.897 -289.618 5667.38
GPRESSURE: 330 5995.12 -946.968 57.0834 -1066.95 4806.37 -233.813 -2.84677 -390.433 5576.35
ETITLE:      TS           BOND          ANGLE          DIHED          IMPRP               ELECT            VDW       BOUNDARY           MISC        KINETIC               TOTAL           TEMP      POTENTIAL         TOTAL3        TEMPAVG            PRESSURE      GPRESSURE         VOLUME       PRESSAVG      GPRESSAVG

ENERGY:     330        24.6798        70.3986         0.0000         0.0000         -25822.1503      1209.4436         0.0000         0.0000         0.0000         -24517.6283         0.0000    -24517.6283    -24517.6283         0.0000           5575.0734      5459.2780     15625.0000      5575.0734      5459.2780

LINE MINIMIZER BRACKET: DX 3.71186e-05 4.12428e-06 DU -0.00616569 8.19819e-07 DUDX -310.992 -8.02613 25.6553 
LINE MINIMIZER REDUCING GRADIENT FROM 13265.2 TO 13.2652
PRESSURE: 331 7013.64 -1215.4 9.82683 -1215.4 5917.13 -26.3373 9.82683 -26.3373 6437.69
GPRESSURE: 331 6844.87 -1156.77 -127.644 -1215.61 5814.32 7.02235 -129.277 -163.546 6342.72
ENERGY:     331        33.0201        73.5174         0.0000         0.0000         -25857.4991      1220.7657         0.0000         0.0000         0.0000         -24530.1959         0.0000    -24530.1959    -24530.1959         0.0000           6456.1524      6333.9709     15625.0000      6456.1524      6333.9709

PRESSURE: 332 8035.26 -1408 -153.925 -1408 7081.35 260.839 -153.925 260.839 7292.73
GPRESSURE: 332 7841.41 -1405.06 -333.913 -1402.22 6989.29 265.306 -269.029 81.7247 7183.76
ENERGY:     332        58.8793        82.7187         0.0000         0.0000         -25888.9859      1246.3740         0.0000         0.0000         0.0000         -24501.0138         0.0000    -24501.0138    -24501.0138         0.0000           7469.7799      7338.1518     15625.0000      7469.7799      7338.1518

LINE MINIMIZER BRACKET: DX 0.00248174 0.00248174 DU -12.5675 29.1821 DUDX -13265.2 3242.51 20491.7 
PRESSURE: 333 6831.73 -1182.76 39.3669 -1182.76 5711.51 -78.8573 39.3669 -78.8573 6281.06
GPRESSURE: 333 6668.78 -1113.42 -90.081 -1184.46 5605.84 -40.7313 -103.798 -208.351 6187.57
ENERGY:     333        30.0115        72.4322         0.0000         0.0000         -25850.8827      1217.4861         0.0000         0.0000         0.0000         -24530.9528         0.0000    -24530.9528    -24530.9528         0.0000           6274.7673      6154.0622     15625.0000      6274.7673      6154.0622

LINE MINIMIZER BRACKET: DX 0.00199735 0.000484381 DU -13.3245 0.756977 DUDX -13265.2 -34.12 3242.51 
PRESSURE: 334 6849.7 -1185.95 36.4291 -1185.95 5731.75 -73.6222 36.4291 -73.6222 6296.53
GPRESSURE: 334 6686.16 -1117.66 -93.8115 -1187.5 5626.36 -35.9712 -106.335 -203.858 6202.91
ENERGY:     334        30.2823        72.5303         0.0000         0.0000         -25851.5510      1217.7901         0.0000         0.0000         0.0000         -24530.9482         0.0000    -24530.9482    -24530.9482         0.0000           6292.6568      6171.8108     15625.0000      6292.6568      6171.8108

LINE MINIMIZER BRACKET: DX 0.00199735 4.84381e-05 DU -13.3245 0.00461728 DUDX -13265.2 -34.12 291.74 
PRESSURE: 335 6834.07 -1183.19 38.9728 -1183.19 5714.17 -78.1654 38.9728 -78.1654 6283.09
GPRESSURE: 335 6671.04 -1113.98 -90.5806 -1184.86 5608.54 -40.1014 -104.14 -207.757 6189.59
ENERGY:     335        30.0468        72.4450         0.0000         0.0000         -25850.9711      1217.5258         0.0000         0.0000         0.0000         -24530.9534         0.0000    -24530.9534    -24530.9534         0.0000           6277.1140      6156.3902     15625.0000      6277.1140      6156.3902

LINE MINIMIZER BRACKET: DX 6.38391e-06 4.20542e-05 DU -0.000547896 0.00516518 DUDX -34.12 8.81463 291.74 
LINE MINIMIZER REDUCING GRADIENT FROM 21799.5 TO 21.7995
PRESSURE: 336 8259.13 -1404.19 7.20794 -1404.19 6489.34 -338.519 7.20794 -338.519 7006.59
GPRESSURE: 336 8056.86 -1386.29 -158.978 -1386.3 6405.02 -319.421 -112.711 -506.009 6908.47
ENERGY:     336        45.1351        72.4472         0.0000         0.0000         -25883.3735      1230.3684         0.0000         0.0000         0.0000         -24535.4228         0.0000    -24535.4228    -24535.4228         0.0000           7251.6882      7123.4501     15625.0000      7251.6882      7123.4501

PRESSURE: 337 9730.26 -1603.54 -65.4452 -1603.54 7367.19 -568.054 -65.4452 -568.054 7642.84
GPRESSURE: 337 9493.43 -1636.5 -272.574 -1566.44 7301.12 -572.08 -160.299 -777.66 7529.65
ENERGY:     337        94.3462        81.6602         0.0000         0.0000         -25911.1250      1254.8383         0.0000         0.0000         0.0000         -24480.2803         0.0000    -24480.2803    -24480.2803         0.0000           8246.7661      8108.0690     15625.0000      8246.7661      8108.0690

LINE MINIMIZER BRACKET: DX 0.00156172 0.00156172 DU -4.4694 55.1425 DUDX -21799.5 16161.6 54653.6 
PRESSURE: 338 7649.75 -1313.3 25.6344 -1313.3 6149.65 -231.047 25.6344 -231.047 6710.14
GPRESSURE: 338 7463.85 -1273.5 -124.324 -1303.78 6056.48 -203.544 -104.359 -381.72 6615.13
ENERGY:     338        34.5106        71.3288         0.0000         0.0000         -25870.1575      1223.5660         0.0000         0.0000         0.0000         -24540.7522         0.0000    -24540.7522    -24540.7522         0.0000           6836.5162      6711.8192     15625.0000      6836.5162      6711.8192

LINE MINIMIZER BRACKET: DX 0.00089833 0.000663388 DU -9.79876 5.32936 DUDX -21799.5 -25.0298 16161.6 
PRESSURE: 339 7710.4 -1322.62 24.0957 -1322.62 6182.89 -242.049 24.0957 -242.049 6740.59
GPRESSURE: 339 7522.84 -1285 -127.439 -1312.27 6090.62 -215.368 -104.905 -394.348 6645.34
ENERGY:     339        35.2942        71.3661         0.0000         0.0000         -25871.5152      1224.1550         0.0000         0.0000         0.0000         -24540.6999         0.0000    -24540.6999    -24540.6999         0.0000           6877.9593      6752.9339     15625.0000      6877.9593      6752.9339

LINE MINIMIZER BRACKET: DX 0.00089833 6.63388e-05 DU -9.79876 0.0522902 DUDX -21799.5 -25.0298 1588.73 
PRESSURE: 340 7655.81 -1314.23 25.4878 -1314.23 6152.97 -232.146 25.4878 -232.146 6713.2
GPRESSURE: 340 7469.37 -1274.61 -124.568 -1304.62 6059.92 -204.717 -104.427 -382.954 6618.16
ETITLE:      TS           BOND          ANGLE          DIHED          IMPRP               ELECT            VDW       BOUNDARY           MISC        KINETIC               TOTAL           TEMP      POTENTIAL         TOTAL3        TEMPAVG            PRESSURE      GPRESSURE         VOLUME       PRESSAVG      GPRESSAVG

ENERGY:     340        34.5862        71.3318         0.0000         0.0000         -25870.2937      1223.6240         0.0000         0.0000         0.0000         -24540.7518         0.0000    -24540.7518    -24540.7518         0.0000           6840.6577      6715.8179     15625.0000      6840.6577      6715.8179

LINE MINIMIZER BRACKET: DX 0.00089833 6.63388e-06 DU -9.79876 0.000326896 DUDX -21799.5 -25.0298 136.306 
PRESSURE: 341 7650.76 -1313.46 25.6115 -1313.46 6150.2 -231.233 25.6115 -231.233 6710.66
GPRESSURE: 341 7464.47 -1273.65 -124.313 -1303.91 6057.09 -203.735 -104.386 -381.907 6615.63
ENERGY:     341        34.5233        71.3293         0.0000         0.0000         -25870.1806      1223.5757         0.0000         0.0000         0.0000         -24540.7523         0.0000    -24540.7523    -24540.7523         0.0000           6837.2085      6712.3959     15625.0000      6837.2085      6712.3959

LINE MINIMIZER BRACKET: DX 1.1173e-06 5.51659e-06 DU -0.000193607 0.000520503 DUDX -25.0298 2.13515 136.306 
LINE MINIMIZER REDUCING GRADIENT FROM 10414.6 TO 10.4146
PRESSURE: 342 7559.39 -1278.58 231.814 -1278.58 5857.78 -252.599 231.814 -252.599 6849.58
GPRESSURE: 342 7344.28 -1282.71 45.9544 -1256.29 5775.83 -229.45 109.551 -443.157 6755.78
ENERGY:     342        32.2241        73.1750         0.0000         0.0000         -25896.1430      1233.8184         0.0000         0.0000         0.0000         -24556.9256         0.0000    -24556.9256    -24556.9256         0.0000           6755.5837      6625.2983     15625.0000      6755.5837      6625.2983

PRESSURE: 343 7638.97 -1240.44 402.762 -1240.44 5702.71 -245.894 402.762 -245.894 7061.56
GPRESSURE: 343 7391.59 -1285.15 175.144 -1201.8 5630.07 -229.244 284.634 -478.315 6955.21
ENERGY:     343        38.2090        80.3751         0.0000         0.0000         -25917.1691      1255.7899         0.0000         0.0000         0.0000         -24542.7952         0.0000    -24542.7952    -24542.7952         0.0000           6801.0822      6658.9555     15625.0000      6801.0822      6658.9555

LINE MINIMIZER BRACKET: DX 0.00297696 0.00297696 DU -16.1732 14.1304 DUDX -10414.6 -398.84 9950.73 
PRESSURE: 344 7559.23 -1274.97 250.47 -1274.97 5836.06 -253.093 250.47 -253.093 6867.39
GPRESSURE: 344 7341.12 -1283.34 60.7422 -1251.38 5755.1 -230.613 128.828 -447.664 6772.99
ENERGY:     344        32.4468        73.6544         0.0000         0.0000         -25898.4664      1235.4766         0.0000         0.0000         0.0000         -24556.8885         0.0000    -24556.8885    -24556.8885         0.0000           6754.2264      6623.0696     15625.0000      6754.2264      6623.0696

LINE MINIMIZER BRACKET: DX 0.00297696 0.000297696 DU -16.1732 0.0370095 DUDX -10414.6 -398.84 615.339 
PRESSURE: 345 7559.14 -1277.17 239.031 -1277.17 5849.5 -252.791 239.031 -252.791 6856.35
GPRESSURE: 345 7342.94 -1282.91 51.7399 -1254.48 5767.9 -229.962 117.029 -444.818 6762.35
ENERGY:     345        32.2992        73.3514         0.0000         0.0000         -25897.0297      1234.4375         0.0000         0.0000         0.0000         -24556.9415         0.0000    -24556.9415    -24556.9415         0.0000           6754.9957      6624.3943     15625.0000      6754.9957      6624.3943

LINE MINIMIZER BRACKET: DX 0.000113477 0.000184219 DU -0.0159506 0.0529601 DUDX -398.84 -14.8567 615.339 
PRESSURE: 346 7559.1 -1276.97 240.176 -1276.97 5848.14 -252.823 240.176 -252.823 6857.46
GPRESSURE: 346 7342.71 -1282.97 52.6425 -1254.18 5766.6 -230.029 118.21 -445.104 6763.42
ENERGY:     346        32.3125        73.3808         0.0000         0.0000         -25897.1741      1234.5394         0.0000         0.0000         0.0000         -24556.9414         0.0000    -24556.9414    -24556.9414         0.0000           6754.8990      6624.2434     15625.0000      6754.8990      6624.2434

LINE MINIMIZER BRACKET: DX 0.000113477 1.84219e-05 DU -0.0159506 0.000134646 DUDX -398.84 -14.8567 48.1067 
LINE MINIMIZER REDUCING GRADIENT FROM 17560.4 TO 17.5604
PRESSURE: 347 7803.64 -1011.21 -101.036 -1011.21 6202.6 -49.0397 -101.036 -49.0397 5981.47
GPRESSURE: 347 7576.38 -1061.15 -314.544 -968.992 6131.32 -34.9619 -222.089 -271.094 5877.84
ENERGY:     347        37.8306        72.7167         0.0000         0.0000         -25916.7822      1252.0002         0.0000         0.0000         0.0000         -24554.2348         0.0000    -24554.2348    -24554.2348         0.0000           6662.5682      6528.5142     15625.0000      6662.5682      6528.5142

LINE MINIMIZER BRACKET: DX 0 0.00188259 DU 0 2.70659 DUDX -17560.4 -17560.4 20422.3 
PRESSURE: 348 7680.01 -1153.03 93.7925 -1153.03 6019.36 -165.666 93.7925 -165.666 6468.75
GPRESSURE: 348 7458.39 -1179.77 -105.537 -1121.5 5942.36 -146.59 -27.5285 -371.446 6371.72
ENERGY:     348        29.4251        71.3398         0.0000         0.0000         -25906.8649      1241.5187         0.0000         0.0000         0.0000         -24564.5813         0.0000    -24564.5813    -24564.5813         0.0000           6722.7055      6590.8244     15625.0000      6722.7055      6590.8244

LINE MINIMIZER BRACKET: DX 0.000870061 0.00101253 DU -7.63992 10.3465 DUDX -17560.4 4.13501 20422.3 
LINE MINIMIZER REDUCING GRADIENT FROM 11899.2 TO 11.8992
PRESSURE: 349 7792.65 -908.804 114.936 -908.804 6254.62 -70.2337 114.936 -70.2337 6476.29
GPRESSURE: 349 7574.82 -949.072 -91.5746 -876.559 6198.19 -48.3846 -9.61329 -269.004 6358.82
ENERGY:     349        28.9299        70.2116         0.0000         0.0000         -25935.5042      1252.8601         0.0000         0.0000         0.0000         -24583.5026         0.0000    -24583.5026    -24583.5026         0.0000           6841.1898      6710.6086     15625.0000      6841.1898      6710.6086

PRESSURE: 350 8069.61 -694.83 81.7735 -694.83 6693.6 92.9314 81.7735 92.9314 6593.37
GPRESSURE: 350 7821.32 -775.622 -157.929 -696.575 6586.78 46.7075 -32.3409 -180.267 6390.75
Info: Benchmark time: 16 CPUs 0.00105651 s/step 0.00611406 days/ns 1133.09 MB memory
ETITLE:      TS           BOND          ANGLE          DIHED          IMPRP               ELECT            VDW       BOUNDARY           MISC        KINETIC               TOTAL           TEMP      POTENTIAL         TOTAL3        TEMPAVG            PRESSURE      GPRESSURE         VOLUME       PRESSAVG      GPRESSAVG

ENERGY:     350        33.0491        73.9475         0.0000         0.0000         -25960.5547      1276.8684         0.0000         0.0000         0.0000         -24576.6897         0.0000    -24576.6897    -24576.6897         0.0000           7118.8601      6932.9527     15625.0000      7118.8601      6932.9527

LINE MINIMIZER BRACKET: DX 0.00262777 0.00262777 DU -18.9213 6.81283 DUDX -11899.2 -2414.52 7720.01 
PRESSURE: 351 7843.11 -854.02 112.373 -854.02 6340.3 -37.807 112.373 -37.807 6493.58
GPRESSURE: 351 7592.32 -926.582 -119.45 -859.019 6215.04 -85.132 3.64661 -315.64 6317.27
ENERGY:     351        29.5019        70.6660         0.0000         0.0000         -25941.8756      1257.4282         0.0000         0.0000         0.0000         -24584.2795         0.0000    -24584.2795    -24584.2795         0.0000           6892.3284      6708.2077     15625.0000      6892.3284      6708.2077

LINE MINIMIZER BRACKET: DX 0.000633575 0.0019942 DU -0.776956 7.58979 DUDX -2414.52 -42.5245 7720.01 
PRESSURE: 352 7861.04 -837.153 110.862 -837.153 6369.84 -26.8277 110.862 -26.8277 6500.43
GPRESSURE: 352 7610.49 -910.614 -121.672 -841.894 6246.3 -74.0118 1.72976 -304.206 6321.84
ENERGY:     352        29.7374        70.8676         0.0000         0.0000         -25943.8379      1259.0212         0.0000         0.0000         0.0000         -24584.2117         0.0000    -24584.2117    -24584.2117         0.0000           6910.4362      6726.2084     15625.0000      6910.4362      6726.2084

LINE MINIMIZER BRACKET: DX 0.000633575 0.00019942 DU -0.776956 0.0678567 DUDX -2414.52 -42.5245 713.26 
PRESSURE: 353 7844.87 -852.318 112.231 -852.318 6343.27 -36.7344 112.231 -36.7344 6494.24
GPRESSURE: 353 7594.1 -924.969 -119.663 -857.293 6218.18 -84.0457 3.46608 -314.523 6317.71
ENERGY:     353        29.5243        70.6849         0.0000         0.0000         -25942.0718      1257.5841         0.0000         0.0000         0.0000         -24584.2785         0.0000    -24584.2785    -24584.2785         0.0000           6894.1282      6709.9975     15625.0000      6894.1282      6709.9975

LINE MINIMIZER BRACKET: DX 0.000633575 1.9942e-05 DU -0.776956 0.00100425 DUDX -2414.52 -42.5245 32.8563 
PRESSURE: 354 7843.52 -853.636 112.338 -853.636 6340.97 -37.5681 112.338 -37.5681 6493.73
GPRESSURE: 354 7592.73 -926.217 -119.501 -858.629 6215.75 -84.8912 3.60314 -315.392 6317.37
ENERGY:     354        29.5070        70.6703         0.0000         0.0000         -25941.9205      1257.4638         0.0000         0.0000         0.0000         -24584.2794         0.0000    -24584.2794    -24584.2794         0.0000           6892.7409      6708.6182     15625.0000      6892.7409      6708.6182

LINE MINIMIZER BRACKET: DX 0.000633575 4.565e-06 DU -0.776956 0.00015348 DUDX -2414.52 -42.5245 -25.2767 
PRESSURE: 355 7843.11 -854.021 112.373 -854.021 6340.3 -37.8074 112.373 -37.8074 6493.58
GPRESSURE: 355 7592.32 -926.582 -119.45 -859.02 6215.04 -85.1331 3.64747 -315.641 6317.27
ENERGY:     355        29.5019        70.6660         0.0000         0.0000         -25941.8756      1257.4282         0.0000         0.0000         0.0000         -24584.2795         0.0000    -24584.2795    -24584.2795         0.0000           6892.3285      6708.2078     15625.0000      6892.3285      6708.2078

LINE MINIMIZER REDUCING GRADIENT FROM 13376.6 TO 13.3766
PRESSURE: 356 8091.22 -432.514 -274.534 -432.514 7165.07 555.195 -274.534 555.195 7459.14
GPRESSURE: 356 7860.76 -491.179 -496.544 -438.587 7059.76 519.743 -368.244 300.217 7264.11
ENERGY:     356        39.4595        71.4763         0.0000         0.0000         -25964.6884      1262.0998         0.0000         0.0000         0.0000         -24591.6529         0.0000    -24591.6529    -24591.6529         0.0000           7571.8130      7394.8749     15625.0000      7571.8130      7394.8749

PRESSURE: 357 8360.98 26.4737 -656.134 26.4737 7980.8 1163.79 -656.134 1163.79 8404.6
GPRESSURE: 357 8152.57 -16.2933 -867.531 19.6386 7897.69 1142.55 -734.278 936.166 8185.01
ENERGY:     357        78.3796        77.3578         0.0000         0.0000         -25983.7125      1274.8040         0.0000         0.0000         0.0000         -24553.1711         0.0000    -24553.1711    -24553.1711         0.0000           8248.7962      8078.4242     15625.0000      8248.7962      8078.4242

LINE MINIMIZER BRACKET: DX 0.00226218 0.00226218 DU -7.37335 38.4818 DUDX -13376.6 6859.19 27193.9 
PRESSURE: 358 8004.71 -579.825 -143.576 -579.825 6887.35 352.199 -143.576 352.199 7134.01
GPRESSURE: 358 7767.28 -643.458 -368.999 -585.693 6774.92 312.157 -242.181 88.624 6946.1
ENERGY:     358        32.8194        70.6408         0.0000         0.0000         -25957.3634      1259.6316         0.0000         0.0000         0.0000         -24594.2717         0.0000    -24594.2717    -24594.2717         0.0000           7342.0220      7162.7691     15625.0000      7342.0220      7162.7691

LINE MINIMIZER BRACKET: DX 0.00149543 0.000766742 DU -9.99224 2.61889 DUDX -13376.6 -12.0011 6859.19 
LINE MINIMIZER REDUCING GRADIENT FROM 20173.7 TO 20.1737
PRESSURE: 359 8636.28 -451.806 -21.7423 -451.806 7811.69 205.158 -21.7423 205.158 7509.05
GPRESSURE: 359 8418.38 -500.658 -241.05 -459.247 7716.28 184.387 -85.8756 -15.5059 7306.61
ENERGY:     359        39.6717        68.7647         0.0000         0.0000         -25982.9670      1265.5337         0.0000         0.0000         0.0000         -24608.9969         0.0000    -24608.9969    -24608.9969         0.0000           7985.6746      7813.7547     15625.0000      7985.6746      7813.7547

PRESSURE: 360 9394.96 -323.101 71.5286 -323.101 8813.25 71.5954 71.5286 71.5954 7911.7
GPRESSURE: 360 9218.9 -365.331 -173.822 -326.591 8743.38 49.3486 35.4133 -110.656 7697.26
ETITLE:      TS           BOND          ANGLE          DIHED          IMPRP               ELECT            VDW       BOUNDARY           MISC        KINETIC               TOTAL           TEMP      POTENTIAL         TOTAL3        TEMPAVG            PRESSURE      GPRESSURE         VOLUME       PRESSAVG      GPRESSAVG

ENERGY:     360        58.7114        71.7835         0.0000         0.0000         -26004.7908      1281.1527         0.0000         0.0000         0.0000         -24593.1432         0.0000    -24593.1432    -24593.1432         0.0000           8706.6370      8553.1799     15625.0000      8706.6370      8553.1799

LINE MINIMIZER BRACKET: DX 0.00148439 0.00148439 DU -14.7251 15.8537 DUDX -20173.7 351.483 21119.8 
PRESSURE: 361 8567.37 -464.68 -32.4994 -464.68 7715.88 219.046 -32.4994 219.046 7470.43
GPRESSURE: 361 8373.22 -523.337 -284.006 -467.358 7626.23 173.701 -104.354 -15.1338 7277.36
ENERGY:     361        38.4354        68.7338         0.0000         0.0000         -25980.5683      1264.5101         0.0000         0.0000         0.0000         -24608.8891         0.0000    -24608.8891    -24608.8891         0.0000           7917.8943      7758.9396     15625.0000      7917.8943      7758.9396

LINE MINIMIZER BRACKET: DX 0.000148439 0.00148439 DU -0.107789 15.8537 DUDX -1715.76 351.483 21119.8 
PRESSURE: 362 8624.95 -454.016 -23.4378 -454.016 7796.05 207.336 -23.4378 207.336 7502.74
GPRESSURE: 362 8432.28 -511.415 -274.468 -456.774 7707.88 163.643 -92.521 -23.0768 7308.26
ENERGY:     362        39.4618        68.7563         0.0000         0.0000         -25982.5739      1265.3600         0.0000         0.0000         0.0000         -24608.9958         0.0000    -24608.9958    -24608.9958         0.0000           7974.5794      7816.1447     15625.0000      7974.5794      7816.1447

LINE MINIMIZER BRACKET: DX 2.42075e-05 0.00148439 DU -0.00108933 15.8537 DUDX 7.98419 351.483 21119.8 
PRESSURE: 363 8636.3 -451.927 -21.7123 -451.927 7811.76 205.064 -21.7123 205.064 7508.99
GPRESSURE: 363 8443.91 -509.082 -272.649 -454.704 7723.88 161.695 -90.2589 -24.609 7314.24
ENERGY:     363        39.6717        68.7647         0.0000         0.0000         -25982.9618      1265.5335         0.0000         0.0000         0.0000         -24608.9919         0.0000    -24608.9919    -24608.9919         0.0000           7985.6801      7827.3433     15625.0000      7985.6801      7827.3433

LINE MINIMIZER REDUCING GRADIENT FROM 13461.2 TO 13.4612
PRESSURE: 364 7956.67 -385.214 148.079 -385.214 7698.06 297.56 148.079 297.56 7459.69
GPRESSURE: 364 7777.24 -399.541 -85.6762 -411.279 7627.35 271.013 95.158 97.7058 7255.1
ENERGY:     364        32.7129        67.8076         0.0000         0.0000         -26008.9700      1283.6799         0.0000         0.0000         0.0000         -24624.7697         0.0000    -24624.7697    -24624.7697         0.0000           7704.8075      7553.2297     15625.0000      7704.8075      7553.2297

PRESSURE: 365 7361.56 -324.536 342.677 -324.536 7631.92 353.68 342.677 353.68 7438.87
GPRESSURE: 365 7195.64 -299.229 127.627 -373.596 7580.67 346.029 308.585 187.112 7221.91
ENERGY:     365        36.3941        71.2786         0.0000         0.0000         -26030.3963      1309.8511         0.0000         0.0000         0.0000         -24612.8726         0.0000    -24612.8726    -24612.8726         0.0000           7477.4476      7332.7401     15625.0000      7477.4476      7332.7401

LINE MINIMIZER BRACKET: DX 0.00217171 0.00217171 DU -15.7778 11.8971 DUDX -13461.2 -972.286 12065.5 
PRESSURE: 366 7893.11 -378.966 166.375 -378.966 7688.91 304.889 166.375 304.889 7456
GPRESSURE: 366 7714.97 -389.218 -65.6311 -407.415 7620 279.957 115.239 108.078 7250.33
ENERGY:     366        32.5999        67.9550         0.0000         0.0000         -26011.3215      1285.9219         0.0000         0.0000         0.0000         -24624.8448         0.0000    -24624.8448    -24624.8448         0.0000           7679.3407      7528.4355     15625.0000      7679.3407      7528.4355

LINE MINIMIZER BRACKET: DX 0.000217171 0.00195454 DU -0.0750455 11.9722 DUDX -972.286 300.449 12065.5 
PRESSURE: 367 7907.8 -380.44 162.099 -380.44 7690.93 303.233 162.099 303.233 7456.78
GPRESSURE: 367 7729.35 -391.649 -70.3253 -408.354 7621.6 277.88 110.558 105.675 7251.38
ENERGY:     367        32.6167        67.9167         0.0000         0.0000         -26010.7794      1285.3933         0.0000         0.0000         0.0000         -24624.8527         0.0000    -24624.8527    -24624.8527         0.0000           7685.1724      7534.1130     15625.0000      7685.1724      7534.1130

LINE MINIMIZER BRACKET: DX 0.00016667 5.05015e-05 DU -0.0829943 0.0079488 DUDX -972.286 3.05977 300.449 
LINE MINIMIZER REDUCING GRADIENT FROM 20747.9 TO 20.7479
PRESSURE: 368 8185 -326.125 63.8419 -326.125 7517.98 318.031 63.8419 318.031 6867.21
GPRESSURE: 368 8008.09 -317.208 -154.207 -370.957 7446.37 295.091 29.1467 157.789 6657.75
ENERGY:     368        31.0211        70.1143         0.0000         0.0000         -26036.8578      1303.4254         0.0000         0.0000         0.0000         -24632.2970         0.0000    -24632.2970    -24632.2970         0.0000           7523.3958      7370.7378     15625.0000      7523.3958      7370.7378

PRESSURE: 369 8433.57 -246.496 -18.4222 -246.496 7336.41 287.015 -18.4222 287.015 6260.64
GPRESSURE: 369 8256.46 -222.839 -220.954 -308.58 7264.53 267.465 -34.2 164.479 6045.7
ENERGY:     369        56.4335        78.8952         0.0000         0.0000         -26058.0526      1329.2307         0.0000         0.0000         0.0000         -24593.4932         0.0000    -24593.4932    -24593.4932         0.0000           7343.5411      7188.8950     15625.0000      7343.5411      7188.8950

LINE MINIMIZER BRACKET: DX 0.00145796 0.00145796 DU -7.4443 38.8038 DUDX -20747.9 10650.6 42753.7 
PRESSURE: 370 8095.03 -347.207 95.5152 -347.207 7578.33 317.67 95.5152 317.67 7069.23
GPRESSURE: 370 7917.82 -344.644 -127.543 -386.464 7507.27 293.486 54.9484 144.512 6861.42
ETITLE:      TS           BOND          ANGLE          DIHED          IMPRP               ELECT            VDW       BOUNDARY           MISC        KINETIC               TOTAL           TEMP      POTENTIAL         TOTAL3        TEMPAVG            PRESSURE      GPRESSURE         VOLUME       PRESSAVG      GPRESSAVG

ENERGY:     370        28.5350        68.6404         0.0000         0.0000         -26028.5796      1296.5014         0.0000         0.0000         0.0000         -24634.9028         0.0000    -24634.9028    -24634.9028         0.0000           7580.8625      7428.8394     15625.0000      7580.8625      7428.8394

LINE MINIMIZER BRACKET: DX 0.000965206 0.00049275 DU -10.0501 2.60576 DUDX -20747.9 -40.9976 10650.6 
PRESSURE: 371 8104.19 -345.23 92.2707 -345.23 7572.39 317.958 92.2707 317.958 7049.12
GPRESSURE: 371 7927.02 -342.012 -130.299 -385.056 7501.26 293.863 52.2852 146.069 6841.16
ENERGY:     371        28.6447        68.7541         0.0000         0.0000         -26029.4326      1297.1548         0.0000         0.0000         0.0000         -24634.8790         0.0000    -24634.8790    -24634.8790         0.0000           7575.2290      7423.1476     15625.0000      7575.2290      7423.1476

LINE MINIMIZER BRACKET: DX 0.000965206 4.9275e-05 DU -10.0501 0.0238042 DUDX -20747.9 -40.9976 1023.87 
PRESSURE: 372 8095.95 -347.021 95.1822 -347.021 7577.74 317.703 95.1822 317.703 7067.23
GPRESSURE: 372 7918.75 -344.392 -127.827 -386.332 7506.68 293.527 54.6737 144.671 6859.4
ENERGY:     372        28.5446        68.6514         0.0000         0.0000         -26028.6649      1296.5664         0.0000         0.0000         0.0000         -24634.9025         0.0000    -24634.9025    -24634.9025         0.0000           7580.3077      7428.2792     15625.0000      7580.3077      7428.2792

LINE MINIMIZER BRACKET: DX 0.000965206 4.9275e-06 DU -10.0501 0.000253779 DUDX -20747.9 -40.9976 65.446 
PRESSURE: 373 8095.23 -347.165 95.443 -347.165 7578.2 317.677 95.443 317.677 7068.79
GPRESSURE: 373 7918.03 -344.586 -127.604 -386.433 7507.14 293.495 54.8892 144.547 6860.98
ENERGY:     373        28.5371        68.6428         0.0000         0.0000         -26028.5985      1296.5158         0.0000         0.0000         0.0000         -24634.9028         0.0000    -24634.9028    -24634.9028         0.0000           7580.7398      7428.7155     15625.0000      7580.7398      7428.7155

LINE MINIMIZER BRACKET: DX 0.000965206 1.09198e-06 DU -10.0501 2.02531e-05 DUDX -20747.9 -40.9976 -17.4097 
PRESSURE: 374 8095.03 -347.207 95.5153 -347.207 7578.33 317.67 95.5153 317.67 7069.23
GPRESSURE: 374 7917.82 -344.644 -127.543 -386.464 7507.27 293.486 54.9484 144.512 6861.42
ENERGY:     374        28.5350        68.6404         0.0000         0.0000         -26028.5796      1296.5014         0.0000         0.0000         0.0000         -24634.9028         0.0000    -24634.9028    -24634.9028         0.0000           7580.8625      7428.8394     15625.0000      7580.8625      7428.8394

LINE MINIMIZER REDUCING GRADIENT FROM 14056.9 TO 14.0569
PRESSURE: 375 8444.43 -565.337 349.636 -565.337 7971.22 288.486 349.636 288.486 7604.72
GPRESSURE: 375 8249.21 -532.135 145.57 -638.703 7866.33 256.759 318.872 126.889 7399.38
ENERGY:     375        32.0041        70.0385         0.0000         0.0000         -26050.2473      1294.3783         0.0000         0.0000         0.0000         -24653.8264         0.0000    -24653.8264    -24653.8264         0.0000           8006.7905      7838.3084     15625.0000      8006.7905      7838.3084

PRESSURE: 376 8932.68 -783.325 584.759 -783.325 8465.05 255.755 584.759 255.755 8238.06
GPRESSURE: 376 8713.43 -723.76 397.446 -890.014 8325.6 215.644 563.437 103.927 8031
ENERGY:     376        40.2733        75.2977         0.0000         0.0000         -26066.6003      1303.0230         0.0000         0.0000         0.0000         -24648.0062         0.0000    -24648.0062    -24648.0062         0.0000           8545.2653      8356.6779     15625.0000      8545.2653      8356.6779

LINE MINIMIZER BRACKET: DX 0.00220775 0.00220775 DU -18.9236 5.82012 DUDX -14056.9 -3038.56 8378.98 
PRESSURE: 377 8560.76 -623.499 414.431 -623.499 8092.97 280.391 414.431 280.391 7763.82
GPRESSURE: 377 8359.74 -582.869 215.075 -705.947 7978.88 246.382 386.264 121.582 7558.43
ENERGY:     377        33.7564        71.0657         0.0000         0.0000         -26055.1487      1295.5941         0.0000         0.0000         0.0000         -24654.7325         0.0000    -24654.7325    -24654.7325         0.0000           8139.1847      7965.6844     15625.0000      8139.1847      7965.6844

LINE MINIMIZER BRACKET: DX 0.000591068 0.00161668 DU -0.906154 6.72628 DUDX -3038.56 -35.0717 8378.98 
PRESSURE: 378 8594.28 -639.417 431.907 -639.417 8127.54 278.117 431.907 278.117 7808.67
GPRESSURE: 378 8391.59 -596.789 233.813 -724.314 8010.93 243.513 404.445 120.06 7603.2
ENERGY:     378        34.2950        71.3949         0.0000         0.0000         -26056.4229      1296.0632         0.0000         0.0000         0.0000         -24654.6698         0.0000    -24654.6698    -24654.6698         0.0000           8176.8287      8001.9085     15625.0000      8176.8287      8001.9085

LINE MINIMIZER BRACKET: DX 0.000591068 0.000161668 DU -0.906154 0.0627331 DUDX -3038.56 -35.0717 792.991 
PRESSURE: 379 8564.06 -625.106 416.2 -625.106 8096.39 280.157 416.2 280.157 7768.26
GPRESSURE: 379 8362.87 -584.275 216.972 -707.8 7982.05 246.088 388.104 121.425 7562.87
ENERGY:     379        33.8092        71.0976         0.0000         0.0000         -26055.2780      1295.6383         0.0000         0.0000         0.0000         -24654.7328         0.0000    -24654.7328    -24654.7328         0.0000           8142.9027      7969.2612     15625.0000      8142.9027      7969.2612

LINE MINIMIZER BRACKET: DX 1.61668e-05 0.000145501 DU -0.00032201 0.0630551 DUDX -35.0717 47.6035 792.991 
PRESSURE: 380 8562.89 -624.536 415.586 -624.536 8095.19 280.241 415.586 280.241 7766.7
GPRESSURE: 380 8336.09 -575.935 239.748 -705.334 7953.33 263.764 392.556 140.449 7547.21
ETITLE:      TS           BOND          ANGLE          DIHED          IMPRP               ELECT            VDW       BOUNDARY           MISC        KINETIC               TOTAL           TEMP      POTENTIAL         TOTAL3        TEMPAVG            PRESSURE      GPRESSURE         VOLUME       PRESSAVG      GPRESSAVG

ENERGY:     380        33.7905        71.0863         0.0000         0.0000         -26055.2324      1295.6227         0.0000         0.0000         0.0000         -24654.7329         0.0000    -24654.7329    -24654.7329         0.0000           8141.5914      7945.5426     15625.0000      8141.5914      7945.5426

LINE MINIMIZER BRACKET: DX 1.04679e-05 5.69889e-06 DU -0.000349359 2.73489e-05 DUDX -35.0717 18.4495 47.6035 
LINE MINIMIZER REDUCING GRADIENT FROM 13746.1 TO 13.7461
PRESSURE: 381 9175.66 -196.722 183.07 -196.722 8089.38 169.969 183.07 169.969 7549.72
GPRESSURE: 381 8942.88 -114.69 27.0646 -303.035 7917.14 133.739 194.613 40.1849 7368.64
ENERGY:     381        45.8657        70.5866         0.0000         0.0000         -26069.5095      1298.1084         0.0000         0.0000         0.0000         -24654.9488         0.0000    -24654.9488    -24654.9488         0.0000           8271.5875      8076.2181     15625.0000      8271.5875      8076.2181

PRESSURE: 382 9750.11 263.086 -60.557 263.086 8080.39 70.8779 -60.557 70.8779 7300.28
GPRESSURE: 382 9505.78 374.459 -194.131 131.269 7878.83 13.8225 -11.3345 -51.5036 7160.97
ENERGY:     382        93.0438        80.4713         0.0000         0.0000         -26078.1734      1311.2646         0.0000         0.0000         0.0000         -24593.3937         0.0000    -24593.3937    -24593.3937         0.0000           8376.9248      8181.8632     15625.0000      8376.9248      8181.8632

LINE MINIMIZER BRACKET: DX 0.00223686 0.00223686 DU -0.215956 61.5551 DUDX -13746.1 13617.1 41559.9 
PRESSURE: 383 8876.25 -413.335 300.143 -413.335 8093.9 222.761 300.143 222.761 7664.81
GPRESSURE: 383 8647.11 -347.628 134.081 -507.182 7936.7 196.329 294.193 88.224 7464.32
ENERGY:     383        35.4705        69.5392         0.0000         0.0000         -26063.1188      1295.6230         0.0000         0.0000         0.0000         -24662.4862         0.0000    -24662.4862    -24662.4862         0.0000           8211.6561      8016.0434     15625.0000      8211.6561      8016.0434

LINE MINIMIZER BRACKET: DX 0.00112631 0.00111056 DU -7.75331 7.53736 DUDX -13746.1 -28.257 13617.1 
PRESSURE: 384 8906.63 -391.996 288.65 -391.996 8093.61 217.347 288.65 217.347 7653.86
GPRESSURE: 384 8677.19 -324.631 123.571 -487.11 7934.9 189.929 284.42 83.3078 7455.27
ENERGY:     384        36.1199        69.5289         0.0000         0.0000         -26063.8201      1295.7583         0.0000         0.0000         0.0000         -24662.4129         0.0000    -24662.4129    -24662.4129         0.0000           8218.0358      8022.4547     15625.0000      8218.0358      8022.4547

LINE MINIMIZER BRACKET: DX 0.00112631 0.000111056 DU -7.75331 0.0733183 DUDX -13746.1 -28.257 1330.36 
PRESSURE: 385 8879.28 -411.221 299.002 -411.221 8093.86 222.21 299.002 222.21 7663.71
GPRESSURE: 385 8650.11 -345.348 133.039 -505.194 7936.51 195.68 293.224 87.723 7463.4
ENERGY:     385        35.5315        69.5370         0.0000         0.0000         -26063.1900      1295.6354         0.0000         0.0000         0.0000         -24662.4860         0.0000    -24662.4860    -24662.4860         0.0000           8212.2862      8016.6766     15625.0000      8212.2862      8016.6766

LINE MINIMIZER BRACKET: DX 0.00112631 1.11056e-05 DU -7.75331 0.000155226 DUDX -13746.1 -28.257 107.548 
PRESSURE: 386 8877.27 -412.618 299.762 -412.618 8093.89 222.576 299.762 222.576 7664.44
GPRESSURE: 386 8648.12 -346.856 133.733 -506.508 7936.64 196.112 293.869 88.056 7464.01
ENERGY:     386        35.4908        69.5385         0.0000         0.0000         -26063.1425      1295.6271         0.0000         0.0000         0.0000         -24662.4862         0.0000    -24662.4862    -24662.4862         0.0000           8211.8696      8016.2577     15625.0000      8211.8696      8016.2577

LINE MINIMIZER BRACKET: DX 3.71512e-06 7.39047e-06 DU -2.47685e-05 0.000179994 DUDX -28.257 17.1599 107.548 
LINE MINIMIZER REDUCING GRADIENT FROM 15629.9 TO 15.6299
PRESSURE: 387 8524.34 -503.358 312.818 -503.358 7896.79 11.4539 312.818 11.4539 7655.37
GPRESSURE: 387 8309.66 -403.011 162.586 -621.965 7709.5 -37.9733 346.443 -128.452 7513.01
ENERGY:     387        32.2086        67.0578         0.0000         0.0000         -26075.5200      1297.8890         0.0000         0.0000         0.0000         -24678.3646         0.0000    -24678.3646    -24678.3646         0.0000           8025.5019      7844.0581     15625.0000      8025.5019      7844.0581

PRESSURE: 388 8317.67 -624.893 287.909 -624.893 7819.03 -203.956 287.909 -203.956 7828.25
GPRESSURE: 388 8107.08 -492.853 150.474 -766.813 7601.48 -277.372 357.857 -352.698 7739.31
ENERGY:     388        35.1283        68.1033         0.0000         0.0000         -26083.4032      1313.1487         0.0000         0.0000         0.0000         -24667.0229         0.0000    -24667.0229    -24667.0229         0.0000           7988.3153      7815.9581     15625.0000      7988.3153      7815.9581

LINE MINIMIZER BRACKET: DX 0.00185536 0.00185536 DU -15.8784 11.3417 DUDX -15629.9 -1367.7 13844.1 
PRESSURE: 389 8497.37 -513.829 312.11 -513.829 7883.12 -9.85924 312.11 -9.85924 7663.52
GPRESSURE: 389 8283.55 -410.279 163.311 -634.948 7692.82 -61.6762 349.476 -150.497 7526.68
ENERGY:     389        32.2192        67.0038         0.0000         0.0000         -26076.5084      1298.8035         0.0000         0.0000         0.0000         -24678.4819         0.0000    -24678.4819    -24678.4819         0.0000           8014.6712      7834.3499     15625.0000      8014.6712      7834.3499

LINE MINIMIZER BRACKET: DX 0.000185536 0.00166983 DU -0.117245 11.4589 DUDX -1367.7 96.5647 13844.1 
PRESSURE: 390 8500.01 -512.805 312.224 -512.805 7884.35 -7.72478 312.224 -7.72478 7662.61
GPRESSURE: 390 8286.55 -410.962 162.916 -633.696 7691.21 -60.9336 349.832 -149.716 7525.89
ETITLE:      TS           BOND          ANGLE          DIHED          IMPRP               ELECT            VDW       BOUNDARY           MISC        KINETIC               TOTAL           TEMP      POTENTIAL         TOTAL3        TEMPAVG            PRESSURE      GPRESSURE         VOLUME       PRESSAVG      GPRESSAVG

ENERGY:     390        32.2154        67.0076         0.0000         0.0000         -26076.4126      1298.7063         0.0000         0.0000         0.0000         -24678.4833         0.0000    -24678.4833    -24678.4833         0.0000           8015.6554      7834.5507     15625.0000      8015.6554      7834.5507

LINE MINIMIZER BRACKET: DX 0.000166983 1.85536e-05 DU -0.118708 0.00146288 DUDX -1367.7 -50.79 96.5647 
PRESSURE: 391 8499.5 -513.001 312.201 -513.001 7884.13 -8.13773 312.201 -8.13773 7662.8
GPRESSURE: 391 8286.06 -411.094 162.92 -633.937 7690.93 -61.391 349.882 -150.143 7526.18
ENERGY:     391        32.2161        67.0068         0.0000         0.0000         -26076.4309      1298.7252         0.0000         0.0000         0.0000         -24678.4828         0.0000    -24678.4828    -24678.4828         0.0000           8015.4765      7834.3936     15625.0000      8015.4765      7834.3936

LINE MINIMIZER BRACKET: DX 0.000166983 3.63455e-06 DU -0.118708 0.000543993 DUDX -1367.7 -50.79 -21.9317 
PRESSURE: 392 8500.01 -512.805 312.224 -512.805 7884.35 -7.72478 312.224 -7.72478 7662.61
GPRESSURE: 392 8286.55 -410.962 162.916 -633.696 7691.21 -60.9336 349.832 -149.716 7525.89
ENERGY:     392        32.2154        67.0076         0.0000         0.0000         -26076.4126      1298.7063         0.0000         0.0000         0.0000         -24678.4833         0.0000    -24678.4833    -24678.4833         0.0000           8015.6554      7834.5507     15625.0000      8015.6554      7834.5507

LINE MINIMIZER REDUCING GRADIENT FROM 10429.8 TO 10.4298
PRESSURE: 393 8568.86 -337.606 -9.28522 -337.606 8336.43 -310.796 -9.28522 -310.796 7444.22
GPRESSURE: 393 8375.91 -204.434 -142.743 -465.287 8126.3 -389.455 40.5724 -478.046 7340.36
ENERGY:     393        35.9748        63.9770         0.0000         0.0000         -26088.1179      1298.9942         0.0000         0.0000         0.0000         -24689.1718         0.0000    -24689.1718    -24689.1718         0.0000           8116.5062      7947.5204     15625.0000      8116.5062      7947.5204

PRESSURE: 394 8682.87 -174.123 -365.728 -174.123 8854.48 -607.519 -365.728 -607.519 7263.32
GPRESSURE: 394 8509.84 -13.8892 -481.253 -309.636 8625.84 -715.625 -301.177 -804.579 7196.9
ENERGY:     394        53.7078        65.9551         0.0000         0.0000         -26094.8559      1308.0921         0.0000         0.0000         0.0000         -24667.1009         0.0000    -24667.1009    -24667.1009         0.0000           8266.8878      8110.8587     15625.0000      8266.8878      8110.8587

LINE MINIMIZER BRACKET: DX 0.00256972 0.00256972 DU -10.6885 22.0709 DUDX -10429.8 2161.68 15098.2 
PRESSURE: 395 8554.04 -366.787 48.2253 -366.787 8254.81 -259.343 48.2253 -259.343 7480
GPRESSURE: 395 8357.56 -238.827 -88.0869 -493.367 8047.73 -333.321 95.9068 -421.892 7370.29
ENERGY:     395        34.3384        64.1410         0.0000         0.0000         -26086.4586      1298.3453         0.0000         0.0000         0.0000         -24689.6339         0.0000    -24689.6339    -24689.6339         0.0000           8096.2841      7925.1925     15625.0000      8096.2841      7925.1925

LINE MINIMIZER BRACKET: DX 0.00213032 0.000439396 DU -11.1506 0.462111 DUDX -10429.8 -15.5613 2161.68 
PRESSURE: 396 8555.51 -363.897 42.5363 -363.897 8262.84 -264.469 42.5363 -264.469 7476.41
GPRESSURE: 396 8359.38 -235.422 -93.4896 -490.597 8055.46 -338.904 90.4378 -427.476 7367.28
ENERGY:     396        34.4836        64.1180         0.0000         0.0000         -26086.6303      1298.3988         0.0000         0.0000         0.0000         -24689.6299         0.0000    -24689.6299    -24689.6299         0.0000           8098.2555      7927.3729     15625.0000      8098.2555      7927.3729

LINE MINIMIZER BRACKET: DX 0.00213032 4.39396e-05 DU -11.1506 0.00403908 DUDX -10429.8 -15.5613 201.295 
PRESSURE: 397 8554.18 -366.493 47.654 -366.493 8255.62 -259.861 47.654 -259.861 7479.64
GPRESSURE: 397 8357.72 -238.482 -88.629 -493.083 8048.51 -333.884 95.3572 -422.456 7369.99
ENERGY:     397        34.3527        64.1386         0.0000         0.0000         -26086.4759      1298.3506         0.0000         0.0000         0.0000         -24689.6340         0.0000    -24689.6340    -24689.6340         0.0000           8096.4783      7925.4075     15625.0000      8096.4783      7925.4075

LINE MINIMIZER BRACKET: DX 4.39396e-06 3.95456e-05 DU -7.74562e-05 0.00411653 DUDX -15.5613 6.119 201.295 
LINE MINIMIZER REDUCING GRADIENT FROM 19940.8 TO 19.9408
PRESSURE: 398 8744.39 2.44986 248.645 2.44986 8099.83 -543.591 248.645 -543.591 8137.27
GPRESSURE: 398 8568.78 148.337 131.865 -122.222 7874.35 -650.923 285.081 -732.183 8044.95
ENERGY:     398        38.4991        65.7101         0.0000         0.0000         -26103.1796      1301.6583         0.0000         0.0000         0.0000         -24697.3122         0.0000    -24697.3122    -24697.3122         0.0000           8327.1645      8162.6910     15625.0000      8327.1645      8162.6910

PRESSURE: 399 8974.4 388.243 393.06 388.243 7909.11 -847.635 393.06 -847.635 8817
GPRESSURE: 399 8816.04 546.453 292.512 264.512 7663 -992.587 415.666 -1067.36 8743.48
ENERGY:     399        68.6487        77.0976         0.0000         0.0000         -26115.3797      1314.9050         0.0000         0.0000         0.0000         -24654.7284         0.0000    -24654.7284    -24654.7284         0.0000           8566.8349      8407.5048     15625.0000      8566.8349      8407.5048

LINE MINIMIZER BRACKET: DX 0.00162756 0.00162756 DU -7.67821 42.5838 DUDX -19940.8 10603.9 41857.9 
PRESSURE: 400 8674.88 -126.657 185.524 -126.657 8158.3 -442.948 185.524 -442.948 7908.38
GPRESSURE: 400 8491.18 11.7849 57.6075 -249.611 7948.26 -556.596 227.538 -628.078 7820.07
Info: Benchmark time: 16 CPUs 0.000854027 s/step 0.00494229 days/ns 1133.09 MB memory
ETITLE:      TS           BOND          ANGLE          DIHED          IMPRP               ELECT            VDW       BOUNDARY           MISC        KINETIC               TOTAL           TEMP      POTENTIAL         TOTAL3        TEMPAVG            PRESSURE      GPRESSURE         VOLUME       PRESSAVG      GPRESSAVG

ENERGY:     400        34.1222        64.0643         0.0000         0.0000         -26097.8916      1299.4313         0.0000         0.0000         0.0000         -24700.2738         0.0000    -24700.2738    -24700.2738         0.0000           8247.1873      8086.5060     15625.0000      8247.1873      8086.5060

LINE MINIMIZER BRACKET: DX 0.00106435 0.00056321 DU -10.6398 2.96159 DUDX -19940.8 -44.959 10603.9 
PRESSURE: 401 8681.68 -113.83 192.214 -113.83 8152.67 -452.902 192.214 -452.902 7931.22
GPRESSURE: 401 8498.68 25.1768 64.9674 -236.701 7941.98 -567.747 233.823 -638.949 7843.51
ENERGY:     401        34.4198        64.1762         0.0000         0.0000         -26098.4431      1299.6015         0.0000         0.0000         0.0000         -24700.2456         0.0000    -24700.2456    -24700.2456         0.0000           8255.1913      8094.7249     15625.0000      8255.1913      8094.7249

LINE MINIMIZER BRACKET: DX 0.00106435 5.6321e-05 DU -10.6398 0.0281977 DUDX -19940.8 -44.959 1015.46 
PRESSURE: 402 8675.54 -125.383 186.197 -125.383 8157.72 -443.944 186.197 -443.944 7910.64
GPRESSURE: 402 8491.91 13.1166 58.3478 -248.329 7947.62 -557.711 228.17 -629.164 7822.39
ENERGY:     402        34.1506        64.0750         0.0000         0.0000         -26097.9476      1299.4478         0.0000         0.0000         0.0000         -24700.2742         0.0000    -24700.2742    -24700.2742         0.0000           8247.9684      8087.3088     15625.0000      8247.9684      8087.3088

LINE MINIMIZER BRACKET: DX 5.6321e-06 5.06889e-05 DU -0.000435993 0.0286337 DUDX -44.959 61.0605 1015.46 
PRESSURE: 403 8675.41 -125.658 186.04 -125.658 8157.85 -443.73 186.04 -443.73 7910.14
GPRESSURE: 403 8491.76 12.8279 58.1754 -248.606 7947.77 -557.471 228.022 -628.93 7821.88
ENERGY:     403        34.1443        64.0726         0.0000         0.0000         -26097.9351      1299.4441         0.0000         0.0000         0.0000         -24700.2740         0.0000    -24700.2740    -24700.2740         0.0000           8247.8017      8087.1374     15625.0000      8247.8017      8087.1374

LINE MINIMIZER BRACKET: DX 1.24176e-06 5.06889e-05 DU -0.000204454 0.0286337 DUDX 37.6818 61.0605 1015.46 
PRESSURE: 404 8675.54 -125.383 186.197 -125.383 8157.72 -443.944 186.197 -443.944 7910.64
GPRESSURE: 404 8491.91 13.1166 58.3478 -248.329 7947.62 -557.711 228.17 -629.164 7822.39
ENERGY:     404        34.1506        64.0750         0.0000         0.0000         -26097.9476      1299.4478         0.0000         0.0000         0.0000         -24700.2742         0.0000    -24700.2742    -24700.2742         0.0000           8247.9684      8087.3088     15625.0000      8247.9684      8087.3088

LINE MINIMIZER REDUCING GRADIENT FROM 11903.5 TO 11.9035
PRESSURE: 405 8825.58 -15.7193 -179.586 -15.7193 8710.18 -290.908 -179.586 -290.908 7870.45
GPRESSURE: 405 8661.39 129.082 -283.138 -113.007 8479.16 -420.996 -169.415 -510.501 7768.45
ENERGY:     405        36.8233        64.6996         0.0000         0.0000         -26121.0789      1305.5928         0.0000         0.0000         0.0000         -24713.9632         0.0000    -24713.9632    -24713.9632         0.0000           8468.7367      8303.0003     15625.0000      8468.7367      8303.0003

PRESSURE: 406 9085.84 82.2245 -618.587 82.2245 9324.19 -140.013 -618.587 -140.013 7906.36
GPRESSURE: 406 8935.22 226.666 -706.788 7.03348 9070.45 -286.727 -648.078 -395.515 7787.3
ENERGY:     406        53.5699        69.5673         0.0000         0.0000         -26139.2103      1321.8341         0.0000         0.0000         0.0000         -24694.2390         0.0000    -24694.2390    -24694.2390         0.0000           8772.1297      8597.6552     15625.0000      8772.1297      8597.6552

LINE MINIMIZER BRACKET: DX 0.00252548 0.00252548 DU -13.689 19.7242 DUDX -11903.5 1117.19 14574.9 
PRESSURE: 407 8805.9 -26.0708 -139.574 -26.0708 8652.13 -305.953 -139.574 -305.953 7871.57
GPRESSURE: 407 8639.8 118.236 -245.257 -125.749 8423.35 -434.359 -125.643 -521.814 7771.18
ENERGY:     407        35.9230        64.4461         0.0000         0.0000         -26118.9847      1304.5400         0.0000         0.0000         0.0000         -24714.0756         0.0000    -24714.0756    -24714.0756         0.0000           8443.2017      8278.1128     15625.0000      8443.2017      8278.1128

LINE MINIMIZER BRACKET: DX 0.00227293 0.000252548 DU -13.8014 0.112415 DUDX -11903.5 -206.534 1117.19 
PRESSURE: 408 8808.92 -24.4302 -145.84 -24.4302 8661.27 -303.529 -145.84 -303.529 7871.35
GPRESSURE: 408 8643.1 119.935 -251.19 -123.726 8432.15 -432.201 -132.458 -519.948 7770.72
ENERGY:     408        36.0563        64.4834         0.0000         0.0000         -26119.3197      1304.7002         0.0000         0.0000         0.0000         -24714.0799         0.0000    -24714.0799    -24714.0799         0.0000           8447.1807      8281.9895     15625.0000      8447.1807      8281.9895

LINE MINIMIZER BRACKET: DX 4.00209e-05 0.000212527 DU -0.00423925 0.116654 DUDX -206.534 2.1428 1117.19 
LINE MINIMIZER REDUCING GRADIENT FROM 16632.4 TO 16.6324
PRESSURE: 409 8863.28 202.37 94.2355 202.37 8410.99 -775.852 94.2355 -775.852 8223.16
GPRESSURE: 409 8722.76 334.861 12.7655 129.838 8170.84 -922.869 77.8784 -1012.89 8117.31
ENERGY:     409        39.6590        68.8221         0.0000         0.0000         -26143.1965      1313.8179         0.0000         0.0000         0.0000         -24720.8975         0.0000    -24720.8975    -24720.8975         0.0000           8499.1418      8336.9697     15625.0000      8499.1418      8336.9697

PRESSURE: 410 8876.61 476.331 273.722 476.331 8106.35 -1214.56 273.722 -1214.56 8572.84
GPRESSURE: 410 8777.04 576.9 223.236 421.437 7869.25 -1386.86 229.154 -1464.1 8465.99
ETITLE:      TS           BOND          ANGLE          DIHED          IMPRP               ELECT            VDW       BOUNDARY           MISC        KINETIC               TOTAL           TEMP      POTENTIAL         TOTAL3        TEMPAVG            PRESSURE      GPRESSURE         VOLUME       PRESSAVG      GPRESSAVG

ENERGY:     410        67.4816        81.6275         0.0000         0.0000         -26161.2887      1329.5603         0.0000         0.0000         0.0000         -24682.6193         0.0000    -24682.6193    -24682.6193         0.0000           8518.6035      8370.7597     15625.0000      8518.6035      8370.7597

LINE MINIMIZER BRACKET: DX 0.00174012 0.00174012 DU -6.81761 38.2782 DUDX -16632.4 8917.55 35175.6 
PRESSURE: 411 8848.85 118.239 17.7572 118.239 8504.61 -615.184 17.7572 -615.184 8101.89
GPRESSURE: 411 8715.06 244.162 -60.6091 33.2821 8280.83 -763.791 13.3885 -837.011 8000.16
ENERGY:     411        35.7108        66.3437         0.0000         0.0000         -26135.5460      1309.9187         0.0000         0.0000         0.0000         -24723.5729         0.0000    -24723.5729    -24723.5729         0.0000           8485.1178      8332.0141     15625.0000      8485.1178      8332.0141

LINE MINIMIZER BRACKET: DX 0.00113564 0.000604483 DU -9.49305 2.67544 DUDX -16632.4 -48.6426 8917.55 
PRESSURE: 412 8850.47 126.386 25.7561 126.386 8495.52 -631.467 25.7561 -631.467 8114.13
GPRESSURE: 412 8717.56 251.837 -51.8238 42.3289 8271.37 -780.717 20.3658 -854.011 8012.24
ENERGY:     412        35.9752        66.5452         0.0000         0.0000         -26136.3424      1310.2731         0.0000         0.0000         0.0000         -24723.5489         0.0000    -24723.5489    -24723.5489         0.0000           8486.7074      8333.7205     15625.0000      8486.7074      8333.7205

LINE MINIMIZER BRACKET: DX 0.00113564 6.04483e-05 DU -9.49305 0.024076 DUDX -16632.4 -48.6426 843.281 
PRESSURE: 413 8849.03 119.053 18.5534 119.053 8503.68 -616.831 18.5534 -616.831 8103.12
GPRESSURE: 413 8715.32 244.93 -59.7331 34.1861 8279.87 -765.502 14.0823 -838.73 8001.37
ENERGY:     413        35.7359        66.3634         0.0000         0.0000         -26135.6261      1309.9537         0.0000         0.0000         0.0000         -24723.5730         0.0000    -24723.5730    -24723.5730         0.0000           8485.2759      8332.1842     15625.0000      8485.2759      8332.1842

LINE MINIMIZER BRACKET: DX 6.04483e-06 5.44035e-05 DU -0.000101801 0.0241778 DUDX -48.6426 40.5048 843.281 
PRESSURE: 414 8848.97 118.761 18.2722 118.761 8504 -616.246 18.2722 -616.246 8102.68
GPRESSURE: 414 8715.23 244.655 -60.0422 33.8631 8280.2 -764.894 13.8371 -838.12 8000.94
ENERGY:     414        35.7270        66.3564         0.0000         0.0000         -26135.5979      1309.9413         0.0000         0.0000         0.0000         -24723.5732         0.0000    -24723.5732    -24723.5732         0.0000           8485.2169      8332.1211     15625.0000      8485.2169      8332.1211

LINE MINIMIZER BRACKET: DX 3.91002e-06 2.13481e-06 DU -0.000241351 0.00013955 DUDX -48.6426 9.01073 40.5048 
LINE MINIMIZER REDUCING GRADIENT FROM 14036.4 TO 14.0364
PRESSURE: 415 8607.95 238.261 -119.275 238.261 8619.32 -232.492 -119.275 -232.492 8122.09
GPRESSURE: 415 8493.37 344.489 -176.866 186.596 8403.29 -386.97 -153.04 -470.48 8020.66
ENERGY:     415        33.2679        67.0745         0.0000         0.0000         -26153.3396      1314.5521         0.0000         0.0000         0.0000         -24738.4452         0.0000    -24738.4452    -24738.4452         0.0000           8449.7859      8305.7736     15625.0000      8449.7859      8305.7736

PRESSURE: 416 8491.6 350.638 -302.082 350.638 8773.66 163.623 -302.082 163.623 8225.54
GPRESSURE: 416 8390.66 430.287 -349.735 327.486 8568.95 8.08246 -372.785 -87.1234 8117.77
ENERGY:     416        38.5573        72.0088         0.0000         0.0000         -26166.0962      1328.2065         0.0000         0.0000         0.0000         -24727.3237         0.0000    -24727.3237    -24727.3237         0.0000           8496.9331      8359.1253     15625.0000      8496.9331      8359.1253

LINE MINIMIZER BRACKET: DX 0.00198268 0.00198268 DU -14.872 11.1215 DUDX -14036.4 -964.996 12252.6 
PRESSURE: 417 8591.01 249.821 -135.259 249.821 8632.63 -193.532 -135.259 -193.532 8128.49
GPRESSURE: 417 8477.93 353.659 -191.418 201.253 8417.57 -348.404 -172.173 -432.886 8026.72
ENERGY:     417        33.4495        67.3779         0.0000         0.0000         -26154.8410      1315.5062         0.0000         0.0000         0.0000         -24738.5075         0.0000    -24738.5075    -24738.5075         0.0000           8450.7072      8307.4073     15625.0000      8450.7072      8307.4073

LINE MINIMIZER BRACKET: DX 0.000198268 0.00178441 DU -0.0622943 11.1838 DUDX -964.996 341.441 12252.6 
PRESSURE: 418 8595.33 246.844 -131.002 246.844 8629.12 -203.694 -131.002 -203.694 8126.74
GPRESSURE: 418 8481.84 351.297 -187.537 197.478 8413.81 -358.476 -167.031 -442.671 8025.08
ENERGY:     418        33.3948        67.2948         0.0000         0.0000         -26154.4546      1315.2490         0.0000         0.0000         0.0000         -24738.5160         0.0000    -24738.5160    -24738.5160         0.0000           8450.3954      8306.9095     15625.0000      8450.3954      8306.9095

LINE MINIMIZER BRACKET: DX 0.000146641 5.1627e-05 DU -0.070797 0.0085027 DUDX -964.996 -0.0219481 341.441 
LINE MINIMIZER REDUCING GRADIENT FROM 14423.7 TO 14.4237
PRESSURE: 419 8754.38 112.65 117.541 112.65 8671.42 -682.49 117.541 -682.49 8207.28
GPRESSURE: 419 8658.1 193.384 57.5558 88.6745 8473.91 -830.571 55.2786 -918.896 8084.31
ENERGY:     419        40.7664        68.9344         0.0000         0.0000         -26169.8342      1315.7659         0.0000         0.0000         0.0000         -24744.3676         0.0000    -24744.3676    -24744.3676         0.0000           8544.3591      8405.4384     15625.0000      8544.3591      8405.4384

PRESSURE: 420 8868.27 -9.29741 331.587 -9.29741 8701.68 -1122.91 331.587 -1122.91 8249.46
GPRESSURE: 420 8789.93 50.1961 273.923 -15.9004 8518.01 -1246.56 238.037 -1337.48 8083.91
ETITLE:      TS           BOND          ANGLE          DIHED          IMPRP               ELECT            VDW       BOUNDARY           MISC        KINETIC               TOTAL           TEMP      POTENTIAL         TOTAL3        TEMPAVG            PRESSURE      GPRESSURE         VOLUME       PRESSAVG      GPRESSAVG

ENERGY:     420        73.7905        76.5703         0.0000         0.0000         -26180.3184      1322.6975         0.0000         0.0000         0.0000         -24707.2600         0.0000    -24707.2600    -24707.2600         0.0000           8606.4688      8463.9504     15625.0000      8606.4688      8463.9504

LINE MINIMIZER BRACKET: DX 0.00188489 0.00188489 DU -5.85159 37.1076 DUDX -14423.7 8254.52 31187.5 
PRESSURE: 421 8701.85 160.156 31.6347 160.156 8657.54 -512.828 31.6347 -512.828 8182.79
GPRESSURE: 421 8598.61 254.994 -16.7458 122.662 8445.57 -647.791 -24.6777 -731.737 8049.34
ENERGY:     421        35.1318        67.6436         0.0000         0.0000         -26164.8047      1314.8463         0.0000         0.0000         0.0000         -24747.1830         0.0000    -24747.1830    -24747.1830         0.0000           8514.0585      8364.5068     15625.0000      8514.0585      8364.5068

LINE MINIMIZER BRACKET: DX 0.00120002 0.00068487 DU -8.667 2.81541 DUDX -14423.7 -15.7575 8254.52 
PRESSURE: 422 8707.38 155.302 40.4285 155.302 8659.01 -530.026 40.4285 -530.026 8185.46
GPRESSURE: 422 8604.77 249.271 -8.11355 118.698 8447.71 -664.717 -16.8483 -748.849 8051.22
ENERGY:     422        35.5431        67.7371         0.0000         0.0000         -26165.3365      1314.9005         0.0000         0.0000         0.0000         -24747.1559         0.0000    -24747.1559    -24747.1559         0.0000           8517.2832      8367.9007     15625.0000      8517.2832      8367.9007

LINE MINIMIZER BRACKET: DX 0.00120002 6.8487e-05 DU -8.667 0.0271178 DUDX -14423.7 -15.7575 809.297 
PRESSURE: 423 8702.42 159.662 32.5179 159.662 8657.73 -514.54 32.5179 -514.54 8183.07
GPRESSURE: 423 8599.25 254.414 -15.8781 122.257 8445.83 -649.477 -23.8914 -733.442 8049.54
ENERGY:     423        35.1714        67.6526         0.0000         0.0000         -26164.8574      1314.8513         0.0000         0.0000         0.0000         -24747.1820         0.0000    -24747.1820    -24747.1820         0.0000           8514.4062      8364.8711     15625.0000      8514.4062      8364.8711

LINE MINIMIZER BRACKET: DX 0.00120002 6.8487e-06 DU -8.667 0.000943652 DUDX -14423.7 -15.7575 66.7325 
PRESSURE: 424 8701.9 160.109 31.7202 160.109 8657.55 -513.003 31.7202 -513.003 8182.83
GPRESSURE: 424 8598.67 254.938 -16.6619 122.624 8445.59 -647.963 -24.6022 -731.912 8049.37
ENERGY:     424        35.1357        67.6445         0.0000         0.0000         -26164.8099      1314.8468         0.0000         0.0000         0.0000         -24747.1828         0.0000    -24747.1828    -24747.1828         0.0000           8514.0944      8364.5444     15625.0000      8514.0944      8364.5444

LINE MINIMIZER BRACKET: DX 0.00120002 6.8487e-07 DU -8.667 0.00013293 DUDX -14423.7 -15.7575 -7.51336 
PRESSURE: 425 8701.85 160.156 31.6348 160.156 8657.54 -512.828 31.6348 -512.828 8182.79
GPRESSURE: 425 8598.61 254.994 -16.7458 122.662 8445.57 -647.791 -24.6774 -731.737 8049.34
ENERGY:     425        35.1318        67.6436         0.0000         0.0000         -26164.8047      1314.8463         0.0000         0.0000         0.0000         -24747.1830         0.0000    -24747.1830    -24747.1830         0.0000           8514.0585      8364.5068     15625.0000      8514.0585      8364.5068

LINE MINIMIZER REDUCING GRADIENT FROM 13634.2 TO 13.6342
PRESSURE: 426 8926.93 364.391 99.0651 364.391 8757.99 -435.531 99.0651 -435.531 8317.34
GPRESSURE: 426 8830.3 442.035 39.3002 345.515 8570.52 -557.998 16.1997 -645.417 8139.08
ENERGY:     426        36.6415        66.3527         0.0000         0.0000         -26174.7590      1310.3194         0.0000         0.0000         0.0000         -24761.4453         0.0000    -24761.4453    -24761.4453         0.0000           8667.4202      8513.3007     15625.0000      8667.4202      8513.3007

PRESSURE: 427 9251.8 582.134 145.79 582.134 8900.39 -331.924 145.79 -331.924 8524.59
GPRESSURE: 427 9161.46 642.471 69.1395 581.806 8739.18 -446.464 31.3754 -536.229 8293.12
ENERGY:     427        44.9302        70.1978         0.0000         0.0000         -26180.4456      1314.7029         0.0000         0.0000         0.0000         -24750.6147         0.0000    -24750.6147    -24750.6147         0.0000           8892.2620      8731.2524     15625.0000      8892.2620      8731.2524

LINE MINIMIZER BRACKET: DX 0.0019638 0.0019638 DU -14.2624 10.8307 DUDX -13634.2 -889.788 11940.5 
PRESSURE: 428 8954.63 385.648 104.926 385.648 8770.24 -426.371 104.926 -426.371 8334.61
GPRESSURE: 428 8858.66 461.541 43.6573 368.587 8585.28 -547.824 19.2953 -635.599 8151.46
ENERGY:     428        37.1711        66.5058         0.0000         0.0000         -26175.5179      1310.3496         0.0000         0.0000         0.0000         -24761.4914         0.0000    -24761.4914    -24761.4914         0.0000           8686.4959      8531.7988     15625.0000      8686.4959      8531.7988

LINE MINIMIZER BRACKET: DX 0.00019638 0.00176742 DU -0.0460488 10.8767 DUDX -889.788 384.088 11940.5 
PRESSURE: 429 8945.92 379.019 103.149 379.019 8766.41 -429.23 103.149 -429.23 8329.2
GPRESSURE: 429 8849.74 455.445 42.3276 361.377 8580.65 -550.994 18.4255 -638.682 8147.59
ENERGY:     429        36.9994        66.4528         0.0000         0.0000         -26175.2851      1310.3308         0.0000         0.0000         0.0000         -24761.5021         0.0000    -24761.5021    -24761.5021         0.0000           8680.5087      8525.9925     15625.0000      8680.5087      8525.9925

LINE MINIMIZER BRACKET: DX 0.000135411 6.09683e-05 DU -0.0567777 0.010729 DUDX -889.788 -12.428 384.088 
LINE MINIMIZER REDUCING GRADIENT FROM 12351.1 TO 12.3511
PRESSURE: 430 8819.64 319.428 174.944 319.428 8419.94 -415.063 174.944 -415.063 7953.74
GPRESSURE: 430 8734.76 391.755 88.6389 315.953 8257.2 -529.26 92.8534 -597.635 7717.47
ETITLE:      TS           BOND          ANGLE          DIHED          IMPRP               ELECT            VDW       BOUNDARY           MISC        KINETIC               TOTAL           TEMP      POTENTIAL         TOTAL3        TEMPAVG            PRESSURE      GPRESSURE         VOLUME       PRESSAVG      GPRESSAVG

ENERGY:     430        41.2729        69.8683         0.0000         0.0000         -26188.5100      1311.9718         0.0000         0.0000         0.0000         -24765.3970         0.0000    -24765.3970    -24765.3970         0.0000           8397.7737      8236.4808     15625.0000      8397.7737      8236.4808

PRESSURE: 431 8663.53 270.305 182.191 270.305 7984.89 -397.064 182.191 -397.064 7596.82
GPRESSURE: 431 8591.55 338.621 68.9394 281.221 7845.43 -510.56 99.2964 -557.594 7301.6
ENERGY:     431        71.1587        81.2970         0.0000         0.0000         -26196.6159      1320.9363         0.0000         0.0000         0.0000         -24723.2239         0.0000    -24723.2239    -24723.2239         0.0000           8081.7448      7912.8602     15625.0000      8081.7448      7912.8602

LINE MINIMIZER BRACKET: DX 0.00214851 0.00214851 DU -3.89488 42.1731 DUDX -12351.1 8808.67 30560.3 
PRESSURE: 432 8875.87 342.79 152.769 342.79 8573.95 -421.195 152.769 -421.195 8107.42
GPRESSURE: 432 8786.04 416.666 76.9481 333.253 8401.6 -537.668 70.1527 -614.578 7894.4
ENERGY:     432        36.4539        67.4630         0.0000         0.0000         -26183.6331      1310.4217         0.0000         0.0000         0.0000         -24769.2944         0.0000    -24769.2944    -24769.2944         0.0000           8519.0820      8360.6801     15625.0000      8519.0820      8360.6801

LINE MINIMIZER BRACKET: DX 0.0012576 0.000890906 DU -7.79233 3.89745 DUDX -12351.1 -36.8801 8808.67 
PRESSURE: 433 8870.54 340.326 155.479 340.326 8559.2 -420.577 155.479 -420.577 8092.02
GPRESSURE: 433 8781.19 414.034 78.5971 331.381 8387.8 -536.761 72.9598 -612.864 7876.71
ENERGY:     433        36.7399        67.6409         0.0000         0.0000         -26184.1582      1310.5210         0.0000         0.0000         0.0000         -24769.2565         0.0000    -24769.2565    -24769.2565         0.0000           8507.2537      8348.5689     15625.0000      8507.2537      8348.5689

LINE MINIMIZER BRACKET: DX 0.0012576 8.90906e-05 DU -7.79233 0.037949 DUDX -12351.1 -36.8801 842.755 
PRESSURE: 434 8875.34 342.547 153.046 342.547 8572.5 -421.133 153.046 -421.133 8105.9
GPRESSURE: 434 8785.56 416.407 77.1191 333.069 8400.24 -537.576 70.4391 -614.406 7892.66
ENERGY:     434        36.4806        67.4802         0.0000         0.0000         -26183.6857      1310.4311         0.0000         0.0000         0.0000         -24769.2938         0.0000    -24769.2938    -24769.2938         0.0000           8517.9133      8359.4839     15625.0000      8517.9133      8359.4839

LINE MINIMIZER BRACKET: DX 0.0012576 8.90906e-06 DU -7.79233 0.000649344 DUDX -12351.1 -36.8801 51.0389 
PRESSURE: 435 8875.78 342.747 152.813 342.747 8573.72 -421.177 152.813 -421.177 8107.17
GPRESSURE: 435 8785.96 416.621 76.9734 333.22 8401.38 -537.646 70.1975 -614.541 7894.11
ENERGY:     435        36.4584        67.4659         0.0000         0.0000         -26183.6418      1310.4233         0.0000         0.0000         0.0000         -24769.2942         0.0000    -24769.2942    -24769.2942         0.0000           8518.8911      8360.4846     15625.0000      8518.8911      8360.4846

LINE MINIMIZER BRACKET: DX 0.0012576 1.49667e-06 DU -7.79233 0.000210381 DUDX -12351.1 -36.8801 -22.1097 
PRESSURE: 436 8875.87 342.79 152.769 342.79 8573.95 -421.195 152.769 -421.195 8107.42
GPRESSURE: 436 8786.04 416.666 76.9482 333.253 8401.6 -537.668 70.1527 -614.578 7894.4
ENERGY:     436        36.4539        67.4630         0.0000         0.0000         -26183.6331      1310.4217         0.0000         0.0000         0.0000         -24769.2944         0.0000    -24769.2944    -24769.2944         0.0000           8519.0820      8360.6802     15625.0000      8519.0820      8360.6802

LINE MINIMIZER REDUCING GRADIENT FROM 13967.9 TO 13.9679
PRESSURE: 437 8509.51 358.93 102.402 358.93 8229.13 -436.985 102.402 -436.985 7766.41
GPRESSURE: 437 8431.79 427.253 5.29432 351.894 8076.53 -546.65 40.9781 -598.994 7506.94
ENERGY:     437        31.2910        64.7996         0.0000         0.0000         -26193.2268      1314.6380         0.0000         0.0000         0.0000         -24782.4982         0.0000    -24782.4982    -24782.4982         0.0000           8168.3483      8005.0871     15625.0000      8168.3483      8005.0871

PRESSURE: 438 8208.75 342.907 44.3427 342.907 7913.14 -422.42 44.3427 -422.42 7462.26
GPRESSURE: 438 8145.64 406.125 -72.2859 339.204 7780.36 -531.71 3.04523 -556.875 7153.23
ENERGY:     438        35.4448        66.3082         0.0000         0.0000         -26197.6301      1326.5977         0.0000         0.0000         0.0000         -24769.2793         0.0000    -24769.2793    -24769.2793         0.0000           7861.3849      7693.0754     15625.0000      7861.3849      7693.0754

LINE MINIMIZER BRACKET: DX 0.00187034 0.00187034 DU -13.2037 13.2188 DUDX -13967.9 -83.2001 14341.2 
PRESSURE: 439 8475.99 358.672 97.1772 358.672 8196.07 -437.083 97.1772 -437.083 7734.23
GPRESSURE: 439 8399.61 426.363 -2.10002 351.872 8045.44 -546.356 37.884 -596.304 7469.98
ENERGY:     439        31.2858        64.7630         0.0000         0.0000         -26193.8972      1315.4732         0.0000         0.0000         0.0000         -24782.3753         0.0000    -24782.3753    -24782.3753         0.0000           8135.4269      7971.6780     15625.0000      8135.4269      7971.6780

LINE MINIMIZER BRACKET: DX 0.00187034 0.000187034 DU -13.2037 0.122919 DUDX -13967.9 -83.2001 1326.54 
PRESSURE: 440 8506.12 358.864 101.854 358.864 8225.82 -437.013 101.854 -437.013 7763.24
GPRESSURE: 440 8429.46 426.986 4.86859 352.029 8073.39 -546.44 41.155 -598.904 7503.53
ETITLE:      TS           BOND          ANGLE          DIHED          IMPRP               ELECT            VDW       BOUNDARY           MISC        KINETIC               TOTAL           TEMP      POTENTIAL         TOTAL3        TEMPAVG            PRESSURE      GPRESSURE         VOLUME       PRESSAVG      GPRESSAVG

ENERGY:     440        31.2862        64.7941         0.0000         0.0000         -26193.2895      1314.7189         0.0000         0.0000         0.0000         -24782.4902         0.0000    -24782.4902    -24782.4902         0.0000           8165.0590      8002.1258     15625.0000      8165.0590      8002.1258

LINE MINIMIZER BRACKET: DX 0.00187034 1.87034e-05 DU -13.2037 0.00794002 DUDX -13967.9 -83.2001 53.0945 
PRESSURE: 441 8509.17 358.852 102.329 358.852 8228.81 -436.996 102.329 -436.996 7766.14
GPRESSURE: 441 8432.39 427.02 5.52561 351.99 8076.21 -546.457 41.4412 -599.153 7506.86
ENERGY:     441        31.2904        64.7990         0.0000         0.0000         -26193.2263      1314.6469         0.0000         0.0000         0.0000         -24782.4899         0.0000    -24782.4899    -24782.4899         0.0000           8168.0428      8005.1536     15625.0000      8168.0428      8005.1536

LINE MINIMIZER BRACKET: DX 0.00187034 1.87034e-06 DU -13.2037 0.00826309 DUDX -13967.9 -83.2001 -74.0031 
PRESSURE: 442 8509.51 358.849 102.38 358.849 8229.14 -436.995 102.38 -436.995 7766.46
GPRESSURE: 442 8432.71 427.022 5.59613 351.984 8076.52 -546.46 41.4712 -599.182 7507.23
ENERGY:     442        31.2910        64.7996         0.0000         0.0000         -26193.2193      1314.6390         0.0000         0.0000         0.0000         -24782.4898         0.0000    -24782.4898    -24782.4898         0.0000           8168.3724      8005.4880     15625.0000      8168.3724      8005.4880

LINE MINIMIZER REDUCING GRADIENT FROM 12150.8 TO 12.1508
PRESSURE: 443 8603.71 492.864 24.7526 492.864 8229.64 -98.5897 24.7526 -98.5897 7717.6
GPRESSURE: 443 8529.57 560.657 -84.1615 486.3 8091.84 -224.31 -3.42384 -223.981 7425.76
ENERGY:     443        37.2821        66.9816         0.0000         0.0000         -26200.6000      1307.5444         0.0000         0.0000         0.0000         -24788.7919         0.0000    -24788.7919    -24788.7919         0.0000           8183.6494      8015.7229     15625.0000      8183.6494      8015.7229

PRESSURE: 444 8723.68 624.316 -47.108 624.316 8214.76 230.163 -47.108 230.163 7671.05
GPRESSURE: 444 8650.35 688.409 -170.131 615.817 8093.09 85.3821 -48.0784 139.294 7340.36
ENERGY:     444        63.8368        75.4649         0.0000         0.0000         -26202.3813      1308.6116         0.0000         0.0000         0.0000         -24754.4680         0.0000    -24754.4680    -24754.4680         0.0000           8203.1642      8027.9324     15625.0000      8203.1642      8027.9324

LINE MINIMIZER BRACKET: DX 0.00217642 0.00217642 DU -6.30205 34.3239 DUDX -12150.8 6392.62 25245.2 
PRESSURE: 445 8568.77 446.53 50.7508 446.53 8231.72 -213.733 50.7508 -213.733 7734.49
GPRESSURE: 445 8493.9 514.641 -54.0222 439.915 8088.7 -333.387 11.9272 -351.903 7454.62
ENERGY:     445        32.8994        65.5214         0.0000         0.0000         -26198.6749      1309.0901         0.0000         0.0000         0.0000         -24791.1639         0.0000    -24791.1639    -24791.1639         0.0000           8178.3250      8012.4071     15625.0000      8178.3250      8012.4071

LINE MINIMIZER BRACKET: DX 0.00142746 0.000748959 DU -8.67408 2.37203 DUDX -12150.8 -21.8774 6392.62 
PRESSURE: 446 8572.11 451.15 48.1095 451.15 8231.57 -202.189 48.1095 -202.189 7732.76
GPRESSURE: 446 8497.32 519.229 -57.0914 444.538 8089.07 -322.421 10.3849 -339.102 7451.74
ENERGY:     446        33.2281        65.6339         0.0000         0.0000         -26198.8976      1308.8929         0.0000         0.0000         0.0000         -24791.1426         0.0000    -24791.1426    -24791.1426         0.0000           8178.8124      8012.7076     15625.0000      8178.8124      8012.7076

LINE MINIMIZER BRACKET: DX 0.00142746 7.48959e-05 DU -8.67408 0.0212712 DUDX -12150.8 -21.8774 617.347 
PRESSURE: 447 8569.11 446.986 50.4885 446.986 8231.69 -212.569 50.4885 -212.569 7734.3
GPRESSURE: 447 8494.24 515.096 -54.3301 440.371 8088.73 -332.283 11.7754 -350.614 7454.32
ENERGY:     447        32.9312        65.5323         0.0000         0.0000         -26198.6976      1309.0700         0.0000         0.0000         0.0000         -24791.1641         0.0000    -24791.1641    -24791.1641         0.0000           8178.3673      8012.4312     15625.0000      8178.3673      8012.4312

LINE MINIMIZER BRACKET: DX 7.48959e-06 6.74063e-05 DU -0.000196152 0.0214674 DUDX -21.8774 42.0445 617.347 
PRESSURE: 448 8569.02 446.853 50.5643 446.853 8231.71 -212.928 50.5643 -212.928 7734.36
GPRESSURE: 448 8494.15 514.963 -54.2393 440.239 8088.73 -332.622 11.8169 -351.011 7454.42
ENERGY:     448        32.9214        65.5290         0.0000         0.0000         -26198.6903      1309.0762         0.0000         0.0000         0.0000         -24791.1638         0.0000    -24791.1638    -24791.1638         0.0000           8178.3635      8012.4327     15625.0000      8178.3635      8012.4327

LINE MINIMIZER BRACKET: DX 2.30746e-06 6.74063e-05 DU -0.000276038 0.0214674 DUDX 22.3473 42.0445 617.347 
PRESSURE: 449 8569.11 446.986 50.4885 446.986 8231.69 -212.569 50.4885 -212.569 7734.3
GPRESSURE: 449 8494.24 515.096 -54.3301 440.371 8088.73 -332.283 11.7754 -350.614 7454.32
ENERGY:     449        32.9312        65.5323         0.0000         0.0000         -26198.6976      1309.0700         0.0000         0.0000         0.0000         -24791.1641         0.0000    -24791.1641    -24791.1641         0.0000           8178.3673      8012.4311     15625.0000      8178.3673      8012.4311

LINE MINIMIZER REDUCING GRADIENT FROM 13841.8 TO 13.8418
PRESSURE: 450 8755.9 121.742 187.368 121.742 8600.98 -212.597 187.368 -212.597 8208.57
GPRESSURE: 450 8713.08 160.776 74.5394 79.4695 8433.03 -300.483 179.392 -310.23 7904.75
Info: Benchmark time: 16 CPUs 0.000843832 s/step 0.00488329 days/ns 1133.09 MB memory
ETITLE:      TS           BOND          ANGLE          DIHED          IMPRP               ELECT            VDW       BOUNDARY           MISC        KINETIC               TOTAL           TEMP      POTENTIAL         TOTAL3        TEMPAVG            PRESSURE      GPRESSURE         VOLUME       PRESSAVG      GPRESSAVG

ENERGY:     450        39.1928        63.7423         0.0000         0.0000         -26203.1828      1300.6593         0.0000         0.0000         0.0000         -24799.5884         0.0000    -24799.5884    -24799.5884         0.0000           8521.8168      8350.2861     15625.0000      8521.8168      8350.2861

PRESSURE: 451 8987.49 -224.159 319.572 -224.159 8985.33 -169.935 319.572 -169.935 8736.25
GPRESSURE: 451 8944.1 -196.717 193.409 -284.57 8824.4 -258.653 335.147 -246.391 8406.56
ENERGY:     451        60.9836        67.7553         0.0000         0.0000         -26202.3229      1301.4237         0.0000         0.0000         0.0000         -24772.1603         0.0000    -24772.1603    -24772.1603         0.0000           8903.0246      8725.0218     15625.0000      8903.0246      8725.0218

LINE MINIMIZER BRACKET: DX 0.00189506 0.00189506 DU -8.42432 27.4281 DUDX -13841.8 4968.52 24061.2 
PRESSURE: 452 8702.98 209.274 151.374 209.274 8503 -216.232 151.374 -216.232 8079.36
GPRESSURE: 452 8659.69 250.753 41.4794 170.903 8333.58 -303.876 136.206 -319.938 7781.77
ENERGY:     452        36.0097        63.6541         0.0000         0.0000         -26202.5000      1302.0262         0.0000         0.0000         0.0000         -24800.8101         0.0000    -24800.8101    -24800.8101         0.0000           8428.4458      8258.3463     15625.0000      8428.4458      8258.3463

LINE MINIMIZER BRACKET: DX 0.00139497 0.00050009 DU -9.64602 1.2217 DUDX -13841.8 -18.7834 4968.52 
PRESSURE: 453 8708.09 200.576 154.936 200.576 8512.76 -215.984 154.936 -215.984 8092.22
GPRESSURE: 453 8664.86 241.809 44.745 161.818 8343.48 -303.636 140.497 -319.112 7794.03
ENERGY:     453        36.2790        63.6447         0.0000         0.0000         -26202.5841      1301.8615         0.0000         0.0000         0.0000         -24800.7988         0.0000    -24800.7988    -24800.7988         0.0000           8437.6932      8267.4571     15625.0000      8437.6932      8267.4571

LINE MINIMIZER BRACKET: DX 0.00139497 5.0009e-05 DU -9.64602 0.0113452 DUDX -13841.8 -18.7834 478.297 
PRESSURE: 454 8703.46 208.392 151.741 208.392 8503.97 -216.206 151.741 -216.206 8080.64
GPRESSURE: 454 8660.18 249.847 41.8173 169.983 8334.56 -303.851 136.646 -319.855 7782.99
ENERGY:     454        36.0361        63.6529         0.0000         0.0000         -26202.5089      1302.0095         0.0000         0.0000         0.0000         -24800.8104         0.0000    -24800.8104    -24800.8104         0.0000           8429.3598      8259.2470     15625.0000      8429.3598      8259.2470

LINE MINIMIZER BRACKET: DX 5.0009e-06 4.50081e-05 DU -0.00028075 0.011626 DUDX -18.7834 30.9159 478.297 
PRESSURE: 455 8703.37 208.546 151.677 208.546 8503.8 -216.21 151.677 -216.21 8080.42
GPRESSURE: 455 8660.09 250.006 41.7584 170.144 8334.39 -303.855 136.569 -319.87 7782.78
ENERGY:     455        36.0314        63.6531         0.0000         0.0000         -26202.5074      1302.0124         0.0000         0.0000         0.0000         -24800.8104         0.0000    -24800.8104    -24800.8104         0.0000           8429.1958      8259.0854     15625.0000      8429.1958      8259.0854

LINE MINIMIZER BRACKET: DX 4.11292e-06 8.87977e-07 DU -0.000284795 4.04498e-06 DUDX -18.7834 22.0909 30.9159 
LINE MINIMIZER REDUCING GRADIENT FROM 9055.05 TO 9.05505
PRESSURE: 456 8819.48 165.148 -37.0088 165.148 8348.16 -237.568 -37.0088 -237.568 7775.86
GPRESSURE: 456 8772.14 211.775 -140.388 125.365 8178.45 -325.157 -37.198 -311.473 7486.32
ENERGY:     456        38.8234        64.2830         0.0000         0.0000         -26210.1556      1297.6779         0.0000         0.0000         0.0000         -24809.3714         0.0000    -24809.3714    -24809.3714         0.0000           8314.5012      8145.6337     15625.0000      8314.5012      8145.6337

PRESSURE: 457 8961.68 79.948 -230.671 79.948 8230.14 -222.47 -230.671 -222.47 7564.39
GPRESSURE: 457 8907.28 130.003 -330.048 36.7396 8062.25 -310.736 -220.361 -267.185 7279.77
ENERGY:     457        53.0885        70.5879         0.0000         0.0000         -26213.3539      1302.0036         0.0000         0.0000         0.0000         -24787.6740         0.0000    -24787.6740    -24787.6740         0.0000           8252.0724      8083.0997     15625.0000      8252.0724      8083.0997

LINE MINIMIZER BRACKET: DX 0.00256358 0.00256358 DU -8.56099 21.6974 DUDX -9055.05 2460.16 14591.2 
PRESSURE: 458 8793.28 177.239 2.89551 177.239 8378.88 -235.391 2.89551 -235.391 7833.86
GPRESSURE: 458 8746.97 222.819 -101.696 137.876 8209.14 -322.916 -0.225021 -315.777 7542.94
ENERGY:     458        37.2830        63.6759         0.0000         0.0000         -26208.8858      1297.9134         0.0000         0.0000         0.0000         -24810.0135         0.0000    -24810.0135    -24810.0135         0.0000           8335.3375      8166.3509     15625.0000      8335.3375      8166.3509

LINE MINIMIZER BRACKET: DX 0.00201985 0.000543727 DU -9.20312 0.642131 DUDX -9055.05 -27.6256 2460.16 
PRESSURE: 459 8795.82 176.094 -1.09522 176.094 8375.79 -235.694 -1.09522 -235.694 7827.9
GPRESSURE: 459 8749.4 221.776 -105.559 136.692 8206.06 -323.223 -3.92496 -315.449 7537.13
ENERGY:     459        37.4139        63.7251         0.0000         0.0000         -26209.0204      1297.8729         0.0000         0.0000         0.0000         -24810.0084         0.0000    -24810.0084    -24810.0084         0.0000           8333.1704      8164.1996     15625.0000      8333.1704      8164.1996

LINE MINIMIZER BRACKET: DX 0.00201985 5.43727e-05 DU -9.20312 0.00505548 DUDX -9055.05 -27.6256 219.607 
PRESSURE: 460 8793.57 177.115 2.43606 177.115 8378.51 -235.424 2.43606 -235.424 7833.17
GPRESSURE: 460 8741.73 226.455 -102.484 138.031 8207.33 -322.881 2.72489 -316.823 7541.4
ETITLE:      TS           BOND          ANGLE          DIHED          IMPRP               ELECT            VDW       BOUNDARY           MISC        KINETIC               TOTAL           TEMP      POTENTIAL         TOTAL3        TEMPAVG            PRESSURE      GPRESSURE         VOLUME       PRESSAVG      GPRESSAVG

ENERGY:     460        37.2978        63.6814         0.0000         0.0000         -26208.9015      1297.9086         0.0000         0.0000         0.0000         -24810.0137         0.0000    -24810.0137    -24810.0137         0.0000           8335.0849      8163.4871     15625.0000      8335.0849      8163.4871

LINE MINIMIZER BRACKET: DX 6.22733e-06 4.81454e-05 DU -0.000211476 0.00526696 DUDX -27.6256 0.677833 219.607 
LINE MINIMIZER REDUCING GRADIENT FROM 14989.3 TO 14.9893
PRESSURE: 461 8260.85 -78.6163 240.644 -78.6163 8031.28 -122.951 240.644 -122.951 8198.21
GPRESSURE: 461 8207.21 -31.1251 137.969 -124.175 7854.52 -190.601 252.7 -195.917 7917.54
ENERGY:     461        34.5653        63.4020         0.0000         0.0000         -26216.3757      1302.7382         0.0000         0.0000         0.0000         -24815.6703         0.0000    -24815.6703    -24815.6703         0.0000           8163.4444      7993.0881     15625.0000      8163.4444      7993.0881

PRESSURE: 462 7751.6 -377.353 444.58 -377.353 7678.3 33.4219 444.58 33.4219 8660.67
GPRESSURE: 462 7691.64 -332.812 340.288 -431.772 7499.61 -15.8685 463.775 -31.4123 8387.86
ENERGY:     462        50.4791        68.4905         0.0000         0.0000         -26219.7843      1316.4296         0.0000         0.0000         0.0000         -24784.3851         0.0000    -24784.3851    -24784.3851         0.0000           8030.1896      7859.7015     15625.0000      8030.1896      7859.7015

LINE MINIMIZER BRACKET: DX 0.00157619 0.00157619 DU -5.6566 31.2852 DUDX -14989.3 7947.84 31997.1 
PRESSURE: 463 8442.8 13.9045 161.525 13.9045 8153.23 -165.818 161.525 -165.818 8063.59
GPRESSURE: 463 8390.2 62.0402 58.545 -29.1215 7978.09 -240.232 169.864 -241.839 7779.59
ENERGY:     463        33.4001        62.8913         0.0000         0.0000         -26214.2361      1300.1574         0.0000         0.0000         0.0000         -24817.7874         0.0000    -24817.7874    -24817.7874         0.0000           8219.8734      8049.2947     15625.0000      8219.8734      8049.2947

LINE MINIMIZER BRACKET: DX 0.00103325 0.000542937 DU -7.77367 2.11706 DUDX -14989.3 -57.348 7947.84 
PRESSURE: 464 8424.56 4.88547 169.618 4.88547 8141.16 -161.693 169.618 -161.693 8076.57
GPRESSURE: 464 8371.88 52.9532 66.6926 -38.3757 7965.84 -235.432 178.338 -237.426 7792.93
ENERGY:     464        33.4171        62.9136         0.0000         0.0000         -26214.4696      1300.3705         0.0000         0.0000         0.0000         -24817.7684         0.0000    -24817.7684    -24817.7684         0.0000           8214.0974      8043.5508     15625.0000      8214.0974      8043.5508

LINE MINIMIZER BRACKET: DX 0.00103325 5.42937e-05 DU -7.77367 0.0190023 DUDX -14989.3 -57.348 737.37 
PRESSURE: 465 8440.97 13.004 162.334 13.004 8152.04 -165.424 162.334 -165.424 8064.87
GPRESSURE: 465 8388.37 61.1331 59.3607 -30.0456 7976.88 -239.772 170.713 -241.416 7780.91
ENERGY:     465        33.4008        62.8932         0.0000         0.0000         -26214.2597      1300.1782         0.0000         0.0000         0.0000         -24817.7874         0.0000    -24817.7874    -24817.7874         0.0000           8219.2928      8048.7172     15625.0000      8219.2928      8048.7172

LINE MINIMIZER BRACKET: DX 5.42937e-06 4.88644e-05 DU -7.16142e-05 0.0190739 DUDX -57.348 22.0775 737.37 
LINE MINIMIZER REDUCING GRADIENT FROM 7805.18 TO 7.80518
PRESSURE: 466 8581.71 -218.09 -22.404 -218.09 8031.32 -367.608 -22.404 -367.608 7747.18
GPRESSURE: 466 8526.16 -175.789 -117.811 -248.362 7846.87 -433.608 -8.89247 -429.845 7487.06
ENERGY:     466        34.4485        65.4455         0.0000         0.0000         -26230.3720      1303.7365         0.0000         0.0000         0.0000         -24826.7414         0.0000    -24826.7414    -24826.7414         0.0000           8120.0695      7953.3627     15625.0000      8120.0695      7953.3627

PRESSURE: 467 8748.31 -483.613 -235.429 -483.613 7946.28 -536.586 -235.429 -536.586 7498.19
GPRESSURE: 467 8687.02 -446.319 -326.085 -501.549 7758.41 -597.992 -218.598 -586.807 7260.03
ENERGY:     467        45.0417        71.9078         0.0000         0.0000         -26242.2313      1314.2155         0.0000         0.0000         0.0000         -24811.0664         0.0000    -24811.0664    -24811.0664         0.0000           8064.2611      7901.8217     15625.0000      8064.2611      7901.8217

LINE MINIMIZER BRACKET: DX 0.00267365 0.00267365 DU -8.95398 15.675 DUDX -7805.18 1177.64 10660.5 
PRESSURE: 468 8562.13 -186.377 3.0414 -186.377 8045.39 -343.117 3.0414 -343.117 7785.31
GPRESSURE: 468 8507.1 -143.467 -93.0664 -218.184 7861.84 -410.186 15.7607 -407.189 7522.26
ENERGY:     468        33.7752        64.8924         0.0000         0.0000         -26228.4993      1302.9055         0.0000         0.0000         0.0000         -24826.9263         0.0000    -24826.9263    -24826.9263         0.0000           8130.9427      7963.7306     15625.0000      8130.9427      7963.7306

LINE MINIMIZER BRACKET: DX 0.00232586 0.000347786 DU -9.13883 0.184851 DUDX -7805.18 -18.8602 1177.64 
PRESSURE: 469 8564.03 -189.514 0.500073 -189.514 8043.95 -345.589 0.500073 -345.589 7781.48
GPRESSURE: 469 8508.95 -146.676 -95.5221 -221.155 7860.31 -412.564 13.2782 -409.489 7518.73
ENERGY:     469        33.8352        64.9448         0.0000         0.0000         -26228.6886      1302.9835         0.0000         0.0000         0.0000         -24826.9251         0.0000    -24826.9251    -24826.9251         0.0000           8129.8230      7962.6622     15625.0000      8129.8230      7962.6622

LINE MINIMIZER BRACKET: DX 0.00232586 3.47786e-05 DU -9.13883 0.00119921 DUDX -7805.18 -18.8602 100.055 
PRESSURE: 470 8562.47 -186.933 2.59675 -186.933 8045.13 -343.558 2.59675 -343.558 7784.63
GPRESSURE: 470 8507.1 -144.041 -93.3041 -218.291 7860.01 -410.365 15.8546 -407.48 7519.86
ETITLE:      TS           BOND          ANGLE          DIHED          IMPRP               ELECT            VDW       BOUNDARY           MISC        KINETIC               TOTAL           TEMP      POTENTIAL         TOTAL3        TEMPAVG            PRESSURE      GPRESSURE         VOLUME       PRESSAVG      GPRESSAVG

ENERGY:     470        33.7857        64.9016         0.0000         0.0000         -26228.5329      1302.9192         0.0000         0.0000         0.0000         -24826.9264         0.0000    -24826.9264    -24826.9264         0.0000           8130.7426      7962.3256     15625.0000      8130.7426      7962.3256

LINE MINIMIZER BRACKET: DX 6.14842e-06 2.86302e-05 DU -0.000117037 0.00131624 DUDX -18.8602 2.15303 100.055 
LINE MINIMIZER REDUCING GRADIENT FROM 14935.5 TO 14.9355
PRESSURE: 471 8201 -146.917 318.725 -146.917 8278.48 -449.162 318.725 -449.162 8506.56
GPRESSURE: 471 8141.45 -120.354 228.942 -170.907 8086.09 -503.271 344.397 -514.029 8257.97
ENERGY:     471        37.6022        64.6075         0.0000         0.0000         -26239.7093      1305.0949         0.0000         0.0000         0.0000         -24832.4046         0.0000    -24832.4046    -24832.4046         0.0000           8328.6797      8161.8392     15625.0000      8328.6797      8161.8392

PRESSURE: 472 7786.52 -137.366 640.851 -137.366 8467.01 -546.96 640.851 -546.96 9193.88
GPRESSURE: 472 7720.21 -124.779 554.713 -153.485 8272.04 -594.69 677.447 -615.983 8962.56
ENERGY:     472        62.8501        71.7507         0.0000         0.0000         -26246.0831      1312.3688         0.0000         0.0000         0.0000         -24799.1135         0.0000    -24799.1135    -24799.1135         0.0000           8482.4718      8318.2711     15625.0000      8482.4718      8318.2711

LINE MINIMIZER BRACKET: DX 0.00166107 0.00166107 DU -5.47822 33.2912 DUDX -14935.5 8359.01 31782.8 
PRESSURE: 473 8337.25 -157.632 204.691 -157.632 8200.5 -412.664 204.691 -412.664 8252.14
GPRESSURE: 473 8279.48 -125.641 113.196 -184.165 8010.22 -470.854 225.753 -477.022 7997.7
ENERGY:     473        33.7502        63.8563         0.0000         0.0000         -26236.2270      1303.7504         0.0000         0.0000         0.0000         -24834.8701         0.0000    -24834.8701    -24834.8701         0.0000           8263.2962      8095.8033     15625.0000      8263.2962      8095.8033

LINE MINIMIZER BRACKET: DX 0.00106551 0.000595559 DU -7.94369 2.46548 DUDX -14935.5 -13.6379 8359.01 
LINE MINIMIZER REDUCING GRADIENT FROM 9243.97 TO 9.24397
PRESSURE: 474 8825.53 -346.059 -9.22438 -346.059 8427.47 -431.721 -9.22438 -431.721 8310.17
GPRESSURE: 474 8763.15 -324.2 -83.9936 -363.335 8223.79 -489.38 18.8287 -503.82 8070.27
ENERGY:     474        40.7402        65.5699         0.0000         0.0000         -26248.8066      1298.8207         0.0000         0.0000         0.0000         -24843.6758         0.0000    -24843.6758    -24843.6758         0.0000           8521.0573      8352.4057     15625.0000      8521.0573      8352.4057

PRESSURE: 475 9343.22 -569.813 -245.365 -569.813 8634.35 -456.019 -245.365 -456.019 8371.95
GPRESSURE: 475 9272.75 -556.939 -306.444 -578.343 8420.19 -520.66 -211.348 -539.515 8149.37
ENERGY:     475        61.8574        71.0489         0.0000         0.0000         -26256.4787      1299.2507         0.0000         0.0000         0.0000         -24824.3217         0.0000    -24824.3217    -24824.3217         0.0000           8783.1710      8614.1037     15625.0000      8783.1710      8614.1037

LINE MINIMIZER BRACKET: DX 0.00246587 0.00246587 DU -8.80566 19.354 DUDX -9243.97 2122.06 13610.6 
PRESSURE: 476 8732.23 -308.514 32.3927 -308.514 8387.01 -427.876 32.3927 -427.876 8299.34
GPRESSURE: 476 8670.93 -285.014 -45.0559 -327.385 8185.68 -485.164 58.9798 -498.361 8056.55
ENERGY:     476        38.3604        64.9660         0.0000         0.0000         -26246.8229      1299.3438         0.0000         0.0000         0.0000         -24844.1527         0.0000    -24844.1527    -24844.1527         0.0000           8472.8585      8304.3875     15625.0000      8472.8585      8304.3875

LINE MINIMIZER BRACKET: DX 0.0020063 0.000459569 DU -9.28262 0.476957 DUDX -9243.97 -8.98316 2122.06 
LINE MINIMIZER REDUCING GRADIENT FROM 12855.5 TO 12.8555
PRESSURE: 477 8356.62 -370.461 67.6751 -370.461 8626.84 -686.048 67.6751 -686.048 8392.78
GPRESSURE: 477 8290.87 -359.353 2.48412 -386.22 8417.39 -741.453 106.525 -773.499 8158.75
ENERGY:     477        40.0807        63.8538         0.0000         0.0000         -26252.6475      1297.0237         0.0000         0.0000         0.0000         -24851.6894         0.0000    -24851.6894    -24851.6894         0.0000           8458.7472      8288.9995     15625.0000      8458.7472      8288.9995

PRESSURE: 478 7950.41 -465.054 78.5746 -465.054 8855.38 -940.622 78.5746 -940.622 8503.65
GPRESSURE: 478 7876.3 -465.272 23.6821 -478.114 8639.02 -1000.85 130.282 -1048.07 8282.6
ENERGY:     478        55.4067        68.1055         0.0000         0.0000         -26253.6454      1299.7886         0.0000         0.0000         0.0000         -24830.3446         0.0000    -24830.3446    -24830.3446         0.0000           8436.4825      8265.9725     15625.0000      8436.4825      8265.9725

LINE MINIMIZER BRACKET: DX 0.00169893 0.00169893 DU -7.53668 21.3448 DUDX -12855.5 4022.25 21181.6 
PRESSURE: 479 8449.22 -352.897 61.3214 -352.897 8571.24 -625.279 61.3214 -625.279 8369.52
GPRESSURE: 479 8384.79 -339.103 -6.41281 -369.257 8363.74 -680.565 97.0146 -708.509 8133.04
ENERGY:     479        38.4335        63.6302         0.0000         0.0000         -26251.6881      1297.1351         0.0000         0.0000         0.0000         -24852.4893         0.0000    -24852.4893    -24852.4893         0.0000           8463.3277      8293.8546     15625.0000      8463.3277      8293.8546

LINE MINIMIZER BRACKET: DX 0.00129498 0.00040395 DU -8.33659 0.79991 DUDX -12855.5 -20.264 4022.25 
PRESSURE: 480 8440.06 -354.584 62.0533 -354.584 8576.89 -631.417 62.0533 -631.417 8371.87
GPRESSURE: 480 8372.47 -317.028 -40.8818 -270.804 8260.06 -721.895 56.0644 -608.365 8154.45
ETITLE:      TS           BOND          ANGLE          DIHED          IMPRP               ELECT            VDW       BOUNDARY           MISC        KINETIC               TOTAL           TEMP      POTENTIAL         TOTAL3        TEMPAVG            PRESSURE      GPRESSURE         VOLUME       PRESSAVG      GPRESSAVG

ENERGY:     480        38.5635        63.6388         0.0000         0.0000         -26251.7949      1297.1115         0.0000         0.0000         0.0000         -24852.4810         0.0000    -24852.4810    -24852.4810         0.0000           8462.9406      8262.3254     15625.0000      8462.9406      8262.3254

LINE MINIMIZER BRACKET: DX 0.00129498 4.0395e-05 DU -8.33659 0.00831234 DUDX -12855.5 -20.264 382.599 
PRESSURE: 481 8448.31 -353.066 61.3948 -353.066 8571.8 -625.898 61.3948 -625.898 8369.79
GPRESSURE: 481 8380.83 -315.25 -41.7927 -269.412 8255.15 -716.398 55.1146 -602.486 8152.13
ENERGY:     481        38.4461        63.6309         0.0000         0.0000         -26251.6986      1297.1327         0.0000         0.0000         0.0000         -24852.4889         0.0000    -24852.4889    -24852.4889         0.0000           8463.2986      8262.7045     15625.0000      8463.2986      8262.7045

LINE MINIMIZER BRACKET: DX 0.00129498 4.0395e-06 DU -8.33659 0.000414791 DUDX -12855.5 -20.264 20.0085 
PRESSURE: 482 8449.13 -352.914 61.33 -352.914 8571.3 -625.348 61.33 -625.348 8369.58
GPRESSURE: 482 8381.67 -315.073 -41.8823 -269.273 8254.67 -715.85 55.0206 -601.901 8151.9
ENERGY:     482        38.4347        63.6302         0.0000         0.0000         -26251.6888      1297.1349         0.0000         0.0000         0.0000         -24852.4889         0.0000    -24852.4889    -24852.4889         0.0000           8463.3365      8262.7444     15625.0000      8463.3365      8262.7444

LINE MINIMIZER BRACKET: DX 0.00129498 4.0395e-07 DU -8.33659 0.000408725 DUDX -12855.5 -20.264 -16.245 
PRESSURE: 483 8449.22 -352.897 61.3214 -352.897 8571.24 -625.279 61.3214 -625.279 8369.52
GPRESSURE: 483 8381.76 -315.053 -41.8938 -269.257 8254.61 -715.781 55.0087 -601.828 8151.84
ENERGY:     483        38.4335        63.6302         0.0000         0.0000         -26251.6881      1297.1351         0.0000         0.0000         0.0000         -24852.4893         0.0000    -24852.4893    -24852.4893         0.0000           8463.3277      8262.7362     15625.0000      8463.3277      8262.7362

LINE MINIMIZER REDUCING GRADIENT FROM 10555.8 TO 10.5558
PRESSURE: 484 8033.65 -205.843 -149.823 -205.843 8057.47 -523.201 -149.823 -523.201 8011.02
GPRESSURE: 484 7958.56 -159.426 -238.636 -123.114 7729.52 -616.629 -159.642 -522.906 7803.95
ENERGY:     484        34.0964        62.4442         0.0000         0.0000         -26253.9876      1296.3386         0.0000         0.0000         0.0000         -24861.1084         0.0000    -24861.1084    -24861.1084         0.0000           8034.0448      7830.6756     15625.0000      8034.0448      7830.6756

PRESSURE: 485 7619.57 -60.6791 -374.742 -60.6791 7509.74 -422.104 -374.742 -422.104 7654.01
GPRESSURE: 485 7532.81 -6.37091 -450.818 20.4876 7170.98 -523.362 -386.315 -447.176 7460.66
ENERGY:     485        42.5090        64.9758         0.0000         0.0000         -26251.3297      1299.7879         0.0000         0.0000         0.0000         -24844.0569         0.0000    -24844.0569    -24844.0569         0.0000           7594.4370      7388.1493     15625.0000      7594.4370      7388.1493

LINE MINIMIZER BRACKET: DX 0.00201401 0.00201401 DU -8.61911 17.0515 DUDX -10555.8 2049.19 14970.8 
PRESSURE: 486 8100.73 -229.633 -114.601 -229.633 8143.22 -539.8 -114.601 -539.8 8069.11
GPRESSURE: 486 8027.04 -184.659 -205.505 -146.642 7817.19 -632.417 -124.067 -535.647 7860.13
ENERGY:     486        33.9401        62.3840         0.0000         0.0000         -26253.9504      1296.1886         0.0000         0.0000         0.0000         -24861.4377         0.0000    -24861.4377    -24861.4377         0.0000           8104.3559      7901.4514     15625.0000      8104.3559      7901.4514

LINE MINIMIZER BRACKET: DX 0.00168795 0.000326059 DU -8.94841 0.329297 DUDX -10555.8 -16.7645 2049.19 
PRESSURE: 487 8094 -227.259 -118.075 -227.259 8134.69 -538.164 -118.075 -538.164 8063.32
GPRESSURE: 487 8020.16 -182.148 -208.756 -144.288 7808.47 -630.854 -127.59 -534.398 7854.52
ENERGY:     487        33.9407        62.3856         0.0000         0.0000         -26253.9602      1296.1988         0.0000         0.0000         0.0000         -24861.4350         0.0000    -24861.4350    -24861.4350         0.0000           8097.3371      7894.3876     15625.0000      8097.3371      7894.3876

LINE MINIMIZER BRACKET: DX 0.00168795 3.26059e-05 DU -8.94841 0.00267002 DUDX -10555.8 -16.7645 188.999 
PRESSURE: 488 8100.06 -229.396 -114.95 -229.396 8142.37 -539.635 -114.95 -539.635 8068.53
GPRESSURE: 488 8026.35 -184.409 -205.832 -146.407 7816.32 -632.259 -124.421 -535.521 7859.56
ENERGY:     488        33.9400        62.3841         0.0000         0.0000         -26253.9514      1296.1896         0.0000         0.0000         0.0000         -24861.4377         0.0000    -24861.4377    -24861.4377         0.0000           8103.6541      7900.7450     15625.0000      8103.6541      7900.7450

LINE MINIMIZER BRACKET: DX 3.26059e-06 2.93453e-05 DU -1.71563e-05 0.00268717 DUDX -16.7645 3.80675 188.999 
LINE MINIMIZER REDUCING GRADIENT FROM 10448.2 TO 10.4482
PRESSURE: 489 7750.31 -459.194 -242.425 -459.194 8183.97 -715.754 -242.425 -715.754 7466.82
GPRESSURE: 489 7670.68 -401.145 -337.728 -378.466 7847.84 -814.228 -247.222 -739.961 7265.08
ENERGY:     489        35.0296        61.8027         0.0000         0.0000         -26257.3661      1293.8977         0.0000         0.0000         0.0000         -24866.6361         0.0000    -24866.6361    -24866.6361         0.0000           7800.3651      7594.5365     15625.0000      7800.3651      7594.5365

PRESSURE: 490 7362.99 -706.621 -391.424 -706.621 8214.65 -875.888 -391.424 -875.888 6840.51
GPRESSURE: 490 7213.58 -677.405 -481.07 -609.266 7929.5 -989.901 -396.066 -965.036 6636.12
ETITLE:      TS           BOND          ANGLE          DIHED          IMPRP               ELECT            VDW       BOUNDARY           MISC        KINETIC               TOTAL           TEMP      POTENTIAL         TOTAL3        TEMPAVG            PRESSURE      GPRESSURE         VOLUME       PRESSAVG      GPRESSAVG

ENERGY:     490        53.7999        66.3234         0.0000         0.0000         -26256.0213      1296.4331         0.0000         0.0000         0.0000         -24839.4649         0.0000    -24839.4649    -24839.4649         0.0000           7472.7187      7259.7346     15625.0000      7472.7187      7259.7346

LINE MINIMIZER BRACKET: DX 0.00203234 0.00203234 DU -5.19842 27.1713 DUDX -10448.2 5378.08 21439.3 
PRESSURE: 491 7873.45 -379.218 -196.799 -379.218 8171.81 -658.081 -196.799 -658.081 7673.92
GPRESSURE: 491 7734.13 -363.84 -281.101 -274.331 7896.86 -758.633 -212.297 -705.446 7457.31
ENERGY:     491        32.6809        61.4284         0.0000         0.0000         -26256.7286      1294.1511         0.0000         0.0000         0.0000         -24868.4682         0.0000    -24868.4682    -24868.4682         0.0000           7906.3958      7696.0987     15625.0000      7906.3958      7696.0987

LINE MINIMIZER BRACKET: DX 0.00134369 0.000688646 DU -7.03049 1.83208 DUDX -10448.2 -13.5113 5378.08 
PRESSURE: 492 7861.34 -387.121 -201.23 -387.121 8173.13 -663.902 -201.23 -663.902 7653.43
GPRESSURE: 492 7721.81 -371.352 -285.657 -282.387 7897.92 -764.718 -216.542 -712.256 7437.07
ENERGY:     492        32.8244        61.4395         0.0000         0.0000         -26256.8160      1294.1015         0.0000         0.0000         0.0000         -24868.4506         0.0000    -24868.4506    -24868.4506         0.0000           7895.9657      7685.5991     15625.0000      7895.9657      7685.5991

LINE MINIMIZER BRACKET: DX 0.00134369 6.88646e-05 DU -7.03049 0.0176198 DUDX -10448.2 -13.5113 523.999 
PRESSURE: 493 7872.25 -380.026 -197.239 -380.026 8171.97 -658.66 -197.239 -658.66 7671.87
GPRESSURE: 493 7732.91 -364.61 -281.553 -275.155 7896.99 -759.237 -212.72 -706.122 7455.28
ENERGY:     493        32.6943        61.4293         0.0000         0.0000         -26256.7373      1294.1459         0.0000         0.0000         0.0000         -24868.4678         0.0000    -24868.4678    -24868.4678         0.0000           7905.3628      7695.0589     15625.0000      7905.3628      7695.0589

LINE MINIMIZER BRACKET: DX 0.00134369 6.88646e-06 DU -7.03049 0.000380831 DUDX -10448.2 -13.5113 40.2203 
PRESSURE: 494 7873.32 -379.301 -196.836 -379.301 8171.83 -658.139 -196.836 -658.139 7673.71
GPRESSURE: 494 7733.99 -363.92 -281.139 -274.415 7896.87 -758.693 -212.334 -705.512 7457.1
ENERGY:     494        32.6822        61.4285         0.0000         0.0000         -26256.7297      1294.1506         0.0000         0.0000         0.0000         -24868.4684         0.0000    -24868.4684    -24868.4684         0.0000           7906.2851      7695.9872     15625.0000      7906.2851      7695.9872

LINE MINIMIZER BRACKET: DX 6.88646e-07 6.19781e-06 DU -0.000218287 0.000599118 DUDX -13.5113 -8.13562 40.2203 
LINE MINIMIZER REDUCING GRADIENT FROM 10191.3 TO 10.1913
PRESSURE: 495 7773.29 -146.242 -92.406 -146.242 8319.82 -634.062 -92.406 -634.062 7972.7
GPRESSURE: 495 7625.56 -102.622 -184.919 -57.1344 8033.15 -746.349 -106.462 -712.177 7761.69
ENERGY:     495        34.4446        61.4381         0.0000         0.0000         -26263.7392      1289.0241         0.0000         0.0000         0.0000         -24878.8324         0.0000    -24878.8324    -24878.8324         0.0000           8021.9372      7806.8012     15625.0000      8021.9372      7806.8012

PRESSURE: 496 7711.2 75.4639 14.5349 75.4639 8450.82 -611.363 14.5349 -611.363 8283.73
GPRESSURE: 496 7553.4 145.898 -85.6623 148.361 8152.66 -738.573 7.93532 -724.42 8079.93
ENERGY:     496        44.9314        65.4763         0.0000         0.0000         -26265.6170      1289.0543         0.0000         0.0000         0.0000         -24866.1551         0.0000    -24866.1551    -24866.1551         0.0000           8148.5838      7928.6632     15625.0000      8148.5838      7928.6632

LINE MINIMIZER BRACKET: DX 0.00213799 0.00213799 DU -10.3639 12.6773 DUDX -10191.3 530.019 11388.9 
PRESSURE: 497 7781.66 -169.149 -102.983 -169.149 8305.95 -636.605 -102.983 -636.605 7942.36
GPRESSURE: 497 7634.75 -128.285 -194.625 -78.4365 8020.54 -747.494 -117.552 -711.416 7730.71
ENERGY:     497        33.8720        61.2569         0.0000         0.0000         -26263.2681      1289.3122         0.0000         0.0000         0.0000         -24878.8269         0.0000    -24878.8269    -24878.8269         0.0000           8009.9890      7795.3376     15625.0000      8009.9890      7795.3376

LINE MINIMIZER BRACKET: DX 0.000213799 0.00213799 DU -0.00547092 12.6773 DUDX -551.523 530.019 11388.9 
PRESSURE: 498 7777.26 -157.258 -97.4415 -157.258 8313.28 -635.331 -97.4415 -635.331 7958.27
GPRESSURE: 498 7629.89 -114.95 -189.503 -67.3818 8027.26 -746.91 -111.809 -711.842 7746.95
ENERGY:     498        34.1606        61.3467         0.0000         0.0000         -26263.5207      1289.1563         0.0000         0.0000         0.0000         -24878.8571         0.0000    -24878.8571    -24878.8571         0.0000           8016.2683      7801.3650     15625.0000      8016.2683      7801.3650

LINE MINIMIZER BRACKET: DX 0.000111823 0.000101976 DU -0.0301839 0.024713 DUDX -551.523 11.6299 530.019 
PRESSURE: 499 7777.7 -158.451 -97.9837 -158.451 8312.57 -635.457 -97.9837 -635.457 7956.68
GPRESSURE: 499 7630.38 -116.287 -190.004 -68.4901 8026.61 -746.967 -112.373 -711.796 7745.32
ENERGY:     499        34.1307        61.3372         0.0000         0.0000         -26263.4958      1289.1713         0.0000         0.0000         0.0000         -24878.8567         0.0000    -24878.8567    -24878.8567         0.0000           8015.6470      7800.7685     15625.0000      8015.6470      7800.7685

LINE MINIMIZER BRACKET: DX 1.11823e-05 0.000101976 DU -0.000445183 0.024713 DUDX -44.7181 11.6299 530.019 
PRESSURE: 500 7777.31 -157.39 -97.5033 -157.39 8313.2 -635.346 -97.5033 -635.346 7958.09
GPRESSURE: 500 7630.1 -116.839 -190.109 -68.3794 8026.66 -746.339 -111.332 -711.246 7747.98
ETITLE:      TS           BOND          ANGLE          DIHED          IMPRP               ELECT            VDW       BOUNDARY           MISC        KINETIC               TOTAL           TEMP      POTENTIAL         TOTAL3        TEMPAVG            PRESSURE      GPRESSURE         VOLUME       PRESSAVG      GPRESSAVG

ENERGY:     500        34.1572        61.3456         0.0000         0.0000         -26263.5177      1289.1580         0.0000         0.0000         0.0000         -24878.8569         0.0000    -24878.8569    -24878.8569         0.0000           8016.2030      7801.5813     15625.0000      8016.2030      7801.5813

LINE MINIMIZER BRACKET: DX 1.26406e-06 0.000101976 DU -0.000167232 0.024713 DUDX 5.26173 11.6299 530.019 
PRESSURE: 501 7777.26 -157.258 -97.4415 -157.258 8313.28 -635.331 -97.4415 -635.331 7958.27
GPRESSURE: 501 7630.04 -116.69 -190.051 -68.2581 8026.72 -746.331 -111.267 -711.251 7748.17
ENERGY:     501        34.1606        61.3467         0.0000         0.0000         -26263.5207      1289.1563         0.0000         0.0000         0.0000         -24878.8571         0.0000    -24878.8571    -24878.8571         0.0000           8016.2683      7801.6436     15625.0000      8016.2683      7801.6436

LINE MINIMIZER REDUCING GRADIENT FROM 11378.4 TO 11.3784
PRESSURE: 502 8293.13 -434.139 -202.372 -434.139 8745.77 -422.225 -202.372 -422.225 7623.67
GPRESSURE: 502 8134.06 -367.762 -306.753 -353.413 8461.06 -546.302 -201.572 -520.473 7419.14
ENERGY:     502        40.2361        62.7747         0.0000         0.0000         -26277.6759      1291.0191         0.0000         0.0000         0.0000         -24883.6460         0.0000    -24883.6460    -24883.6460         0.0000           8220.8550      8004.7542     15625.0000      8220.8550      8004.7542

PRESSURE: 503 8802.2 -716.165 -316.745 -716.165 9145.77 -189.433 -316.745 -189.433 7255.32
GPRESSURE: 503 8629.2 -624.72 -433.669 -643.795 8863.15 -327.983 -296.773 -314.78 7057.21
ENERGY:     503        63.7416        69.5136         0.0000         0.0000         -26287.5159      1297.9016         0.0000         0.0000         0.0000         -24856.3590         0.0000    -24856.3590    -24856.3590         0.0000           8401.0960      8183.1870     15625.0000      8401.0960      8183.1870

LINE MINIMIZER BRACKET: DX 0.001818 0.001818 DU -4.78894 27.287 DUDX -11378.4 6152.5 23939.4 
PRESSURE: 504 8113.68 -336.495 -164.643 -336.495 8598.66 -498.938 -164.643 -498.938 7744.98
GPRESSURE: 504 7958.94 -279.01 -264.719 -252.911 8313.38 -618.145 -169.636 -588.729 7538.38
ENERGY:     504        36.1195        61.6708         0.0000         0.0000         -26273.2025      1289.8190         0.0000         0.0000         0.0000         -24885.5932         0.0000    -24885.5932    -24885.5932         0.0000           8152.4405      7936.8987     15625.0000      8152.4405      7936.8987

LINE MINIMIZER BRACKET: DX 0.00118151 0.00063649 DU -6.73609 1.94715 DUDX -11378.4 -15.6728 6152.5 
PRESSURE: 505 8131.66 -346.301 -168.389 -346.301 8613.53 -491.396 -168.389 -491.396 7733.05
GPRESSURE: 505 7976.5 -287.917 -268.884 -263.006 8328.32 -611.073 -172.842 -581.997 7526.65
ENERGY:     505        36.4348        61.7519         0.0000         0.0000         -26273.6741      1289.9121         0.0000         0.0000         0.0000         -24885.5753         0.0000    -24885.5753    -24885.5753         0.0000           8159.4167      7943.8204     15625.0000      8159.4167      7943.8204

LINE MINIMIZER BRACKET: DX 0.00118151 6.3649e-05 DU -6.73609 0.0178822 DUDX -11378.4 -15.6728 599.297 
PRESSURE: 506 8115.48 -337.468 -165.023 -337.468 8600.12 -498.178 -165.023 -498.178 7743.78
GPRESSURE: 506 7960.69 -279.893 -265.141 -253.912 8314.85 -617.432 -169.962 -588.05 7537.2
ENERGY:     506        36.1500        61.6786         0.0000         0.0000         -26273.2502      1289.8280         0.0000         0.0000         0.0000         -24885.5935         0.0000    -24885.5935    -24885.5935         0.0000           8153.1278      7937.5808     15625.0000      8153.1278      7937.5808

LINE MINIMIZER BRACKET: DX 6.3649e-06 5.72841e-05 DU -0.000304864 0.018187 DUDX -15.6728 45.8092 599.297 
PRESSURE: 507 8115.04 -337.237 -164.926 -337.237 8599.77 -498.37 -164.926 -498.37 7744.08
GPRESSURE: 507 7960.27 -279.684 -265.034 -253.673 8314.5 -617.613 -169.878 -588.222 7537.49
ENERGY:     507        36.1425        61.6767         0.0000         0.0000         -26273.2384      1289.8258         0.0000         0.0000         0.0000         -24885.5934         0.0000    -24885.5934    -24885.5934         0.0000           8152.9636      7937.4178     15625.0000      8152.9636      7937.4178

LINE MINIMIZER BRACKET: DX 1.55576e-06 5.72841e-05 DU -0.000130681 0.018187 DUDX 30.7792 45.8092 599.297 
PRESSURE: 508 8115.48 -337.468 -165.023 -337.468 8600.12 -498.178 -165.023 -498.178 7743.78
GPRESSURE: 508 7960.69 -279.893 -265.141 -253.912 8314.85 -617.432 -169.962 -588.05 7537.2
ENERGY:     508        36.1500        61.6786         0.0000         0.0000         -26273.2502      1289.8280         0.0000         0.0000         0.0000         -24885.5935         0.0000    -24885.5935    -24885.5935         0.0000           8153.1278      7937.5808     15625.0000      8153.1278      7937.5808

LINE MINIMIZER REDUCING GRADIENT FROM 9334.83 TO 9.33483
PRESSURE: 509 8054.87 -180.882 -33.3952 -180.882 8665.62 -495.095 -33.3952 -495.095 8040.62
GPRESSURE: 509 7887.44 -98.9845 -138.435 -111.747 8390.52 -622.152 -25.7289 -598.422 7837.25
ENERGY:     509        34.9872        64.1205         0.0000         0.0000         -26292.9671      1298.6337         0.0000         0.0000         0.0000         -24895.2257         0.0000    -24895.2257    -24895.2257         0.0000           8253.7030      8038.4015     15625.0000      8253.7030      8038.4015

PRESSURE: 510 8070.03 -31.3788 79.1977 -31.3788 8747.14 -480.907 79.1977 -480.907 8384.77
GPRESSURE: 510 7885.14 71.3871 -35.6772 7.6067 8497.5 -620.205 99.9871 -591.223 8186.22
ETITLE:      TS           BOND          ANGLE          DIHED          IMPRP               ELECT            VDW       BOUNDARY           MISC        KINETIC               TOTAL           TEMP      POTENTIAL         TOTAL3        TEMPAVG            PRESSURE      GPRESSURE         VOLUME       PRESSAVG      GPRESSAVG

ENERGY:     510        40.8715        69.4989         0.0000         0.0000         -26309.4848      1313.7513         0.0000         0.0000         0.0000         -24885.3631         0.0000    -24885.3631    -24885.3631         0.0000           8400.6455      8189.6165     15625.0000      8400.6455      8189.6165

LINE MINIMIZER BRACKET: DX 0.0020537 0.0020537 DU -9.63219 9.86255 DUDX -9334.83 3.83996 9671.49 
PRESSURE: 511 8057.68 -196.24 -45.8867 -196.24 8658.41 -495.896 -45.8867 -495.896 8008.78
GPRESSURE: 511 7888.83 -120.541 -154.254 -143.013 8400.98 -626.005 -42.0856 -590.067 7807.08
ENERGY:     511        34.7871        63.7436         0.0000         0.0000         -26291.1401      1297.4783         0.0000         0.0000         0.0000         -24895.1311         0.0000    -24895.1311    -24895.1311         0.0000           8241.6246      8032.2958     15625.0000      8241.6246      8032.2958

LINE MINIMIZER BRACKET: DX 0.00020537 0.0020537 DU -0.0945874 9.86255 DUDX -946.814 3.83996 9671.49 
PRESSURE: 512 8055.12 -182.453 -34.7251 -182.453 8664.91 -495.176 -34.7251 -495.176 8037.41
GPRESSURE: 512 7885.09 -104.579 -143.544 -130.48 8408.21 -626.074 -29.7443 -590.512 7835.96
ENERGY:     512        34.9640        64.0815         0.0000         0.0000         -26292.7864      1298.5160         0.0000         0.0000         0.0000         -24895.2249         0.0000    -24895.2249    -24895.2249         0.0000           8252.4823      8043.0868     15625.0000      8252.4823      8043.0868

LINE MINIMIZER BRACKET: DX 2.0537e-05 0.0020537 DU -0.000778947 9.86255 DUDX -94.4633 3.83996 9671.49 
PRESSURE: 513 8054.89 -181.08 -33.6189 -181.08 8665.57 -495.106 -33.6189 -495.106 8040.32
GPRESSURE: 513 7884.74 -102.988 -142.483 -129.231 8408.94 -626.083 -28.5165 -590.56 7838.89
ENERGY:     513        34.9848        64.1166         0.0000         0.0000         -26292.9496      1298.6226         0.0000         0.0000         0.0000         -24895.2256         0.0000    -24895.2256    -24895.2256         0.0000           8253.5915      8044.1893     15625.0000      8253.5915      8044.1893

LINE MINIMIZER BRACKET: DX 2.0537e-06 0.0020537 DU -0.000116531 9.86255 DUDX -9.07598 3.83996 9671.49 
LINE MINIMIZER REDUCING GRADIENT FROM 10547.5 TO 10.5475
PRESSURE: 514 8400.38 -159.555 -196.974 -159.555 8849.63 -223.297 -196.974 -223.297 7822.85
GPRESSURE: 514 8212.45 -62.5757 -301.959 -104.616 8610.37 -360.848 -187.685 -315.663 7625.23
ENERGY:     514        36.6709        64.8338         0.0000         0.0000         -26311.2300      1310.7168         0.0000         0.0000         0.0000         -24899.0084         0.0000    -24899.0084    -24899.0084         0.0000           8357.6197      8149.3490     15625.0000      8357.6197      8149.3490

PRESSURE: 515 8753.7 -140.995 -369.086 -140.995 9017.16 71.6737 -369.086 71.6737 7601.98
GPRESSURE: 515 8545.42 -23.7126 -473.272 -80.6085 8793.01 -72.4461 -353.147 -21.5803 7409.88
ENERGY:     515        54.1965        70.7978         0.0000         0.0000         -26325.7545      1328.3786         0.0000         0.0000         0.0000         -24872.3817         0.0000    -24872.3817    -24872.3817         0.0000           8457.6109      8249.4351     15625.0000      8457.6109      8249.4351

LINE MINIMIZER BRACKET: DX 0.00177265 0.00177265 DU -3.78282 26.6267 DUDX -10547.5 6360.9 23776.6 
PRESSURE: 516 8270.82 -167.205 -135.071 -167.205 8783.21 -327.581 -135.071 -327.581 7905.28
GPRESSURE: 516 8089.78 -77.3805 -241.121 -113.732 8537.78 -462.637 -127.793 -420.543 7706.04
ENERGY:     516        34.1974        63.9482         0.0000         0.0000         -26304.8152      1305.5676         0.0000         0.0000         0.0000         -24901.1020         0.0000    -24901.1020    -24901.1020         0.0000           8319.7696      8111.1997     15625.0000      8319.7696      8111.1997

LINE MINIMIZER BRACKET: DX 0.00110898 0.000663671 DU -5.87646 2.09364 DUDX -10547.5 -28.4894 6360.9 
PRESSURE: 517 8283.79 -166.414 -141.218 -166.414 8789.98 -317.265 -141.218 -317.265 7897.13
GPRESSURE: 517 8102.07 -75.8779 -247.135 -112.813 8545.19 -452.567 -133.769 -410.136 7698.04
ENERGY:     517        34.3452        64.0036         0.0000         0.0000         -26305.4793      1306.0484         0.0000         0.0000         0.0000         -24901.0822         0.0000    -24901.0822    -24901.0822         0.0000           8323.6302      8115.0970     15625.0000      8323.6302      8115.0970

LINE MINIMIZER BRACKET: DX 0.00110898 6.63671e-05 DU -5.87646 0.0198412 DUDX -10547.5 -28.4894 606.967 
PRESSURE: 518 8272.09 -167.135 -135.682 -167.135 8783.88 -326.558 -135.682 -326.558 7904.45
GPRESSURE: 518 8090.98 -77.2389 -241.716 -113.649 8538.51 -461.637 -128.387 -419.511 7705.23
ENERGY:     518        34.2111        63.9534         0.0000         0.0000         -26304.8823      1305.6154         0.0000         0.0000         0.0000         -24901.1024         0.0000    -24901.1024    -24901.1024         0.0000           8320.1412      8111.5752     15625.0000      8320.1412      8111.5752

LINE MINIMIZER BRACKET: DX 6.63671e-06 5.97304e-05 DU -0.000394192 0.0202354 DUDX -28.4894 35.0286 606.967 
PRESSURE: 519 8271.85 -167.15 -135.568 -167.15 8783.75 -326.748 -135.568 -326.748 7904.6
GPRESSURE: 519 8090.76 -77.2668 -241.605 -113.665 8538.38 -461.822 -128.276 -419.704 7705.38
ENERGY:     519        34.2086        63.9524         0.0000         0.0000         -26304.8700      1305.6065         0.0000         0.0000         0.0000         -24901.1024         0.0000    -24901.1024    -24901.1024         0.0000           8320.0700      8111.5032     15625.0000      8320.0700      8111.5032

LINE MINIMIZER BRACKET: DX 5.4057e-06 1.23101e-06 DU -0.000413679 1.94871e-05 DUDX -28.4894 23.2475 35.0286 
PRESSURE: 520 8271.73 -167.157 -135.51 -167.157 8783.69 -326.846 -135.51 -326.846 7904.68
GPRESSURE: 520 8092.63 -73.0769 -238.038 -96.4527 8520.47 -457.531 -125.248 -428.215 7703.9
ETITLE:      TS           BOND          ANGLE          DIHED          IMPRP               ELECT            VDW       BOUNDARY           MISC        KINETIC               TOTAL           TEMP      POTENTIAL         TOTAL3        TEMPAVG            PRESSURE      GPRESSURE         VOLUME       PRESSAVG      GPRESSAVG

ENERGY:     520        34.2073        63.9519         0.0000         0.0000         -26304.8636      1305.6020         0.0000         0.0000         0.0000         -24901.1024         0.0000    -24901.1024    -24901.1024         0.0000           8320.0335      8105.6676     15625.0000      8320.0335      8105.6676

LINE MINIMIZER BRACKET: DX 4.77593e-06 6.2977e-07 DU -0.000422976 9.29694e-06 DUDX -28.4894 17.2203 23.2475 
PRESSURE: 521 8271.64 -167.163 -135.465 -167.163 8783.64 -326.92 -135.465 -326.92 7904.74
GPRESSURE: 521 8092.54 -73.0879 -237.995 -96.4591 8520.42 -457.603 -125.205 -428.29 7703.96
ENERGY:     521        34.2063        63.9516         0.0000         0.0000         -26304.8588      1305.5986         0.0000         0.0000         0.0000         -24901.1025         0.0000    -24901.1025    -24901.1025         0.0000           8320.0059      8105.6394     15625.0000      8320.0059      8105.6394

LINE MINIMIZER BRACKET: DX 4.29834e-06 4.77593e-07 DU -0.000440933 1.7957e-05 DUDX -28.4894 12.6495 17.2203 
PRESSURE: 522 8271.56 -167.168 -135.427 -167.168 8783.6 -326.986 -135.427 -326.986 7904.79
GPRESSURE: 522 8092.47 -73.0977 -237.957 -96.4652 8520.37 -457.668 -125.168 -428.356 7704.01
ENERGY:     522        34.2054        63.9512         0.0000         0.0000         -26304.8544      1305.5955         0.0000         0.0000         0.0000         -24901.1024         0.0000    -24901.1024    -24901.1024         0.0000           8319.9827      8105.6160     15625.0000      8319.9827      8105.6160

LINE MINIMIZER BRACKET: DX 4.29834e-07 4.77593e-07 DU -6.87269e-05 1.7957e-05 DUDX 8.53581 12.6495 17.2203 
PRESSURE: 523 8271.64 -167.163 -135.465 -167.163 8783.64 -326.92 -135.465 -326.92 7904.74
GPRESSURE: 523 8092.54 -73.088 -237.995 -96.4591 8520.42 -457.603 -125.205 -428.29 7703.96
ENERGY:     523        34.2063        63.9516         0.0000         0.0000         -26304.8588      1305.5986         0.0000         0.0000         0.0000         -24901.1025         0.0000    -24901.1025    -24901.1025         0.0000           8320.0058      8105.6394     15625.0000      8320.0058      8105.6394

LINE MINIMIZER REDUCING GRADIENT FROM 7527.34 TO 7.52734
PRESSURE: 524 8381.43 -41.4838 -185.926 -41.4838 8887.49 -277.454 -185.926 -277.454 8239.68
GPRESSURE: 524 8193.2 56.4256 -279.086 36.7073 8636.56 -412.443 -187.88 -379.284 8042.05
ENERGY:     524        35.0461        63.9778         0.0000         0.0000         -26321.5893      1313.1782         0.0000         0.0000         0.0000         -24909.3873         0.0000    -24909.3873    -24909.3873         0.0000           8502.8640      8290.6023     15625.0000      8502.8640      8290.6023

PRESSURE: 525 8557.01 92.3826 -266.26 92.3826 9016.23 -225.793 -266.26 -225.793 8625.37
GPRESSURE: 525 8355.41 192.743 -355.172 178.146 8775.49 -367.453 -280.855 -333.466 8433.69
ENERGY:     525        43.6821        67.2500         0.0000         0.0000         -26334.7722      1327.1302         0.0000         0.0000         0.0000         -24896.7098         0.0000    -24896.7098    -24896.7098         0.0000           8732.8679      8521.5312     15625.0000      8732.8679      8521.5312

LINE MINIMIZER BRACKET: DX 0.00246106 0.00246106 DU -8.28481 12.6774 DUDX -7527.34 841.314 9516.97 
PRESSURE: 526 8367.75 -54.3659 -179.696 -54.3659 8876.1 -282.362 -179.696 -282.362 8204.07
GPRESSURE: 526 8180.56 43.2594 -273.535 23.0599 8624.06 -416.833 -180.48 -383.854 8006.02
ENERGY:     526        34.6102        63.8295         0.0000         0.0000         -26320.0720      1312.1439         0.0000         0.0000         0.0000         -24909.4883         0.0000    -24909.4883    -24909.4883         0.0000           8482.6407      8270.2140     15625.0000      8482.6407      8270.2140

LINE MINIMIZER BRACKET: DX 0.00221495 0.000246106 DU -8.38584 0.101024 DUDX -7527.34 -10.4982 841.314 
PRESSURE: 527 8369.09 -53.0852 -180.323 -53.0852 8877.23 -281.869 -180.323 -281.869 8207.61
GPRESSURE: 527 8181.8 44.5727 -274.089 24.4158 8625.3 -416.392 -181.228 -383.387 8009.6
ENERGY:     527        34.6503        63.8429         0.0000         0.0000         -26320.2250      1312.2444         0.0000         0.0000         0.0000         -24909.4874         0.0000    -24909.4874    -24909.4874         0.0000           8484.6443      8272.2337     15625.0000      8484.6443      8272.2337

LINE MINIMIZER BRACKET: DX 0.00221495 2.46106e-05 DU -8.38584 0.000912921 DUDX -7527.34 -10.4982 74.2697 
PRESSURE: 528 8367.89 -54.2263 -179.758 -54.2263 8876.23 -282.309 -179.758 -282.309 8204.47
GPRESSURE: 528 8180.69 43.4017 -273.591 23.207 8624.2 -416.786 -180.554 -383.803 8006.42
ENERGY:     528        34.6146        63.8310         0.0000         0.0000         -26320.0889      1312.1550         0.0000         0.0000         0.0000         -24909.4883         0.0000    -24909.4883    -24909.4883         0.0000           8482.8619      8270.4368     15625.0000      8482.8619      8270.4368

LINE MINIMIZER BRACKET: DX 0.00221495 2.71435e-06 DU -8.38584 1.23032e-05 DUDX -7527.34 -10.4982 -1.15713 
PRESSURE: 529 8367.75 -54.3659 -179.696 -54.3659 8876.1 -282.362 -179.696 -282.362 8204.07
GPRESSURE: 529 8180.56 43.2594 -273.535 23.0598 8624.06 -416.833 -180.48 -383.854 8006.02
ENERGY:     529        34.6102        63.8295         0.0000         0.0000         -26320.0720      1312.1439         0.0000         0.0000         0.0000         -24909.4883         0.0000    -24909.4883    -24909.4883         0.0000           8482.6407      8270.2140     15625.0000      8482.6407      8270.2140

LINE MINIMIZER REDUCING GRADIENT FROM 10572.9 TO 10.5729
PRESSURE: 530 8540.82 17.5249 -315.822 17.5249 9419.77 -388.262 -315.822 -388.262 8338.75
GPRESSURE: 530 8319.34 134.389 -415.465 99.6237 9221.54 -530.667 -296.125 -468.35 8110.53
ETITLE:      TS           BOND          ANGLE          DIHED          IMPRP               ELECT            VDW       BOUNDARY           MISC        KINETIC               TOTAL           TEMP      POTENTIAL         TOTAL3        TEMPAVG            PRESSURE      GPRESSURE         VOLUME       PRESSAVG      GPRESSAVG

ENERGY:     530        38.4280        62.9198         0.0000         0.0000         -26336.0161      1320.2328         0.0000         0.0000         0.0000         -24914.4355         0.0000    -24914.4355    -24914.4355         0.0000           8766.4476      8550.4661     15625.0000      8766.4476      8550.4661

PRESSURE: 531 8751.3 63.2669 -473.003 63.2669 9991.99 -473.905 -473.003 -473.905 8492.08
GPRESSURE: 531 8512.72 173.02 -567.163 169.532 9802.19 -621.927 -461.881 -541.71 8270.48
ENERGY:     531        55.8802        66.2397         0.0000         0.0000         -26347.5310      1335.0255         0.0000         0.0000         0.0000         -24890.3856         0.0000    -24890.3856    -24890.3856         0.0000           9078.4564      8861.7961     15625.0000      9078.4564      8861.7961

LINE MINIMIZER BRACKET: DX 0.00181559 0.00181559 DU -4.94718 24.0499 DUDX -10572.9 5184.41 21381.1 
PRESSURE: 532 8480.57 -3.32121 -269.173 -3.32121 9239.25 -355.34 -269.173 -355.34 8293.33
GPRESSURE: 532 8263.99 115.486 -371.368 70.7619 9038.07 -496.807 -246.456 -440.434 8063.45
ENERGY:     532        35.6727        62.7520         0.0000         0.0000         -26331.2662      1316.8758         0.0000         0.0000         0.0000         -24915.9657         0.0000    -24915.9657    -24915.9657         0.0000           8671.0497      8455.1670     15625.0000      8671.0497      8455.1670

LINE MINIMIZER BRACKET: DX 0.00122054 0.000595048 DU -6.47741 1.53023 DUDX -10572.9 -25.2654 5184.41 
PRESSURE: 533 8486.48 -1.09316 -273.74 -1.09316 9257.2 -358.723 -273.74 -358.723 8297.9
GPRESSURE: 533 8269.42 117.53 -375.658 73.7908 9056.31 -500.27 -251.338 -443.289 8068.17
ENERGY:     533        35.8823        62.7484         0.0000         0.0000         -26331.7607      1317.1798         0.0000         0.0000         0.0000         -24915.9502         0.0000    -24915.9502    -24915.9502         0.0000           8680.5242      8464.6330     15625.0000      8680.5242      8464.6330

LINE MINIMIZER BRACKET: DX 0.00122054 5.95048e-05 DU -6.47741 0.0155122 DUDX -10572.9 -25.2654 493.238 
PRESSURE: 534 8481.15 -3.09631 -269.627 -3.09631 9241.03 -355.672 -269.627 -355.672 8293.78
GPRESSURE: 534 8264.53 115.693 -371.795 71.0668 9039.88 -497.147 -246.942 -440.712 8063.91
ENERGY:     534        35.6930        62.7515         0.0000         0.0000         -26331.3162      1316.9059         0.0000         0.0000         0.0000         -24915.9658         0.0000    -24915.9658    -24915.9658         0.0000           8671.9875      8456.1040     15625.0000      8671.9875      8456.1040

LINE MINIMIZER BRACKET: DX 5.95048e-06 5.35543e-05 DU -0.000122932 0.0156352 DUDX -25.2654 26.57 493.238 
PRESSURE: 535 8480.99 -3.16137 -269.499 -3.16137 9240.54 -355.583 -269.499 -355.583 8293.65
GPRESSURE: 535 8264.38 115.633 -371.674 70.9792 9039.38 -497.056 -246.804 -440.639 8063.78
ENERGY:     535        35.6873        62.7516         0.0000         0.0000         -26331.3020      1316.8974         0.0000         0.0000         0.0000         -24915.9657         0.0000    -24915.9657    -24915.9657         0.0000           8671.7281      8455.8448     15625.0000      8671.7281      8455.8448

LINE MINIMIZER BRACKET: DX 1.6738e-06 5.35543e-05 DU -0.000158742 0.0156352 DUDX 11.9858 26.57 493.238 
PRESSURE: 536 8481.15 -3.09631 -269.627 -3.09631 9241.03 -355.672 -269.627 -355.672 8293.78
GPRESSURE: 536 8264.53 115.693 -371.795 71.0668 9039.88 -497.147 -246.942 -440.712 8063.91
ENERGY:     536        35.6930        62.7515         0.0000         0.0000         -26331.3162      1316.9059         0.0000         0.0000         0.0000         -24915.9658         0.0000    -24915.9658    -24915.9658         0.0000           8671.9875      8456.1040     15625.0000      8671.9875      8456.1040

LINE MINIMIZER REDUCING GRADIENT FROM 8779.77 TO 8.77977
PRESSURE: 537 8751.41 -83.5454 -328.751 -83.5454 9414.58 -83.8287 -328.751 -83.8287 8547.34
GPRESSURE: 537 8529.74 24.2284 -416.328 16.0205 9213.09 -220.465 -323.905 -156.453 8317.29
ENERGY:     537        37.3456        62.1896         0.0000         0.0000         -26348.2764      1324.6099         0.0000         0.0000         0.0000         -24924.1313         0.0000    -24924.1313    -24924.1313         0.0000           8904.4418      8686.7042     15625.0000      8904.4418      8686.7042

PRESSURE: 538 9067.86 -180.428 -404.127 -180.428 9617.51 190.346 -404.127 190.346 8858
GPRESSURE: 538 8837.95 -85.8636 -479.521 -56.911 9417.66 55.2048 -416.207 127.098 8626.7
ENERGY:     538        47.0656        64.3740         0.0000         0.0000         -26361.6685      1338.5066         0.0000         0.0000         0.0000         -24911.7223         0.0000    -24911.7223    -24911.7223         0.0000           9181.1230      8960.7725     15625.0000      9181.1230      8960.7725

LINE MINIMIZER BRACKET: DX 0.00206968 0.00206968 DU -8.16544 12.409 DUDX -8779.77 948.948 11129.6 
PRESSURE: 539 8722.47 -74.8366 -322.218 -74.8366 9396.04 -111.047 -322.218 -111.047 8519.59
GPRESSURE: 539 8501.4 34.1464 -411.14 22.2425 9194.49 -248.079 -315.636 -184.796 8289.61
ENERGY:     539        36.8188        62.1222         0.0000         0.0000         -26346.7384      1323.5715         0.0000         0.0000         0.0000         -24924.2258         0.0000    -24924.2258    -24924.2258         0.0000           8879.3664      8661.8344     15625.0000      8879.3664      8661.8344

LINE MINIMIZER BRACKET: DX 0.00186271 0.000206968 DU -8.26001 0.0945672 DUDX -8779.77 -45.2929 948.948 
PRESSURE: 540 8725.33 -75.6868 -322.852 -75.6868 9397.87 -108.315 -322.852 -108.315 8522.35
GPRESSURE: 540 8504.2 33.1778 -411.637 21.6433 9196.32 -245.311 -316.441 -181.951 8292.36
ETITLE:      TS           BOND          ANGLE          DIHED          IMPRP               ELECT            VDW       BOUNDARY           MISC        KINETIC               TOTAL           TEMP      POTENTIAL         TOTAL3        TEMPAVG            PRESSURE      GPRESSURE         VOLUME       PRESSAVG      GPRESSAVG

ENERGY:     540        36.8679        62.1277         0.0000         0.0000         -26346.8938      1323.6725         0.0000         0.0000         0.0000         -24924.2257         0.0000    -24924.2257    -24924.2257         0.0000           8881.8487      8664.2951     15625.0000      8881.8487      8664.2951

LINE MINIMIZER BRACKET: DX 0.00186271 2.06968e-05 DU -8.26001 0.000123 DUDX -8779.77 -45.2929 53.6405 
LINE MINIMIZER REDUCING GRADIENT FROM 9521.92 TO 9.52192
PRESSURE: 541 8645.15 -208.376 -285.665 -208.376 9877.63 -347.997 -285.665 -347.997 8486.03
GPRESSURE: 541 8421.48 -113.621 -367.934 -88.1467 9679.52 -476.199 -292.48 -402.86 8247.72
ENERGY:     541        37.4290        64.0812         0.0000         0.0000         -26366.3681      1335.7289         0.0000         0.0000         0.0000         -24929.1290         0.0000    -24929.1290    -24929.1290         0.0000           9002.9394      8782.9072     15625.0000      9002.9394      8782.9072

PRESSURE: 542 8612.4 -353.741 -266.931 -353.741 10378.3 -577.819 -266.931 -577.819 8473.9
GPRESSURE: 542 8383.79 -275.718 -345.421 -212.978 10186.5 -700.573 -286.494 -616.157 8223.99
ENERGY:     542        49.2227        69.9757         0.0000         0.0000         -26382.7445      1354.0224         0.0000         0.0000         0.0000         -24909.5237         0.0000    -24909.5237    -24909.5237         0.0000           9154.8549      8931.4216     15625.0000      9154.8549      8931.4216

LINE MINIMIZER BRACKET: DX 0.00177905 0.00177905 DU -4.90332 19.6054 DUDX -9521.92 4062.47 18054.2 
PRESSURE: 543 8664.84 -167.536 -294.924 -167.536 9732.86 -277.502 -294.924 -277.502 8494.98
GPRESSURE: 543 8442.14 -68.3034 -378.902 -53.8988 9533.35 -408.086 -297.829 -337.811 8259.53
ENERGY:     543        36.0852        63.0877         0.0000         0.0000         -26360.8812      1331.5133         0.0000         0.0000         0.0000         -24930.1950         0.0000    -24930.1950    -24930.1950         0.0000           8964.2276      8745.0062     15625.0000      8964.2276      8745.0062

LINE MINIMIZER BRACKET: DX 0.00124908 0.00052997 DU -5.96926 1.06595 DUDX -9521.92 -25.0095 4062.47 
PRESSURE: 544 8662.68 -171.576 -293.918 -171.576 9747.26 -284.581 -293.918 -284.581 8494.03
GPRESSURE: 544 8439.88 -72.7777 -377.715 -57.2699 9547.87 -414.921 -297.212 -344.343 8258.31
ENERGY:     544        36.1747        63.1713         0.0000         0.0000         -26361.4419      1331.9104         0.0000         0.0000         0.0000         -24930.1855         0.0000    -24930.1855    -24930.1855         0.0000           8967.9884      8748.6879     15625.0000      8967.9884      8748.6879

LINE MINIMIZER BRACKET: DX 0.00124908 5.2997e-05 DU -5.96926 0.00948036 DUDX -9521.92 -25.0095 381.82 
PRESSURE: 545 8664.59 -167.921 -294.814 -167.921 9734.29 -278.211 -294.814 -278.211 8494.88
GPRESSURE: 545 8441.88 -68.7318 -378.774 -54.2173 9534.8 -408.77 -297.758 -338.465 8259.4
ENERGY:     545        36.0937        63.0959         0.0000         0.0000         -26360.9379      1331.5527         0.0000         0.0000         0.0000         -24930.1955         0.0000    -24930.1955    -24930.1955         0.0000           8964.5881      8745.3586     15625.0000      8964.5881      8745.3586

LINE MINIMIZER BRACKET: DX 5.2997e-06 4.76973e-05 DU -0.000508609 0.00998897 DUDX -25.0095 15.6511 381.82 
PRESSURE: 546 8664.62 -167.881 -294.824 -167.881 9734.15 -278.14 -294.824 -278.14 8494.89
GPRESSURE: 546 8441.9 -68.6875 -378.786 -54.1836 9534.65 -408.702 -297.764 -338.399 8259.41
ENERGY:     546        36.0929        63.0951         0.0000         0.0000         -26360.9322      1331.5488         0.0000         0.0000         0.0000         -24930.1955         0.0000    -24930.1955    -24930.1955         0.0000           8964.5506      8745.3219     15625.0000      8964.5506      8745.3219

LINE MINIMIZER BRACKET: DX 4.76973e-06 5.2997e-07 DU -0.000510224 1.61549e-06 DUDX -25.0095 11.5833 15.6511 
LINE MINIMIZER REDUCING GRADIENT FROM 8460.68 TO 8.46068
PRESSURE: 547 8729.96 -267.103 -261.021 -267.103 9865.91 -122.156 -261.021 -122.156 8500.35
GPRESSURE: 547 8507.54 -173.278 -332.772 -145.382 9672.95 -241.377 -302.478 -178.594 8253.75
ENERGY:     547        34.5386        63.7970         0.0000         0.0000         -26378.2366      1342.2059         0.0000         0.0000         0.0000         -24937.6951         0.0000    -24937.6951    -24937.6951         0.0000           9032.0737      8811.4128     15625.0000      9032.0737      8811.4128

PRESSURE: 548 8842.48 -369.23 -240.719 -369.23 10035.4 33.8598 -240.719 33.8598 8573.43
GPRESSURE: 548 8617.24 -283.163 -304.965 -242.399 9853.8 -76.3204 -322.462 -19.7703 8313.52
ENERGY:     548        39.2230        66.9364         0.0000         0.0000         -26392.7333      1358.7282         0.0000         0.0000         0.0000         -24927.8457         0.0000    -24927.8457    -24927.8457         0.0000           9150.4372      8928.1866     15625.0000      9150.4372      8928.1866

LINE MINIMIZER BRACKET: DX 0.00187635 0.00187635 DU -7.49963 9.84944 DUDX -8460.68 542.206 10033.9 
PRESSURE: 549 8721.46 -256.963 -263.836 -256.963 9850.97 -137.758 -263.836 -137.758 8497.02
GPRESSURE: 549 8499.16 -162.454 -336.635 -135.88 9657.02 -258.078 -301.25 -194.616 8251.7
ENERGY:     549        34.4147        63.6171         0.0000         0.0000         -26376.6291      1340.8872         0.0000         0.0000         0.0000         -24937.7101         0.0000    -24937.7101    -24937.7101         0.0000           9023.1517      8802.6257     15625.0000      9023.1517      8802.6257

LINE MINIMIZER BRACKET: DX 0.00168871 0.000187635 DU -7.5146 0.0149778 DUDX -8460.68 -381.512 542.206 
PRESSURE: 550 8724.94 -261.098 -262.656 -261.098 9857.02 -131.329 -262.656 -131.329 8498.38
GPRESSURE: 550 8487.03 -170.772 -343.028 -137.818 9645.79 -241.921 -304.233 -186.624 8229.09
ETITLE:      TS           BOND          ANGLE          DIHED          IMPRP               ELECT            VDW       BOUNDARY           MISC        KINETIC               TOTAL           TEMP      POTENTIAL         TOTAL3        TEMPAVG            PRESSURE      GPRESSURE         VOLUME       PRESSAVG      GPRESSAVG

ENERGY:     550        34.4584        63.6885         0.0000         0.0000         -26377.2952      1341.4248         0.0000         0.0000         0.0000         -24937.7234         0.0000    -24937.7234    -24937.7234         0.0000           9026.7823      8787.3015     15625.0000      9026.7823      8787.3015

LINE MINIMIZER BRACKET: DX 7.75843e-05 0.00011005 DU -0.0133417 0.0283196 DUDX -381.512 -1.51883 542.206 
LINE MINIMIZER REDUCING GRADIENT FROM 7555.78 TO 7.55578
PRESSURE: 551 8738.17 -314.244 -193.011 -314.244 10184 -233.922 -193.011 -233.922 8591.88
GPRESSURE: 551 8500.21 -228.494 -277.728 -198.291 9982.59 -335.221 -272.178 -292.719 8318.97
ENERGY:     551        36.3205        64.0815         0.0000         0.0000         -26389.6698      1347.1478         0.0000         0.0000         0.0000         -24942.1200         0.0000    -24942.1200    -24942.1200         0.0000           9171.3551      8933.9201     15625.0000      9171.3551      8933.9201

PRESSURE: 552 8798.24 -357.195 -152.006 -357.195 10520.6 -331.702 -152.006 -331.702 8718.27
GPRESSURE: 552 8554.71 -279.503 -245.715 -253.021 10331.4 -424.033 -271.427 -393.023 8443.6
ENERGY:     552        47.7064        67.8725         0.0000         0.0000         -26399.1922      1358.2301         0.0000         0.0000         0.0000         -24925.3832         0.0000    -24925.3832    -24925.3832         0.0000           9345.6937      9109.8996     15625.0000      9345.6937      9109.8996

LINE MINIMIZER BRACKET: DX 0.00195257 0.00195257 DU -4.39655 16.7368 DUDX -7555.78 3100.49 14090.9 
PRESSURE: 553 8730.39 -299.669 -210.109 -299.669 10088.3 -204.544 -210.109 -204.544 8562.18
GPRESSURE: 553 8493.05 -212.181 -293.119 -181.051 9883.47 -308.554 -277.862 -262.589 8290.27
ENERGY:     553        34.7978        63.6184         0.0000         0.0000         -26386.3663      1344.9647         0.0000         0.0000         0.0000         -24942.9854         0.0000    -24942.9854    -24942.9854         0.0000           9126.9433      8888.9311     15625.0000      9126.9433      8888.9311

LINE MINIMIZER BRACKET: DX 0.00138701 0.00056556 DU -5.26198 0.865429 DUDX -7555.78 -21.0004 3100.49 
PRESSURE: 554 8731.02 -301.155 -208.291 -301.155 10097.8 -207.511 -208.291 -207.511 8565.05
GPRESSURE: 554 8493.65 -213.828 -291.456 -182.778 9893.29 -311.252 -277.151 -265.65 8293.05
ENERGY:     554        34.9141        63.6519         0.0000         0.0000         -26386.7067      1345.1631         0.0000         0.0000         0.0000         -24942.9777         0.0000    -24942.9777    -24942.9777         0.0000           9131.2838      8893.3286     15625.0000      9131.2838      8893.3286

LINE MINIMIZER BRACKET: DX 0.00138701 5.6556e-05 DU -5.26198 0.00771699 DUDX -7555.78 -21.0004 289.537 
PRESSURE: 555 8730.48 -299.818 -209.94 -299.818 10089.2 -204.833 -209.94 -204.833 8562.48
GPRESSURE: 555 8493.14 -212.346 -292.965 -181.225 9884.47 -308.815 -277.802 -262.887 8290.56
ENERGY:     555        34.8091        63.6217         0.0000         0.0000         -26386.3999      1344.9843         0.0000         0.0000         0.0000         -24942.9848         0.0000    -24942.9848    -24942.9848         0.0000           9127.3952      8889.3888     15625.0000      9127.3952      8889.3888

LINE MINIMIZER BRACKET: DX 0.00138701 5.6556e-06 DU -5.26198 0.000579251 DUDX -7555.78 -21.0004 10.0666 
PRESSURE: 556 8730.41 -299.688 -210.099 -299.688 10088.4 -204.572 -210.099 -204.572 8562.21
GPRESSURE: 556 8493.07 -212.201 -293.11 -181.072 9883.57 -308.579 -277.862 -262.618 8290.3
ENERGY:     556        34.7989        63.6188         0.0000         0.0000         -26386.3695      1344.9666         0.0000         0.0000         0.0000         -24942.9852         0.0000    -24942.9852    -24942.9852         0.0000           9126.9934      8888.9819     15625.0000      9126.9934      8888.9819

LINE MINIMIZER BRACKET: DX 0.00138701 5.6556e-07 DU -5.26198 0.000219683 DUDX -7555.78 -21.0004 -17.8901 
PRESSURE: 557 8730.39 -299.669 -210.109 -299.669 10088.3 -204.544 -210.109 -204.544 8562.18
GPRESSURE: 557 8493.05 -212.181 -293.119 -181.051 9883.47 -308.554 -277.862 -262.589 8290.27
ENERGY:     557        34.7978        63.6184         0.0000         0.0000         -26386.3663      1344.9647         0.0000         0.0000         0.0000         -24942.9854         0.0000    -24942.9854    -24942.9854         0.0000           9126.9433      8888.9310     15625.0000      9126.9433      8888.9310

LINE MINIMIZER REDUCING GRADIENT FROM 8782.95 TO 8.78295
PRESSURE: 558 8678.16 -354.315 -225.005 -354.315 10413.7 -267.839 -225.005 -267.839 8634.76
GPRESSURE: 558 8433.4 -261.948 -309.007 -256.845 10219.3 -359.052 -335.802 -339.232 8373.05
ENERGY:     558        36.0136        63.4073         0.0000         0.0000         -26394.3259      1344.4600         0.0000         0.0000         0.0000         -24950.4451         0.0000    -24950.4451    -24950.4451         0.0000           9242.2164      9008.5840     15625.0000      9242.2164      9008.5840

PRESSURE: 559 8689.53 -398.515 -255.222 -398.515 10767.5 -329.942 -255.222 -329.942 8763.48
GPRESSURE: 559 8430.08 -303.592 -343.312 -326.073 10584.2 -408.162 -410.904 -413.609 8514.14
ENERGY:     559        41.1659        64.9228         0.0000         0.0000         -26399.4656      1348.7657         0.0000         0.0000         0.0000         -24944.6112         0.0000    -24944.6112    -24944.6112         0.0000           9406.8257      9176.1370     15625.0000      9406.8257      9176.1370

LINE MINIMIZER BRACKET: DX 0.00158697 0.00158697 DU -7.45967 5.83388 DUDX -8782.95 -570.454 7961.44 
PRESSURE: 560 8676.32 -359.194 -227.226 -359.194 10447.5 -274.051 -227.226 -274.051 8644.96
GPRESSURE: 560 8475.35 -263.535 -296.301 -309.955 10244.8 -384.981 -363.234 -403.766 8430.91
ETITLE:      TS           BOND          ANGLE          DIHED          IMPRP               ELECT            VDW       BOUNDARY           MISC        KINETIC               TOTAL           TEMP      POTENTIAL         TOTAL3        TEMPAVG            PRESSURE      GPRESSURE         VOLUME       PRESSAVG      GPRESSAVG

ENERGY:     560        36.3517        63.4813         0.0000         0.0000         -26394.9693      1344.6654         0.0000         0.0000         0.0000         -24950.4708         0.0000    -24950.4708    -24950.4708         0.0000           9256.2491      9050.3459     15625.0000      9256.2491      9050.3459

LINE MINIMIZER BRACKET: DX 0.000158697 0.00142828 DU -0.0257541 5.85963 DUDX -570.454 263.046 7961.44 
PRESSURE: 561 8676.85 -357.684 -226.508 -357.684 10436.9 -272.166 -226.508 -272.166 8641.81
GPRESSURE: 561 8476.2 -262.131 -295.477 -307.726 10233.9 -383.459 -361.173 -401.511 8427.46
ENERGY:     561        36.2430        63.4565         0.0000         0.0000         -26394.7731      1344.5964         0.0000         0.0000         0.0000         -24950.4772         0.0000    -24950.4772    -24950.4772         0.0000           9251.8476      9045.8440     15625.0000      9251.8476      9045.8440

LINE MINIMIZER BRACKET: DX 0.000109624 4.90733e-05 DU -0.0321396 0.00638548 DUDX -570.454 3.58945 263.046 
LINE MINIMIZER REDUCING GRADIENT FROM 6973.55 TO 6.97355
PRESSURE: 562 8646.64 -368.445 -271.203 -368.445 10279.7 -164.622 -271.203 -164.622 8804.18
GPRESSURE: 562 8433.54 -263.566 -351.358 -338.438 10091.2 -269.605 -429.697 -303.722 8609.13
ENERGY:     562        37.0152        60.0936         0.0000         0.0000         -26396.5145      1344.7267         0.0000         0.0000         0.0000         -24954.6789         0.0000    -24954.6789    -24954.6789         0.0000           9243.5067      9044.6066     15625.0000      9243.5067      9044.6066

PRESSURE: 563 8660.52 -374.111 -336.549 -374.111 10116.1 -73.635 -336.549 -73.635 8992.39
GPRESSURE: 563 8430.51 -259.779 -428.794 -365.717 9943.68 -173.378 -519.665 -222.242 8816.72
ENERGY:     563        46.0648        59.3117         0.0000         0.0000         -26395.5281      1349.0075         0.0000         0.0000         0.0000         -24941.1440         0.0000    -24941.1440    -24941.1440         0.0000           9256.3235      9063.6344     15625.0000      9256.3235      9063.6344

LINE MINIMIZER BRACKET: DX 0.00186098 0.00186098 DU -4.20171 13.5349 DUDX -6973.55 2480.64 12104.6 
PRESSURE: 564 8650.87 -365.872 -257.394 -365.872 10321.5 -190.984 -257.394 -190.984 8759.59
GPRESSURE: 564 8441.62 -263.474 -334.561 -330.388 10128.8 -297.562 -409.384 -327.7 8559.48
ENERGY:     564        36.0089        60.7246         0.0000         0.0000         -26396.3179      1344.3057         0.0000         0.0000         0.0000         -24955.2787         0.0000    -24955.2787    -24955.2787         0.0000           9243.9849      9043.2961     15625.0000      9243.9849      9043.2961

LINE MINIMIZER BRACKET: DX 0.00137385 0.000487124 DU -4.80151 0.599806 DUDX -6973.55 -13.067 2480.64 
PRESSURE: 565 8650.3 -366.113 -258.715 -366.113 10317.3 -188.239 -258.715 -188.239 8763.99
GPRESSURE: 565 8440.69 -263.472 -336.18 -331.165 10125 -294.652 -411.333 -325.206 8564.38
ENERGY:     565        36.0840        60.6535         0.0000         0.0000         -26396.3463      1344.3351         0.0000         0.0000         0.0000         -24955.2737         0.0000    -24955.2737    -24955.2737         0.0000           9243.8703      9043.3625     15625.0000      9243.8703      9043.3625

LINE MINIMIZER BRACKET: DX 0.00137385 4.87124e-05 DU -4.80151 0.00499885 DUDX -6973.55 -13.067 235.407 
PRESSURE: 566 8650.8 -365.895 -257.527 -365.895 10321.1 -190.712 -257.527 -190.712 8760.03
GPRESSURE: 566 8441.52 -263.472 -334.723 -330.465 10128.4 -297.272 -409.58 -327.453 8559.96
ENERGY:     566        36.0162        60.7174         0.0000         0.0000         -26396.3209      1344.3085         0.0000         0.0000         0.0000         -24955.2789         0.0000    -24955.2789    -24955.2789         0.0000           9243.9701      9043.2993     15625.0000      9243.9701      9043.2993

LINE MINIMIZER BRACKET: DX 4.87124e-06 4.38412e-05 DU -0.000150826 0.00514968 DUDX -13.067 11.7735 235.407 
PRESSURE: 567 8650.81 -365.892 -257.51 -365.892 10321.1 -190.749 -257.51 -190.749 8759.97
GPRESSURE: 567 8441.53 -263.472 -334.701 -330.454 10128.5 -297.312 -409.553 -327.487 8559.9
ENERGY:     567        36.0152        60.7184         0.0000         0.0000         -26396.3205      1344.3081         0.0000         0.0000         0.0000         -24955.2789         0.0000    -24955.2789    -24955.2789         0.0000           9243.9716      9043.2984     15625.0000      9243.9716      9043.2984

LINE MINIMIZER BRACKET: DX 6.70998e-07 4.38412e-05 DU -8.77452e-06 0.00514968 DUDX 8.35087 11.7735 235.407 
PRESSURE: 568 8650.8 -365.895 -257.527 -365.895 10321.1 -190.712 -257.527 -190.712 8760.03
GPRESSURE: 568 8441.52 -263.472 -334.723 -330.465 10128.4 -297.273 -409.58 -327.453 8559.96
ENERGY:     568        36.0162        60.7174         0.0000         0.0000         -26396.3209      1344.3085         0.0000         0.0000         0.0000         -24955.2789         0.0000    -24955.2789    -24955.2789         0.0000           9243.9701      9043.2993     15625.0000      9243.9701      9043.2993

LINE MINIMIZER REDUCING GRADIENT FROM 7944.18 TO 7.94418
PRESSURE: 569 8282.12 -425.224 -339.921 -425.224 10372.7 -237.637 -339.921 -237.637 8574.75
GPRESSURE: 569 8060.06 -306.118 -425.075 -414.385 10192.4 -334.011 -499.52 -396.48 8393.25
ENERGY:     569        34.4859        62.2453         0.0000         0.0000         -26401.5551      1343.2523         0.0000         0.0000         0.0000         -24961.5715         0.0000    -24961.5715    -24961.5715         0.0000           9076.5079      8881.8882     15625.0000      9076.5079      8881.8882

PRESSURE: 570 7969.81 -474.752 -437.17 -474.752 10452.1 -284.662 -437.17 -284.662 8431.9
GPRESSURE: 570 7747.47 -336.96 -555.548 -477.836 10291.4 -367.841 -588.668 -464.415 8270.99
ETITLE:      TS           BOND          ANGLE          DIHED          IMPRP               ELECT            VDW       BOUNDARY           MISC        KINETIC               TOTAL           TEMP      POTENTIAL         TOTAL3        TEMPAVG            PRESSURE      GPRESSURE         VOLUME       PRESSAVG      GPRESSAVG

ENERGY:     570        36.6452        65.4747         0.0000         0.0000         -26404.1765      1346.4202         0.0000         0.0000         0.0000         -24955.6365         0.0000    -24955.6365    -24955.6365         0.0000           8951.2724      8769.9389     15625.0000      8951.2724      8769.9389

LINE MINIMIZER BRACKET: DX 0.00154802 0.00154802 DU -6.2926 5.93501 DUDX -7944.18 -139.623 7890.37 
PRESSURE: 571 8248.33 -430.58 -348.953 -430.58 10379.2 -242.3 -348.953 -242.3 8558.48
GPRESSURE: 571 8040.27 -308.793 -458.891 -409.543 10206 -331.419 -491.572 -400.765 8383.31
ENERGY:     571        34.5347        62.4920         0.0000         0.0000         -26401.9373      1343.3745         0.0000         0.0000         0.0000         -24961.5361         0.0000    -24961.5361    -24961.5361         0.0000           9061.9890      8876.5177     15625.0000      9061.9890      8876.5177

LINE MINIMIZER BRACKET: DX 0.00154802 0.000154802 DU -6.2926 0.0353946 DUDX -7944.18 -139.623 650.194 
PRESSURE: 572 8275.76 -426.237 -341.582 -426.237 10373.8 -238.483 -341.582 -238.483 8571.64
GPRESSURE: 572 8068.86 -305.912 -450.789 -403.098 10199.6 -328.263 -483.461 -395.099 8395.1
ENERGY:     572        34.4923        62.2908         0.0000         0.0000         -26401.6302      1343.2721         0.0000         0.0000         0.0000         -24961.5750         0.0000    -24961.5750    -24961.5750         0.0000           9073.7383      8887.8354     15625.0000      9073.7383      8887.8354

LINE MINIMIZER BRACKET: DX 2.93455e-05 0.000125457 DU -0.0034709 0.0388655 DUDX -139.623 8.00253 650.194 
PRESSURE: 573 8276.4 -426.134 -341.413 -426.134 10373.7 -238.395 -341.413 -238.395 8571.95
GPRESSURE: 573 8069.53 -305.843 -450.603 -402.946 10199.4 -328.191 -483.274 -394.969 8395.37
ENERGY:     573        34.4916        62.2862         0.0000         0.0000         -26401.6228      1343.2701         0.0000         0.0000         0.0000         -24961.5750         0.0000    -24961.5750    -24961.5750         0.0000           9074.0140      8888.1009     15625.0000      9074.0140      8888.1009

LINE MINIMIZER BRACKET: DX 2.93455e-06 0.000125457 DU -1.20107e-05 0.0388655 DUDX -7.00244 8.00253 650.194 
LINE MINIMIZER REDUCING GRADIENT FROM 6135.11 TO 6.13511
PRESSURE: 574 8350.24 -459.022 -338.024 -459.022 10056.7 -226.27 -338.024 -226.27 8798.7
GPRESSURE: 574 8135.52 -315.948 -453.385 -457.492 9891.09 -312.503 -476.536 -399.4 8626.06
ENERGY:     574        34.5752        61.7738         0.0000         0.0000         -26405.8193      1342.8593         0.0000         0.0000         0.0000         -24966.6109         0.0000    -24966.6109    -24966.6109         0.0000           9068.5522      8884.2223     15625.0000      9068.5522      8884.2223

PRESSURE: 575 8460.34 -492.983 -337.627 -492.983 9744.2 -229.442 -337.627 -229.442 9055.83
GPRESSURE: 575 8236.37 -327.453 -459.513 -515.103 9588.12 -315.713 -473.831 -420.978 8883.53
ENERGY:     575        39.6586        63.5958         0.0000         0.0000         -26407.6505      1346.0742         0.0000         0.0000         0.0000         -24958.3220         0.0000    -24958.3220    -24958.3220         0.0000           9086.7892      8902.6755     15625.0000      9086.7892      8902.6755

LINE MINIMIZER BRACKET: DX 0.00189577 0.00189577 DU -5.036 8.28898 DUDX -6135.11 853.182 7974.55 
PRESSURE: 576 8339.44 -454.957 -338.267 -454.957 10095.2 -226.857 -338.267 -226.857 8769.71
GPRESSURE: 576 8125.75 -314.683 -452.865 -450.676 9928.41 -313.29 -477.15 -397.824 8596.78
ENERGY:     576        34.2961        61.7116         0.0000         0.0000         -26405.4353      1342.7223         0.0000         0.0000         0.0000         -24966.7053         0.0000    -24966.7053    -24966.7053         0.0000           9068.1052      8883.6480     15625.0000      9068.1052      8883.6480

LINE MINIMIZER BRACKET: DX 0.00166534 0.000230428 DU -5.13032 0.0943202 DUDX -6135.11 -4.273 853.182 
LINE MINIMIZER REDUCING GRADIENT FROM 8159.93 TO 8.15993
PRESSURE: 577 8218.7 -412.81 -288.158 -412.81 10241.8 -181.124 -288.158 -181.124 8818.31
GPRESSURE: 577 8002.31 -250.34 -403.49 -437.284 10072.5 -257.98 -413.741 -382.487 8636.46
ENERGY:     577        35.3619        64.3978         0.0000         0.0000         -26413.1206      1341.2455         0.0000         0.0000         0.0000         -24972.1154         0.0000    -24972.1154    -24972.1154         0.0000           9092.9518      8903.7463     15625.0000      9092.9518      8903.7463

PRESSURE: 578 8125.38 -363.249 -242.425 -363.249 10408.8 -130.094 -242.425 -130.094 8906.43
GPRESSURE: 578 7905.06 -178.842 -358.971 -418.085 10237.3 -200.286 -355.805 -363.061 8710.79
ENERGY:     578        40.9114        68.5965         0.0000         0.0000         -26418.4765      1343.3290         0.0000         0.0000         0.0000         -24965.6396         0.0000    -24965.6396    -24965.6396         0.0000           9146.8724      8951.0413     15625.0000      9146.8724      8951.0413

LINE MINIMIZER BRACKET: DX 0.00137444 0.00137444 DU -5.41018 6.47584 DUDX -8159.93 362.329 9208.39 
PRESSURE: 579 8229.64 -417.33 -293.004 -417.33 10226.2 -185.883 -293.004 -185.883 8812.02
GPRESSURE: 579 8013.55 -257.103 -408.24 -438.839 10057.1 -263.518 -419.929 -384.083 8631.27
ENERGY:     579        35.0545        64.0611         0.0000         0.0000         -26412.4574      1341.2393         0.0000         0.0000         0.0000         -24972.1025         0.0000    -24972.1025    -24972.1025         0.0000           9089.2958      8900.6381     15625.0000      9089.2958      8900.6381

LINE MINIMIZER BRACKET: DX 0.000137444 0.00137444 DU -0.0129288 6.47584 DUDX -505.15 362.329 9208.39 
PRESSURE: 580 8223.01 -414.612 -290.092 -414.612 10235.6 -182.977 -290.092 -182.977 8815.8
GPRESSURE: 580 8006.73 -253.053 -405.383 -437.894 10066.3 -260.114 -416.24 -383.05 8634.4
ETITLE:      TS           BOND          ANGLE          DIHED          IMPRP               ELECT            VDW       BOUNDARY           MISC        KINETIC               TOTAL           TEMP      POTENTIAL         TOTAL3        TEMPAVG            PRESSURE      GPRESSURE         VOLUME       PRESSAVG      GPRESSAVG

ENERGY:     580        35.2345        64.2623         0.0000         0.0000         -26412.8611      1341.2389         0.0000         0.0000         0.0000         -24972.1254         0.0000    -24972.1254    -24972.1254         0.0000           9091.4650      8902.4795     15625.0000      9091.4650      8902.4795

LINE MINIMIZER BRACKET: DX 8.28861e-05 5.4558e-05 DU -0.022873 0.0099442 DUDX -505.15 16.218 362.329 
PRESSURE: 581 8223.68 -414.886 -290.39 -414.886 10234.7 -183.259 -290.39 -183.259 8815.42
GPRESSURE: 581 8007.42 -253.46 -405.676 -437.99 10065.4 -260.445 -416.615 -383.145 8634.09
ENERGY:     581        35.2158        64.2419         0.0000         0.0000         -26412.8208      1341.2383         0.0000         0.0000         0.0000         -24972.1247         0.0000    -24972.1247    -24972.1247         0.0000           9091.2527      8902.3002     15625.0000      9091.2527      8902.3002

LINE MINIMIZER BRACKET: DX 8.28861e-06 5.4558e-05 DU -0.000663075 0.0099442 DUDX -35.9746 16.218 362.329 
PRESSURE: 582 8223.08 -414.64 -290.121 -414.64 10235.5 -183.006 -290.121 -183.006 8815.76
GPRESSURE: 582 8006.8 -253.093 -405.411 -437.904 10066.2 -260.147 -416.276 -383.06 8634.37
ENERGY:     582        35.2326        64.2603         0.0000         0.0000         -26412.8571      1341.2388         0.0000         0.0000         0.0000         -24972.1254         0.0000    -24972.1254    -24972.1254         0.0000           9091.4427      8902.4605     15625.0000      9091.4427      8902.4605

LINE MINIMIZER BRACKET: DX 8.28861e-07 5.4558e-05 DU -3.39639e-05 0.0099442 DUDX 10.9996 16.218 362.329 
PRESSURE: 583 8223.01 -414.612 -290.092 -414.612 10235.6 -182.977 -290.092 -182.977 8815.8
GPRESSURE: 583 8006.73 -253.053 -405.383 -437.894 10066.3 -260.114 -416.24 -383.05 8634.4
ENERGY:     583        35.2345        64.2623         0.0000         0.0000         -26412.8611      1341.2389         0.0000         0.0000         0.0000         -24972.1254         0.0000    -24972.1254    -24972.1254         0.0000           9091.4650      8902.4795     15625.0000      9091.4650      8902.4795

LINE MINIMIZER REDUCING GRADIENT FROM 6114.11 TO 6.11411
PRESSURE: 584 8324.04 -393.125 -175.715 -393.125 10030 -296.092 -175.715 -296.092 8942.98
GPRESSURE: 584 8111.97 -210.594 -287.734 -437.757 9854.39 -365.753 -282.708 -515.472 8746.42
ENERGY:     584        35.1939        65.3396         0.0000         0.0000         -26417.9203      1339.4954         0.0000         0.0000         0.0000         -24977.8914         0.0000    -24977.8914    -24977.8914         0.0000           9098.9991      8904.2592     15625.0000      9098.9991      8904.2592

PRESSURE: 585 8460.63 -373.456 -59.2951 -373.456 9848.17 -418.376 -59.2951 -418.376 9123.4
GPRESSURE: 585 8250.29 -171.192 -169.219 -441.433 9665.27 -483.078 -148.474 -656.832 8906.59
ENERGY:     585        38.3054        67.7283         0.0000         0.0000         -26420.7375      1341.5174         0.0000         0.0000         0.0000         -24973.1865         0.0000    -24973.1865    -24973.1865         0.0000           9144.0673      8940.7165     15625.0000      9144.0673      8940.7165

LINE MINIMIZER BRACKET: DX 0.00177911 0.00177911 DU -5.76599 4.70489 DUDX -6114.11 -317.912 5706.9 
PRESSURE: 586 8336.02 -391.061 -164.27 -391.061 10010.6 -307.788 -164.27 -307.788 8958.33
GPRESSURE: 586 8124.23 -206.514 -276.013 -437.916 9834.3 -376.821 -269.464 -529.053 8760.03
ENERGY:     586        35.3636        65.5193         0.0000         0.0000         -26418.3052      1339.5209         0.0000         0.0000         0.0000         -24977.9014         0.0000    -24977.9014    -24977.9014         0.0000           9101.6412      8906.1878     15625.0000      9101.6412      8906.1878

LINE MINIMIZER BRACKET: DX 0.000177911 0.0016012 DU -0.00999756 4.71489 DUDX -317.912 271.397 5706.9 
PRESSURE: 587 8331.01 -391.879 -169.036 -391.879 10018.5 -302.92 -169.036 -302.92 8951.92
GPRESSURE: 587 8119.11 -208.175 -280.888 -437.8 9842.55 -372.199 -274.996 -523.387 8754.36
ENERGY:     587        35.2895        65.4432         0.0000         0.0000         -26418.1492      1339.5058         0.0000         0.0000         0.0000         -24977.9107         0.0000    -24977.9107    -24977.9107         0.0000           9100.4907      8905.3375     15625.0000      9100.4907      8905.3375

LINE MINIMIZER BRACKET: DX 0.000104215 7.36963e-05 DU -0.0192789 0.00928136 DUDX -317.912 26.4411 271.397 
PRESSURE: 588 8330.3 -391.994 -169.713 -391.994 10019.7 -302.217 -169.713 -302.217 8951.03
GPRESSURE: 588 8118.38 -208.409 -281.58 -437.782 9843.71 -371.532 -275.782 -522.572 8753.56
ENERGY:     588        35.2795        65.4327         0.0000         0.0000         -26418.1270      1339.5042         0.0000         0.0000         0.0000         -24977.9107         0.0000    -24977.9107    -24977.9107         0.0000           9100.3269      8905.2159     15625.0000      9100.3269      8905.2159

LINE MINIMIZER BRACKET: DX 9.37932e-05 1.04215e-05 DU -0.0193381 5.92144e-05 DUDX -317.912 -8.16873 26.4411 
LINE MINIMIZER REDUCING GRADIENT FROM 7875.24 TO 7.87524
PRESSURE: 589 8141.48 -291.133 -40.0851 -291.133 9964.14 -283.319 -40.0851 -283.319 9066.34
GPRESSURE: 589 7935.63 -98.2499 -143.751 -358.628 9777.82 -343.735 -130.407 -525.22 8853.61
ENERGY:     589        35.5568        63.4513         0.0000         0.0000         -26421.2450      1339.7078         0.0000         0.0000         0.0000         -24982.5291         0.0000    -24982.5291    -24982.5291         0.0000           9057.3233      8855.6858     15625.0000      9057.3233      8855.6858

PRESSURE: 590 7980.88 -184.792 89.1406 -184.792 9922.89 -270.631 89.1406 -270.631 9228.18
GPRESSURE: 590 7771.85 13.289 -3.01078 -278.254 9728.71 -326.335 12.4237 -534.697 8988.94
ETITLE:      TS           BOND          ANGLE          DIHED          IMPRP               ELECT            VDW       BOUNDARY           MISC        KINETIC               TOTAL           TEMP      POTENTIAL         TOTAL3        TEMPAVG            PRESSURE      GPRESSURE         VOLUME       PRESSAVG      GPRESSAVG

ENERGY:     590        40.5555        63.5008         0.0000         0.0000         -26422.0384      1343.7348         0.0000         0.0000         0.0000         -24974.2474         0.0000    -24974.2474    -24974.2474         0.0000           9043.9841      8829.8350     15625.0000      9043.9841      8829.8350

LINE MINIMIZER BRACKET: DX 0.00138647 0.00138647 DU -4.6184 8.28177 DUDX -7875.24 1285.41 10766.5 
PRESSURE: 591 8166.26 -305.437 -58.0737 -305.437 9970.93 -285.526 -58.0737 -285.526 9047.92
GPRESSURE: 591 7953.18 -116.707 -158.451 -372.402 9790.03 -348.877 -151.423 -526.16 8831.65
ENERGY:     591        35.2359        63.6054         0.0000         0.0000         -26420.9510      1339.4597         0.0000         0.0000         0.0000         -24982.6500         0.0000    -24982.6500    -24982.6500         0.0000           9061.6994      8858.2889     15625.0000      9061.6994      8858.2889

LINE MINIMIZER BRACKET: DX 0.00119345 0.000193025 DU -4.73925 0.12085 DUDX -7875.24 -8.71197 1285.41 
PRESSURE: 592 8163.74 -303.991 -56.2707 -303.991 9970.22 -285.293 -56.2707 -285.293 9049.71
GPRESSURE: 592 7950.74 -115.139 -156.537 -371.27 9789.17 -348.531 -149.407 -526.224 8833.22
ENERGY:     592        35.2639        63.5882         0.0000         0.0000         -26420.9830      1339.4812         0.0000         0.0000         0.0000         -24982.6496         0.0000    -24982.6496    -24982.6496         0.0000           9061.2244      8857.7082     15625.0000      9061.2244      8857.7082

LINE MINIMIZER BRACKET: DX 0.00119345 1.93025e-05 DU -4.73925 0.000336714 DUDX -7875.24 -8.71197 120.216 
PRESSURE: 593 8165.83 -305.193 -57.7677 -305.193 9970.81 -285.494 -57.7677 -285.494 9048.21
GPRESSURE: 593 7952.77 -116.443 -158.126 -372.21 9789.89 -348.826 -151.081 -526.176 8831.91
ENERGY:     593        35.2405        63.6025         0.0000         0.0000         -26420.9565      1339.4632         0.0000         0.0000         0.0000         -24982.6502         0.0000    -24982.6502    -24982.6502         0.0000           9061.6175      8858.1895     15625.0000      9061.6175      8858.1895

LINE MINIMIZER BRACKET: DX 3.2146e-06 1.60879e-05 DU -0.000210962 0.000547676 DUDX -8.71197 12.762 120.216 
PRESSURE: 594 8165.88 -305.223 -57.8044 -305.223 9970.83 -285.494 -57.8044 -285.494 9048.19
GPRESSURE: 594 7952.82 -116.474 -158.165 -372.236 9789.91 -348.828 -151.121 -526.172 8831.89
ENERGY:     594        35.2400        63.6028         0.0000         0.0000         -26420.9557      1339.4629         0.0000         0.0000         0.0000         -24982.6500         0.0000    -24982.6500    -24982.6500         0.0000           9061.6317      8858.2054     15625.0000      9061.6317      8858.2054

LINE MINIMIZER BRACKET: DX 3.2146e-07 1.60879e-05 DU -0.000184994 0.000547676 DUDX 10.6111 12.762 120.216 
PRESSURE: 595 8165.83 -305.193 -57.7677 -305.193 9970.81 -285.494 -57.7677 -285.494 9048.21
GPRESSURE: 595 7952.77 -116.443 -158.126 -372.21 9789.89 -348.826 -151.081 -526.176 8831.91
ENERGY:     595        35.2405        63.6025         0.0000         0.0000         -26420.9565      1339.4632         0.0000         0.0000         0.0000         -24982.6502         0.0000    -24982.6502    -24982.6502         0.0000           9061.6175      8858.1895     15625.0000      9061.6175      8858.1895

LINE MINIMIZER REDUCING GRADIENT FROM 6225.03 TO 6.22503
PRESSURE: 596 8099.45 -204.555 -4.357 -204.555 9756.61 -359.396 -4.357 -359.396 8919.38
GPRESSURE: 596 7900.79 -12.2616 -95.9717 -280.846 9568.68 -420.678 -86.1892 -620.388 8694.07
ENERGY:     596        33.2988        62.1518         0.0000         0.0000         -26423.3144      1338.9615         0.0000         0.0000         0.0000         -24988.9023         0.0000    -24988.9023    -24988.9023         0.0000           8925.1482      8721.1803     15625.0000      8925.1482      8721.1803

PRESSURE: 597 8074.43 -103.201 53.0808 -103.201 9570.15 -442.996 53.0808 -442.996 8836.91
GPRESSURE: 597 7888.77 92.3857 -31.0069 -188.813 9374.2 -505.576 -17.9469 -723.162 8598.43
ENERGY:     597        33.8155        62.0423         0.0000         0.0000         -26423.0423      1342.2735         0.0000         0.0000         0.0000         -24984.9109         0.0000    -24984.9109    -24984.9109         0.0000           8827.1663      8620.4674     15625.0000      8827.1663      8620.4674

LINE MINIMIZER BRACKET: DX 0.00181509 0.00181509 DU -6.25207 3.99134 DUDX -6225.03 -630.029 5100.46 
PRESSURE: 598 8094.56 -193.274 1.78758 -193.274 9734.46 -368.134 1.78758 -368.134 8907.81
GPRESSURE: 598 7897.42 -0.578305 -88.9284 -270.58 9545.68 -429.405 -78.8284 -631.278 8681.25
ENERGY:     598        33.2340        62.0736         0.0000         0.0000         -26423.4143      1339.1376         0.0000         0.0000         0.0000         -24988.9691         0.0000    -24988.9691    -24988.9691         0.0000           8912.2753      8708.1190     15625.0000      8912.2753      8708.1190

LINE MINIMIZER BRACKET: DX 0.000202114 0.00161298 DU -0.0668467 4.05819 DUDX -630.029 -0.859253 5100.46 
LINE MINIMIZER REDUCING GRADIENT FROM 6997.62 TO 6.99762
PRESSURE: 599 8121.62 -228.971 135.973 -228.971 9642.62 -541.938 135.973 -541.938 9001.12
GPRESSURE: 599 7944.92 -52.4088 58.9466 -302.628 9443.99 -605.148 56.3585 -820.87 8764.46
ENERGY:     599        34.3267        59.7270         0.0000         0.0000         -26426.5392      1339.3960         0.0000         0.0000         0.0000         -24993.0895         0.0000    -24993.0895    -24993.0895         0.0000           8921.7850      8717.7921     15625.0000      8921.7850      8717.7921

PRESSURE: 600 8165.85 -257.403 261.241 -257.403 9571.22 -729.311 261.241 -729.311 9123.39
GPRESSURE: 600 8034.26 -92.5663 172.343 -330.695 9382.51 -801.023 199.345 -1036.57 8862.97
ETITLE:      TS           BOND          ANGLE          DIHED          IMPRP               ELECT            VDW       BOUNDARY           MISC        KINETIC               TOTAL           TEMP      POTENTIAL         TOTAL3        TEMPAVG            PRESSURE      GPRESSURE         VOLUME       PRESSAVG      GPRESSAVG

ENERGY:     600        42.0275        59.6682         0.0000         0.0000         -26426.4078      1343.7230         0.0000         0.0000         0.0000         -24980.9892         0.0000    -24980.9892    -24980.9892         0.0000           8953.4888      8759.9140     15625.0000      8953.4888      8759.9140

LINE MINIMIZER BRACKET: DX 0.00173664 0.00173664 DU -4.12041 12.1003 DUDX -6997.62 2297.82 11725.5 
PRESSURE: 601 8113.55 -220.682 103.726 -220.682 9663.32 -497.973 103.726 -497.973 8975.77
GPRESSURE: 601 7957.44 -34.662 -1.20068 -298.442 9488.18 -564.059 39.5344 -786.361 8730.52
ENERGY:     601        33.4445        60.0920         0.0000         0.0000         -26426.0709      1338.9628         0.0000         0.0000         0.0000         -24993.5716         0.0000    -24993.5716    -24993.5716         0.0000           8917.5464      8725.3778     15625.0000      8917.5464      8725.3778

LINE MINIMIZER BRACKET: DX 0.00130944 0.000427207 DU -4.60255 0.482146 DUDX -6997.62 -1.4299 2297.82 
LINE MINIMIZER REDUCING GRADIENT FROM 7561.43 TO 7.56143
PRESSURE: 602 8359.85 -129.928 62.7671 -129.928 9618.01 -385.643 62.7671 -385.643 8994.71
GPRESSURE: 602 8228.09 42.0064 -26.7644 -198.517 9425.42 -451.103 -11.6989 -701.538 8737.13
ENERGY:     602        34.6125        60.5472         0.0000         0.0000         -26431.8705      1336.7523         0.0000         0.0000         0.0000         -24999.9585         0.0000    -24999.9585    -24999.9585         0.0000           8990.8569      8796.8798     15625.0000      8990.8569      8796.8798

PRESSURE: 603 8654.16 -40.6735 26.6403 -40.6735 9618.1 -283.015 26.6403 -283.015 9067.12
GPRESSURE: 603 8545.05 116.357 -48.8572 -99.8135 9405.37 -350.378 -57.3451 -624.516 8794.91
ENERGY:     603        38.9399        62.7216         0.0000         0.0000         -26433.7559      1339.5652         0.0000         0.0000         0.0000         -24992.5292         0.0000    -24992.5292    -24992.5292         0.0000           9113.1293      8915.1104     15625.0000      9113.1293      8915.1104

LINE MINIMIZER BRACKET: DX 0.00173868 0.00173868 DU -6.38683 7.42928 DUDX -7561.43 274.546 8411.96 
PRESSURE: 604 8333.1 -138.887 66.6625 -138.887 9620.54 -396.56 66.6625 -396.56 8990.53
GPRESSURE: 604 8199 34.6218 -24.3014 -208.387 9429.78 -462.027 -6.78024 -709.715 8734.27
ENERGY:     604        34.3528        60.4244         0.0000         0.0000         -26431.4684      1336.7553         0.0000         0.0000         0.0000         -24999.9360         0.0000    -24999.9360    -24999.9360         0.0000           8981.3882      8787.6821     15625.0000      8981.3882      8787.6821

LINE MINIMIZER BRACKET: DX 0.000173868 0.00173868 DU -0.0224826 7.42928 DUDX -523.236 274.546 8411.96 
PRESSURE: 605 8350.7 -132.85 64.0561 -132.85 9618.77 -389.329 64.0561 -389.329 8993.21
GPRESSURE: 605 8218.16 39.6975 -25.9385 -201.736 9426.79 -454.831 -10.0587 -704.256 8736.08
ENERGY:     605        34.5207        60.5035         0.0000         0.0000         -26431.7382      1336.7469         0.0000         0.0000         0.0000         -24999.9671         0.0000    -24999.9671    -24999.9671         0.0000           8987.5600      8793.6743     15625.0000      8987.5600      8793.6743

LINE MINIMIZER BRACKET: DX 0.000114769 5.90991e-05 DU -0.0311242 0.00864161 DUDX -523.236 0.768641 274.546 
LINE MINIMIZER REDUCING GRADIENT FROM 6422.27 TO 6.42227
PRESSURE: 606 8666.11 -260.109 140.306 -260.109 9417.54 -476.291 140.306 -476.291 8837.57
GPRESSURE: 606 8559.12 -117.983 59.0817 -298.895 9200.3 -539.015 44.69 -803.015 8568.17
ENERGY:     606        35.0783        62.9385         0.0000         0.0000         -26439.1478      1336.9787         0.0000         0.0000         0.0000         -25004.1522         0.0000    -25004.1522    -25004.1522         0.0000           8973.7376      8775.8619     15625.0000      8973.7376      8775.8619

PRESSURE: 607 9012.75 -388.147 213.669 -388.147 9262.29 -583.722 213.669 -583.722 8758.21
GPRESSURE: 607 8929.88 -275.619 140.453 -394.388 9018.93 -644.857 98.4092 -919.546 8472.26
ENERGY:     607        41.5766        68.2500         0.0000         0.0000         -26442.7461      1343.2230         0.0000         0.0000         0.0000         -24989.6964         0.0000    -24989.6964    -24989.6964         0.0000           9011.0833      8807.0237     15625.0000      9011.0833      8807.0237

LINE MINIMIZER BRACKET: DX 0.00206009 0.00206009 DU -4.1851 14.4558 DUDX -6422.27 2429.66 11741.9 
PRESSURE: 608 8577.3 -225.533 119.962 -225.533 9468.36 -451.19 119.962 -451.19 8873.86
GPRESSURE: 608 8463.51 -74.9825 36.5106 -272.759 9258.03 -514.675 30.1155 -774.873 8608.19
ENERGY:     608        34.3374        61.9906         0.0000         0.0000         -26437.5058      1336.3583         0.0000         0.0000         0.0000         -25004.8195         0.0000    -25004.8195    -25004.8195         0.0000           8973.1728      8776.5768     15625.0000      8973.1728      8776.5768

LINE MINIMIZER BRACKET: DX 0.00149911 0.000560988 DU -4.85234 0.66724 DUDX -6422.27 -18.378 2429.66 
PRESSURE: 609 8586.15 -228.977 122.044 -228.977 9463.17 -453.662 122.044 -453.662 8870.05
GPRESSURE: 609 8473.04 -79.251 38.8215 -275.368 9252.15 -517.077 31.6175 -777.652 8604.02
ENERGY:     609        34.3917        62.0758         0.0000         0.0000         -26437.6809      1336.4008         0.0000         0.0000         0.0000         -25004.8126         0.0000    -25004.8126    -25004.8126         0.0000           8973.1223      8776.4045     15625.0000      8973.1223      8776.4045

LINE MINIMIZER BRACKET: DX 0.00149911 5.60988e-05 DU -4.85234 0.00683541 DUDX -6422.27 -18.378 224.708 
PRESSURE: 610 8578.18 -225.875 120.175 -225.875 9467.84 -451.431 120.175 -451.431 8873.48
GPRESSURE: 610 8431.33 -61.7908 72.9797 -264.602 9268.67 -489.655 17.1278 -751.997 8629.93
ETITLE:      TS           BOND          ANGLE          DIHED          IMPRP               ELECT            VDW       BOUNDARY           MISC        KINETIC               TOTAL           TEMP      POTENTIAL         TOTAL3        TEMPAVG            PRESSURE      GPRESSURE         VOLUME       PRESSAVG      GPRESSAVG

ENERGY:     610        34.3427        61.9990         0.0000         0.0000         -26437.5234      1336.3624         0.0000         0.0000         0.0000         -25004.8193         0.0000    -25004.8193    -25004.8193         0.0000           8973.1681      8776.6415     15625.0000      8973.1681      8776.6415

LINE MINIMIZER BRACKET: DX 0.00149911 5.60988e-06 DU -4.85234 0.000115603 DUDX -6422.27 -18.378 5.92185 
LINE MINIMIZER REDUCING GRADIENT FROM 7442.38 TO 7.44238
PRESSURE: 611 8435.89 -130.623 142.547 -130.623 9139.35 -381.589 142.547 -381.589 8961.02
GPRESSURE: 611 8312.41 13.0403 101.506 -143.533 8909.59 -410.464 -0.0316179 -689.454 8709.18
ENERGY:     611        33.9111        64.1855         0.0000         0.0000         -26444.3357      1337.4280         0.0000         0.0000         0.0000         -25008.8110         0.0000    -25008.8110    -25008.8110         0.0000           8845.4171      8643.7260     15625.0000      8845.4171      8643.7260

PRESSURE: 612 8328.12 -44.647 163.241 -44.647 8876.16 -325.58 163.241 -325.58 9153.22
GPRESSURE: 612 8226.64 79.717 127.61 -29.1044 8615.96 -345.731 -16.0395 -637.692 8888.01
ENERGY:     612        39.7218        68.9675         0.0000         0.0000         -26447.0211      1345.5214         0.0000         0.0000         0.0000         -24992.8104         0.0000    -24992.8104    -24992.8104         0.0000           8785.8321      8576.8708     15625.0000      8785.8321      8576.8708

LINE MINIMIZER BRACKET: DX 0.00182919 0.00182919 DU -3.99169 16.0007 DUDX -7442.38 3174.75 14498.2 
PRESSURE: 613 8474.83 -158.21 136.261 -158.21 9230.49 -401.443 136.261 -401.443 8925.8
GPRESSURE: 613 8344.59 -8.30758 93.5616 -179.092 9009.7 -433.129 5.22923 -707.353 8676.92
ENERGY:     613        33.3917        63.2666         0.0000         0.0000         -26442.7478      1336.4314         0.0000         0.0000         0.0000         -25009.6580         0.0000    -25009.6580    -25009.6580         0.0000           8877.0410      8677.0698     15625.0000      8877.0410      8677.0698

LINE MINIMIZER BRACKET: DX 0.00128716 0.000542024 DU -4.8387 0.847013 DUDX -7442.38 -34.4512 3174.75 
PRESSURE: 614 8470.76 -155.391 136.894 -155.391 9221.15 -399.397 136.894 -399.397 8928.9
GPRESSURE: 614 8341.21 -6.08626 94.3652 -175.489 8999.46 -430.813 4.70236 -705.507 8679.75
ENERGY:     614        33.4190        63.3482         0.0000         0.0000         -26442.9235      1336.5041         0.0000         0.0000         0.0000         -25009.6521         0.0000    -25009.6521    -25009.6521         0.0000           8873.6070      8673.4720     15625.0000      8873.6070      8673.4720

LINE MINIMIZER BRACKET: DX 0.00128716 5.42024e-05 DU -4.8387 0.00597468 DUDX -7442.38 -34.4512 283.406 
PRESSURE: 615 8474.34 -157.884 136.34 -157.884 9229.38 -401.188 136.34 -401.188 8926.16
GPRESSURE: 615 8344.18 -8.05071 93.6619 -178.673 9008.48 -432.842 5.17024 -707.123 8677.25
ENERGY:     615        33.3947        63.2762         0.0000         0.0000         -26442.7689      1336.4397         0.0000         0.0000         0.0000         -25009.6583         0.0000    -25009.6583    -25009.6583         0.0000           8876.6279      8676.6376     15625.0000      8876.6279      8676.6376

LINE MINIMIZER BRACKET: DX 6.45333e-06 4.77491e-05 DU -0.000246235 0.00622092 DUDX -34.4512 3.36916 283.406 
LINE MINIMIZER REDUCING GRADIENT FROM 5843.8 TO 5.8438
PRESSURE: 616 8468.08 -178.858 166.907 -178.858 8917.39 -399.484 166.907 -399.484 8762.73
GPRESSURE: 616 8359.91 -51.4174 119.954 -165.533 8669.06 -427.223 -2.92436 -690.983 8519.08
ENERGY:     616        32.0688        62.9511         0.0000         0.0000         -26444.9940      1334.3911         0.0000         0.0000         0.0000         -25015.5830         0.0000    -25015.5830    -25015.5830         0.0000           8716.0669      8516.0151     15625.0000      8716.0669      8516.0151

PRESSURE: 617 8530.57 -211.189 196.313 -211.189 8656.23 -397.422 196.313 -397.422 8668.31
GPRESSURE: 617 8444.45 -104.409 145.682 -161.52 8381.45 -420.151 -7.57918 -670.595 8426.82
ENERGY:     617        33.4436        64.4496         0.0000         0.0000         -26443.1686      1338.0819         0.0000         0.0000         0.0000         -25007.1935         0.0000    -25007.1935    -25007.1935         0.0000           8618.3678      8417.5742     15625.0000      8618.3678      8417.5742

LINE MINIMIZER BRACKET: DX 0.00219931 0.00219931 DU -5.92472 8.38948 DUDX -5843.8 507.791 7211.17 
PRESSURE: 618 8465.64 -176.134 163.838 -176.134 8946.63 -399.621 163.838 -399.621 8776.33
GPRESSURE: 618 8355.27 -46.3019 117.343 -166.418 8700.98 -427.821 -2.26448 -692.687 8532.29
ENERGY:     618        32.0800        62.9016         0.0000         0.0000         -26444.9506      1334.3475         0.0000         0.0000         0.0000         -25015.6216         0.0000    -25015.6216    -25015.6216         0.0000           8729.5320      8529.5120     15625.0000      8729.5320      8529.5120

LINE MINIMIZER BRACKET: DX 0.00197938 0.000219931 DU -5.96331 0.0385913 DUDX -5843.8 -144.671 507.791 
PRESSURE: 619 8466.16 -176.744 164.512 -176.744 8939.99 -399.57 164.512 -399.57 8773.18
GPRESSURE: 619 8356.29 -47.406 117.922 -166.237 8693.72 -427.68 -2.42726 -692.283 8529.23
ENERGY:     619        32.0751        62.9112         0.0000         0.0000         -26444.9635      1334.3520         0.0000         0.0000         0.0000         -25015.6253         0.0000    -25015.6253    -25015.6253         0.0000           8726.4435      8526.4153     15625.0000      8726.4435      8526.4153

LINE MINIMIZER BRACKET: DX 4.96933e-05 0.000170238 DU -0.00366589 0.0422572 DUDX -144.671 1.57624 507.791 
MINIMIZER RESTARTING CONJUGATE GRADIENT ALGORITHM
LINE MINIMIZER REDUCING GRADIENT FROM 7528.7 TO 7.5287
PRESSURE: 620 7602.2 102.694 594.078 102.694 9287.39 -1113.5 594.078 -1113.5 9180.34
GPRESSURE: 620 7486.45 232.974 562.638 93.2847 9026 -1175.24 445.76 -1375.57 8946.91
ETITLE:      TS           BOND          ANGLE          DIHED          IMPRP               ELECT            VDW       BOUNDARY           MISC        KINETIC               TOTAL           TEMP      POTENTIAL         TOTAL3        TEMPAVG            PRESSURE      GPRESSURE         VOLUME       PRESSAVG      GPRESSAVG

ENERGY:     620        82.8514        75.2806         0.0000         0.0000         -26450.5301      1322.5529         0.0000         0.0000         0.0000         -24969.8453         0.0000    -24969.8453    -24969.8453         0.0000           8689.9768      8486.4538     15625.0000      8689.9768      8486.4538

LINE MINIMIZER BRACKET: DX 0 0.0042766 DU 0 45.78 DUDX -7528.7 -7528.7 28971.9 
PRESSURE: 621 8299.58 -118.517 254.994 -118.517 9052.71 -538.825 254.994 -538.825 8873.82
GPRESSURE: 621 8184.55 18.1339 221.902 -110.061 8796.03 -581.642 97.5215 -825.847 8625.05
ENERGY:     621        33.3608        63.0719         0.0000         0.0000         -26446.3087      1330.9218         0.0000         0.0000         0.0000         -25018.9543         0.0000    -25018.9543    -25018.9543         0.0000           8742.0365      8535.2095     15625.0000      8742.0365      8535.2095

LINE MINIMIZER BRACKET: DX 0.000882917 0.00339369 DU -3.329 49.109 DUDX -7528.7 -7.76818 28971.9 
PRESSURE: 622 8233.85 -96.2311 289.583 -96.2311 9090.54 -593.479 289.583 -593.479 8910.22
GPRESSURE: 622 8118.8 39.8377 256.69 -89.5492 8833.54 -638.12 133.071 -877.963 8663.23
ENERGY:     622        35.1231        63.4649         0.0000         0.0000         -26446.7993      1329.7440         0.0000         0.0000         0.0000         -25018.4673         0.0000    -25018.4673    -25018.4673         0.0000           8744.8679      8538.5249     15625.0000      8744.8679      8538.5249

LINE MINIMIZER BRACKET: DX 0.000882917 0.000339369 DU -3.329 0.486979 DUDX -7528.7 -7.76818 2885.06 
PRESSURE: 623 8293.05 -116.285 258.475 -116.285 9056.63 -544.263 258.475 -544.263 8877.51
GPRESSURE: 623 8178.01 20.3082 225.403 -108.006 8799.93 -587.262 101.099 -831.03 8628.92
ENERGY:     623        33.5053        63.1029         0.0000         0.0000         -26446.3585      1330.8005         0.0000         0.0000         0.0000         -25018.9498         0.0000    -25018.9498    -25018.9498         0.0000           8742.3968      8535.6199     15625.0000      8742.3968      8535.6199

LINE MINIMIZER BRACKET: DX 0.000882917 3.39369e-05 DU -3.329 0.00448838 DUDX -7528.7 -7.76818 281.459 
PRESSURE: 624 8298.93 -118.294 255.34 -118.294 9053.1 -539.369 255.34 -539.369 8874.19
GPRESSURE: 624 8183.9 18.3513 222.251 -109.855 8796.42 -582.204 97.8775 -826.365 8625.43
ENERGY:     624        33.3749        63.0749         0.0000         0.0000         -26446.3137      1330.9096         0.0000         0.0000         0.0000         -25018.9542         0.0000    -25018.9542    -25018.9542         0.0000           8742.0738      8535.2517     15625.0000      8742.0738      8535.2517

LINE MINIMIZER BRACKET: DX 0.000882917 3.39369e-06 DU -3.329 4.82065e-05 DUDX -7528.7 -7.76818 21.1539 
PRESSURE: 625 8299.47 -118.478 255.055 -118.478 9052.78 -538.921 255.055 -538.921 8873.89
GPRESSURE: 625 8184.43 18.1723 221.964 -110.024 8796.1 -581.741 97.5845 -825.939 8625.11
ENERGY:     625        33.3633        63.0725         0.0000         0.0000         -26446.3096      1330.9196         0.0000         0.0000         0.0000         -25018.9543         0.0000    -25018.9543    -25018.9543         0.0000           8742.0431      8535.2169     15625.0000      8742.0431      8535.2169

LINE MINIMIZER BRACKET: DX 0.000882917 5.99891e-07 DU -3.329 6.54192e-06 DUDX -7528.7 -7.76818 -2.65636 
PRESSURE: 626 8299.58 -118.517 254.994 -118.517 9052.71 -538.825 254.994 -538.825 8873.82
GPRESSURE: 626 8184.55 18.1338 221.902 -110.061 8796.03 -581.642 97.5215 -825.847 8625.05
[truncated: 4,520,960 more chars]
