# Supplementary material for: Devising Bone Molecular Models at the Nanoscale: From Usual Mineralized Collagen Fibrils to the First Bone Fibers Including Hydroxyapatite in the Extra-Fibrillar Volume
Source: Materials (Basel). 2022 Mar 19;15(6):2274. doi: 10.3390/ma15062274 (PMC8955169; doi:10.3390/ma15062274)
Supplement: Supplementary file 1 [file materials-15-02274-s001.zip › Supplementary_Materials/3-Bone_Fiber/HA/Run_test_HA/HAbox.pdb]

HEADER 
TITLE     Built with Packmol                                             
REMARK   Packmol generated pdb file 
REMARK   Home-Page: http://m3g.iqm.unicamp.br/packmol
REMARK
ATOM      1 O1   HAP A   1       0.209  -2.778  10.006  1.00  0.00      HAP  O  
ATOM      2 O2   HAP A   1       0.723   1.733   8.522  1.00  0.00      HAP  O  
ATOM      3 O3   HAP A   1       4.578  -0.934   9.439  1.00  0.00      HAP  O  
ATOM      4 O4   HAP A   1      -1.843  -0.614   5.652  1.00  0.00      HAP  O  
ATOM      5 O5   HAP A   1      -2.357  -5.126   7.136  1.00  0.00      HAP  O  
ATOM      6 O6   HAP A   1      -6.212  -2.459   6.220  1.00  0.00      HAP  O  
ATOM      7 O7   HAP A   1      -1.821  -1.389   3.306  1.00  0.00      HAP  O  
ATOM      8 O8   HAP A   1      -2.335  -5.900   4.790  1.00  0.00      HAP  O  
ATOM      9 O9   HAP A   1      -6.190  -3.233   3.874  1.00  0.00      HAP  O  
ATOM     10 O10  HAP A   1       0.231  -3.553   7.660  1.00  0.00      HAP  O  
ATOM     11 O11  HAP A   1       0.745   0.959   6.176  1.00  0.00      HAP  O  
ATOM     12 O12  HAP A   1       4.600  -1.708   7.092  1.00  0.00      HAP  O  
ATOM     13 CA1  HAP A   1      -3.505  -1.508  10.050  1.00  0.00      HAP  Ca 
ATOM     14 CA2  HAP A   1       1.863  -1.588   6.508  1.00  0.00      HAP  Ca 
ATOM     15 CA3  HAP A   1       1.893  -2.659   3.262  1.00  0.00      HAP  Ca 
ATOM     16 CA4  HAP A   1      -3.475  -2.579   6.804  1.00  0.00      HAP  Ca 
ATOM     17 CA5  HAP A   1       1.771  -4.460   9.274  1.00  0.00      HAP  Ca 
ATOM     18 P1   HAP A   1      -0.373  -2.521   8.614  1.00  0.00      HAP  P  
ATOM     19 O13  HAP A   1       0.110  -1.134   8.161  1.00  0.00      HAP  O  
ATOM     20 O14  HAP A   1      -1.905  -2.595   8.624  1.00  0.00      HAP  O  
ATOM     21 CA6  HAP A   1      -1.227   0.713   7.539  1.00  0.00      HAP  Ca 
ATOM     22 P2   HAP A   1       1.618   1.512   7.302  1.00  0.00      HAP  P  
ATOM     23 O15  HAP A   1       2.641   0.425   7.670  1.00  0.00      HAP  O  
ATOM     24 O16  HAP A   1       2.322   2.809   6.881  1.00  0.00      HAP  O  
ATOM     25 CA7  HAP A   1       4.998   0.607   7.633  1.00  0.00      HAP  Ca 
ATOM     26 P3   HAP A   1       4.296  -2.132   8.530  1.00  0.00      HAP  P  
ATOM     27 O17  HAP A   1       2.791  -2.431   8.614  1.00  0.00      HAP  O  
ATOM     28 O18  HAP A   1       5.125  -3.355   8.941  1.00  0.00      HAP  O  
ATOM     29 CA8  HAP A   1      -3.384   0.293   4.038  1.00  0.00      HAP  Ca 
ATOM     30 P4   HAP A   1      -1.239  -1.646   4.698  1.00  0.00      HAP  P  
ATOM     31 O19  HAP A   1      -1.723  -3.033   5.151  1.00  0.00      HAP  O  
ATOM     32 O20  HAP A   1       0.292  -1.572   4.688  1.00  0.00      HAP  O  
ATOM     33 CA9  HAP A   1      -0.385  -4.880   5.773  1.00  0.00      HAP  Ca 
ATOM     34 P5   HAP A   1      -3.231  -5.679   6.010  1.00  0.00      HAP  P  
ATOM     35 O21  HAP A   1      -4.253  -4.591   5.642  1.00  0.00      HAP  O  
ATOM     36 O22  HAP A   1      -3.934  -6.976   6.431  1.00  0.00      HAP  O  
ATOM     37 CA10 HAP A   1      -6.609  -4.773   5.679  1.00  0.00      HAP  Ca 
ATOM     38 P6   HAP A   1      -5.908  -2.035   4.782  1.00  0.00      HAP  P  
ATOM     39 O23  HAP A   1      -4.403  -1.736   4.698  1.00  0.00      HAP  O  
ATOM     40 O24  HAP A   1      -6.737  -0.812   4.371  1.00  0.00      HAP  O  
ATOM     41 O25  HAP A   1       0.107  -7.121   6.140  1.00  0.00      HAP  O  
ATOM     42 O26  HAP A   1       0.076  -6.044   9.404  1.00  0.00      HAP  O  
ATOM     43 H1   HAP A   1       0.117  -7.469   5.086  1.00  0.00      HAP  H  
ATOM     44 H2   HAP A   1       0.080  -6.397   8.352  1.00  0.00      HAP  H  
ATOM     45 O1   HAP A   2       4.011  -6.589 -10.058  1.00  0.00      HAP  O  
ATOM     46 O2   HAP A   2       6.663 -10.018  -8.049  1.00  0.00      HAP  O  
ATOM     47 O3   HAP A   2       8.774  -6.219 -10.033  1.00  0.00      HAP  O  
ATOM     48 O4   HAP A   2       3.605  -8.444  -5.134  1.00  0.00      HAP  O  
ATOM     49 O5   HAP A   2       0.953  -5.015  -7.143  1.00  0.00      HAP  O  
ATOM     50 O6   HAP A   2      -1.158  -8.814  -5.159  1.00  0.00      HAP  O  
ATOM     51 O7   HAP A   2       3.501  -7.256  -2.970  1.00  0.00      HAP  O  
ATOM     52 O8   HAP A   2       0.850  -3.827  -4.978  1.00  0.00      HAP  O  
ATOM     53 O9   HAP A   2      -1.262  -7.626  -2.995  1.00  0.00      HAP  O  
ATOM     54 O10  HAP A   2       3.908  -5.401  -7.893  1.00  0.00      HAP  O  
ATOM     55 O11  HAP A   2       6.559  -8.830  -5.885  1.00  0.00      HAP  O  
ATOM     56 O12  HAP A   2       8.670  -5.031  -7.868  1.00  0.00      HAP  O  
ATOM     57 CA1  HAP A   2       1.297  -9.304  -9.238  1.00  0.00      HAP  Ca 
ATOM     58 CA2  HAP A   2       6.359  -6.184  -6.784  1.00  0.00      HAP  Ca 
ATOM     59 CA3  HAP A   2       6.215  -4.541  -3.790  1.00  0.00      HAP  Ca 
ATOM     60 CA4  HAP A   2       1.154  -7.661  -6.244  1.00  0.00      HAP  Ca 
ATOM     61 CA5  HAP A   2       4.702  -4.288  -9.877  1.00  0.00      HAP  Ca 
ATOM     62 P1   HAP A   2       3.750  -6.768  -8.561  1.00  0.00      HAP  P  
ATOM     63 O13  HAP A   2       4.852  -7.684  -8.005  1.00  0.00      HAP  O  
ATOM     64 O14  HAP A   2       2.359  -7.362  -8.302  1.00  0.00      HAP  O  
ATOM     65 CA6  HAP A   2       4.569  -9.747  -6.887  1.00  0.00      HAP  Ca 
ATOM     66 P2   HAP A   2       7.474  -9.181  -7.058  1.00  0.00      HAP  P  
ATOM     67 O15  HAP A   2       7.849  -7.867  -7.762  1.00  0.00      HAP  O  
ATOM     68 O16  HAP A   2       8.728  -9.930  -6.588  1.00  0.00      HAP  O  
ATOM     69 CA7  HAP A   2      10.022  -7.010  -8.128  1.00  0.00      HAP  Ca 
ATOM     70 P3   HAP A   2       8.068  -5.095  -9.273  1.00  0.00      HAP  P  
ATOM     71 O17  HAP A   2       6.591  -5.493  -9.124  1.00  0.00      HAP  O  
ATOM     72 O18  HAP A   2       8.206  -3.753 -10.002  1.00  0.00      HAP  O  
ATOM     73 CA8  HAP A   2       2.810  -9.558  -3.151  1.00  0.00      HAP  Ca 
ATOM     74 P4   HAP A   2       3.763  -7.077  -4.467  1.00  0.00      HAP  P  
ATOM     75 O19  HAP A   2       2.660  -6.161  -5.022  1.00  0.00      HAP  O  
ATOM     76 O20  HAP A   2       5.153  -6.484  -4.726  1.00  0.00      HAP  O  
ATOM     77 CA9  HAP A   2       2.943  -4.098  -6.141  1.00  0.00      HAP  Ca 
ATOM     78 P5   HAP A   2       0.037  -4.664  -5.969  1.00  0.00      HAP  P  
ATOM     79 O21  HAP A   2      -0.336  -5.979  -5.266  1.00  0.00      HAP  O  
ATOM     80 O22  HAP A   2      -1.215  -3.915  -6.440  1.00  0.00      HAP  O  
ATOM     81 CA10 HAP A   2      -2.509  -6.836  -4.899  1.00  0.00      HAP  Ca 
ATOM     82 P6   HAP A   2      -0.555  -8.751  -3.755  1.00  0.00      HAP  P  
ATOM     83 O23  HAP A   2       0.921  -8.352  -3.903  1.00  0.00      HAP  O  
ATOM     84 O24  HAP A   2      -0.693 -10.093  -3.025  1.00  0.00      HAP  O  
ATOM     85 O25  HAP A   2       2.324  -1.996  -6.915  1.00  0.00      HAP  O  
ATOM     86 O26  HAP A   2       2.468  -3.648  -9.925  1.00  0.00      HAP  O  
ATOM     87 H1   HAP A   2       2.277  -1.463  -5.943  1.00  0.00      HAP  H  
ATOM     88 H2   HAP A   2       2.414  -3.113  -8.954  1.00  0.00      HAP  H  
ATOM     89 O1   HAP A   3       0.356   4.522   4.793  1.00  0.00      HAP  O  
ATOM     90 O2   HAP A   3       2.015   9.002   4.744  1.00  0.00      HAP  O  
ATOM     91 O3   HAP A   3       5.065   5.325   4.708  1.00  0.00      HAP  O  
ATOM     92 O4   HAP A   3      -0.886   8.331   1.358  1.00  0.00      HAP  O  
ATOM     93 O5   HAP A   3      -2.545   3.852   1.407  1.00  0.00      HAP  O  
ATOM     94 O6   HAP A   3      -5.594   7.528   1.443  1.00  0.00      HAP  O  
ATOM     95 O7   HAP A   3      -0.929   8.320  -1.112  1.00  0.00      HAP  O  
ATOM     96 O8   HAP A   3      -2.587   3.840  -1.063  1.00  0.00      HAP  O  
ATOM     97 O9   HAP A   3      -5.637   7.517  -1.028  1.00  0.00      HAP  O  
ATOM     98 O10  HAP A   3       0.314   4.511   2.322  1.00  0.00      HAP  O  
ATOM     99 O11  HAP A   3       1.972   8.990   2.273  1.00  0.00      HAP  O  
ATOM    100 O12  HAP A   3       5.022   5.314   2.237  1.00  0.00      HAP  O  
ATOM    101 CA1  HAP A   3      -2.941   6.588   5.313  1.00  0.00      HAP  Ca 
ATOM    102 CA2  HAP A   3       2.428   6.270   1.785  1.00  0.00      HAP  Ca 
ATOM    103 CA3  HAP A   3       2.369   6.254  -1.633  1.00  0.00      HAP  Ca 
ATOM    104 CA4  HAP A   3      -3.000   6.572   1.896  1.00  0.00      HAP  Ca 
ATOM    105 CA5  HAP A   3       1.506   2.811   3.544  1.00  0.00      HAP  Ca 
ATOM    106 P1   HAP A   3      -0.073   5.321   3.560  1.00  0.00      HAP  P  
ATOM    107 O13  HAP A   3       0.752   6.618   3.540  1.00  0.00      HAP  O  
ATOM    108 O14  HAP A   3      -1.577   5.625   3.585  1.00  0.00      HAP  O  
ATOM    109 CA6  HAP A   3      -0.069   8.835   3.544  1.00  0.00      HAP  Ca 
ATOM    110 P2   HAP A   3       2.894   8.947   3.493  1.00  0.00      HAP  P  
ATOM    111 O15  HAP A   3       3.605   7.585   3.487  1.00  0.00      HAP  O  
ATOM    112 O16  HAP A   3       3.909  10.097   3.470  1.00  0.00      HAP  O  
ATOM    113 CA7  HAP A   3       5.935   7.187   3.448  1.00  0.00      HAP  Ca 
ATOM    114 P3   HAP A   3       4.551   4.564   3.484  1.00  0.00      HAP  P  
ATOM    115 O17  HAP A   3       3.016   4.630   3.510  1.00  0.00      HAP  O  
ATOM    116 O18  HAP A   3       5.039   3.110   3.482  1.00  0.00      HAP  O  
ATOM    117 CA8  HAP A   3      -2.079  10.031   0.136  1.00  0.00      HAP  Ca 
ATOM    118 P4   HAP A   3      -0.499   7.521   0.120  1.00  0.00      HAP  P  
ATOM    119 O19  HAP A   3      -1.325   6.224   0.140  1.00  0.00      HAP  O  
ATOM    120 O20  HAP A   3       1.004   7.218   0.096  1.00  0.00      HAP  O  
ATOM    121 CA9  HAP A   3      -0.503   4.007   0.136  1.00  0.00      HAP  Ca 
ATOM    122 P5   HAP A   3      -3.467   3.895   0.188  1.00  0.00      HAP  P  
ATOM    123 O21  HAP A   3      -4.176   5.258   0.194  1.00  0.00      HAP  O  
ATOM    124 O22  HAP A   3      -4.481   2.745   0.210  1.00  0.00      HAP  O  
ATOM    125 CA10 HAP A   3      -6.507   5.656   0.232  1.00  0.00      HAP  Ca 
ATOM    126 P6   HAP A   3      -5.123   8.278   0.196  1.00  0.00      HAP  P  
ATOM    127 O23  HAP A   3      -3.588   8.212   0.170  1.00  0.00      HAP  O  
ATOM    128 O24  HAP A   3      -5.612   9.732   0.198  1.00  0.00      HAP  O  
ATOM    129 O25  HAP A   3      -0.584   1.711  -0.210  1.00  0.00      HAP  O  
ATOM    130 O26  HAP A   3      -0.525   1.726   3.226  1.00  0.00      HAP  O  
ATOM    131 H1   HAP A   3      -0.603   1.706  -1.320  1.00  0.00      HAP  H  
ATOM    132 H2   HAP A   3      -0.551   1.718   2.117  1.00  0.00      HAP  H  
ATOM    133 O1   HAP A   4       7.786  -2.711  -1.535  1.00  0.00      HAP  O  
ATOM    134 O2   HAP A   4       3.242  -3.586  -2.721  1.00  0.00      HAP  O  
ATOM    135 O3   HAP A   4       5.320  -6.083   0.782  1.00  0.00      HAP  O  
ATOM    136 O4   HAP A   4       3.831   0.776  -1.747  1.00  0.00      HAP  O  
ATOM    137 O5   HAP A   4       8.375   1.651  -0.561  1.00  0.00      HAP  O  
ATOM    138 O6   HAP A   4       6.297   4.149  -4.063  1.00  0.00      HAP  O  
ATOM    139 O7   HAP A   4       3.077   2.458  -0.101  1.00  0.00      HAP  O  
ATOM    140 O8   HAP A   4       7.621   3.333   1.085  1.00  0.00      HAP  O  
ATOM    141 O9   HAP A   4       5.544   5.830  -2.417  1.00  0.00      HAP  O  
ATOM    142 O10  HAP A   4       7.032  -1.029   0.112  1.00  0.00      HAP  O  
ATOM    143 O11  HAP A   4       2.488  -1.904  -1.074  1.00  0.00      HAP  O  
ATOM    144 O12  HAP A   4       4.566  -4.402   2.428  1.00  0.00      HAP  O  
ATOM    145 CA1  HAP A   4       7.361  -0.470  -4.729  1.00  0.00      HAP  Ca 
ATOM    146 CA2  HAP A   4       4.545  -2.109   0.817  1.00  0.00      HAP  Ca 
ATOM    147 CA3  HAP A   4       3.503   0.217   3.094  1.00  0.00      HAP  Ca 
ATOM    148 CA4  HAP A   4       6.318   1.857  -2.452  1.00  0.00      HAP  Ca 
ATOM    149 CA5  HAP A   4       8.464  -2.850   0.773  1.00  0.00      HAP  Ca 
ATOM    150 P1   HAP A   4       6.857  -1.512  -1.329  1.00  0.00      HAP  P  
ATOM    151 O13  HAP A   4       5.412  -2.017  -1.475  1.00  0.00      HAP  O  
ATOM    152 O14  HAP A   4       7.154  -0.394  -2.336  1.00  0.00      HAP  O  
ATOM    153 CA6  HAP A   4       3.778  -1.254  -3.003  1.00  0.00      HAP  Ca 
ATOM    154 P2   HAP A   4       2.571  -3.405  -1.358  1.00  0.00      HAP  P  
ATOM    155 O15  HAP A   4       3.498  -4.025  -0.300  1.00  0.00      HAP  O  
ATOM    156 O16  HAP A   4       1.184  -4.059  -1.324  1.00  0.00      HAP  O  
ATOM    157 CA7  HAP A   4       2.973  -5.753   1.226  1.00  0.00      HAP  Ca 
ATOM    158 P3   HAP A   4       5.789  -4.939   1.683  1.00  0.00      HAP  P  
ATOM    159 O17  HAP A   4       6.305  -3.815   0.771  1.00  0.00      HAP  O  
ATOM    160 O18  HAP A   4       6.879  -5.404   2.657  1.00  0.00      HAP  O  
ATOM    161 CA8  HAP A   4       2.399   2.598  -2.410  1.00  0.00      HAP  Ca 
ATOM    162 P4   HAP A   4       4.006   1.260  -0.307  1.00  0.00      HAP  P  
ATOM    163 O19  HAP A   4       5.451   1.765  -0.161  1.00  0.00      HAP  O  
ATOM    164 O20  HAP A   4       3.709   0.141   0.700  1.00  0.00      HAP  O  
ATOM    165 CA9  HAP A   4       7.085   1.001   1.367  1.00  0.00      HAP  Ca 
ATOM    166 P5   HAP A   4       8.292   3.152  -0.278  1.00  0.00      HAP  P  
ATOM    167 O21  HAP A   4       7.365   3.771  -1.335  1.00  0.00      HAP  O  
ATOM    168 O22  HAP A   4       9.680   3.806  -0.311  1.00  0.00      HAP  O  
ATOM    169 CA10 HAP A   4       7.889   5.500  -2.861  1.00  0.00      HAP  Ca 
ATOM    170 P6   HAP A   4       5.075   4.686  -3.318  1.00  0.00      HAP  P  
ATOM    171 O23  HAP A   4       4.558   3.562  -2.407  1.00  0.00      HAP  O  
ATOM    172 O24  HAP A   4       3.984   5.151  -4.292  1.00  0.00      HAP  O  
ATOM    173 O25  HAP A   4       9.013   1.127   2.658  1.00  0.00      HAP  O  
ATOM    174 O26  HAP A   4      10.061  -1.212   0.368  1.00  0.00      HAP  O  
ATOM    175 H1   HAP A   4       8.675   1.883   3.397  1.00  0.00      HAP  H  
ATOM    176 H2   HAP A   4       9.729  -0.451   1.105  1.00  0.00      HAP  H  
ATOM    177 O1   HAP A   5     -10.018  -0.384  -4.620  1.00  0.00      HAP  O  
ATOM    178 O2   HAP A   5      -8.067   2.930  -7.454  1.00  0.00      HAP  O  
ATOM    179 O3   HAP A   5      -9.474   4.091  -3.039  1.00  0.00      HAP  O  
ATOM    180 O4   HAP A   5      -5.349  -0.646  -7.065  1.00  0.00      HAP  O  
ATOM    181 O5   HAP A   5      -7.300  -3.960  -4.232  1.00  0.00      HAP  O  
ATOM    182 O6   HAP A   5      -5.892  -5.121  -8.646  1.00  0.00      HAP  O  
ATOM    183 O7   HAP A   5      -3.108  -1.224  -6.199  1.00  0.00      HAP  O  
ATOM    184 O8   HAP A   5      -5.059  -4.539  -3.365  1.00  0.00      HAP  O  
ATOM    185 O9   HAP A   5      -3.651  -5.699  -7.780  1.00  0.00      HAP  O  
ATOM    186 O10  HAP A   5      -7.777  -0.963  -3.754  1.00  0.00      HAP  O  
ATOM    187 O11  HAP A   5      -5.826   2.352  -6.587  1.00  0.00      HAP  O  
ATOM    188 O12  HAP A   5      -7.234   3.512  -2.172  1.00  0.00      HAP  O  
ATOM    189 CA1  HAP A   5      -9.727  -2.327  -8.019  1.00  0.00      HAP  Ca 
ATOM    190 CA2  HAP A   5      -6.498   1.518  -3.999  1.00  0.00      HAP  Ca 
ATOM    191 CA3  HAP A   5      -3.399   0.718  -2.800  1.00  0.00      HAP  Ca 
ATOM    192 CA4  HAP A   5      -6.627  -3.127  -6.820  1.00  0.00      HAP  Ca 
ATOM    193 CA5  HAP A   5      -9.561  -0.350  -2.255  1.00  0.00      HAP  Ca 
ATOM    194 P1   HAP A   5      -8.578  -0.699  -5.030  1.00  0.00      HAP  P  
ATOM    195 O13  HAP A   5      -7.997   0.563  -5.688  1.00  0.00      HAP  O  
ATOM    196 O14  HAP A   5      -8.516  -1.896  -5.988  1.00  0.00      HAP  O  
ATOM    197 CA6  HAP A   5      -7.104   0.760  -7.867  1.00  0.00      HAP  Ca 
ATOM    198 P2   HAP A   5      -6.927   3.412  -6.555  1.00  0.00      HAP  P  
ATOM    199 O15  HAP A   5      -7.467   3.474  -5.117  1.00  0.00      HAP  O  
ATOM    200 O16  HAP A   5      -6.400   4.781  -7.003  1.00  0.00      HAP  O  
ATOM    201 CA7  HAP A   5      -7.531   5.359  -3.692  1.00  0.00      HAP  Ca 
ATOM    202 P3   HAP A   5      -8.692   3.055  -2.229  1.00  0.00      HAP  P  
ATOM    203 O17  HAP A   5      -8.732   1.732  -3.009  1.00  0.00      HAP  O  
ATOM    204 O18  HAP A   5      -9.280   2.883  -0.823  1.00  0.00      HAP  O  
ATOM    205 CA8  HAP A   5      -3.565  -1.259  -8.565  1.00  0.00      HAP  Ca 
ATOM    206 P4   HAP A   5      -4.548  -0.909  -5.789  1.00  0.00      HAP  P  
ATOM    207 O19  HAP A   5      -5.128  -2.172  -5.132  1.00  0.00      HAP  O  
ATOM    208 O20  HAP A   5      -4.609   0.287  -4.832  1.00  0.00      HAP  O  
ATOM    209 CA9  HAP A   5      -6.022  -2.368  -2.952  1.00  0.00      HAP  Ca 
ATOM    210 P5   HAP A   5      -6.199  -5.021  -4.265  1.00  0.00      HAP  P  
ATOM    211 O21  HAP A   5      -5.658  -5.081  -5.702  1.00  0.00      HAP  O  
ATOM    212 O22  HAP A   5      -6.726  -6.390  -3.816  1.00  0.00      HAP  O  
ATOM    213 CA10 HAP A   5      -5.594  -6.967  -7.127  1.00  0.00      HAP  Ca 
ATOM    214 P6   HAP A   5      -4.434  -4.663  -8.590  1.00  0.00      HAP  P  
ATOM    215 O23  HAP A   5      -4.394  -3.340  -7.810  1.00  0.00      HAP  O  
ATOM    216 O24  HAP A   5      -3.846  -4.491  -9.996  1.00  0.00      HAP  O  
ATOM    217 O25  HAP A   5      -6.663  -3.467  -1.008  1.00  0.00      HAP  O  
ATOM    218 O26  HAP A   5      -9.779  -2.663  -2.213  1.00  0.00      HAP  O  
ATOM    219 H1   HAP A   5      -5.656  -3.727  -0.618  1.00  0.00      HAP  H  
ATOM    220 H2   HAP A   5      -8.775  -2.931  -1.824  1.00  0.00      HAP  H  
END
